# Supplementary material for: expowo: An R package for mining global plant diversity and distribution data
Source: Appl Plant Sci. 2024 Jul 30;12(6):e11609. doi: 10.1002/aps3.11609 (PMC11610411; doi:10.1002/aps3.11609)
Supplement: Supplementary file 2 — Appendix S2. List of all POWO's accepted species of angiosperms with native distribution occurrence in Brazil, as retrieved with expowo's function powoSpecies. [file APS3-12-e11609-s002.xlsx]

## Sheet: Appendix_S2_Brazil_species
Zuanny et al.—Applications in Plant Sciences 2024—Data Supplement S2
DOI 10.1002/aps3.11609
Appendix S2. List of all POWO’s accepted species of angiosperms with native distribution occurrence in Brazil, as retrieved with expowo’s function powoSpecies.
family	genus	species	taxon_name	authors	scientific_name	publication	native_to_country	native_to_botanical_countries	introduced_to_country	introduced_to_botanical_countries	kew_id	powo_uri
Acanthaceae	Anisacanthus	brasiliensis	Anisacanthus brasiliensis	Lindau	Anisacanthus brasiliensis Lindau	Bull. Herb. Boissier 3: 371 (1895)	Brazil	Brazil Northeast	unknown	unknown	13930-2	http://www.plantsoftheworldonline.org/taxon/urn:lsid:ipni.org:names:13930-2
Acanthaceae	Anisacanthus	trilobus	Anisacanthus trilobus	Lindau	Anisacanthus trilobus Lindau	Notizbl. Konigl. Bot. Gart. Berlin 6: 196 (1914)	Brazil, Mexico	Brazil Northeast, Mexico Northeast	unknown	unknown	13948-2	http://www.plantsoftheworldonline.org/taxon/urn:lsid:ipni.org:names:13948-2
Acanthaceae	Aphelandra	acrensis	Aphelandra acrensis	Lindau	Aphelandra acrensis Lindau	Notizbl. Konigl. Bot. Gart. Berlin 6: 196 (1914)	Brazil, Peru	Brazil North, Peru	unknown	unknown	15967-2	http://www.plantsoftheworldonline.org/taxon/urn:lsid:ipni.org:names:15967-2
Acanthaceae	Aphelandra	aurantiaca	Aphelandra aurantiaca	(Scheidw.) Lindl.	Aphelandra aurantiaca (Scheidw.) Lindl.	Edwards&#x27;s Bot. Reg. 31: t. 12 (1845)	Belize, Bolivia, Brazil, Colombia, Costa Rica, Ecuador, French Guiana, Guatemala, Guyana, Honduras, Mexico, Nicaragua, Panama, Peru, Suriname, Venezuela	Belize, Bolivia, Brazil North, Colombia, Costa Rica, Ecuador, French Guiana, Guatemala, Guyana, Honduras, Mexico Central, Mexico Gulf, Mexico Southeast, Mexico Southwest, Nicaragua, Panama, Peru, Suriname, Venezuela	unknown	unknown	1053173-2	http://www.plantsoftheworldonline.org/taxon/urn:lsid:ipni.org:names:1053173-2
Acanthaceae	Aphelandra	bahiensis	Aphelandra bahiensis	(Nees) Wassh.	Aphelandra bahiensis (Nees) Wassh.	Smithsonian Contr. Bot. 18: 63 (1975)	Brazil	Brazil Northeast	unknown	unknown	16136-2	http://www.plantsoftheworldonline.org/taxon/urn:lsid:ipni.org:names:16136-2
Acanthaceae	Aphelandra	blanchetiana	Aphelandra blanchetiana	(Nees) Hook.f.	Aphelandra blanchetiana (Nees) Hook.f.	Bot. Mag. 117: t. 7179 (1891)	Brazil	Brazil Northeast, Brazil Southeast	unknown	unknown	16139-2	http://www.plantsoftheworldonline.org/taxon/urn:lsid:ipni.org:names:16139-2
Acanthaceae	Aphelandra	bradeana	Aphelandra bradeana	Rizzini	Aphelandra bradeana Rizzini	Arch. Jard. Bot. Rio de Janeiro 8: 325 (1948)	Brazil	Brazil Southeast	unknown	unknown	16143-2	http://www.plantsoftheworldonline.org/taxon/urn:lsid:ipni.org:names:16143-2
Acanthaceae	Aphelandra	caput-medusae	Aphelandra caput-medusae	Lindau	Aphelandra caput-medusae Lindau	Bull. Herb. Boissier, ser. 2, 4: 325 (1904)	Brazil, Peru	Brazil North, Peru	unknown	unknown	45409-1	http://www.plantsoftheworldonline.org/taxon/urn:lsid:ipni.org:names:45409-1
Acanthaceae	Aphelandra	chamissoniana	Aphelandra chamissoniana	Nees	Aphelandra chamissoniana Nees	C.F.P.von Martius &amp; auct. suc. (eds.), Fl. Bras. 9: 90 (1847)	Brazil	Brazil South, Brazil Southeast	unknown	unknown	45412-1	http://www.plantsoftheworldonline.org/taxon/urn:lsid:ipni.org:names:45412-1
Acanthaceae	Aphelandra	claussenii	Aphelandra claussenii	Wassh.	Aphelandra claussenii Wassh.	Smithsonian Contr. Bot. 18: 103 (1975)	Brazil	Brazil Southeast	unknown	unknown	45419-1	http://www.plantsoftheworldonline.org/taxon/urn:lsid:ipni.org:names:45419-1
Acanthaceae	Aphelandra	colorata	Aphelandra colorata	(Vell.) Wassh.	Aphelandra colorata (Vell.) Wassh.	Smithsonian Contr. Bot. 18: 103 (1975)	Brazil	Brazil Southeast	unknown	unknown	16157-2	http://www.plantsoftheworldonline.org/taxon/urn:lsid:ipni.org:names:16157-2
Acanthaceae	Aphelandra	decorata	Aphelandra decorata	(Nees) Wassh.	Aphelandra decorata (Nees) Wassh.	Smithsonian Contr. Bot. 18: 72 (1975)	Brazil	Brazil South, Brazil Southeast	unknown	unknown	16170-2	http://www.plantsoftheworldonline.org/taxon/urn:lsid:ipni.org:names:16170-2
Acanthaceae	Aphelandra	espirito-santensis	Aphelandra espirito-santensis	Profice & Wassh.	Aphelandra espirito-santensis Profice & Wassh.	Novon 3: 280 (1993)	Brazil	Brazil Southeast	unknown	unknown	305343-2	http://www.plantsoftheworldonline.org/taxon/urn:lsid:ipni.org:names:305343-2
Acanthaceae	Aphelandra	gigantea	Aphelandra gigantea	(Rizzini) Profice	Aphelandra gigantea (Rizzini) Profice	Bradea 10: 18 (2004)	Brazil	Brazil Northeast, Brazil Southeast	unknown	unknown	77079303-1	http://www.plantsoftheworldonline.org/taxon/urn:lsid:ipni.org:names:77079303-1
Acanthaceae	Aphelandra	goodspeedii	Aphelandra goodspeedii	Standl. & F.A.Barkley	Aphelandra goodspeedii Standl. & F.A.Barkley	Madrono 9: 154 (1948)	Brazil, Peru	Brazil North, Peru	unknown	unknown	16197-2	http://www.plantsoftheworldonline.org/taxon/urn:lsid:ipni.org:names:16197-2
Acanthaceae	Aphelandra	grazielae	Aphelandra grazielae	Profice	Aphelandra grazielae Profice	Acta Bot. Bras. 19: 769 (2005)	Brazil	Brazil Southeast	unknown	unknown	60441737-2	http://www.plantsoftheworldonline.org/taxon/urn:lsid:ipni.org:names:60441737-2
Acanthaceae	Aphelandra	harleyi	Aphelandra harleyi	Wassh.	Aphelandra harleyi Wassh.	Phytologia 33: 178 (1976)	Brazil	Brazil Northeast, Brazil Southeast	unknown	unknown	16205-2	http://www.plantsoftheworldonline.org/taxon/urn:lsid:ipni.org:names:16205-2
Acanthaceae	Aphelandra	hirta	Aphelandra hirta	(Klotzsch) Wassh.	Aphelandra hirta (Klotzsch) Wassh.	Smithsonian Contr. Bot. 18: 107 (1975)	Brazil	Brazil Northeast, Brazil South, Brazil Southeast	unknown	unknown	16208-2	http://www.plantsoftheworldonline.org/taxon/urn:lsid:ipni.org:names:16208-2
Acanthaceae	Aphelandra	hylaea	Aphelandra hylaea	Leonard	Aphelandra hylaea Leonard	Wrightia 2: 146 (1961)	Brazil, Colombia, Ecuador, Peru	Brazil North, Colombia, Ecuador, Peru	unknown	unknown	16214-2	http://www.plantsoftheworldonline.org/taxon/urn:lsid:ipni.org:names:16214-2
Acanthaceae	Aphelandra	hymenobracteata	Aphelandra hymenobracteata	Profice	Aphelandra hymenobracteata Profice	Acta Bot. Bras. 19: 770 (2005)	Brazil	Brazil Southeast	unknown	unknown	60441738-2	http://www.plantsoftheworldonline.org/taxon/urn:lsid:ipni.org:names:60441738-2
Acanthaceae	Aphelandra	jacobinioides	Aphelandra jacobinioides	Lindau	Aphelandra jacobinioides Lindau	Repert. Spec. Nov. Regni Veg. 1: 156 (1905)	Brazil, Ecuador, Peru	Brazil North, Ecuador, Peru	unknown	unknown	16219-2	http://www.plantsoftheworldonline.org/taxon/urn:lsid:ipni.org:names:16219-2
Acanthaceae	Aphelandra	liboniana	Aphelandra liboniana	Jacob-Makoy	Aphelandra liboniana Jacob-Makoy	Nursery Cat. (L. Jacob-Makoy &amp; Co.) 102: 39 (1863)	Brazil	Brazil South	unknown	unknown	45516-1	http://www.plantsoftheworldonline.org/taxon/urn:lsid:ipni.org:names:45516-1
Acanthaceae	Aphelandra	longiflora	Aphelandra longiflora	(Lindl.) Profice	Aphelandra longiflora (Lindl.) Profice	Bradea 10: 18 (2004)	Argentina, Bolivia, Brazil	Argentina Northeast, Bolivia, Brazil North, Brazil South, Brazil Southeast, Brazil West-Central	unknown	unknown	77079304-1	http://www.plantsoftheworldonline.org/taxon/urn:lsid:ipni.org:names:77079304-1
Acanthaceae	Aphelandra	macrostachya	Aphelandra macrostachya	Nees	Aphelandra macrostachya Nees	C.F.P.von Martius &amp; auct. suc. (eds.), Fl. Bras. 9: 88 (1847)	Bolivia, Brazil, Colombia, Ecuador	Bolivia, Brazil North, Colombia, Ecuador	unknown	unknown	45533-1	http://www.plantsoftheworldonline.org/taxon/urn:lsid:ipni.org:names:45533-1
Acanthaceae	Aphelandra	margaritae	Aphelandra margaritae	E.Morren	Aphelandra margaritae E.Morren	Ann. Bot. Hort. 33: 315 (1883)	Brazil	Brazil Southeast	unknown	unknown	45536-1	http://www.plantsoftheworldonline.org/taxon/urn:lsid:ipni.org:names:45536-1
Acanthaceae	Aphelandra	marginata	Aphelandra marginata	Nees & Mart.	Aphelandra marginata Nees & Mart.	Nova Acta Phys.-Med. Acad. Caes. Leop.-Carol. Nat. Cur. 11(1): 52 (1823)	Brazil	Brazil Northeast, Brazil Southeast	unknown	unknown	45537-1	http://www.plantsoftheworldonline.org/taxon/urn:lsid:ipni.org:names:45537-1
Acanthaceae	Aphelandra	martiusii	Aphelandra martiusii	Wassh.	Aphelandra martiusii Wassh.	Smithsonian Contr. Bot. 18: 108 (1975)	Brazil	Brazil North	unknown	unknown	45538-1	http://www.plantsoftheworldonline.org/taxon/urn:lsid:ipni.org:names:45538-1
Acanthaceae	Aphelandra	maximiliana	Aphelandra maximiliana	(Nees) Benth. ex Lindau	Aphelandra maximiliana (Nees) Benth. ex Lindau	H.G.A.Engler &amp; K.A.E.Prantl, Nat. Pflanzenfam. 4(3b): 322 (1895)	Brazil	Brazil Southeast	unknown	unknown	77221598-1	http://www.plantsoftheworldonline.org/taxon/urn:lsid:ipni.org:names:77221598-1
Acanthaceae	Aphelandra	neesiana	Aphelandra neesiana	Wassh.	Aphelandra neesiana Wassh.	Smithsonian Contr. Bot. 18: 62 (1975)	Brazil	Brazil Northeast, Brazil Southeast	unknown	unknown	45553-1	http://www.plantsoftheworldonline.org/taxon/urn:lsid:ipni.org:names:45553-1
Acanthaceae	Aphelandra	nemoralis	Aphelandra nemoralis	Nees	Aphelandra nemoralis Nees	C.F.P.von Martius &amp; auct. suc. (eds.), Fl. Bras. 9: 90 (1847)	Brazil	Brazil Southeast	unknown	unknown	45554-1	http://www.plantsoftheworldonline.org/taxon/urn:lsid:ipni.org:names:45554-1
Acanthaceae	Aphelandra	nitida	Aphelandra nitida	Nees & Mart.	Aphelandra nitida Nees & Mart.	Nova Acta Phys.-Med. Acad. Caes. Leop.-Carol. Nat. Cur. 11(1): 51 (1823)	Brazil	Brazil Northeast, Brazil Southeast	unknown	unknown	45558-1	http://www.plantsoftheworldonline.org/taxon/urn:lsid:ipni.org:names:45558-1
Acanthaceae	Aphelandra	nuda	Aphelandra nuda	Nees	Aphelandra nuda Nees	C.F.P.von Martius &amp; auct. suc. (eds.), Fl. Bras. 9: 89 (1847)	Brazil	Brazil Northeast	unknown	unknown	45560-1	http://www.plantsoftheworldonline.org/taxon/urn:lsid:ipni.org:names:45560-1
Acanthaceae	Aphelandra	obtusa	Aphelandra obtusa	(Nees) Wassh.	Aphelandra obtusa (Nees) Wassh.	Smithsonian Contr. Bot. 18: 64 (1975)	Brazil	Brazil West-Central	unknown	unknown	16259-2	http://www.plantsoftheworldonline.org/taxon/urn:lsid:ipni.org:names:16259-2
Acanthaceae	Aphelandra	obtusifolia	Aphelandra obtusifolia	(Nees) Wassh.	Aphelandra obtusifolia (Nees) Wassh.	Smithsonian Contr. Bot. 18: 53 (1975)	Brazil	Brazil Southeast	unknown	unknown	16260-2	http://www.plantsoftheworldonline.org/taxon/urn:lsid:ipni.org:names:16260-2
Acanthaceae	Aphelandra	ornata	Aphelandra ornata	(Nees) T.Anderson	Aphelandra ornata (Nees) T.Anderson	J. Bot. 2: 289 (1864)	Brazil	Brazil South, Brazil Southeast	unknown	unknown	1026791-2	http://www.plantsoftheworldonline.org/taxon/urn:lsid:ipni.org:names:1026791-2
Acanthaceae	Aphelandra	paulensis	Aphelandra paulensis	Wassh.	Aphelandra paulensis Wassh.	Phytologia 25: 482 (1973)	Brazil	Brazil Southeast	unknown	unknown	16267-2	http://www.plantsoftheworldonline.org/taxon/urn:lsid:ipni.org:names:16267-2
Acanthaceae	Aphelandra	phrynioides	Aphelandra phrynioides	Lindau	Aphelandra phrynioides Lindau	Bull. Herb. Boissier, ser. 2, 4: 326 (1904)	Brazil	Brazil Northeast	unknown	unknown	16277-2	http://www.plantsoftheworldonline.org/taxon/urn:lsid:ipni.org:names:16277-2
Acanthaceae	Aphelandra	prismatica	Aphelandra prismatica	(Vell.) Hiern	Aphelandra prismatica (Vell.) Hiern	Vidensk. Meddel. Naturhist. Foren. Kjobenhavn 1877-1878: 78 (1878)	Brazil	Brazil Northeast, Brazil Southeast	unknown	unknown	45586-1	http://www.plantsoftheworldonline.org/taxon/urn:lsid:ipni.org:names:45586-1
Acanthaceae	Aphelandra	pulcherrima	Aphelandra pulcherrima	(Jacq.) Kunth	Aphelandra pulcherrima (Jacq.) Kunth	F.W.H.von Humboldt, A.J.A.Bonpland &amp; C.S.Kunth, Nov. Gen. Sp. 2: 236 (1818)	Bolivia, Brazil, Colombia, French Guiana, Guyana, Panama, Peru, Suriname, Trinidad-Tobago, Venezuela	Bolivia, Brazil North, Colombia, French Guiana, Guyana, Panama, Peru, Suriname, Trinidad-Tobago, Venezuela	Windward Is.	Windward Is.	45590-1	http://www.plantsoftheworldonline.org/taxon/urn:lsid:ipni.org:names:45590-1
Acanthaceae	Aphelandra	pumila	Aphelandra pumila	G.Nicholson	Aphelandra pumila G.Nicholson	Ill. Dict. Gard. 1: 91 (1884)	Brazil	Brazil Northeast, Brazil Southeast	unknown	unknown	45592-1	http://www.plantsoftheworldonline.org/taxon/urn:lsid:ipni.org:names:45592-1
Acanthaceae	Aphelandra	rigida	Aphelandra rigida	Glaz. ex Mildbr.	Aphelandra rigida Glaz. ex Mildbr.	Notizbl. Bot. Gart. Berlin-Dahlem 11: 65 (1930)	Brazil	Brazil Southeast	unknown	unknown	315546-2	http://www.plantsoftheworldonline.org/taxon/urn:lsid:ipni.org:names:315546-2
Acanthaceae	Aphelandra	schottiana	Aphelandra schottiana	(Nees) Profice	Aphelandra schottiana (Nees) Profice	Bradea 10: 21 (2004)	Brazil	Brazil Northeast, Brazil South, Brazil Southeast	unknown	unknown	77079305-1	http://www.plantsoftheworldonline.org/taxon/urn:lsid:ipni.org:names:77079305-1
Acanthaceae	Aphelandra	squarrosa	Aphelandra squarrosa	Nees	Aphelandra squarrosa Nees	C.F.P.von Martius &amp; auct. suc. (eds.), Fl. Bras. 9: 89 (1847)	Brazil	Brazil Northeast, Brazil Southeast	Ascension, Dominican Republic	Ascension, Dominican Republic	315544-2	http://www.plantsoftheworldonline.org/taxon/urn:lsid:ipni.org:names:315544-2
Acanthaceae	Aphelandra	stephanophysa	Aphelandra stephanophysa	Nees	Aphelandra stephanophysa Nees	C.F.P.von Martius &amp; auct. suc. (eds.), Fl. Bras. 9: 90 (1847)	Brazil	Brazil Southeast	unknown	unknown	315545-2	http://www.plantsoftheworldonline.org/taxon/urn:lsid:ipni.org:names:315545-2
Acanthaceae	Aphelandra	straminea	Aphelandra straminea	Leonard	Aphelandra straminea Leonard	Contr. U.S. Natl. Herb. 31: 250 (1953)	Brazil, Colombia, Ecuador	Brazil North, Colombia, Ecuador	unknown	unknown	16310-2	http://www.plantsoftheworldonline.org/taxon/urn:lsid:ipni.org:names:16310-2
Acanthaceae	Aphelandra	variegata	Aphelandra variegata	C.Morel ex Planch.	Aphelandra variegata C.Morel ex Planch.	Fl. Serres Jard. Eur. 10: 33 (1854)	Brazil	Brazil Northeast, Brazil Southeast	unknown	unknown	45638-1	http://www.plantsoftheworldonline.org/taxon/urn:lsid:ipni.org:names:45638-1
Acanthaceae	Aphelandra	wasshausenii	Aphelandra wasshausenii	Profice	Aphelandra wasshausenii Profice	Acta Bot. Bras. 19: 770 (2005)	Brazil	Brazil Southeast	unknown	unknown	60441739-2	http://www.plantsoftheworldonline.org/taxon/urn:lsid:ipni.org:names:60441739-2
Acanthaceae	Avicennia	germinans	Avicennia germinans	(L.) L.	Avicennia germinans (L.) L.	Sp. Pl. ed. 3. 2: 891 (1764)	Angola, Aruba, Bahamas, Belize, Benin, Bermuda, Brazil, Cameroon, Cayman Is., Colombia, Costa Rica, Cote d'Ivoire, Cuba, Dominican Republic, Ecuador, El Salvador, Equatorial Guinea, French Guiana, Gabon, Galapagos, Gambia, Ghana, Guatemala, Guinea, Guinea-Bissau, Gulf of Guinea Is., Guyana, Haiti, Honduras, Jamaica, Leeward Is., Liberia, Mauritania, Mexico, Netherlands Antilles, Nicaragua, Nigeri…	Alabama, Angola, Aruba, Bahamas, Belize, Benin, Bermuda, Brazil North, Brazil Northeast, Brazil Southeast, Cabinda, Cameroon, Cayman Is., Colombia, Congo, Costa Rica, Cuba, Dominican Republic, Ecuador, El Salvador, Equatorial Guinea, Florida, French Guiana, Gabon, Galapagos, Gambia, Georgia, Ghana, Guatemala, Guinea, Guinea-Bissau, Gulf of Guinea Is., Guyana, Haiti, Honduras, Ivory Coast, Jamaica…	unknown	unknown	861125-1	http://www.plantsoftheworldonline.org/taxon/urn:lsid:ipni.org:names:861125-1
Acanthaceae	Avicennia	schaueriana	Avicennia schaueriana	Stapf & Leechm. ex Moldenke	Avicennia schaueriana Stapf & Leechm. ex Moldenke	Lilloa 4: 336 (1939)	Brazil, French Guiana, Guyana, Leeward Is., Suriname, Trinidad-Tobago, Uruguay, Venezuela, Windward Is.	Brazil North, Brazil Northeast, Brazil South, Brazil Southeast, French Guiana, Guyana, Leeward Is., Suriname, Trinidad-Tobago, Uruguay, Venezuela, Windward Is.	unknown	unknown	27238-2	http://www.plantsoftheworldonline.org/taxon/urn:lsid:ipni.org:names:27238-2
Acanthaceae	Chamaeranthemum	beyrichii	Chamaeranthemum beyrichii	Nees	Chamaeranthemum beyrichii Nees	J.Lindley, Intr. Nat. Syst. Bot., ed. 2: 445 (1836)	Brazil, Peru	Brazil Southeast, Peru	unknown	unknown	46892-1	http://www.plantsoftheworldonline.org/taxon/urn:lsid:ipni.org:names:46892-1
Acanthaceae	Chamaeranthemum	malifolium	Chamaeranthemum malifolium	(Nees) A.L.A.Cortes	Chamaeranthemum malifolium (Nees) A.L.A.Cortes	Pl. Syst. Evol. 302: 848 (2016)	Brazil	Brazil Southeast	unknown	unknown	77165488-1	http://www.plantsoftheworldonline.org/taxon/urn:lsid:ipni.org:names:77165488-1
Acanthaceae	Chamaeranthemum	venosum	Chamaeranthemum venosum	M.B.Foster ex Wassh. & L.B.Sm.	Chamaeranthemum venosum M.B.Foster ex Wassh. & L.B.Sm.	Fl. Ilustr. Catar. 1(Acant.): 43 (1969)	Brazil	Brazil South	unknown	unknown	55121-2	http://www.plantsoftheworldonline.org/taxon/urn:lsid:ipni.org:names:55121-2
Acanthaceae	Clistax	bahiensis	Clistax bahiensis	Profice & Leitman	Clistax bahiensis Profice & Leitman	Phytotaxa 132: 48 (2013)	Brazil	Brazil Northeast	unknown	unknown	77133192-1	http://www.plantsoftheworldonline.org/taxon/urn:lsid:ipni.org:names:77133192-1
Acanthaceae	Clistax	brasiliensis	Clistax brasiliensis	Mart.	Clistax brasiliensis Mart.	Nov. Gen. Sp. Pl. Bras. 3: 26 (1829)	Brazil	Brazil Northeast, Brazil South, Brazil Southeast	unknown	unknown	46941-1	http://www.plantsoftheworldonline.org/taxon/urn:lsid:ipni.org:names:46941-1
Acanthaceae	Clistax	speciosus	Clistax speciosus	Nees	Clistax speciosus Nees	C.F.P.von Martius &amp; auct. suc. (eds.), Fl. Bras. 9: 14 (1847)	Brazil	Brazil North, Brazil Northeast, Brazil Southeast	unknown	unknown	46942-1	http://www.plantsoftheworldonline.org/taxon/urn:lsid:ipni.org:names:46942-1
Acanthaceae	Cuenotia	speciosa	Cuenotia speciosa	Rizzini	Cuenotia speciosa Rizzini	Dusenia 7: 303 (1956)	Brazil	Brazil Northeast	unknown	unknown	72119-2	http://www.plantsoftheworldonline.org/taxon/urn:lsid:ipni.org:names:72119-2
Acanthaceae	Dianthera	angustifolia	Dianthera angustifolia	(Nees) Benth. & Hook.f. ex B.D.Jacks.	Dianthera angustifolia (Nees) Benth. & Hook.f. ex B.D.Jacks.	Index Kew. 1: 742 (1893)	Brazil	Brazil North, Brazil Northeast, Brazil West-Central	unknown	unknown	60473784-2	http://www.plantsoftheworldonline.org/taxon/urn:lsid:ipni.org:names:60473784-2
Acanthaceae	Dianthera	appendiculata	Dianthera appendiculata	Ruiz & Pav.	Dianthera appendiculata Ruiz & Pav.	Fl. Peruv. 1: 12 (1798)	Bolivia, Brazil, Ecuador, Peru	Bolivia, Brazil North, Ecuador, Peru	unknown	unknown	47184-1	http://www.plantsoftheworldonline.org/taxon/urn:lsid:ipni.org:names:47184-1
Acanthaceae	Dianthera	arvensis	Dianthera arvensis	Vell.	Dianthera arvensis Vell.	Fl. Flumin. 1: 12, t. 30 (1829)	Brazil	Brazil Southeast	unknown	unknown	47185-1	http://www.plantsoftheworldonline.org/taxon/urn:lsid:ipni.org:names:47185-1
Acanthaceae	Dianthera	brasiliensis	Dianthera brasiliensis	Vell.	Dianthera brasiliensis Vell.	Fl. Flumin. 1: 11, t. 26 (1829)	Brazil	Brazil Southeast	unknown	unknown	47189-1	http://www.plantsoftheworldonline.org/taxon/urn:lsid:ipni.org:names:47189-1
Acanthaceae	Dianthera	calycina	Dianthera calycina	(Nees) B.D.Jacks.	Dianthera calycina (Nees) B.D.Jacks.	Index Kew. 1: 290 (1893)	Bolivia, Brazil, Colombia, French Guiana, Guyana, Peru, Suriname, Venezuela	Bolivia, Brazil North, Brazil West-Central, Colombia, French Guiana, Guyana, Peru, Suriname, Venezuela	unknown	unknown	77160134-1	http://www.plantsoftheworldonline.org/taxon/urn:lsid:ipni.org:names:77160134-1
Acanthaceae	Dianthera	comata	Dianthera comata	L.	Dianthera comata L.	Syst. Nat. ed. 10. 1: 850 (1758)	Argentina, Belize, Bolivia, Brazil, Colombia, Costa Rica, Cuba, Dominican Republic, Ecuador, El Salvador, French Guiana, Guatemala, Guyana, Haiti, Honduras, Jamaica, Mexico, Nicaragua, Panama, Paraguay, Peru, Puerto Rico, Suriname, Trinidad-Tobago, Uruguay, Venezuela	Argentina Northeast, Argentina Northwest, Belize, Bolivia, Brazil North, Brazil Northeast, Brazil South, Brazil Southeast, Brazil West-Central, Colombia, Costa Rica, Cuba, Dominican Republic, Ecuador, El Salvador, French Guiana, Guatemala, Guyana, Haiti, Honduras, Jamaica, Mexico Central, Mexico Gulf, Mexico Northeast, Mexico Southeast, Mexico Southwest, Nicaragua, Panama, Paraguay, Peru, Puerto …	Malaysia	Malaya	78920-2	http://www.plantsoftheworldonline.org/taxon/urn:lsid:ipni.org:names:78920-2
Acanthaceae	Dianthera	dasyclados	Dianthera dasyclados	(Mart. ex Nees) Hiern	Dianthera dasyclados (Mart. ex Nees) Hiern	Vidensk. Meddel. Naturhist. Foren. Kjobenhavn 1877: 83 (1878)	Brazil	Brazil Southeast	unknown	unknown	60473788-2	http://www.plantsoftheworldonline.org/taxon/urn:lsid:ipni.org:names:60473788-2
Acanthaceae	Dianthera	laeta	Dianthera laeta	(Nees) Hiern	Dianthera laeta (Nees) Hiern	Vidensk. Meddel. Naturhist. Foren. Kjobenhavn 1877-1878: 83 (1878)	Brazil	Brazil Southeast	unknown	unknown	47249-1	http://www.plantsoftheworldonline.org/taxon/urn:lsid:ipni.org:names:47249-1
Acanthaceae	Dianthera	laevilinguis	Dianthera laevilinguis	(Nees) Lindau	Dianthera laevilinguis (Nees) Lindau	Beibl. Bot. Jahrb. Syst. 48: 20 (1894)	Argentina, Bolivia, Brazil, Colombia, French Guiana, Guyana, Mexico, Paraguay, Peru, Suriname, Trinidad-Tobago, Uruguay, Venezuela	Argentina Northeast, Bolivia, Brazil North, Brazil Northeast, Brazil South, Brazil Southeast, Brazil West-Central, Colombia, French Guiana, Guyana, Mexico Gulf, Mexico Northeast, Mexico Southeast, Paraguay, Peru, Suriname, Trinidad-Tobago, Uruguay, Venezuela	unknown	unknown	47251-1	http://www.plantsoftheworldonline.org/taxon/urn:lsid:ipni.org:names:47251-1
Acanthaceae	Dianthera	longiflora	Dianthera longiflora	(Nees) Benth. & Hook.f. ex B.D.Jacks.	Dianthera longiflora (Nees) Benth. & Hook.f. ex B.D.Jacks.	Index Kew. 1: 742 (1893)	Brazil	Brazil West-Central	unknown	unknown	77160138-1	http://www.plantsoftheworldonline.org/taxon/urn:lsid:ipni.org:names:77160138-1
Acanthaceae	Dianthera	oblonga	Dianthera oblonga	(Nees) Benth. & Hook.f. ex B.D.Jacks.	Dianthera oblonga (Nees) Benth. & Hook.f. ex B.D.Jacks.	Index Kew. 1: 742 (1893)	Argentina, Brazil, Paraguay, Uruguay	Argentina Northeast, Brazil South, Brazil West-Central, Paraguay, Uruguay	unknown	unknown	77160141-1	http://www.plantsoftheworldonline.org/taxon/urn:lsid:ipni.org:names:77160141-1
Acanthaceae	Dianthera	pectoralis	Dianthera pectoralis	(Jacq.) J.F.Gmel.	Dianthera pectoralis (Jacq.) J.F.Gmel.	Syst. Nat. ed. 13[bis].: 36 (1791)	Argentina, Belize, Bolivia, Brazil, Colombia, Costa Rica, Ecuador, El Salvador, French Guiana, Guatemala, Guyana, Honduras, Mexico, Nicaragua, Panama, Paraguay, Peru, Suriname, United States, Venezuela	Argentina Northeast, Belize, Bolivia, Brazil North, Brazil Northeast, Brazil West-Central, Colombia, Costa Rica, Ecuador, El Salvador, Florida, French Guiana, Guatemala, Guyana, Honduras, Mexico Central, Mexico Gulf, Mexico Northeast, Mexico Southeast, Mexico Southwest, Nicaragua, Panama, Paraguay, Peru, Suriname, Venezuela	Cuba, Dominican Republic, Haiti, Leeward Is., Puerto Rico, Trinidad-Tobago, Windward Is.	Cuba, Dominican Republic, Haiti, Leeward Is., Puerto Rico, Trinidad-Tobago, Windward Is.	47290-1	http://www.plantsoftheworldonline.org/taxon/urn:lsid:ipni.org:names:47290-1
Acanthaceae	Dianthera	polygaloides	Dianthera polygaloides	S.Moore	Dianthera polygaloides S.Moore	Trans. Linn. Soc. London, Bot. 4: 433 (1895)	Argentina, Bolivia, Brazil, Paraguay	Argentina Northeast, Bolivia, Brazil West-Central, Paraguay	unknown	unknown	78939-2	http://www.plantsoftheworldonline.org/taxon/urn:lsid:ipni.org:names:78939-2
Acanthaceae	Dianthera	rigida	Dianthera rigida	(Nees) Benth. & Hook.f. ex B.D.Jacks.	Dianthera rigida (Nees) Benth. & Hook.f. ex B.D.Jacks.	Index Kew. 1: 680 (1893)	Brazil	Brazil North, Brazil Northeast, Brazil Southeast, Brazil West-Central	unknown	unknown	60473792-2	http://www.plantsoftheworldonline.org/taxon/urn:lsid:ipni.org:names:60473792-2
Acanthaceae	Dianthera	secunda	Dianthera secunda	(Lam.) Griseb.	Dianthera secunda (Lam.) Griseb.	Abh. Konigl. Ges. Wiss. Gottingen 7: 246 (1857)	Brazil, Colombia, Ecuador, French Guiana, Guyana, Leeward Is., Panama, Suriname, Trinidad-Tobago, Venezuela, Venezuelan Antilles, Windward Is.	Brazil North, Colombia, Ecuador, French Guiana, Guyana, Leeward Is., Panama, Suriname, Trinidad-Tobago, Venezuela, Venezuelan Antilles, Windward Is.	Benin, Bermuda, Gabon, Guatemala	Benin, Bermuda, Gabon, Guatemala	47308-1	http://www.plantsoftheworldonline.org/taxon/urn:lsid:ipni.org:names:47308-1
Acanthaceae	Dichazothece	cylindracea	Dichazothece cylindracea	Lindau	Dichazothece cylindracea Lindau	Beibl. Bot. Jahrb. Syst. 60: 47 (1898)	Brazil	Brazil Southeast	unknown	unknown	79435-2	http://www.plantsoftheworldonline.org/taxon/urn:lsid:ipni.org:names:79435-2
Acanthaceae	Dicliptera	ciliaris	Dicliptera ciliaris	Juss.	Dicliptera ciliaris Juss.	Ann. Mus. Hist. Nat. 9: 268 (1807)	Bolivia, Brazil, French Guiana, Suriname, Venezuela	Bolivia, Brazil North, Brazil Northeast, French Guiana, Suriname, Venezuela	Comoros, Madagascar	Comoros, Madagascar	47487-1	http://www.plantsoftheworldonline.org/taxon/urn:lsid:ipni.org:names:47487-1
Acanthaceae	Dicliptera	falciflora	Dicliptera falciflora	Lindau	Dicliptera falciflora Lindau	Bull. Herb. Boissier 3: 480 (1895)	Brazil	Brazil West-Central	unknown	unknown	79711-2	http://www.plantsoftheworldonline.org/taxon/urn:lsid:ipni.org:names:79711-2
Acanthaceae	Dicliptera	gracilirama	Dicliptera gracilirama	Costa-Lima & E.C.O.Chagas	Dicliptera gracilirama Costa-Lima & E.C.O.Chagas	Syst. Bot. 45: 342 (2020)	Brazil	Brazil Northeast	unknown	unknown	77210762-1	http://www.plantsoftheworldonline.org/taxon/urn:lsid:ipni.org:names:77210762-1
Acanthaceae	Dicliptera	imminuta	Dicliptera imminuta	Rizzini	Dicliptera imminuta Rizzini	Arch. Jard. Bot. Rio de Janeiro 8: 348 (1948)	Brazil	Brazil South	unknown	unknown	79724-2	http://www.plantsoftheworldonline.org/taxon/urn:lsid:ipni.org:names:79724-2
Acanthaceae	Dicliptera	mucronifolia	Dicliptera mucronifolia	Nees	Dicliptera mucronifolia Nees	C.F.P.von Martius &amp; auct. suc. (eds.), Fl. Bras. 9: 161 (1847)	Brazil	Brazil Northeast, Brazil South, Brazil Southeast, Brazil West-Central	unknown	unknown	47613-1	http://www.plantsoftheworldonline.org/taxon/urn:lsid:ipni.org:names:47613-1
Acanthaceae	Dicliptera	purpurascens	Dicliptera purpurascens	Wassh. & J.R.I.Wood	Dicliptera purpurascens Wassh. & J.R.I.Wood	Contr. U.S. Natl. Herb. 49: 23 (2004)	Bolivia, Brazil	Bolivia, Brazil North	unknown	unknown	77062166-1	http://www.plantsoftheworldonline.org/taxon/urn:lsid:ipni.org:names:77062166-1
Acanthaceae	Dicliptera	sparsiflora	Dicliptera sparsiflora	Nees	Dicliptera sparsiflora Nees	A.P.de Candolle, Prodr. 11: 488 (1847)	Brazil	Brazil North, Brazil West-Central	unknown	unknown	47691-1	http://www.plantsoftheworldonline.org/taxon/urn:lsid:ipni.org:names:47691-1
Acanthaceae	Dicliptera	squarrosa	Dicliptera squarrosa	Nees	Dicliptera squarrosa Nees	C.F.P.von Martius &amp; auct. suc. (eds.), Fl. Bras. 9: 161 (1847)	Argentina, Bolivia, Brazil, Paraguay, Peru, Uruguay	Argentina Northeast, Argentina Northwest, Bolivia, Brazil South, Brazil Southeast, Brazil West-Central, Paraguay, Peru, Uruguay	Italy	Italy	47698-1	http://www.plantsoftheworldonline.org/taxon/urn:lsid:ipni.org:names:47698-1
Acanthaceae	Dyschoriste	erythrorhiza	Dyschoriste erythrorhiza	(Nees) Lindau	Dyschoriste erythrorhiza (Nees) Lindau	H.G.A.Engler &amp; K.A.E.Prantl, Nat. Pflanzenfam. 4(3b): 302 (1895)	Brazil	Brazil Southeast, Brazil West-Central	unknown	unknown	86376-2	http://www.plantsoftheworldonline.org/taxon/urn:lsid:ipni.org:names:86376-2
Acanthaceae	Dyschoriste	hirsuta	Dyschoriste hirsuta	(Oerst.) Kuntze	Dyschoriste hirsuta (Oerst.) Kuntze	Revis. Gen. Pl. 2: 486 (1891)	Brazil	Brazil Southeast	unknown	unknown	77221786-1	http://www.plantsoftheworldonline.org/taxon/urn:lsid:ipni.org:names:77221786-1
Acanthaceae	Dyschoriste	humilis	Dyschoriste humilis	Lindau	Dyschoriste humilis Lindau	Beibl. Bot. Jahrb. Syst. 48: 15 (1894), nom. cons.	Argentina, Brazil, Uruguay	Argentina Northeast, Argentina Northwest, Brazil South, Brazil West-Central, Uruguay	unknown	unknown	48136-1	http://www.plantsoftheworldonline.org/taxon/urn:lsid:ipni.org:names:48136-1
Acanthaceae	Dyschoriste	hygrophiloides	Dyschoriste hygrophiloides	(Nees) Kuntze	Dyschoriste hygrophiloides (Nees) Kuntze	Revis. Gen. Pl. 2: 486 (1891)	Argentina, Brazil, Paraguay	Argentina Northeast, Brazil South, Brazil Southeast, Paraguay	unknown	unknown	86383-2	http://www.plantsoftheworldonline.org/taxon/urn:lsid:ipni.org:names:86383-2
Acanthaceae	Dyschoriste	lavandulacea	Dyschoriste lavandulacea	(Nees) Kuntze	Dyschoriste lavandulacea (Nees) Kuntze	Revis. Gen. Pl. 2: 486 (1891)	Argentina, Brazil, Paraguay	Argentina Northeast, Brazil South, Brazil Southeast, Brazil West-Central, Paraguay	unknown	unknown	86386-2	http://www.plantsoftheworldonline.org/taxon/urn:lsid:ipni.org:names:86386-2
Acanthaceae	Dyschoriste	maranhonis	Dyschoriste maranhonis	(Nees) Kuntze	Dyschoriste maranhonis (Nees) Kuntze	Revis. Gen. Pl. 2: 486 (1891)	Brazil	Brazil South, Brazil Southeast, Brazil West-Central	unknown	unknown	86389-2	http://www.plantsoftheworldonline.org/taxon/urn:lsid:ipni.org:names:86389-2
Acanthaceae	Dyschoriste	pulegium	Dyschoriste pulegium	(Nees) Kuntze	Dyschoriste pulegium (Nees) Kuntze	Revis. Gen. Pl. 2: 486 (1891)	Brazil	Brazil Southeast	unknown	unknown	86401-2	http://www.plantsoftheworldonline.org/taxon/urn:lsid:ipni.org:names:86401-2
Acanthaceae	Dyschoriste	schottiana	Dyschoriste schottiana	(Nees) Kobuski	Dyschoriste schottiana (Nees) Kobuski	Ann. Missouri Bot. Gard. 15: 30 (1928)	Brazil	Brazil Southeast, Brazil West-Central	unknown	unknown	86410-2	http://www.plantsoftheworldonline.org/taxon/urn:lsid:ipni.org:names:86410-2
Acanthaceae	Dyschoriste	serpyllum	Dyschoriste serpyllum	(Nees) Kuntze	Dyschoriste serpyllum (Nees) Kuntze	Revis. Gen. Pl. 2: 486 (1891)	Brazil, Paraguay	Brazil West-Central, Paraguay	unknown	unknown	86411-2	http://www.plantsoftheworldonline.org/taxon/urn:lsid:ipni.org:names:86411-2
Acanthaceae	Dyschoriste	smithii	Dyschoriste smithii	Leonard	Dyschoriste smithii Leonard	Sellowia 9: 81 (1958)	Brazil	Brazil South	unknown	unknown	86413-2	http://www.plantsoftheworldonline.org/taxon/urn:lsid:ipni.org:names:86413-2
Acanthaceae	Dyschoriste	trichanthera	Dyschoriste trichanthera	Kobuski	Dyschoriste trichanthera Kobuski	Ann. Missouri Bot. Gard. 15: 29 (1928)	Argentina, Bolivia, Brazil, Paraguay	Argentina Northwest, Bolivia, Brazil Southeast, Brazil West-Central, Paraguay	unknown	unknown	86414-2	http://www.plantsoftheworldonline.org/taxon/urn:lsid:ipni.org:names:86414-2
Acanthaceae	Dyschoriste	tweedieana	Dyschoriste tweedieana	(Nees) Kuntze	Dyschoriste tweedieana (Nees) Kuntze	Revis. Gen. Pl. 2: 486 (1891)	Brazil	Brazil South	unknown	unknown	86415-2	http://www.plantsoftheworldonline.org/taxon/urn:lsid:ipni.org:names:86415-2
Acanthaceae	Elytraria	imbricata	Elytraria imbricata	(Vahl) Pers.	Elytraria imbricata (Vahl) Pers.	Syn. Pl. 1: 23 (1805)	Argentina, Aruba, Belize, Bolivia, Brazil, Colombia, Costa Rica, Ecuador, El Salvador, Guatemala, Haiti, Honduras, Mexican Pacific Is., Mexico, Netherlands Antilles, Nicaragua, Panama, Peru, Trinidad-Tobago, United States, Venezuela	Argentina Northwest, Arizona, Aruba, Belize, Bolivia, Brazil North, Brazil Northeast, Brazil Southeast, Brazil West-Central, Colombia, Costa Rica, Ecuador, El Salvador, Guatemala, Haiti, Honduras, Mexican Pacific Is., Mexico Central, Mexico Gulf, Mexico Northeast, Mexico Northwest, Mexico Southeast, Mexico Southwest, Netherlands Antilles, New Mexico, Nicaragua, Panama, Peru, Texas, Trinidad-Tobag…	Galapagos, Madagascar, Philippines, Vietnam	Galapagos, Madagascar, Philippines, Vietnam	1167021-2	http://www.plantsoftheworldonline.org/taxon/urn:lsid:ipni.org:names:1167021-2
Acanthaceae	Encephalosphaera	lasiandra	Encephalosphaera lasiandra	Mildbr.	Encephalosphaera lasiandra Mildbr.	Notizbl. Bot. Gart. Berlin-Dahlem 11: 68 (1930)	Brazil, Peru	Brazil North, Peru	unknown	unknown	90635-2	http://www.plantsoftheworldonline.org/taxon/urn:lsid:ipni.org:names:90635-2
Acanthaceae	Fittonia	albivenis	Fittonia albivenis	(Lindl. ex Veitch) Brummitt	Fittonia albivenis (Lindl. ex Veitch) Brummitt	Bot. Mag. 182: 165 (1979)	Bolivia, Brazil, Colombia, Ecuador, Peru, Venezuela	Bolivia, Brazil North, Colombia, Ecuador, Peru, Venezuela	Bangladesh, El Salvador, Marianas, Myanmar, Trinidad-Tobago	Bangladesh, El Salvador, Marianas, Myanmar, Trinidad-Tobago	105033-2	http://www.plantsoftheworldonline.org/taxon/urn:lsid:ipni.org:names:105033-2
Acanthaceae	Harpochilus	neesianus	Harpochilus neesianus	Mart. ex Nees	Harpochilus neesianus Mart. ex Nees	C.F.P.von Martius &amp; auct. suc. (eds.), Fl. Bras. 9: 146 (1847)	Brazil, Vietnam	Brazil Northeast, Vietnam	unknown	unknown	49377-1	http://www.plantsoftheworldonline.org/taxon/urn:lsid:ipni.org:names:49377-1
Acanthaceae	Harpochilus	paraibanus	Harpochilus paraibanus	F.K.S.Monteiro, J.I.M.Melo & E.M.P.Fernando	Harpochilus paraibanus F.K.S.Monteiro, J.I.M.Melo & E.M.P.Fernando	Phytotaxa 358: 291 (2018)	Brazil	Brazil Northeast	unknown	unknown	77186324-1	http://www.plantsoftheworldonline.org/taxon/urn:lsid:ipni.org:names:77186324-1
Acanthaceae	Herpetacanthus	acuminatus	Herpetacanthus acuminatus	(Lindau) Bremek.	Herpetacanthus acuminatus (Lindau) Bremek.	Meded. Bot. Mus. Herb. Rijks Univ. Utrecht 47: 164 (1938)	Brazil	Brazil North	unknown	unknown	120741-2	http://www.plantsoftheworldonline.org/taxon/urn:lsid:ipni.org:names:120741-2
Acanthaceae	Herpetacanthus	angustatus	Herpetacanthus angustatus	Indriunas & Kameyama	Herpetacanthus angustatus Indriunas & Kameyama	Syst. Bot. 37: 1006 (2012)	Brazil	Brazil Southeast	unknown	unknown	77127585-1	http://www.plantsoftheworldonline.org/taxon/urn:lsid:ipni.org:names:77127585-1
Acanthaceae	Herpetacanthus	chalarostachyus	Herpetacanthus chalarostachyus	Indriunas & Kameyama	Herpetacanthus chalarostachyus Indriunas & Kameyama	Syst. Bot. 37: 1007 (2012)	Brazil	Brazil Southeast	unknown	unknown	77127586-1	http://www.plantsoftheworldonline.org/taxon/urn:lsid:ipni.org:names:77127586-1
Acanthaceae	Herpetacanthus	delicatus	Herpetacanthus delicatus	Indriunas & Kameyama	Herpetacanthus delicatus Indriunas & Kameyama	Syst. Bot. 37: 1009 (2012)	Brazil	Brazil Southeast	unknown	unknown	77127587-1	http://www.plantsoftheworldonline.org/taxon/urn:lsid:ipni.org:names:77127587-1
Acanthaceae	Herpetacanthus	longiflorus	Herpetacanthus longiflorus	Moric.	Herpetacanthus longiflorus Moric.	Pl. Nouv. Amer.: 159 (1847)	Brazil	Brazil Northeast, Brazil Southeast	unknown	unknown	49586-1	http://www.plantsoftheworldonline.org/taxon/urn:lsid:ipni.org:names:49586-1
Acanthaceae	Herpetacanthus	longipetiolatus	Herpetacanthus longipetiolatus	Indriunas & Kameyama	Herpetacanthus longipetiolatus Indriunas & Kameyama	Syst. Bot. 37: 1011 (2012)	Brazil	Brazil Southeast	unknown	unknown	77127588-1	http://www.plantsoftheworldonline.org/taxon/urn:lsid:ipni.org:names:77127588-1
Acanthaceae	Herpetacanthus	macahensis	Herpetacanthus macahensis	Nees	Herpetacanthus macahensis Nees	C.F.P.von Martius &amp; auct. suc. (eds.), Fl. Bras. 9: 95 (1847)	Brazil	Brazil Southeast	unknown	unknown	49587-1	http://www.plantsoftheworldonline.org/taxon/urn:lsid:ipni.org:names:49587-1
Acanthaceae	Herpetacanthus	macrophyllus	Herpetacanthus macrophyllus	Nees	Herpetacanthus macrophyllus Nees	C.F.P.von Martius &amp; auct. suc. (eds.), Fl. Bras. 9: 95 (1847)	Brazil	Brazil Southeast	unknown	unknown	49588-1	http://www.plantsoftheworldonline.org/taxon/urn:lsid:ipni.org:names:49588-1
Acanthaceae	Herpetacanthus	magnobracteolatus	Herpetacanthus magnobracteolatus	Indriunas & Kameyama	Herpetacanthus magnobracteolatus Indriunas & Kameyama	Syst. Bot. 37: 1011 (2012)	Brazil	Brazil Northeast	unknown	unknown	77127589-1	http://www.plantsoftheworldonline.org/taxon/urn:lsid:ipni.org:names:77127589-1
Acanthaceae	Herpetacanthus	melancholicus	Herpetacanthus melancholicus	Nees	Herpetacanthus melancholicus Nees	C.F.P.von Martius &amp; auct. suc. (eds.), Fl. Bras. 9: 96 (1847)	Brazil	Brazil Northeast, Brazil Southeast	unknown	unknown	49589-1	http://www.plantsoftheworldonline.org/taxon/urn:lsid:ipni.org:names:49589-1
Acanthaceae	Herpetacanthus	neesianus	Herpetacanthus neesianus	Indriunas & Kameyama	Herpetacanthus neesianus Indriunas & Kameyama	Syst. Bot. 37: 1014 (2012)	Brazil	Brazil Southeast	unknown	unknown	77127590-1	http://www.plantsoftheworldonline.org/taxon/urn:lsid:ipni.org:names:77127590-1
Acanthaceae	Herpetacanthus	parvispica	Herpetacanthus parvispica	Indriunas & Kameyama	Herpetacanthus parvispica Indriunas & Kameyama	Syst. Bot. 37: 1017 (2012)	Brazil	Brazil Southeast	unknown	unknown	77127591-1	http://www.plantsoftheworldonline.org/taxon/urn:lsid:ipni.org:names:77127591-1
Acanthaceae	Herpetacanthus	pauciflorus	Herpetacanthus pauciflorus	Indriunas & Kameyama	Herpetacanthus pauciflorus Indriunas & Kameyama	Syst. Bot. 37: 1017 (2012)	Brazil	Brazil Southeast	unknown	unknown	77127617-1	http://www.plantsoftheworldonline.org/taxon/urn:lsid:ipni.org:names:77127617-1
Acanthaceae	Herpetacanthus	rotundatus	Herpetacanthus rotundatus	(Lindau) Bremek.	Herpetacanthus rotundatus (Lindau) Bremek.	Meded. Bot. Mus. Herb. Rijks Univ. Utrecht 47: 164 (1938)	Bolivia, Brazil, Ecuador, French Guiana, Peru, Suriname	Bolivia, Brazil North, Ecuador, French Guiana, Peru, Suriname	unknown	unknown	120746-2	http://www.plantsoftheworldonline.org/taxon/urn:lsid:ipni.org:names:120746-2
Acanthaceae	Herpetacanthus	rubiginosus	Herpetacanthus rubiginosus	Nees	Herpetacanthus rubiginosus Nees	C.F.P.von Martius &amp; auct. suc. (eds.), Fl. Bras. 9: 94 (1847)	Brazil	Brazil Southeast	unknown	unknown	49592-1	http://www.plantsoftheworldonline.org/taxon/urn:lsid:ipni.org:names:49592-1
Acanthaceae	Herpetacanthus	strongyloides	Herpetacanthus strongyloides	Indriunas & Kameyama	Herpetacanthus strongyloides Indriunas & Kameyama	Syst. Bot. 37: 1020 (2012)	Brazil	Brazil Northeast	unknown	unknown	77127618-1	http://www.plantsoftheworldonline.org/taxon/urn:lsid:ipni.org:names:77127618-1
Acanthaceae	Herpetacanthus	tetrandrus	Herpetacanthus tetrandrus	(Nees & Mart.) Herter	Herpetacanthus tetrandrus (Nees & Mart.) Herter	Revista Sudamer. Bot. 7: 230 (1943)	Brazil	Brazil Northeast	unknown	unknown	49594-1	http://www.plantsoftheworldonline.org/taxon/urn:lsid:ipni.org:names:49594-1
Acanthaceae	Hygrophila	acutangula	Hygrophila acutangula	Nees ex Mart.	Hygrophila acutangula Nees ex Mart.	Flora 24(2 Beibl.): 25 (1841)	Brazil	Brazil Southeast, Brazil West-Central	unknown	unknown	49635-1	http://www.plantsoftheworldonline.org/taxon/urn:lsid:ipni.org:names:49635-1
Acanthaceae	Hygrophila	costata	Hygrophila costata	Nees	Hygrophila costata Nees	T.F.L.Nees von Esenbeck &amp; W.Sinning, Pl. Hort. Bonn. Icon. 2: 7 (1824)	Argentina, Belize, Bolivia, Brazil, Colombia, Costa Rica, Cuba, Dominican Republic, Ecuador, El Salvador, French Guiana, Guatemala, Guyana, Haiti, Honduras, Jamaica, Mexico, Nicaragua, Panama, Paraguay, Peru, Puerto Rico, Suriname, Trinidad-Tobago, United States, Uruguay, Venezuela	Alabama, Argentina Northeast, Belize, Bolivia, Brazil North, Brazil Northeast, Brazil South, Brazil Southeast, Brazil West-Central, Colombia, Costa Rica, Cuba, Dominican Republic, Ecuador, El Salvador, Florida, French Guiana, Georgia, Guatemala, Guyana, Haiti, Honduras, Jamaica, Louisiana, Mexico Gulf, Mexico Southeast, Mexico Southwest, Mississippi, Nicaragua, Panama, Paraguay, Peru, Puerto Rico…	Bhutan, India	East Himalaya	49672-1	http://www.plantsoftheworldonline.org/taxon/urn:lsid:ipni.org:names:49672-1
Acanthaceae	Hygrophila	glandulifera	Hygrophila glandulifera	Nees	Hygrophila glandulifera Nees	C.F.P.von Martius &amp; auct. suc. (eds.), Fl. Bras. 9: 22 (1847)	Brazil	Brazil West-Central	unknown	unknown	49686-1	http://www.plantsoftheworldonline.org/taxon/urn:lsid:ipni.org:names:49686-1
Acanthaceae	Hygrophila	guianensis	Hygrophila guianensis	Nees	Hygrophila guianensis Nees	London J. Bot. 4: 634 (1845)	Argentina, Belize, Bolivia, Brazil, Colombia, Ecuador, Guatemala, Guyana, Honduras, Mexico, Panama, Paraguay, Peru, Suriname, Venezuela	Argentina Northeast, Argentina Northwest, Belize, Bolivia, Brazil North, Brazil Northeast, Brazil South, Brazil Southeast, Brazil West-Central, Colombia, Ecuador, Guatemala, Guyana, Honduras, Mexico Southeast, Panama, Paraguay, Peru, Suriname, Venezuela	unknown	unknown	30085162-2	http://www.plantsoftheworldonline.org/taxon/urn:lsid:ipni.org:names:30085162-2
Acanthaceae	Hygrophila	hirsuta	Hygrophila hirsuta	Nees	Hygrophila hirsuta Nees	C.F.P.von Martius &amp; auct. suc. (eds.), Fl. Bras. 9: 24 (1847)	Brazil	Brazil Southeast	unknown	unknown	49701-1	http://www.plantsoftheworldonline.org/taxon/urn:lsid:ipni.org:names:49701-1
Acanthaceae	Hygrophila	humistrata	Hygrophila humistrata	Rizzini	Hygrophila humistrata Rizzini	Dusenia 7: 300 (1956)	Brazil	Brazil West-Central	unknown	unknown	125360-2	http://www.plantsoftheworldonline.org/taxon/urn:lsid:ipni.org:names:125360-2
Acanthaceae	Hygrophila	paraibana	Hygrophila paraibana	Rizzini	Hygrophila paraibana Rizzini	Bol. Mus. Nac. Rio de Janeiro, Bot. 8: 24 (1947)	Brazil	Brazil Northeast	unknown	unknown	125364-2	http://www.plantsoftheworldonline.org/taxon/urn:lsid:ipni.org:names:125364-2
Acanthaceae	Justicia	aequilabris	Justicia aequilabris	(Nees) Lindau	Justicia aequilabris (Nees) Lindau	H.G.A.Engler &amp; K.A.E.Prantl, Nat. Pflanzenfam. 4(3b): 350 (1895)	Bolivia, Brazil, Paraguay, Peru	Bolivia, Brazil Northeast, Brazil Southeast, Brazil West-Central, Paraguay, Peru	unknown	unknown	50243-1	http://www.plantsoftheworldonline.org/taxon/urn:lsid:ipni.org:names:50243-1
Acanthaceae	Justicia	amazonica	Justicia amazonica	(Nees) Lindau	Justicia amazonica (Nees) Lindau	H.G.A.Engler &amp; K.A.E.Prantl, Nat. Pflanzenfam. 4(3b): 350 (1895)	Brazil	Brazil North	unknown	unknown	132783-2	http://www.plantsoftheworldonline.org/taxon/urn:lsid:ipni.org:names:132783-2
Acanthaceae	Justicia	angustissima	Justicia angustissima	A.L.A.Cortes & Rapini	Justicia angustissima A.L.A.Cortes & Rapini	Kew Bull. 66: 454 (2011 publ. 2012)	Brazil	Brazil Northeast	unknown	unknown	77115444-1	http://www.plantsoftheworldonline.org/taxon/urn:lsid:ipni.org:names:77115444-1
Acanthaceae	Justicia	antirrhina	Justicia antirrhina	Nees & Mart.	Justicia antirrhina Nees & Mart.	Nova Acta Phys.-Med. Acad. Caes. Leop.-Carol. Nat. Cur. 11: 59 (1823)	Brazil	Brazil Northeast	unknown	unknown	50297-1	http://www.plantsoftheworldonline.org/taxon/urn:lsid:ipni.org:names:50297-1
Acanthaceae	Justicia	asclepiadea	Justicia asclepiadea	(Nees) Wassh. & C.Ezcurra	Justicia asclepiadea (Nees) Wassh. & C.Ezcurra	Candollea 52: 172 (1997)	Bolivia, Brazil	Bolivia, Brazil Northeast, Brazil Southeast, Brazil West-Central	unknown	unknown	996324-1	http://www.plantsoftheworldonline.org/taxon/urn:lsid:ipni.org:names:996324-1
Acanthaceae	Justicia	attenuata	Justicia attenuata	A.L.A.Cortes & Rapini	Justicia attenuata A.L.A.Cortes & Rapini	Kew Bull. 66: 456 (2011 publ. 2012)	Brazil	Brazil Northeast	unknown	unknown	77115445-1	http://www.plantsoftheworldonline.org/taxon/urn:lsid:ipni.org:names:77115445-1
Acanthaceae	Justicia	axillaris	Justicia axillaris	(Nees) Lindau	Justicia axillaris (Nees) Lindau	Bull. Herb. Boissier, ser. 2, 3: 633 (1903)	Argentina, Brazil, Paraguay, Uruguay	Argentina Northeast, Brazil South, Paraguay, Uruguay	unknown	unknown	132798-2	http://www.plantsoftheworldonline.org/taxon/urn:lsid:ipni.org:names:132798-2
Acanthaceae	Justicia	birae	Justicia birae	A.S.Reis, F.A.Silva, A.Gil & Kameyama	Justicia birae A.S.Reis, F.A.Silva, A.Gil & Kameyama	Syst. Bot. 44: 697 (2019)	Brazil	Brazil North, Brazil West-Central	unknown	unknown	77205438-1	http://www.plantsoftheworldonline.org/taxon/urn:lsid:ipni.org:names:77205438-1
Acanthaceae	Justicia	boliviana	Justicia boliviana	Rusby	Justicia boliviana Rusby	Mem. Torrey Bot. Club 6: 104 (1896)	Bolivia, Brazil, Peru	Bolivia, Brazil North, Brazil West-Central, Peru	unknown	unknown	132804-2	http://www.plantsoftheworldonline.org/taxon/urn:lsid:ipni.org:names:132804-2
Acanthaceae	Justicia	bradeana	Justicia bradeana	Profice	Justicia bradeana Profice	Rodriguesia 61: S86 (2010)	Brazil	Brazil Southeast	unknown	unknown	60456552-2	http://www.plantsoftheworldonline.org/taxon/urn:lsid:ipni.org:names:60456552-2
Acanthaceae	Justicia	brasiliana	Justicia brasiliana	Roth	Justicia brasiliana Roth	Nov. Pl. Sp.: 17 (1821)	Argentina, Brazil, Myanmar, Paraguay, Uruguay	Argentina Northeast, Brazil South, Brazil Southeast, Brazil West-Central, Myanmar, Paraguay, Uruguay	Bangladesh, Windward Is.	Bangladesh, Windward Is.	132808-2	http://www.plantsoftheworldonline.org/taxon/urn:lsid:ipni.org:names:132808-2
Acanthaceae	Justicia	bullata	Justicia bullata	(Nees) Profice	Justicia bullata (Nees) Profice	Rodriguesia 61: S86 (2010)	Brazil	Brazil South	unknown	unknown	60456553-2	http://www.plantsoftheworldonline.org/taxon/urn:lsid:ipni.org:names:60456553-2
Acanthaceae	Justicia	burchellii	Justicia burchellii	Hiern	Justicia burchellii Hiern	Vidensk. Meddel. Naturhist. Foren. Kjobenhavn 1877: 80 (1877)	Brazil	Brazil North, Brazil Northeast, Brazil Southeast, Brazil West-Central	unknown	unknown	50413-1	http://www.plantsoftheworldonline.org/taxon/urn:lsid:ipni.org:names:50413-1
Acanthaceae	Justicia	carajensis	Justicia carajensis	F.A.Silva, A.Gil & Kameyama	Justicia carajensis F.A.Silva, A.Gil & Kameyama	Phytotaxa 388: 267 (2019)	Brazil	Brazil North	unknown	unknown	77194124-1	http://www.plantsoftheworldonline.org/taxon/urn:lsid:ipni.org:names:77194124-1
Acanthaceae	Justicia	carnea	Justicia carnea	Lindl.	Justicia carnea Lindl.	Edwards&#x27;s Bot. Reg. 17: t. 1397 (1831)	Argentina, Brazil, Paraguay	Argentina Northeast, Brazil South, Brazil Southeast, Paraguay	Azores, Colombia, Cook Is., Cuba, Dominican Republic, Ecuador, Haiti, Mexico, Myanmar, St.Helena, United States, Venezuelan Antilles, Windward Is.	Azores, Colombia, Cook Is., Cuba, Dominican Republic, Ecuador, Haiti, Hawaii, Mexico Central, Myanmar, St.Helena, Venezuelan Antilles, Windward Is.	132826-2	http://www.plantsoftheworldonline.org/taxon/urn:lsid:ipni.org:names:132826-2
Acanthaceae	Justicia	catharinensis	Justicia catharinensis	Lindau	Justicia catharinensis Lindau	Bull. Herb. Boissier 3: 485 (1895)	Brazil	Brazil South, Brazil Southeast	unknown	unknown	132828-2	http://www.plantsoftheworldonline.org/taxon/urn:lsid:ipni.org:names:132828-2
Acanthaceae	Justicia	chacoensis	Justicia chacoensis	Wassh. & C.Ezcurra	Justicia chacoensis Wassh. & C.Ezcurra	Candollea 52: 178 (1997)	Bolivia, Brazil, Paraguay	Bolivia, Brazil West-Central, Paraguay	unknown	unknown	996331-1	http://www.plantsoftheworldonline.org/taxon/urn:lsid:ipni.org:names:996331-1
Acanthaceae	Justicia	chamaedryoides	Justicia chamaedryoides	(Nees) Wassh. ex A.L.A.Cortes & P.L.R.Moraes	Justicia chamaedryoides (Nees) Wassh. ex A.L.A.Cortes & P.L.R.Moraes	Hoehnea 40: 270 (2013)	Brazil	Brazil Northeast	unknown	unknown	77222147-1	http://www.plantsoftheworldonline.org/taxon/urn:lsid:ipni.org:names:77222147-1
Acanthaceae	Justicia	chapadensis	Justicia chapadensis	S.Moore	Justicia chapadensis S.Moore	Trans. Linn. Soc. London, Bot. 4: 431 (1895)	Bolivia, Brazil	Bolivia, Brazil West-Central	unknown	unknown	132834-2	http://www.plantsoftheworldonline.org/taxon/urn:lsid:ipni.org:names:132834-2
Acanthaceae	Justicia	chlamidocalyx	Justicia chlamidocalyx	A.L.A.Cortes & Rapini	Justicia chlamidocalyx A.L.A.Cortes & Rapini	Kew Bull. 66: 456 (2011 publ. 2012)	Brazil	Brazil Northeast	unknown	unknown	77115446-1	http://www.plantsoftheworldonline.org/taxon/urn:lsid:ipni.org:names:77115446-1
Acanthaceae	Justicia	chrysotrichoma	Justicia chrysotrichoma	(Nees) Benth.	Justicia chrysotrichoma (Nees) Benth.	G.Bentham &amp; J.D.Hooker, Gen. Pl. 2: 1109 (1876)	Brazil	Brazil West-Central	unknown	unknown	50502-1	http://www.plantsoftheworldonline.org/taxon/urn:lsid:ipni.org:names:50502-1
Acanthaceae	Justicia	citrina	Justicia citrina	(Wawra) Costa-Lima & E.C.O.Chagas	Justicia citrina (Wawra) Costa-Lima & E.C.O.Chagas	Phytotaxa 393: 127 (2019)	Brazil	Brazil Southeast	unknown	unknown	77195366-1	http://www.plantsoftheworldonline.org/taxon/urn:lsid:ipni.org:names:77195366-1
Acanthaceae	Justicia	clausseniana	Justicia clausseniana	(Nees) Profice	Justicia clausseniana (Nees) Profice	Reserva Ecol. Macae de Cima: Aspectos Flor. Espec. Vasc. 2: 31 (1996)	Brazil	Brazil Southeast	unknown	unknown	1038675-2	http://www.plantsoftheworldonline.org/taxon/urn:lsid:ipni.org:names:1038675-2
Acanthaceae	Justicia	clivalis	Justicia clivalis	Wassh.	Justicia clivalis Wassh.	Brittonia 41: 379 (1989)	Brazil	Brazil West-Central	unknown	unknown	938577-1	http://www.plantsoftheworldonline.org/taxon/urn:lsid:ipni.org:names:938577-1
Acanthaceae	Justicia	concavibracteata	Justicia concavibracteata	Lindau	Justicia concavibracteata Lindau	Bull. Herb. Boissier, ser. 2, 4: 407 (1904)	Brazil, Peru	Brazil North, Peru	unknown	unknown	132850-2	http://www.plantsoftheworldonline.org/taxon/urn:lsid:ipni.org:names:132850-2
Acanthaceae	Justicia	congrua	Justicia congrua	Lindau	Justicia congrua Lindau	H.G.A.Engler &amp; K.A.E.Prantl, Nat. Pflanzenfam. 4(3b): 350 (1895)	Brazil	Brazil Northeast, Brazil Southeast	unknown	unknown	132851-2	http://www.plantsoftheworldonline.org/taxon/urn:lsid:ipni.org:names:132851-2
Acanthaceae	Justicia	cordifolia	Justicia cordifolia	(Rizzini) Funez & Braz	Justicia cordifolia (Rizzini) Funez & Braz	Phytotaxa 494: 167 (2021)	Brazil	Brazil South	unknown	unknown	77218278-1	http://www.plantsoftheworldonline.org/taxon/urn:lsid:ipni.org:names:77218278-1
Acanthaceae	Justicia	corumbensis	Justicia corumbensis	(Lindau) Wassh. & C.Ezcurra	Justicia corumbensis (Lindau) Wassh. & C.Ezcurra	Candollea 52: 178 (1997)	Argentina, Bolivia, Brazil, Paraguay	Argentina Northeast, Bolivia, Brazil West-Central, Paraguay	unknown	unknown	996330-1	http://www.plantsoftheworldonline.org/taxon/urn:lsid:ipni.org:names:996330-1
Acanthaceae	Justicia	cowanii	Justicia cowanii	Leonard	Justicia cowanii Leonard	Wrightia 2: 77 (1960)	Brazil	Brazil North	unknown	unknown	132857-2	http://www.plantsoftheworldonline.org/taxon/urn:lsid:ipni.org:names:132857-2
Acanthaceae	Justicia	cuneifolia	Justicia cuneifolia	Nees & Mart.	Justicia cuneifolia Nees & Mart.	Nova Acta Phys.-Med. Acad. Caes. Leop.-Carol. Nat. Cur. 11: 58 (1823)	Brazil	Brazil Northeast	unknown	unknown	50581-1	http://www.plantsoftheworldonline.org/taxon/urn:lsid:ipni.org:names:50581-1
Acanthaceae	Justicia	cuspidulata	Justicia cuspidulata	(Nees) Wassh.	Justicia cuspidulata (Nees) Wassh.	Monogr. Syst. Bot. Missouri Bot. Gard. 45: 1253 (1993)	Bolivia, Brazil, Paraguay, Peru	Bolivia, Brazil West-Central, Paraguay, Peru	unknown	unknown	974488-1	http://www.plantsoftheworldonline.org/taxon/urn:lsid:ipni.org:names:974488-1
Acanthaceae	Justicia	cydoniifolia	Justicia cydoniifolia	(Nees) Griseb.	Justicia cydoniifolia (Nees) Griseb.	Index Seminum (GOET, Gottingensis) 1878: 8 (1878)	Brazil	Brazil South, Brazil Southeast	Dominican Republic, Haiti	Dominican Republic, Haiti	50590-1	http://www.plantsoftheworldonline.org/taxon/urn:lsid:ipni.org:names:50590-1
Acanthaceae	Justicia	cyrtantheriformis	Justicia cyrtantheriformis	(Rizzini) Profice	Justicia cyrtantheriformis (Rizzini) Profice	M.do Carmo Mendes Marques &amp; al. (eds.), Fl. Apa Cairucu, Parati, RJ, Esp. Vasc.: 20 (1997)	Brazil	Brazil Southeast	unknown	unknown	1017147-1	http://www.plantsoftheworldonline.org/taxon/urn:lsid:ipni.org:names:1017147-1
Acanthaceae	Justicia	distichophylla	Justicia distichophylla	F.A.Silva, A.Gil & Kameyama	Justicia distichophylla F.A.Silva, A.Gil & Kameyama	Syst. Bot. 44: 702 (2019)	Brazil	Brazil North, Brazil Northeast	unknown	unknown	77205440-1	http://www.plantsoftheworldonline.org/taxon/urn:lsid:ipni.org:names:77205440-1
Acanthaceae	Justicia	divergens	Justicia divergens	(Nees) A.S.Reis, A.Gil & Kameyama	Justicia divergens (Nees) A.S.Reis, A.Gil & Kameyama	Rodriguesia 68: 889 (2017)	Brazil	Brazil North	unknown	unknown	77175067-1	http://www.plantsoftheworldonline.org/taxon/urn:lsid:ipni.org:names:77175067-1
Acanthaceae	Justicia	dubiosa	Justicia dubiosa	Lindau	Justicia dubiosa Lindau	Bull. Herb. Boissier, ser. 2, 4: 413 (1904)	Bolivia, Brazil	Bolivia, Brazil North, Brazil West-Central	unknown	unknown	132873-2	http://www.plantsoftheworldonline.org/taxon/urn:lsid:ipni.org:names:132873-2
Acanthaceae	Justicia	dusenii	Justicia dusenii	(Lindau) Wassh. & L.B.Sm.	Justicia dusenii (Lindau) Wassh. & L.B.Sm.	Fl. Ilustr. Catar. 1(Acantac.): 112 (1969)	Brazil	Brazil South	unknown	unknown	132876-2	http://www.plantsoftheworldonline.org/taxon/urn:lsid:ipni.org:names:132876-2
Acanthaceae	Justicia	floribunda	Justicia floribunda	(J.J.Veitch) Wassh.	Justicia floribunda (J.J.Veitch) Wassh.	Darwiniana 35: 151 (1998)	Argentina, Brazil, Paraguay	Argentina Northeast, Brazil South, Brazil Southeast, Paraguay	unknown	unknown	1003362-1	http://www.plantsoftheworldonline.org/taxon/urn:lsid:ipni.org:names:1003362-1
Acanthaceae	Justicia	flosculosa	Justicia flosculosa	Profice	Justicia flosculosa Profice	Rodriguesia 61: S86 (2010)	Brazil	Brazil Northeast, Brazil Southeast	unknown	unknown	60456554-2	http://www.plantsoftheworldonline.org/taxon/urn:lsid:ipni.org:names:60456554-2
Acanthaceae	Justicia	fulvohirsuta	Justicia fulvohirsuta	(Rizzini) Profice	Justicia fulvohirsuta (Rizzini) Profice	Rodriguesia 61: S86 (2010)	Brazil	Brazil Southeast	unknown	unknown	60456555-2	http://www.plantsoftheworldonline.org/taxon/urn:lsid:ipni.org:names:60456555-2
Acanthaceae	Justicia	genuflexa	Justicia genuflexa	Nees & Mart.	Justicia genuflexa Nees & Mart.	Nova Acta Phys.-Med. Acad. Caes. Leop.-Carol. Nat. Cur. 11: 57 (1823)	Brazil	Brazil Northeast, Brazil Southeast	unknown	unknown	50773-1	http://www.plantsoftheworldonline.org/taxon/urn:lsid:ipni.org:names:50773-1
Acanthaceae	Justicia	gilliesii	Justicia gilliesii	(Nees) Benth. & Hook.f. ex Griseb.	Justicia gilliesii (Nees) Benth. & Hook.f. ex Griseb.	Symb. Fl. Argent.: 263 (1879)	Argentina, Brazil	Argentina Northeast, Argentina Northwest, Brazil South	unknown	unknown	1153683-2	http://www.plantsoftheworldonline.org/taxon/urn:lsid:ipni.org:names:1153683-2
Acanthaceae	Justicia	glaziovii	Justicia glaziovii	Lindau	Justicia glaziovii Lindau	Bull. Herb. Boissier 3: 483 (1895)	Bolivia, Brazil, Colombia, Paraguay	Bolivia, Brazil Northeast, Brazil Southeast, Brazil West-Central, Colombia, Paraguay	unknown	unknown	132907-2	http://www.plantsoftheworldonline.org/taxon/urn:lsid:ipni.org:names:132907-2
Acanthaceae	Justicia	glischrantha	Justicia glischrantha	Lindau	Justicia glischrantha Lindau	Beibl. Bot. Jahrb. Syst. 60: 49 (1898)	Brazil	Brazil West-Central	unknown	unknown	132908-2	http://www.plantsoftheworldonline.org/taxon/urn:lsid:ipni.org:names:132908-2
Acanthaceae	Justicia	glutinosa	Justicia glutinosa	(Bremek.) V.A.W.Graham	Justicia glutinosa (Bremek.) V.A.W.Graham	Kew Bull. 43: 613 (1988)	Argentina, Bolivia, Brazil, Paraguay	Argentina Northwest, Bolivia, Brazil Southeast, Brazil West-Central, Paraguay	unknown	unknown	279121-2	http://www.plantsoftheworldonline.org/taxon/urn:lsid:ipni.org:names:279121-2
Acanthaceae	Justicia	goianiensis	Justicia goianiensis	Profice	Justicia goianiensis Profice	Rodriguesia 61: S86 (2010)	Brazil	Brazil West-Central	unknown	unknown	60456556-2	http://www.plantsoftheworldonline.org/taxon/urn:lsid:ipni.org:names:60456556-2
Acanthaceae	Justicia	goudotii	Justicia goudotii	V.A.W.Graham	Justicia goudotii V.A.W.Graham	Kew Bull. 43: 603 (1988)	Argentina, Bolivia, Brazil, Paraguay	Argentina Northeast, Argentina Northwest, Bolivia, Brazil South, Brazil Southeast, Brazil West-Central, Paraguay	unknown	unknown	941060-1	http://www.plantsoftheworldonline.org/taxon/urn:lsid:ipni.org:names:941060-1
Acanthaceae	Justicia	harleyi	Justicia harleyi	Wassh.	Justicia harleyi Wassh.	Proc. Biol. Soc. Washington 105: 669 (1992)	Brazil	Brazil Northeast, Brazil Southeast	unknown	unknown	304610-2	http://www.plantsoftheworldonline.org/taxon/urn:lsid:ipni.org:names:304610-2
Acanthaceae	Justicia	hassleri	Justicia hassleri	(Lindau) V.A.W.Graham	Justicia hassleri (Lindau) V.A.W.Graham	Kew Bull. 43: 615 (1988)	Bolivia, Brazil, Paraguay	Bolivia, Brazil West-Central, Paraguay	unknown	unknown	279124-2	http://www.plantsoftheworldonline.org/taxon/urn:lsid:ipni.org:names:279124-2
Acanthaceae	Justicia	hatschbachii	Justicia hatschbachii	(Rizzini) Wassh. & L.B.Sm.	Justicia hatschbachii (Rizzini) Wassh. & L.B.Sm.	Fl. Ilustr. Catar. 1(Acantac.): 116 (1969)	Brazil	Brazil South	unknown	unknown	132913-2	http://www.plantsoftheworldonline.org/taxon/urn:lsid:ipni.org:names:132913-2
Acanthaceae	Justicia	hylophila	Justicia hylophila	Lindau	Justicia hylophila Lindau	Bull. Herb. Boissier, ser. 2, 4: 408 (1904)	Brazil, Peru	Brazil North, Peru	unknown	unknown	132935-2	http://www.plantsoftheworldonline.org/taxon/urn:lsid:ipni.org:names:132935-2
Acanthaceae	Justicia	ilhensis	Justicia ilhensis	(Moric. ex Nees) A.L.A.Cortes	Justicia ilhensis (Moric. ex Nees) A.L.A.Cortes	Pl. Syst. Evol. 302: 848 (2016)	Brazil	Brazil Northeast	unknown	unknown	77165487-1	http://www.plantsoftheworldonline.org/taxon/urn:lsid:ipni.org:names:77165487-1
Acanthaceae	Justicia	involucrata	Justicia involucrata	(Nees) Leonard	Justicia involucrata (Nees) Leonard	Los Angeles County Mus. Contr. Sci. 32: 10 (1959)	Brazil	Brazil Southeast	Myanmar	Myanmar	132946-2	http://www.plantsoftheworldonline.org/taxon/urn:lsid:ipni.org:names:132946-2
Acanthaceae	Justicia	irwinii	Justicia irwinii	Wassh.	Justicia irwinii Wassh.	Brittonia 41: 381 (1989)	Brazil	Brazil West-Central	unknown	unknown	279125-2	http://www.plantsoftheworldonline.org/taxon/urn:lsid:ipni.org:names:279125-2
Acanthaceae	Justicia	itatiaiensis	Justicia itatiaiensis	Profice	Justicia itatiaiensis Profice	Rodriguesia 61: S86 (2010)	Brazil	Brazil Southeast	unknown	unknown	60456557-2	http://www.plantsoftheworldonline.org/taxon/urn:lsid:ipni.org:names:60456557-2
Acanthaceae	Justicia	ixodes	Justicia ixodes	Leonard	Justicia ixodes Leonard	Los Angeles County Mus. Contr. Sci. 32: 10 (1959)	Brazil	Brazil West-Central	unknown	unknown	132949-2	http://www.plantsoftheworldonline.org/taxon/urn:lsid:ipni.org:names:132949-2
Acanthaceae	Justicia	jacuipensis	Justicia jacuipensis	A.L.A.Cortes & Rapini	Justicia jacuipensis A.L.A.Cortes & Rapini	Kew Bull. 66: 457 (2011 publ. 2012)	Brazil	Brazil Northeast	unknown	unknown	77115447-1	http://www.plantsoftheworldonline.org/taxon/urn:lsid:ipni.org:names:77115447-1
Acanthaceae	Justicia	japurensis	Justicia japurensis	Profice	Justicia japurensis Profice	Rodriguesia 61: S86 (2010)	Brazil	Brazil North	unknown	unknown	60456558-2	http://www.plantsoftheworldonline.org/taxon/urn:lsid:ipni.org:names:60456558-2
Acanthaceae	Justicia	kleinii	Justicia kleinii	Wassh. & L.B.Sm.	Justicia kleinii Wassh. & L.B.Sm.	Fl. Ilustr. Catar. 1(Acantac.): 107 (1969)	Brazil	Brazil South, Brazil Southeast	unknown	unknown	132953-2	http://www.plantsoftheworldonline.org/taxon/urn:lsid:ipni.org:names:132953-2
Acanthaceae	Justicia	lanstyakii	Justicia lanstyakii	Rizzini	Justicia lanstyakii Rizzini	Revista Brasil. Biol. 6: 522 (1946)	Brazil	Brazil Northeast, Brazil Southeast, Brazil West-Central	unknown	unknown	132961-2	http://www.plantsoftheworldonline.org/taxon/urn:lsid:ipni.org:names:132961-2
Acanthaceae	Justicia	lavandulifolia	Justicia lavandulifolia	(Nees) Pohl ex Nees	Justicia lavandulifolia (Nees) Pohl ex Nees	A.P.de Candolle, Prodr. 11: 348 (1847)	Brazil	Brazil North, Brazil West-Central	unknown	unknown	50986-1	http://www.plantsoftheworldonline.org/taxon/urn:lsid:ipni.org:names:50986-1
Acanthaceae	Justicia	lepida	Justicia lepida	(Moric.) Wassh.	Justicia lepida (Moric.) Wassh.	Baileya 19: 3 (1973)	Brazil	Brazil Northeast	unknown	unknown	132962-2	http://www.plantsoftheworldonline.org/taxon/urn:lsid:ipni.org:names:132962-2
Acanthaceae	Justicia	lilloi	Justicia lilloi	(J.L.Lotti) C.Ezcurra	Justicia lilloi (J.L.Lotti) C.Ezcurra	Fl. Prov. Jujuy 9: 349 (1993)	Argentina, Bolivia, Brazil, Paraguay	Argentina Northwest, Bolivia, Brazil West-Central, Paraguay	unknown	unknown	988687-1	http://www.plantsoftheworldonline.org/taxon/urn:lsid:ipni.org:names:988687-1
Acanthaceae	Justicia	lineolata	Justicia lineolata	Ruiz & Pav.	Justicia lineolata Ruiz & Pav.	Fl. Peruv. 1: 9 (1798)	Bolivia, Brazil, Peru	Bolivia, Brazil North, Peru	unknown	unknown	51028-1	http://www.plantsoftheworldonline.org/taxon/urn:lsid:ipni.org:names:51028-1
Acanthaceae	Justicia	luschnathii	Justicia luschnathii	Lindau	Justicia luschnathii Lindau	H.G.A.Engler &amp; K.A.E.Prantl, Nat. Pflanzenfam. 4(3b): 350 (1895)	Brazil	Brazil Northeast	unknown	unknown	289215-2	http://www.plantsoftheworldonline.org/taxon/urn:lsid:ipni.org:names:289215-2
Acanthaceae	Justicia	lythroides	Justicia lythroides	(Nees) V.A.W.Graham	Justicia lythroides (Nees) V.A.W.Graham	Kew Bull. 43: 603 (1988)	Argentina, Brazil, Paraguay	Argentina Northeast, Brazil South, Brazil Southeast, Paraguay	unknown	unknown	945740-1	http://www.plantsoftheworldonline.org/taxon/urn:lsid:ipni.org:names:945740-1
Acanthaceae	Justicia	matogrossensis	Justicia matogrossensis	Wassh.	Justicia matogrossensis Wassh.	Proc. Biol. Soc. Washington 105: 671 (1992)	Brazil	Brazil West-Central	unknown	unknown	304973-2	http://www.plantsoftheworldonline.org/taxon/urn:lsid:ipni.org:names:304973-2
Acanthaceae	Justicia	mcdadeana	Justicia mcdadeana	A.S.Reis, A.Gil & Kameyama	Justicia mcdadeana A.S.Reis, A.Gil & Kameyama	Syst. Bot. 44: 703 (2019)	Brazil	Brazil North, Brazil Northeast	unknown	unknown	77205443-1	http://www.plantsoftheworldonline.org/taxon/urn:lsid:ipni.org:names:77205443-1
Acanthaceae	Justicia	mesetarum	Justicia mesetarum	Wassh. & J.R.I.Wood	Justicia mesetarum Wassh. & J.R.I.Wood	Kew Bull. 58: 792 (2003 publ. 2004)	Bolivia, Brazil	Bolivia, Brazil West-Central	unknown	unknown	60426708-2	http://www.plantsoftheworldonline.org/taxon/urn:lsid:ipni.org:names:60426708-2
Acanthaceae	Justicia	metallicorum	Justicia metallicorum	S.Moore	Justicia metallicorum S.Moore	Trans. Linn. Soc. London, Bot. 4: 430 (1895)	Brazil	Brazil West-Central	unknown	unknown	132985-2	http://www.plantsoftheworldonline.org/taxon/urn:lsid:ipni.org:names:132985-2
Acanthaceae	Justicia	meyeniana	Justicia meyeniana	(Nees) Lindau	Justicia meyeniana (Nees) Lindau	H.G.A.Engler &amp; K.A.E.Prantl, Nat. Pflanzenfam. 4(3b): 350 (1895)	Brazil	Brazil Southeast	unknown	unknown	132987-2	http://www.plantsoftheworldonline.org/taxon/urn:lsid:ipni.org:names:132987-2
Acanthaceae	Justicia	minensis	Justicia minensis	Profice	Justicia minensis Profice	Rodriguesia 61: S87 (2010)	Brazil	Brazil Southeast	unknown	unknown	60456562-2	http://www.plantsoftheworldonline.org/taxon/urn:lsid:ipni.org:names:60456562-2
Acanthaceae	Justicia	monticola	Justicia monticola	(Nees) Profice	Justicia monticola (Nees) Profice	Rodriguesia 61: S87 (2010)	Brazil	Brazil Southeast	unknown	unknown	60456565-2	http://www.plantsoftheworldonline.org/taxon/urn:lsid:ipni.org:names:60456565-2
Acanthaceae	Justicia	nervata	Justicia nervata	(Lindau) Profice	Justicia nervata (Lindau) Profice	Reserva Ecol. Macae de Cima: Aspectos Flor. Espec. Vasc. 2: 32 (1996)	Brazil	Brazil Southeast	unknown	unknown	1162573-2	http://www.plantsoftheworldonline.org/taxon/urn:lsid:ipni.org:names:1162573-2
Acanthaceae	Justicia	nodicaulis	Justicia nodicaulis	(Nees) Leonard	Justicia nodicaulis (Nees) Leonard	Los Angeles County Mus. Contr. Sci. 32: 13 (1959)	Bolivia, Brazil	Bolivia, Brazil Southeast, Brazil West-Central	unknown	unknown	133004-2	http://www.plantsoftheworldonline.org/taxon/urn:lsid:ipni.org:names:133004-2
Acanthaceae	Justicia	obovata	Justicia obovata	Wassh. & J.R.I.Wood	Justicia obovata Wassh. & J.R.I.Wood	Kew Bull. 58: 825 (2003 publ. 2004)	Bolivia, Brazil, Peru	Bolivia, Brazil North, Peru	unknown	unknown	60426725-2	http://www.plantsoftheworldonline.org/taxon/urn:lsid:ipni.org:names:60426725-2
Acanthaceae	Justicia	oldemanii	Justicia oldemanii	Wassh.	Justicia oldemanii Wassh.	Brittonia 54: 288 (2002 publ. 2003)	Brazil, French Guiana	Brazil North, French Guiana	unknown	unknown	326816-2	http://www.plantsoftheworldonline.org/taxon/urn:lsid:ipni.org:names:326816-2
Acanthaceae	Justicia	oncodes	Justicia oncodes	(Lindau) Wassh. & C.Ezcurra	Justicia oncodes (Lindau) Wassh. & C.Ezcurra	Candollea 52: 175 (1997)	Brazil	Brazil Northeast, Brazil Southeast, Brazil West-Central	unknown	unknown	996329-1	http://www.plantsoftheworldonline.org/taxon/urn:lsid:ipni.org:names:996329-1
Acanthaceae	Justicia	oreadum	Justicia oreadum	S.Moore	Justicia oreadum S.Moore	Trans. Linn. Soc. London, Bot. 4: 429 (1895)	Bolivia, Brazil	Bolivia, Brazil West-Central	unknown	unknown	133009-2	http://www.plantsoftheworldonline.org/taxon/urn:lsid:ipni.org:names:133009-2
Acanthaceae	Justicia	parabolica	Justicia parabolica	(Nees) Profice	Justicia parabolica (Nees) Profice	Rodriguesia 61: S87 (2010)	Brazil	Brazil South, Brazil Southeast	unknown	unknown	60456566-2	http://www.plantsoftheworldonline.org/taxon/urn:lsid:ipni.org:names:60456566-2
Acanthaceae	Justicia	paracambi	Justicia paracambi	Braz	Justicia paracambi Braz	Phytotaxa 236: 185 (2015)	Brazil	Brazil Southeast	unknown	unknown	77151635-1	http://www.plantsoftheworldonline.org/taxon/urn:lsid:ipni.org:names:77151635-1
Acanthaceae	Justicia	parahyba	Justicia parahyba	P.L.R.Moraes	Justicia parahyba P.L.R.Moraes	Neodiversity 4: 5 (2009)	Brazil	Brazil Southeast	unknown	unknown	60453452-2	http://www.plantsoftheworldonline.org/taxon/urn:lsid:ipni.org:names:60453452-2
Acanthaceae	Justicia	phaeocarpa	Justicia phaeocarpa	(Nees) Costa-Lima & E.C.O.Chagas	Justicia phaeocarpa (Nees) Costa-Lima & E.C.O.Chagas	Phytotaxa 393: 128 (2019)	Brazil	Brazil Northeast	unknown	unknown	77195367-1	http://www.plantsoftheworldonline.org/taxon/urn:lsid:ipni.org:names:77195367-1
Acanthaceae	Justicia	phyllocalyx	Justicia phyllocalyx	(Lindau) Wassh. & C.Ezcurra	Justicia phyllocalyx (Lindau) Wassh. & C.Ezcurra	Candollea 52: 175 (1997)	Bolivia, Brazil, Paraguay	Bolivia, Brazil Southeast, Brazil West-Central, Paraguay	unknown	unknown	996328-1	http://www.plantsoftheworldonline.org/taxon/urn:lsid:ipni.org:names:996328-1
Acanthaceae	Justicia	physogaster	Justicia physogaster	Lindau	Justicia physogaster Lindau	Bull. Herb. Boissier 5: 672 (1897)	Brazil	Brazil Northeast	unknown	unknown	133043-2	http://www.plantsoftheworldonline.org/taxon/urn:lsid:ipni.org:names:133043-2
Acanthaceae	Justicia	piauhiensis	Justicia piauhiensis	(Nees) V.A.W.Graham	Justicia piauhiensis (Nees) V.A.W.Graham	Kew Bull. 43: 601 (1988)	Brazil	Brazil Northeast	unknown	unknown	945738-1	http://www.plantsoftheworldonline.org/taxon/urn:lsid:ipni.org:names:945738-1
Acanthaceae	Justicia	pilosa	Justicia pilosa	(Nees) Lindau	Justicia pilosa (Nees) Lindau	H.G.A.Engler &amp; K.A.E.Prantl, Nat. Pflanzenfam. 4(3b): 350 (1895)	Bolivia, Brazil, Peru	Bolivia, Brazil North, Peru	unknown	unknown	133046-2	http://www.plantsoftheworldonline.org/taxon/urn:lsid:ipni.org:names:133046-2
Acanthaceae	Justicia	plumbaginifolia	Justicia plumbaginifolia	J.Jacq.	Justicia plumbaginifolia J.Jacq.	Ecl. Pl. Rar. 1: 20 (1811)	Brazil	Brazil Southeast	unknown	unknown	51360-1	http://www.plantsoftheworldonline.org/taxon/urn:lsid:ipni.org:names:51360-1
Acanthaceae	Justicia	poeppigiana	Justicia poeppigiana	(Nees) Lindau	Justicia poeppigiana (Nees) Lindau	Beibl. Bot. Jahrb. Syst. 48: 20 (1894)	Brazil, Ecuador, Peru	Brazil North, Ecuador, Peru	unknown	unknown	133051-2	http://www.plantsoftheworldonline.org/taxon/urn:lsid:ipni.org:names:133051-2
Acanthaceae	Justicia	pohliana	Justicia pohliana	Profice	Justicia pohliana Profice	Rodriguesia 61: S87 (2010)	Brazil	Brazil Southeast	unknown	unknown	60456568-2	http://www.plantsoftheworldonline.org/taxon/urn:lsid:ipni.org:names:60456568-2
Acanthaceae	Justicia	polita	Justicia polita	(Nees) Profice	Justicia polita (Nees) Profice	Reserva Ecol. Macae de Cima: Aspectos Flor. Espec. Vasc. 2: 30 (1996)	Brazil	Brazil Southeast	unknown	unknown	1148098-2	http://www.plantsoftheworldonline.org/taxon/urn:lsid:ipni.org:names:1148098-2
Acanthaceae	Justicia	polygonoides	Justicia polygonoides	Kunth	Justicia polygonoides Kunth	F.W.H.von Humboldt, A.J.A.Bonpland &amp; C.S.Kunth, Nov. Gen. Sp. 2: 232 (1818)	Brazil, Colombia, Ecuador, Peru	Brazil North, Colombia, Ecuador, Peru	unknown	unknown	51367-1	http://www.plantsoftheworldonline.org/taxon/urn:lsid:ipni.org:names:51367-1
Acanthaceae	Justicia	polystachya	Justicia polystachya	Lam.	Justicia polystachya Lam.	Tabl. Encycl. 1: 40 (1791)	Brazil, Venezuela	Brazil North, Brazil West-Central, Venezuela	unknown	unknown	51374-1	http://www.plantsoftheworldonline.org/taxon/urn:lsid:ipni.org:names:51374-1
Acanthaceae	Justicia	potamogeton	Justicia potamogeton	Lindau	Justicia potamogeton Lindau	Bull. Herb. Boissier, ser. 2, 4: 412 (1904)	Brazil	Brazil North	unknown	unknown	133056-2	http://www.plantsoftheworldonline.org/taxon/urn:lsid:ipni.org:names:133056-2
Acanthaceae	Justicia	pseudoamazonica	Justicia pseudoamazonica	Lindau	Justicia pseudoamazonica Lindau	Bull. Herb. Boissier, ser. 2, 4: 415 (1904)	Brazil	Brazil North	unknown	unknown	133059-2	http://www.plantsoftheworldonline.org/taxon/urn:lsid:ipni.org:names:133059-2
Acanthaceae	Justicia	pusilla	Justicia pusilla	M.J.Silva	Justicia pusilla M.J.Silva	Phytotaxa 525: 38 (2021)	Brazil	Brazil West-Central	unknown	unknown	77222550-1	http://www.plantsoftheworldonline.org/taxon/urn:lsid:ipni.org:names:77222550-1
Acanthaceae	Justicia	pycnophylla	Justicia pycnophylla	Lindau	Justicia pycnophylla Lindau	Beibl. Bot. Jahrb. Syst. 60: 49 (1898)	Brazil	Brazil West-Central	unknown	unknown	133063-2	http://www.plantsoftheworldonline.org/taxon/urn:lsid:ipni.org:names:133063-2
Acanthaceae	Justicia	pygmaea	Justicia pygmaea	Lindau	Justicia pygmaea Lindau	Bull. Herb. Boissier 3: 484 (1895)	Brazil	Brazil South, Brazil Southeast	unknown	unknown	133064-2	http://www.plantsoftheworldonline.org/taxon/urn:lsid:ipni.org:names:133064-2
Acanthaceae	Justicia	pyrrhostachya	Justicia pyrrhostachya	(Lindau) Wassh.	Justicia pyrrhostachya (Lindau) Wassh.	Monogr. Syst. Bot. Missouri Bot. Gard. 45: 1253 (1993)	Brazil, Peru	Brazil North, Peru	unknown	unknown	974493-1	http://www.plantsoftheworldonline.org/taxon/urn:lsid:ipni.org:names:974493-1
Acanthaceae	Justicia	radicans	Justicia radicans	Vahl	Justicia radicans Vahl	Enum. Pl. 1: 137 (1804)	Brazil, Peru	Brazil North, Peru	unknown	unknown	51448-1	http://www.plantsoftheworldonline.org/taxon/urn:lsid:ipni.org:names:51448-1
Acanthaceae	Justicia	ramulosa	Justicia ramulosa	(Morong) C.Ezcurra	Justicia ramulosa (Morong) C.Ezcurra	Bol. Soc. Argent. Bot. 25: 350 (1988)	Argentina, Bolivia, Brazil, Paraguay	Argentina Northeast, Argentina Northwest, Bolivia, Brazil South, Brazil West-Central, Paraguay	Honduras	Honduras	279145-2	http://www.plantsoftheworldonline.org/taxon/urn:lsid:ipni.org:names:279145-2
Acanthaceae	Justicia	rectiflora	Justicia rectiflora	(Lindau) V.A.W.Graham	Justicia rectiflora (Lindau) V.A.W.Graham	Kew Bull. 43: 614 (1988)	Brazil	Brazil West-Central	unknown	unknown	279148-2	http://www.plantsoftheworldonline.org/taxon/urn:lsid:ipni.org:names:279148-2
Acanthaceae	Justicia	regnellii	Justicia regnellii	Lindau	Justicia regnellii Lindau	Bull. Herb. Boissier 5: 672 (1897)	Brazil	Brazil Southeast	unknown	unknown	133070-2	http://www.plantsoftheworldonline.org/taxon/urn:lsid:ipni.org:names:133070-2
Acanthaceae	Justicia	reitzii	Justicia reitzii	Leonard	Justicia reitzii Leonard	Sellowia 9: 85 (1958)	Brazil	Brazil South	unknown	unknown	133072-2	http://www.plantsoftheworldonline.org/taxon/urn:lsid:ipni.org:names:133072-2
Acanthaceae	Justicia	rhomboidea	Justicia rhomboidea	Wassh. & J.R.I.Wood	Justicia rhomboidea Wassh. & J.R.I.Wood	Kew Bull. 58: 828 (2003 publ. 2004)	Bolivia, Brazil	Bolivia, Brazil North	unknown	unknown	60426726-2	http://www.plantsoftheworldonline.org/taxon/urn:lsid:ipni.org:names:60426726-2
Acanthaceae	Justicia	riedeliana	Justicia riedeliana	(Nees) V.A.W.Graham	Justicia riedeliana (Nees) V.A.W.Graham	Kew Bull. 43: 605 (1988)	Bolivia, Brazil	Bolivia, Brazil North, Brazil Northeast	unknown	unknown	945751-1	http://www.plantsoftheworldonline.org/taxon/urn:lsid:ipni.org:names:945751-1
Acanthaceae	Justicia	riparia	Justicia riparia	Kameyama	Justicia riparia Kameyama	Bol. Bot. (Sao Paulo) 14: 204 (1995)	Brazil	Brazil Southeast	unknown	unknown	987132-1	http://www.plantsoftheworldonline.org/taxon/urn:lsid:ipni.org:names:987132-1
Acanthaceae	Justicia	robertii	Justicia robertii	V.A.W.Graham	Justicia robertii V.A.W.Graham	Kew Bull. 43: 614 (1988)	Brazil	Brazil West-Central	unknown	unknown	941071-1	http://www.plantsoftheworldonline.org/taxon/urn:lsid:ipni.org:names:941071-1
Acanthaceae	Justicia	rubriflora	Justicia rubriflora	Wassh. & J.R.I.Wood	Justicia rubriflora Wassh. & J.R.I.Wood	Kew Bull. 58: 804 (2003 publ. 2004)	Brazil	Brazil Southeast	unknown	unknown	60426712-2	http://www.plantsoftheworldonline.org/taxon/urn:lsid:ipni.org:names:60426712-2
Acanthaceae	Justicia	rubrobracteata	Justicia rubrobracteata	Alcantara & G.Soares	Justicia rubrobracteata Alcantara & G.Soares	Syst. Bot. 45: 328 (2020)	Brazil	Brazil Northeast	unknown	unknown	77210768-1	http://www.plantsoftheworldonline.org/taxon/urn:lsid:ipni.org:names:77210768-1
Acanthaceae	Justicia	ruiziana	Justicia ruiziana	Lindau	Justicia ruiziana Lindau	H.G.A.Engler &amp; K.A.E.Prantl, Nat. Pflanzenfam. 4(3b): 350 (1895)	Brazil, Peru	Brazil North, Peru	unknown	unknown	133086-2	http://www.plantsoftheworldonline.org/taxon/urn:lsid:ipni.org:names:133086-2
Acanthaceae	Justicia	rusbyi	Justicia rusbyi	(Lindau) V.A.W.Graham	Justicia rusbyi (Lindau) V.A.W.Graham	Kew Bull. 43: 605 (1988)	Bolivia, Brazil, Paraguay, Peru	Bolivia, Brazil North, Brazil South, Brazil Southeast, Brazil West-Central, Paraguay, Peru	unknown	unknown	279150-2	http://www.plantsoftheworldonline.org/taxon/urn:lsid:ipni.org:names:279150-2
Acanthaceae	Justicia	sarmentosa	Justicia sarmentosa	(Nees) Lindau	Justicia sarmentosa (Nees) Lindau	H.G.A.Engler &amp; K.A.E.Prantl, Nat. Pflanzenfam. 4(3b): 351 (1895)	Brazil	Brazil South	unknown	unknown	133095-2	http://www.plantsoftheworldonline.org/taxon/urn:lsid:ipni.org:names:133095-2
Acanthaceae	Justicia	sarothroides	Justicia sarothroides	Lindau	Justicia sarothroides Lindau	Beibl. Bot. Jahrb. Syst. 60: 50 (1898)	Brazil	Brazil West-Central	unknown	unknown	133096-2	http://www.plantsoftheworldonline.org/taxon/urn:lsid:ipni.org:names:133096-2
Acanthaceae	Justicia	scansilis	Justicia scansilis	(Rizzini) V.A.W.Graham	Justicia scansilis (Rizzini) V.A.W.Graham	Kew Bull. 43: 617 (1988)	Brazil, Colombia, Peru	Brazil North, Colombia, Peru	unknown	unknown	279151-2	http://www.plantsoftheworldonline.org/taxon/urn:lsid:ipni.org:names:279151-2
Acanthaceae	Justicia	scheidweileri	Justicia scheidweileri	V.A.W.Graham	Justicia scheidweileri V.A.W.Graham	Kew Bull. 43: 617 (1988)	Brazil	Brazil Southeast	unknown	unknown	279154-2	http://www.plantsoftheworldonline.org/taxon/urn:lsid:ipni.org:names:279154-2
Acanthaceae	Justicia	schenckiana	Justicia schenckiana	Lindau	Justicia schenckiana Lindau	Bull. Herb. Boissier 3: 485 (1895)	Brazil	Brazil South, Brazil Southeast	unknown	unknown	133098-2	http://www.plantsoftheworldonline.org/taxon/urn:lsid:ipni.org:names:133098-2
Acanthaceae	Justicia	sebastianopolitanae	Justicia sebastianopolitanae	Profice	Justicia sebastianopolitanae Profice	Eugeniana 20: 2 (1993)	Brazil	Brazil Southeast	unknown	unknown	1131973-2	http://www.plantsoftheworldonline.org/taxon/urn:lsid:ipni.org:names:1131973-2
Acanthaceae	Justicia	sellowiana	Justicia sellowiana	Profice	Justicia sellowiana Profice	Rodriguesia 61: S87 (2010)	Brazil	Brazil Southeast	unknown	unknown	60456573-2	http://www.plantsoftheworldonline.org/taxon/urn:lsid:ipni.org:names:60456573-2
Acanthaceae	Justicia	serrana	Justicia serrana	Kameyama	Justicia serrana Kameyama	Bol. Bot. (Sao Paulo) 14: 201 (1995)	Brazil	Brazil Southeast	unknown	unknown	987131-1	http://www.plantsoftheworldonline.org/taxon/urn:lsid:ipni.org:names:987131-1
Acanthaceae	Justicia	simonisia	Justicia simonisia	V.A.W.Graham	Justicia simonisia V.A.W.Graham	Kew Bull. 43: 606 (1988)	Brazil	Brazil Northeast	unknown	unknown	941065-1	http://www.plantsoftheworldonline.org/taxon/urn:lsid:ipni.org:names:941065-1
Acanthaceae	Justicia	sprucei	Justicia sprucei	V.A.W.Graham	Justicia sprucei V.A.W.Graham	Kew Bull. 43: 606 (1988)	Bolivia, Brazil	Bolivia, Brazil North	unknown	unknown	941066-1	http://www.plantsoftheworldonline.org/taxon/urn:lsid:ipni.org:names:941066-1
Acanthaceae	Justicia	symphyantha	Justicia symphyantha	(Nees) Lindau	Justicia symphyantha (Nees) Lindau	H.G.A.Engler &amp; K.A.E.Prantl, Nat. Pflanzenfam. 4(3b): 350 (1895)	Brazil	Brazil Northeast, Brazil Southeast	unknown	unknown	133135-2	http://www.plantsoftheworldonline.org/taxon/urn:lsid:ipni.org:names:133135-2
Acanthaceae	Justicia	tenuistachys	Justicia tenuistachys	(Rusby) Wassh. & J.R.I.Wood	Justicia tenuistachys (Rusby) Wassh. & J.R.I.Wood	Kew Bull. 58: 818 (2003 publ. 2004)	Bolivia, Brazil, Peru	Bolivia, Brazil North, Peru	unknown	unknown	60426719-2	http://www.plantsoftheworldonline.org/taxon/urn:lsid:ipni.org:names:60426719-2
Acanthaceae	Justicia	thunbergioides	Justicia thunbergioides	(Lindau) Leonard	Justicia thunbergioides (Lindau) Leonard	Los Angeles County Mus. Contr. Sci. 32: 10 (1959)	Brazil	Brazil Northeast, Brazil Southeast	unknown	unknown	133140-2	http://www.plantsoftheworldonline.org/taxon/urn:lsid:ipni.org:names:133140-2
Acanthaceae	Justicia	tocantina	Justicia tocantina	(Nees) V.A.W.Graham	Justicia tocantina (Nees) V.A.W.Graham	Kew Bull. 43: 604 (1988)	Bolivia, Brazil, Paraguay	Bolivia, Brazil Southeast, Brazil West-Central, Paraguay	unknown	unknown	279157-2	http://www.plantsoftheworldonline.org/taxon/urn:lsid:ipni.org:names:279157-2
Acanthaceae	Justicia	trifoliata	Justicia trifoliata	Roem. & Schult.	Justicia trifoliata Roem. & Schult.	Syst. Veg. ed. 15[bis]. 1: 166 (1817)	Brazil	Brazil Southeast	unknown	unknown	51759-1	http://www.plantsoftheworldonline.org/taxon/urn:lsid:ipni.org:names:51759-1
Acanthaceae	Justicia	ulei	Justicia ulei	Lindau	Justicia ulei Lindau	Notizbl. Konigl. Bot. Gart. Berlin 6: 199 (1914)	Brazil, Peru	Brazil North, Peru	unknown	unknown	133150-2	http://www.plantsoftheworldonline.org/taxon/urn:lsid:ipni.org:names:133150-2
Acanthaceae	Justicia	viridifavescens	Justicia viridifavescens	Lindau	Justicia viridifavescens Lindau	Bull. Herb. Boissier, ser. 2, 4: 413 (1904)	Brazil	Brazil North	unknown	unknown	133162-2	http://www.plantsoftheworldonline.org/taxon/urn:lsid:ipni.org:names:133162-2
Acanthaceae	Justicia	volkeri	Justicia volkeri	U.B.Deshmukh & Gnanasek.	Justicia volkeri U.B.Deshmukh & Gnanasek.	Phytotaxa 490: 220 (2021)	Brazil	Brazil North	unknown	unknown	77215780-1	http://www.plantsoftheworldonline.org/taxon/urn:lsid:ipni.org:names:77215780-1
Acanthaceae	Justicia	warmingii	Justicia warmingii	Hiern	Justicia warmingii Hiern	Vidensk. Meddel. Naturhist. Foren. Kjobenhavn 1877: 80 (1877)	Brazil	Brazil Southeast	unknown	unknown	51855-1	http://www.plantsoftheworldonline.org/taxon/urn:lsid:ipni.org:names:51855-1
Acanthaceae	Justicia	wasshauseniana	Justicia wasshauseniana	Profice	Justicia wasshauseniana Profice	Eugeniana 20: 4 (1993)	Brazil	Brazil Northeast, Brazil Southeast	unknown	unknown	972651-1	http://www.plantsoftheworldonline.org/taxon/urn:lsid:ipni.org:names:972651-1
Acanthaceae	Justicia	wasshausenii	Justicia wasshausenii	Kottaim.	Justicia wasshausenii Kottaim.	Phytotaxa 213: 70 (2015)	Brazil	Brazil Southeast	unknown	unknown	77147857-1	http://www.plantsoftheworldonline.org/taxon/urn:lsid:ipni.org:names:77147857-1
Acanthaceae	Justicia	xipotensis	Justicia xipotensis	(Schult.) A.L.A.Cortes & Rapini	Justicia xipotensis (Schult.) A.L.A.Cortes & Rapini	Rodriguesia 61: S90 (2010)	Brazil	Brazil Northeast, Brazil Southeast	unknown	unknown	60456574-2	http://www.plantsoftheworldonline.org/taxon/urn:lsid:ipni.org:names:60456574-2
Acanthaceae	Justicia	yhuensis	Justicia yhuensis	Lindau	Justicia yhuensis Lindau	Bull. Herb. Boissier, ser. 2, 7: 929 (1907)	Argentina, Brazil, Paraguay	Argentina Northeast, Brazil South, Paraguay	unknown	unknown	133171-2	http://www.plantsoftheworldonline.org/taxon/urn:lsid:ipni.org:names:133171-2
Acanthaceae	Justicia	yurimaguensis	Justicia yurimaguensis	Lindau	Justicia yurimaguensis Lindau	Bull. Herb. Boissier, ser. 2, 4: 411 (1904)	Bolivia, Brazil, Peru	Bolivia, Brazil North, Peru	unknown	unknown	133172-2	http://www.plantsoftheworldonline.org/taxon/urn:lsid:ipni.org:names:133172-2
Acanthaceae	Justicia	zarucchii	Justicia zarucchii	Wassh.	Justicia zarucchii Wassh.	Acta Amazonica 14(Suppl.): 145 (1984 publ. 1986)	Brazil	Brazil North	unknown	unknown	279163-2	http://www.plantsoftheworldonline.org/taxon/urn:lsid:ipni.org:names:279163-2
Acanthaceae	Kalbreyeriella	rostellata	Kalbreyeriella rostellata	Lindau	Kalbreyeriella rostellata Lindau	Notizbl. Bot. Gart. Berlin-Dahlem 8: 143 (1922)	Brazil, Colombia, Ecuador, Panama, Peru	Brazil North, Colombia, Ecuador, Panama, Peru	unknown	unknown	133181-2	http://www.plantsoftheworldonline.org/taxon/urn:lsid:ipni.org:names:133181-2
Acanthaceae	Lepidagathis	alopecuroidea	Lepidagathis alopecuroidea	(Vahl) R.Br. ex Griseb.	Lepidagathis alopecuroidea (Vahl) R.Br. ex Griseb.	Fl. Brit. W. I.: 453 (1862)	Angola, Belize, Benin, Bolivia, Brazil, Burkina Faso, Cameroon, Central African Republic, Chad, Colombia, Costa Rica, Cote d'Ivoire, Cuba, Dominican Republic, Ecuador, French Guiana, Gabon, Ghana, Guatemala, Guinea, Guyana, Haiti, Honduras, Leeward Is., Liberia, Mali, Mexico, Nicaragua, Nigeria, Panama, Paraguay, Peru, Puerto Rico, Republic of Congo, Senegal, Sierra Leone, Sudan, Suriname, Tanzan…	Angola, Belize, Benin, Bolivia, Brazil North, Brazil West-Central, Burkina, Cameroon, Central African Repu, Chad, Colombia, Congo, Costa Rica, Cuba, Dominican Republic, Ecuador, French Guiana, Gabon, Ghana, Guatemala, Guinea, Guyana, Haiti, Honduras, Ivory Coast, Leeward Is., Liberia, Mali, Mexico Central, Mexico Gulf, Mexico Southeast, Mexico Southwest, Nicaragua, Nigeria, Panama, Paraguay, Peru…	unknown	unknown	51951-1	http://www.plantsoftheworldonline.org/taxon/urn:lsid:ipni.org:names:51951-1
Acanthaceae	Lepidagathis	callistachys	Lepidagathis callistachys	Kameyama	Lepidagathis callistachys Kameyama	Kew Bull. 63: 569 (2008 publ. 2009)	Brazil	Brazil North, Brazil West-Central	unknown	unknown	77095782-1	http://www.plantsoftheworldonline.org/taxon/urn:lsid:ipni.org:names:77095782-1
Acanthaceae	Lepidagathis	cuneiformis	Lepidagathis cuneiformis	Kameyama	Lepidagathis cuneiformis Kameyama	Kew Bull. 63: 571 (2008 publ. 2009)	Brazil	Brazil Northeast	unknown	unknown	77095783-1	http://www.plantsoftheworldonline.org/taxon/urn:lsid:ipni.org:names:77095783-1
Acanthaceae	Lepidagathis	cyanea	Lepidagathis cyanea	(Leonard) Kameyama	Lepidagathis cyanea (Leonard) Kameyama	Kew Bull. 63: 576 (2008 publ. 2009)	Brazil	Brazil North, Brazil West-Central	unknown	unknown	77095788-1	http://www.plantsoftheworldonline.org/taxon/urn:lsid:ipni.org:names:77095788-1
Acanthaceae	Lepidagathis	floribunda	Lepidagathis floribunda	(Pohl) Kameyama	Lepidagathis floribunda (Pohl) Kameyama	Bol. Bot. (Sao Paulo) 14: 197 (1995)	Bolivia, Brazil	Bolivia, Brazil North, Brazil Northeast, Brazil Southeast, Brazil West-Central	unknown	unknown	987130-1	http://www.plantsoftheworldonline.org/taxon/urn:lsid:ipni.org:names:987130-1
Acanthaceae	Lepidagathis	kameyamana	Lepidagathis kameyamana	Gnanasek. & Arisdason	Lepidagathis kameyamana Gnanasek. & Arisdason	Telopea 18: 389 (2015)	Brazil	Brazil Southeast	unknown	unknown	77150178-1	http://www.plantsoftheworldonline.org/taxon/urn:lsid:ipni.org:names:77150178-1
Acanthaceae	Lepidagathis	laxifolia	Lepidagathis laxifolia	(Nees) Kameyama	Lepidagathis laxifolia (Nees) Kameyama	Kew Bull. 63: 578 (2008 publ. 2009)	Brazil	Brazil Southeast	unknown	unknown	77095790-1	http://www.plantsoftheworldonline.org/taxon/urn:lsid:ipni.org:names:77095790-1
Acanthaceae	Lepidagathis	meridionalis	Lepidagathis meridionalis	Kameyama	Lepidagathis meridionalis Kameyama	Kew Bull. 63: 571 (2008 publ. 2009)	Brazil	Brazil South, Brazil Southeast	unknown	unknown	77095784-1	http://www.plantsoftheworldonline.org/taxon/urn:lsid:ipni.org:names:77095784-1
Acanthaceae	Lepidagathis	montana	Lepidagathis montana	(Mart. ex Nees) Kameyama	Lepidagathis montana (Mart. ex Nees) Kameyama	Kew Bull. 63: 578 (2008 publ. 2009)	Brazil	Brazil North, Brazil Northeast, Brazil Southeast, Brazil West-Central	unknown	unknown	77095792-1	http://www.plantsoftheworldonline.org/taxon/urn:lsid:ipni.org:names:77095792-1
Acanthaceae	Lepidagathis	nemoralis	Lepidagathis nemoralis	(Mart. ex Nees) Kameyama	Lepidagathis nemoralis (Mart. ex Nees) Kameyama	Kew Bull. 63: 578 (2008 publ. 2009)	Brazil	Brazil Northeast, Brazil Southeast	unknown	unknown	77095791-1	http://www.plantsoftheworldonline.org/taxon/urn:lsid:ipni.org:names:77095791-1
Acanthaceae	Lepidagathis	paraensis	Lepidagathis paraensis	Kameyama	Lepidagathis paraensis Kameyama	Kew Bull. 63: 573 (2008 publ. 2009)	Brazil	Brazil North	unknown	unknown	77095785-1	http://www.plantsoftheworldonline.org/taxon/urn:lsid:ipni.org:names:77095785-1
Acanthaceae	Lepidagathis	riedeliana	Lepidagathis riedeliana	Nees	Lepidagathis riedeliana Nees	C.F.P.von Martius &amp; auct. suc. (eds.), Fl. Bras. 9: 71 (1847)	Bolivia, Brazil	Bolivia, Brazil West-Central	unknown	unknown	52085-1	http://www.plantsoftheworldonline.org/taxon/urn:lsid:ipni.org:names:52085-1
Acanthaceae	Lepidagathis	sessilifolia	Lepidagathis sessilifolia	(Pohl) Kameyama ex Wassh. & J.R.I.Wood	Lepidagathis sessilifolia (Pohl) Kameyama ex Wassh. & J.R.I.Wood	Contr. U.S. Natl. Herb. 49: 86 (2004)	Bolivia, Brazil	Bolivia, Brazil North, Brazil Northeast, Brazil West-Central	unknown	unknown	77062168-1	http://www.plantsoftheworldonline.org/taxon/urn:lsid:ipni.org:names:77062168-1
Acanthaceae	Lepidagathis	wasshausenii	Lepidagathis wasshausenii	Kameyama	Lepidagathis wasshausenii Kameyama	Kew Bull. 63: 575 (2008 publ. 2009)	Brazil	Brazil West-Central	unknown	unknown	77095786-1	http://www.plantsoftheworldonline.org/taxon/urn:lsid:ipni.org:names:77095786-1
Acanthaceae	Liberatia	diandra	Liberatia diandra	(Nees) Rizzini	Liberatia diandra (Nees) Rizzini	Bol. Mus. Nac. Rio de Janeiro, Bot. 8: 22 (1947)	Brazil	Brazil South, Brazil Southeast	unknown	unknown	139680-2	http://www.plantsoftheworldonline.org/taxon/urn:lsid:ipni.org:names:139680-2
Acanthaceae	Mendoncia	bahiensis	Mendoncia bahiensis	Profice	Mendoncia bahiensis Profice	Brittonia 49: 67 (1997)	Brazil	Brazil Northeast	unknown	unknown	313050-2	http://www.plantsoftheworldonline.org/taxon/urn:lsid:ipni.org:names:313050-2
Acanthaceae	Mendoncia	blanchetiana	Mendoncia blanchetiana	Profice	Mendoncia blanchetiana Profice	Brittonia 49: 69 (1997)	Brazil	Brazil Northeast	unknown	unknown	313051-2	http://www.plantsoftheworldonline.org/taxon/urn:lsid:ipni.org:names:313051-2
Acanthaceae	Mendoncia	coccinea	Mendoncia coccinea	Vell.	Mendoncia coccinea Vell.	Fl. Flumin.: 263 (1829)	Brazil, Colombia	Brazil Southeast, Colombia	unknown	unknown	52301-1	http://www.plantsoftheworldonline.org/taxon/urn:lsid:ipni.org:names:52301-1
Acanthaceae	Mendoncia	cordata	Mendoncia cordata	Leonard	Mendoncia cordata Leonard	Contr. U.S. Natl. Herb. 31: 16 (1951)	Brazil, Colombia, Costa Rica, Panama	Brazil North, Colombia, Costa Rica, Panama	unknown	unknown	157157-2	http://www.plantsoftheworldonline.org/taxon/urn:lsid:ipni.org:names:157157-2
Acanthaceae	Mendoncia	gigas	Mendoncia gigas	Lindau	Mendoncia gigas Lindau	Notizbl. Konigl. Bot. Gart. Berlin 6: 192 (1914)	Bolivia, Brazil, Peru	Bolivia, Brazil North, Peru	unknown	unknown	157162-2	http://www.plantsoftheworldonline.org/taxon/urn:lsid:ipni.org:names:157162-2
Acanthaceae	Mendoncia	glabra	Mendoncia glabra	Poepp.	Mendoncia glabra Poepp.	E.F.Poeppig &amp; S.L.Endlicher, Nov. Gen. Sp. Pl. 3: 10 (1840)	Bolivia, Brazil, Ecuador, French Guiana, Guyana, Peru	Bolivia, Brazil North, Brazil Northeast, Brazil Southeast, Ecuador, French Guiana, Guyana, Peru	unknown	unknown	52383-1	http://www.plantsoftheworldonline.org/taxon/urn:lsid:ipni.org:names:52383-1
Acanthaceae	Mendoncia	hoffmannseggiana	Mendoncia hoffmannseggiana	Nees	Mendoncia hoffmannseggiana Nees	A.P.de Candolle, Prodr. 11: 50 (1847)	Brazil, Colombia, Ecuador, French Guiana, Guyana, Peru, Suriname, Trinidad-Tobago, Venezuela	Brazil North, Brazil Northeast, Brazil West-Central, Colombia, Ecuador, French Guiana, Guyana, Peru, Suriname, Trinidad-Tobago, Venezuela	unknown	unknown	52321-1	http://www.plantsoftheworldonline.org/taxon/urn:lsid:ipni.org:names:52321-1
Acanthaceae	Mendoncia	hymenophyllacea	Mendoncia hymenophyllacea	Rizzini	Mendoncia hymenophyllacea Rizzini	Bol. Mus. Nac. Rio de Janeiro, Bot. 8: 28 (1947)	Brazil	Brazil North, Brazil Northeast, Brazil West-Central	unknown	unknown	157169-2	http://www.plantsoftheworldonline.org/taxon/urn:lsid:ipni.org:names:157169-2
Acanthaceae	Mendoncia	lasiophyta	Mendoncia lasiophyta	Leonard	Mendoncia lasiophyta Leonard	Bot. Mus. Leafl. 16: 92 (1953)	Brazil, Colombia	Brazil North, Colombia	unknown	unknown	157172-2	http://www.plantsoftheworldonline.org/taxon/urn:lsid:ipni.org:names:157172-2
Acanthaceae	Mendoncia	lindavii	Mendoncia lindavii	Rusby	Mendoncia lindavii Rusby	Mem. Torrey Bot. Club 4: 241 (1895)	Belize, Bolivia, Brazil, Colombia, Costa Rica, Ecuador, Guatemala, Honduras, Mexico, Nicaragua, Panama, Peru, Venezuela	Belize, Bolivia, Brazil North, Colombia, Costa Rica, Ecuador, Guatemala, Honduras, Mexico Southeast, Nicaragua, Panama, Peru, Venezuela	unknown	unknown	157174-2	http://www.plantsoftheworldonline.org/taxon/urn:lsid:ipni.org:names:157174-2
Acanthaceae	Mendoncia	mollis	Mendoncia mollis	Lindau	Mendoncia mollis Lindau	Beibl. Bot. Jahrb. Syst. 60: 44 (1898)	Brazil	Brazil Southeast, Brazil West-Central	unknown	unknown	157180-2	http://www.plantsoftheworldonline.org/taxon/urn:lsid:ipni.org:names:157180-2
Acanthaceae	Mendoncia	multiflora	Mendoncia multiflora	Poepp.	Mendoncia multiflora Poepp.	E.F.Poeppig &amp; S.L.Endlicher, Nov. Gen. Sp. Pl. Bras. 3: 10 (1840)	Brazil	Brazil North	unknown	unknown	52389-1	http://www.plantsoftheworldonline.org/taxon/urn:lsid:ipni.org:names:52389-1
Acanthaceae	Mendoncia	pedunculata	Mendoncia pedunculata	Leonard	Mendoncia pedunculata Leonard	J. Washington Acad. Sci. 21: 150 (1931)	Brazil, Colombia, Ecuador, Peru	Brazil North, Colombia, Ecuador, Peru	unknown	unknown	157185-2	http://www.plantsoftheworldonline.org/taxon/urn:lsid:ipni.org:names:157185-2
Acanthaceae	Mendoncia	pilosa	Mendoncia pilosa	Mart.	Mendoncia pilosa Mart.	Nov. Gen. Sp. Pl. Bras. 3: 21 (1829)	Brazil, Colombia, Ecuador	Brazil North, Colombia, Ecuador	unknown	unknown	52390-1	http://www.plantsoftheworldonline.org/taxon/urn:lsid:ipni.org:names:52390-1
Acanthaceae	Mendoncia	puberula	Mendoncia puberula	Mart.	Mendoncia puberula Mart.	Nov. Gen. Sp. Pl. Bras. 3: 24 (1829)	Brazil, Colombia, Ecuador, Venezuela	Brazil North, Brazil South, Brazil Southeast, Brazil West-Central, Colombia, Ecuador, Venezuela	unknown	unknown	52391-1	http://www.plantsoftheworldonline.org/taxon/urn:lsid:ipni.org:names:52391-1
Acanthaceae	Mendoncia	rizziniana	Mendoncia rizziniana	Profice	Mendoncia rizziniana Profice	Revista Brasil. Biol. 48: 397 (1988)	Brazil	Brazil North	unknown	unknown	300959-2	http://www.plantsoftheworldonline.org/taxon/urn:lsid:ipni.org:names:300959-2
Acanthaceae	Mendoncia	rotundifolia	Mendoncia rotundifolia	Poepp.	Mendoncia rotundifolia Poepp.	E.F.Poeppig &amp; S.L.Endlicher, Nov. Gen. Sp. Pl. Bras. 3: 10 (1840)	Brazil, Colombia, Ecuador, Peru	Brazil North, Brazil Northeast, Colombia, Ecuador, Peru	unknown	unknown	157215-2	http://www.plantsoftheworldonline.org/taxon/urn:lsid:ipni.org:names:157215-2
Acanthaceae	Mendoncia	sprucei	Mendoncia sprucei	Lindau	Mendoncia sprucei Lindau	Bull. Herb. Boissier 5: 647 (1897)	Brazil, Colombia, Ecuador, Peru, Venezuela	Brazil North, Brazil West-Central, Colombia, Ecuador, Peru, Venezuela	unknown	unknown	157200-2	http://www.plantsoftheworldonline.org/taxon/urn:lsid:ipni.org:names:157200-2
Acanthaceae	Mendoncia	tomentosa	Mendoncia tomentosa	Poepp. ex Nees	Mendoncia tomentosa Poepp. ex Nees	C.F.P.von Martius &amp; auct. suc. (eds.), Fl. Bras. 9: 12 (1847)	Brazil	Brazil North	unknown	unknown	52373-1	http://www.plantsoftheworldonline.org/taxon/urn:lsid:ipni.org:names:52373-1
Acanthaceae	Mendoncia	velloziana	Mendoncia velloziana	Mart.	Mendoncia velloziana Mart.	Nov. Gen. Sp. Pl. Bras. 3: 22 (1829)	Brazil, Colombia, Paraguay, Peru	Brazil North, Brazil Northeast, Brazil South, Brazil Southeast, Colombia, Paraguay, Peru	unknown	unknown	52401-1	http://www.plantsoftheworldonline.org/taxon/urn:lsid:ipni.org:names:52401-1
Acanthaceae	Morsacanthus	nemoralis	Morsacanthus nemoralis	Rizzini	Morsacanthus nemoralis Rizzini	Revista Brasil. Biol. 12: 261 (1952)	Brazil	Brazil South	unknown	unknown	164453-2	http://www.plantsoftheworldonline.org/taxon/urn:lsid:ipni.org:names:164453-2
Acanthaceae	Odontonema	amplexicaule	Odontonema amplexicaule	(Nees) Kuntze	Odontonema amplexicaule (Nees) Kuntze	Revis. Gen. Pl. 2: 494 (1891)	Brazil	Brazil Northeast, Brazil Southeast	unknown	unknown	172438-2	http://www.plantsoftheworldonline.org/taxon/urn:lsid:ipni.org:names:172438-2
Acanthaceae	Odontonema	barlerioides	Odontonema barlerioides	(Nees) Kuntze	Odontonema barlerioides (Nees) Kuntze	Revis. Gen. Pl. 2: 494 (1891)	Brazil	Brazil Southeast	unknown	unknown	172439-2	http://www.plantsoftheworldonline.org/taxon/urn:lsid:ipni.org:names:172439-2
Acanthaceae	Odontonema	dissitiflorum	Odontonema dissitiflorum	(Nees) Kuntze	Odontonema dissitiflorum (Nees) Kuntze	Revis. Gen. Pl. 2: 494 (1891)	Brazil	Brazil Southeast	unknown	unknown	172449-2	http://www.plantsoftheworldonline.org/taxon/urn:lsid:ipni.org:names:172449-2
Acanthaceae	Odontonema	speciosum	Odontonema speciosum	V.M.Baum	Odontonema speciosum V.M.Baum	Brittonia 34: 431 (1982)	Brazil	Brazil North	unknown	unknown	172481-2	http://www.plantsoftheworldonline.org/taxon/urn:lsid:ipni.org:names:172481-2
Acanthaceae	Pachystachys	coccinea	Pachystachys coccinea	(Aubl.) Nees	Pachystachys coccinea (Aubl.) Nees	A.P.de Candolle, Prodr. 11: 319 (1847)	Brazil, French Guiana, Peru, Trinidad-Tobago	Brazil North, French Guiana, Peru, Trinidad-Tobago	unknown	unknown	52812-1	http://www.plantsoftheworldonline.org/taxon/urn:lsid:ipni.org:names:52812-1
Acanthaceae	Pachystachys	dubiosa	Pachystachys dubiosa	(Lindau) A.L.A.Cortes	Pachystachys dubiosa (Lindau) A.L.A.Cortes	Nordic J. Bot. 34: 526 (2016)	Argentina, Bolivia, Brazil, Paraguay, Peru	Argentina Northeast, Argentina Northwest, Bolivia, Brazil South, Brazil West-Central, Paraguay, Peru	unknown	unknown	77158462-1	http://www.plantsoftheworldonline.org/taxon/urn:lsid:ipni.org:names:77158462-1
Acanthaceae	Pachystachys	gracilis	Pachystachys gracilis	A.L.A.Cortes	Pachystachys gracilis A.L.A.Cortes	Nordic J. Bot. 34: 523 (2016)	Brazil	Brazil West-Central	unknown	unknown	77158458-1	http://www.plantsoftheworldonline.org/taxon/urn:lsid:ipni.org:names:77158458-1
Acanthaceae	Pachystachys	lutea	Pachystachys lutea	Nees	Pachystachys lutea Nees	A.P.de Candolle, Prodr. 11: 320 (1847)	Brazil, Peru	Brazil North, Peru	Bangladesh, Dominican Republic, El Salvador, Guatemala, Myanmar, Panama, Trinidad-Tobago, Venezuelan Antilles	Bangladesh, Dominican Republic, El Salvador, Guatemala, Myanmar, Panama, Trinidad-Tobago, Venezuelan Antilles	52814-1	http://www.plantsoftheworldonline.org/taxon/urn:lsid:ipni.org:names:52814-1
Acanthaceae	Pachystachys	spicata	Pachystachys spicata	(Ruiz & Pav.) Wassh.	Pachystachys spicata (Ruiz & Pav.) Wassh.	Proc. Biol. Soc. Washington 99: 175 (1986)	Bolivia, Brazil, Colombia, Cuba, Ecuador, French Guiana, Guyana, Jamaica, Leeward Is., Peru, Trinidad-Tobago, Venezuela, Venezuelan Antilles, Windward Is.	Bolivia, Brazil North, Brazil Northeast, Brazil Southeast, Colombia, Cuba, Ecuador, French Guiana, Guyana, Jamaica, Leeward Is., Peru, Trinidad-Tobago, Venezuela, Venezuelan Antilles, Windward Is.	Dominican Republic, Haiti, Mexico, Puerto Rico	Dominican Republic, Haiti, Mexico Southwest, Puerto Rico	943504-1	http://www.plantsoftheworldonline.org/taxon/urn:lsid:ipni.org:names:943504-1
Acanthaceae	Pachystachys	velutina	Pachystachys velutina	(W.Bull) A.L.A.Cortes	Pachystachys velutina (W.Bull) A.L.A.Cortes	Nordic J. Bot. 34: 526 (2016)	Brazil, Peru	Brazil North, Peru	unknown	unknown	77158463-1	http://www.plantsoftheworldonline.org/taxon/urn:lsid:ipni.org:names:77158463-1
Acanthaceae	Poikilacanthus	bahiensis	Poikilacanthus bahiensis	(Nees) Wassh.	Poikilacanthus bahiensis (Nees) Wassh.	Kew Bull. 48: 17 (1993)	Brazil	Brazil Northeast	unknown	unknown	970727-1	http://www.plantsoftheworldonline.org/taxon/urn:lsid:ipni.org:names:970727-1
Acanthaceae	Poikilacanthus	glandulosus	Poikilacanthus glandulosus	(Nees) Ariza	Poikilacanthus glandulosus (Nees) Ariza	Kurtziana 17: 159 (1984)	Argentina, Brazil, Paraguay, Uruguay	Argentina Northeast, Brazil South, Brazil Southeast, Paraguay, Uruguay	unknown	unknown	283450-2	http://www.plantsoftheworldonline.org/taxon/urn:lsid:ipni.org:names:283450-2
Acanthaceae	Poikilacanthus	humilis	Poikilacanthus humilis	Lindau	Poikilacanthus humilis Lindau	Bull. Herb. Boissier 3: 481 (1895)	Brazil	Brazil Southeast	unknown	unknown	204832-2	http://www.plantsoftheworldonline.org/taxon/urn:lsid:ipni.org:names:204832-2
Acanthaceae	Pranceacanthus	coccineus	Pranceacanthus coccineus	Wassh.	Pranceacanthus coccineus Wassh.	Brittonia 36: 1 (1984)	Bolivia, Brazil	Bolivia, Brazil North, Brazil West-Central	unknown	unknown	209960-2	http://www.plantsoftheworldonline.org/taxon/urn:lsid:ipni.org:names:209960-2
Acanthaceae	Pseuderanthemum	albiflorum	Pseuderanthemum albiflorum	(Hook.) Radlk.	Pseuderanthemum albiflorum (Hook.) Radlk.	Sitzungsber. Math.-Phys. Cl. Konigl. Bayer. Akad. Wiss. Munchen 13: 286 (1884 publ. 1883)	Brazil	Brazil Northeast	unknown	unknown	53188-1	http://www.plantsoftheworldonline.org/taxon/urn:lsid:ipni.org:names:53188-1
Acanthaceae	Pseuderanthemum	congestum	Pseuderanthemum congestum	(S.Moore) Wassh.	Pseuderanthemum congestum (S.Moore) Wassh.	Prodr. Fl. Matogross., Ser. B 1: 3 (1998)	Bolivia, Brazil	Bolivia, Brazil North, Brazil Northeast, Brazil West-Central	unknown	unknown	77222024-1	http://www.plantsoftheworldonline.org/taxon/urn:lsid:ipni.org:names:77222024-1
Acanthaceae	Pseuderanthemum	detruncatum	Pseuderanthemum detruncatum	(Nees & Mart.) Radlk.	Pseuderanthemum detruncatum (Nees & Mart.) Radlk.	Sitzungsber. Math.-Phys. Cl. Konigl. Bayer. Akad. Wiss. Munchen 13: 286 (1884 publ. 1883)	Brazil	Brazil North	unknown	unknown	53235-1	http://www.plantsoftheworldonline.org/taxon/urn:lsid:ipni.org:names:53235-1
Acanthaceae	Pseuderanthemum	exaequatum	Pseuderanthemum exaequatum	(Nees) Radlk.	Pseuderanthemum exaequatum (Nees) Radlk.	Sitzungsber. Math.-Phys. Cl. Konigl. Bayer. Akad. Wiss. Munchen 13: 286 (1883 publ. 1884)	Brazil	Brazil Southeast	unknown	unknown	53245-1	http://www.plantsoftheworldonline.org/taxon/urn:lsid:ipni.org:names:53245-1
Acanthaceae	Pseuderanthemum	heterophyllum	Pseuderanthemum heterophyllum	(Nees) Radlk.	Pseuderanthemum heterophyllum (Nees) Radlk.	Sitzungsber. Math.-Phys. Cl. Konigl. Bayer. Akad. Wiss. Munchen 13: 286 (1883 publ. 1884)	Brazil	Brazil South, Brazil Southeast	unknown	unknown	53256-1	http://www.plantsoftheworldonline.org/taxon/urn:lsid:ipni.org:names:53256-1
Acanthaceae	Pseuderanthemum	leptostachyum	Pseuderanthemum leptostachyum	(Nees) Radlk.	Pseuderanthemum leptostachyum (Nees) Radlk.	Sitzungsber. Math.-Phys. Cl. Konigl. Bayer. Akad. Wiss. Munchen 13: 286 (1883 publ. 1884)	Brazil, Ecuador	Brazil North, Ecuador	unknown	unknown	53280-1	http://www.plantsoftheworldonline.org/taxon/urn:lsid:ipni.org:names:53280-1
Acanthaceae	Pseuderanthemum	macrophyllum	Pseuderanthemum macrophyllum	(Kuntze) Radlk.	Pseuderanthemum macrophyllum (Kuntze) Radlk.	Sitzungsber. Math.-Phys. Cl. Konigl. Bayer. Akad. Wiss. Munchen 13: 286 (1883 publ. 1884)	Brazil	Brazil Northeast	unknown	unknown	53288-1	http://www.plantsoftheworldonline.org/taxon/urn:lsid:ipni.org:names:53288-1
Acanthaceae	Pseuderanthemum	modestum	Pseuderanthemum modestum	(Nees ex Mart.) Radlk.	Pseuderanthemum modestum (Nees ex Mart.) Radlk.	Sitzungsber. Math.-Phys. Cl. Konigl. Bayer. Akad. Wiss. Munchen 13: 286 (1883 publ. 1884)	Brazil	Brazil Northeast, Brazil Southeast	unknown	unknown	53298-1	http://www.plantsoftheworldonline.org/taxon/urn:lsid:ipni.org:names:53298-1
Acanthaceae	Pseuderanthemum	riedelianum	Pseuderanthemum riedelianum	(Nees) Radlk.	Pseuderanthemum riedelianum (Nees) Radlk.	Sitzungsber. Math.-Phys. Cl. Konigl. Bayer. Akad. Wiss. Munchen 13: 286 (1884 publ. 1883)	Brazil	Brazil South, Brazil Southeast	unknown	unknown	1001831-2	http://www.plantsoftheworldonline.org/taxon/urn:lsid:ipni.org:names:1001831-2
Acanthaceae	Pseuderanthemum	verbenaceum	Pseuderanthemum verbenaceum	(Nees & Mart.) Radlk.	Pseuderanthemum verbenaceum (Nees & Mart.) Radlk.	Sitzungsber. Math.-Phys. Cl. Konigl. Bayer. Akad. Wiss. Munchen 13: 286 (1883 publ. 1884)	Brazil	Brazil Northeast	unknown	unknown	53359-1	http://www.plantsoftheworldonline.org/taxon/urn:lsid:ipni.org:names:53359-1
Acanthaceae	Pulchranthus	adenostachyus	Pulchranthus adenostachyus	(Lindau) V.M.Baum, Reveal & Nowicke	Pulchranthus adenostachyus (Lindau) V.M.Baum, Reveal & Nowicke	Syst. Bot. 8: 215 (1983)	Bolivia, Brazil, Colombia, Ecuador, Peru	Bolivia, Brazil North, Colombia, Ecuador, Peru	unknown	unknown	913240-1	http://www.plantsoftheworldonline.org/taxon/urn:lsid:ipni.org:names:913240-1
Acanthaceae	Pulchranthus	congestus	Pulchranthus congestus	(Lindau) V.M.Baum, Reveal & Nowicke	Pulchranthus congestus (Lindau) V.M.Baum, Reveal & Nowicke	Syst. Bot. 8: 219 (1983)	Brazil	Brazil North	unknown	unknown	214452-2	http://www.plantsoftheworldonline.org/taxon/urn:lsid:ipni.org:names:214452-2
Acanthaceae	Pulchranthus	variegatus	Pulchranthus variegatus	(Aubl.) V.M.Baum, Reveal & Nowicke	Pulchranthus variegatus (Aubl.) V.M.Baum, Reveal & Nowicke	Syst. Bot. 8: 216 (1983)	Brazil, French Guiana, Suriname, Venezuela	Brazil North, French Guiana, Suriname, Venezuela	unknown	unknown	214454-2	http://www.plantsoftheworldonline.org/taxon/urn:lsid:ipni.org:names:214454-2
Acanthaceae	Ruellia	acutangula	Ruellia acutangula	Nees	Ruellia acutangula Nees	Flora 21(2 Beibl.): 61 (1838)	Brazil	Brazil Northeast, Brazil Southeast	Jamaica	Jamaica	53762-1	http://www.plantsoftheworldonline.org/taxon/urn:lsid:ipni.org:names:53762-1
Acanthaceae	Ruellia	adenocalyx	Ruellia adenocalyx	Lindau	Ruellia adenocalyx Lindau	Beibl. Bot. Jahrb. Syst. 60: 46 (1898)	Brazil	Brazil West-Central	unknown	unknown	224029-2	http://www.plantsoftheworldonline.org/taxon/urn:lsid:ipni.org:names:224029-2
Acanthaceae	Ruellia	adenostachya	Ruellia adenostachya	Lindau	Ruellia adenostachya Lindau	Beibl. Bot. Jahrb. Syst. 60: 45 (1898)	Brazil	Brazil West-Central	unknown	unknown	224030-2	http://www.plantsoftheworldonline.org/taxon/urn:lsid:ipni.org:names:224030-2
Acanthaceae	Ruellia	affinis	Ruellia affinis	(Schrad.) T.Anderson	Ruellia affinis (Schrad.) T.Anderson	J. Agric. Soc. India, n.s., 1: 269 (1868)	Brazil	Brazil Northeast, Brazil Southeast	unknown	unknown	53766-1	http://www.plantsoftheworldonline.org/taxon/urn:lsid:ipni.org:names:53766-1
Acanthaceae	Ruellia	amapensis	Ruellia amapensis	Wassh.	Ruellia amapensis Wassh.	Proc. Biol. Soc. Washington 115: 697 (2002)	Brazil, French Guiana	Brazil North, French Guiana	unknown	unknown	20011142-1	http://www.plantsoftheworldonline.org/taxon/urn:lsid:ipni.org:names:20011142-1
Acanthaceae	Ruellia	amplexicaulis	Ruellia amplexicaulis	(Nees) Lindau	Ruellia amplexicaulis (Nees) Lindau	H.G.A.Engler &amp; K.A.E.Prantl, Nat. Pflanzenfam. 4(3b): 311 (1895)	Brazil	Brazil West-Central	unknown	unknown	224036-2	http://www.plantsoftheworldonline.org/taxon/urn:lsid:ipni.org:names:224036-2
Acanthaceae	Ruellia	anamariae	Ruellia anamariae	A.S.Reis, A.Gil & Kameyama	Ruellia anamariae A.S.Reis, A.Gil & Kameyama	Phytotaxa 327: 277 (2017)	Brazil	Brazil North	unknown	unknown	77177701-1	http://www.plantsoftheworldonline.org/taxon/urn:lsid:ipni.org:names:77177701-1
Acanthaceae	Ruellia	angustiflora	Ruellia angustiflora	(Nees) Lindau ex Rambo	Ruellia angustiflora (Nees) Lindau ex Rambo	Iheringia, Bot. 12: 23 (1964)	Argentina, Brazil, Paraguay, Uruguay	Argentina Northeast, Brazil South, Brazil Southeast, Brazil West-Central, Paraguay, Uruguay	unknown	unknown	224039-2	http://www.plantsoftheworldonline.org/taxon/urn:lsid:ipni.org:names:224039-2
Acanthaceae	Ruellia	angustior	Ruellia angustior	(Nees) Lindau	Ruellia angustior (Nees) Lindau	Beibl. Bot. Jahrb. Syst. 60: 46 (1898)	Brazil	Brazil North, Brazil West-Central	unknown	unknown	224040-2	http://www.plantsoftheworldonline.org/taxon/urn:lsid:ipni.org:names:224040-2
Acanthaceae	Ruellia	asperula	Ruellia asperula	(Mart. & Nees) Lindau	Ruellia asperula (Mart. & Nees) Lindau	H.G.A.Engler &amp; K.A.E.Prantl, Nat. Pflanzenfam. 4(3b): 311 (1895)	Brazil	Brazil Northeast, Brazil Southeast	unknown	unknown	224044-2	http://www.plantsoftheworldonline.org/taxon/urn:lsid:ipni.org:names:224044-2
Acanthaceae	Ruellia	bahiensis	Ruellia bahiensis	(Nees) Morong	Ruellia bahiensis (Nees) Morong	Ann. New York Acad. Sci. 7: 192 (1893)	Brazil	Brazil Northeast, Brazil South, Brazil Southeast	unknown	unknown	224046-2	http://www.plantsoftheworldonline.org/taxon/urn:lsid:ipni.org:names:224046-2
Acanthaceae	Ruellia	baikiei	Ruellia baikiei	(Hook.) Benth. & Hook.f. ex Salomon	Ruellia baikiei (Hook.) Benth. & Hook.f. ex Salomon	Handb. Hoheren Pflanzencultur: 218 (1880)	Brazil	Brazil Northeast	unknown	unknown	60473808-2	http://www.plantsoftheworldonline.org/taxon/urn:lsid:ipni.org:names:60473808-2
Acanthaceae	Ruellia	beyrichiana	Ruellia beyrichiana	(Nees) S.Moore	Ruellia beyrichiana (Nees) S.Moore	J. Bot. 42: 34 (1904)	Brazil	Brazil North, Brazil Northeast	unknown	unknown	224049-2	http://www.plantsoftheworldonline.org/taxon/urn:lsid:ipni.org:names:224049-2
Acanthaceae	Ruellia	blanchetiana	Ruellia blanchetiana	(Moric.) Lindau	Ruellia blanchetiana (Moric.) Lindau	H.G.A.Engler &amp; K.A.E.Prantl, Nat. Pflanzenfam. 4(3b): 311 (1895)	Brazil	Brazil Northeast	unknown	unknown	224050-2	http://www.plantsoftheworldonline.org/taxon/urn:lsid:ipni.org:names:224050-2
Acanthaceae	Ruellia	brachysiphon	Ruellia brachysiphon	(Nees) Hiern	Ruellia brachysiphon (Nees) Hiern	Vidensk. Meddel. Naturhist. Foren. Kjobenhavn 1877: 73 (1878)	Argentina, Bolivia, Brazil, Paraguay	Argentina Northeast, Bolivia, Brazil South, Brazil West-Central, Paraguay	unknown	unknown	53858-1	http://www.plantsoftheworldonline.org/taxon/urn:lsid:ipni.org:names:53858-1
Acanthaceae	Ruellia	brevifolia	Ruellia brevifolia	(Pohl) C.Ezcurra	Ruellia brevifolia (Pohl) C.Ezcurra	Darwiniana 29: 278 (1989)	Argentina, Bolivia, Brazil, Colombia, Ecuador, Paraguay, Peru	Argentina Northeast, Argentina Northwest, Bolivia, Brazil North, Brazil South, Brazil Southeast, Brazil West-Central, Colombia, Ecuador, Paraguay, Peru	El Salvador, Fiji, Gulf of Guinea Is., Leeward Is., Mauritius, Pakistan, Reunion, United States	El Salvador, Fiji, Gulf of Guinea Is., Hawaii, Leeward Is., Mauritius, Pakistan, Reunion	947317-1	http://www.plantsoftheworldonline.org/taxon/urn:lsid:ipni.org:names:947317-1
Acanthaceae	Ruellia	bulbifera	Ruellia bulbifera	Lindau	Ruellia bulbifera Lindau	H.G.A.Engler &amp; K.A.E.Prantl, Nat. Pflanzenfam. 4(3b): 311 (1895)	Argentina, Bolivia, Brazil, Paraguay	Argentina Northeast, Bolivia, Brazil South, Brazil Southeast, Brazil West-Central, Paraguay	unknown	unknown	298091-2	http://www.plantsoftheworldonline.org/taxon/urn:lsid:ipni.org:names:298091-2
Acanthaceae	Ruellia	capotyra	Ruellia capotyra	Braz & I.H.F.Azevedo	Ruellia capotyra Braz & I.H.F.Azevedo	Syst. Bot. 45: 335 (2020)	Brazil	Brazil Southeast	unknown	unknown	77210804-1	http://www.plantsoftheworldonline.org/taxon/urn:lsid:ipni.org:names:77210804-1
Acanthaceae	Ruellia	cearensis	Ruellia cearensis	Lindau	Ruellia cearensis Lindau	Notizbl. Konigl. Bot. Gart. Berlin 6: 195 (1914)	Brazil	Brazil Northeast	unknown	unknown	224073-2	http://www.plantsoftheworldonline.org/taxon/urn:lsid:ipni.org:names:224073-2
Acanthaceae	Ruellia	chamaedrys	Ruellia chamaedrys	(Nees) Angely	Ruellia chamaedrys (Nees) Angely	Fl. Analit. Fitogeogr. Sao Paulo 5: 922 (1970 publ. 1971)	Brazil	Brazil Southeast	unknown	unknown	224074-2	http://www.plantsoftheworldonline.org/taxon/urn:lsid:ipni.org:names:224074-2
Acanthaceae	Ruellia	ciliatiflora	Ruellia ciliatiflora	Hook.	Ruellia ciliatiflora Hook.	Bot. Mag. 66: t. 3718 (1839)	Argentina, Belize, Bolivia, Brazil, Colombia, Costa Rica, Cuba, Dominican Republic, El Salvador, Guatemala, Haiti, Honduras, Mexico, Netherlands Antilles, Nicaragua, Panama, Paraguay, Peru, United States	Alabama, Argentina Northeast, Argentina Northwest, Arizona, Belize, Bolivia, Brazil West-Central, Colombia, Costa Rica, Cuba, Dominican Republic, El Salvador, Guatemala, Haiti, Honduras, Mexico Central, Mexico Gulf, Mexico Northeast, Mexico Northwest, Mexico Southeast, Mexico Southwest, Netherlands Antilles, Nicaragua, Panama, Paraguay, Peru, Texas	India, United States, Venezuela	Arkansas, Florida, India, Louisiana, Mississippi, Venezuela	53920-1	http://www.plantsoftheworldonline.org/taxon/urn:lsid:ipni.org:names:53920-1
Acanthaceae	Ruellia	costata	Ruellia costata	(Nees) Hiern	Ruellia costata (Nees) Hiern	Vidensk. Meddel. Naturhist. Foren. Kjobenhavn 1877: 76 (1878)	Brazil	Brazil North, Brazil Northeast, Brazil Southeast, Brazil West-Central	Jamaica	Jamaica	53958-1	http://www.plantsoftheworldonline.org/taxon/urn:lsid:ipni.org:names:53958-1
Acanthaceae	Ruellia	curupira	Ruellia curupira	E.C.O.Chagas & Costa-Lima	Ruellia curupira E.C.O.Chagas & Costa-Lima	Neodiversity 13(1): 40 (2020)	Brazil	Brazil Northeast	unknown	unknown	77220340-1	http://www.plantsoftheworldonline.org/taxon/urn:lsid:ipni.org:names:77220340-1
Acanthaceae	Ruellia	curviflora	Ruellia curviflora	Nees & Mart.	Ruellia curviflora Nees & Mart.	Nova Acta Phys.-Med. Acad. Caes. Leop.-Carol. Nat. Cur. 11: 50 (1823)	Brazil	Brazil Northeast, Brazil Southeast	unknown	unknown	53972-1	http://www.plantsoftheworldonline.org/taxon/urn:lsid:ipni.org:names:53972-1
Acanthaceae	Ruellia	densa	Ruellia densa	Hiern	Ruellia densa Hiern	Vidensk. Meddel. Naturhist. Foren. Kjobenhavn 1877: 74 (1877)	Brazil	Brazil Southeast, Brazil West-Central	unknown	unknown	53984-1	http://www.plantsoftheworldonline.org/taxon/urn:lsid:ipni.org:names:53984-1
Acanthaceae	Ruellia	devosiana	Ruellia devosiana	Jacob-Makoy ex E.Morren	Ruellia devosiana Jacob-Makoy ex E.Morren	Ann. Bot. Hort. 27: 344 (1877)	Brazil	Brazil Northeast	United States	Hawaii	53993-1	http://www.plantsoftheworldonline.org/taxon/urn:lsid:ipni.org:names:53993-1
Acanthaceae	Ruellia	dissitifolia	Ruellia dissitifolia	(Nees) Hiern	Ruellia dissitifolia (Nees) Hiern	Vidensk. Meddel. Naturhist. Foren. Kjobenhavn 1877: 73 (1877)	Brazil	Brazil North, Brazil South, Brazil Southeast, Brazil West-Central	unknown	unknown	54013-1	http://www.plantsoftheworldonline.org/taxon/urn:lsid:ipni.org:names:54013-1
Acanthaceae	Ruellia	elegans	Ruellia elegans	Poir.	Ruellia elegans Poir.	J.B.A.M.de Lamarck, Encycl., Suppl. 4: 727 (1816)	Brazil	Brazil Northeast, Brazil South, Brazil Southeast	Andaman Is., Jamaica, Puerto Rico	Andaman Is., Jamaica, Puerto Rico	54035-1	http://www.plantsoftheworldonline.org/taxon/urn:lsid:ipni.org:names:54035-1
Acanthaceae	Ruellia	epallocaulos	Ruellia epallocaulos	Leonard ex C.Ezcurra & Wassh.	Ruellia epallocaulos Leonard ex C.Ezcurra & Wassh.	Brittonia 44: 69 (1992)	Argentina, Brazil, Paraguay	Argentina Northeast, Brazil South, Paraguay	unknown	unknown	305437-2	http://www.plantsoftheworldonline.org/taxon/urn:lsid:ipni.org:names:305437-2
Acanthaceae	Ruellia	erythropus	Ruellia erythropus	(Nees) Lindau	Ruellia erythropus (Nees) Lindau	H.G.A.Engler &amp; K.A.E.Prantl, Nat. Pflanzenfam. 4(3b): 311 (1895)	Argentina, Bolivia, Brazil, Mexico, Paraguay, Venezuela	Argentina Northeast, Argentina Northwest, Bolivia, Brazil South, Brazil Southeast, Brazil West-Central, Mexico Gulf, Mexico Northeast, Mexico Southeast, Mexico Southwest, Paraguay, Venezuela	unknown	unknown	224111-2	http://www.plantsoftheworldonline.org/taxon/urn:lsid:ipni.org:names:224111-2
Acanthaceae	Ruellia	eurycodon	Ruellia eurycodon	Lindau	Ruellia eurycodon Lindau	Beibl. Bot. Jahrb. Syst. 60: 47 (1898)	Brazil	Brazil West-Central	unknown	unknown	224114-2	http://www.plantsoftheworldonline.org/taxon/urn:lsid:ipni.org:names:224114-2
Acanthaceae	Ruellia	exserta	Ruellia exserta	Wassh. & J.R.I.Wood	Ruellia exserta Wassh. & J.R.I.Wood	Proc. Biol. Soc. Washington 116: 271 (2003)	Brazil	Brazil North, Brazil West-Central	unknown	unknown	60436024-2	http://www.plantsoftheworldonline.org/taxon/urn:lsid:ipni.org:names:60436024-2
Acanthaceae	Ruellia	fulozinha	Ruellia fulozinha	E.C.O.Chagas & Costa-Lima	Ruellia fulozinha E.C.O.Chagas & Costa-Lima	Neodiversity 13(1): 44 (2020)	Brazil	Brazil Northeast	unknown	unknown	77220341-1	http://www.plantsoftheworldonline.org/taxon/urn:lsid:ipni.org:names:77220341-1
Acanthaceae	Ruellia	furcata	Ruellia furcata	(Nees) Lindau	Ruellia furcata (Nees) Lindau	H.G.A.Engler &amp; K.A.E.Prantl, Nat. Pflanzenfam. 4(3b): 310 (1895)	Brazil	Brazil Southeast	unknown	unknown	224120-2	http://www.plantsoftheworldonline.org/taxon/urn:lsid:ipni.org:names:224120-2
Acanthaceae	Ruellia	geminiflora	Ruellia geminiflora	Kunth	Ruellia geminiflora Kunth	F.W.H.von Humboldt, A.J.A.Bonpland &amp; C.S.Kunth, Nov. Gen. Sp. 2: 240 (1818)	Argentina, Belize, Bolivia, Brazil, Colombia, Costa Rica, Cuba, Dominican Republic, Ecuador, El Salvador, French Guiana, Guatemala, Guyana, Haiti, Honduras, Jamaica, Mexico, Nicaragua, Panama, Paraguay, Peru, Suriname, Trinidad-Tobago, Venezuela	Argentina Northeast, Belize, Bolivia, Brazil North, Brazil Northeast, Brazil South, Brazil Southeast, Brazil West-Central, Colombia, Costa Rica, Cuba, Dominican Republic, Ecuador, El Salvador, French Guiana, Guatemala, Guyana, Haiti, Honduras, Jamaica, Mexico Central, Mexico Gulf, Mexico Northeast, Mexico Southeast, Mexico Southwest, Nicaragua, Panama, Paraguay, Peru, Suriname, Trinidad-Tobago, V…	unknown	unknown	54085-1	http://www.plantsoftheworldonline.org/taxon/urn:lsid:ipni.org:names:54085-1
Acanthaceae	Ruellia	glischrocalyx	Ruellia glischrocalyx	Lindau	Ruellia glischrocalyx Lindau	Bull. Herb. Boissier, ser. 2, 4: 321 (1904)	Bolivia, Brazil, Ecuador, Peru	Bolivia, Brazil North, Ecuador, Peru	unknown	unknown	224133-2	http://www.plantsoftheworldonline.org/taxon/urn:lsid:ipni.org:names:224133-2
Acanthaceae	Ruellia	hapalotricha	Ruellia hapalotricha	Lindau	Ruellia hapalotricha Lindau	Beibl. Bot. Jahrb. Syst. 60: 44 (1898)	Brazil	Brazil West-Central	unknown	unknown	224143-2	http://www.plantsoftheworldonline.org/taxon/urn:lsid:ipni.org:names:224143-2
Acanthaceae	Ruellia	helianthema	Ruellia helianthema	(Nees) Profice	Ruellia helianthema (Nees) Profice	Rodriguesia 61: S87 (2010)	Brazil	Brazil Northeast	unknown	unknown	60456569-2	http://www.plantsoftheworldonline.org/taxon/urn:lsid:ipni.org:names:60456569-2
Acanthaceae	Ruellia	herbstii	Ruellia herbstii	(Hook.) Hiern	Ruellia herbstii (Hook.) Hiern	Vidensk. Meddel. Naturhist. Foren. Kjobenhavn 1877: 75 (1877)	Brazil	Brazil Southeast	unknown	unknown	54134-1	http://www.plantsoftheworldonline.org/taxon/urn:lsid:ipni.org:names:54134-1
Acanthaceae	Ruellia	hirsutissima	Ruellia hirsutissima	(Nees) E.A.Tripp	Ruellia hirsutissima (Nees) E.A.Tripp	Int. J. Pl. Sci. 174: 122 (2013)	Brazil	Brazil Southeast	unknown	unknown	77139684-1	http://www.plantsoftheworldonline.org/taxon/urn:lsid:ipni.org:names:77139684-1
Acanthaceae	Ruellia	hygrophila	Ruellia hygrophila	Mart.	Ruellia hygrophila Mart.	Flora 24(2 Beibl.): 65 (1841)	Argentina, Bolivia, Brazil, Paraguay, Uruguay	Argentina Northeast, Argentina Northwest, Bolivia, Brazil West-Central, Paraguay, Uruguay	unknown	unknown	54167-1	http://www.plantsoftheworldonline.org/taxon/urn:lsid:ipni.org:names:54167-1
Acanthaceae	Ruellia	hypericoides	Ruellia hypericoides	(Nees) Lindau	Ruellia hypericoides (Nees) Lindau	Beibl. Bot. Jahrb. Syst. 48: 16 (1894)	Argentina, Brazil, Paraguay, Uruguay	Argentina Northeast, Brazil South, Paraguay, Uruguay	unknown	unknown	54170-1	http://www.plantsoftheworldonline.org/taxon/urn:lsid:ipni.org:names:54170-1
Acanthaceae	Ruellia	incomta	Ruellia incomta	(Nees) Lindau	Ruellia incomta (Nees) Lindau	H.G.A.Engler &amp; K.A.E.Prantl, Nat. Pflanzenfam. 4(3b): 311 (1895)	Brazil	Brazil North, Brazil Northeast, Brazil Southeast, Brazil West-Central	unknown	unknown	224160-2	http://www.plantsoftheworldonline.org/taxon/urn:lsid:ipni.org:names:224160-2
Acanthaceae	Ruellia	inflata	Ruellia inflata	Rich.	Ruellia inflata Rich.	Actes Soc. Hist. Nat. Paris 1: 110 (1792)	Bolivia, Brazil, French Guiana, Peru, Suriname	Bolivia, Brazil North, Brazil West-Central, French Guiana, Peru, Suriname	unknown	unknown	54187-1	http://www.plantsoftheworldonline.org/taxon/urn:lsid:ipni.org:names:54187-1
Acanthaceae	Ruellia	insurrecta	Ruellia insurrecta	E.C.O.Chagas & Costa-Lima	Ruellia insurrecta E.C.O.Chagas & Costa-Lima	Neodiversity 13(1): 46 (2020)	Brazil	Brazil Northeast	unknown	unknown	77220343-1	http://www.plantsoftheworldonline.org/taxon/urn:lsid:ipni.org:names:77220343-1
Acanthaceae	Ruellia	japurensis	Ruellia japurensis	Mart. ex Nees	Ruellia japurensis Mart. ex Nees	C.F.P.von Martius &amp; auct. suc. (eds.), Fl. Bras. 9: 29 (1847)	Brazil	Brazil North	unknown	unknown	54201-1	http://www.plantsoftheworldonline.org/taxon/urn:lsid:ipni.org:names:54201-1
Acanthaceae	Ruellia	jiboia	Ruellia jiboia	E.C.O.Chagas & Costa-Lima	Ruellia jiboia E.C.O.Chagas & Costa-Lima	Neodiversity 13(1): 48 (2020)	Brazil	Brazil Northeast	unknown	unknown	77220345-1	http://www.plantsoftheworldonline.org/taxon/urn:lsid:ipni.org:names:77220345-1
Acanthaceae	Ruellia	jussieuoides	Ruellia jussieuoides	Schltdl. & Cham.	Ruellia jussieuoides Schltdl. & Cham.	Linnaea 6: 370 (1831)	Bolivia, Brazil, Costa Rica, Ecuador, Guatemala, Mexico, Nicaragua, Panama, Peru	Bolivia, Brazil Southeast, Brazil West-Central, Costa Rica, Ecuador, Guatemala, Mexico Central, Mexico Gulf, Mexico Southeast, Mexico Southwest, Nicaragua, Panama, Peru	unknown	unknown	54203-1	http://www.plantsoftheworldonline.org/taxon/urn:lsid:ipni.org:names:54203-1
Acanthaceae	Ruellia	kleinii	Ruellia kleinii	C.Ezcurra & Wassh.	Ruellia kleinii C.Ezcurra & Wassh.	Brittonia 44: 72 (1992)	Brazil	Brazil South	unknown	unknown	305438-2	http://www.plantsoftheworldonline.org/taxon/urn:lsid:ipni.org:names:305438-2
Acanthaceae	Ruellia	laxa	Ruellia laxa	(Nees) Lindau	Ruellia laxa (Nees) Lindau	H.G.A.Engler &amp; K.A.E.Prantl, Nat. Pflanzenfam. 4(3b): 311 (1895)	Brazil	Brazil Northeast, Brazil Southeast	unknown	unknown	224170-2	http://www.plantsoftheworldonline.org/taxon/urn:lsid:ipni.org:names:224170-2
Acanthaceae	Ruellia	lindaviana	Ruellia lindaviana	Taub.	Ruellia lindaviana Taub.	Bot. Jahrb. Syst. 21: 452 (1896)	Brazil	Brazil West-Central	unknown	unknown	224177-2	http://www.plantsoftheworldonline.org/taxon/urn:lsid:ipni.org:names:224177-2
Acanthaceae	Ruellia	macrantha	Ruellia macrantha	(Nees) Van Houtte	Ruellia macrantha (Nees) Van Houtte	Nursery Cat. (Louis van Houtte) 177: 98 (1878-1879 publ. 1878)	Brazil	Brazil North, Brazil Southeast, Brazil West-Central	unknown	unknown	60454954-2	http://www.plantsoftheworldonline.org/taxon/urn:lsid:ipni.org:names:60454954-2
Acanthaceae	Ruellia	magniflora	Ruellia magniflora	C.Ezcurra	Ruellia magniflora C.Ezcurra	Ann. Missouri Bot. Gard. 80: 835 (1993)	Argentina, Brazil, Paraguay	Argentina Northeast, Brazil West-Central, Paraguay	unknown	unknown	303229-2	http://www.plantsoftheworldonline.org/taxon/urn:lsid:ipni.org:names:303229-2
Acanthaceae	Ruellia	makoyana	Ruellia makoyana	Closon	Ruellia makoyana Closon	Rev. Hort. Belge Etrangere 21: 109 (1895)	Brazil	Brazil Southeast	unknown	unknown	54287-1	http://www.plantsoftheworldonline.org/taxon/urn:lsid:ipni.org:names:54287-1
Acanthaceae	Ruellia	menthoides	Ruellia menthoides	(Nees) Hiern	Ruellia menthoides (Nees) Hiern	Vidensk. Meddel. Naturhist. Foren. Kjobenhavn 1877: 72 (1877)	Bolivia, Brazil, Peru, Venezuela	Bolivia, Brazil North, Brazil Northeast, Brazil Southeast, Brazil West-Central, Peru, Venezuela	unknown	unknown	54303-1	http://www.plantsoftheworldonline.org/taxon/urn:lsid:ipni.org:names:54303-1
Acanthaceae	Ruellia	morongii	Ruellia morongii	Britton	Ruellia morongii Britton	Ann. New York Acad. Sci. 7: 192 (1893)	Argentina, Brazil, Paraguay, Uruguay	Argentina Northeast, Argentina Northwest, Brazil South, Paraguay, Uruguay	unknown	unknown	298094-2	http://www.plantsoftheworldonline.org/taxon/urn:lsid:ipni.org:names:298094-2
Acanthaceae	Ruellia	multifolia	Ruellia multifolia	(Nees) Lindau	Ruellia multifolia (Nees) Lindau	H.G.A.Engler &amp; K.A.E.Prantl, Nat. Pflanzenfam. 4(3b): 310 (1895)	Argentina, Brazil, Paraguay	Argentina Northeast, Brazil South, Brazil Southeast, Brazil West-Central, Paraguay	unknown	unknown	224210-2	http://www.plantsoftheworldonline.org/taxon/urn:lsid:ipni.org:names:224210-2
Acanthaceae	Ruellia	neowedia	Ruellia neowedia	(Schrad.) Lindau	Ruellia neowedia (Schrad.) Lindau	H.G.A.Engler &amp; K.A.E.Prantl, Nat. Pflanzenfam. 4(3b): 310 (1895)	Brazil	Brazil Northeast, Brazil Southeast	unknown	unknown	224213-2	http://www.plantsoftheworldonline.org/taxon/urn:lsid:ipni.org:names:224213-2
Acanthaceae	Ruellia	nitens	Ruellia nitens	(Nees) Wassh.	Ruellia nitens (Nees) Wassh.	Kew Bull. 48: 17 (1993)	Brazil	Brazil Northeast, Brazil West-Central	unknown	unknown	970726-1	http://www.plantsoftheworldonline.org/taxon/urn:lsid:ipni.org:names:970726-1
Acanthaceae	Ruellia	nitida	Ruellia nitida	(Nees) Wassh. & J.R.I.Wood	Ruellia nitida (Nees) Wassh. & J.R.I.Wood	Proc. Biol. Soc. Washington 116: 269 (2003)	Bolivia, Brazil	Bolivia, Brazil North, Brazil West-Central	unknown	unknown	60436026-2	http://www.plantsoftheworldonline.org/taxon/urn:lsid:ipni.org:names:60436026-2
Acanthaceae	Ruellia	nobilis	Ruellia nobilis	(S.Moore) Lindau	Ruellia nobilis (S.Moore) Lindau	Repert. Spec. Nov. Regni Veg. 7: 67 (1909)	Bolivia, Brazil, Paraguay	Bolivia, Brazil West-Central, Paraguay	unknown	unknown	77222178-1	http://www.plantsoftheworldonline.org/taxon/urn:lsid:ipni.org:names:77222178-1
Acanthaceae	Ruellia	ochroleuca	Ruellia ochroleuca	Mart. ex Nees	Ruellia ochroleuca Mart. ex Nees	C.F.P.von Martius &amp; auct. suc. (eds.), Fl. Bras. 9: 56 (1847)	Brazil, Costa Rica, Guatemala, Honduras, Nicaragua	Brazil Northeast, Costa Rica, Guatemala, Honduras, Nicaragua	unknown	unknown	54366-1	http://www.plantsoftheworldonline.org/taxon/urn:lsid:ipni.org:names:54366-1
Acanthaceae	Ruellia	paniculata	Ruellia paniculata	L.	Ruellia paniculata L.	Sp. Pl.: 635 (1753)	Belize, Brazil, Colombia, Costa Rica, Cuba, El Salvador, Guatemala, Honduras, Jamaica, Mexico, Nicaragua, Panama, Venezuela	Belize, Brazil Northeast, Brazil Southeast, Brazil West-Central, Colombia, Costa Rica, Cuba, El Salvador, Guatemala, Honduras, Jamaica, Mexico Gulf, Mexico Northeast, Mexico Northwest, Mexico Southeast, Mexico Southwest, Nicaragua, Panama, Venezuela	unknown	unknown	54389-1	http://www.plantsoftheworldonline.org/taxon/urn:lsid:ipni.org:names:54389-1
Acanthaceae	Ruellia	proxima	Ruellia proxima	Lindau	Ruellia proxima Lindau	Bull. Herb. Boissier 3: 365 (1895)	Bolivia, Brazil, Peru	Bolivia, Brazil North, Peru	unknown	unknown	224255-2	http://www.plantsoftheworldonline.org/taxon/urn:lsid:ipni.org:names:224255-2
Acanthaceae	Ruellia	rasa	Ruellia rasa	Hiern	Ruellia rasa Hiern	Vidensk. Meddel. Naturhist. Foren. Kjobenhavn 1877: 73 (1877)	Brazil	Brazil Southeast	unknown	unknown	54491-1	http://www.plantsoftheworldonline.org/taxon/urn:lsid:ipni.org:names:54491-1
Acanthaceae	Ruellia	reitzii	Ruellia reitzii	Wassh. & L.B.Sm.	Ruellia reitzii Wassh. & L.B.Sm.	Fl. Ilustr. Catar. 1(Acantac.): 60 (1969)	Brazil	Brazil South	unknown	unknown	224268-2	http://www.plantsoftheworldonline.org/taxon/urn:lsid:ipni.org:names:224268-2
Acanthaceae	Ruellia	riedeliana	Ruellia riedeliana	(Nees) Profice	Ruellia riedeliana (Nees) Profice	Rodriguesia 61: S88 (2010)	Brazil	Brazil Southeast	unknown	unknown	60456570-2	http://www.plantsoftheworldonline.org/taxon/urn:lsid:ipni.org:names:60456570-2
Acanthaceae	Ruellia	rubiginosa	Ruellia rubiginosa	(Nees) Lindau	Ruellia rubiginosa (Nees) Lindau	H.G.A.Engler &amp; K.A.E.Prantl, Nat. Pflanzenfam. 4(3b): 311 (1895)	Brazil	Brazil Southeast	unknown	unknown	224272-2	http://www.plantsoftheworldonline.org/taxon/urn:lsid:ipni.org:names:224272-2
Acanthaceae	Ruellia	rubra	Ruellia rubra	Aubl.	Ruellia rubra Aubl.	Hist. Pl. Guiane: 666 (1775)	Brazil, French Guiana, Guyana, Suriname	Brazil North, Brazil Northeast, French Guiana, Guyana, Suriname	unknown	unknown	54527-1	http://www.plantsoftheworldonline.org/taxon/urn:lsid:ipni.org:names:54527-1
Acanthaceae	Ruellia	rufipila	Ruellia rufipila	Rizzini	Ruellia rufipila Rizzini	Dusenia 7: 301 (1956)	Brazil	Brazil West-Central	unknown	unknown	224273-2	http://www.plantsoftheworldonline.org/taxon/urn:lsid:ipni.org:names:224273-2
Acanthaceae	Ruellia	salviifolius	Ruellia salviifolius	(Nees) Profice	Ruellia salviifolius (Nees) Profice	Rodriguesia 61: S88 (2010)	Brazil	Brazil West-Central	unknown	unknown	60456571-2	http://www.plantsoftheworldonline.org/taxon/urn:lsid:ipni.org:names:60456571-2
Acanthaceae	Ruellia	sceptrum-marianum	Ruellia sceptrum-marianum	(Vell.) Stearn	Ruellia sceptrum-marianum (Vell.) Stearn	J. Arnold Arbor. 52: 646 (1971)	Brazil	Brazil Southeast	unknown	unknown	224279-2	http://www.plantsoftheworldonline.org/taxon/urn:lsid:ipni.org:names:224279-2
Acanthaceae	Ruellia	serrana	Ruellia serrana	Profice	Ruellia serrana Profice	Rodriguesia 61: S88 (2010)	Brazil	Brazil Northeast	unknown	unknown	60456572-2	http://www.plantsoftheworldonline.org/taxon/urn:lsid:ipni.org:names:60456572-2
Acanthaceae	Ruellia	sessilifolia	Ruellia sessilifolia	(Nees) Lindau	Ruellia sessilifolia (Nees) Lindau	H.G.A.Engler &amp; K.A.E.Prantl, Nat. Pflanzenfam. 4(3b): 310 (1895)	Brazil	Brazil Northeast	unknown	unknown	224283-2	http://www.plantsoftheworldonline.org/taxon/urn:lsid:ipni.org:names:224283-2
Acanthaceae	Ruellia	silvaccola	Ruellia silvaccola	(Nees) Lindau	Ruellia silvaccola (Nees) Lindau	H.G.A.Engler &amp; K.A.E.Prantl, Nat. Pflanzenfam. 4(3b): 311 (1895)	Brazil	Brazil Southeast	unknown	unknown	54584-1	http://www.plantsoftheworldonline.org/taxon/urn:lsid:ipni.org:names:54584-1
Acanthaceae	Ruellia	simplex	Ruellia simplex	C.Wright	Ruellia simplex C.Wright	Anales Acad. Ci. Med. Habana 6: 321 (1870)	Argentina, Bolivia, Brazil, Cayman Is., Costa Rica, Cuba, Dominican Republic, Ecuador, Guatemala, Haiti, Honduras, Jamaica, Leeward Is., Mexico, Panama, Paraguay, Peru, Puerto Rico, Trinidad-Tobago, United States, Uruguay, Windward Is.	Argentina Northeast, Argentina Northwest, Bolivia, Brazil Northeast, Brazil South, Brazil Southeast, Brazil West-Central, Cayman Is., Costa Rica, Cuba, Dominican Republic, Ecuador, Florida, Guatemala, Haiti, Honduras, Jamaica, Leeward Is., Louisiana, Mexico Central, Mexico Gulf, Mexico Northeast, Mexico Northwest, Mexico Southeast, Mexico Southwest, Panama, Paraguay, Peru, Puerto Rico, Texas, Tri…	Andaman Is., Bangladesh, Bermuda, Cook Is., Galapagos, Gambia, India, Indonesia, East Timor, Myanmar, Papua New Guinea, Solomon Islands, South China Sea, United States, Venezuela	Alabama, Andaman Is., Assam, Bangladesh, Bermuda, Cook Is., Galapagos, Gambia, Georgia, Hawaii, Lesser Sunda Is., Mississippi, Myanmar, Solomon Is., South Carolina, South China Sea, Venezuela	54585-1	http://www.plantsoftheworldonline.org/taxon/urn:lsid:ipni.org:names:54585-1
Acanthaceae	Ruellia	solitaria	Ruellia solitaria	Vell.	Ruellia solitaria Vell.	Fl. Flumin.: 266 (1829)	Brazil	Brazil South, Brazil Southeast	unknown	unknown	54591-1	http://www.plantsoftheworldonline.org/taxon/urn:lsid:ipni.org:names:54591-1
Acanthaceae	Ruellia	splendidula	Ruellia splendidula	(Nees) Lindau	Ruellia splendidula (Nees) Lindau	H.G.A.Engler &amp; K.A.E.Prantl, Nat. Pflanzenfam. 4(3b): 311 (1895)	Brazil	Brazil Southeast	unknown	unknown	224289-2	http://www.plantsoftheworldonline.org/taxon/urn:lsid:ipni.org:names:224289-2
Acanthaceae	Ruellia	sprucei	Ruellia sprucei	Lindau	Ruellia sprucei Lindau	Bull. Herb. Boissier 5: 653 (1897)	Brazil, Venezuela	Brazil North, Venezuela	unknown	unknown	224291-2	http://www.plantsoftheworldonline.org/taxon/urn:lsid:ipni.org:names:224291-2
Acanthaceae	Ruellia	subringens	Ruellia subringens	(Nees) Lindau	Ruellia subringens (Nees) Lindau	I.Urban, Symb. Antill. 2: 191 (1900)	Brazil	Brazil Northeast	Leeward Is.	Leeward Is.	224300-2	http://www.plantsoftheworldonline.org/taxon/urn:lsid:ipni.org:names:224300-2
Acanthaceae	Ruellia	subsessilis	Ruellia subsessilis	(Nees) Lindau	Ruellia subsessilis (Nees) Lindau	H.G.A.Engler &amp; K.A.E.Prantl, Nat. Pflanzenfam. 4(3b): 311 (1895)	Brazil	Brazil Southeast	unknown	unknown	224301-2	http://www.plantsoftheworldonline.org/taxon/urn:lsid:ipni.org:names:224301-2
Acanthaceae	Ruellia	taboleirana	Ruellia taboleirana	E.C.O.Chagas & Costa-Lima	Ruellia taboleirana E.C.O.Chagas & Costa-Lima	Neodiversity 13(1): 51 (2020)	Brazil	Brazil Northeast	unknown	unknown	77220348-1	http://www.plantsoftheworldonline.org/taxon/urn:lsid:ipni.org:names:77220348-1
Acanthaceae	Ruellia	tarapotana	Ruellia tarapotana	Lindau	Ruellia tarapotana Lindau	Bull. Herb. Boissier, ser. 2, 4: 318 (1904)	Brazil, Peru	Brazil North, Peru	unknown	unknown	224303-2	http://www.plantsoftheworldonline.org/taxon/urn:lsid:ipni.org:names:224303-2
Acanthaceae	Ruellia	terminalis	Ruellia terminalis	(Nees) Wassh.	Ruellia terminalis (Nees) Wassh.	Monogr. Syst. Bot. Missouri Bot. Gard. 75: 953 (1999)	Brazil, Colombia, Costa Rica, Ecuador, El Salvador, Guatemala, Honduras, Nicaragua, Panama, Peru	Brazil North, Colombia, Costa Rica, Ecuador, El Salvador, Guatemala, Honduras, Nicaragua, Panama, Peru	unknown	unknown	1014800-1	http://www.plantsoftheworldonline.org/taxon/urn:lsid:ipni.org:names:1014800-1
Acanthaceae	Ruellia	tetragona	Ruellia tetragona	Link	Ruellia tetragona Link	Enum. Hort. Berol. Alt. 2: 133 (1822)	Brazil	Brazil West-Central	unknown	unknown	54647-1	http://www.plantsoftheworldonline.org/taxon/urn:lsid:ipni.org:names:54647-1
Acanthaceae	Ruellia	trachyphylla	Ruellia trachyphylla	Lindau	Ruellia trachyphylla Lindau	Beibl. Bot. Jahrb. Syst. 60: 46 (1898)	Brazil	Brazil West-Central	unknown	unknown	224311-2	http://www.plantsoftheworldonline.org/taxon/urn:lsid:ipni.org:names:224311-2
Acanthaceae	Ruellia	verbasciformis	Ruellia verbasciformis	(Nees) C.Ezcurra & Zappi	Ruellia verbasciformis (Nees) C.Ezcurra & Zappi	Kew Bull. 51: 819 (1996)	Brazil	Brazil West-Central	unknown	unknown	992407-1	http://www.plantsoftheworldonline.org/taxon/urn:lsid:ipni.org:names:992407-1
Acanthaceae	Ruellia	villanovensis	Ruellia villanovensis	Colla	Ruellia villanovensis Colla	Herb. Pedem. 4: 507 (1835)	Brazil	Brazil Northeast	unknown	unknown	54714-1	http://www.plantsoftheworldonline.org/taxon/urn:lsid:ipni.org:names:54714-1
Acanthaceae	Ruellia	villosa	Ruellia villosa	(Nees) Lindau	Ruellia villosa (Nees) Lindau	H.G.A.Engler &amp; K.A.E.Prantl, Nat. Pflanzenfam. 4(3b): 311 (1895)	Brazil	Brazil Northeast, Brazil Southeast, Brazil West-Central	unknown	unknown	54716-1	http://www.plantsoftheworldonline.org/taxon/urn:lsid:ipni.org:names:54716-1
Acanthaceae	Ruellia	viscidula	Ruellia viscidula	Mart. ex Schrank	Ruellia viscidula Mart. ex Schrank	Pl. Rar. Hort. Monac.: t. 93 (1821)	Brazil	Brazil Northeast, Brazil Southeast, Brazil West-Central	unknown	unknown	54726-1	http://www.plantsoftheworldonline.org/taxon/urn:lsid:ipni.org:names:54726-1
Acanthaceae	Ruellia	wasshauseniana	Ruellia wasshauseniana	E.A.Tripp	Ruellia wasshauseniana E.A.Tripp	Int. J. Pl. Sci. 174: 122 (2013)	Brazil, Suriname	Brazil North, Suriname	unknown	unknown	77139683-1	http://www.plantsoftheworldonline.org/taxon/urn:lsid:ipni.org:names:77139683-1
Acanthaceae	Ruellia	wurdackii	Ruellia wurdackii	Wassh.	Ruellia wurdackii Wassh.	Novon 2: 140 (1992)	Brazil, Venezuela	Brazil North, Venezuela	unknown	unknown	301961-2	http://www.plantsoftheworldonline.org/taxon/urn:lsid:ipni.org:names:301961-2
Acanthaceae	Ruellia	yurimaguensis	Ruellia yurimaguensis	Lindau	Ruellia yurimaguensis Lindau	Bull. Herb. Boissier, ser. 2, 4: 317 (1904)	Bolivia, Brazil, Peru	Bolivia, Brazil North, Peru	unknown	unknown	224330-2	http://www.plantsoftheworldonline.org/taxon/urn:lsid:ipni.org:names:224330-2
Acanthaceae	Sanchezia	loranthifolia	Sanchezia loranthifolia	Lindau	Sanchezia loranthifolia Lindau	Bull. Herb. Boissier, ser. 2, 4: 314 (1904)	Brazil, Peru	Brazil North, Peru	unknown	unknown	227307-2	http://www.plantsoftheworldonline.org/taxon/urn:lsid:ipni.org:names:227307-2
Acanthaceae	Sanchezia	macrocnemis	Sanchezia macrocnemis	(Nees) Wassh.	Sanchezia macrocnemis (Nees) Wassh.	Monogr. Syst. Bot. Missouri Bot. Gard. 75: 953 (1999)	Brazil, Colombia, Ecuador, Panama, Peru, Venezuela	Brazil North, Colombia, Ecuador, Panama, Peru, Venezuela	unknown	unknown	1014801-1	http://www.plantsoftheworldonline.org/taxon/urn:lsid:ipni.org:names:1014801-1
Acanthaceae	Sanchezia	munita	Sanchezia munita	(Nees) Planch.	Sanchezia munita (Nees) Planch.	Ann. Gen. Hort. 23: 257 (1883)	Brazil	Brazil North	unknown	unknown	54888-1	http://www.plantsoftheworldonline.org/taxon/urn:lsid:ipni.org:names:54888-1
Acanthaceae	Sanchezia	oblonga	Sanchezia oblonga	Ruiz & Pav.	Sanchezia oblonga Ruiz & Pav.	Fl. Peruv. 1: 7 (1798)	Bolivia, Brazil, Colombia, Ecuador, Peru	Bolivia, Brazil North, Colombia, Ecuador, Peru	Bangladesh, Cameroon, Comoros, Cook Is., Costa Rica, Cuba, Dominican Republic, Fiji, Guinea, Haiti, India, Jamaica, Leeward Is., Papua New Guinea, Solomon Islands, Puerto Rico, Trinidad-Tobago, United States, Venezuelan Antilles, Vietnam, Windward Is.	Assam, Bangladesh, Cameroon, Comoros, Cook Is., Costa Rica, Cuba, Dominican Republic, Fiji, Guinea, Haiti, Hawaii, Jamaica, Leeward Is., Puerto Rico, Solomon Is., Trinidad-Tobago, Venezuelan Antilles, Vietnam, Windward Is.	54890-1	http://www.plantsoftheworldonline.org/taxon/urn:lsid:ipni.org:names:54890-1
Acanthaceae	Sanchezia	ovata	Sanchezia ovata	Ruiz & Pav.	Sanchezia ovata Ruiz & Pav.	Fl. Peruv. 1: 7 (1798)	Bolivia, Brazil, Peru	Bolivia, Brazil North, Peru	unknown	unknown	54891-1	http://www.plantsoftheworldonline.org/taxon/urn:lsid:ipni.org:names:54891-1
Acanthaceae	Sanchezia	scandens	Sanchezia scandens	(Lindau) Leonard & L.B.Sm.	Sanchezia scandens (Lindau) Leonard & L.B.Sm.	Rhodora 66: 337 (1964)	Brazil, Colombia, Ecuador, Peru	Brazil North, Colombia, Ecuador, Peru	unknown	unknown	227325-2	http://www.plantsoftheworldonline.org/taxon/urn:lsid:ipni.org:names:227325-2
Acanthaceae	Schaueria	calytricha	Schaueria calytricha	(Otto ex Hook.) Orb.	Schaueria calytricha (Otto ex Hook.) Orb.	Dict. Univ. Hist. Nat. 11: 413 (1848)	Brazil	Brazil Southeast	Trinidad-Tobago	Trinidad-Tobago	77165481-1	http://www.plantsoftheworldonline.org/taxon/urn:lsid:ipni.org:names:77165481-1
Acanthaceae	Schaueria	capitata	Schaueria capitata	Nees	Schaueria capitata Nees	A.P.de Candolle, Prodr. 11: 316 (1847)	Brazil	Brazil Northeast, Brazil South, Brazil Southeast	unknown	unknown	54947-1	http://www.plantsoftheworldonline.org/taxon/urn:lsid:ipni.org:names:54947-1
Acanthaceae	Schaueria	gonatistachya	Schaueria gonatistachya	(Nees & Mart.) Nees	Schaueria gonatistachya (Nees & Mart.) Nees	C.F.P.von Martius &amp; auct. suc. (eds.), Fl. Bras. 9: 106 (1847)	Brazil	Brazil Northeast	unknown	unknown	54950-1	http://www.plantsoftheworldonline.org/taxon/urn:lsid:ipni.org:names:54950-1
Acanthaceae	Schaueria	hirta	Schaueria hirta	A.L.A.Cortes	Schaueria hirta A.L.A.Cortes	Pl. Syst. Evol. 302: 844 (2016)	Brazil	Brazil Northeast, Brazil Southeast	unknown	unknown	77165485-1	http://www.plantsoftheworldonline.org/taxon/urn:lsid:ipni.org:names:77165485-1
Acanthaceae	Schaueria	humuliflora	Schaueria humuliflora	(Nees & Mart.) Nees	Schaueria humuliflora (Nees & Mart.) Nees	C.F.P.von Martius &amp; auct. suc. (eds.), Fl. Bras. 9: 102 (1847)	Brazil	Brazil Northeast	unknown	unknown	54952-1	http://www.plantsoftheworldonline.org/taxon/urn:lsid:ipni.org:names:54952-1
Acanthaceae	Schaueria	lachnostachya	Schaueria lachnostachya	Nees	Schaueria lachnostachya Nees	C.F.P.von Martius &amp; auct. suc. (eds.), Fl. Bras. 9: 105 (1847)	Brazil	Brazil Southeast	unknown	unknown	54953-1	http://www.plantsoftheworldonline.org/taxon/urn:lsid:ipni.org:names:54953-1
Acanthaceae	Schaueria	litoralis	Schaueria litoralis	(Vell.) A.L.A.Cortes	Schaueria litoralis (Vell.) A.L.A.Cortes	Pl. Syst. Evol. 302: 833 (2016)	Brazil	Brazil Northeast, Brazil Southeast	unknown	unknown	77165482-1	http://www.plantsoftheworldonline.org/taxon/urn:lsid:ipni.org:names:77165482-1
Acanthaceae	Schaueria	macrophylla	Schaueria macrophylla	Nees	Schaueria macrophylla Nees	C.F.P.von Martius &amp; auct. suc. (eds.), Fl. Bras. 9: 105 (1847)	Brazil	Brazil Southeast, Brazil West-Central	unknown	unknown	54957-1	http://www.plantsoftheworldonline.org/taxon/urn:lsid:ipni.org:names:54957-1
Acanthaceae	Schaueria	marginata	Schaueria marginata	Nees	Schaueria marginata Nees	C.F.P.von Martius &amp; auct. suc. (eds.), Fl. Bras. 9: 102 (1847)	Brazil	Brazil Northeast	unknown	unknown	54959-1	http://www.plantsoftheworldonline.org/taxon/urn:lsid:ipni.org:names:54959-1
Acanthaceae	Schaueria	maximiliani	Schaueria maximiliani	Nees	Schaueria maximiliani Nees	C.F.P.von Martius &amp; auct. suc. (eds.), Fl. Bras. 9: 106 (1847)	Brazil	Brazil Northeast	unknown	unknown	54960-1	http://www.plantsoftheworldonline.org/taxon/urn:lsid:ipni.org:names:54960-1
Acanthaceae	Schaueria	paranaensis	Schaueria paranaensis	(Rizzini) A.L.A.Cortes	Schaueria paranaensis (Rizzini) A.L.A.Cortes	Pl. Syst. Evol. 302: 838 (2016)	Brazil	Brazil South	unknown	unknown	77165507-1	http://www.plantsoftheworldonline.org/taxon/urn:lsid:ipni.org:names:77165507-1
Acanthaceae	Schaueria	pyramidalis	Schaueria pyramidalis	A.L.A.Cortes	Schaueria pyramidalis A.L.A.Cortes	Pl. Syst. Evol. 302: 845 (2016)	Brazil	Brazil Northeast	unknown	unknown	77165486-1	http://www.plantsoftheworldonline.org/taxon/urn:lsid:ipni.org:names:77165486-1
Acanthaceae	Schaueria	spicata	Schaueria spicata	(Vell.) A.L.A.Cortes	Schaueria spicata (Vell.) A.L.A.Cortes	Pl. Syst. Evol. 302: 839 (2016)	Brazil	Brazil Southeast	unknown	unknown	77165483-1	http://www.plantsoftheworldonline.org/taxon/urn:lsid:ipni.org:names:77165483-1
Acanthaceae	Schaueria	sulfurea	Schaueria sulfurea	Nees	Schaueria sulfurea Nees	C.F.P.von Martius &amp; auct. suc. (eds.), Fl. Bras. 9: 104 (1847)	Brazil	Brazil Southeast	unknown	unknown	54965-1	http://www.plantsoftheworldonline.org/taxon/urn:lsid:ipni.org:names:54965-1
Acanthaceae	Schaueria	thyrsiflora	Schaueria thyrsiflora	A.L.A.Cortes	Schaueria thyrsiflora A.L.A.Cortes	Pl. Syst. Evol. 302: 840 (2016)	Brazil	Brazil Southeast	unknown	unknown	77165484-1	http://www.plantsoftheworldonline.org/taxon/urn:lsid:ipni.org:names:77165484-1
Acanthaceae	Sebastiano-schaueria	oblongata	Sebastiano-schaueria oblongata	Nees	Sebastiano-schaueria oblongata Nees	C.F.P.von Martius &amp; auct. suc. (eds.), Fl. Bras. 9: 159 (1847)	Brazil	Brazil Southeast	unknown	unknown	55009-1	http://www.plantsoftheworldonline.org/taxon/urn:lsid:ipni.org:names:55009-1
Acanthaceae	Stachyacanthus	riedelianus	Stachyacanthus riedelianus	Nees	Stachyacanthus riedelianus Nees	C.F.P.von Martius &amp; auct. suc. (eds.), Fl. Bras. 9: 66 (1847)	Brazil	Brazil West-Central	unknown	unknown	55183-1	http://www.plantsoftheworldonline.org/taxon/urn:lsid:ipni.org:names:55183-1
Acanthaceae	Staurogyne	alba	Staurogyne alba	Braz & R.Monteiro	Staurogyne alba Braz & R.Monteiro	Revista Brasil. Bot. 29: 579 (2006)	Brazil	Brazil South	unknown	unknown	77089850-1	http://www.plantsoftheworldonline.org/taxon/urn:lsid:ipni.org:names:77089850-1
Acanthaceae	Staurogyne	anigozanthus	Staurogyne anigozanthus	(Nees) Kuntze	Staurogyne anigozanthus (Nees) Kuntze	Revis. Gen. Pl. 2: 497 (1891)	Brazil	Brazil Southeast	unknown	unknown	243598-2	http://www.plantsoftheworldonline.org/taxon/urn:lsid:ipni.org:names:243598-2
Acanthaceae	Staurogyne	brachiata	Staurogyne brachiata	(Hiern) Leonard	Staurogyne brachiata (Hiern) Leonard	J. Washington Acad. Sci. 27: 402 (1937)	Brazil	Brazil Southeast	unknown	unknown	243599-2	http://www.plantsoftheworldonline.org/taxon/urn:lsid:ipni.org:names:243599-2
Acanthaceae	Staurogyne	diantheroides	Staurogyne diantheroides	Lindau	Staurogyne diantheroides Lindau	Bull. Herb. Boissier 5: 645 (1897)	Bolivia, Brazil	Bolivia, Brazil North, Brazil West-Central	unknown	unknown	243600-2	http://www.plantsoftheworldonline.org/taxon/urn:lsid:ipni.org:names:243600-2
Acanthaceae	Staurogyne	elegans	Staurogyne elegans	(Nees) Kuntze	Staurogyne elegans (Nees) Kuntze	Revis. Gen. Pl. 2: 497 (1891)	Brazil	Brazil Southeast	unknown	unknown	243601-2	http://www.plantsoftheworldonline.org/taxon/urn:lsid:ipni.org:names:243601-2
Acanthaceae	Staurogyne	ericoides	Staurogyne ericoides	Lindau	Staurogyne ericoides Lindau	Beibl. Bot. Jahrb. Syst. 60: 44 (1898)	Brazil	Brazil Southeast	unknown	unknown	243602-2	http://www.plantsoftheworldonline.org/taxon/urn:lsid:ipni.org:names:243602-2
Acanthaceae	Staurogyne	euryphylla	Staurogyne euryphylla	E.Hossain	Staurogyne euryphylla E.Hossain	Notes Roy. Bot. Gard. Edinburgh 31: 381 (1972)	Brazil	Brazil Southeast	unknown	unknown	55238-1	http://www.plantsoftheworldonline.org/taxon/urn:lsid:ipni.org:names:55238-1
Acanthaceae	Staurogyne	eustachya	Staurogyne eustachya	Lindau	Staurogyne eustachya Lindau	Bull. Herb. Boissier 5: 644 (1897)	Brazil	Brazil South	unknown	unknown	243603-2	http://www.plantsoftheworldonline.org/taxon/urn:lsid:ipni.org:names:243603-2
Acanthaceae	Staurogyne	fastigiata	Staurogyne fastigiata	(Nees) Kuntze	Staurogyne fastigiata (Nees) Kuntze	Revis. Gen. Pl. 2: 497 (1891)	Brazil, Venezuela	Brazil West-Central, Venezuela	unknown	unknown	243604-2	http://www.plantsoftheworldonline.org/taxon/urn:lsid:ipni.org:names:243604-2
Acanthaceae	Staurogyne	flava	Staurogyne flava	Braz & R.Monteiro	Staurogyne flava Braz & R.Monteiro	Revista Brasil. Bot. 29: 581 (2006)	Brazil	Brazil Southeast, Brazil West-Central	unknown	unknown	77089851-1	http://www.plantsoftheworldonline.org/taxon/urn:lsid:ipni.org:names:77089851-1
Acanthaceae	Staurogyne	guianensis	Staurogyne guianensis	(Bremek.) T.F.Daniel & McDade	Staurogyne guianensis (Bremek.) T.F.Daniel & McDade	Aliso 32: 37 (2014)	Brazil, French Guiana, Guyana, Suriname	Brazil North, French Guiana, Guyana, Suriname	unknown	unknown	77145234-1	http://www.plantsoftheworldonline.org/taxon/urn:lsid:ipni.org:names:77145234-1
Acanthaceae	Staurogyne	hirsuta	Staurogyne hirsuta	(Nees) Kuntze	Staurogyne hirsuta (Nees) Kuntze	Revis. Gen. Pl. 2: 497 (1891)	Brazil	Brazil Southeast	unknown	unknown	243607-2	http://www.plantsoftheworldonline.org/taxon/urn:lsid:ipni.org:names:243607-2
Acanthaceae	Staurogyne	itatiaiae	Staurogyne itatiaiae	(Wawra) Leonard	Staurogyne itatiaiae (Wawra) Leonard	J. Washington Acad. Sci. 27: 402 (1937)	Brazil	Brazil Southeast	unknown	unknown	243608-2	http://www.plantsoftheworldonline.org/taxon/urn:lsid:ipni.org:names:243608-2
Acanthaceae	Staurogyne	lepidagathoides	Staurogyne lepidagathoides	Leonard	Staurogyne lepidagathoides Leonard	Contr. U.S. Natl. Herb. 31: 5 (1951)	Brazil, Colombia, Guyana, Suriname, Venezuela	Brazil North, Brazil West-Central, Colombia, Guyana, Suriname, Venezuela	unknown	unknown	243609-2	http://www.plantsoftheworldonline.org/taxon/urn:lsid:ipni.org:names:243609-2
Acanthaceae	Staurogyne	mandioccana	Staurogyne mandioccana	(Nees) Kuntze	Staurogyne mandioccana (Nees) Kuntze	Revis. Gen. Pl. 2: 497 (1891)	Brazil	Brazil Southeast	unknown	unknown	243613-2	http://www.plantsoftheworldonline.org/taxon/urn:lsid:ipni.org:names:243613-2
Acanthaceae	Staurogyne	minarum	Staurogyne minarum	(Nees) Kuntze	Staurogyne minarum (Nees) Kuntze	Revis. Gen. Pl. 2: 497 (1891)	Brazil	Brazil Southeast	unknown	unknown	243614-2	http://www.plantsoftheworldonline.org/taxon/urn:lsid:ipni.org:names:243614-2
Acanthaceae	Staurogyne	miqueliana	Staurogyne miqueliana	Kuntze	Staurogyne miqueliana Kuntze	Revis. Gen. Pl. 2: 497 (1891)	Brazil, Costa Rica, French Guiana, Guyana, Mexico, Nicaragua, Panama, Suriname, Venezuela	Brazil North, Brazil West-Central, Costa Rica, French Guiana, Guyana, Mexico Southwest, Nicaragua, Panama, Suriname, Venezuela	unknown	unknown	243615-2	http://www.plantsoftheworldonline.org/taxon/urn:lsid:ipni.org:names:243615-2
Acanthaceae	Staurogyne	nitida	Staurogyne nitida	(S.Moore) Braz & T.F.Daniel	Staurogyne nitida (S.Moore) Braz & T.F.Daniel	Phytotaxa 374: 97 (2018)	Brazil	Brazil Northeast, Brazil Southeast	unknown	unknown	77191579-1	http://www.plantsoftheworldonline.org/taxon/urn:lsid:ipni.org:names:77191579-1
Acanthaceae	Staurogyne	parva	Staurogyne parva	Braz & R.Monteiro	Staurogyne parva Braz & R.Monteiro	Revista Brasil. Bot. 29: 583 (2006)	Brazil	Brazil Southeast	unknown	unknown	77089852-1	http://www.plantsoftheworldonline.org/taxon/urn:lsid:ipni.org:names:77089852-1
Acanthaceae	Staurogyne	repens	Staurogyne repens	(Nees) Kuntze	Staurogyne repens (Nees) Kuntze	Revis. Gen. Pl. 2: 497 (1891)	Brazil, Guyana	Brazil North, Brazil West-Central, Guyana	unknown	unknown	243616-2	http://www.plantsoftheworldonline.org/taxon/urn:lsid:ipni.org:names:243616-2
Acanthaceae	Staurogyne	riedeliana	Staurogyne riedeliana	(Nees) Kuntze	Staurogyne riedeliana (Nees) Kuntze	Revis. Gen. Pl. 2: 497 (1891)	Brazil	Brazil Northeast, Brazil Southeast	unknown	unknown	243617-2	http://www.plantsoftheworldonline.org/taxon/urn:lsid:ipni.org:names:243617-2
Acanthaceae	Staurogyne	rubescens	Staurogyne rubescens	Braz & R.Monteiro	Staurogyne rubescens Braz & R.Monteiro	Novon 15: 55 (2005)	Brazil	Brazil Southeast	unknown	unknown	60438243-2	http://www.plantsoftheworldonline.org/taxon/urn:lsid:ipni.org:names:60438243-2
Acanthaceae	Staurogyne	stolonifera	Staurogyne stolonifera	(Nees) Kuntze	Staurogyne stolonifera (Nees) Kuntze	Revis. Gen. Pl. 2: 497 (1891)	Brazil, French Guiana, Guyana, Suriname	Brazil North, Brazil West-Central, French Guiana, Guyana, Suriname	unknown	unknown	243619-2	http://www.plantsoftheworldonline.org/taxon/urn:lsid:ipni.org:names:243619-2
Acanthaceae	Staurogyne	sylvatica	Staurogyne sylvatica	Lindau ex Braz & R.Monteiro	Staurogyne sylvatica Lindau ex Braz & R.Monteiro	Revista Brasil. Bot. 29: 584 (2006)	Brazil	Brazil South, Brazil Southeast	unknown	unknown	77089853-1	http://www.plantsoftheworldonline.org/taxon/urn:lsid:ipni.org:names:77089853-1
Acanthaceae	Staurogyne	trinitensis	Staurogyne trinitensis	Leonard	Staurogyne trinitensis Leonard	J. Washington Acad. Sci. 27: 401 (1937)	Brazil, French Guiana, Guyana, Suriname, Trinidad-Tobago, Venezuela	Brazil West-Central, French Guiana, Guyana, Suriname, Trinidad-Tobago, Venezuela	unknown	unknown	243620-2	http://www.plantsoftheworldonline.org/taxon/urn:lsid:ipni.org:names:243620-2
Acanthaceae	Staurogyne	vauthieriana	Staurogyne vauthieriana	(Nees) Kuntze	Staurogyne vauthieriana (Nees) Kuntze	Revis. Gen. Pl. 2: 497 (1891)	Brazil	Brazil Southeast	unknown	unknown	243621-2	http://www.plantsoftheworldonline.org/taxon/urn:lsid:ipni.org:names:243621-2
Acanthaceae	Staurogyne	veronicifolia	Staurogyne veronicifolia	(Nees) Kuntze	Staurogyne veronicifolia (Nees) Kuntze	Revis. Gen. Pl. 2: 497 (1891)	Brazil	Brazil Southeast	unknown	unknown	243622-2	http://www.plantsoftheworldonline.org/taxon/urn:lsid:ipni.org:names:243622-2
Acanthaceae	Staurogyne	warmingiana	Staurogyne warmingiana	(Hiern) Leonard	Staurogyne warmingiana (Hiern) Leonard	J. Washington Acad. Sci. 27: 402 (1937)	Brazil	Brazil Southeast	unknown	unknown	243624-2	http://www.plantsoftheworldonline.org/taxon/urn:lsid:ipni.org:names:243624-2
Acanthaceae	Stenandrium	affine	Stenandrium affine	S.Moore	Stenandrium affine S.Moore	Trans. Linn. Soc. London, Bot. 4: 426 (1895)	Brazil, Paraguay	Brazil West-Central, Paraguay	unknown	unknown	244495-2	http://www.plantsoftheworldonline.org/taxon/urn:lsid:ipni.org:names:244495-2
Acanthaceae	Stenandrium	diamantinense	Stenandrium diamantinense	Zanatta & Kameyama	Stenandrium diamantinense Zanatta & Kameyama	Syst. Bot. 45: 352 (2020)	Brazil	Brazil Southeast	unknown	unknown	77210805-1	http://www.plantsoftheworldonline.org/taxon/urn:lsid:ipni.org:names:77210805-1
Acanthaceae	Stenandrium	diphyllum	Stenandrium diphyllum	Nees	Stenandrium diphyllum Nees	C.F.P.von Martius &amp; auct. suc. (eds.), Fl. Bras. 9: 75 (1847)	Argentina, Brazil, Paraguay	Argentina Northeast, Argentina Northwest, Brazil South, Brazil Southeast, Brazil West-Central, Paraguay	unknown	unknown	55409-1	http://www.plantsoftheworldonline.org/taxon/urn:lsid:ipni.org:names:55409-1
Acanthaceae	Stenandrium	dulce	Stenandrium dulce	(Cav.) Nees	Stenandrium dulce (Cav.) Nees	A.P.de Candolle, Prodr. 11: 282 (1847)	Argentina, Bolivia, Brazil, Chile, Colombia, Ecuador, Guatemala, Mexico, Paraguay, Peru, United States, Uruguay	Argentina Northeast, Argentina Northwest, Bolivia, Brazil South, Brazil West-Central, Chile Central, Colombia, Ecuador, Florida, Georgia, Guatemala, Mexico Central, Mexico Gulf, Mexico Northeast, Mexico Northwest, Mexico Southeast, Mexico Southwest, Paraguay, Peru, Texas, Uruguay	unknown	unknown	55411-1	http://www.plantsoftheworldonline.org/taxon/urn:lsid:ipni.org:names:55411-1
Acanthaceae	Stenandrium	eustachyum	Stenandrium eustachyum	Zanatta & Proenca	Stenandrium eustachyum Zanatta & Proenca	Syst. Bot. 45: 354 (2020)	Brazil	Brazil Southeast	unknown	unknown	77210806-1	http://www.plantsoftheworldonline.org/taxon/urn:lsid:ipni.org:names:77210806-1
Acanthaceae	Stenandrium	goiasense	Stenandrium goiasense	Wassh.	Stenandrium goiasense Wassh.	Brittonia 42: 4 (1990)	Brazil	Brazil West-Central	unknown	unknown	285544-2	http://www.plantsoftheworldonline.org/taxon/urn:lsid:ipni.org:names:285544-2
Acanthaceae	Stenandrium	hatschbachii	Stenandrium hatschbachii	Wassh.	Stenandrium hatschbachii Wassh.	Brittonia 42: 1 (1990)	Brazil	Brazil Southeast	unknown	unknown	285545-2	http://www.plantsoftheworldonline.org/taxon/urn:lsid:ipni.org:names:285545-2
Acanthaceae	Stenandrium	hirsutum	Stenandrium hirsutum	Nees	Stenandrium hirsutum Nees	C.F.P.von Martius &amp; auct. suc. (eds.), Fl. Bras. 9: 77 (1847)	Brazil	Brazil Southeast, Brazil West-Central	unknown	unknown	55421-1	http://www.plantsoftheworldonline.org/taxon/urn:lsid:ipni.org:names:55421-1
Acanthaceae	Stenandrium	irwinii	Stenandrium irwinii	Wassh.	Stenandrium irwinii Wassh.	Brittonia 42: 4 (1990)	Brazil	Brazil West-Central	unknown	unknown	285546-2	http://www.plantsoftheworldonline.org/taxon/urn:lsid:ipni.org:names:285546-2
Acanthaceae	Stenandrium	mandioccanum	Stenandrium mandioccanum	Nees	Stenandrium mandioccanum Nees	C.F.P.von Martius &amp; auct. suc. (eds.), Fl. Bras. 9: 76 (1847)	Argentina, Bolivia, Brazil, Ecuador, Paraguay, Peru	Argentina Northeast, Argentina Northwest, Bolivia, Brazil South, Brazil Southeast, Ecuador, Paraguay, Peru	unknown	unknown	55429-1	http://www.plantsoftheworldonline.org/taxon/urn:lsid:ipni.org:names:55429-1
Acanthaceae	Stenandrium	pohlii	Stenandrium pohlii	Nees	Stenandrium pohlii Nees	C.F.P.von Martius &amp; auct. suc. (eds.), Fl. Bras. 9: 75 (1847)	Bolivia, Brazil, Paraguay	Bolivia, Brazil South, Brazil Southeast, Brazil West-Central, Paraguay	unknown	unknown	55441-1	http://www.plantsoftheworldonline.org/taxon/urn:lsid:ipni.org:names:55441-1
Acanthaceae	Stenandrium	praecox	Stenandrium praecox	S.Moore	Stenandrium praecox S.Moore	Trans. Linn. Soc. London, Bot. 4: 426 (1895)	Brazil	Brazil Northeast, Brazil West-Central	unknown	unknown	244528-2	http://www.plantsoftheworldonline.org/taxon/urn:lsid:ipni.org:names:244528-2
Acanthaceae	Stenandrium	riedelianum	Stenandrium riedelianum	Nees	Stenandrium riedelianum Nees	C.F.P.von Martius &amp; auct. suc. (eds.), Fl. Bras. 9: 76 (1847)	Brazil	Brazil Southeast, Brazil West-Central	unknown	unknown	55445-1	http://www.plantsoftheworldonline.org/taxon/urn:lsid:ipni.org:names:55445-1
Acanthaceae	Stenandrium	serpens	Stenandrium serpens	Nees	Stenandrium serpens Nees	C.F.P.von Martius &amp; auct. suc. (eds.), Fl. Bras. 9: 77 (1847)	Brazil	Brazil North, Brazil Northeast	unknown	unknown	55448-1	http://www.plantsoftheworldonline.org/taxon/urn:lsid:ipni.org:names:55448-1
Acanthaceae	Stenandrium	stenophyllum	Stenandrium stenophyllum	Kameyama	Stenandrium stenophyllum Kameyama	Novon 6: 268 (1996)	Brazil	Brazil Southeast	unknown	unknown	300020-2	http://www.plantsoftheworldonline.org/taxon/urn:lsid:ipni.org:names:300020-2
Acanthaceae	Stenandrium	tenellum	Stenandrium tenellum	Nees	Stenandrium tenellum Nees	C.F.P.von Martius &amp; auct. suc. (eds.), Fl. Bras. 9: 77 (1847)	Brazil	Brazil South	unknown	unknown	55452-1	http://www.plantsoftheworldonline.org/taxon/urn:lsid:ipni.org:names:55452-1
Acanthaceae	Stenandrium	villosum	Stenandrium villosum	Nees	Stenandrium villosum Nees	C.F.P.von Martius &amp; auct. suc. (eds.), Fl. Bras. 9: 77 (1847)	Brazil	Brazil West-Central	unknown	unknown	55458-1	http://www.plantsoftheworldonline.org/taxon/urn:lsid:ipni.org:names:55458-1
Acanthaceae	Stenostephanus	lobeliiformis	Stenostephanus lobeliiformis	Nees	Stenostephanus lobeliiformis Nees	C.F.P.von Martius &amp; auct. suc. (eds.), Fl. Bras. 9: 92 (1847)	Brazil	Brazil Southeast	unknown	unknown	55478-1	http://www.plantsoftheworldonline.org/taxon/urn:lsid:ipni.org:names:55478-1
Acanthaceae	Stenostephanus	longistaminus	Stenostephanus longistaminus	(Ruiz & Pav.) V.M.Baum	Stenostephanus longistaminus (Ruiz & Pav.) V.M.Baum	Brittonia 34: 433 (1982)	Bolivia, Brazil, Peru	Bolivia, Brazil North, Peru	unknown	unknown	245020-2	http://www.plantsoftheworldonline.org/taxon/urn:lsid:ipni.org:names:245020-2
Acanthaceae	Streblacanthus	amoenus	Streblacanthus amoenus	(Bremek.) T.F.Daniel	Streblacanthus amoenus (Bremek.) T.F.Daniel	Novon 6: 147 (1996)	Brazil, Peru	Brazil North, Peru	unknown	unknown	989634-1	http://www.plantsoftheworldonline.org/taxon/urn:lsid:ipni.org:names:989634-1
Acanthaceae	Suessenguthia	trochilophila	Suessenguthia trochilophila	Merxm.	Suessenguthia trochilophila Merxm.	Mitt. Bot. Staatssamml. Munchen 6: 178 (1953)	Bolivia, Brazil, Peru	Bolivia, Brazil North, Peru	unknown	unknown	247826-2	http://www.plantsoftheworldonline.org/taxon/urn:lsid:ipni.org:names:247826-2
Acanthaceae	Thyrsacanthus	boliviensis	Thyrsacanthus boliviensis	(Nees) A.L.A.Cortes & Rapini	Thyrsacanthus boliviensis (Nees) A.L.A.Cortes & Rapini	Taxon 59: 967 (2010)	Argentina, Bolivia, Brazil, Paraguay	Argentina Northwest, Bolivia, Brazil North, Brazil West-Central, Paraguay	unknown	unknown	77105830-1	http://www.plantsoftheworldonline.org/taxon/urn:lsid:ipni.org:names:77105830-1
Acanthaceae	Thyrsacanthus	microphyllus	Thyrsacanthus microphyllus	A.L.A.Cortes & Rapini	Thyrsacanthus microphyllus A.L.A.Cortes & Rapini	Taxon 59: 967 (2010)	Brazil	Brazil Northeast	unknown	unknown	77105831-1	http://www.plantsoftheworldonline.org/taxon/urn:lsid:ipni.org:names:77105831-1
Acanthaceae	Thyrsacanthus	ramosissimus	Thyrsacanthus ramosissimus	Moric.	Thyrsacanthus ramosissimus Moric.	Pl. Nouv. Amer.: 165 (1847)	Brazil	Brazil Northeast, Brazil Southeast	unknown	unknown	252914-2	http://www.plantsoftheworldonline.org/taxon/urn:lsid:ipni.org:names:252914-2
Acanthaceae	Thyrsacanthus	ramosus	Thyrsacanthus ramosus	(Nees) A.L.A.Cortes & Rapini	Thyrsacanthus ramosus (Nees) A.L.A.Cortes & Rapini	Taxon 59: 970 (2010)	Brazil	Brazil Southeast, Brazil West-Central	unknown	unknown	77105832-1	http://www.plantsoftheworldonline.org/taxon/urn:lsid:ipni.org:names:77105832-1
Acanthaceae	Thyrsacanthus	secundus	Thyrsacanthus secundus	(Leonard) A.L.A.Cortes & Rapini	Thyrsacanthus secundus (Leonard) A.L.A.Cortes & Rapini	Taxon 59: 971 (2010)	Brazil, French Guiana, Guyana, Suriname, Venezuela	Brazil North, Brazil Northeast, French Guiana, Guyana, Suriname, Venezuela	unknown	unknown	77105833-1	http://www.plantsoftheworldonline.org/taxon/urn:lsid:ipni.org:names:77105833-1
Acanthaceae	Trichanthera	gigantea	Trichanthera gigantea	(Bonpl.) Nees	Trichanthera gigantea (Bonpl.) Nees	A.P.de Candolle, Prodr. 11: 218 (1847)	Brazil, Colombia, Ecuador, French Guiana, Guyana, Panama, Peru, Suriname, Venezuela	Brazil North, Colombia, Ecuador, French Guiana, Guyana, Panama, Peru, Suriname, Venezuela	unknown	unknown	56505-1	http://www.plantsoftheworldonline.org/taxon/urn:lsid:ipni.org:names:56505-1
Achariaceae	Carpotroche	amazonica	Carpotroche amazonica	Mart. ex Eichler	Carpotroche amazonica Mart. ex Eichler	C.F.P.von Martius &amp; auct. suc. (eds.), Fl. Bras. 13(1): 437 (1871)	Brazil, Colombia, Ecuador	Brazil North, Colombia, Ecuador	unknown	unknown	365030-1	http://www.plantsoftheworldonline.org/taxon/urn:lsid:ipni.org:names:365030-1
Achariaceae	Carpotroche	brasiliensis	Carpotroche brasiliensis	(Raddi) A.Gray	Carpotroche brasiliensis (Raddi) A.Gray	U.S. Expl. Exped., Phan. 1: 72 (1854)	Brazil	Brazil North, Brazil Northeast, Brazil Southeast	unknown	unknown	30167491-2	http://www.plantsoftheworldonline.org/taxon/urn:lsid:ipni.org:names:30167491-2
Achariaceae	Carpotroche	crispidentata	Carpotroche crispidentata	Ducke	Carpotroche crispidentata Ducke	Arq. Inst. Biol. Veg. 4: 55 (1938)	Brazil, French Guiana, Venezuela	Brazil North, French Guiana, Venezuela	unknown	unknown	47692-2	http://www.plantsoftheworldonline.org/taxon/urn:lsid:ipni.org:names:47692-2
Achariaceae	Carpotroche	froesiana	Carpotroche froesiana	Sleumer	Carpotroche froesiana Sleumer	Fl. Neotrop. Monogr. 22: 42 (1980)	Brazil	Brazil North	unknown	unknown	47693-2	http://www.plantsoftheworldonline.org/taxon/urn:lsid:ipni.org:names:47693-2
Achariaceae	Carpotroche	grandiflora	Carpotroche grandiflora	Spruce ex Eichler	Carpotroche grandiflora Spruce ex Eichler	C.F.P.von Martius &amp; auct. suc. (eds.), Fl. Bras. 13(1): 437 (1871)	Brazil, Colombia, Ecuador, Panama, Peru, Venezuela	Brazil North, Colombia, Ecuador, Panama, Peru, Venezuela	unknown	unknown	111509-1	http://www.plantsoftheworldonline.org/taxon/urn:lsid:ipni.org:names:111509-1
Achariaceae	Carpotroche	integrifolia	Carpotroche integrifolia	Kuhlm.	Carpotroche integrifolia Kuhlm.	Mem. Inst. Oswaldo Cruz 21: 396 (1928)	Brazil, Colombia	Brazil North, Colombia	unknown	unknown	47696-2	http://www.plantsoftheworldonline.org/taxon/urn:lsid:ipni.org:names:47696-2
Achariaceae	Carpotroche	longifolia	Carpotroche longifolia	(Poepp.) Benth.	Carpotroche longifolia (Poepp.) Benth.	J. Proc. Linn. Soc., Bot. 5(Suppl. 2): 82 (1861)	Bolivia, Brazil, Colombia, Ecuador, French Guiana, Guyana, Panama, Peru, Suriname	Bolivia, Brazil North, Brazil Southeast, Colombia, Ecuador, French Guiana, Guyana, Panama, Peru, Suriname	unknown	unknown	111511-1	http://www.plantsoftheworldonline.org/taxon/urn:lsid:ipni.org:names:111511-1
Achariaceae	Carpotroche	surinamensis	Carpotroche surinamensis	Uittien	Carpotroche surinamensis Uittien	Recueil Trav. Bot. Neerl. 22: 368 (1925 publ. 1926)	Brazil, Colombia, French Guiana, Guyana, Suriname	Brazil North, Brazil Northeast, Colombia, French Guiana, Guyana, Suriname	unknown	unknown	47706-2	http://www.plantsoftheworldonline.org/taxon/urn:lsid:ipni.org:names:47706-2
Achariaceae	Kuhlmanniodendron	apterocarpum	Kuhlmanniodendron apterocarpum	(Kuhlm.) Fiaschi & Groppo	Kuhlmanniodendron apterocarpum (Kuhlm.) Fiaschi & Groppo	Bot. J. Linn. Soc. 157: 105 (2008)	Brazil	Brazil Southeast	unknown	unknown	60447728-2	http://www.plantsoftheworldonline.org/taxon/urn:lsid:ipni.org:names:60447728-2
Achariaceae	Kuhlmanniodendron	macrocarpum	Kuhlmanniodendron macrocarpum	Groppo, Favaretto & Fiaschi	Kuhlmanniodendron macrocarpum Groppo, Favaretto & Fiaschi	Syst. Bot. 38: 167 (2013)	Brazil	Brazil Northeast	unknown	unknown	77130728-1	http://www.plantsoftheworldonline.org/taxon/urn:lsid:ipni.org:names:77130728-1
Achariaceae	Lindackeria	latifolia	Lindackeria latifolia	Benth.	Lindackeria latifolia Benth.	Hooker&#x27;s J. Bot. Kew Gard. Misc. 3: 118 (1851)	Brazil	Brazil North, Brazil Northeast	unknown	unknown	140490-2	http://www.plantsoftheworldonline.org/taxon/urn:lsid:ipni.org:names:140490-2
Achariaceae	Lindackeria	ovata	Lindackeria ovata	(Benth.) Gilg	Lindackeria ovata (Benth.) Gilg	Bot. Jahrb. Syst. 40: 465 (1908)	Brazil	Brazil Northeast	unknown	unknown	140492-2	http://www.plantsoftheworldonline.org/taxon/urn:lsid:ipni.org:names:140492-2
Achariaceae	Lindackeria	paludosa	Lindackeria paludosa	(Benth.) Gilg	Lindackeria paludosa (Benth.) Gilg	H.G.A.Engler, Nat. Pflanzenfam. ed. 2. 21: 404 (1925)	Bolivia, Brazil, Colombia, Ecuador, Guyana, Peru	Bolivia, Brazil North, Brazil Northeast, Brazil West-Central, Colombia, Ecuador, Guyana, Peru	unknown	unknown	140493-2	http://www.plantsoftheworldonline.org/taxon/urn:lsid:ipni.org:names:140493-2
Achariaceae	Lindackeria	paraensis	Lindackeria paraensis	Kuhlm.	Lindackeria paraensis Kuhlm.	Mem. Inst. Oswaldo Cruz 21: 392 (1928)	Brazil	Brazil North, Brazil Northeast	unknown	unknown	140494-2	http://www.plantsoftheworldonline.org/taxon/urn:lsid:ipni.org:names:140494-2
Achariaceae	Lindackeria	pauciflora	Lindackeria pauciflora	Benth.	Lindackeria pauciflora Benth.	Hooker&#x27;s J. Bot. Kew Gard. Misc. 3: 118 (1851)	Brazil	Brazil North, Brazil Northeast, Brazil West-Central	unknown	unknown	111813-1	http://www.plantsoftheworldonline.org/taxon/urn:lsid:ipni.org:names:111813-1
Achariaceae	Mayna	grandifolia	Mayna grandifolia	(H.Karst. & Triana) Warb.	Mayna grandifolia (H.Karst. & Triana) Warb.	H.G.A.Engler &amp; K.A.E.Prantl, Nat. Pflanzenfam. 3(6a): 19 (1893)	Brazil, Colombia	Brazil North, Colombia	unknown	unknown	155434-2	http://www.plantsoftheworldonline.org/taxon/urn:lsid:ipni.org:names:155434-2
Achariaceae	Mayna	odorata	Mayna odorata	Aubl.	Mayna odorata Aubl.	Hist. Pl. Guiane: 921 (1775)	Bolivia, Brazil, Colombia, Costa Rica, Ecuador, French Guiana, Guyana, Mexico, Panama, Peru, Suriname	Bolivia, Brazil North, Colombia, Costa Rica, Ecuador, French Guiana, Guyana, Mexico Gulf, Panama, Peru, Suriname	unknown	unknown	111855-1	http://www.plantsoftheworldonline.org/taxon/urn:lsid:ipni.org:names:111855-1
Achatocarpaceae	Achatocarpus	praecox	Achatocarpus praecox	Griseb.	Achatocarpus praecox Griseb.	Abh. Konigl. Ges. Wiss. Gottingen 24: 32 (1879)	Argentina, Bolivia, Brazil, Paraguay, Peru, Uruguay	Argentina Northeast, Argentina Northwest, Bolivia, Brazil South, Brazil Southeast, Brazil West-Central, Paraguay, Peru, Uruguay	unknown	unknown	58638-1	http://www.plantsoftheworldonline.org/taxon/urn:lsid:ipni.org:names:58638-1
Aizoaceae	Sesuvium	portulacastrum	Sesuvium portulacastrum	(L.) L.	Sesuvium portulacastrum (L.) L.	Syst. Nat. ed. 10. 2: 1058 (1759)	Aldabra, Angola, Argentina, Aruba, Australia, Bahamas, Bangladesh, Belize, Benin, Bermuda, Bolivia, Brazil, Cambodia, Cameroon, Cape Verde, Cayman Is., Chile, China, Christmas I., Cocos (Keeling) Is., Colombia, Comoros, Cook Is., Costa Rica, Cote d'Ivoire, Cuba, Dominican Republic, Ecuador, El Salvador, Fiji, French Guiana, Gabon, Galapagos, Gambia, Ghana, Gilbert Is., Guatemala, Guinea, Guinea-B…	Alabama, Aldabra, Angola, Argentina Northeast, Argentina Northwest, Argentina South, Aruba, Bahamas, Bangladesh, Belize, Benin, Bermuda, Bolivia, Brazil North, Brazil Northeast, Brazil South, Brazil Southeast, Brazil West-Central, Cambodia, Cameroon, Canary Is., Cape Verde, Cayman Is., Chile North, China Southeast, Christmas I., Cocos (Keeling) Is., Colombia, Comoros, Cook Is., Costa Rica, Cuba, …	United States	Pennsylvania	235145-2	http://www.plantsoftheworldonline.org/taxon/urn:lsid:ipni.org:names:235145-2
Alismataceae	Aquarius	cylindricus	Aquarius cylindricus	(Rataj) Christenh. & Byng	Aquarius cylindricus (Rataj) Christenh. & Byng	Global Fl. 4: 51 (2018)	Brazil	Brazil North, Brazil West-Central	unknown	unknown	77182763-1	http://www.plantsoftheworldonline.org/taxon/urn:lsid:ipni.org:names:77182763-1
Alismataceae	Aquarius	decumbens	Aquarius decumbens	(Kasselm.) Christenh. & Byng	Aquarius decumbens (Kasselm.) Christenh. & Byng	Global Fl. 4: 51 (2018)	Brazil	Brazil Northeast	unknown	unknown	77182944-1	http://www.plantsoftheworldonline.org/taxon/urn:lsid:ipni.org:names:77182944-1
Alismataceae	Aquarius	densinervis	Aquarius densinervis	(Somogyi) Christenh. & Byng	Aquarius densinervis (Somogyi) Christenh. & Byng	Global Fl. 4: 51 (2018)	Brazil	Brazil West-Central	unknown	unknown	77182627-1	http://www.plantsoftheworldonline.org/taxon/urn:lsid:ipni.org:names:77182627-1
Alismataceae	Aquarius	floribundus	Aquarius floribundus	(Seub.) Christenh. & Byng	Aquarius floribundus (Seub.) Christenh. & Byng	Global Fl. 4: 53 (2018)	Argentina, Bolivia, Brazil, Colombia, Costa Rica, Cuba, El Salvador, Guatemala, Honduras, Mexico, Nicaragua, Panama, Paraguay, Peru, Uruguay, Venezuela	Argentina Northeast, Bolivia, Brazil North, Brazil Northeast, Brazil South, Brazil Southeast, Brazil West-Central, Colombia, Costa Rica, Cuba, El Salvador, Guatemala, Honduras, Mexico Gulf, Mexico Southeast, Nicaragua, Panama, Paraguay, Peru, Uruguay, Venezuela	unknown	unknown	77183476-1	http://www.plantsoftheworldonline.org/taxon/urn:lsid:ipni.org:names:77183476-1
Alismataceae	Aquarius	glaucus	Aquarius glaucus	(Rataj) Christenh. & Byng	Aquarius glaucus (Rataj) Christenh. & Byng	Global Fl. 4: 53 (2018)	Bolivia, Brazil	Bolivia, Brazil West-Central	unknown	unknown	77182854-1	http://www.plantsoftheworldonline.org/taxon/urn:lsid:ipni.org:names:77182854-1
Alismataceae	Aquarius	grandiflorus	Aquarius grandiflorus	(Cham. & Schltdl.) Christenh. & Byng	Aquarius grandiflorus (Cham. & Schltdl.) Christenh. & Byng	Global Fl. 4: 53 (2018)	Argentina, Bolivia, Brazil, Paraguay, United States, Uruguay	Argentina Northeast, Argentina Northwest, Bolivia, Brazil South, Florida, Paraguay, Uruguay	Venezuela	Venezuela	77182824-1	http://www.plantsoftheworldonline.org/taxon/urn:lsid:ipni.org:names:77182824-1
Alismataceae	Aquarius	grisebachii	Aquarius grisebachii	(Small) Christenh. & Byng	Aquarius grisebachii (Small) Christenh. & Byng	Global Fl. 4: 53 (2018)	Bolivia, Brazil, Colombia, Costa Rica, Cuba, Ecuador, French Guiana, Honduras, Nicaragua, Peru, Suriname, Venezuela	Bolivia, Brazil North, Brazil West-Central, Colombia, Costa Rica, Cuba, Ecuador, French Guiana, Honduras, Nicaragua, Peru, Suriname, Venezuela	unknown	unknown	77183004-1	http://www.plantsoftheworldonline.org/taxon/urn:lsid:ipni.org:names:77183004-1
Alismataceae	Aquarius	horizontalis	Aquarius horizontalis	(Rataj) Christenh. & Byng	Aquarius horizontalis (Rataj) Christenh. & Byng	Global Fl. 4: 53 (2018)	Brazil, Colombia, Ecuador, Guyana, Peru, Venezuela	Brazil North, Colombia, Ecuador, Guyana, Peru, Venezuela	unknown	unknown	77183523-1	http://www.plantsoftheworldonline.org/taxon/urn:lsid:ipni.org:names:77183523-1
Alismataceae	Aquarius	inpai	Aquarius inpai	(Rataj) Christenh. & Byng	Aquarius inpai (Rataj) Christenh. & Byng	Global Fl. 4: 53 (2018)	Brazil	Brazil West-Central	unknown	unknown	77183300-1	http://www.plantsoftheworldonline.org/taxon/urn:lsid:ipni.org:names:77183300-1
Alismataceae	Aquarius	lanceolatus	Aquarius lanceolatus	(Rataj) Christenh. & Byng	Aquarius lanceolatus (Rataj) Christenh. & Byng	Global Fl. 4: 53 (2018)	Brazil	Brazil Northeast, Brazil Southeast, Brazil West-Central	unknown	unknown	77182531-1	http://www.plantsoftheworldonline.org/taxon/urn:lsid:ipni.org:names:77182531-1
Alismataceae	Aquarius	longipetalus	Aquarius longipetalus	(Micheli) Christenh. & Byng	Aquarius longipetalus (Micheli) Christenh. & Byng	Global Fl. 4: 53 (2018)	Argentina, Brazil, Paraguay, Suriname, Venezuela	Argentina Northeast, Brazil North, Brazil Northeast, Brazil Southeast, Brazil West-Central, Paraguay, Suriname, Venezuela	unknown	unknown	77182716-1	http://www.plantsoftheworldonline.org/taxon/urn:lsid:ipni.org:names:77182716-1
Alismataceae	Aquarius	longiscapus	Aquarius longiscapus	(Arechav.) Christenh. & Byng	Aquarius longiscapus (Arechav.) Christenh. & Byng	Global Fl. 4: 53 (2018)	Argentina, Brazil, Paraguay, Uruguay	Argentina Northeast, Brazil South, Paraguay, Uruguay	unknown	unknown	77183299-1	http://www.plantsoftheworldonline.org/taxon/urn:lsid:ipni.org:names:77183299-1
Alismataceae	Aquarius	macrophyllus	Aquarius macrophyllus	(Kunth) Christenh. & Byng	Aquarius macrophyllus (Kunth) Christenh. & Byng	Global Fl. 4: 53 (2018)	Bolivia, Brazil	Bolivia, Brazil North, Brazil Northeast, Brazil South, Brazil Southeast, Brazil West-Central	unknown	unknown	77183178-1	http://www.plantsoftheworldonline.org/taxon/urn:lsid:ipni.org:names:77183178-1
Alismataceae	Aquarius	major	Aquarius major	(Micheli) Christenh. & Byng	Aquarius major (Micheli) Christenh. & Byng	Global Fl. 4: 53 (2018)	Brazil	Brazil Northeast, Brazil Southeast, Brazil West-Central	unknown	unknown	77183234-1	http://www.plantsoftheworldonline.org/taxon/urn:lsid:ipni.org:names:77183234-1
Alismataceae	Aquarius	palifolius	Aquarius palifolius	(Nees & Mart.) Christenh. & Byng	Aquarius palifolius (Nees & Mart.) Christenh. & Byng	Global Fl. 4: 53 (2018)	Brazil, Mexico	Brazil Northeast, Brazil Southeast, Mexico Southwest	unknown	unknown	77182882-1	http://www.plantsoftheworldonline.org/taxon/urn:lsid:ipni.org:names:77182882-1
Alismataceae	Aquarius	paniculatus	Aquarius paniculatus	(Micheli) Christenh. & Byng	Aquarius paniculatus (Micheli) Christenh. & Byng	Global Fl. 4: 53 (2018)	Argentina, Bolivia, Brazil, Colombia, Costa Rica, Ecuador, El Salvador, Guyana, Mexico, Nicaragua, Panama, Paraguay, Peru, Venezuela	Argentina Northeast, Bolivia, Brazil North, Brazil Northeast, Brazil South, Brazil Southeast, Brazil West-Central, Colombia, Costa Rica, Ecuador, El Salvador, Guyana, Mexico Gulf, Mexico Southeast, Nicaragua, Panama, Paraguay, Peru, Venezuela	unknown	unknown	77182731-1	http://www.plantsoftheworldonline.org/taxon/urn:lsid:ipni.org:names:77182731-1
Alismataceae	Aquarius	pubescens	Aquarius pubescens	(Mart. ex Schult.f.) Christenh. & Byng	Aquarius pubescens (Mart. ex Schult.f.) Christenh. & Byng	Global Fl. 4: 53 (2018)	Brazil	Brazil North, Brazil Northeast, Brazil Southeast	unknown	unknown	77182987-1	http://www.plantsoftheworldonline.org/taxon/urn:lsid:ipni.org:names:77182987-1
Alismataceae	Aquarius	reptilis	Aquarius reptilis	(Lehtonen) Christenh. & Byng	Aquarius reptilis (Lehtonen) Christenh. & Byng	Global Fl. 4: 53 (2018)	Argentina, Brazil, Paraguay	Argentina Northeast, Brazil South, Paraguay	unknown	unknown	77182319-1	http://www.plantsoftheworldonline.org/taxon/urn:lsid:ipni.org:names:77182319-1
Alismataceae	Aquarius	scaber	Aquarius scaber	(Rataj) Christenh. & Byng	Aquarius scaber (Rataj) Christenh. & Byng	Global Fl. 4: 53 (2018)	Argentina, Bolivia, Brazil, Colombia, Costa Rica, Guyana, Nicaragua, Paraguay, Suriname, Venezuela	Argentina Northeast, Bolivia, Brazil North, Brazil Northeast, Brazil South, Brazil Southeast, Brazil West-Central, Colombia, Costa Rica, Guyana, Nicaragua, Paraguay, Suriname, Venezuela	unknown	unknown	77182384-1	http://www.plantsoftheworldonline.org/taxon/urn:lsid:ipni.org:names:77182384-1
Alismataceae	Aquarius	subulatus	Aquarius subulatus	(Mart. ex Schult.f.) Christenh. & Byng	Aquarius subulatus (Mart. ex Schult.f.) Christenh. & Byng	Global Fl. 4: 53 (2018)	Belize, Bolivia, Brazil, Costa Rica, El Salvador, Guatemala, Guyana, Honduras, Mexico, Nicaragua, Panama, Paraguay, Venezuela	Belize, Bolivia, Brazil North, Brazil Northeast, Brazil South, Brazil Southeast, Brazil West-Central, Costa Rica, El Salvador, Guatemala, Guyana, Honduras, Mexico Central, Mexico Gulf, Mexico Northeast, Mexico Northwest, Mexico Southeast, Mexico Southwest, Nicaragua, Panama, Paraguay, Venezuela	unknown	unknown	77183002-1	http://www.plantsoftheworldonline.org/taxon/urn:lsid:ipni.org:names:77183002-1
Alismataceae	Aquarius	trialatus	Aquarius trialatus	(Fassett) Christenh. & Byng	Aquarius trialatus (Fassett) Christenh. & Byng	Global Fl. 4: 53 (2018)	Brazil, Colombia, Panama, Venezuela	Brazil Northeast, Colombia, Panama, Venezuela	unknown	unknown	77183349-1	http://www.plantsoftheworldonline.org/taxon/urn:lsid:ipni.org:names:77183349-1
Alismataceae	Aquarius	uruguayensis	Aquarius uruguayensis	(Arechav.) Christenh. & Byng	Aquarius uruguayensis (Arechav.) Christenh. & Byng	Global Fl. 4: 53 (2018)	Argentina, Brazil, Chile, Paraguay, Uruguay	Argentina Northeast, Brazil South, Brazil Southeast, Brazil West-Central, Chile South, Paraguay, Uruguay	Cameroon	Cameroon	77182561-1	http://www.plantsoftheworldonline.org/taxon/urn:lsid:ipni.org:names:77182561-1
Alismataceae	Helanthium	bolivianum	Helanthium bolivianum	(Rusby) Lehtonen & Myllys	Helanthium bolivianum (Rusby) Lehtonen & Myllys	Cladistics 24: 228 (2008)	Argentina, Bolivia, Brazil, Colombia, Costa Rica, Dominican Republic, Ecuador, El Salvador, Guatemala, Guyana, Honduras, Jamaica, Mexico, Netherlands Antilles, Nicaragua, Panama, Paraguay, Peru, Puerto Rico, Venezuela	Argentina Northeast, Bolivia, Brazil North, Brazil Northeast, Brazil South, Brazil Southeast, Brazil West-Central, Colombia, Costa Rica, Dominican Republic, Ecuador, El Salvador, Guatemala, Guyana, Honduras, Jamaica, Mexico Southeast, Netherlands Antilles, Nicaragua, Panama, Paraguay, Peru, Puerto Rico, Venezuela	Mauritius	Mauritius	77089409-1	http://www.plantsoftheworldonline.org/taxon/urn:lsid:ipni.org:names:77089409-1
Alismataceae	Helanthium	tenellum	Helanthium tenellum	(Mart. ex Schult.f.) J.G.Sm.	Helanthium tenellum (Mart. ex Schult.f.) J.G.Sm.	N.L.Britton, Man. Fl. N. States, ed. 2: 54 (1905)	Argentina, Bolivia, Brazil, Colombia, Costa Rica, Cuba, Dominican Republic, Ecuador, El Salvador, Guatemala, Guyana, Haiti, Honduras, Jamaica, Mexico, Nicaragua, Panama, Paraguay, United States, Venezuela	Alabama, Argentina Northeast, Arkansas, Bolivia, Brazil North, Brazil Northeast, Brazil South, Brazil Southeast, Brazil West-Central, Colombia, Connecticut, Costa Rica, Cuba, Dominican Republic, Ecuador, El Salvador, Florida, Georgia, Guatemala, Guyana, Haiti, Honduras, Illinois, Jamaica, Kansas, Kentucky, Louisiana, Massachusetts, Mexico Gulf, Mexico Southeast, Mississippi, Missouri, New Jersey,…	unknown	unknown	118649-2	http://www.plantsoftheworldonline.org/taxon/urn:lsid:ipni.org:names:118649-2
Alismataceae	Hydrocleys	martii	Hydrocleys martii	Seub.	Hydrocleys martii Seub.	C.F.P.von Martius &amp; auct. suc. (eds.), Fl. Bras. 3(1): 116 (1847)	Argentina, Brazil, Uruguay	Argentina Northeast, Brazil North, Brazil Northeast, Brazil South, Brazil Southeast, Brazil West-Central, Uruguay	unknown	unknown	278481-2	http://www.plantsoftheworldonline.org/taxon/urn:lsid:ipni.org:names:278481-2
Alismataceae	Hydrocleys	mattogrossensis	Hydrocleys mattogrossensis	(Kuntze) Holm-Niels. & R.R.Haynes	Hydrocleys mattogrossensis (Kuntze) Holm-Niels. & R.R.Haynes	Phytologia 57: 423 (1985)	Bolivia, Brazil	Bolivia, Brazil West-Central	unknown	unknown	278482-2	http://www.plantsoftheworldonline.org/taxon/urn:lsid:ipni.org:names:278482-2
Alismataceae	Hydrocleys	modesta	Hydrocleys modesta	Pedersen	Hydrocleys modesta Pedersen	Bot. Tidsskr. 57: 39 (1961)	Argentina, Brazil, Paraguay	Argentina Northeast, Brazil Northeast, Brazil Southeast, Brazil West-Central, Paraguay	unknown	unknown	125098-2	http://www.plantsoftheworldonline.org/taxon/urn:lsid:ipni.org:names:125098-2
Alismataceae	Hydrocleys	nymphoides	Hydrocleys nymphoides	(Humb. & Bonpl. ex Willd.) Buchenau	Hydrocleys nymphoides (Humb. & Bonpl. ex Willd.) Buchenau	Abh. Naturwiss. Vereine Bremen 2: 2 (1871)	Argentina, Bolivia, Brazil, Colombia, Ecuador, Guatemala, Guyana, Netherlands Antilles, Panama, Paraguay, Puerto Rico, Suriname, Trinidad-Tobago, Venezuela	Argentina Northeast, Argentina Northwest, Bolivia, Brazil North, Brazil Northeast, Brazil South, Brazil Southeast, Brazil West-Central, Colombia, Ecuador, Guatemala, Guyana, Netherlands Antilles, Panama, Paraguay, Puerto Rico, Suriname, Trinidad-Tobago, Venezuela	Australia, Fiji, New Caledonia, New Zealand, Norfolk Is., Society Is., United States	Fiji, Florida, New Caledonia, New Zealand North, Norfolk Is., Queensland, Society Is., Texas, Victoria	58399-1	http://www.plantsoftheworldonline.org/taxon/urn:lsid:ipni.org:names:58399-1
Alismataceae	Hydrocleys	parviflora	Hydrocleys parviflora	Seub.	Hydrocleys parviflora Seub.	C.F.P.von Martius &amp; auct. suc. (eds.), Fl. Bras. 3(1): 117 (1847)	Bolivia, Brazil, Colombia, Costa Rica, El Salvador, Guatemala, Honduras, Mexico, Nicaragua, Venezuela	Bolivia, Brazil Southeast, Brazil West-Central, Colombia, Costa Rica, El Salvador, Guatemala, Honduras, Mexico Southeast, Nicaragua, Venezuela	unknown	unknown	304114-2	http://www.plantsoftheworldonline.org/taxon/urn:lsid:ipni.org:names:304114-2
Alismataceae	Limnocharis	flava	Limnocharis flava	(L.) Buchenau	Limnocharis flava (L.) Buchenau	Index Crit. Butom. Alism. Juncag.: 13 (1868)	Argentina, Bolivia, Brazil, Colombia, Costa Rica, Cuba, Dominican Republic, Ecuador, El Salvador, Guatemala, Haiti, Honduras, Mexico, Nicaragua, Panama, Paraguay, Peru, Trinidad-Tobago, Venezuela	Argentina Northeast, Argentina Northwest, Bolivia, Brazil North, Brazil Northeast, Brazil Southeast, Colombia, Costa Rica, Cuba, Dominican Republic, Ecuador, El Salvador, Guatemala, Haiti, Honduras, Mexico Gulf, Mexico Northwest, Mexico Southeast, Nicaragua, Panama, Paraguay, Peru, Trinidad-Tobago, Venezuela	Andaman Is., Bangladesh, Cambodia, China, India, Indonesia, Indonesia, Malaysia, Malaysia, Myanmar, Sri Lanka, Thailand, Vietnam, Windward Is.	Andaman Is., Assam, Bangladesh, Borneo, Cambodia, China South-Central, China Southeast, India, Jawa, Malaya, Myanmar, Sri Lanka, Sumatera, Thailand, Vietnam, Windward Is.	58404-1	http://www.plantsoftheworldonline.org/taxon/urn:lsid:ipni.org:names:58404-1
Alismataceae	Limnocharis	laforestii	Limnocharis laforestii	Duchass. ex Griseb.	Limnocharis laforestii Duchass. ex Griseb.	Bonplandia (Hannover) 6: 11 (1858)	Argentina, Bolivia, Brazil, Colombia, Costa Rica, Dominican Republic, Ecuador, El Salvador, Guatemala, Honduras, Mexico, Nicaragua, Panama, Peru, Venezuela	Argentina Northeast, Bolivia, Brazil Northeast, Brazil West-Central, Colombia, Costa Rica, Dominican Republic, Ecuador, El Salvador, Guatemala, Honduras, Mexico Southeast, Mexico Southwest, Nicaragua, Panama, Peru, Venezuela	unknown	unknown	279668-2	http://www.plantsoftheworldonline.org/taxon/urn:lsid:ipni.org:names:279668-2
Alismataceae	Sagittaria	guayanensis	Sagittaria guayanensis	Kunth	Sagittaria guayanensis Kunth	F.W.H.von Humboldt, A.J.A.Bonpland &amp; C.S.Kunth, Nov. Gen. Sp. 1: 250 (1816)	Afghanistan, Argentina, Bangladesh, Bhutan, India, Bolivia, Brazil, Burkina Faso, Cambodia, Cameroon, Chad, China, Colombia, Costa Rica, Cote d'Ivoire, Cuba, Dominican Republic, Ecuador, El Salvador, French Guiana, Gambia, Ghana, Guatemala, Guinea-Bissau, Guyana, Honduras, India, India, Pakistan, Indonesia, Jamaica, Madagascar, Malaysia, Mali, Mexico, Nepal, Nicaragua, Niger, Nigeria, Pakistan, P…	Afghanistan, Argentina Northeast, Assam, Bangladesh, Bolivia, Brazil North, Brazil Northeast, Brazil Southeast, Brazil West-Central, Burkina, Cambodia, Cameroon, Chad, China South-Central, China Southeast, Colombia, Costa Rica, Cuba, Dominican Republic, East Himalaya, Ecuador, El Salvador, French Guiana, Gambia, Ghana, Guatemala, Guinea-Bissau, Guyana, Hainan, Honduras, India, Ivory Coast, Jamaic…	United States	Louisiana	58497-1	http://www.plantsoftheworldonline.org/taxon/urn:lsid:ipni.org:names:58497-1
Alismataceae	Sagittaria	lancifolia	Sagittaria lancifolia	L.	Sagittaria lancifolia L.	Syst. Nat. ed. 10. 2: 1270 (1759)	Bahamas, Belize, Brazil, Cayman Is., Colombia, Costa Rica, Cuba, Dominican Republic, Ecuador, El Salvador, French Guiana, Guatemala, Guyana, Haiti, Honduras, Jamaica, Mexico, Nicaragua, Panama, Puerto Rico, Suriname, United States, Venezuela, Windward Is.	Alabama, Bahamas, Belize, Brazil North, Brazil Northeast, Cayman Is., Colombia, Costa Rica, Cuba, Dominican Republic, Ecuador, El Salvador, Florida, French Guiana, Georgia, Guatemala, Guyana, Haiti, Honduras, Jamaica, Louisiana, Maryland, Mexico Gulf, Mexico Southeast, Mexico Southwest, Mississippi, Nicaragua, North Carolina, Panama, Puerto Rico, South Carolina, Suriname, Venezuela, Virginia, Win…	Indonesia	Jawa	58516-1	http://www.plantsoftheworldonline.org/taxon/urn:lsid:ipni.org:names:58516-1
Alismataceae	Sagittaria	montevidensis	Sagittaria montevidensis	Cham. & Schltdl.	Sagittaria montevidensis Cham. & Schltdl.	Linnaea 2: 156 (1827)	Argentina, Bolivia, Brazil, Canada, Chile, Ecuador, Mexico, Paraguay, Peru, United States, Uruguay	Alabama, Argentina Northeast, Argentina Northwest, Arkansas, Bolivia, Brazil South, Brazil Southeast, California, Chile Central, Chile South, Colorado, Connecticut, Delaware, Ecuador, Georgia, Illinois, Indiana, Iowa, Kansas, Kentucky, Louisiana, Maine, Maryland, Massachusetts, Mexico Northeast, Mexico Northwest, Mexico Southeast, Michigan, Minnesota, Mississippi, Missouri, Nebraska, New Brunswic…	Indonesia, Leeward Is., Spain, Tanzania, United States	Florida, Jawa, Leeward Is., Spain, Tanzania	58531-1	http://www.plantsoftheworldonline.org/taxon/urn:lsid:ipni.org:names:58531-1
Alismataceae	Sagittaria	planitiana	Sagittaria planitiana	G.Agostini	Sagittaria planitiana G.Agostini	Phytologia 20: 1 (1970)	Brazil, Venezuela	Brazil North, Brazil Northeast, Brazil West-Central, Venezuela	unknown	unknown	225322-2	http://www.plantsoftheworldonline.org/taxon/urn:lsid:ipni.org:names:225322-2
Alismataceae	Sagittaria	rhombifolia	Sagittaria rhombifolia	Cham.	Sagittaria rhombifolia Cham.	Linnaea 10: 219 (1835)	Argentina, Bolivia, Brazil, Chile, Colombia, Costa Rica, Guyana, Paraguay, Peru, Suriname, Venezuela	Argentina Northeast, Bolivia, Brazil North, Brazil Northeast, Brazil South, Brazil Southeast, Brazil West-Central, Chile South, Colombia, Costa Rica, Guyana, Paraguay, Peru, Suriname, Venezuela	unknown	unknown	58564-1	http://www.plantsoftheworldonline.org/taxon/urn:lsid:ipni.org:names:58564-1
Alismataceae	Sagittaria	sprucei	Sagittaria sprucei	Micheli	Sagittaria sprucei Micheli	A.L.P.P.de Candolle &amp; A.C.P.de Candolle, Monogr. Phan. 3: 80 (1881)	Brazil, Colombia, Peru, Venezuela	Brazil North, Colombia, Peru, Venezuela	unknown	unknown	58581-1	http://www.plantsoftheworldonline.org/taxon/urn:lsid:ipni.org:names:58581-1
Alstroemeriaceae	Alstroemeria	albescens	Alstroemeria albescens	M.C.Assis	Alstroemeria albescens M.C.Assis	Novon 19: 145 (2009)	Brazil	Brazil South	unknown	unknown	60452452-2	http://www.plantsoftheworldonline.org/taxon/urn:lsid:ipni.org:names:60452452-2
Alstroemeriaceae	Alstroemeria	altoparadisea	Alstroemeria altoparadisea	Ravenna	Alstroemeria altoparadisea Ravenna	Onira 5: 17 (2000)	Brazil	Brazil West-Central	unknown	unknown	330366-2	http://www.plantsoftheworldonline.org/taxon/urn:lsid:ipni.org:names:330366-2
Alstroemeriaceae	Alstroemeria	amabilis	Alstroemeria amabilis	M.C.Assis	Alstroemeria amabilis M.C.Assis	Acta Bot. Brasil. 17: 180 (2003)	Brazil	Brazil South	unknown	unknown	329281-2	http://www.plantsoftheworldonline.org/taxon/urn:lsid:ipni.org:names:329281-2
Alstroemeriaceae	Alstroemeria	amazonica	Alstroemeria amazonica	Ducke	Alstroemeria amazonica Ducke	Arch. Jard. Bot. Rio de Janeiro 1: 12 (1915)	Brazil, Venezuela	Brazil North, Venezuela	unknown	unknown	10157-2	http://www.plantsoftheworldonline.org/taxon/urn:lsid:ipni.org:names:10157-2
Alstroemeriaceae	Alstroemeria	annapolina	Alstroemeria annapolina	Ravenna	Alstroemeria annapolina Ravenna	Onira 5: 18 (2000)	Brazil	Brazil West-Central	unknown	unknown	330368-2	http://www.plantsoftheworldonline.org/taxon/urn:lsid:ipni.org:names:330368-2
Alstroemeriaceae	Alstroemeria	apertiflora	Alstroemeria apertiflora	Baker	Alstroemeria apertiflora Baker	Handb. Amaryll.: 135 (1888)	Argentina, Brazil, Paraguay	Argentina Northeast, Brazil South, Brazil Southeast, Brazil West-Central, Paraguay	unknown	unknown	10162-2	http://www.plantsoftheworldonline.org/taxon/urn:lsid:ipni.org:names:10162-2
Alstroemeriaceae	Alstroemeria	aquidauanica	Alstroemeria aquidauanica	Ravenna	Alstroemeria aquidauanica Ravenna	Onira 5: 35 (2000)	Brazil	Brazil West-Central	unknown	unknown	330403-2	http://www.plantsoftheworldonline.org/taxon/urn:lsid:ipni.org:names:330403-2
Alstroemeriaceae	Alstroemeria	arnicana	Alstroemeria arnicana	Ravenna	Alstroemeria arnicana Ravenna	Onira 5: 36 (2000)	Brazil	Brazil West-Central	unknown	unknown	330404-2	http://www.plantsoftheworldonline.org/taxon/urn:lsid:ipni.org:names:330404-2
Alstroemeriaceae	Alstroemeria	bahiensis	Alstroemeria bahiensis	Ravenna	Alstroemeria bahiensis Ravenna	Onira 4: 37 (2000)	Brazil	Brazil Northeast	unknown	unknown	330452-2	http://www.plantsoftheworldonline.org/taxon/urn:lsid:ipni.org:names:330452-2
Alstroemeriaceae	Alstroemeria	brasiliensis	Alstroemeria brasiliensis	Spreng.	Alstroemeria brasiliensis Spreng.	Syst. Veg., 2: 81 (1825)	Brazil	Brazil West-Central	unknown	unknown	62464-1	http://www.plantsoftheworldonline.org/taxon/urn:lsid:ipni.org:names:62464-1
Alstroemeriaceae	Alstroemeria	burchellii	Alstroemeria burchellii	Baker	Alstroemeria burchellii Baker	J. Bot. 15: 262 (1877)	Brazil	Brazil West-Central	unknown	unknown	330954-2	http://www.plantsoftheworldonline.org/taxon/urn:lsid:ipni.org:names:330954-2
Alstroemeriaceae	Alstroemeria	cabralensis	Alstroemeria cabralensis	Ravenna	Alstroemeria cabralensis Ravenna	Onira 9: 25 (2003)	Brazil	Brazil Southeast	unknown	unknown	50426336-2	http://www.plantsoftheworldonline.org/taxon/urn:lsid:ipni.org:names:50426336-2
Alstroemeriaceae	Alstroemeria	caiaponica	Alstroemeria caiaponica	Ravenna	Alstroemeria caiaponica Ravenna	Onira 5: 36 (2000)	Brazil	Brazil West-Central	unknown	unknown	330405-2	http://www.plantsoftheworldonline.org/taxon/urn:lsid:ipni.org:names:330405-2
Alstroemeriaceae	Alstroemeria	calliantha	Alstroemeria calliantha	M.C.Assis	Alstroemeria calliantha M.C.Assis	Novon 19: 147 (2009)	Brazil	Brazil Southeast	unknown	unknown	60452453-2	http://www.plantsoftheworldonline.org/taxon/urn:lsid:ipni.org:names:60452453-2
Alstroemeriaceae	Alstroemeria	capixaba	Alstroemeria capixaba	M.C.Assis	Alstroemeria capixaba M.C.Assis	Acta Bot. Brasil. 17: 180 (2003)	Brazil	Brazil Southeast	unknown	unknown	329282-2	http://www.plantsoftheworldonline.org/taxon/urn:lsid:ipni.org:names:329282-2
Alstroemeriaceae	Alstroemeria	caryophyllaea	Alstroemeria caryophyllaea	Jacq.	Alstroemeria caryophyllaea Jacq.	Pl. Hort. Schoenbr. 4: 33, t. 465 (1804)	Brazil	Brazil Southeast	Brazil	Brazil South	62471-1	http://www.plantsoftheworldonline.org/taxon/urn:lsid:ipni.org:names:62471-1
Alstroemeriaceae	Alstroemeria	chapadensis	Alstroemeria chapadensis	Hoehne	Alstroemeria chapadensis Hoehne	Relat. Commiss. Linhas Telegr. Estrateg. Matto Grosso Amazonas 5: 18 (1915)	Brazil	Brazil West-Central	unknown	unknown	10169-2	http://www.plantsoftheworldonline.org/taxon/urn:lsid:ipni.org:names:10169-2
Alstroemeriaceae	Alstroemeria	cuiabana	Alstroemeria cuiabana	Ravenna	Alstroemeria cuiabana Ravenna	Onira 5: 18 (2000)	Brazil	Brazil West-Central	unknown	unknown	330369-2	http://www.plantsoftheworldonline.org/taxon/urn:lsid:ipni.org:names:330369-2
Alstroemeriaceae	Alstroemeria	cultrifolia	Alstroemeria cultrifolia	Ravenna	Alstroemeria cultrifolia Ravenna	Onira 5: 37 (2000)	Brazil	Brazil West-Central	unknown	unknown	330406-2	http://www.plantsoftheworldonline.org/taxon/urn:lsid:ipni.org:names:330406-2
Alstroemeriaceae	Alstroemeria	cunha	Alstroemeria cunha	Vell.	Alstroemeria cunha Vell.	Fl. Flumin. 3: 131, t. 121 (1829)	Brazil	Brazil South, Brazil Southeast	unknown	unknown	295999-2	http://www.plantsoftheworldonline.org/taxon/urn:lsid:ipni.org:names:295999-2
Alstroemeriaceae	Alstroemeria	douradensis	Alstroemeria douradensis	Ravenna	Alstroemeria douradensis Ravenna	Onira 5: 37 (2000)	Brazil	Brazil West-Central	unknown	unknown	330407-2	http://www.plantsoftheworldonline.org/taxon/urn:lsid:ipni.org:names:330407-2
Alstroemeriaceae	Alstroemeria	espigonensis	Alstroemeria espigonensis	Ravenna	Alstroemeria espigonensis Ravenna	Onira 5: 19 (2000)	Brazil	Brazil Northeast	unknown	unknown	330370-2	http://www.plantsoftheworldonline.org/taxon/urn:lsid:ipni.org:names:330370-2
Alstroemeriaceae	Alstroemeria	foliosa	Alstroemeria foliosa	Mart.	Alstroemeria foliosa Mart.	J.J.Roemer &amp; J.A.Schultes, Syst. Veg. ed. 15[bis]. 7: 740 (1829)	Brazil, Paraguay	Brazil Southeast, Paraguay	unknown	unknown	62512-1	http://www.plantsoftheworldonline.org/taxon/urn:lsid:ipni.org:names:62512-1
Alstroemeriaceae	Alstroemeria	fuscovinosa	Alstroemeria fuscovinosa	Ravenna	Alstroemeria fuscovinosa Ravenna	Onira 4: 34 (2000)	Brazil	Brazil Southeast	unknown	unknown	330447-2	http://www.plantsoftheworldonline.org/taxon/urn:lsid:ipni.org:names:330447-2
Alstroemeriaceae	Alstroemeria	gardneri	Alstroemeria gardneri	Baker	Alstroemeria gardneri Baker	J. Bot. 15: 261 (1877)	Brazil	Brazil Northeast, Brazil Southeast, Brazil West-Central	unknown	unknown	62515-1	http://www.plantsoftheworldonline.org/taxon/urn:lsid:ipni.org:names:62515-1
Alstroemeriaceae	Alstroemeria	gouveiana	Alstroemeria gouveiana	Ravenna	Alstroemeria gouveiana Ravenna	Onira 9: 26 (2003)	Brazil	Brazil Southeast	unknown	unknown	50426337-2	http://www.plantsoftheworldonline.org/taxon/urn:lsid:ipni.org:names:50426337-2
Alstroemeriaceae	Alstroemeria	ibitipocae	Alstroemeria ibitipocae	Ravenna	Alstroemeria ibitipocae Ravenna	Onira 4: 35 (2000)	Brazil	Brazil Southeast	unknown	unknown	330448-2	http://www.plantsoftheworldonline.org/taxon/urn:lsid:ipni.org:names:330448-2
Alstroemeriaceae	Alstroemeria	igarapavica	Alstroemeria igarapavica	Ravenna	Alstroemeria igarapavica Ravenna	Onira 4: 36 (2000)	Brazil	Brazil Southeast	unknown	unknown	330450-2	http://www.plantsoftheworldonline.org/taxon/urn:lsid:ipni.org:names:330450-2
Alstroemeriaceae	Alstroemeria	inodora	Alstroemeria inodora	Herb.	Alstroemeria inodora Herb.	Amaryllidaceae: 90 (1837)	Brazil	Brazil South, Brazil Southeast	unknown	unknown	62532-1	http://www.plantsoftheworldonline.org/taxon/urn:lsid:ipni.org:names:62532-1
Alstroemeriaceae	Alstroemeria	isabelleana	Alstroemeria isabelleana	Herb.	Alstroemeria isabelleana Herb.	Amaryllidaceae: 88 (1837)	Argentina, Brazil, Paraguay, Uruguay	Argentina Northeast, Brazil South, Brazil Southeast, Paraguay, Uruguay	unknown	unknown	62535-1	http://www.plantsoftheworldonline.org/taxon/urn:lsid:ipni.org:names:62535-1
Alstroemeriaceae	Alstroemeria	itabiritensis	Alstroemeria itabiritensis	Ravenna	Alstroemeria itabiritensis Ravenna	Onira 5: 20 (2000)	Brazil	Brazil Southeast	unknown	unknown	330372-2	http://www.plantsoftheworldonline.org/taxon/urn:lsid:ipni.org:names:330372-2
Alstroemeriaceae	Alstroemeria	itatiaica	Alstroemeria itatiaica	Ravenna	Alstroemeria itatiaica Ravenna	Onira 5: 38 (2000)	Brazil	Brazil Southeast	unknown	unknown	1018282-1	http://www.plantsoftheworldonline.org/taxon/urn:lsid:ipni.org:names:1018282-1
Alstroemeriaceae	Alstroemeria	julieae	Alstroemeria julieae	M.C.Assis	Alstroemeria julieae M.C.Assis	Revista Brasil. Bot. 25: 177 (2002)	Brazil	Brazil Southeast	unknown	unknown	324261-2	http://www.plantsoftheworldonline.org/taxon/urn:lsid:ipni.org:names:324261-2
Alstroemeriaceae	Alstroemeria	landimana	Alstroemeria landimana	Ravenna	Alstroemeria landimana Ravenna	Onira 9: 26 (2003)	Brazil	Brazil West-Central	unknown	unknown	50426338-2	http://www.plantsoftheworldonline.org/taxon/urn:lsid:ipni.org:names:50426338-2
Alstroemeriaceae	Alstroemeria	litterata	Alstroemeria litterata	Ravenna	Alstroemeria litterata Ravenna	Onira 5: 39 (2000)	Brazil	Brazil West-Central	unknown	unknown	330409-2	http://www.plantsoftheworldonline.org/taxon/urn:lsid:ipni.org:names:330409-2
Alstroemeriaceae	Alstroemeria	longistaminea	Alstroemeria longistaminea	Mart.	Alstroemeria longistaminea Mart.	J.J.Roemer &amp; J.A.Schultes, Syst. Veg. ed. 15[bis]. 7: 739 (1829)	Brazil	Brazil Northeast	unknown	unknown	62547-1	http://www.plantsoftheworldonline.org/taxon/urn:lsid:ipni.org:names:62547-1
Alstroemeriaceae	Alstroemeria	longistyla	Alstroemeria longistyla	Schenk	Alstroemeria longistyla Schenk	C.F.P.von Martius &amp; auct. suc. (eds.), Fl. Bras. 3(1): 173 (1855)	Brazil	Brazil Southeast, Brazil West-Central	unknown	unknown	323932-2	http://www.plantsoftheworldonline.org/taxon/urn:lsid:ipni.org:names:323932-2
Alstroemeriaceae	Alstroemeria	malmeana	Alstroemeria malmeana	Kraenzl.	Alstroemeria malmeana Kraenzl.	Beibl. Bot. Jahrb. Syst. 112: 3 (1913)	Brazil	Brazil South	unknown	unknown	10191-2	http://www.plantsoftheworldonline.org/taxon/urn:lsid:ipni.org:names:10191-2
Alstroemeriaceae	Alstroemeria	monticola	Alstroemeria monticola	Mart.	Alstroemeria monticola Mart.	J.J.Roemer &amp; J.A.Schultes, Syst. Veg. ed. 15[bis]. 7: 739 (1829)	Brazil	Brazil Northeast, Brazil Southeast	unknown	unknown	62557-1	http://www.plantsoftheworldonline.org/taxon/urn:lsid:ipni.org:names:62557-1
Alstroemeriaceae	Alstroemeria	ochracea	Alstroemeria ochracea	M.C.Assis	Alstroemeria ochracea M.C.Assis	Revista Brasil. Bot. 25: 178 (2002)	Brazil	Brazil Southeast	unknown	unknown	324262-2	http://www.plantsoftheworldonline.org/taxon/urn:lsid:ipni.org:names:324262-2
Alstroemeriaceae	Alstroemeria	orchidioides	Alstroemeria orchidioides	Meerow, Tombolato & F.K.Mey.	Alstroemeria orchidioides Meerow, Tombolato & F.K.Mey.	Brittonia 51: 442 (1999)	Brazil	Brazil West-Central	unknown	unknown	1013439-1	http://www.plantsoftheworldonline.org/taxon/urn:lsid:ipni.org:names:1013439-1
Alstroemeriaceae	Alstroemeria	paraensis	Alstroemeria paraensis	M.C.Assis	Alstroemeria paraensis M.C.Assis	Brittonia 58: 267 (2006)	Brazil	Brazil North	unknown	unknown	77087394-1	http://www.plantsoftheworldonline.org/taxon/urn:lsid:ipni.org:names:77087394-1
Alstroemeriaceae	Alstroemeria	penduliflora	Alstroemeria penduliflora	M.C.Assis	Alstroemeria penduliflora M.C.Assis	Revista Brasil. Bot. 25: 178 (2002)	Brazil	Brazil Southeast	unknown	unknown	20012141-1	http://www.plantsoftheworldonline.org/taxon/urn:lsid:ipni.org:names:20012141-1
Alstroemeriaceae	Alstroemeria	piauhyensis	Alstroemeria piauhyensis	Gardner ex Baker	Alstroemeria piauhyensis Gardner ex Baker	Handb. Amaryll.: 136 (1888)	Brazil	Brazil Northeast	unknown	unknown	10202-2	http://www.plantsoftheworldonline.org/taxon/urn:lsid:ipni.org:names:10202-2
Alstroemeriaceae	Alstroemeria	plantaginea	Alstroemeria plantaginea	Mart.	Alstroemeria plantaginea Mart.	J.J.Roemer &amp; J.A.Schultes, Syst. Veg. ed. 15[bis]. 7: 737 (1829)	Brazil, Venezuela	Brazil Northeast, Brazil Southeast, Venezuela	unknown	unknown	323933-2	http://www.plantsoftheworldonline.org/taxon/urn:lsid:ipni.org:names:323933-2
Alstroemeriaceae	Alstroemeria	psittacina	Alstroemeria psittacina	Lehm.	Alstroemeria psittacina Lehm.	Index Seminum (HBG, Hamburgensis) 1826: 17 (1826)	Argentina, Brazil, Paraguay	Argentina Northeast, Argentina Northwest, Brazil South, Brazil Southeast, Brazil West-Central, Paraguay	Australia, Madeira, Mexico, New Zealand, Norfolk Is., Spain, United States	Alabama, Canary Is., Florida, Georgia, Louisiana, Madeira, Mexico Southwest, Mississippi, New South Wales, New Zealand North, Norfolk Is.	927729-1	http://www.plantsoftheworldonline.org/taxon/urn:lsid:ipni.org:names:927729-1
Alstroemeriaceae	Alstroemeria	pubiflora	Alstroemeria pubiflora	Ravenna	Alstroemeria pubiflora Ravenna	Onira 5: 21 (2000)	Brazil	Brazil West-Central	unknown	unknown	330374-2	http://www.plantsoftheworldonline.org/taxon/urn:lsid:ipni.org:names:330374-2
Alstroemeriaceae	Alstroemeria	punctata	Alstroemeria punctata	Ravenna	Alstroemeria punctata Ravenna	Onira 4: 33 (2000)	Brazil	Brazil West-Central	unknown	unknown	330445-2	http://www.plantsoftheworldonline.org/taxon/urn:lsid:ipni.org:names:330445-2
Alstroemeriaceae	Alstroemeria	radula	Alstroemeria radula	Dusen	Alstroemeria radula Dusen	Arq. Mus. Nac. Rio de Janeiro 13: 103 (1905)	Brazil	Brazil Southeast	unknown	unknown	10208-2	http://www.plantsoftheworldonline.org/taxon/urn:lsid:ipni.org:names:10208-2
Alstroemeriaceae	Alstroemeria	ribeirensis	Alstroemeria ribeirensis	Ravenna	Alstroemeria ribeirensis Ravenna	Onira 9: 27 (2003)	Brazil	Brazil South	unknown	unknown	50426339-2	http://www.plantsoftheworldonline.org/taxon/urn:lsid:ipni.org:names:50426339-2
Alstroemeriaceae	Alstroemeria	roseoviridis	Alstroemeria roseoviridis	Ravenna	Alstroemeria roseoviridis Ravenna	Onira 5: 22 (2000)	Brazil	Brazil West-Central	unknown	unknown	330375-2	http://www.plantsoftheworldonline.org/taxon/urn:lsid:ipni.org:names:330375-2
Alstroemeriaceae	Alstroemeria	rupestris	Alstroemeria rupestris	M.C.Assis	Alstroemeria rupestris M.C.Assis	Revista Brasil. Bot. 25: 180 (2002)	Brazil	Brazil Southeast	unknown	unknown	324264-2	http://www.plantsoftheworldonline.org/taxon/urn:lsid:ipni.org:names:324264-2
Alstroemeriaceae	Alstroemeria	sellowiana	Alstroemeria sellowiana	Seub.	Alstroemeria sellowiana Seub.	C.F.P.von Martius &amp; auct. suc. (eds.), Fl. Bras. 3(1): 173 (1855)	Brazil	Brazil South	unknown	unknown	62623-1	http://www.plantsoftheworldonline.org/taxon/urn:lsid:ipni.org:names:62623-1
Alstroemeriaceae	Alstroemeria	speciosa	Alstroemeria speciosa	M.C.Assis	Alstroemeria speciosa M.C.Assis	Taxon 53: 184 (2004)	Brazil	Brazil Southeast	unknown	unknown	60427604-2	http://www.plantsoftheworldonline.org/taxon/urn:lsid:ipni.org:names:60427604-2
Alstroemeriaceae	Alstroemeria	stenopetala	Alstroemeria stenopetala	Seub.	Alstroemeria stenopetala Seub.	C.F.P.von Martius &amp; auct. suc. (eds.), Fl. Bras. 3(1): 174 (1855)	Brazil	Brazil Southeast, Brazil West-Central	unknown	unknown	62633-1	http://www.plantsoftheworldonline.org/taxon/urn:lsid:ipni.org:names:62633-1
Alstroemeriaceae	Alstroemeria	stenophylla	Alstroemeria stenophylla	M.C.Assis	Alstroemeria stenophylla M.C.Assis	Novon 14: 17 (2004)	Brazil	Brazil Southeast, Brazil West-Central	unknown	unknown	60429811-2	http://www.plantsoftheworldonline.org/taxon/urn:lsid:ipni.org:names:60429811-2
Alstroemeriaceae	Alstroemeria	stramonia	Alstroemeria stramonia	M.C.Assis & Mello-Silva	Alstroemeria stramonia M.C.Assis & Mello-Silva	Phytotaxa 282: 24 (2016)	Brazil	Brazil Southeast	unknown	unknown	77159086-1	http://www.plantsoftheworldonline.org/taxon/urn:lsid:ipni.org:names:77159086-1
Alstroemeriaceae	Alstroemeria	tombolatoana	Alstroemeria tombolatoana	M.C.Assis	Alstroemeria tombolatoana M.C.Assis	Novon 14: 19 (2004)	Brazil	Brazil West-Central	unknown	unknown	60429812-2	http://www.plantsoftheworldonline.org/taxon/urn:lsid:ipni.org:names:60429812-2
Alstroemeriaceae	Alstroemeria	variegata	Alstroemeria variegata	M.C.Assis	Alstroemeria variegata M.C.Assis	Revista Brasil. Bot. 25: 180 (2002)	Brazil	Brazil Southeast	unknown	unknown	324265-2	http://www.plantsoftheworldonline.org/taxon/urn:lsid:ipni.org:names:324265-2
Alstroemeriaceae	Alstroemeria	viridiflora	Alstroemeria viridiflora	Warm.	Alstroemeria viridiflora Warm.	Vidensk. Meddel. Naturhist. Foren. Kjobenhavn 1872: 113 (1872)	Brazil	Brazil Southeast, Brazil West-Central	unknown	unknown	62648-1	http://www.plantsoftheworldonline.org/taxon/urn:lsid:ipni.org:names:62648-1
Alstroemeriaceae	Alstroemeria	xavantinensis	Alstroemeria xavantinensis	Ravenna	Alstroemeria xavantinensis Ravenna	Onira 4: 39 (2000)	Brazil	Brazil West-Central	unknown	unknown	330455-2	http://www.plantsoftheworldonline.org/taxon/urn:lsid:ipni.org:names:330455-2
Alstroemeriaceae	Bomarea	edulis	Bomarea edulis	(Tussac) Herb.	Bomarea edulis (Tussac) Herb.	Amaryllidaceae: 111 (1837)	Argentina, Belize, Bolivia, Brazil, Colombia, Costa Rica, Cuba, Dominican Republic, El Salvador, French Guiana, Guatemala, Guyana, Haiti, Honduras, Jamaica, Mexico, Nicaragua, Panama, Paraguay, Peru, Puerto Rico, Suriname, Trinidad-Tobago, Venezuela	Argentina Northeast, Argentina Northwest, Belize, Bolivia, Brazil Northeast, Brazil South, Brazil Southeast, Brazil West-Central, Colombia, Costa Rica, Cuba, Dominican Republic, El Salvador, French Guiana, Guatemala, Guyana, Haiti, Honduras, Jamaica, Mexico Central, Mexico Gulf, Mexico Northeast, Mexico Southeast, Mexico Southwest, Nicaragua, Panama, Paraguay, Peru, Puerto Rico, Suriname, Trinida…	unknown	unknown	63283-1	http://www.plantsoftheworldonline.org/taxon/urn:lsid:ipni.org:names:63283-1
Amaranthaceae	Alternanthera	albida	Alternanthera albida	(Moq.) Griseb.	Alternanthera albida (Moq.) Griseb.	Abh. Konigl. Ges. Wiss. Gottingen 19: 36 (1874)	Argentina, Bolivia, Brazil, Paraguay	Argentina Northeast, Argentina Northwest, Bolivia, Brazil South, Paraguay	unknown	unknown	59100-1	http://www.plantsoftheworldonline.org/taxon/urn:lsid:ipni.org:names:59100-1
Amaranthaceae	Alternanthera	aquatica	Alternanthera aquatica	(D.Parodi) Chodat	Alternanthera aquatica (D.Parodi) Chodat	Bull. Soc. Bot. Geneve, ser. 2, 18: 257, 292 (1926 publ. 1927)	Argentina, Bolivia, Brazil, Paraguay	Argentina Northeast, Bolivia, Brazil North, Brazil Northeast, Brazil South, Brazil Southeast, Brazil West-Central, Paraguay	unknown	unknown	10274-2	http://www.plantsoftheworldonline.org/taxon/urn:lsid:ipni.org:names:10274-2
Amaranthaceae	Alternanthera	bahiensis	Alternanthera bahiensis	Pedersen	Alternanthera bahiensis Pedersen	B.L.Stannard (ed.), Fl. Pico das Almas: 115 (1995)	Brazil	Brazil Northeast, Brazil Southeast	unknown	unknown	983756-1	http://www.plantsoftheworldonline.org/taxon/urn:lsid:ipni.org:names:983756-1
Amaranthaceae	Alternanthera	bettzickiana	Alternanthera bettzickiana	(Regel) G.Nicholson	Alternanthera bettzickiana (Regel) G.Nicholson	Ill. Dict. Gard. 1: 59 (1884)	Bolivia, Brazil, Ecuador, Peru	Bolivia, Brazil North, Brazil South, Ecuador, Peru	Andaman Is., Ascension, Australia, Bangladesh, Belgium, Belize, Bhutan, India, Bulgaria, Cambodia, China, Christmas I., Comoros, Cook Is., Dominican Republic, Fiji, Gilbert Is., Guinea, Haiti, Honduras, India, Indonesia, Indonesia, Malaysia, Italy, Leeward Is., Malawi, Malaysia, Marianas, Mauritius, Mexico, Nepal, New Caledonia, Nicaragua, Oman, Pakistan, Papua New Guinea, Solomon Islands, Puerto…	Andaman Is., Ascension, Assam, Bangladesh, Belgium, Belize, Borneo, Bulgaria, Cambodia, China South-Central, China Southeast, Christmas I., Comoros, Cook Is., Dominican Republic, East Himalaya, Fiji, Florida, Gilbert Is., Guinea, Hainan, Haiti, Hawaii, Honduras, India, Jawa, Leeward Is., Malawi, Malaya, Marianas, Maryland, Mauritius, Mexico Gulf, Mexico Northeast, Mexico Southeast, Mexico Southwe…	10291-2	http://www.plantsoftheworldonline.org/taxon/urn:lsid:ipni.org:names:10291-2
Amaranthaceae	Alternanthera	brasiliana	Alternanthera brasiliana	(L.) Kuntze	Alternanthera brasiliana (L.) Kuntze	Revis. Gen. Pl. 2: 537 (1891)	Aruba, Bahamas, Belize, Brazil, Colombia, Ecuador, El Salvador, French Guiana, Guatemala, Guyana, Honduras, Leeward Is., Mexico, Netherlands Antilles, Nicaragua, Paraguay, Peru, Suriname, Trinidad-Tobago, Venezuela, Venezuelan Antilles, Windward Is.	Aruba, Bahamas, Belize, Brazil North, Brazil Northeast, Brazil South, Brazil Southeast, Brazil West-Central, Colombia, Ecuador, El Salvador, French Guiana, Guatemala, Guyana, Honduras, Leeward Is., Mexico Central, Mexico Gulf, Mexico Northeast, Mexico Southeast, Mexico Southwest, Netherlands Antilles, Nicaragua, Paraguay, Peru, Suriname, Trinidad-Tobago, Venezuela, Venezuelan Antilles, Windward I…	Andaman Is., Benin, Bhutan, India, Cambodia, Cameroon, Comoros, Gambia, India, Indonesia, Malaysia, Marquesas, Pitcairn Is., Society Is., South China Sea, Tuamotu, Tubuai Is., United States	Andaman Is., Assam, Benin, Cambodia, Cameroon, Comoros, East Himalaya, Florida, Gambia, Hawaii, Jawa, Malaya, Marquesas, Pitcairn Is., Society Is., South China Sea, Tuamotu, Tubuai Is.	10294-2	http://www.plantsoftheworldonline.org/taxon/urn:lsid:ipni.org:names:10294-2
Amaranthaceae	Alternanthera	decurrens	Alternanthera decurrens	J.C.Siqueira	Alternanthera decurrens J.C.Siqueira	Eugeniana 27: 12 (2004)	Brazil	Brazil Southeast	unknown	unknown	60438085-2	http://www.plantsoftheworldonline.org/taxon/urn:lsid:ipni.org:names:60438085-2
Amaranthaceae	Alternanthera	dendrotricha	Alternanthera dendrotricha	C.C.Towns.	Alternanthera dendrotricha C.C.Towns.	Kew Bull. 43: 106 (1988)	Brazil	Brazil Northeast, Brazil Southeast	unknown	unknown	272026-2	http://www.plantsoftheworldonline.org/taxon/urn:lsid:ipni.org:names:272026-2
Amaranthaceae	Alternanthera	elongata	Alternanthera elongata	(Willd. ex Schult.) Schinz	Alternanthera elongata (Willd. ex Schult.) Schinz	H.G.A.Engler, Nat. Pflanzenfam. ed. 2. 16c: 75 (1934)	Bolivia, Brazil, Colombia, Ecuador, Peru	Bolivia, Brazil North, Colombia, Ecuador, Peru	unknown	unknown	10323-2	http://www.plantsoftheworldonline.org/taxon/urn:lsid:ipni.org:names:10323-2
Amaranthaceae	Alternanthera	ficoidea	Alternanthera ficoidea	(L.) P.Beauv.	Alternanthera ficoidea (L.) P.Beauv.	Fl. Oware 2: 66 (1818)	Argentina, Bahamas, Bolivia, Brazil, Colombia, Costa Rica, Cuba, Dominican Republic, Ecuador, French Guiana, Guyana, Haiti, Leeward Is., Nicaragua, Paraguay, Puerto Rico, Suriname, Trinidad-Tobago, Venezuela, Windward Is.	Argentina Northeast, Bahamas, Bolivia, Brazil North, Brazil Northeast, Brazil South, Brazil Southeast, Brazil West-Central, Colombia, Costa Rica, Cuba, Dominican Republic, Ecuador, French Guiana, Guyana, Haiti, Leeward Is., Nicaragua, Paraguay, Puerto Rico, Suriname, Trinidad-Tobago, Venezuela, Windward Is.	Andaman Is., Australia, Bangladesh, Galapagos, India, Mexico, Nicobar Is., Vietnam	Andaman Is., Assam, Bangladesh, Galapagos, India, Mexico Gulf, Mexico Southeast, Nicobar Is., Queensland, Vietnam	1078972-2	http://www.plantsoftheworldonline.org/taxon/urn:lsid:ipni.org:names:1078972-2
Amaranthaceae	Alternanthera	flavescens	Alternanthera flavescens	Kunth	Alternanthera flavescens Kunth	F.W.H.von Humboldt, A.J.A.Bonpland &amp; C.S.Kunth, Nov. Gen. Sp. 2: 207 (1818)	Argentina, Belize, Bolivia, Brazil, Colombia, Ecuador, Leeward Is., Mexico, Paraguay, Peru, Venezuela, Windward Is.	Argentina Northwest, Belize, Bolivia, Brazil North, Brazil Northeast, Brazil South, Brazil Southeast, Colombia, Ecuador, Leeward Is., Mexico Southeast, Paraguay, Peru, Venezuela, Windward Is.	Dominican Republic, Madeira, Trinidad-Tobago, United States	Dominican Republic, Florida, Madeira, Trinidad-Tobago	327338-2	http://www.plantsoftheworldonline.org/taxon/urn:lsid:ipni.org:names:327338-2
Amaranthaceae	Alternanthera	flavida	Alternanthera flavida	Suess.	Alternanthera flavida Suess.	Repert. Spec. Nov. Regni Veg. 35: 300 (1934)	Brazil, Peru	Brazil Northeast, Peru	unknown	unknown	10350-2	http://www.plantsoftheworldonline.org/taxon/urn:lsid:ipni.org:names:10350-2
Amaranthaceae	Alternanthera	glaziovii	Alternanthera glaziovii	R.E.Fr.	Alternanthera glaziovii R.E.Fr.	Ark. Bot. 16(13): 12 (1921)	Brazil	Brazil Southeast	unknown	unknown	10360-2	http://www.plantsoftheworldonline.org/taxon/urn:lsid:ipni.org:names:10360-2
Amaranthaceae	Alternanthera	hirtula	Alternanthera hirtula	(Mart.) R.E.Fr.	Alternanthera hirtula (Mart.) R.E.Fr.	Ark. Bot. 16(12): 18 (1920)	Argentina, Brazil, Paraguay, Uruguay	Argentina Northeast, Brazil South, Paraguay, Uruguay	unknown	unknown	10368-2	http://www.plantsoftheworldonline.org/taxon/urn:lsid:ipni.org:names:10368-2
Amaranthaceae	Alternanthera	jacquinii	Alternanthera jacquinii	(Schrad.) Alain	Alternanthera jacquinii (Schrad.) Alain	Bull. Torrey Bot. Club 92: 292 (1965)	Brazil, Colombia, El Salvador, Guatemala, Honduras, Mexico, Peru	Brazil Northeast, Colombia, El Salvador, Guatemala, Honduras, Mexico Southeast, Mexico Southwest, Peru	Cook Is.	Cook Is.	10373-2	http://www.plantsoftheworldonline.org/taxon/urn:lsid:ipni.org:names:10373-2
Amaranthaceae	Alternanthera	januarensis	Alternanthera januarensis	J.C.Siqueira	Alternanthera januarensis J.C.Siqueira	Eugeniana 27: 11 (2004)	Brazil	Brazil Southeast	unknown	unknown	60438084-2	http://www.plantsoftheworldonline.org/taxon/urn:lsid:ipni.org:names:60438084-2
Amaranthaceae	Alternanthera	kurtzii	Alternanthera kurtzii	Schinz ex Pedersen	Alternanthera kurtzii Schinz ex Pedersen	Darwiniana 14: 435 (1967)	Argentina, Bolivia, Brazil, Paraguay, Uruguay	Argentina Northeast, Argentina Northwest, Bolivia, Brazil Northeast, Brazil South, Brazil Southeast, Brazil West-Central, Paraguay, Uruguay	unknown	unknown	10376-2	http://www.plantsoftheworldonline.org/taxon/urn:lsid:ipni.org:names:10376-2
Amaranthaceae	Alternanthera	lanceolata	Alternanthera lanceolata	(Benth.) Schinz	Alternanthera lanceolata (Benth.) Schinz	H.G.A.Engler, Nat. Pflanzenfam. ed. 2. 16c: 75 (1934)	Argentina, Bolivia, Brazil, Colombia, Costa Rica, Ecuador, Galapagos, Guatemala, Mexico, Nicaragua, Panama, Peru, Venezuela	Argentina Northwest, Bolivia, Brazil Northeast, Brazil Southeast, Brazil West-Central, Colombia, Costa Rica, Ecuador, Galapagos, Guatemala, Mexico Central, Mexico Gulf, Mexico Northeast, Mexico Northwest, Mexico Southeast, Mexico Southwest, Nicaragua, Panama, Peru, Venezuela	unknown	unknown	10378-2	http://www.plantsoftheworldonline.org/taxon/urn:lsid:ipni.org:names:10378-2
Amaranthaceae	Alternanthera	littoralis	Alternanthera littoralis	P.Beauv.	Alternanthera littoralis P.Beauv.	Fl. Oware 2: 72 (1818)	Angola, Bahamas, Benin, Bermuda, Brazil, Cameroon, Cote d'Ivoire, Cuba, Dominican Republic, Gabon, Gambia, Ghana, Guinea, Guinea-Bissau, Gulf of Guinea Is., Liberia, Mali, Mauritania, Nigeria, Republic of Congo, Senegal, Sierra Leone, South Africa, Togo, United States, Zaire	Angola, Bahamas, Benin, Bermuda, Brazil Northeast, Brazil South, Brazil Southeast, Cabinda, Cameroon, Cape Provinces, Congo, Cuba, Dominican Republic, Florida, Gabon, Gambia, Ghana, Guinea, Guinea-Bissau, Gulf of Guinea Is., Ivory Coast, Liberia, Mali, Mauritania, Nigeria, Senegal, Sierra Leone, Togo, Zaire	Vanuatu	Vanuatu	59222-1	http://www.plantsoftheworldonline.org/taxon/urn:lsid:ipni.org:names:59222-1
Amaranthaceae	Alternanthera	markgrafii	Alternanthera markgrafii	Suess.	Alternanthera markgrafii Suess.	Notizbl. Bot. Gart. Berlin-Dahlem 15: 218 (1940)	Brazil	Brazil Southeast	unknown	unknown	10390-2	http://www.plantsoftheworldonline.org/taxon/urn:lsid:ipni.org:names:10390-2
Amaranthaceae	Alternanthera	martii	Alternanthera martii	(Moq.) R.E.Fr.	Alternanthera martii (Moq.) R.E.Fr.	Ark. Bot. 16(13): 10 (1921)	Brazil	Brazil North, Brazil Northeast, Brazil South, Brazil Southeast, Brazil West-Central	unknown	unknown	10391-2	http://www.plantsoftheworldonline.org/taxon/urn:lsid:ipni.org:names:10391-2
Amaranthaceae	Alternanthera	micrantha	Alternanthera micrantha	R.E.Fr.	Alternanthera micrantha R.E.Fr.	Ark. Bot. 16(12): 14 (1920)	Argentina, Brazil, Paraguay	Argentina Northeast, Brazil North, Brazil South, Brazil Southeast, Brazil West-Central, Paraguay	unknown	unknown	10402-2	http://www.plantsoftheworldonline.org/taxon/urn:lsid:ipni.org:names:10402-2
Amaranthaceae	Alternanthera	minutiflora	Alternanthera minutiflora	(Seub.) Suess.	Alternanthera minutiflora (Seub.) Suess.	Repert. Spec. Nov. Regni Veg. 35: 336 (1934)	Brazil	Brazil West-Central	unknown	unknown	59250-1	http://www.plantsoftheworldonline.org/taxon/urn:lsid:ipni.org:names:59250-1
Amaranthaceae	Alternanthera	multicaulis	Alternanthera multicaulis	(Mart.) Kuntze	Alternanthera multicaulis (Mart.) Kuntze	Revis. Gen. Pl. 2: 538 (1891)	Brazil, Colombia	Brazil Northeast, Brazil Southeast, Colombia	unknown	unknown	10410-2	http://www.plantsoftheworldonline.org/taxon/urn:lsid:ipni.org:names:10410-2
Amaranthaceae	Alternanthera	paronychioides	Alternanthera paronychioides	A.St.-Hil.	Alternanthera paronychioides A.St.-Hil.	Voy. Distr. Diam. 2(2): 43 (1833)	Argentina, Belize, Bolivia, Brazil, Colombia, Costa Rica, Cuba, Dominican Republic, Ecuador, French Guiana, Guyana, Haiti, Honduras, Jamaica, Leeward Is., Mexico, Nicaragua, Panama, Paraguay, Peru, Puerto Rico, Suriname, Trinidad-Tobago, Turks-Caicos Is., Uruguay, Venezuela, Windward Is.	Argentina Northeast, Argentina Northwest, Belize, Bolivia, Brazil North, Brazil Northeast, Brazil South, Brazil Southeast, Brazil West-Central, Colombia, Costa Rica, Cuba, Dominican Republic, Ecuador, French Guiana, Guyana, Haiti, Honduras, Jamaica, Leeward Is., Mexico Gulf, Mexico Northeast, Mexico Northwest, Mexico Southeast, Mexico Southwest, Nicaragua, Panama, Paraguay, Peru, Puerto Rico, Sur…	Andaman Is., Bangladesh, Bulgaria, Cambodia, China, India, India, Pakistan, Indonesia, Italy, Laos, Nepal, Pakistan, Philippines, Sri Lanka, Taiwan, Thailand, United States, Vietnam	Alabama, Andaman Is., Assam, Bangladesh, Bulgaria, Cambodia, China Southeast, Delaware, Florida, Georgia, Hainan, India, Italy, Jawa, Laos, Louisiana, Mississippi, Nepal, New Jersey, North Carolina, Oklahoma, Pakistan, Pennsylvania, Philippines, South Carolina, Sri Lanka, Taiwan, Tennessee, Texas, Thailand, Vietnam, West Himalaya	327343-2	http://www.plantsoftheworldonline.org/taxon/urn:lsid:ipni.org:names:327343-2
Amaranthaceae	Alternanthera	pennelliana	Alternanthera pennelliana	Mears ex Pedersen	Alternanthera pennelliana Mears ex Pedersen	Adansonia, ser. 3, 19: 221 (1997)	Bolivia, Brazil, Paraguay	Bolivia, Brazil West-Central, Paraguay	unknown	unknown	999114-1	http://www.plantsoftheworldonline.org/taxon/urn:lsid:ipni.org:names:999114-1
Amaranthaceae	Alternanthera	philippo-coburgii	Alternanthera philippo-coburgii	(Zahlbr. ex Wawra) Suess.	Alternanthera philippo-coburgii (Zahlbr. ex Wawra) Suess.	Repert. Spec. Nov. Regni Veg. 35: 303 (1934)	Brazil	Brazil Southeast	unknown	unknown	10427-2	http://www.plantsoftheworldonline.org/taxon/urn:lsid:ipni.org:names:10427-2
Amaranthaceae	Alternanthera	philoxeroides	Alternanthera philoxeroides	(Mart.) Griseb.	Alternanthera philoxeroides (Mart.) Griseb.	Abh. Konigl. Ges. Wiss. Gottingen 24: 36 (1879)	Argentina, Bolivia, Brazil, Colombia, French Guiana, Guyana, Paraguay, Peru, Suriname, Trinidad-Tobago, Uruguay, Venezuela	Argentina Northeast, Argentina Northwest, Bolivia, Brazil North, Brazil Northeast, Brazil South, Brazil Southeast, Brazil West-Central, Colombia, French Guiana, Guyana, Paraguay, Peru, Suriname, Trinidad-Tobago, Uruguay, Venezuela	Andaman Is., Australia, Bangladesh, China, Honduras, India, India, Pakistan, Indonesia, Japan, Malaysia, Mauritius, Mexico, Myanmar, Nepal, Netherlands Antilles, New Zealand, Puerto Rico, South China Sea, Taiwan, Thailand, United States, Venezuelan Antilles	Alabama, Andaman Is., Arkansas, Assam, Bangladesh, California, China North-Central, China South-Central, China Southeast, Florida, Georgia, Honduras, Illinois, India, Japan, Jawa, Kentucky, Louisiana, Malaya, Maryland, Mauritius, Mexico Northeast, Mississippi, Myanmar, Nepal, Netherlands Antilles, New South Wales, New Zealand North, North Carolina, Puerto Rico, South Carolina, South China Sea, Ta…	1024156-2	http://www.plantsoftheworldonline.org/taxon/urn:lsid:ipni.org:names:1024156-2
Amaranthaceae	Alternanthera	praelonga	Alternanthera praelonga	A.St.-Hil.	Alternanthera praelonga A.St.-Hil.	Voy. Distr. Diam. 2(2): 409 (1833)	Brazil	Brazil Northeast, Brazil South, Brazil Southeast	unknown	unknown	59291-1	http://www.plantsoftheworldonline.org/taxon/urn:lsid:ipni.org:names:59291-1
Amaranthaceae	Alternanthera	puberula	Alternanthera puberula	(Mart.) D.Dietr.	Alternanthera puberula (Mart.) D.Dietr.	Syn. Plant. 1: 866 (1839)	Argentina, Brazil, Ecuador, Paraguay, Peru	Argentina Northeast, Brazil South, Brazil Southeast, Brazil West-Central, Ecuador, Paraguay, Peru	unknown	unknown	59295-1	http://www.plantsoftheworldonline.org/taxon/urn:lsid:ipni.org:names:59295-1
Amaranthaceae	Alternanthera	pungens	Alternanthera pungens	Kunth	Alternanthera pungens Kunth	F.W.H.von Humboldt, A.J.A.Bonpland &amp; C.S.Kunth, Nov. Gen. Sp. 2: 206 (1818)	Argentina, Bolivia, Brazil, Colombia, Cuba, Dominican Republic, Ecuador, Haiti, Jamaica, Leeward Is., Mexico, Paraguay, Peru, Puerto Rico, Uruguay, Venezuela	Argentina Northeast, Argentina Northwest, Bolivia, Brazil Northeast, Brazil South, Brazil Southeast, Brazil West-Central, Colombia, Cuba, Dominican Republic, Ecuador, Haiti, Jamaica, Leeward Is., Mexico Central, Mexico Gulf, Mexico Northeast, Mexico Northwest, Mexico Southeast, Mexico Southwest, Paraguay, Peru, Puerto Rico, Uruguay, Venezuela	Aldabra, Andaman Is., Angola, Ascension, Australia, Bangladesh, Benin, Bhutan, India, Botswana, Burkina Faso, Burundi, Cameroon, Central African Republic, Chad, China, Christmas I., Comoros, Cote d'Ivoire, Egypt, Eritrea, Ethiopia, Gabon, Ghana, Guinea, Gulf of Guinea Is., India, India, Pakistan, Indonesia, Kenya, Laos, Malawi, Mali, Mauritania, Mauritius, Mozambique, Myanmar, Namibia, Nepal, New…	Alabama, Aldabra, Andaman Is., Angola, Ascension, Assam, Bangladesh, Benin, Botswana, Burkina, Burundi, Cameroon, Central African Repu, Chad, China South-Central, China Southeast, Christmas I., Comoros, Congo, East Himalaya, Egypt, Eritrea, Ethiopia, Florida, Free State, Gabon, Ghana, Guinea, Gulf of Guinea Is., Gulf States, Hawaii, India, Ivory Coast, Jawa, Kenya, KwaZulu-Natal, Laos, Louisiana,…	327342-2	http://www.plantsoftheworldonline.org/taxon/urn:lsid:ipni.org:names:327342-2
Amaranthaceae	Alternanthera	ramosissima	Alternanthera ramosissima	(Mart.) Chodat & Hassl.	Alternanthera ramosissima (Mart.) Chodat & Hassl.	Bull. Herb. Boissier, ser. 2, 3: 355 (1903)	Argentina, Belize, Bolivia, Brazil, Colombia, Ecuador, Guatemala, Mexico, Nicaragua, Paraguay, Peru	Argentina Northeast, Belize, Bolivia, Brazil North, Brazil Northeast, Brazil South, Brazil Southeast, Brazil West-Central, Colombia, Ecuador, Guatemala, Mexico Southeast, Nicaragua, Paraguay, Peru	Jamaica, Puerto Rico, Thailand	Jamaica, Puerto Rico, Thailand	10459-2	http://www.plantsoftheworldonline.org/taxon/urn:lsid:ipni.org:names:10459-2
Amaranthaceae	Alternanthera	regelii	Alternanthera regelii	(Seub.) Schinz	Alternanthera regelii (Seub.) Schinz	H.G.A.Engler, Nat. Pflanzenfam. ed. 2. 16c: 75 (1934)	Brazil	Brazil Southeast, Brazil West-Central	unknown	unknown	59307-1	http://www.plantsoftheworldonline.org/taxon/urn:lsid:ipni.org:names:59307-1
Amaranthaceae	Alternanthera	reineckii	Alternanthera reineckii	Briq.	Alternanthera reineckii Briq.	Annuaire Conserv. Jard. Bot. Geneve 3: 151 (1899)	Argentina, Bolivia, Brazil, Paraguay, Uruguay	Argentina Northeast, Argentina Northwest, Bolivia, Brazil North, Brazil Northeast, Brazil South, Brazil Southeast, Brazil West-Central, Paraguay, Uruguay	unknown	unknown	10461-2	http://www.plantsoftheworldonline.org/taxon/urn:lsid:ipni.org:names:10461-2
Amaranthaceae	Alternanthera	rufa	Alternanthera rufa	(Mart.) D.Dietr.	Alternanthera rufa (Mart.) D.Dietr.	Syn. Plant. 1: 866 (1839)	Argentina, Brazil	Argentina Northeast, Brazil Northeast, Brazil South, Brazil Southeast	unknown	unknown	59320-1	http://www.plantsoftheworldonline.org/taxon/urn:lsid:ipni.org:names:59320-1
Amaranthaceae	Alternanthera	sessilis	Alternanthera sessilis	(L.) R.Br. ex DC.	Alternanthera sessilis (L.) R.Br. ex DC.	Cat. Pl. Horti Monsp.: 77 (1813)	Andaman Is., Armenia, Azerbaijan, Georgia, Australia, Bangladesh, Belize, Bhutan, India, Bolivia, Brazil, Cambodia, Cayman Is., China, Colombia, Costa Rica, Cuba, Dominican Republic, El Salvador, French Guiana, Guatemala, Guyana, Haiti, Honduras, India, India, Pakistan, Indonesia, Indonesia, East Timor, Indonesia, Malaysia, Indonesia, Papua New Guinea, Iran, Iraq, Jamaica, Japan, Laccadive Is., L…	Andaman Is., Assam, Bangladesh, Belize, Bolivia, Borneo, Brazil North, Brazil Northeast, Brazil South, Brazil Southeast, Brazil West-Central, Cambodia, Cayman Is., China South-Central, China Southeast, Colombia, Costa Rica, Cuba, Dominican Republic, East Himalaya, El Salvador, French Guiana, Guatemala, Guyana, Haiti, Honduras, India, Iran, Iraq, Jamaica, Japan, Jawa, Laccadive Is., Laos, Lebanon-…	Algeria, Angola, Benin, Botswana, Burkina Faso, Burundi, Cameroon, Cape Verde, Caroline Is., Central African Republic, Chad, Christmas I., Comoros, Cook Is., Cote d'Ivoire, Egypt, Ethiopia, Fiji, Gabon, Galapagos, Gambia, Ghana, Guinea, Guinea-Bissau, Gulf of Guinea Is., Kenya, Liberia, Malawi, Mali, Marianas, Marquesas, Marshall Is., Mauritania, Mauritius, Mozambique, Namibia, Nauru, New Caledon…	Alabama, Algeria, Angola, Arkansas, Benin, Botswana, Burkina, Burundi, Cameroon, Cape Provinces, Cape Verde, Caroline Is., Central African Repu, Chad, Christmas I., Comoros, Congo, Cook Is., Egypt, Ethiopia, Fiji, Florida, Free State, Gabon, Galapagos, Gambia, Georgia, Ghana, Guinea, Guinea-Bissau, Gulf of Guinea Is., Hawaii, Ivory Coast, Kenya, KwaZulu-Natal, Liberia, Louisiana, Malawi, Mali, Ma…	1069792-2	http://www.plantsoftheworldonline.org/taxon/urn:lsid:ipni.org:names:1069792-2
Amaranthaceae	Alternanthera	tetramera	Alternanthera tetramera	R.E.Fr.	Alternanthera tetramera R.E.Fr.	Ark. Bot. 16(13): 8 (1921)	Brazil	Brazil Northeast, Brazil Southeast	unknown	unknown	10484-2	http://www.plantsoftheworldonline.org/taxon/urn:lsid:ipni.org:names:10484-2
Amaranthaceae	Alternanthera	villosa	Alternanthera villosa	Kunth	Alternanthera villosa Kunth	F.W.H.von Humboldt, A.J.A.Bonpland &amp; C.S.Kunth, Nov. Gen. Sp. 2: 208 (1818)	Brazil, Ecuador, Paraguay, Peru	Brazil North, Brazil Northeast, Brazil Southeast, Brazil West-Central, Ecuador, Paraguay, Peru	unknown	unknown	59365-1	http://www.plantsoftheworldonline.org/taxon/urn:lsid:ipni.org:names:59365-1
Amaranthaceae	Amaranthus	bahiensis	Amaranthus bahiensis	Mart.	Amaranthus bahiensis Mart.	Herb. Fl. Bras.: 969 (1841)	Brazil	Brazil Northeast	unknown	unknown	59415-1	http://www.plantsoftheworldonline.org/taxon/urn:lsid:ipni.org:names:59415-1
Amaranthaceae	Amaranthus	blitum	Amaranthus blitum	L.	Amaranthus blitum L.	Sp. Pl.: 990 (1753)	Argentina, Bolivia, Brazil, Chile, Italy, Paraguay, Peru, Uruguay	Argentina Northeast, Argentina Northwest, Bolivia, Brazil Northeast, Brazil South, Brazil Southeast, Brazil West-Central, Chile North, Paraguay, Peru, Sardegna, Uruguay	Albania, Algeria, Angola, Armenia, Azerbaijan, Georgia, Australia, Austria, Azores, Bahamas, Bangladesh, Belarus, Belgium, Benin, Bhutan, India, Bosnia and Herzegovina, Croatia, Macedonia, Montenegro, Serbia, Slovenia, Bulgaria, Cameroon, Canada, Cape Verde, China, Colombia, Cook Is., Cote d'Ivoire, Cuba, Czech Republic, Slovakia, Denmark, Egypt, Estonia, Latvia, Lithuania, Russia, Ethiopia, Finl…	Alabama, Albania, Algeria, Altay, Amur, Angola, Arkansas, Assam, Austria, Azores, Bahamas, Baleares, Baltic States, Bangladesh, Belarus, Belgium, Benin, British Columbia, Bulgaria, California, Cameroon, Canary Is., Cape Provinces, Cape Verde, Central European Rus, China North-Central, China South-Central, China Southeast, Colombia, Congo, Cook Is., Cuba, Czechoslovakia, Denmark, East Aegean Is., …	10619-2	http://www.plantsoftheworldonline.org/taxon/urn:lsid:ipni.org:names:10619-2
Amaranthaceae	Amaranthus	hybridus	Amaranthus hybridus	L.	Amaranthus hybridus L.	Sp. Pl.: 990 (1753)	Argentina, Belize, Bolivia, Brazil, Canada, Colombia, Costa Rica, Ecuador, El Salvador, Galapagos, Guatemala, Honduras, Mexico, Nicaragua, Panama, Paraguay, Peru, Rhode I., United States, Uruguay, Venezuela	Alabama, Argentina Northeast, Argentina Northwest, Argentina South, Arkansas, Belize, Bolivia, Brazil West-Central, Colombia, Costa Rica, Delaware, Ecuador, El Salvador, Florida, Galapagos, Georgia, Guatemala, Honduras, Louisiana, Maryland, Massachusetts, Mexico Central, Mexico Gulf, Mexico Northeast, Mexico Southeast, Mexico Southwest, Mississippi, New Hampshire, New Jersey, New York, Nicaragua,…	Afghanistan, Albania, Algeria, Angola, Armenia, Azerbaijan, Georgia, Australia, Austria, Azores, Bahamas, Belgium, Benin, Bermuda, Bhutan, India, Bosnia and Herzegovina, Croatia, Macedonia, Montenegro, Serbia, Slovenia, Botswana, Brazil, Bulgaria, Burkina Faso, Cambodia, Cameroon, Canada, Cape Verde, Central African Republic, Chad, Chile, China, Comoros, Cote d'Ivoire, Cuba, Cyprus, Czech Republi…	Afghanistan, Albania, Algeria, Angola, Arizona, Assam, Austria, Azores, Bahamas, Baleares, Belgium, Benin, Bermuda, Botswana, Brazil North, Brazil Northeast, Brazil South, Brazil Southeast, British Columbia, Bulgaria, Burkina, California, Cambodia, Cameroon, Canary Is., Cape Provinces, Cape Verde, Central African Repu, Chad, Chile Central, Chile North, Chile South, China North-Central, China Sout…	10648-2	http://www.plantsoftheworldonline.org/taxon/urn:lsid:ipni.org:names:10648-2
Amaranthaceae	Amaranthus	rosengurttii	Amaranthus rosengurttii	Hunz.	Amaranthus rosengurttii Hunz.	Kurtziana 3: 201 (1966)	Argentina, Brazil, Uruguay	Argentina Northeast, Brazil South, Uruguay	unknown	unknown	10702-2	http://www.plantsoftheworldonline.org/taxon/urn:lsid:ipni.org:names:10702-2
Amaranthaceae	Amaranthus	spinosus	Amaranthus spinosus	L.	Amaranthus spinosus L.	Sp. Pl.: 991 (1753)	Argentina, Bahamas, Belize, Bolivia, Brazil, Cayman Is., Colombia, Costa Rica, Cuba, Dominican Republic, Ecuador, El Salvador, Galapagos, Guatemala, Haiti, Honduras, Jamaica, Leeward Is., Mexico, Nicaragua, Panama, Paraguay, Peru, Puerto Rico, Southwest Caribbean, Trinidad-Tobago, Turks-Caicos Is., Venezuela, Venezuelan Antilles, Windward Is.	Argentina Northeast, Argentina Northwest, Bahamas, Belize, Bolivia, Brazil North, Brazil Northeast, Brazil South, Brazil Southeast, Brazil West-Central, Cayman Is., Colombia, Costa Rica, Cuba, Dominican Republic, Ecuador, El Salvador, Galapagos, Guatemala, Haiti, Honduras, Jamaica, Leeward Is., Mexico Central, Mexico Gulf, Mexico Northeast, Mexico Northwest, Mexico Southeast, Mexico Southwest, Ni…	Afghanistan, Albania, Andaman Is., Angola, Armenia, Azerbaijan, Georgia, Australia, Bangladesh, Benin, Bhutan, India, Botswana, Burkina Faso, Burundi, Cambodia, Cameroon, Canada, Cape Verde, Caroline Is., Central African Republic, Chad, China, Christmas I., Cote d'Ivoire, Cyprus, Czech Republic, Slovakia, Denmark, District of Columbia, Egypt, Eritrea, Ethiopia, Fiji, Finland, France, French Guian…	Afghanistan, Alabama, Albania, Andaman Is., Angola, Arkansas, Assam, Bangladesh, Benin, Borneo, Botswana, Burkina, Burundi, California, Cambodia, Cameroon, Cape Verde, Caroline Is., Central African Repu, Chad, China North-Central, China South-Central, China Southeast, Christmas I., Congo, Connecticut, Cyprus, Czechoslovakia, Delaware, Denmark, District of Columbia, East Himalaya, Egypt, Eritrea, …	10711-2	http://www.plantsoftheworldonline.org/taxon/urn:lsid:ipni.org:names:10711-2
Amaranthaceae	Amaranthus	viridis	Amaranthus viridis	L.	Amaranthus viridis L.	Sp. Pl. ed. 2.: 1405 (1763)	Argentina, Aruba, Bahamas, Belize, Bolivia, Brazil, Cayman Is., Colombia, Costa Rica, Cuba, Dominican Republic, Ecuador, El Salvador, French Guiana, Galapagos, Guatemala, Haiti, Honduras, Jamaica, Leeward Is., Mexico, Netherlands Antilles, Nicaragua, Panama, Paraguay, Peru, Puerto Rico, Trinidad-Tobago, Turks-Caicos Is., Uruguay, Venezuela, Windward Is.	Argentina Northeast, Argentina Northwest, Aruba, Bahamas, Belize, Bolivia, Brazil North, Brazil Northeast, Brazil South, Brazil Southeast, Brazil West-Central, Cayman Is., Colombia, Costa Rica, Cuba, Dominican Republic, Ecuador, El Salvador, French Guiana, Galapagos, Guatemala, Haiti, Honduras, Jamaica, Leeward Is., Mexico Southeast, Netherlands Antilles, Nicaragua, Panama, Paraguay, Peru, Puerto…	Afghanistan, Aldabra, Algeria, Andaman Is., Angola, Armenia, Azerbaijan, Georgia, Ascension, Australia, Austria, Azores, Bangladesh, Benin, Bhutan, India, Burkina Faso, Cambodia, Cameroon, Caroline Is., Central African Republic, Chad, Chagos Archipelago, China, Christmas I., Comoros, Cook Is., Cote d'Ivoire, Cyprus, Czech Republic, Slovakia, Denmark, Djibouti, Egypt, Eritrea, Ethiopia, Fiji, Finl…	Afghanistan, Alabama, Aldabra, Algeria, Andaman Is., Angola, Arizona, Arkansas, Ascension, Assam, Austria, Azores, Baleares, Bangladesh, Benin, Borneo, Burkina, Cambodia, Cameroon, Canary Is., Cape Provinces, Caroline Is., Central African Repu, Chad, Chagos Archipelago, China North-Central, China South-Central, China Southeast, Christmas I., Comoros, Congo, Cook Is., Corse, Cyprus, Czechoslovakia…	316349-2	http://www.plantsoftheworldonline.org/taxon/urn:lsid:ipni.org:names:316349-2
Amaranthaceae	Atriplex	montevidensis	Atriplex montevidensis	Spreng.	Atriplex montevidensis Spreng.	Syst. Veg. ed. 16. 3: 918 (1826)	Argentina, Bolivia, Brazil, Paraguay, Uruguay	Argentina Northeast, Argentina Northwest, Argentina South, Bolivia, Brazil South, Paraguay, Uruguay	unknown	unknown	163983-1	http://www.plantsoftheworldonline.org/taxon/urn:lsid:ipni.org:names:163983-1
Amaranthaceae	Celosia	brasiliensis	Celosia brasiliensis	Moq.	Celosia brasiliensis Moq.	A.P.de Candolle, Prodr. 13(2): 239 (1849)	Brazil	Brazil Southeast	unknown	unknown	59838-1	http://www.plantsoftheworldonline.org/taxon/urn:lsid:ipni.org:names:59838-1
Amaranthaceae	Celosia	corymbifera	Celosia corymbifera	Didr.	Celosia corymbifera Didr.	Index Seminum (C, Hauniensi) 1849: 13 (1849)	Brazil	Brazil Northeast, Brazil Southeast	unknown	unknown	59851-1	http://www.plantsoftheworldonline.org/taxon/urn:lsid:ipni.org:names:59851-1
Amaranthaceae	Celosia	grandifolia	Celosia grandifolia	Moq.	Celosia grandifolia Moq.	A.P.de Candolle, Prodr. 13(2): 238 (1849)	Brazil, Colombia, Costa Rica, Ecuador, Panama, Peru	Brazil Northeast, Brazil South, Brazil Southeast, Colombia, Costa Rica, Ecuador, Panama, Peru	unknown	unknown	59885-1	http://www.plantsoftheworldonline.org/taxon/urn:lsid:ipni.org:names:59885-1
Amaranthaceae	Celosia	longifolia	Celosia longifolia	Mart.	Celosia longifolia Mart.	Nov. Gen. Sp. Pl. 2: 63 (1826)	Brazil	Brazil North	unknown	unknown	59908-1	http://www.plantsoftheworldonline.org/taxon/urn:lsid:ipni.org:names:59908-1
Amaranthaceae	Celosia	salicifolia	Celosia salicifolia	Lopr.	Celosia salicifolia Lopr.	Malpighia 14: 428 (1900)	Brazil	Brazil Southeast	unknown	unknown	51145-2	http://www.plantsoftheworldonline.org/taxon/urn:lsid:ipni.org:names:51145-2
Amaranthaceae	Chamissoa	acuminata	Chamissoa acuminata	Mart.	Chamissoa acuminata Mart.	Nova Acta Phys.-Med. Acad. Caes. Leop.-Carol. Nat. Cur. 13: 286 (1826)	Argentina, Brazil, Colombia, Ecuador, El Salvador, Honduras, Mexico, Nicaragua, Panama, Paraguay, Peru, Suriname	Argentina Northeast, Brazil Northeast, Brazil South, Brazil Southeast, Colombia, Ecuador, El Salvador, Honduras, Mexico Central, Mexico Southeast, Mexico Southwest, Nicaragua, Panama, Paraguay, Peru, Suriname	unknown	unknown	55488-2	http://www.plantsoftheworldonline.org/taxon/urn:lsid:ipni.org:names:55488-2
Amaranthaceae	Chamissoa	altissima	Chamissoa altissima	(Jacq.) Kunth	Chamissoa altissima (Jacq.) Kunth	F.W.H.von Humboldt, A.J.A.Bonpland &amp; C.S.Kunth, Nov. Gen. Sp. 2: 197 (1818)	Argentina, Belize, Bolivia, Brazil, Colombia, Costa Rica, Cuba, Dominican Republic, Ecuador, El Salvador, Guatemala, Guyana, Haiti, Honduras, Jamaica, Leeward Is., Mexico, Nicaragua, Panama, Paraguay, Peru, Puerto Rico, Suriname, Trinidad-Tobago, Uruguay, Venezuela, Windward Is.	Argentina Northeast, Argentina Northwest, Belize, Bolivia, Brazil North, Brazil Northeast, Brazil South, Brazil Southeast, Brazil West-Central, Colombia, Costa Rica, Cuba, Dominican Republic, Ecuador, El Salvador, Guatemala, Guyana, Haiti, Honduras, Jamaica, Leeward Is., Mexico Central, Mexico Gulf, Mexico Northeast, Mexico Northwest, Mexico Southeast, Mexico Southwest, Nicaragua, Panama, Paragua…	unknown	unknown	60077-1	http://www.plantsoftheworldonline.org/taxon/urn:lsid:ipni.org:names:60077-1
Amaranthaceae	Chamissoa	maximiliani	Chamissoa maximiliani	Mart. ex Moq.	Chamissoa maximiliani Mart. ex Moq.	A.P.de Candolle, Prodr. 13(2): 251 (1849)	Argentina, Bolivia, Brazil, Paraguay, Peru	Argentina Northeast, Argentina Northwest, Bolivia, Brazil Northeast, Brazil South, Brazil Southeast, Brazil West-Central, Paraguay, Peru	unknown	unknown	55502-2	http://www.plantsoftheworldonline.org/taxon/urn:lsid:ipni.org:names:55502-2
Amaranthaceae	Cyathula	achyranthoides	Cyathula achyranthoides	(Kunth) Moq.	Cyathula achyranthoides (Kunth) Moq.	A.P.de Candolle, Prodr. 13(2): 326 (1849)	Belize, Benin, Bolivia, Brazil, Burkina Faso, Burundi, Cameroon, Central African Republic, Chad, Colombia, Costa Rica, Cote d'Ivoire, Cuba, Dominican Republic, Ecuador, El Salvador, Ethiopia, Gabon, Ghana, Guatemala, Guinea, Gulf of Guinea Is., Haiti, Honduras, Jamaica, Madagascar, Mali, Mexico, Nicaragua, Nigeria, Panama, Peru, Republic of Congo, Senegal, Sierra Leone, Sudan, Tanzania, Trinidad-…	Belize, Benin, Bolivia, Brazil North, Brazil Northeast, Brazil Southeast, Burkina, Burundi, Cameroon, Central African Repu, Chad, Colombia, Congo, Costa Rica, Cuba, Dominican Republic, Ecuador, El Salvador, Ethiopia, Gabon, Ghana, Guatemala, Guinea, Gulf of Guinea Is., Haiti, Honduras, Ivory Coast, Jamaica, Madagascar, Mali, Mexico Central, Mexico Gulf, Mexico Southeast, Mexico Southwest, Nicarag…	French Guiana, Guyana, Suriname	French Guiana, Guyana, Suriname	60139-1	http://www.plantsoftheworldonline.org/taxon/urn:lsid:ipni.org:names:60139-1
Amaranthaceae	Cyathula	prostrata	Cyathula prostrata	(L.) Blume	Cyathula prostrata (L.) Blume	Bijdr. Fl. Ned. Ind.: 549 (1826)	Angola, Australia, Bangladesh, Benin, Bhutan, India, Brazil, Burkina Faso, Cambodia, Cameroon, Central African Republic, China, Colombia, Comoros, Costa Rica, Cote d'Ivoire, Ecuador, El Salvador, Ethiopia, Fiji, Gabon, Gambia, Ghana, Guinea, Guinea-Bissau, Gulf of Guinea Is., Honduras, India, Indonesia, Indonesia, East Timor, Indonesia, Malaysia, Indonesia, Papua New Guinea, Laos, Liberia, Malawi…	Angola, Assam, Bangladesh, Benin, Borneo, Brazil North, Brazil Northeast, Brazil South, Brazil Southeast, Brazil West-Central, Burkina, Cambodia, Cameroon, Central African Repu, China South-Central, China Southeast, Colombia, Comoros, Congo, Costa Rica, East Himalaya, Ecuador, El Salvador, Ethiopia, Fiji, Gabon, Gambia, Ghana, Guinea, Guinea-Bissau, Gulf of Guinea Is., Hainan, Honduras, India, Iv…	Bolivia, Caroline Is., Cook Is., French Guiana, Guyana, Jamaica, Leeward Is., Marquesas, Mauritius, Puerto Rico, Reunion, Seychelles, Society Is., Suriname, Trinidad-Tobago, Tubuai Is., Venezuelan Antilles, Windward Is.	Bolivia, Caroline Is., Cook Is., French Guiana, Guyana, Jamaica, Leeward Is., Marquesas, Mauritius, Puerto Rico, Reunion, Seychelles, Society Is., Suriname, Trinidad-Tobago, Tubuai Is., Venezuelan Antilles, Windward Is.	60185-1	http://www.plantsoftheworldonline.org/taxon/urn:lsid:ipni.org:names:60185-1
Amaranthaceae	Dysphania	ambrosioides	Dysphania ambrosioides	(L.) Mosyakin & Clemants	Dysphania ambrosioides (L.) Mosyakin & Clemants	Ukrayins&#x27;k. Bot. Zhurn. 59: 382 (2002)	Argentina, Aruba, Belize, Bolivia, Brazil, Chile, Colombia, Costa Rica, El Salvador, Guatemala, Honduras, Mexico, Nicaragua, Panama, Paraguay, Peru, Tristan da Cunha, United States, Uruguay, Venezuela	Argentina Northeast, Argentina Northwest, Argentina South, Arkansas, Aruba, Belize, Bolivia, Brazil North, Brazil Northeast, Brazil South, Brazil Southeast, Brazil West-Central, Chile Central, Chile North, Chile South, Colombia, Costa Rica, El Salvador, Florida, Georgia, Guatemala, Honduras, Louisiana, Maryland, Mexico Central, Mexico Gulf, Mexico Northeast, Mexico Southeast, Mexico Southwest, Mi…	Afghanistan, Albania, Algeria, Angola, Armenia, Azerbaijan, Georgia, Ascension, Australia, Austria, Azores, Bahamas, Bangladesh, Belgium, Benin, Bermuda, Bhutan, India, Bosnia and Herzegovina, Croatia, Macedonia, Montenegro, Serbia, Slovenia, Botswana, Bulgaria, Burundi, Cameroon, Canada, Cape Verde, Cayman Is., Central African Republic, China, Cote d'Ivoire, Cuba, Czech Republic, Slovakia, Denma…	Afghanistan, Alabama, Albania, Algeria, Angola, Arizona, Ascension, Assam, Austria, Azores, Bahamas, Baleares, Bangladesh, Belgium, Benin, Bermuda, Botswana, Bulgaria, Burundi, California, Cameroon, Canary Is., Cape Provinces, Cape Verde, Cayman Is., Central African Repu, China South-Central, China Southeast, Congo, Connecticut, Corse, Cuba, Czechoslovakia, Delaware, Denmark, Desventurados Is., D…	1198060-2	http://www.plantsoftheworldonline.org/taxon/urn:lsid:ipni.org:names:1198060-2
Amaranthaceae	Dysphania	minuata	Dysphania minuata	(Aellen) Mosyakin & Clemants	Dysphania minuata (Aellen) Mosyakin & Clemants	J. Bot. Res. Inst. Texas 2: 429 (2008)	Brazil	Brazil Southeast	unknown	unknown	77099593-1	http://www.plantsoftheworldonline.org/taxon/urn:lsid:ipni.org:names:77099593-1
Amaranthaceae	Dysphania	multifida	Dysphania multifida	(L.) Mosyakin & Clemants	Dysphania multifida (L.) Mosyakin & Clemants	Ukrayins&#x27;k. Bot. Zhurn. 59: 382 (2002)	Argentina, Bolivia, Brazil, Chile, Peru, Uruguay	Argentina Northeast, Argentina Northwest, Argentina South, Bolivia, Brazil South, Chile Central, Chile North, Chile South, Peru, Uruguay	Albania, Algeria, Australia, Bosnia and Herzegovina, Croatia, Macedonia, Montenegro, Serbia, Slovenia, Bulgaria, France, Germany, Greece, Italy, Juan Fernandez Is., Lesotho, Morocco, Portugal, South Africa, Spain, Turkey, United States	Alabama, Albania, Algeria, Baleares, Bulgaria, California, Canary Is., Cape Provinces, Corse, Florida, France, Free State, Georgia, Germany, Italy, Juan Fernandez Is., Kriti, KwaZulu-Natal, Lesotho, Massachusetts, Morocco, New Jersey, New South Wales, New York, Northern Provinces, Northern Territory, Oregon, Pennsylvania, Portugal, Queensland, Sardegna, Sicilia, South Australia, South Carolina, S…	1037855-2	http://www.plantsoftheworldonline.org/taxon/urn:lsid:ipni.org:names:1037855-2
Amaranthaceae	Dysphania	retusa	Dysphania retusa	(Moq.) Mosyakin & Clemants ex Brignone	Dysphania retusa (Moq.) Mosyakin & Clemants ex Brignone	Fl. Vasc. Argent. 19(1): 186 (2020)	Argentina, Brazil, Uruguay	Argentina Northeast, Brazil South, Uruguay	unknown	unknown	77099581-1	http://www.plantsoftheworldonline.org/taxon/urn:lsid:ipni.org:names:77099581-1
Amaranthaceae	Froelichia	humboldtiana	Froelichia humboldtiana	(Schult.) Seub.	Froelichia humboldtiana (Schult.) Seub.	C.F.P.von Martius &amp; auct. suc. (eds.), Fl. Bras. 5(1): 166 (1875)	Brazil, Venezuela	Brazil Northeast, Brazil Southeast, Brazil West-Central, Venezuela	unknown	unknown	60318-1	http://www.plantsoftheworldonline.org/taxon/urn:lsid:ipni.org:names:60318-1
Amaranthaceae	Froelichia	interrupta	Froelichia interrupta	(L.) Moq.	Froelichia interrupta (L.) Moq.	A.P.de Candolle, Prodr. 13(2): 421 (1849)	Argentina, Bolivia, Brazil, Colombia, Cuba, Dominican Republic, Ecuador, Guatemala, Haiti, Honduras, Jamaica, Mexico, Nicaragua, Paraguay, Peru, Uruguay, Venezuela	Argentina Northeast, Bolivia, Brazil Northeast, Brazil South, Brazil West-Central, Colombia, Cuba, Dominican Republic, Ecuador, Guatemala, Haiti, Honduras, Jamaica, Mexico Central, Mexico Gulf, Mexico Northeast, Mexico Northwest, Mexico Southwest, Nicaragua, Paraguay, Peru, Uruguay, Venezuela	unknown	unknown	1104891-2	http://www.plantsoftheworldonline.org/taxon/urn:lsid:ipni.org:names:1104891-2
Amaranthaceae	Froelichia	procera	Froelichia procera	(Seub.) Pedersen	Froelichia procera (Seub.) Pedersen	Darwiniana 14: 448 (1967)	Argentina, Brazil, Paraguay	Argentina Northeast, Brazil North, Brazil South, Brazil Southeast, Brazil West-Central, Paraguay	unknown	unknown	106113-2	http://www.plantsoftheworldonline.org/taxon/urn:lsid:ipni.org:names:106113-2
Amaranthaceae	Froelichia	sericea	Froelichia sericea	(Hoffmanns. ex Schult.) Moq.	Froelichia sericea (Hoffmanns. ex Schult.) Moq.	A.P.de Candolle, Prodr. 13(2): 422 (1849)	Brazil	Brazil North	unknown	unknown	60328-1	http://www.plantsoftheworldonline.org/taxon/urn:lsid:ipni.org:names:60328-1
Amaranthaceae	Froelichiella	grisea	Froelichiella grisea	(Lopr.) R.E.Fr.	Froelichiella grisea (Lopr.) R.E.Fr.	Ark. Bot. 16(13): 4 (1921)	Brazil	Brazil West-Central	unknown	unknown	106120-2	http://www.plantsoftheworldonline.org/taxon/urn:lsid:ipni.org:names:106120-2
Amaranthaceae	Gomphrena	agrestis	Gomphrena agrestis	Mart.	Gomphrena agrestis Mart.	Nov. Gen. Sp. Pl. 2: 13 (1826)	Brazil	Brazil North, Brazil Northeast, Brazil South, Brazil Southeast, Brazil West-Central	unknown	unknown	60359-1	http://www.plantsoftheworldonline.org/taxon/urn:lsid:ipni.org:names:60359-1
Amaranthaceae	Gomphrena	anti-lethargica	Gomphrena anti-lethargica	Silveira	Gomphrena anti-lethargica Silveira	M.P.Correa, Dicc. Pl. Ut. Bras. 1: 467 (1926)	Brazil	Brazil Southeast	unknown	unknown	111864-2	http://www.plantsoftheworldonline.org/taxon/urn:lsid:ipni.org:names:111864-2
Amaranthaceae	Gomphrena	arborescens	Gomphrena arborescens	L.f.	Gomphrena arborescens L.f.	Suppl. Pl.: 173 (1782)	Brazil, Paraguay	Brazil Northeast, Brazil Southeast, Brazil West-Central, Paraguay	unknown	unknown	60369-1	http://www.plantsoftheworldonline.org/taxon/urn:lsid:ipni.org:names:60369-1
Amaranthaceae	Gomphrena	basilanata	Gomphrena basilanata	Suess.	Gomphrena basilanata Suess.	Repert. Spec. Nov. Regni Veg. 39: 7 (1935)	Brazil	Brazil Northeast	unknown	unknown	111873-2	http://www.plantsoftheworldonline.org/taxon/urn:lsid:ipni.org:names:111873-2
Amaranthaceae	Gomphrena	celosioides	Gomphrena celosioides	Mart.	Gomphrena celosioides Mart.	Nova Acta Phys.-Med. Acad. Caes. Leop.-Carol. Nat. Cur. 13: 301 (1826)	Argentina, Bolivia, Brazil, Ecuador, Paraguay, Uruguay	Argentina Northeast, Argentina Northwest, Bolivia, Brazil North, Brazil Northeast, Brazil South, Brazil Southeast, Brazil West-Central, Ecuador, Paraguay, Uruguay	Angola, Australia, Bangladesh, Benin, Bhutan, India, Botswana, Burkina Faso, Burundi, Cambodia, Cameroon, Central African Republic, Chad, China, Christmas I., Cote d'Ivoire, Eritrea, Ethiopia, Gabon, Ghana, Guinea, India, India, Pakistan, Indonesia, Jamaica, Kenya, Laos, Lesotho, Madeira, Malawi, Malaysia, Marianas, Mauritius, Mozambique, Myanmar, Namibia, Nepal, New Caledonia, Niger, Ogasawara-s…	Angola, Assam, Bangladesh, Benin, Botswana, Burkina, Burundi, Cambodia, Cameroon, Cape Provinces, Central African Repu, Chad, China Southeast, Christmas I., Congo, East Himalaya, Eritrea, Ethiopia, Free State, Gabon, Ghana, Guinea, Hainan, Hawaii, India, Ivory Coast, Jamaica, Jawa, Kenya, KwaZulu-Natal, Laos, Lesotho, Madeira, Malawi, Malaya, Marianas, Mauritius, Mozambique, Myanmar, Namibia, Nep…	60397-1	http://www.plantsoftheworldonline.org/taxon/urn:lsid:ipni.org:names:60397-1
Amaranthaceae	Gomphrena	centrota	Gomphrena centrota	E.Holzh.	Gomphrena centrota E.Holzh.	Mitt. Bot. Staatssamml. Munchen 2: 188 (1956)	Brazil	Brazil West-Central	unknown	unknown	60398-1	http://www.plantsoftheworldonline.org/taxon/urn:lsid:ipni.org:names:60398-1
Amaranthaceae	Gomphrena	chrestoides	Gomphrena chrestoides	C.C.Towns.	Gomphrena chrestoides C.C.Towns.	Kew Bull. 39: 120 (1984)	Brazil	Brazil Northeast	unknown	unknown	111885-2	http://www.plantsoftheworldonline.org/taxon/urn:lsid:ipni.org:names:111885-2
Amaranthaceae	Gomphrena	claussenii	Gomphrena claussenii	Moq.	Gomphrena claussenii Moq.	A.P.de Candolle, Prodr. 13(2): 396 (1849)	Brazil	Brazil Northeast, Brazil Southeast, Brazil West-Central	unknown	unknown	60405-1	http://www.plantsoftheworldonline.org/taxon/urn:lsid:ipni.org:names:60405-1
Amaranthaceae	Gomphrena	debilis	Gomphrena debilis	Mart.	Gomphrena debilis Mart.	Nov. Gen. Sp. Pl. 2: 7 (1826)	Brazil	Brazil Northeast, Brazil Southeast, Brazil West-Central	unknown	unknown	60417-1	http://www.plantsoftheworldonline.org/taxon/urn:lsid:ipni.org:names:60417-1
Amaranthaceae	Gomphrena	decipiens	Gomphrena decipiens	Seub.	Gomphrena decipiens Seub.	C.F.P.von Martius &amp; auct. suc. (eds.), Fl. Bras. 5(1): 211 (1875)	Brazil	Brazil Southeast, Brazil West-Central	unknown	unknown	60418-1	http://www.plantsoftheworldonline.org/taxon/urn:lsid:ipni.org:names:60418-1
Amaranthaceae	Gomphrena	demissa	Gomphrena demissa	Mart.	Gomphrena demissa Mart.	Nov. Gen. Sp. Pl. 2: 4 (1826)	Brazil	Brazil Northeast, Brazil South, Brazil Southeast, Brazil West-Central	unknown	unknown	60422-1	http://www.plantsoftheworldonline.org/taxon/urn:lsid:ipni.org:names:60422-1
Amaranthaceae	Gomphrena	desertorum	Gomphrena desertorum	Mart.	Gomphrena desertorum Mart.	Nov. Gen. Sp. Pl. 2: 3 (1826)	Brazil, Paraguay	Brazil North, Brazil Northeast, Brazil Southeast, Brazil West-Central, Paraguay	unknown	unknown	60426-1	http://www.plantsoftheworldonline.org/taxon/urn:lsid:ipni.org:names:60426-1
Amaranthaceae	Gomphrena	duriuscula	Gomphrena duriuscula	Moq.	Gomphrena duriuscula Moq.	A.P.de Candolle, Prodr. 13(2): 404 (1849)	Brazil	Brazil Northeast	unknown	unknown	60433-1	http://www.plantsoftheworldonline.org/taxon/urn:lsid:ipni.org:names:60433-1
Amaranthaceae	Gomphrena	elegans	Gomphrena elegans	Mart.	Gomphrena elegans Mart.	Nov. Gen. Sp. Pl. 2: 17 (1826)	Argentina, Brazil, Colombia, Guatemala, Honduras, Mexico, Nicaragua, Paraguay, Peru, Uruguay, Venezuela	Argentina Northeast, Argentina Northwest, Brazil North, Brazil Northeast, Brazil South, Brazil Southeast, Brazil West-Central, Colombia, Guatemala, Honduras, Mexico Southeast, Nicaragua, Paraguay, Peru, Uruguay, Venezuela	unknown	unknown	60435-1	http://www.plantsoftheworldonline.org/taxon/urn:lsid:ipni.org:names:60435-1
Amaranthaceae	Gomphrena	equisetiformis	Gomphrena equisetiformis	R.E.Fr.	Gomphrena equisetiformis R.E.Fr.	Ark. Bot. 16(13): 16 (1921)	Brazil	Brazil West-Central	unknown	unknown	111935-2	http://www.plantsoftheworldonline.org/taxon/urn:lsid:ipni.org:names:111935-2
Amaranthaceae	Gomphrena	eriophylla	Gomphrena eriophylla	Mart.	Gomphrena eriophylla Mart.	Nov. Gen. Sp. Pl. 2: 9 (1826)	Brazil	Brazil Southeast	unknown	unknown	277663-2	http://www.plantsoftheworldonline.org/taxon/urn:lsid:ipni.org:names:277663-2
Amaranthaceae	Gomphrena	gardneri	Gomphrena gardneri	Moq.	Gomphrena gardneri Moq.	A.P.de Candolle, Prodr. 13(2): 404 (1849)	Brazil	Brazil Northeast	unknown	unknown	60460-1	http://www.plantsoftheworldonline.org/taxon/urn:lsid:ipni.org:names:60460-1
Amaranthaceae	Gomphrena	globosa	Gomphrena globosa	L.	Gomphrena globosa L.	Sp. Pl.: 224 (1753)	Bolivia, Brazil, Colombia, Ecuador, Guatemala, Guyana, Honduras, Mexico, Nicaragua, Panama	Bolivia, Brazil North, Brazil Northeast, Brazil Southeast, Brazil West-Central, Colombia, Ecuador, Guatemala, Guyana, Honduras, Mexico Gulf, Mexico Northeast, Mexico Southeast, Mexico Southwest, Nicaragua, Panama	Angola, Australia, Bahamas, Bangladesh, Benin, Bhutan, India, Brazil, Bulgaria, Burkina Faso, Cambodia, Cameroon, Cape Verde, Caroline Is., Cayman Is., Central African Republic, Chad, China, Cook Is., Costa Rica, Cuba, Djibouti, Dominican Republic, Ethiopia, Fiji, Gilbert Is., Guinea, Guinea-Bissau, Gulf of Guinea Is., Haiti, India, Indonesia, Indonesia, East Timor, Indonesia, Malaysia, Indonesia…	Alabama, Angola, Arkansas, Assam, Bahamas, Bangladesh, Benin, Borneo, Brazil South, Bulgaria, Burkina, Cambodia, Cameroon, Cape Verde, Caroline Is., Cayman Is., Central African Repu, Chad, China North-Central, China South-Central, China Southeast, Congo, Cook Is., Costa Rica, Cuba, Djibouti, Dominican Republic, East Himalaya, Ethiopia, Fiji, Gilbert Is., Guinea, Guinea-Bissau, Gulf of Guinea Is.,…	327333-2	http://www.plantsoftheworldonline.org/taxon/urn:lsid:ipni.org:names:327333-2
Amaranthaceae	Gomphrena	graminea	Gomphrena graminea	Moq.	Gomphrena graminea Moq.	A.P.de Candolle, Prodr. 13(2): 416 (1849)	Argentina, Brazil, Paraguay, Uruguay	Argentina Northeast, Brazil North, Brazil South, Brazil Southeast, Brazil West-Central, Paraguay, Uruguay	unknown	unknown	60470-1	http://www.plantsoftheworldonline.org/taxon/urn:lsid:ipni.org:names:60470-1
Amaranthaceae	Gomphrena	hatschbachiana	Gomphrena hatschbachiana	Pedersen	Gomphrena hatschbachiana Pedersen	Bonplandia (Corrientes) 10: 90 (2000)	Brazil	Brazil Northeast	unknown	unknown	320752-2	http://www.plantsoftheworldonline.org/taxon/urn:lsid:ipni.org:names:320752-2
Amaranthaceae	Gomphrena	hermogenesii	Gomphrena hermogenesii	J.C.Siqueira	Gomphrena hermogenesii J.C.Siqueira	Eugeniana 4: 8 (1982)	Brazil	Brazil West-Central	unknown	unknown	899965-1	http://www.plantsoftheworldonline.org/taxon/urn:lsid:ipni.org:names:899965-1
Amaranthaceae	Gomphrena	hillii	Gomphrena hillii	Suess.	Gomphrena hillii Suess.	Repert. Spec. Nov. Regni Veg. 35: 312 (1934)	Brazil	Brazil North, Brazil West-Central	unknown	unknown	111960-2	http://www.plantsoftheworldonline.org/taxon/urn:lsid:ipni.org:names:111960-2
Amaranthaceae	Gomphrena	incana	Gomphrena incana	Mart.	Gomphrena incana Mart.	Nov. Gen. Sp. Pl. 2: 11 (1826)	Brazil	Brazil Southeast	unknown	unknown	60486-1	http://www.plantsoftheworldonline.org/taxon/urn:lsid:ipni.org:names:60486-1
Amaranthaceae	Gomphrena	lanigera	Gomphrena lanigera	Pohl ex Moq.	Gomphrena lanigera Pohl ex Moq.	A.P.de Candolle, Prodr. 13(2): 406 (1849)	Bolivia, Brazil	Bolivia, Brazil Southeast, Brazil West-Central	unknown	unknown	60502-1	http://www.plantsoftheworldonline.org/taxon/urn:lsid:ipni.org:names:60502-1
Amaranthaceae	Gomphrena	leucocephala	Gomphrena leucocephala	Mart.	Gomphrena leucocephala Mart.	Nov. Gen. Sp. Pl. 2: 10 (1826)	Brazil	Brazil Northeast, Brazil Southeast	unknown	unknown	60507-1	http://www.plantsoftheworldonline.org/taxon/urn:lsid:ipni.org:names:60507-1
Amaranthaceae	Gomphrena	macrocephala	Gomphrena macrocephala	A.St.-Hil.	Gomphrena macrocephala A.St.-Hil.	Pl. Usuel. Bras.: t. 32 (1825)	Brazil, Paraguay	Brazil Northeast, Brazil South, Brazil Southeast, Brazil West-Central, Paraguay	unknown	unknown	60513-1	http://www.plantsoftheworldonline.org/taxon/urn:lsid:ipni.org:names:60513-1
Amaranthaceae	Gomphrena	macrorhiza	Gomphrena macrorhiza	Mart.	Gomphrena macrorhiza Mart.	Nov. Gen. Sp. Pl. 2: 6 (1826)	Brazil	Brazil Northeast, Brazil South, Brazil Southeast, Brazil West-Central	unknown	unknown	60514-1	http://www.plantsoftheworldonline.org/taxon/urn:lsid:ipni.org:names:60514-1
Amaranthaceae	Gomphrena	marginata	Gomphrena marginata	Seub.	Gomphrena marginata Seub.	C.F.P.von Martius &amp; auct. suc. (eds.), Fl. Bras. 5(1): 209 (1875)	Brazil	Brazil Southeast	unknown	unknown	60518-1	http://www.plantsoftheworldonline.org/taxon/urn:lsid:ipni.org:names:60518-1
Amaranthaceae	Gomphrena	martiana	Gomphrena martiana	Gillies ex Moq.	Gomphrena martiana Gillies ex Moq.	A.P.de Candolle, Prodr. 13(2): 400 (1849)	Argentina, Bolivia, Brazil, Paraguay, Peru	Argentina Northeast, Argentina Northwest, Bolivia, Brazil West-Central, Paraguay, Peru	Mozambique, United States	Mozambique, New York	111992-2	http://www.plantsoftheworldonline.org/taxon/urn:lsid:ipni.org:names:111992-2
Amaranthaceae	Gomphrena	matogrossensis	Gomphrena matogrossensis	Suess.	Gomphrena matogrossensis Suess.	Mitt. Bot. Staatssamml. Munchen 4: 105 (1952)	Brazil	Brazil Southeast, Brazil West-Central	unknown	unknown	111994-2	http://www.plantsoftheworldonline.org/taxon/urn:lsid:ipni.org:names:111994-2
Amaranthaceae	Gomphrena	microcephala	Gomphrena microcephala	Moq.	Gomphrena microcephala Moq.	A.P.de Candolle, Prodr. 13(2): 394 (1849)	Brazil	Brazil Northeast	unknown	unknown	60526-1	http://www.plantsoftheworldonline.org/taxon/urn:lsid:ipni.org:names:60526-1
Amaranthaceae	Gomphrena	mollis	Gomphrena mollis	Mart.	Gomphrena mollis Mart.	Nov. Gen. Sp. Pl. 2: 11 (1826)	Brazil	Brazil Northeast, Brazil Southeast	unknown	unknown	60529-1	http://www.plantsoftheworldonline.org/taxon/urn:lsid:ipni.org:names:60529-1
Amaranthaceae	Gomphrena	moquinii	Gomphrena moquinii	Seub.	Gomphrena moquinii Seub.	C.F.P.von Martius &amp; auct. suc. (eds.), Fl. Bras. 5(1): 209 (1875)	Brazil	Brazil Southeast	unknown	unknown	60530-1	http://www.plantsoftheworldonline.org/taxon/urn:lsid:ipni.org:names:60530-1
Amaranthaceae	Gomphrena	nigricans	Gomphrena nigricans	Mart.	Gomphrena nigricans Mart.	Nov. Gen. Sp. Pl. 2: 12 (1826)	Brazil	Brazil Northeast	unknown	unknown	60534-1	http://www.plantsoftheworldonline.org/taxon/urn:lsid:ipni.org:names:60534-1
Amaranthaceae	Gomphrena	paranensis	Gomphrena paranensis	R.E.Fr.	Gomphrena paranensis R.E.Fr.	Ark. Bot. 16(12): 36 (1920)	Bolivia, Brazil, Paraguay	Bolivia, Brazil South, Brazil Southeast, Paraguay	unknown	unknown	112028-2	http://www.plantsoftheworldonline.org/taxon/urn:lsid:ipni.org:names:112028-2
Amaranthaceae	Gomphrena	perennis	Gomphrena perennis	L.	Gomphrena perennis L.	Sp. Pl.: 224 (1753)	Argentina, Bolivia, Brazil, Paraguay, Uruguay	Argentina Northeast, Argentina Northwest, Bolivia, Brazil South, Brazil West-Central, Paraguay, Uruguay	unknown	unknown	60551-1	http://www.plantsoftheworldonline.org/taxon/urn:lsid:ipni.org:names:60551-1
Amaranthaceae	Gomphrena	pohlii	Gomphrena pohlii	Moq.	Gomphrena pohlii Moq.	A.P.de Candolle, Prodr. 13(2): 403 (1849)	Brazil, Paraguay	Brazil Northeast, Brazil South, Brazil Southeast, Brazil West-Central, Paraguay	unknown	unknown	60558-1	http://www.plantsoftheworldonline.org/taxon/urn:lsid:ipni.org:names:60558-1
Amaranthaceae	Gomphrena	portulacoides	Gomphrena portulacoides	(A.St.-Hil.) T.Ortuno & Borsch	Gomphrena portulacoides (A.St.-Hil.) T.Ortuno & Borsch	Willdenowia 50: 366 (2020)	Argentina, Brazil, Colombia, Uruguay, Venezuela	Argentina Northeast, Brazil Northeast, Brazil South, Brazil Southeast, Colombia, Uruguay, Venezuela	unknown	unknown	77215268-1	http://www.plantsoftheworldonline.org/taxon/urn:lsid:ipni.org:names:77215268-1
Amaranthaceae	Gomphrena	prostrata	Gomphrena prostrata	Mart.	Gomphrena prostrata Mart.	Nov. Gen. Sp. Pl. 2: 5 (1826)	Brazil	Brazil Northeast, Brazil Southeast, Brazil West-Central	unknown	unknown	60568-1	http://www.plantsoftheworldonline.org/taxon/urn:lsid:ipni.org:names:60568-1
Amaranthaceae	Gomphrena	pulchella	Gomphrena pulchella	Mart.	Gomphrena pulchella Mart.	Nova Acta Phys.-Med. Acad. Caes. Leop.-Carol. Nat. Cur. 13: 302 (1826)	Argentina, Bolivia, Brazil, Paraguay, Uruguay	Argentina Northeast, Argentina Northwest, Bolivia, Brazil Northeast, Brazil South, Paraguay, Uruguay	Mexico	Mexico Southwest	60569-1	http://www.plantsoftheworldonline.org/taxon/urn:lsid:ipni.org:names:60569-1
Amaranthaceae	Gomphrena	pulvinata	Gomphrena pulvinata	Suess.	Gomphrena pulvinata Suess.	Repert. Spec. Nov. Regni Veg. 35: 315 (1934)	Brazil	Brazil Northeast	unknown	unknown	112076-2	http://www.plantsoftheworldonline.org/taxon/urn:lsid:ipni.org:names:112076-2
Amaranthaceae	Gomphrena	pungens	Gomphrena pungens	Seub.	Gomphrena pungens Seub.	C.F.P.von Martius &amp; auct. suc. (eds.), Fl. Bras. 5(1): 201 (1875)	Brazil	Brazil Southeast	unknown	unknown	60575-1	http://www.plantsoftheworldonline.org/taxon/urn:lsid:ipni.org:names:60575-1
Amaranthaceae	Gomphrena	regeliana	Gomphrena regeliana	Seub.	Gomphrena regeliana Seub.	C.F.P.von Martius &amp; auct. suc. (eds.), Fl. Bras. 5(1): 216 (1875)	Brazil, Paraguay	Brazil South, Brazil Southeast, Brazil West-Central, Paraguay	unknown	unknown	60580-1	http://www.plantsoftheworldonline.org/taxon/urn:lsid:ipni.org:names:60580-1
Amaranthaceae	Gomphrena	riedelii	Gomphrena riedelii	Seub.	Gomphrena riedelii Seub.	C.F.P.von Martius &amp; auct. suc. (eds.), Fl. Bras. 5(1): 212 (1875)	Brazil	Brazil Southeast, Brazil West-Central	unknown	unknown	60582-1	http://www.plantsoftheworldonline.org/taxon/urn:lsid:ipni.org:names:60582-1
Amaranthaceae	Gomphrena	riparia	Gomphrena riparia	Pedersen	Gomphrena riparia Pedersen	Bonplandia (Corrientes) 10: 90 (2000)	Brazil	Brazil South	unknown	unknown	320753-2	http://www.plantsoftheworldonline.org/taxon/urn:lsid:ipni.org:names:320753-2
Amaranthaceae	Gomphrena	rudis	Gomphrena rudis	Moq.	Gomphrena rudis Moq.	A.P.de Candolle, Prodr. 13(2): 402 (1849)	Brazil	Brazil Northeast, Brazil Southeast, Brazil West-Central	unknown	unknown	60588-1	http://www.plantsoftheworldonline.org/taxon/urn:lsid:ipni.org:names:60588-1
Amaranthaceae	Gomphrena	rupestris	Gomphrena rupestris	Nees	Gomphrena rupestris Nees	Flora 4: 296 (1821)	Brazil	Brazil Northeast	unknown	unknown	60589-1	http://www.plantsoftheworldonline.org/taxon/urn:lsid:ipni.org:names:60589-1
Amaranthaceae	Gomphrena	scandens	Gomphrena scandens	(R.E.Fr.) J.C.Siqueira	Gomphrena scandens (R.E.Fr.) J.C.Siqueira	Pesquisas, Bot. 43: 130 (1992)	Brazil	Brazil Southeast	unknown	unknown	1055601-2	http://www.plantsoftheworldonline.org/taxon/urn:lsid:ipni.org:names:1055601-2
Amaranthaceae	Gomphrena	scapigera	Gomphrena scapigera	Mart.	Gomphrena scapigera Mart.	Nov. Gen. Sp. Pl. 2: 14 (1826)	Brazil	Brazil Northeast, Brazil Southeast	unknown	unknown	60590-1	http://www.plantsoftheworldonline.org/taxon/urn:lsid:ipni.org:names:60590-1
Amaranthaceae	Gomphrena	schinziana	Gomphrena schinziana	Stuchlik	Gomphrena schinziana Stuchlik	Repert. Spec. Nov. Regni Veg. 11: 151 (1912)	Brazil	Brazil South	unknown	unknown	112093-2	http://www.plantsoftheworldonline.org/taxon/urn:lsid:ipni.org:names:112093-2
Amaranthaceae	Gomphrena	schlechtendaliana	Gomphrena schlechtendaliana	Mart.	Gomphrena schlechtendaliana Mart.	Nova Acta Phys.-Med. Acad. Caes. Leop.-Carol. Nat. Cur. 13: 299 (1826)	Brazil, Uruguay	Brazil South, Brazil Southeast, Uruguay	unknown	unknown	60592-1	http://www.plantsoftheworldonline.org/taxon/urn:lsid:ipni.org:names:60592-1
Amaranthaceae	Gomphrena	sellowiana	Gomphrena sellowiana	Mart.	Gomphrena sellowiana Mart.	Nov. Gen. Sp. Pl. 2: 15 (1826)	Brazil, Uruguay	Brazil South, Uruguay	unknown	unknown	60595-1	http://www.plantsoftheworldonline.org/taxon/urn:lsid:ipni.org:names:60595-1
Amaranthaceae	Gomphrena	serturneroides	Gomphrena serturneroides	Suess.	Gomphrena serturneroides Suess.	Repert. Spec. Nov. Regni Veg. 42: 57 (1937)	Brazil	Brazil Northeast	unknown	unknown	112098-2	http://www.plantsoftheworldonline.org/taxon/urn:lsid:ipni.org:names:112098-2
Amaranthaceae	Gomphrena	trinervosa	Gomphrena trinervosa	C.C.Towns.	Gomphrena trinervosa C.C.Towns.	Kew Bull. 39: 117 (1984)	Brazil	Brazil Northeast	unknown	unknown	112109-2	http://www.plantsoftheworldonline.org/taxon/urn:lsid:ipni.org:names:112109-2
Amaranthaceae	Gomphrena	vaga	Gomphrena vaga	Mart.	Gomphrena vaga Mart.	Nov. Gen. Sp. Pl. 2: 17 (1826)	Argentina, Bolivia, Brazil, Paraguay, Peru	Argentina Northwest, Bolivia, Brazil North, Brazil Northeast, Brazil South, Brazil Southeast, Brazil West-Central, Paraguay, Peru	unknown	unknown	60627-1	http://www.plantsoftheworldonline.org/taxon/urn:lsid:ipni.org:names:60627-1
Amaranthaceae	Gomphrena	vermicularis	Gomphrena vermicularis	L.	Gomphrena vermicularis L.	Sp. Pl.: 224 (1753)	Angola, Aruba, Azores, Bahamas, Belize, Benin, Brazil, Cameroon, Cape Verde, Cayman Is., Colombia, Costa Rica, Cote d'Ivoire, Cuba, Dominican Republic, Ecuador, French Guiana, Gabon, Gambia, Ghana, Guinea, Guinea-Bissau, Gulf of Guinea Is., Guyana, Haiti, Honduras, Jamaica, Leeward Is., Mauritania, Mexico, Netherlands Antilles, Nicaragua, Nigeria, Panama, Puerto Rico, Republic of Congo, Senegal, …	Angola, Aruba, Azores, Bahamas, Belize, Benin, Brazil North, Brazil Northeast, Brazil South, Brazil Southeast, Cabinda, Cameroon, Cape Verde, Cayman Is., Colombia, Congo, Costa Rica, Cuba, Dominican Republic, Ecuador, Florida, French Guiana, Gabon, Gambia, Ghana, Guinea, Guinea-Bissau, Gulf of Guinea Is., Guyana, Haiti, Honduras, Ivory Coast, Jamaica, Leeward Is., Louisiana, Mauritania, Mexico Gu…	Japan	Japan	112125-2	http://www.plantsoftheworldonline.org/taxon/urn:lsid:ipni.org:names:112125-2
Amaranthaceae	Gomphrena	virgata	Gomphrena virgata	Mart.	Gomphrena virgata Mart.	Nov. Gen. Sp. Pl. 2: 16 (1826)	Brazil, Paraguay	Brazil North, Brazil Northeast, Brazil South, Brazil Southeast, Brazil West-Central, Paraguay	unknown	unknown	60631-1	http://www.plantsoftheworldonline.org/taxon/urn:lsid:ipni.org:names:60631-1
Amaranthaceae	Guilleminea	fragilis	Guilleminea fragilis	Pedersen	Guilleminea fragilis Pedersen	Bonplandia (Corrientes) 10: 97 (2000)	Brazil, Paraguay	Brazil West-Central, Paraguay	unknown	unknown	320755-2	http://www.plantsoftheworldonline.org/taxon/urn:lsid:ipni.org:names:320755-2
Amaranthaceae	Hebanthe	erianthos	Hebanthe erianthos	(Poir.) Pedersen	Hebanthe erianthos (Poir.) Pedersen	Bonplandia (Corrientes) 10: 101 (2000)	Argentina, Bolivia, Brazil, Paraguay, Peru	Argentina Northeast, Bolivia, Brazil North, Brazil Northeast, Brazil South, Brazil Southeast, Brazil West-Central, Paraguay, Peru	unknown	unknown	1109939-2	http://www.plantsoftheworldonline.org/taxon/urn:lsid:ipni.org:names:1109939-2
Amaranthaceae	Hebanthe	grandiflora	Hebanthe grandiflora	(Hook.) Borsch & Pedersen	Hebanthe grandiflora (Hook.) Borsch & Pedersen	Sendtnera 4: 20 (1997)	Belize, Bolivia, Brazil, Colombia, Costa Rica, Ecuador, French Guiana, Guatemala, Honduras, Mexico, Nicaragua, Panama, Peru, Venezuela	Belize, Bolivia, Brazil Southeast, Brazil West-Central, Colombia, Costa Rica, Ecuador, French Guiana, Guatemala, Honduras, Mexico Gulf, Mexico Northeast, Mexico Southeast, Mexico Southwest, Nicaragua, Panama, Peru, Venezuela	unknown	unknown	1106959-2	http://www.plantsoftheworldonline.org/taxon/urn:lsid:ipni.org:names:1106959-2
Amaranthaceae	Hebanthe	occidentalis	Hebanthe occidentalis	(R.E.Fr.) Borsch & Pedersen	Hebanthe occidentalis (R.E.Fr.) Borsch & Pedersen	Sendtnera 4: 21 (1997)	Argentina, Bolivia, Brazil, Paraguay, Peru	Argentina Northeast, Argentina Northwest, Bolivia, Brazil North, Brazil West-Central, Paraguay, Peru	unknown	unknown	1102545-2	http://www.plantsoftheworldonline.org/taxon/urn:lsid:ipni.org:names:1102545-2
Amaranthaceae	Hebanthe	pulverulenta	Hebanthe pulverulenta	Mart.	Hebanthe pulverulenta Mart.	Nov. Gen. Sp. Pl. 2: 46 (1826)	Brazil	Brazil South, Brazil Southeast, Brazil West-Central	unknown	unknown	60674-1	http://www.plantsoftheworldonline.org/taxon/urn:lsid:ipni.org:names:60674-1
Amaranthaceae	Hebanthe	reticulata	Hebanthe reticulata	(Seub.) Borsch & Pedersen	Hebanthe reticulata (Seub.) Borsch & Pedersen	Sendtnera 4: 20 (1997)	Brazil	Brazil Northeast, Brazil Southeast	unknown	unknown	1206676-2	http://www.plantsoftheworldonline.org/taxon/urn:lsid:ipni.org:names:1206676-2
Amaranthaceae	Hebanthe	spicata	Hebanthe spicata	Mart.	Hebanthe spicata Mart.	Nov. Gen. Sp. Pl. 2: 44 (1826)	Brazil	Brazil South, Brazil Southeast	unknown	unknown	60675-1	http://www.plantsoftheworldonline.org/taxon/urn:lsid:ipni.org:names:60675-1
Amaranthaceae	Herbstia	brasiliana	Herbstia brasiliana	(Moq.) Sohmer	Herbstia brasiliana (Moq.) Sohmer	Brittonia 28: 450 (1976 publ. 1977)	Argentina, Brazil, Paraguay	Argentina Northeast, Brazil Northeast, Brazil South, Brazil Southeast, Paraguay	unknown	unknown	120629-2	http://www.plantsoftheworldonline.org/taxon/urn:lsid:ipni.org:names:120629-2
Amaranthaceae	Iresine	diffusa	Iresine diffusa	Humb. & Bonpl. ex Willd.	Iresine diffusa Humb. & Bonpl. ex Willd.	Sp. Pl. ed. 4. 4: 765 (1806)	Argentina, Belize, Bolivia, Brazil, Cayman Is., Colombia, Costa Rica, Cuba, Dominican Republic, Ecuador, El Salvador, Guatemala, Guyana, Haiti, Honduras, Jamaica, Leeward Is., Mexico, Nicaragua, Panama, Paraguay, Peru, Puerto Rico, Suriname, United States, Uruguay, Venezuela, Windward Is.	Argentina Northeast, Argentina Northwest, Belize, Bolivia, Brazil North, Brazil Northeast, Brazil South, Brazil Southeast, Brazil West-Central, Cayman Is., Colombia, Costa Rica, Cuba, Dominican Republic, Ecuador, El Salvador, Florida, Guatemala, Guyana, Haiti, Honduras, Jamaica, Leeward Is., Louisiana, Mexico Central, Mexico Gulf, Mexico Northeast, Mexico Northwest, Mexico Southeast, Mexico South…	Bhutan, India, Cameroon, China, Ethiopia, Fiji, Gulf of Guinea Is., India, Indonesia, Kenya, Laos, Madeira, Marianas, Marquesas, Nansei-shoto, Nepal, Papua New Guinea, Solomon Islands, Society Is., Sri Lanka, Tanzania, Trinidad-Tobago, Tubuai Is., Vanuatu, Venezuelan Antilles, Vietnam	Assam, Cameroon, China South-Central, China Southeast, East Himalaya, Ethiopia, Fiji, Gulf of Guinea Is., Hainan, India, Jawa, Kenya, Laos, Madeira, Maluku, Marianas, Marquesas, Nansei-shoto, Nepal, Society Is., Solomon Is., Sri Lanka, Sulawesi, Tanzania, Trinidad-Tobago, Tubuai Is., Vanuatu, Venezuelan Antilles, Vietnam	129900-2	http://www.plantsoftheworldonline.org/taxon/urn:lsid:ipni.org:names:129900-2
Amaranthaceae	Lecosia	formicarum	Lecosia formicarum	Pedersen	Lecosia formicarum Pedersen	Bonplandia (Corrientes) 10: 107 (2000)	Brazil	Brazil Northeast	unknown	unknown	320758-2	http://www.plantsoftheworldonline.org/taxon/urn:lsid:ipni.org:names:320758-2
Amaranthaceae	Lecosia	oppositifolia	Lecosia oppositifolia	Pedersen	Lecosia oppositifolia Pedersen	Bonplandia (Corrientes) 10: 107 (2000)	Brazil	Brazil Southeast	unknown	unknown	320759-2	http://www.plantsoftheworldonline.org/taxon/urn:lsid:ipni.org:names:320759-2
Amaranthaceae	Pedersenia	argentata	Pedersenia argentata	(Mart.) Holub	Pedersenia argentata (Mart.) Holub	Preslia 70: 181 (1998)	Bolivia, Brazil, Colombia, Ecuador, Nicaragua, Peru, Puerto Rico, Venezuela, Windward Is.	Bolivia, Brazil North, Colombia, Ecuador, Nicaragua, Peru, Puerto Rico, Venezuela, Windward Is.	unknown	unknown	1002675-1	http://www.plantsoftheworldonline.org/taxon/urn:lsid:ipni.org:names:1002675-1
Amaranthaceae	Pfaffia	acutifolia	Pfaffia acutifolia	(Moq.) O.Stutzer	Pfaffia acutifolia (Moq.) O.Stutzer	Repert. Spec. Nov. Regni Veg. Beih. 88: 22 (1935)	Brazil	Brazil North, Brazil Northeast, Brazil Southeast, Brazil West-Central	unknown	unknown	191380-2	http://www.plantsoftheworldonline.org/taxon/urn:lsid:ipni.org:names:191380-2
Amaranthaceae	Pfaffia	aphylla	Pfaffia aphylla	Suess.	Pfaffia aphylla Suess.	Repert. Spec. Nov. Regni Veg. 44: 40 (1938)	Brazil	Brazil Southeast, Brazil West-Central	unknown	unknown	191381-2	http://www.plantsoftheworldonline.org/taxon/urn:lsid:ipni.org:names:191381-2
Amaranthaceae	Pfaffia	argyrea	Pfaffia argyrea	Pedersen	Pfaffia argyrea Pedersen	Bonplandia (Corrientes) 10: 108 (2000)	Brazil	Brazil Southeast	unknown	unknown	320761-2	http://www.plantsoftheworldonline.org/taxon/urn:lsid:ipni.org:names:320761-2
Amaranthaceae	Pfaffia	brunae	Pfaffia brunae	Marchior.	Pfaffia brunae Marchior.	Rodriguesia 69: 1889 (2018)	Brazil	Brazil Southeast	unknown	unknown	77194274-1	http://www.plantsoftheworldonline.org/taxon/urn:lsid:ipni.org:names:77194274-1
Amaranthaceae	Pfaffia	cipoana	Pfaffia cipoana	Marchior., Miotto & J.C.Siqueira	Pfaffia cipoana Marchior., Miotto & J.C.Siqueira	Rodriguesia 59: 130 (2008)	Brazil	Brazil Southeast	unknown	unknown	77095075-1	http://www.plantsoftheworldonline.org/taxon/urn:lsid:ipni.org:names:77095075-1
Amaranthaceae	Pfaffia	denudata	Pfaffia denudata	(Moq.) Kuntze	Pfaffia denudata (Moq.) Kuntze	Revis. Gen. Pl. 2: 543 (1891)	Brazil	Brazil Northeast, Brazil South, Brazil Southeast, Brazil West-Central	unknown	unknown	61030-1	http://www.plantsoftheworldonline.org/taxon/urn:lsid:ipni.org:names:61030-1
Amaranthaceae	Pfaffia	elata	Pfaffia elata	R.E.Fr.	Pfaffia elata R.E.Fr.	Ark. Bot. 16(12): 4 (1921)	Brazil	Brazil Northeast, Brazil West-Central	unknown	unknown	191389-2	http://www.plantsoftheworldonline.org/taxon/urn:lsid:ipni.org:names:191389-2
Amaranthaceae	Pfaffia	fruticulosa	Pfaffia fruticulosa	Suess.	Pfaffia fruticulosa Suess.	Repert. Spec. Nov. Regni Veg. 35: 330 (1934)	Bolivia, Brazil, Paraguay	Bolivia, Brazil Northeast, Paraguay	unknown	unknown	191394-2	http://www.plantsoftheworldonline.org/taxon/urn:lsid:ipni.org:names:191394-2
Amaranthaceae	Pfaffia	glabrata	Pfaffia glabrata	Mart.	Pfaffia glabrata Mart.	Nov. Gen. Sp. Pl. Bras. 2: 21 (1826)	Argentina, Bolivia, Brazil, French Guiana, Paraguay	Argentina Northeast, Bolivia, Brazil Northeast, Brazil South, Brazil Southeast, Brazil West-Central, French Guiana, Paraguay	unknown	unknown	61040-1	http://www.plantsoftheworldonline.org/taxon/urn:lsid:ipni.org:names:61040-1
Amaranthaceae	Pfaffia	gleasonii	Pfaffia gleasonii	Suess.	Pfaffia gleasonii Suess.	Repert. Spec. Nov. Regni Veg. 44: 41 (1938)	Argentina, Bolivia, Brazil, Paraguay	Argentina Northeast, Bolivia, Brazil West-Central, Paraguay	unknown	unknown	191399-2	http://www.plantsoftheworldonline.org/taxon/urn:lsid:ipni.org:names:191399-2
Amaranthaceae	Pfaffia	glomerata	Pfaffia glomerata	(Spreng.) Pedersen	Pfaffia glomerata (Spreng.) Pedersen	Fl. Prov. Buenos Aires 3: 146 (1967)	Argentina, Bolivia, Brazil, Colombia, French Guiana, Guyana, Paraguay, Peru, Suriname, Uruguay, Venezuela	Argentina Northeast, Argentina Northwest, Bolivia, Brazil North, Brazil Northeast, Brazil South, Brazil Southeast, Brazil West-Central, Colombia, French Guiana, Guyana, Paraguay, Peru, Suriname, Uruguay, Venezuela	unknown	unknown	191400-2	http://www.plantsoftheworldonline.org/taxon/urn:lsid:ipni.org:names:191400-2
Amaranthaceae	Pfaffia	gnaphalioides	Pfaffia gnaphalioides	(L.f.) Mart.	Pfaffia gnaphalioides (L.f.) Mart.	Nov. Gen. Sp. Pl. Bras. 2: 24 (1826)	Argentina, Bolivia, Brazil, Paraguay, Uruguay	Argentina Northeast, Argentina Northwest, Bolivia, Brazil North, Brazil Northeast, Brazil South, Brazil Southeast, Brazil West-Central, Paraguay, Uruguay	unknown	unknown	61046-1	http://www.plantsoftheworldonline.org/taxon/urn:lsid:ipni.org:names:61046-1
Amaranthaceae	Pfaffia	helichrysoides	Pfaffia helichrysoides	(Moq.) Kuntze	Pfaffia helichrysoides (Moq.) Kuntze	Revis. Gen. Pl. 2: 544 (1891)	Argentina, Bolivia, Brazil, Paraguay	Argentina Northeast, Bolivia, Brazil South, Paraguay	unknown	unknown	191408-2	http://www.plantsoftheworldonline.org/taxon/urn:lsid:ipni.org:names:191408-2
Amaranthaceae	Pfaffia	hirtula	Pfaffia hirtula	Mart.	Pfaffia hirtula Mart.	Nov. Gen. Sp. Pl. Bras. 2: 24 (1826)	Brazil	Brazil Southeast	unknown	unknown	61051-1	http://www.plantsoftheworldonline.org/taxon/urn:lsid:ipni.org:names:61051-1
Amaranthaceae	Pfaffia	jubata	Pfaffia jubata	Mart.	Pfaffia jubata Mart.	F.W.H.von Humboldt, A.J.A.Bonpland &amp; C.S.Kunth, Nov. Gen. Sp. 2: 24 (1817)	Bolivia, Brazil	Bolivia, Brazil North, Brazil Northeast, Brazil South, Brazil Southeast, Brazil West-Central	unknown	unknown	61056-1	http://www.plantsoftheworldonline.org/taxon/urn:lsid:ipni.org:names:61056-1
Amaranthaceae	Pfaffia	minarum	Pfaffia minarum	Pedersen	Pfaffia minarum Pedersen	Adansonia, ser. 3, 19: 237 (1997)	Brazil	Brazil Southeast, Brazil West-Central	unknown	unknown	314696-2	http://www.plantsoftheworldonline.org/taxon/urn:lsid:ipni.org:names:314696-2
Amaranthaceae	Pfaffia	rupestris	Pfaffia rupestris	Marchior., Miotto & J.C.Siqueira	Pfaffia rupestris Marchior., Miotto & J.C.Siqueira	Rodriguesia 59: 130 (2008)	Brazil	Brazil Southeast	unknown	unknown	77095076-1	http://www.plantsoftheworldonline.org/taxon/urn:lsid:ipni.org:names:77095076-1
Amaranthaceae	Pfaffia	sarcophylla	Pfaffia sarcophylla	Pedersen	Pfaffia sarcophylla Pedersen	Adansonia, ser. 3, 19: 239 (1997)	Brazil	Brazil West-Central	unknown	unknown	314699-2	http://www.plantsoftheworldonline.org/taxon/urn:lsid:ipni.org:names:314699-2
Amaranthaceae	Pfaffia	sericantha	Pfaffia sericantha	(Mart.) Pedersen	Pfaffia sericantha (Mart.) Pedersen	Bull. Mus. Natl. Hist. Nat., B, Adansonia 12: 90 (1990)	Brazil	Brazil Northeast, Brazil Southeast, Brazil West-Central	unknown	unknown	282573-2	http://www.plantsoftheworldonline.org/taxon/urn:lsid:ipni.org:names:282573-2
Amaranthaceae	Pfaffia	siqueiriana	Pfaffia siqueiriana	Marchior. & Miotto	Pfaffia siqueiriana Marchior. & Miotto	Pesquisas, Bot. 58: 384 (2007)	Brazil	Brazil Northeast, Brazil Southeast	unknown	unknown	77089227-1	http://www.plantsoftheworldonline.org/taxon/urn:lsid:ipni.org:names:77089227-1
Amaranthaceae	Pfaffia	townsendii	Pfaffia townsendii	Pedersen	Pfaffia townsendii Pedersen	Bull. Mus. Natl. Hist. Nat., B, Adansonia 12: 92 (1990)	Brazil	Brazil Northeast, Brazil Southeast, Brazil West-Central	unknown	unknown	282574-2	http://www.plantsoftheworldonline.org/taxon/urn:lsid:ipni.org:names:282574-2
Amaranthaceae	Pfaffia	tuberculosa	Pfaffia tuberculosa	Pedersen	Pfaffia tuberculosa Pedersen	Adansonia, ser. 3, 19: 241 (1997)	Brazil	Brazil Northeast	unknown	unknown	314700-2	http://www.plantsoftheworldonline.org/taxon/urn:lsid:ipni.org:names:314700-2
Amaranthaceae	Pfaffia	tuberosa	Pfaffia tuberosa	(Spreng.) Hicken	Pfaffia tuberosa (Spreng.) Hicken	Apuntes Hist. Nat. 2: 93 (1910)	Argentina, Bolivia, Brazil, Colombia, Costa Rica, Paraguay, Uruguay	Argentina Northeast, Bolivia, Brazil South, Brazil Southeast, Brazil West-Central, Colombia, Costa Rica, Paraguay, Uruguay	unknown	unknown	1219488-2	http://www.plantsoftheworldonline.org/taxon/urn:lsid:ipni.org:names:1219488-2
Amaranthaceae	Pfaffia	velutina	Pfaffia velutina	Mart.	Pfaffia velutina Mart.	Nov. Gen. Sp. Pl. Bras. 2: 23 (1826)	Brazil	Brazil Southeast	unknown	unknown	61080-1	http://www.plantsoftheworldonline.org/taxon/urn:lsid:ipni.org:names:61080-1
Amaranthaceae	Pseudoplantago	friesii	Pseudoplantago friesii	Suess.	Pseudoplantago friesii Suess.	Repert. Spec. Nov. Regni Veg. 35: 335 (1934)	Argentina, Brazil	Argentina Northeast, Brazil South	unknown	unknown	211545-2	http://www.plantsoftheworldonline.org/taxon/urn:lsid:ipni.org:names:211545-2
Amaranthaceae	Quaternella	confusa	Quaternella confusa	Pedersen	Quaternella confusa Pedersen	Bull. Mus. Natl. Hist. Nat., B, Adansonia 12: 94 (1990)	Brazil	Brazil Northeast, Brazil Southeast, Brazil West-Central	unknown	unknown	284105-2	http://www.plantsoftheworldonline.org/taxon/urn:lsid:ipni.org:names:284105-2
Amaranthaceae	Quaternella	ephedroides	Quaternella ephedroides	Pedersen	Quaternella ephedroides Pedersen	Adansonia, ser. 3, 19: 245 (1997)	Brazil	Brazil Northeast, Brazil Southeast	unknown	unknown	314703-2	http://www.plantsoftheworldonline.org/taxon/urn:lsid:ipni.org:names:314703-2
Amaranthaceae	Quaternella	glabratoides	Quaternella glabratoides	(Suess.) Pedersen	Quaternella glabratoides (Suess.) Pedersen	Adansonia, ser. 3, 19: 247 (1997)	Brazil	Brazil South, Brazil Southeast, Brazil West-Central	unknown	unknown	999139-1	http://www.plantsoftheworldonline.org/taxon/urn:lsid:ipni.org:names:999139-1
Amaranthaceae	Salicornia	neei	Salicornia neei	Lag.	Salicornia neei Lag.	Mem. Pl. Barrill.: 51 (1817)	Argentina, Bolivia, Brazil, Chile, Ecuador, Galapagos, Juan Fernandez Is., Peru, Venezuela	Argentina Northeast, Argentina Northwest, Argentina South, Bolivia, Brazil South, Chile Central, Chile North, Chile South, Ecuador, Galapagos, Juan Fernandez Is., Peru, Venezuela	unknown	unknown	166563-1	http://www.plantsoftheworldonline.org/taxon/urn:lsid:ipni.org:names:166563-1
Amaranthaceae	Xerosiphon	angustiflorus	Xerosiphon angustiflorus	(Mart.) Pedersen	Xerosiphon angustiflorus (Mart.) Pedersen	Bull. Mus. Natl. Hist. Nat., B, Adansonia 12: 95 (1990)	Brazil	Brazil North, Brazil Northeast, Brazil Southeast, Brazil West-Central	unknown	unknown	287089-2	http://www.plantsoftheworldonline.org/taxon/urn:lsid:ipni.org:names:287089-2
Amaranthaceae	Xerosiphon	aphyllus	Xerosiphon aphyllus	(Pohl ex Moq.) Pedersen	Xerosiphon aphyllus (Pohl ex Moq.) Pedersen	Bull. Mus. Natl. Hist. Nat., B, Adansonia 12: 95 (1990)	Brazil	Brazil North, Brazil Northeast, Brazil Southeast, Brazil West-Central	unknown	unknown	948224-1	http://www.plantsoftheworldonline.org/taxon/urn:lsid:ipni.org:names:948224-1
Amaryllidaceae	Cearanthes	fuscoviolacea	Cearanthes fuscoviolacea	Ravenna	Cearanthes fuscoviolacea Ravenna	Onira 5: 11 (2000)	Brazil	Brazil Northeast	unknown	unknown	330333-2	http://www.plantsoftheworldonline.org/taxon/urn:lsid:ipni.org:names:330333-2
Amaryllidaceae	Crinum	amazonicum	Crinum amazonicum	Ravenna	Crinum amazonicum Ravenna	Pl. Life 37: 81 (1981)	Brazil	Brazil North	unknown	unknown	69440-2	http://www.plantsoftheworldonline.org/taxon/urn:lsid:ipni.org:names:69440-2
Amaryllidaceae	Crinum	erubescens	Crinum erubescens	L.f. ex Aiton	Crinum erubescens L.f. ex Aiton	Hort. Kew. 1: 413 (1789)	Belize, Brazil, Colombia, Costa Rica, Ecuador, French Guiana, Guyana, Honduras, Mexico, Nicaragua, Panama, Paraguay, Peru, Suriname, Venezuela	Belize, Brazil North, Brazil Northeast, Brazil Southeast, Colombia, Costa Rica, Ecuador, French Guiana, Guyana, Honduras, Mexico Central, Mexico Southwest, Nicaragua, Panama, Paraguay, Peru, Suriname, Venezuela	Cuba, Dominican Republic, Haiti, Leeward Is., Trinidad-Tobago	Cuba, Dominican Republic, Haiti, Leeward Is., Trinidad-Tobago	30032850-2	http://www.plantsoftheworldonline.org/taxon/urn:lsid:ipni.org:names:30032850-2
Amaryllidaceae	Crinum	salsum	Crinum salsum	Ravenna	Crinum salsum Ravenna	Pl. Life 38: 42 (1982)	Brazil	Brazil Southeast	unknown	unknown	69463-2	http://www.plantsoftheworldonline.org/taxon/urn:lsid:ipni.org:names:69463-2
Amaryllidaceae	Crinum	undulatum	Crinum undulatum	Hook.	Crinum undulatum Hook.	Exot. Fl.: t. 200 (1826)	Brazil, Peru	Brazil Northeast, Peru	unknown	unknown	64098-1	http://www.plantsoftheworldonline.org/taxon/urn:lsid:ipni.org:names:64098-1
Amaryllidaceae	Crinum	virgineum	Crinum virgineum	Mart. ex Schult. & Schult.f.	Crinum virgineum Mart. ex Schult. & Schult.f.	J.J.Roemer &amp; J.A.Schultes, Syst. Veg. ed. 15[bis]. 7: 855 (1830)	Brazil	Brazil Southeast	unknown	unknown	64109-1	http://www.plantsoftheworldonline.org/taxon/urn:lsid:ipni.org:names:64109-1
Amaryllidaceae	Griffinia	alba	Griffinia alba	K.D.Preuss & Meerow	Griffinia alba K.D.Preuss & Meerow	Novon 10: 320 (2000)	Brazil	Brazil Northeast	unknown	unknown	320443-2	http://www.plantsoftheworldonline.org/taxon/urn:lsid:ipni.org:names:320443-2
Amaryllidaceae	Griffinia	albolineata	Griffinia albolineata	Campos-Rocha	Griffinia albolineata Campos-Rocha	Syst. Bot. 44: 311 (2019)	Brazil	Brazil Southeast	unknown	unknown	77200482-1	http://www.plantsoftheworldonline.org/taxon/urn:lsid:ipni.org:names:77200482-1
Amaryllidaceae	Griffinia	angustifolia	Griffinia angustifolia	Campos-Rocha, Dutilh & Semir	Griffinia angustifolia Campos-Rocha, Dutilh & Semir	Cienciamerica 6(1): 41 (2017)	Brazil	Brazil Northeast	unknown	unknown	60474231-2	http://www.plantsoftheworldonline.org/taxon/urn:lsid:ipni.org:names:60474231-2
Amaryllidaceae	Griffinia	aracensis	Griffinia aracensis	Ravenna	Griffinia aracensis Ravenna	Pl. Life 34: 82 (1978)	Brazil	Brazil Northeast, Brazil Southeast	unknown	unknown	113449-2	http://www.plantsoftheworldonline.org/taxon/urn:lsid:ipni.org:names:113449-2
Amaryllidaceae	Griffinia	arifolia	Griffinia arifolia	Ravenna	Griffinia arifolia Ravenna	Onira 4: 19 (2000)	Brazil	Brazil Northeast	unknown	unknown	330433-2	http://www.plantsoftheworldonline.org/taxon/urn:lsid:ipni.org:names:330433-2
Amaryllidaceae	Griffinia	capixabae	Griffinia capixabae	Campos-Rocha & Dutilh	Griffinia capixabae Campos-Rocha & Dutilh	Phytotaxa 327: 176 (2017)	Brazil	Brazil Southeast	unknown	unknown	77177694-1	http://www.plantsoftheworldonline.org/taxon/urn:lsid:ipni.org:names:77177694-1
Amaryllidaceae	Griffinia	colatinensis	Griffinia colatinensis	Ravenna	Griffinia colatinensis Ravenna	Onira 4: 22 (2000)	Brazil	Brazil Southeast	unknown	unknown	330437-2	http://www.plantsoftheworldonline.org/taxon/urn:lsid:ipni.org:names:330437-2
Amaryllidaceae	Griffinia	concinna	Griffinia concinna	(Mart. ex Schult. & Schult.f.) Ravenna	Griffinia concinna (Mart. ex Schult. & Schult.f.) Ravenna	Pl. Life 27: 84 (1971)	Brazil	Brazil Southeast	unknown	unknown	113451-2	http://www.plantsoftheworldonline.org/taxon/urn:lsid:ipni.org:names:113451-2
Amaryllidaceae	Griffinia	espiritensis	Griffinia espiritensis	Ravenna	Griffinia espiritensis Ravenna	Pl. Life 25: 67 (1969)	Brazil	Brazil Northeast, Brazil Southeast	unknown	unknown	113452-2	http://www.plantsoftheworldonline.org/taxon/urn:lsid:ipni.org:names:113452-2
Amaryllidaceae	Griffinia	gardneriana	Griffinia gardneriana	(Herb.) Ravenna	Griffinia gardneriana (Herb.) Ravenna	Pl. Life 25: 63 (1969)	Brazil	Brazil Northeast	unknown	unknown	113453-2	http://www.plantsoftheworldonline.org/taxon/urn:lsid:ipni.org:names:113453-2
Amaryllidaceae	Griffinia	hyacinthina	Griffinia hyacinthina	(Ker Gawl.) Ker Gawl.	Griffinia hyacinthina (Ker Gawl.) Ker Gawl.	Bot. Reg. 6: t. 444 (1820)	Brazil	Brazil Southeast	unknown	unknown	64573-1	http://www.plantsoftheworldonline.org/taxon/urn:lsid:ipni.org:names:64573-1
Amaryllidaceae	Griffinia	ilheusiana	Griffinia ilheusiana	Ravenna	Griffinia ilheusiana Ravenna	Onira 4: 21 (2000)	Brazil	Brazil Northeast	unknown	unknown	330436-2	http://www.plantsoftheworldonline.org/taxon/urn:lsid:ipni.org:names:330436-2
Amaryllidaceae	Griffinia	intermedia	Griffinia intermedia	Lindl.	Griffinia intermedia Lindl.	Bot. Reg. 12: t. 990 (1826)	Brazil	Brazil Northeast, Brazil Southeast	unknown	unknown	64574-1	http://www.plantsoftheworldonline.org/taxon/urn:lsid:ipni.org:names:64574-1
Amaryllidaceae	Griffinia	itambensis	Griffinia itambensis	Ravenna	Griffinia itambensis Ravenna	Pl. Life 30: 70 (1974)	Brazil	Brazil Northeast, Brazil Southeast	unknown	unknown	113455-2	http://www.plantsoftheworldonline.org/taxon/urn:lsid:ipni.org:names:113455-2
Amaryllidaceae	Griffinia	liboniana	Griffinia liboniana	E.Morren	Griffinia liboniana E.Morren	Ann. Soc. Roy. Agric. Gand 1: 143 (1845)	Brazil	Brazil Northeast, Brazil Southeast	unknown	unknown	927924-1	http://www.plantsoftheworldonline.org/taxon/urn:lsid:ipni.org:names:927924-1
Amaryllidaceae	Griffinia	meerowiana	Griffinia meerowiana	Campos-Rocha & M.Peixoto	Griffinia meerowiana Campos-Rocha & M.Peixoto	Phytotaxa 344: 229 (2018)	Brazil	Brazil Southeast	unknown	unknown	77177705-1	http://www.plantsoftheworldonline.org/taxon/urn:lsid:ipni.org:names:77177705-1
Amaryllidaceae	Griffinia	mucurina	Griffinia mucurina	Ravenna	Griffinia mucurina Ravenna	Onira 4: 20 (2000)	Brazil	Brazil Northeast	unknown	unknown	330434-2	http://www.plantsoftheworldonline.org/taxon/urn:lsid:ipni.org:names:330434-2
Amaryllidaceae	Griffinia	nocturna	Griffinia nocturna	Ravenna	Griffinia nocturna Ravenna	Pl. Life 25: 63 (1969)	Brazil	Brazil Northeast, Brazil West-Central	unknown	unknown	113457-2	http://www.plantsoftheworldonline.org/taxon/urn:lsid:ipni.org:names:113457-2
Amaryllidaceae	Griffinia	ornata	Griffinia ornata	T.Moore	Griffinia ornata T.Moore	Gard. Chron., n.s., 5: 266 (1876)	Brazil	Brazil Southeast	unknown	unknown	64578-1	http://www.plantsoftheworldonline.org/taxon/urn:lsid:ipni.org:names:64578-1
Amaryllidaceae	Griffinia	parviflora	Griffinia parviflora	Ker Gawl.	Griffinia parviflora Ker Gawl.	Bot. Reg. 6: t. 511 (1821)	Brazil	Brazil Northeast, Brazil Southeast	unknown	unknown	64579-1	http://www.plantsoftheworldonline.org/taxon/urn:lsid:ipni.org:names:64579-1
Amaryllidaceae	Griffinia	paubrasilica	Griffinia paubrasilica	Ravenna	Griffinia paubrasilica Ravenna	Onira 4: 20 (2000)	Brazil	Brazil Northeast	unknown	unknown	330435-2	http://www.plantsoftheworldonline.org/taxon/urn:lsid:ipni.org:names:330435-2
Amaryllidaceae	Griffinia	rochae	Griffinia rochae	G.M.Morel	Griffinia rochae G.M.Morel	Baileya 8: 133 (1961)	Brazil	Brazil Southeast	unknown	unknown	113458-2	http://www.plantsoftheworldonline.org/taxon/urn:lsid:ipni.org:names:113458-2
Amaryllidaceae	Griffinia	rostrata	Griffinia rostrata	Ravenna	Griffinia rostrata Ravenna	Pl. Life 34: 82 (1978)	Brazil	Brazil West-Central	unknown	unknown	113459-2	http://www.plantsoftheworldonline.org/taxon/urn:lsid:ipni.org:names:113459-2
Amaryllidaceae	Hippeastrum	angustifolium	Hippeastrum angustifolium	Pax	Hippeastrum angustifolium Pax	Bot. Jahrb. Syst. 11: 321 (1889)	Argentina, Brazil, Paraguay	Argentina Northeast, Brazil South, Brazil Southeast, Paraguay	unknown	unknown	122734-2	http://www.plantsoftheworldonline.org/taxon/urn:lsid:ipni.org:names:122734-2
Amaryllidaceae	Hippeastrum	apertispathum	Hippeastrum apertispathum	(Traub) H.E.Moore	Hippeastrum apertispathum (Traub) H.E.Moore	Baileya 11: 16 (1963)	Brazil	Brazil Southeast	unknown	unknown	122736-2	http://www.plantsoftheworldonline.org/taxon/urn:lsid:ipni.org:names:122736-2
Amaryllidaceae	Hippeastrum	aulicum	Hippeastrum aulicum	(Ker Gawl.) Herb.	Hippeastrum aulicum (Ker Gawl.) Herb.	Appendix: 31 (1821)	Brazil, Paraguay	Brazil Northeast, Brazil South, Brazil Southeast, Paraguay	unknown	unknown	65037-1	http://www.plantsoftheworldonline.org/taxon/urn:lsid:ipni.org:names:65037-1
Amaryllidaceae	Hippeastrum	blossfeldiae	Hippeastrum blossfeldiae	(Traub & J.L.Doran) Van Scheepen	Hippeastrum blossfeldiae (Traub & J.L.Doran) Van Scheepen	Taxon 46: 17 (1997)	Brazil	Brazil South, Brazil Southeast	unknown	unknown	993999-1	http://www.plantsoftheworldonline.org/taxon/urn:lsid:ipni.org:names:993999-1
Amaryllidaceae	Hippeastrum	brasilianum	Hippeastrum brasilianum	(Traub & J.L.Doran) Dutilh	Hippeastrum brasilianum (Traub & J.L.Doran) Dutilh	Taxon 46: 17 (1997)	Brazil	Brazil Southeast	unknown	unknown	994000-1	http://www.plantsoftheworldonline.org/taxon/urn:lsid:ipni.org:names:994000-1
Amaryllidaceae	Hippeastrum	caiaponicum	Hippeastrum caiaponicum	(Ravenna) Dutilh	Hippeastrum caiaponicum (Ravenna) Dutilh	Taxon 46: 17 (1997)	Brazil	Brazil West-Central	unknown	unknown	994001-1	http://www.plantsoftheworldonline.org/taxon/urn:lsid:ipni.org:names:994001-1
Amaryllidaceae	Hippeastrum	calyptratum	Hippeastrum calyptratum	(Ker Gawl.) Herb.	Hippeastrum calyptratum (Ker Gawl.) Herb.	Appendix: 31 (1821)	Brazil	Brazil South, Brazil Southeast	unknown	unknown	65055-1	http://www.plantsoftheworldonline.org/taxon/urn:lsid:ipni.org:names:65055-1
Amaryllidaceae	Hippeastrum	canastrense	Hippeastrum canastrense	Dutilh & R.S.Oliveira	Hippeastrum canastrense Dutilh & R.S.Oliveira	Phytotaxa 145: 39 (2013)	Brazil	Brazil Southeast	unknown	unknown	77136527-1	http://www.plantsoftheworldonline.org/taxon/urn:lsid:ipni.org:names:77136527-1
Amaryllidaceae	Hippeastrum	cipoanum	Hippeastrum cipoanum	(Ravenna) Meerow	Hippeastrum cipoanum (Ravenna) Meerow	Diversity Phylogeny Evol. Monocotyledons: 159 (2010)	Brazil	Brazil Southeast	unknown	unknown	77110107-1	http://www.plantsoftheworldonline.org/taxon/urn:lsid:ipni.org:names:77110107-1
Amaryllidaceae	Hippeastrum	correiense	Hippeastrum correiense	(Bury) Worsley	Hippeastrum correiense (Bury) Worsley	Gard. Chron., ser. 3, 85: 377 (1929)	Brazil	Brazil Southeast	unknown	unknown	65063-1	http://www.plantsoftheworldonline.org/taxon/urn:lsid:ipni.org:names:65063-1
Amaryllidaceae	Hippeastrum	curitibanum	Hippeastrum curitibanum	(Ravenna) Dutilh	Hippeastrum curitibanum (Ravenna) Dutilh	Taxon 46: 17 (1997)	Brazil	Brazil South	unknown	unknown	994005-1	http://www.plantsoftheworldonline.org/taxon/urn:lsid:ipni.org:names:994005-1
Amaryllidaceae	Hippeastrum	damazianum	Hippeastrum damazianum	Beauverd	Hippeastrum damazianum Beauverd	Bull. Herb. Boissier, ser. 2, 6: 585 (1906)	Brazil	Brazil Southeast	unknown	unknown	122768-2	http://www.plantsoftheworldonline.org/taxon/urn:lsid:ipni.org:names:122768-2
Amaryllidaceae	Hippeastrum	diniz-cruziae	Hippeastrum diniz-cruziae	Dutilh & Semir	Hippeastrum diniz-cruziae Dutilh & Semir	Phytotaxa 145: 41 (2013)	Brazil	Brazil Southeast	unknown	unknown	77136528-1	http://www.plantsoftheworldonline.org/taxon/urn:lsid:ipni.org:names:77136528-1
Amaryllidaceae	Hippeastrum	dutilhianum	Hippeastrum dutilhianum	(Buneker, R.E.Bastian & C.M.Costa) Christenh. & Byng	Hippeastrum dutilhianum (Buneker, R.E.Bastian & C.M.Costa) Christenh. & Byng	Global Fl. 4: 60 (2018)	Brazil	Brazil Northeast	unknown	unknown	77183088-1	http://www.plantsoftheworldonline.org/taxon/urn:lsid:ipni.org:names:77183088-1
Amaryllidaceae	Hippeastrum	elegans	Hippeastrum elegans	(Spreng.) H.E.Moore	Hippeastrum elegans (Spreng.) H.E.Moore	Baileya 11: 16 (1963)	Bolivia, Brazil, Colombia, Costa Rica, Guyana, Suriname, Venezuela	Bolivia, Brazil Northeast, Brazil West-Central, Colombia, Costa Rica, Guyana, Suriname, Venezuela	Nicaragua, Peru	Nicaragua, Peru	122772-2	http://www.plantsoftheworldonline.org/taxon/urn:lsid:ipni.org:names:122772-2
Amaryllidaceae	Hippeastrum	espiritense	Hippeastrum espiritense	(Traub) H.E.Moore	Hippeastrum espiritense (Traub) H.E.Moore	Baileya 11: 16 (1963)	Brazil	Brazil Southeast	unknown	unknown	122779-2	http://www.plantsoftheworldonline.org/taxon/urn:lsid:ipni.org:names:122779-2
Amaryllidaceae	Hippeastrum	gertianum	Hippeastrum gertianum	(Ravenna) Dutilh	Hippeastrum gertianum (Ravenna) Dutilh	Taxon 46: 17 (1997)	Brazil	Brazil South	unknown	unknown	994010-1	http://www.plantsoftheworldonline.org/taxon/urn:lsid:ipni.org:names:994010-1
Amaryllidaceae	Hippeastrum	glaucescens	Hippeastrum glaucescens	(Mart. ex Schult. & Schult.f.) Herb.	Hippeastrum glaucescens (Mart. ex Schult. & Schult.f.) Herb.	Amaryllidaceae: 139 (1837)	Argentina, Brazil	Argentina Northeast, Brazil Northeast, Brazil South, Brazil Southeast, Brazil West-Central	unknown	unknown	65087-1	http://www.plantsoftheworldonline.org/taxon/urn:lsid:ipni.org:names:65087-1
Amaryllidaceae	Hippeastrum	goianum	Hippeastrum goianum	(Ravenna) Meerow	Hippeastrum goianum (Ravenna) Meerow	Taxon 46: 17 (1997)	Brazil	Brazil West-Central	unknown	unknown	994011-1	http://www.plantsoftheworldonline.org/taxon/urn:lsid:ipni.org:names:994011-1
Amaryllidaceae	Hippeastrum	guarapuavicum	Hippeastrum guarapuavicum	(Ravenna) Van Scheepen	Hippeastrum guarapuavicum (Ravenna) Van Scheepen	Taxon 46: 17 (1997)	Argentina, Brazil, Paraguay	Argentina Northeast, Brazil South, Paraguay	unknown	unknown	994012-1	http://www.plantsoftheworldonline.org/taxon/urn:lsid:ipni.org:names:994012-1
Amaryllidaceae	Hippeastrum	hemographes	Hippeastrum hemographes	(Ravenna) Dutilh	Hippeastrum hemographes (Ravenna) Dutilh	Taxon 46: 17 (1997)	Brazil	Brazil South	unknown	unknown	994013-1	http://www.plantsoftheworldonline.org/taxon/urn:lsid:ipni.org:names:994013-1
Amaryllidaceae	Hippeastrum	idimae	Hippeastrum idimae	Dutilh & R.S.Oliveira	Hippeastrum idimae Dutilh & R.S.Oliveira	Phytotaxa 307(2): 147 (2017)	Brazil	Brazil Southeast	unknown	unknown	77163012-1	http://www.plantsoftheworldonline.org/taxon/urn:lsid:ipni.org:names:77163012-1
Amaryllidaceae	Hippeastrum	iguazuanum	Hippeastrum iguazuanum	(Ravenna) T.R.Dudley & M.Williams	Hippeastrum iguazuanum (Ravenna) T.R.Dudley & M.Williams	Taxon 33: 271 (1984)	Argentina, Brazil	Argentina Northeast, Brazil South	unknown	unknown	914076-1	http://www.plantsoftheworldonline.org/taxon/urn:lsid:ipni.org:names:914076-1
Amaryllidaceae	Hippeastrum	kromeri	Hippeastrum kromeri	(Worsley) Meerow	Hippeastrum kromeri (Worsley) Meerow	Taxon 46: 17 (1997)	Brazil	Brazil Southeast	unknown	unknown	1114653-2	http://www.plantsoftheworldonline.org/taxon/urn:lsid:ipni.org:names:1114653-2
Amaryllidaceae	Hippeastrum	lavrense	Hippeastrum lavrense	(Ravenna) R.S.Oliveira & Dutilh	Hippeastrum lavrense (Ravenna) R.S.Oliveira & Dutilh	Taxon 68: 487 (2019)	Brazil	Brazil Southeast	unknown	unknown	77203200-1	http://www.plantsoftheworldonline.org/taxon/urn:lsid:ipni.org:names:77203200-1
Amaryllidaceae	Hippeastrum	leucobasis	Hippeastrum leucobasis	(Ravenna) Dutilh	Hippeastrum leucobasis (Ravenna) Dutilh	Taxon 46: 18 (1997)	Brazil	Brazil West-Central	unknown	unknown	994018-1	http://www.plantsoftheworldonline.org/taxon/urn:lsid:ipni.org:names:994018-1
Amaryllidaceae	Hippeastrum	lunaris	Hippeastrum lunaris	Campos-Rocha & Meerow	Hippeastrum lunaris Campos-Rocha & Meerow	Phytotaxa 360: 92 (2018)	Brazil	Brazil West-Central	unknown	unknown	77187702-1	http://www.plantsoftheworldonline.org/taxon/urn:lsid:ipni.org:names:77187702-1
Amaryllidaceae	Hippeastrum	maracasum	Hippeastrum maracasum	(Traub) H.E.Moore	Hippeastrum maracasum (Traub) H.E.Moore	Baileya 11: 16 (1963)	Brazil	Brazil Northeast	unknown	unknown	122799-2	http://www.plantsoftheworldonline.org/taxon/urn:lsid:ipni.org:names:122799-2
Amaryllidaceae	Hippeastrum	marumbiense	Hippeastrum marumbiense	(Ravenna) Van Scheepen	Hippeastrum marumbiense (Ravenna) Van Scheepen	Taxon 46: 18 (1997)	Brazil	Brazil South	unknown	unknown	994019-1	http://www.plantsoftheworldonline.org/taxon/urn:lsid:ipni.org:names:994019-1
Amaryllidaceae	Hippeastrum	mauroi	Hippeastrum mauroi	Campos-Rocha & Dutilh	Hippeastrum mauroi Campos-Rocha & Dutilh	Phytotaxa 360: 96 (2018)	Brazil	Brazil West-Central	unknown	unknown	77186992-1	http://www.plantsoftheworldonline.org/taxon/urn:lsid:ipni.org:names:77186992-1
Amaryllidaceae	Hippeastrum	minasgerais	Hippeastrum minasgerais	(Traub) Meerow	Hippeastrum minasgerais (Traub) Meerow	Taxon 46: 18 (1997)	Brazil	Brazil Southeast	unknown	unknown	994020-1	http://www.plantsoftheworldonline.org/taxon/urn:lsid:ipni.org:names:994020-1
Amaryllidaceae	Hippeastrum	mirum	Hippeastrum mirum	(Ravenna) Christenh. & Byng	Hippeastrum mirum (Ravenna) Christenh. & Byng	Global Fl. 4: 62 (2018)	Brazil	Brazil North	unknown	unknown	77182938-1	http://www.plantsoftheworldonline.org/taxon/urn:lsid:ipni.org:names:77182938-1
Amaryllidaceae	Hippeastrum	monanthum	Hippeastrum monanthum	(Ravenna) Meerow	Hippeastrum monanthum (Ravenna) Meerow	Taxon 46: 18 (1997)	Brazil	Brazil Northeast, Brazil West-Central	unknown	unknown	994022-1	http://www.plantsoftheworldonline.org/taxon/urn:lsid:ipni.org:names:994022-1
Amaryllidaceae	Hippeastrum	morelianum	Hippeastrum morelianum	Lem.	Hippeastrum morelianum Lem.	Hort. Universel 4: 37 (1842)	Brazil	Brazil Southeast	unknown	unknown	65117-1	http://www.plantsoftheworldonline.org/taxon/urn:lsid:ipni.org:names:65117-1
Amaryllidaceae	Hippeastrum	papilio	Hippeastrum papilio	(Ravenna) Van Scheepen	Hippeastrum papilio (Ravenna) Van Scheepen	Taxon 46: 18 (1997)	Brazil	Brazil South	unknown	unknown	994024-1	http://www.plantsoftheworldonline.org/taxon/urn:lsid:ipni.org:names:994024-1
Amaryllidaceae	Hippeastrum	paradisiacum	Hippeastrum paradisiacum	(Ravenna) Meerow	Hippeastrum paradisiacum (Ravenna) Meerow	Taxon 46: 18 (1997)	Brazil	Brazil West-Central	unknown	unknown	994026-1	http://www.plantsoftheworldonline.org/taxon/urn:lsid:ipni.org:names:994026-1
Amaryllidaceae	Hippeastrum	paranaense	Hippeastrum paranaense	(Traub) Meerow	Hippeastrum paranaense (Traub) Meerow	Taxon 46: 18 (1997)	Brazil	Brazil South	unknown	unknown	994027-1	http://www.plantsoftheworldonline.org/taxon/urn:lsid:ipni.org:names:994027-1
Amaryllidaceae	Hippeastrum	psittacinum	Hippeastrum psittacinum	(Ker Gawl.) Herb.	Hippeastrum psittacinum (Ker Gawl.) Herb.	Appendix: 31 (1821)	Brazil	Brazil Northeast, Brazil South, Brazil Southeast	unknown	unknown	65135-1	http://www.plantsoftheworldonline.org/taxon/urn:lsid:ipni.org:names:65135-1
Amaryllidaceae	Hippeastrum	puniceum	Hippeastrum puniceum	(Lam.) Voss	Hippeastrum puniceum (Lam.) Voss	Vilm. Blumengartn. ed. 3. 1: 1033 (1895)	Bolivia, Brazil, Colombia, Ecuador, French Guiana, Guyana, Peru, Suriname, Venezuela	Bolivia, Brazil Northeast, Brazil Southeast, Brazil West-Central, Colombia, Ecuador, French Guiana, Guyana, Peru, Suriname, Venezuela	Angola, Bahamas, Belize, Cayman Is., Chagos Archipelago, Cook Is., Cuba, Dominican Republic, Gulf of Guinea Is., Haiti, Honduras, Jamaica, Leeward Is., Marianas, Marshall Is., Mexico, Nauru, New Caledonia, Nicaragua, Norfolk Is., Papua New Guinea, Solomon Islands, Puerto Rico, Rodrigues, Rwanda, Seychelles, Society Is., Sri Lanka, Trinidad-Tobago, United States, Windward Is., Zimbabwe	Angola, Bahamas, Belize, Cayman Is., Chagos Archipelago, Cook Is., Cuba, Dominican Republic, Gulf of Guinea Is., Haiti, Hawaii, Honduras, Jamaica, Leeward Is., Louisiana, Marianas, Marshall Is., Mexico Central, Mexico Gulf, Mexico Southeast, Mexico Southwest, Nauru, New Caledonia, Nicaragua, Norfolk Is., Puerto Rico, Rodrigues, Rwanda, Seychelles, Society Is., Solomon Is., Sri Lanka, Texas, Trini…	122815-2	http://www.plantsoftheworldonline.org/taxon/urn:lsid:ipni.org:names:122815-2
Amaryllidaceae	Hippeastrum	pyrophilum	Hippeastrum pyrophilum	R.E.Bastian	Hippeastrum pyrophilum R.E.Bastian	Fontqueria 57: 88 (2020)	Brazil	Brazil South	unknown	unknown	77210720-1	http://www.plantsoftheworldonline.org/taxon/urn:lsid:ipni.org:names:77210720-1
Amaryllidaceae	Hippeastrum	ramboi	Hippeastrum ramboi	R.E.Bastian & Buneker	Hippeastrum ramboi R.E.Bastian & Buneker	Balduinia 60: 3 (2017)	Brazil	Brazil South	unknown	unknown	77166340-1	http://www.plantsoftheworldonline.org/taxon/urn:lsid:ipni.org:names:77166340-1
Amaryllidaceae	Hippeastrum	reginae	Hippeastrum reginae	(L.) Herb.	Hippeastrum reginae (L.) Herb.	Appendix: 31 (1821)	Bolivia, Brazil, Peru	Bolivia, Brazil Southeast, Brazil West-Central, Peru	Ascension, Brazil, Mauritius, Venezuela	Ascension, Brazil South, Mauritius, Venezuela	65143-1	http://www.plantsoftheworldonline.org/taxon/urn:lsid:ipni.org:names:65143-1
Amaryllidaceae	Hippeastrum	reticulatum	Hippeastrum reticulatum	(L'Her.) Herb.	Hippeastrum reticulatum (L'Her.) Herb.	Bot. Mag. 51: t. 2475 (1824)	Argentina, Brazil	Argentina Northeast, Brazil Northeast, Brazil South, Brazil Southeast	Marianas	Marianas	65145-1	http://www.plantsoftheworldonline.org/taxon/urn:lsid:ipni.org:names:65145-1
Amaryllidaceae	Hippeastrum	roseoalbum	Hippeastrum roseoalbum	R.S.Oliveira & Dutilh	Hippeastrum roseoalbum R.S.Oliveira & Dutilh	Phytotaxa 145: 41 (2013)	Brazil	Brazil Southeast	unknown	unknown	77136529-1	http://www.plantsoftheworldonline.org/taxon/urn:lsid:ipni.org:names:77136529-1
Amaryllidaceae	Hippeastrum	rubropictum	Hippeastrum rubropictum	(Ravenna) Meerow	Hippeastrum rubropictum (Ravenna) Meerow	Taxon 46: 18 (1997)	Brazil	Brazil South	unknown	unknown	994029-1	http://www.plantsoftheworldonline.org/taxon/urn:lsid:ipni.org:names:994029-1
Amaryllidaceae	Hippeastrum	sanfranciscanum	Hippeastrum sanfranciscanum	Dutilh & R.S.Oliveira	Hippeastrum sanfranciscanum Dutilh & R.S.Oliveira	Phytotaxa 145: 43 (2013)	Brazil	Brazil Southeast	unknown	unknown	77136530-1	http://www.plantsoftheworldonline.org/taxon/urn:lsid:ipni.org:names:77136530-1
Amaryllidaceae	Hippeastrum	santacatarina	Hippeastrum santacatarina	(Traub) Dutilh	Hippeastrum santacatarina (Traub) Dutilh	Taxon 46: 18 (1997)	Brazil	Brazil South	unknown	unknown	994030-1	http://www.plantsoftheworldonline.org/taxon/urn:lsid:ipni.org:names:994030-1
Amaryllidaceae	Hippeastrum	stapfianum	Hippeastrum stapfianum	(Kraenzl.) R.S.Oliveira & Dutilh	Hippeastrum stapfianum (Kraenzl.) R.S.Oliveira & Dutilh	Taxon 68: 487 (2019)	Brazil	Brazil West-Central	unknown	unknown	77203201-1	http://www.plantsoftheworldonline.org/taxon/urn:lsid:ipni.org:names:77203201-1
Amaryllidaceae	Hippeastrum	stigmovittatum	Hippeastrum stigmovittatum	(Buneker, R.E.Bastian & C.M.Costa) Christenh. & Byng	Hippeastrum stigmovittatum (Buneker, R.E.Bastian & C.M.Costa) Christenh. & Byng	Global Fl. 4: 63 (2018)	Brazil	Brazil Northeast	unknown	unknown	77183448-1	http://www.plantsoftheworldonline.org/taxon/urn:lsid:ipni.org:names:77183448-1
Amaryllidaceae	Hippeastrum	striatum	Hippeastrum striatum	(Lam.) H.E.Moore	Hippeastrum striatum (Lam.) H.E.Moore	Baileya 11: 16 (1963)	Brazil	Brazil Northeast, Brazil South, Brazil Southeast	Caroline Is., United States	Caroline Is., Hawaii	122839-2	http://www.plantsoftheworldonline.org/taxon/urn:lsid:ipni.org:names:122839-2
Amaryllidaceae	Hippeastrum	stylosum	Hippeastrum stylosum	Herb.	Hippeastrum stylosum Herb.	Bot. Mag. 49: t. 2278 (1821)	Brazil, Guyana	Brazil Northeast, Guyana	unknown	unknown	65166-1	http://www.plantsoftheworldonline.org/taxon/urn:lsid:ipni.org:names:65166-1
Amaryllidaceae	Hippeastrum	verdianum	Hippeastrum verdianum	Buneker & R.E.Bastian	Hippeastrum verdianum Buneker & R.E.Bastian	Balduinia 64: 53 (2018)	Brazil	Brazil South	unknown	unknown	77192135-1	http://www.plantsoftheworldonline.org/taxon/urn:lsid:ipni.org:names:77192135-1
Amaryllidaceae	Hippeastrum	vittatum	Hippeastrum vittatum	(L'Her.) Herb.	Hippeastrum vittatum (L'Her.) Herb.	Appendix: 31 (1821)	Argentina, Bolivia, Brazil	Argentina Northeast, Bolivia, Brazil South	Dominican Republic, Haiti, Niue, Peru, Venezuelan Antilles	Dominican Republic, Haiti, Niue, Peru, Venezuelan Antilles	65185-1	http://www.plantsoftheworldonline.org/taxon/urn:lsid:ipni.org:names:65185-1
Amaryllidaceae	Hymenocallis	littoralis	Hymenocallis littoralis	(Jacq.) Salisb.	Hymenocallis littoralis (Jacq.) Salisb.	Trans. Hort. Soc. London 1: 338 (1812)	Belize, Brazil, Colombia, Costa Rica, Honduras, Mexico, Nicaragua, Panama, Peru, Venezuela	Belize, Brazil Northeast, Brazil Southeast, Brazil West-Central, Colombia, Costa Rica, Honduras, Mexico Central, Mexico Gulf, Mexico Northeast, Mexico Southeast, Mexico Southwest, Nicaragua, Panama, Peru, Venezuela	Angola, Bangladesh, Cape Verde, Caroline Is., Central African Republic, Chagos Archipelago, Comoros, Cook Is., Ecuador, Equatorial Guinea, Fiji, French Guiana, Gambia, Gilbert Is., Guinea, Guinea-Bissau, Gulf of Guinea Is., India, Indonesia, Line Is., Marianas, Marquesas, Marshall Is., Mauritius, Nauru, Niue, Ogasawara-shoto, Papua New Guinea, Philippines, Samoa, Seychelles, Society Is., Sri Lank…	Angola, Bangladesh, Bismarck Archipelago, Cape Verde, Caroline Is., Central African Repu, Chagos Archipelago, Comoros, Cook Is., Ecuador, Equatorial Guinea, Fiji, French Guiana, Gambia, Gilbert Is., Guinea, Guinea-Bissau, Gulf of Guinea Is., Hawaii, India, Jawa, Line Is., Marianas, Marquesas, Marshall Is., Mauritius, Nauru, Niue, Ogasawara-shoto, Philippines, Samoa, Seychelles, Society Is., Sri L…	30048918-2	http://www.plantsoftheworldonline.org/taxon/urn:lsid:ipni.org:names:30048918-2
Amaryllidaceae	Hymenocallis	tubiflora	Hymenocallis tubiflora	Salisb.	Hymenocallis tubiflora Salisb.	Trans. Hort. Soc. London 1: 341 (1812)	Brazil, French Guiana, Guyana, Suriname, Trinidad-Tobago, Venezuela	Brazil North, French Guiana, Guyana, Suriname, Trinidad-Tobago, Venezuela	unknown	unknown	65327-1	http://www.plantsoftheworldonline.org/taxon/urn:lsid:ipni.org:names:65327-1
Amaryllidaceae	Ipheion	recurvifolium	Ipheion recurvifolium	(C.H.Wright) Traub	Ipheion recurvifolium (C.H.Wright) Traub	Pl. Life 9: 69 (1953)	Argentina, Brazil, Uruguay	Argentina Northeast, Brazil South, Uruguay	unknown	unknown	129101-2	http://www.plantsoftheworldonline.org/taxon/urn:lsid:ipni.org:names:129101-2
Amaryllidaceae	Nothoscordum	aparadense	Nothoscordum aparadense	Ravenna	Nothoscordum aparadense Ravenna	Onira 5: 36 (2001)	Brazil	Brazil South	unknown	unknown	330292-2	http://www.plantsoftheworldonline.org/taxon/urn:lsid:ipni.org:names:330292-2
Amaryllidaceae	Nothoscordum	bahiense	Nothoscordum bahiense	Ravenna	Nothoscordum bahiense Ravenna	Onira 3: 19 (1991)	Brazil	Brazil Northeast	unknown	unknown	959343-1	http://www.plantsoftheworldonline.org/taxon/urn:lsid:ipni.org:names:959343-1
Amaryllidaceae	Nothoscordum	bonariense	Nothoscordum bonariense	(Pers.) Beauverd	Nothoscordum bonariense (Pers.) Beauverd	Bull. Herb. Boissier, ser. 2, 8: 1001 (1909)	Argentina, Brazil, Uruguay	Argentina Northeast, Brazil South, Brazil Southeast, Uruguay	unknown	unknown	170501-2	http://www.plantsoftheworldonline.org/taxon/urn:lsid:ipni.org:names:170501-2
Amaryllidaceae	Nothoscordum	cambarense	Nothoscordum cambarense	Ravenna	Nothoscordum cambarense Ravenna	Onira 9: 53 (2004)	Brazil	Brazil South	unknown	unknown	60433536-2	http://www.plantsoftheworldonline.org/taxon/urn:lsid:ipni.org:names:60433536-2
Amaryllidaceae	Nothoscordum	capivarinum	Nothoscordum capivarinum	Ravenna	Nothoscordum capivarinum Ravenna	Pl. Life 34: 138 (1978)	Brazil	Brazil South	unknown	unknown	170504-2	http://www.plantsoftheworldonline.org/taxon/urn:lsid:ipni.org:names:170504-2
Amaryllidaceae	Nothoscordum	catharinense	Nothoscordum catharinense	Ravenna	Nothoscordum catharinense Ravenna	Onira 1: 46 (1988)	Brazil	Brazil South	unknown	unknown	936527-1	http://www.plantsoftheworldonline.org/taxon/urn:lsid:ipni.org:names:936527-1
Amaryllidaceae	Nothoscordum	clevelandicum	Nothoscordum clevelandicum	Ravenna	Nothoscordum clevelandicum Ravenna	Onira 3: 26 (1991)	Brazil	Brazil South	unknown	unknown	959348-1	http://www.plantsoftheworldonline.org/taxon/urn:lsid:ipni.org:names:959348-1
Amaryllidaceae	Nothoscordum	collinum	Nothoscordum collinum	Ravenna	Nothoscordum collinum Ravenna	Onira 2: 41 (1989)	Brazil	Brazil South	unknown	unknown	957980-1	http://www.plantsoftheworldonline.org/taxon/urn:lsid:ipni.org:names:957980-1
Amaryllidaceae	Nothoscordum	curvipes	Nothoscordum curvipes	Ravenna	Nothoscordum curvipes Ravenna	Onira 3: 23 (1991)	Brazil	Brazil South	unknown	unknown	959346-1	http://www.plantsoftheworldonline.org/taxon/urn:lsid:ipni.org:names:959346-1
Amaryllidaceae	Nothoscordum	dialystemon	Nothoscordum dialystemon	(Guagl.) Crosa	Nothoscordum dialystemon (Guagl.) Crosa	Darwiniana 19: 344 (1975)	Argentina, Brazil, Uruguay	Argentina Northeast, Brazil South, Uruguay	unknown	unknown	170505-2	http://www.plantsoftheworldonline.org/taxon/urn:lsid:ipni.org:names:170505-2
Amaryllidaceae	Nothoscordum	exile	Nothoscordum exile	Ravenna	Nothoscordum exile Ravenna	Pl. Life 34: 140 (1978)	Brazil	Brazil South	unknown	unknown	170509-2	http://www.plantsoftheworldonline.org/taxon/urn:lsid:ipni.org:names:170509-2
Amaryllidaceae	Nothoscordum	gibbatum	Nothoscordum gibbatum	Ravenna	Nothoscordum gibbatum Ravenna	Onira 3: 40 (1991)	Brazil	Brazil South	unknown	unknown	60471972-2	http://www.plantsoftheworldonline.org/taxon/urn:lsid:ipni.org:names:60471972-2
Amaryllidaceae	Nothoscordum	gracile	Nothoscordum gracile	(Aiton) Stearn	Nothoscordum gracile (Aiton) Stearn	Taxon 35: 338 (1986)	Argentina, Bolivia, Brazil, Chile, Colombia, Costa Rica, Ecuador, Guatemala, Honduras, Mexico, Panama, Paraguay, Peru, Uruguay	Argentina Northeast, Argentina Northwest, Argentina South, Bolivia, Brazil South, Chile Central, Colombia, Costa Rica, Ecuador, Guatemala, Honduras, Mexico Southeast, Panama, Paraguay, Peru, Uruguay	Algeria, Australia, Azores, Bermuda, Brazil, Cyprus, Egypt, France, Greece, Indonesia, Italy, Jamaica, Kenya, Libya, Madeira, Malawi, Mauritius, Mexico, Morocco, New Zealand, Norfolk Is., Palestina, Israel, Jordan, Portugal, Reunion, South Africa, Spain, St.Helena, Tanzania, United Kingdom, United States, Zimbabwe	Alabama, Algeria, Azores, Baleares, Bermuda, Brazil Southeast, California, Canary Is., Cape Provinces, Cyprus, East Aegean Is., Egypt, Florida, France, Free State, Georgia, Great Britain, Greece, Jamaica, Jawa, Kenya, KwaZulu-Natal, Libya, Louisiana, Madeira, Malawi, Mauritius, Mexico Northeast, Mexico Southwest, Mississippi, Morocco, New South Wales, New Zealand North, New Zealand South, Norfolk…	130726-3	http://www.plantsoftheworldonline.org/taxon/urn:lsid:ipni.org:names:130726-3
Amaryllidaceae	Nothoscordum	gracilipes	Nothoscordum gracilipes	Ravenna	Nothoscordum gracilipes Ravenna	Onira 1: 45 (1988)	Brazil	Brazil South	unknown	unknown	936526-1	http://www.plantsoftheworldonline.org/taxon/urn:lsid:ipni.org:names:936526-1
Amaryllidaceae	Nothoscordum	ibiramense	Nothoscordum ibiramense	Ravenna	Nothoscordum ibiramense Ravenna	Onira 3: 5 (1990)	Brazil	Brazil South	unknown	unknown	958495-1	http://www.plantsoftheworldonline.org/taxon/urn:lsid:ipni.org:names:958495-1
Amaryllidaceae	Nothoscordum	jaibanum	Nothoscordum jaibanum	Ravenna	Nothoscordum jaibanum Ravenna	Onira 4: 55 (2000)	Brazil	Brazil Southeast	unknown	unknown	330469-2	http://www.plantsoftheworldonline.org/taxon/urn:lsid:ipni.org:names:330469-2
Amaryllidaceae	Nothoscordum	leptogynum	Nothoscordum leptogynum	Ravenna	Nothoscordum leptogynum Ravenna	Onira 3: 16 (1991)	Brazil	Brazil South	unknown	unknown	959332-1	http://www.plantsoftheworldonline.org/taxon/urn:lsid:ipni.org:names:959332-1
Amaryllidaceae	Nothoscordum	luteomajus	Nothoscordum luteomajus	Ravenna	Nothoscordum luteomajus Ravenna	Onira 5: 37 (2001)	Brazil	Brazil South	unknown	unknown	330293-2	http://www.plantsoftheworldonline.org/taxon/urn:lsid:ipni.org:names:330293-2
Amaryllidaceae	Nothoscordum	montevidense	Nothoscordum montevidense	Beauverd	Nothoscordum montevidense Beauverd	Bull. Herb. Boissier, ser. 2, 6: 1011 (1906)	Argentina, Brazil, Uruguay	Argentina Northeast, Brazil South, Uruguay	unknown	unknown	538823-1	http://www.plantsoftheworldonline.org/taxon/urn:lsid:ipni.org:names:538823-1
Amaryllidaceae	Nothoscordum	muscorum	Nothoscordum muscorum	Ravenna	Nothoscordum muscorum Ravenna	Onira 3: 41 (1991)	Brazil	Brazil South	unknown	unknown	60471971-2	http://www.plantsoftheworldonline.org/taxon/urn:lsid:ipni.org:names:60471971-2
Amaryllidaceae	Nothoscordum	nudicaule	Nothoscordum nudicaule	(Lehm.) Guagl.	Nothoscordum nudicaule (Lehm.) Guagl.	Darwiniana 17: 209 (1972)	Argentina, Bolivia, Brazil, Uruguay	Argentina Northeast, Argentina Northwest, Argentina South, Bolivia, Brazil South, Uruguay	unknown	unknown	170543-2	http://www.plantsoftheworldonline.org/taxon/urn:lsid:ipni.org:names:170543-2
Amaryllidaceae	Nothoscordum	nutans	Nothoscordum nutans	Ravenna	Nothoscordum nutans Ravenna	Onira 9: 54 (2004)	Brazil	Brazil South	unknown	unknown	60433537-2	http://www.plantsoftheworldonline.org/taxon/urn:lsid:ipni.org:names:60433537-2
Amaryllidaceae	Nothoscordum	pernambucanum	Nothoscordum pernambucanum	Ravenna	Nothoscordum pernambucanum Ravenna	Onira 7: 44 (2002)	Brazil	Brazil Northeast	unknown	unknown	330491-2	http://www.plantsoftheworldonline.org/taxon/urn:lsid:ipni.org:names:330491-2
Amaryllidaceae	Nothoscordum	portoalegrense	Nothoscordum portoalegrense	Ravenna	Nothoscordum portoalegrense Ravenna	Onira 3: 20 (1991)	Brazil	Brazil South	unknown	unknown	959344-1	http://www.plantsoftheworldonline.org/taxon/urn:lsid:ipni.org:names:959344-1
Amaryllidaceae	Nothoscordum	pulchellum	Nothoscordum pulchellum	Kunth	Nothoscordum pulchellum Kunth	Enum. Pl. 4: 458 (1843)	Brazil	Brazil West-Central	unknown	unknown	538835-1	http://www.plantsoftheworldonline.org/taxon/urn:lsid:ipni.org:names:538835-1
Amaryllidaceae	Nothoscordum	sengesianum	Nothoscordum sengesianum	Ravenna	Nothoscordum sengesianum Ravenna	Onira 3: 29 (1991)	Brazil	Brazil South	unknown	unknown	959350-1	http://www.plantsoftheworldonline.org/taxon/urn:lsid:ipni.org:names:959350-1
Amaryllidaceae	Nothoscordum	stenandrum	Nothoscordum stenandrum	Ravenna	Nothoscordum stenandrum Ravenna	Onira 2: 45 (1989)	Brazil	Brazil South	unknown	unknown	957983-1	http://www.plantsoftheworldonline.org/taxon/urn:lsid:ipni.org:names:957983-1
Amaryllidaceae	Nothoscordum	tibaginum	Nothoscordum tibaginum	Ravenna	Nothoscordum tibaginum Ravenna	Onira 3: 30 (1991)	Brazil	Brazil South	unknown	unknown	959351-1	http://www.plantsoftheworldonline.org/taxon/urn:lsid:ipni.org:names:959351-1
Amaryllidaceae	Nothoscordum	uruguaianum	Nothoscordum uruguaianum	Ravenna	Nothoscordum uruguaianum Ravenna	Onira 2: 44 (1989)	Argentina, Brazil	Argentina Northeast, Brazil South	unknown	unknown	957982-1	http://www.plantsoftheworldonline.org/taxon/urn:lsid:ipni.org:names:957982-1
Amaryllidaceae	Nothoscordum	vittatum	Nothoscordum vittatum	(Griseb.) Ravenna	Nothoscordum vittatum (Griseb.) Ravenna	Pl. Life 24: 57 (1968)	Argentina, Brazil, Uruguay	Argentina Northeast, Brazil South, Uruguay	unknown	unknown	170559-2	http://www.plantsoftheworldonline.org/taxon/urn:lsid:ipni.org:names:170559-2
Amaryllidaceae	Urceolina	castelnaeana	Urceolina castelnaeana	(Baill.) Traub	Urceolina castelnaeana (Baill.) Traub	Pl. Life 27: 59 (1971)	Brazil, Colombia, Peru	Brazil North, Colombia, Peru	unknown	unknown	261573-2	http://www.plantsoftheworldonline.org/taxon/urn:lsid:ipni.org:names:261573-2
Amaryllidaceae	Urceolina	cyaneosperma	Urceolina cyaneosperma	(Meerow) Christenh. & Byng	Urceolina cyaneosperma (Meerow) Christenh. & Byng	Global Fl. 4: 64 (2018)	Bolivia, Brazil, Peru	Bolivia, Brazil North, Peru	unknown	unknown	77183084-1	http://www.plantsoftheworldonline.org/taxon/urn:lsid:ipni.org:names:77183084-1
Amaryllidaceae	Urceolina	ulei	Urceolina ulei	(Kraenzl.) Traub	Urceolina ulei (Kraenzl.) Traub	Pl. Life 27: 59 (1971)	Bolivia, Brazil, Colombia, Peru	Bolivia, Brazil North, Colombia, Peru	unknown	unknown	261598-2	http://www.plantsoftheworldonline.org/taxon/urn:lsid:ipni.org:names:261598-2
Amaryllidaceae	Worsleya	procera	Worsleya procera	(Lem.) Traub	Worsleya procera (Lem.) Traub	Herbertia 10: 89 (1944)	Brazil	Brazil Northeast, Brazil Southeast	unknown	unknown	269136-2	http://www.plantsoftheworldonline.org/taxon/urn:lsid:ipni.org:names:269136-2
Amaryllidaceae	Zephyranthes	americana	Zephyranthes americana	(Hoffmanns.) Ravenna	Zephyranthes americana (Hoffmanns.) Ravenna	Not. Mens. Mus. Nac. Hist. Nat. 16: 8 (1972)	Argentina, Brazil, Uruguay	Argentina Northeast, Brazil South, Uruguay	unknown	unknown	270912-2	http://www.plantsoftheworldonline.org/taxon/urn:lsid:ipni.org:names:270912-2
Amaryllidaceae	Zephyranthes	amoena	Zephyranthes amoena	Ravenna	Zephyranthes amoena Ravenna	Onira 3: 54 (1999)	Brazil	Brazil South	unknown	unknown	1005705-1	http://www.plantsoftheworldonline.org/taxon/urn:lsid:ipni.org:names:1005705-1
Amaryllidaceae	Zephyranthes	araguaiensis	Zephyranthes araguaiensis	(Ravenna) R.S.Oliveira & Dutilh	Zephyranthes araguaiensis (Ravenna) R.S.Oliveira & Dutilh	Taxon 68: 489 (2019)	Brazil	Brazil North, Brazil West-Central	unknown	unknown	77203205-1	http://www.plantsoftheworldonline.org/taxon/urn:lsid:ipni.org:names:77203205-1
Amaryllidaceae	Zephyranthes	bahiensis	Zephyranthes bahiensis	(Ravenna) R.S.Oliveira & Dutilh	Zephyranthes bahiensis (Ravenna) R.S.Oliveira & Dutilh	Taxon 68: 489 (2019)	Brazil	Brazil Northeast	unknown	unknown	77203207-1	http://www.plantsoftheworldonline.org/taxon/urn:lsid:ipni.org:names:77203207-1
Amaryllidaceae	Zephyranthes	bifida	Zephyranthes bifida	(Herb.) Nic.Garcia & Meerow	Zephyranthes bifida (Herb.) Nic.Garcia & Meerow	Taxon 68: 492 (2019)	Argentina, Bolivia, Brazil, Uruguay	Argentina Northeast, Bolivia, Brazil South, Uruguay	unknown	unknown	77207323-1	http://www.plantsoftheworldonline.org/taxon/urn:lsid:ipni.org:names:77207323-1
Amaryllidaceae	Zephyranthes	blumenavia	Zephyranthes blumenavia	(K.Koch & C.D.Bouche ex Carriere) Nic.Garcia & Dutilh	Zephyranthes blumenavia (K.Koch & C.D.Bouche ex Carriere) Nic.Garcia & Dutilh	Taxon 68: 492 (2019)	Brazil	Brazil South, Brazil Southeast	unknown	unknown	77203264-1	http://www.plantsoftheworldonline.org/taxon/urn:lsid:ipni.org:names:77203264-1
Amaryllidaceae	Zephyranthes	botumirimensis	Zephyranthes botumirimensis	(R.S.Oliveira) R.S.Oliveira & Dutilh	Zephyranthes botumirimensis (R.S.Oliveira) R.S.Oliveira & Dutilh	Taxon 68: 489 (2019)	Brazil	Brazil Southeast	unknown	unknown	77203209-1	http://www.plantsoftheworldonline.org/taxon/urn:lsid:ipni.org:names:77203209-1
Amaryllidaceae	Zephyranthes	brachyandra	Zephyranthes brachyandra	(Baker) Backer	Zephyranthes brachyandra (Baker) Backer	C.A.Backer &amp; R.C.Bakhuizen van der Brink, Fl. Java 11(228): 11 (1951)	Argentina, Bolivia, Brazil, Paraguay	Argentina Northeast, Argentina Northwest, Bolivia, Brazil West-Central, Paraguay	unknown	unknown	67196-1	http://www.plantsoftheworldonline.org/taxon/urn:lsid:ipni.org:names:67196-1
Amaryllidaceae	Zephyranthes	caerulea	Zephyranthes caerulea	(Griseb.) Baker	Zephyranthes caerulea (Griseb.) Baker	Handb. Amaryll.: 37 (1888)	Argentina, Brazil	Argentina Northeast, Brazil South, Brazil West-Central	unknown	unknown	67214-1	http://www.plantsoftheworldonline.org/taxon/urn:lsid:ipni.org:names:67214-1
Amaryllidaceae	Zephyranthes	candida	Zephyranthes candida	Herb.	Zephyranthes candida Herb.	Bot. Mag. 53: t. 2607 (1826)	Argentina, Brazil, Paraguay, Uruguay	Argentina Northeast, Brazil South, Brazil Southeast, Paraguay, Uruguay	Australia, Bangladesh, Bhutan, India, China, India, Leeward Is., Marianas, Nansei-shoto, Nauru, North Korea, South Korea, Papua New Guinea, Solomon Islands, Peru, Seychelles, Society Is., South Africa, Tonga, United States, Windward Is., Zimbabwe	Alabama, Bangladesh, Cape Provinces, China South-Central, China Southeast, East Himalaya, Florida, Georgia, India, Korea, Leeward Is., Louisiana, Marianas, Mississippi, Nansei-shoto, Nauru, North Carolina, Peru, Queensland, Seychelles, Society Is., Solomon Is., South Carolina, Texas, Tonga, Windward Is., Zimbabwe	67201-1	http://www.plantsoftheworldonline.org/taxon/urn:lsid:ipni.org:names:67201-1
Amaryllidaceae	Zephyranthes	capivarina	Zephyranthes capivarina	Ravenna	Zephyranthes capivarina Ravenna	Pl. Life 30: 35 (1974)	Brazil	Brazil South	unknown	unknown	270931-2	http://www.plantsoftheworldonline.org/taxon/urn:lsid:ipni.org:names:270931-2
Amaryllidaceae	Zephyranthes	cearensis	Zephyranthes cearensis	(Herb.) Baker	Zephyranthes cearensis (Herb.) Baker	Handb. Amaryll.: 36 (1888)	Brazil	Brazil Northeast	unknown	unknown	270934-2	http://www.plantsoftheworldonline.org/taxon/urn:lsid:ipni.org:names:270934-2
Amaryllidaceae	Zephyranthes	comunelloi	Zephyranthes comunelloi	R.E.Bastian & Buneker	Zephyranthes comunelloi R.E.Bastian & Buneker	Balduinia 62: 2 (2018)	Brazil	Brazil South	unknown	unknown	60476640-2	http://www.plantsoftheworldonline.org/taxon/urn:lsid:ipni.org:names:60476640-2
Amaryllidaceae	Zephyranthes	concinna	Zephyranthes concinna	(Ravenna) R.S.Oliveira & Dutilh	Zephyranthes concinna (Ravenna) R.S.Oliveira & Dutilh	Taxon 68: 490 (2019)	Brazil	Brazil South	unknown	unknown	77203214-1	http://www.plantsoftheworldonline.org/taxon/urn:lsid:ipni.org:names:77203214-1
Amaryllidaceae	Zephyranthes	contermina	Zephyranthes contermina	(Ravenna) R.S.Oliveira & Dutilh	Zephyranthes contermina (Ravenna) R.S.Oliveira & Dutilh	Taxon 68: 490 (2019)	Brazil	Brazil Northeast	unknown	unknown	77203215-1	http://www.plantsoftheworldonline.org/taxon/urn:lsid:ipni.org:names:77203215-1
Amaryllidaceae	Zephyranthes	datensis	Zephyranthes datensis	(Ravenna) R.S.Oliveira & Dutilh	Zephyranthes datensis (Ravenna) R.S.Oliveira & Dutilh	Taxon 68: 490 (2019)	Brazil	Brazil Northeast, Brazil Southeast	unknown	unknown	77203218-1	http://www.plantsoftheworldonline.org/taxon/urn:lsid:ipni.org:names:77203218-1
Amaryllidaceae	Zephyranthes	duarteana	Zephyranthes duarteana	(Ravenna) R.S.Oliveira & Dutilh	Zephyranthes duarteana (Ravenna) R.S.Oliveira & Dutilh	Taxon 68: 490 (2019)	Brazil	Brazil Southeast	unknown	unknown	77203219-1	http://www.plantsoftheworldonline.org/taxon/urn:lsid:ipni.org:names:77203219-1
Amaryllidaceae	Zephyranthes	flavissima	Zephyranthes flavissima	Ravenna	Zephyranthes flavissima Ravenna	Sellowia 19: 28 (1967)	Argentina, Brazil	Argentina Northeast, Brazil South	unknown	unknown	270948-2	http://www.plantsoftheworldonline.org/taxon/urn:lsid:ipni.org:names:270948-2
Amaryllidaceae	Zephyranthes	gameleirensis	Zephyranthes gameleirensis	(Ravenna) R.S.Oliveira & Dutilh	Zephyranthes gameleirensis (Ravenna) R.S.Oliveira & Dutilh	Taxon 68: 490 (2019)	Brazil	Brazil North	unknown	unknown	77203220-1	http://www.plantsoftheworldonline.org/taxon/urn:lsid:ipni.org:names:77203220-1
Amaryllidaceae	Zephyranthes	goiana	Zephyranthes goiana	(Ravenna) R.S.Oliveira & Dutilh	Zephyranthes goiana (Ravenna) R.S.Oliveira & Dutilh	Taxon 68: 490 (2019)	Brazil	Brazil West-Central	unknown	unknown	77203221-1	http://www.plantsoftheworldonline.org/taxon/urn:lsid:ipni.org:names:77203221-1
Amaryllidaceae	Zephyranthes	gratissima	Zephyranthes gratissima	Ravenna	Zephyranthes gratissima Ravenna	Onira 6: 38 (2001)	Brazil	Brazil South	unknown	unknown	330338-2	http://www.plantsoftheworldonline.org/taxon/urn:lsid:ipni.org:names:330338-2
Amaryllidaceae	Zephyranthes	irwiniana	Zephyranthes irwiniana	(Ravenna) Nic.Garcia	Zephyranthes irwiniana (Ravenna) Nic.Garcia	Taxon 68: 490 (2019)	Brazil	Brazil Southeast	unknown	unknown	77203224-1	http://www.plantsoftheworldonline.org/taxon/urn:lsid:ipni.org:names:77203224-1
Amaryllidaceae	Zephyranthes	itaobina	Zephyranthes itaobina	(Ravenna) Nic.Garcia	Zephyranthes itaobina (Ravenna) Nic.Garcia	Taxon 68: 490 (2019)	Brazil	Brazil Northeast, Brazil Southeast, Brazil West-Central	unknown	unknown	77203226-1	http://www.plantsoftheworldonline.org/taxon/urn:lsid:ipni.org:names:77203226-1
Amaryllidaceae	Zephyranthes	lactea	Zephyranthes lactea	S.Moore	Zephyranthes lactea S.Moore	Trans. Linn. Soc. London, Bot. 4: 495 (1895)	Brazil	Brazil West-Central	unknown	unknown	270961-2	http://www.plantsoftheworldonline.org/taxon/urn:lsid:ipni.org:names:270961-2
Amaryllidaceae	Zephyranthes	lagesiana	Zephyranthes lagesiana	Ravenna	Zephyranthes lagesiana Ravenna	Onira 6: 40 (2001)	Brazil	Brazil South	unknown	unknown	330340-2	http://www.plantsoftheworldonline.org/taxon/urn:lsid:ipni.org:names:330340-2
Amaryllidaceae	Zephyranthes	lagopaivae	Zephyranthes lagopaivae	(Campos-Rocha & Dutilh) Nic.Garcia & Dutilh	Zephyranthes lagopaivae (Campos-Rocha & Dutilh) Nic.Garcia & Dutilh	Taxon 68: 492 (2019)	Brazil	Brazil Southeast	unknown	unknown	77203265-1	http://www.plantsoftheworldonline.org/taxon/urn:lsid:ipni.org:names:77203265-1
Amaryllidaceae	Zephyranthes	lucida	Zephyranthes lucida	(R.S.Oliveira) R.S.Oliveira & Dutilh	Zephyranthes lucida (R.S.Oliveira) R.S.Oliveira & Dutilh	Taxon 68: 490 (2019)	Brazil	Brazil Northeast	unknown	unknown	77203230-1	http://www.plantsoftheworldonline.org/taxon/urn:lsid:ipni.org:names:77203230-1
Amaryllidaceae	Zephyranthes	matogrossensis	Zephyranthes matogrossensis	(Ravenna) R.S.Oliveira & Dutilh	Zephyranthes matogrossensis (Ravenna) R.S.Oliveira & Dutilh	Taxon 68: 490 (2019)	Brazil	Brazil West-Central	unknown	unknown	77203234-1	http://www.plantsoftheworldonline.org/taxon/urn:lsid:ipni.org:names:77203234-1
Amaryllidaceae	Zephyranthes	mesochloa	Zephyranthes mesochloa	Herb.	Zephyranthes mesochloa Herb.	Edwards&#x27;s Bot. Reg. 16: t. 1345 (1830)	Argentina, Brazil, Paraguay, Uruguay	Argentina Northeast, Argentina Northwest, Brazil South, Brazil West-Central, Paraguay, Uruguay	unknown	unknown	67263-1	http://www.plantsoftheworldonline.org/taxon/urn:lsid:ipni.org:names:67263-1
Amaryllidaceae	Zephyranthes	microstigma	Zephyranthes microstigma	Ravenna	Zephyranthes microstigma Ravenna	Onira 10: 8 (2005)	Brazil	Brazil South	unknown	unknown	77065427-1	http://www.plantsoftheworldonline.org/taxon/urn:lsid:ipni.org:names:77065427-1
Amaryllidaceae	Zephyranthes	minima	Zephyranthes minima	Herb.	Zephyranthes minima Herb.	Amaryllidaceae: 172 (1837)	Argentina, Brazil, Uruguay	Argentina Northeast, Brazil South, Uruguay	unknown	unknown	67265-1	http://www.plantsoftheworldonline.org/taxon/urn:lsid:ipni.org:names:67265-1
Amaryllidaceae	Zephyranthes	minor	Zephyranthes minor	(Ravenna) R.S.Oliveira & Dutilh	Zephyranthes minor (Ravenna) R.S.Oliveira & Dutilh	Taxon 68: 490 (2019)	Brazil	Brazil North	unknown	unknown	77203239-1	http://www.plantsoftheworldonline.org/taxon/urn:lsid:ipni.org:names:77203239-1
Amaryllidaceae	Zephyranthes	pantanalensis	Zephyranthes pantanalensis	(Ravenna) R.S.Oliveira & Dutilh	Zephyranthes pantanalensis (Ravenna) R.S.Oliveira & Dutilh	Taxon 68: 490 (2019)	Brazil	Brazil West-Central	unknown	unknown	77203243-1	http://www.plantsoftheworldonline.org/taxon/urn:lsid:ipni.org:names:77203243-1
Amaryllidaceae	Zephyranthes	paranaensis	Zephyranthes paranaensis	Ravenna	Zephyranthes paranaensis Ravenna	Pl. Life 30: 37 (1974)	Brazil	Brazil South	unknown	unknown	270977-2	http://www.plantsoftheworldonline.org/taxon/urn:lsid:ipni.org:names:270977-2
Amaryllidaceae	Zephyranthes	pedunculosa	Zephyranthes pedunculosa	(Herb.) Nic.Garcia & S.C.Arroyo	Zephyranthes pedunculosa (Herb.) Nic.Garcia & S.C.Arroyo	Taxon 68: 493 (2019)	Argentina, Brazil, Paraguay, Uruguay	Argentina Northeast, Brazil South, Paraguay, Uruguay	unknown	unknown	77203285-1	http://www.plantsoftheworldonline.org/taxon/urn:lsid:ipni.org:names:77203285-1
Amaryllidaceae	Zephyranthes	purpurella	Zephyranthes purpurella	Ravenna	Zephyranthes purpurella Ravenna	Onira 8: 41 (2003)	Brazil	Brazil North	unknown	unknown	20011546-1	http://www.plantsoftheworldonline.org/taxon/urn:lsid:ipni.org:names:20011546-1
Amaryllidaceae	Zephyranthes	robusta	Zephyranthes robusta	(Herb.) Baker	Zephyranthes robusta (Herb.) Baker	Handb. Amaryll.: 35 (1888)	Argentina, Brazil, Uruguay	Argentina Northeast, Argentina Northwest, Brazil Northeast, Brazil South, Brazil Southeast, Uruguay	Colombia, Mauritius, South Africa, United States	Colombia, Florida, KwaZulu-Natal, Mauritius	270986-2	http://www.plantsoftheworldonline.org/taxon/urn:lsid:ipni.org:names:270986-2
Amaryllidaceae	Zephyranthes	rubra	Zephyranthes rubra	(Ravenna) R.S.Oliveira & Dutilh	Zephyranthes rubra (Ravenna) R.S.Oliveira & Dutilh	Taxon 68: 490 (2019)	Brazil	Brazil South	unknown	unknown	77203247-1	http://www.plantsoftheworldonline.org/taxon/urn:lsid:ipni.org:names:77203247-1
Amaryllidaceae	Zephyranthes	stellaris	Zephyranthes stellaris	Ravenna	Zephyranthes stellaris Ravenna	Sellowia 19: 28 (1967)	Argentina, Brazil, Paraguay	Argentina Northeast, Brazil South, Brazil West-Central, Paraguay	unknown	unknown	270996-2	http://www.plantsoftheworldonline.org/taxon/urn:lsid:ipni.org:names:270996-2
Amaryllidaceae	Zephyranthes	sylvatica	Zephyranthes sylvatica	(Mart. ex Schult. & Schult.f.) Baker	Zephyranthes sylvatica (Mart. ex Schult. & Schult.f.) Baker	Handb. Amaryll.: 35 (1888)	Brazil	Brazil Northeast	unknown	unknown	270999-2	http://www.plantsoftheworldonline.org/taxon/urn:lsid:ipni.org:names:270999-2
Amaryllidaceae	Zephyranthes	tubispatha	Zephyranthes tubispatha	(L'Her.) Herb.	Zephyranthes tubispatha (L'Her.) Herb.	Appendix: 36 (1821)	Argentina, Bolivia, Brazil, Paraguay, Uruguay	Argentina Northeast, Bolivia, Brazil South, Paraguay, Uruguay	Bangladesh, Bermuda, Cayman Is., Chile, Colombia, Cuba, Dominican Republic, Easter Is., Haiti, India, Jamaica, Leeward Is., Mexico, United States, Windward Is.	Alabama, Bangladesh, Bermuda, Cayman Is., Chile Central, Colombia, Cuba, Dominican Republic, Easter Is., Florida, Haiti, India, Jamaica, Leeward Is., Louisiana, Mexico Northeast, Mississippi, Texas, Windward Is.	67314-1	http://www.plantsoftheworldonline.org/taxon/urn:lsid:ipni.org:names:67314-1
Amaryllidaceae	Zephyranthes	uruguaianica	Zephyranthes uruguaianica	Ravenna	Zephyranthes uruguaianica Ravenna	Onira 10: 9 (2005)	Brazil	Brazil South	unknown	unknown	77065428-1	http://www.plantsoftheworldonline.org/taxon/urn:lsid:ipni.org:names:77065428-1
Anacardiaceae	Anacardium	amapaense	Anacardium amapaense	J.D.Mitch.	Anacardium amapaense J.D.Mitch.	Brittonia 44: 331 (1992)	Brazil, French Guiana	Brazil North, Brazil Northeast, French Guiana	unknown	unknown	301759-2	http://www.plantsoftheworldonline.org/taxon/urn:lsid:ipni.org:names:301759-2
Anacardiaceae	Anacardium	amilcarianum	Anacardium amilcarianum	Machado	Anacardium amilcarianum Machado	Arch. Jard. Bot. Rio de Janeiro 9: 88 (1949)	Brazil	Brazil West-Central	unknown	unknown	12222-2	http://www.plantsoftheworldonline.org/taxon/urn:lsid:ipni.org:names:12222-2
Anacardiaceae	Anacardium	brasiliense	Anacardium brasiliense	Barb.Rodr.	Anacardium brasiliense Barb.Rodr.	Rev. Engenh.: 5 (1883)	Brazil	Brazil North	unknown	unknown	69169-1	http://www.plantsoftheworldonline.org/taxon/urn:lsid:ipni.org:names:69169-1
Anacardiaceae	Anacardium	corymbosum	Anacardium corymbosum	Barb.Rodr.	Anacardium corymbosum Barb.Rodr.	Pl. Mattogross.: 10 (1898)	Brazil	Brazil West-Central	unknown	unknown	12223-2	http://www.plantsoftheworldonline.org/taxon/urn:lsid:ipni.org:names:12223-2
Anacardiaceae	Anacardium	curatellifolium	Anacardium curatellifolium	A.St.-Hil.	Anacardium curatellifolium A.St.-Hil.	Ann. Sci. Nat. (Paris) 23: 272 (1831)	Brazil	Brazil North, Brazil West-Central	unknown	unknown	272097-2	http://www.plantsoftheworldonline.org/taxon/urn:lsid:ipni.org:names:272097-2
Anacardiaceae	Anacardium	giganteum	Anacardium giganteum	Hancock ex Engl.	Anacardium giganteum Hancock ex Engl.	C.F.P.von Martius &amp; auct. suc. (eds.), Fl. Bras. 12(2): 410 (1876)	Bolivia, Brazil, Colombia, Guyana, Peru, Suriname, Venezuela	Bolivia, Brazil North, Brazil Northeast, Brazil West-Central, Colombia, Guyana, Peru, Suriname, Venezuela	unknown	unknown	69177-1	http://www.plantsoftheworldonline.org/taxon/urn:lsid:ipni.org:names:69177-1
Anacardiaceae	Anacardium	humile	Anacardium humile	A.St.-Hil.	Anacardium humile A.St.-Hil.	Ann. Sci. Nat. (Paris) 23: 272 (1831)	Bolivia, Brazil, Paraguay	Bolivia, Brazil North, Brazil Northeast, Brazil South, Brazil Southeast, Brazil West-Central, Paraguay	unknown	unknown	272099-2	http://www.plantsoftheworldonline.org/taxon/urn:lsid:ipni.org:names:272099-2
Anacardiaceae	Anacardium	kuhlmannianum	Anacardium kuhlmannianum	Machado	Anacardium kuhlmannianum Machado	Arch. Jard. Bot. Rio de Janeiro 9: 89 (1949)	Brazil	Brazil West-Central	unknown	unknown	12226-2	http://www.plantsoftheworldonline.org/taxon/urn:lsid:ipni.org:names:12226-2
Anacardiaceae	Anacardium	microsepalum	Anacardium microsepalum	Loes.	Anacardium microsepalum Loes.	Verh. Bot. Vereins Prov. Brandenburg 48: 175 (1906)	Brazil	Brazil North	unknown	unknown	12228-2	http://www.plantsoftheworldonline.org/taxon/urn:lsid:ipni.org:names:12228-2
Anacardiaceae	Anacardium	nanum	Anacardium nanum	A.St.-Hil.	Anacardium nanum A.St.-Hil.	Ann. Sci. Nat. (Paris) 23: 272 (1831)	Brazil	Brazil Southeast, Brazil West-Central	unknown	unknown	69189-1	http://www.plantsoftheworldonline.org/taxon/urn:lsid:ipni.org:names:69189-1
Anacardiaceae	Anacardium	negrense	Anacardium negrense	Pires & Froes	Anacardium negrense Pires & Froes	Bol. Tecn. Inst. Agron. N. 15: 20 (1948)	Brazil, Colombia, Peru	Brazil North, Colombia, Peru	unknown	unknown	12229-2	http://www.plantsoftheworldonline.org/taxon/urn:lsid:ipni.org:names:12229-2
Anacardiaceae	Anacardium	occidentale	Anacardium occidentale	L.	Anacardium occidentale L.	Sp. Pl.: 383 (1753)	Bolivia, Brazil, Colombia, Ecuador, French Guiana, Guyana, Peru, Suriname, Trinidad-Tobago, Venezuela	Bolivia, Brazil North, Brazil Northeast, Brazil Southeast, Brazil West-Central, Colombia, Ecuador, French Guiana, Guyana, Peru, Suriname, Trinidad-Tobago, Venezuela	Andaman Is., Angola, Bangladesh, Belize, Benin, Burkina Faso, Cambodia, Cameroon, Caroline Is., Cayman Is., Central African Republic, China, Comoros, Costa Rica, Cuba, Dominican Republic, El Salvador, Gambia, Guatemala, Guinea-Bissau, Gulf of Guinea Is., Haiti, Honduras, India, Indonesia, Jamaica, Kenya, Laos, Leeward Is., Malaysia, Marianas, Marquesas, Mexico, Mozambique, Myanmar, Nicaragua, Nic…	Andaman Is., Angola, Assam, Bangladesh, Belize, Benin, Burkina, Cambodia, Cameroon, Caroline Is., Cayman Is., Central African Repu, China South-Central, China Southeast, Comoros, Congo, Costa Rica, Cuba, Dominican Republic, El Salvador, Gambia, Guatemala, Guinea-Bissau, Gulf of Guinea Is., Haiti, Honduras, India, Jamaica, Kenya, KwaZulu-Natal, Laos, Leeward Is., Malaya, Marianas, Marquesas, Mexic…	319068-2	http://www.plantsoftheworldonline.org/taxon/urn:lsid:ipni.org:names:319068-2
Anacardiaceae	Anacardium	othonianum	Anacardium othonianum	Rizzini	Anacardium othonianum Rizzini	Anais Acad. Brasil. Ci. 41: 243 (1969)	Brazil	Brazil West-Central	unknown	unknown	69195-1	http://www.plantsoftheworldonline.org/taxon/urn:lsid:ipni.org:names:69195-1
Anacardiaceae	Anacardium	parvifolium	Anacardium parvifolium	Ducke	Anacardium parvifolium Ducke	Arch. Jard. Bot. Rio de Janeiro 5: 157 (1930)	Brazil, Colombia, Peru	Brazil North, Colombia, Peru	unknown	unknown	12232-2	http://www.plantsoftheworldonline.org/taxon/urn:lsid:ipni.org:names:12232-2
Anacardiaceae	Anacardium	rondonianum	Anacardium rondonianum	Machado	Anacardium rondonianum Machado	Arch. Jard. Bot. Rio de Janeiro 9: 87 (1949)	Brazil	Brazil West-Central	unknown	unknown	12234-2	http://www.plantsoftheworldonline.org/taxon/urn:lsid:ipni.org:names:12234-2
Anacardiaceae	Anacardium	spruceanum	Anacardium spruceanum	Benth. ex Engl.	Anacardium spruceanum Benth. ex Engl.	C.F.P.von Martius &amp; auct. suc. (eds.), Fl. Bras. 12(2): 410 (1876)	Bolivia, Brazil, French Guiana, Guyana, Suriname, Venezuela	Bolivia, Brazil North, Brazil Northeast, French Guiana, Guyana, Suriname, Venezuela	unknown	unknown	272107-2	http://www.plantsoftheworldonline.org/taxon/urn:lsid:ipni.org:names:272107-2
Anacardiaceae	Anacardium	tenuifolium	Anacardium tenuifolium	Ducke	Anacardium tenuifolium Ducke	Ann. Acad. Brasil. Sci. 11: 16 (1939)	Brazil	Brazil North	unknown	unknown	12235-2	http://www.plantsoftheworldonline.org/taxon/urn:lsid:ipni.org:names:12235-2
Anacardiaceae	Antrocaryon	amazonicum	Antrocaryon amazonicum	(Ducke) B.L.Burtt & A.W.Hill	Antrocaryon amazonicum (Ducke) B.L.Burtt & A.W.Hill	Ann. Bot. (Oxford), n.s., 1: 251 (1937)	Brazil, Colombia	Brazil North, Brazil West-Central, Colombia	unknown	unknown	16050-2	http://www.plantsoftheworldonline.org/taxon/urn:lsid:ipni.org:names:16050-2
Anacardiaceae	Astronium	concinnum	Astronium concinnum	Schott	Astronium concinnum Schott	K.P.J.Sprengel, Syst. Veg. 4(2): 404 (1827)	Brazil	Brazil Northeast, Brazil Southeast	unknown	unknown	69234-1	http://www.plantsoftheworldonline.org/taxon/urn:lsid:ipni.org:names:69234-1
Anacardiaceae	Astronium	fraxinifolium	Astronium fraxinifolium	Schott	Astronium fraxinifolium Schott	K.P.J.Sprengel, Syst. Veg. 4(2): 404 (1827)	Argentina, Bolivia, Brazil, Colombia, Guyana, Paraguay, Peru, Suriname, Venezuela	Argentina Northeast, Bolivia, Brazil North, Brazil Northeast, Brazil Southeast, Brazil West-Central, Colombia, Guyana, Paraguay, Peru, Suriname, Venezuela	unknown	unknown	69236-1	http://www.plantsoftheworldonline.org/taxon/urn:lsid:ipni.org:names:69236-1
Anacardiaceae	Astronium	gardneri	Astronium gardneri	Mattick	Astronium gardneri Mattick	Notizbl. Bot. Gart. Berlin-Dahlem 11: 1007 (1934)	Brazil	Brazil Northeast, Brazil Southeast	unknown	unknown	25907-2	http://www.plantsoftheworldonline.org/taxon/urn:lsid:ipni.org:names:25907-2
Anacardiaceae	Astronium	glaziovii	Astronium glaziovii	Mattick	Astronium glaziovii Mattick	Notizbl. Bot. Gart. Berlin-Dahlem 11: 1007 (1934)	Brazil	Brazil Southeast	unknown	unknown	25908-2	http://www.plantsoftheworldonline.org/taxon/urn:lsid:ipni.org:names:25908-2
Anacardiaceae	Astronium	graveolens	Astronium graveolens	Jacq.	Astronium graveolens Jacq.	Enum. Syst. Pl.: 33 (1760)	Belize, Bolivia, Brazil, Colombia, Costa Rica, Ecuador, El Salvador, Guatemala, Honduras, Mexico, Nicaragua, Panama, Paraguay, Peru, Venezuela	Belize, Bolivia, Brazil North, Brazil Northeast, Brazil South, Brazil Southeast, Brazil West-Central, Colombia, Costa Rica, Ecuador, El Salvador, Guatemala, Honduras, Mexico Gulf, Mexico Northeast, Mexico Southeast, Mexico Southwest, Nicaragua, Panama, Paraguay, Peru, Venezuela	unknown	unknown	69240-1	http://www.plantsoftheworldonline.org/taxon/urn:lsid:ipni.org:names:69240-1
Anacardiaceae	Astronium	lecointei	Astronium lecointei	Ducke	Astronium lecointei Ducke	Arch. Jard. Bot. Rio de Janeiro 3: 202 (1922)	Bolivia, Brazil, Colombia, Peru, Suriname, Venezuela	Bolivia, Brazil North, Brazil Northeast, Brazil West-Central, Colombia, Peru, Suriname, Venezuela	unknown	unknown	25916-2	http://www.plantsoftheworldonline.org/taxon/urn:lsid:ipni.org:names:25916-2
Anacardiaceae	Astronium	nelson-rosae	Astronium nelson-rosae	Santin	Astronium nelson-rosae Santin	Revista Brasil. Bot. 14(2): 103 (1991)	Brazil	Brazil North, Brazil Southeast, Brazil West-Central	unknown	unknown	303881-2	http://www.plantsoftheworldonline.org/taxon/urn:lsid:ipni.org:names:303881-2
Anacardiaceae	Astronium	pumilum	Astronium pumilum	J.D.Mitch. & Daly	Astronium pumilum J.D.Mitch. & Daly	Brittonia 69: 460 (2017)	Bolivia, Brazil	Bolivia, Brazil North, Brazil West-Central	unknown	unknown	77177644-1	http://www.plantsoftheworldonline.org/taxon/urn:lsid:ipni.org:names:77177644-1
Anacardiaceae	Astronium	ulei	Astronium ulei	Mattick	Astronium ulei Mattick	Notizbl. Bot. Gart. Berlin-Dahlem 11: 996 (1934)	Brazil, French Guiana, Guyana, Suriname, Venezuela	Brazil North, French Guiana, Guyana, Suriname, Venezuela	unknown	unknown	25921-2	http://www.plantsoftheworldonline.org/taxon/urn:lsid:ipni.org:names:25921-2
Anacardiaceae	Campnosperma	gummiferum	Campnosperma gummiferum	(Benth.) Marchand	Campnosperma gummiferum (Benth.) Marchand	Rev. Anacardiac.: 173 (1869)	Brazil, Colombia, Peru, Venezuela	Brazil North, Colombia, Peru, Venezuela	unknown	unknown	69384-1	http://www.plantsoftheworldonline.org/taxon/urn:lsid:ipni.org:names:69384-1
Anacardiaceae	Cyrtocarpa	caatingae	Cyrtocarpa caatingae	J.D.Mitch. & Daly	Cyrtocarpa caatingae J.D.Mitch. & Daly	Ann. Missouri Bot. Gard. 78: 188 (1991)	Brazil	Brazil Northeast, Brazil Southeast, Brazil West-Central	unknown	unknown	275629-2	http://www.plantsoftheworldonline.org/taxon/urn:lsid:ipni.org:names:275629-2
Anacardiaceae	Cyrtocarpa	velutinifolia	Cyrtocarpa velutinifolia	(R.S.Cowan) J.D.Mitch. & Daly	Cyrtocarpa velutinifolia (R.S.Cowan) J.D.Mitch. & Daly	Ann. Missouri Bot. Gard. 78: 186 (1991)	Brazil, Colombia, Guyana, Netherlands Antilles, Venezuela	Brazil North, Colombia, Guyana, Netherlands Antilles, Venezuela	unknown	unknown	275630-2	http://www.plantsoftheworldonline.org/taxon/urn:lsid:ipni.org:names:275630-2
Anacardiaceae	Lithraea	brasiliensis	Lithraea brasiliensis	Marchand	Lithraea brasiliensis Marchand	Rev. Anacardiac.: 183 (1869)	Argentina, Brazil, Uruguay	Argentina Northeast, Brazil South, Brazil Southeast, Uruguay	unknown	unknown	69837-1	http://www.plantsoftheworldonline.org/taxon/urn:lsid:ipni.org:names:69837-1
Anacardiaceae	Lithraea	molleoides	Lithraea molleoides	(Vell.) Engl.	Lithraea molleoides (Vell.) Engl.	C.F.P.von Martius &amp; auct. suc. (eds.), Fl. Bras. 12(2): 394 (1876)	Argentina, Bolivia, Brazil, Mexico, Paraguay, Uruguay	Argentina Northeast, Argentina Northwest, Bolivia, Brazil Northeast, Brazil South, Brazil Southeast, Brazil West-Central, Mexico Central, Paraguay, Uruguay	Tunisia, United States	California, Tunisia	69847-1	http://www.plantsoftheworldonline.org/taxon/urn:lsid:ipni.org:names:69847-1
Anacardiaceae	Loxopterygium	gardneri	Loxopterygium gardneri	Engl.	Loxopterygium gardneri Engl.	A.L.P.P.de Candolle &amp; A.C.P.de Candolle, Monogr. Phan. 4: 460 (1883)	Brazil	Brazil Northeast	unknown	unknown	144118-2	http://www.plantsoftheworldonline.org/taxon/urn:lsid:ipni.org:names:144118-2
Anacardiaceae	Myracrodruon	balansae	Myracrodruon balansae	(Engl.) Santin	Myracrodruon balansae (Engl.) Santin	Revista Brasil. Bot. 14: 135 (1991)	Argentina, Brazil, Paraguay	Argentina Northeast, Brazil South, Paraguay	unknown	unknown	963395-1	http://www.plantsoftheworldonline.org/taxon/urn:lsid:ipni.org:names:963395-1
Anacardiaceae	Myracrodruon	urundeuva	Myracrodruon urundeuva	Allemao	Myracrodruon urundeuva Allemao	Trab. Comm. Sci. Expl., Bot. 1: 3 (1862)	Argentina, Bolivia, Brazil, Paraguay	Argentina Northeast, Argentina Northwest, Bolivia, Brazil North, Brazil Northeast, Brazil South, Brazil Southeast, Brazil West-Central, Paraguay	unknown	unknown	301630-2	http://www.plantsoftheworldonline.org/taxon/urn:lsid:ipni.org:names:301630-2
Anacardiaceae	Schinopsis	balansae	Schinopsis balansae	Engl.	Schinopsis balansae Engl.	Bot. Jahrb. Syst. 6: 286 (1885)	Argentina, Brazil, Paraguay	Argentina Northeast, Brazil West-Central, Paraguay	unknown	unknown	70993-1	http://www.plantsoftheworldonline.org/taxon/urn:lsid:ipni.org:names:70993-1
Anacardiaceae	Schinopsis	brasiliensis	Schinopsis brasiliensis	Engl.	Schinopsis brasiliensis Engl.	C.F.P.von Martius &amp; auct. suc. (eds.), Fl. Bras. 12(2): 404 (1876)	Bolivia, Brazil, Paraguay	Bolivia, Brazil Northeast, Brazil Southeast, Brazil West-Central, Paraguay	unknown	unknown	70994-1	http://www.plantsoftheworldonline.org/taxon/urn:lsid:ipni.org:names:70994-1
Anacardiaceae	Schinus	engleri	Schinus engleri	F.A.Barkley	Schinus engleri F.A.Barkley	Brittonia 5: 178 (1944)	Brazil, Uruguay	Brazil South, Brazil Southeast, Uruguay	unknown	unknown	229172-2	http://www.plantsoftheworldonline.org/taxon/urn:lsid:ipni.org:names:229172-2
Anacardiaceae	Schinus	ferox	Schinus ferox	Hassl.	Schinus ferox Hassl.	Repert. Spec. Nov. Regni Veg. 12: 373 (1913)	Argentina, Brazil, Paraguay, Uruguay	Argentina Northeast, Brazil South, Paraguay, Uruguay	unknown	unknown	229178-2	http://www.plantsoftheworldonline.org/taxon/urn:lsid:ipni.org:names:229178-2
Anacardiaceae	Schinus	lentiscifolia	Schinus lentiscifolia	Marchand	Schinus lentiscifolia Marchand	Rev. Anacardiac.: 164 (1869)	Argentina, Brazil, Paraguay, Uruguay	Argentina Northeast, Brazil South, Paraguay, Uruguay	unknown	unknown	71033-1	http://www.plantsoftheworldonline.org/taxon/urn:lsid:ipni.org:names:71033-1
Anacardiaceae	Schinus	longifolia	Schinus longifolia	(Lindl.) Speg.	Schinus longifolia (Lindl.) Speg.	Anales Soc. Rural Argent. 1910: 413 (1910)	Argentina, Brazil, Paraguay, Uruguay	Argentina Northeast, Argentina Northwest, Brazil South, Brazil West-Central, Paraguay, Uruguay	United States	Texas	71037-1	http://www.plantsoftheworldonline.org/taxon/urn:lsid:ipni.org:names:71037-1
Anacardiaceae	Schinus	molle	Schinus molle	L.	Schinus molle L.	Sp. Pl.: 388 (1753)	Argentina, Brazil, Chile, Paraguay, Peru, Uruguay	Argentina Northeast, Brazil South, Chile North, Paraguay, Peru, Uruguay	Algeria, Angola, Ascension, Botswana, Colombia, Cuba, Ecuador, El Salvador, Eritrea, Ethiopia, Greece, Guatemala, Guinea, Iraq, Italy, Libya, Madeira, Mexico, Morocco, Pakistan, Palestina, Israel, Jordan, Portugal, Puerto Rico, Senegal, Somalia, South Africa, Spain, St.Helena, Tunisia, United States, Yemen	Algeria, Angola, Ascension, Botswana, California, Canary Is., Cape Provinces, Colombia, Cuba, Ecuador, El Salvador, Eritrea, Ethiopia, Florida, Free State, Greece, Guatemala, Guinea, Hawaii, Iraq, Italy, Libya, Madeira, Mexico Central, Mexico Northeast, Mexico Northwest, Mexico Southwest, Morocco, Northern Provinces, Pakistan, Palestine, Portugal, Puerto Rico, Sardegna, Senegal, Sicilia, Somalia,…	71044-1	http://www.plantsoftheworldonline.org/taxon/urn:lsid:ipni.org:names:71044-1
Anacardiaceae	Schinus	pampeana	Schinus pampeana	Bordignon & Vog.Ely	Schinus pampeana Bordignon & Vog.Ely	Phytotaxa 452: 279 (2020)	Brazil	Brazil South	unknown	unknown	77210928-1	http://www.plantsoftheworldonline.org/taxon/urn:lsid:ipni.org:names:77210928-1
Anacardiaceae	Schinus	ramboi	Schinus ramboi	F.A.Barkley	Schinus ramboi F.A.Barkley	Lilloa 28: 51 (1957)	Brazil	Brazil South, Brazil Southeast	unknown	unknown	229229-2	http://www.plantsoftheworldonline.org/taxon/urn:lsid:ipni.org:names:229229-2
Anacardiaceae	Schinus	spinosa	Schinus spinosa	Engl.	Schinus spinosa Engl.	C.F.P.von Martius &amp; auct. suc. (eds.), Fl. Bras. 12(2): 388 (1876)	Brazil	Brazil South	unknown	unknown	71067-1	http://www.plantsoftheworldonline.org/taxon/urn:lsid:ipni.org:names:71067-1
Anacardiaceae	Schinus	terebinthifolia	Schinus terebinthifolia	Raddi	Schinus terebinthifolia Raddi	Mem. Mat. Fis. Soc. Ital. Sci. Modena, Pt. Mem. Fis. 18: 399 (1820)	Argentina, Brazil, Paraguay	Argentina Northeast, Brazil Northeast, Brazil South, Brazil Southeast, Brazil West-Central, Paraguay	Algeria, Angola, Ascension, Australia, Bahamas, Benin, Bermuda, Bolivia, Botswana, Cape Verde, Colombia, Cuba, Dominican Republic, Ecuador, El Salvador, Guatemala, Guinea, Libya, Marianas, Marshall Is., Mauritius, Mexico, Morocco, New Caledonia, Norfolk Is., Ogasawara-shoto, Palestina, Israel, Jordan, Portugal, Puerto Rico, Reunion, Rodrigues, Senegal, South Africa, Spain, St.Helena, Trinidad-Tob…	Alabama, Algeria, Angola, Ascension, Bahamas, Benin, Bermuda, Bolivia, Botswana, California, Canary Is., Cape Provinces, Cape Verde, Colombia, Cuba, Dominican Republic, Ecuador, El Salvador, Florida, Guatemala, Guinea, Hawaii, KwaZulu-Natal, Libya, Marianas, Marshall Is., Mauritius, Mexico Northwest, Morocco, New Caledonia, New South Wales, Norfolk Is., Northern Provinces, Ogasawara-shoto, Palest…	71069-1	http://www.plantsoftheworldonline.org/taxon/urn:lsid:ipni.org:names:71069-1
Anacardiaceae	Schinus	uruguayensis	Schinus uruguayensis	(F.A.Barkley) Silva-Luz	Schinus uruguayensis (F.A.Barkley) Silva-Luz	Molec. Phylogen. Evol. 133: 332 (2018)	Argentina, Brazil, Uruguay	Argentina Northeast, Brazil South, Uruguay	unknown	unknown	77199665-1	http://www.plantsoftheworldonline.org/taxon/urn:lsid:ipni.org:names:77199665-1
Anacardiaceae	Schinus	weinmanniifolia	Schinus weinmanniifolia	Engl.	Schinus weinmanniifolia Engl.	C.F.P.von Martius &amp; auct. suc. (eds.), Fl. Bras. 12(2): 385 (1876)	Argentina, Brazil, Paraguay, Uruguay	Argentina Northeast, Brazil South, Brazil Southeast, Brazil West-Central, Paraguay, Uruguay	unknown	unknown	71076-1	http://www.plantsoftheworldonline.org/taxon/urn:lsid:ipni.org:names:71076-1
Anacardiaceae	Spondias	admirabilis	Spondias admirabilis	J.D.Mitch. & Daly	Spondias admirabilis J.D.Mitch. & Daly	PhytoKeys 55: 19 (2015)	Brazil	Brazil Southeast	unknown	unknown	77148927-1	http://www.plantsoftheworldonline.org/taxon/urn:lsid:ipni.org:names:77148927-1
Anacardiaceae	Spondias	bahiensis	Spondias bahiensis	P.Carvalho, Van den Berg & M.Machado	Spondias bahiensis P.Carvalho, Van den Berg & M.Machado	Neodiversity 8: 32 (2015)	Brazil	Brazil Northeast	unknown	unknown	60468636-2	http://www.plantsoftheworldonline.org/taxon/urn:lsid:ipni.org:names:60468636-2
Anacardiaceae	Spondias	expeditionaria	Spondias expeditionaria	J.D.Mitch. & Daly	Spondias expeditionaria J.D.Mitch. & Daly	PhytoKeys 55: 25 (2015)	Brazil	Brazil Southeast	unknown	unknown	77148928-1	http://www.plantsoftheworldonline.org/taxon/urn:lsid:ipni.org:names:77148928-1
Anacardiaceae	Spondias	globosa	Spondias globosa	J.D.Mitch. & Daly	Spondias globosa J.D.Mitch. & Daly	PhytoKeys 55: 27 (2015)	Bolivia, Brazil	Bolivia, Brazil North	unknown	unknown	77148929-1	http://www.plantsoftheworldonline.org/taxon/urn:lsid:ipni.org:names:77148929-1
Anacardiaceae	Spondias	macrocarpa	Spondias macrocarpa	Engl.	Spondias macrocarpa Engl.	C.F.P.von Martius &amp; auct. suc. (eds.), Fl. Bras. 12(2): 375 (1876)	Brazil	Brazil Northeast, Brazil Southeast	unknown	unknown	71472-1	http://www.plantsoftheworldonline.org/taxon/urn:lsid:ipni.org:names:71472-1
Anacardiaceae	Spondias	mombin	Spondias mombin	L.	Spondias mombin L.	Sp. Pl.: 371 (1753)	Aruba, Belize, Bolivia, Brazil, Cayman Is., Colombia, Costa Rica, Cuba, Dominican Republic, Ecuador, El Salvador, French Guiana, Guatemala, Guyana, Haiti, Honduras, Jamaica, Leeward Is., Mexico, Netherlands Antilles, Nicaragua, Panama, Peru, Puerto Rico, Southwest Caribbean, Suriname, Trinidad-Tobago, Venezuela, Venezuelan Antilles, Windward Is.	Aruba, Belize, Bolivia, Brazil North, Brazil Northeast, Brazil Southeast, Brazil West-Central, Cayman Is., Colombia, Costa Rica, Cuba, Dominican Republic, Ecuador, El Salvador, French Guiana, Guatemala, Guyana, Haiti, Honduras, Jamaica, Leeward Is., Mexico Central, Mexico Gulf, Mexico Northeast, Mexico Northwest, Mexico Southeast, Mexico Southwest, Netherlands Antilles, Nicaragua, Panama, Peru, P…	Angola, Benin, Bermuda, Burkina Faso, Cameroon, Cape Verde, Caroline Is., Central African Republic, Chad, Cote d'Ivoire, Gabon, Gambia, Ghana, Guinea, Guinea-Bissau, Gulf of Guinea Is., India, Indonesia, Liberia, Mali, Nauru, Nigeria, Republic of Congo, Senegal, Sierra Leone, Sri Lanka, Sudan, Togo, Zaire	Angola, Assam, Benin, Bermuda, Burkina, Cabinda, Cameroon, Cape Verde, Caroline Is., Central African Repu, Chad, Congo, Gabon, Gambia, Ghana, Guinea, Guinea-Bissau, Gulf of Guinea Is., Ivory Coast, Jawa, Liberia, Mali, Nauru, Nigeria, Senegal, Sierra Leone, Sri Lanka, Sudan, Sumatera, Togo, Zaire	71480-1	http://www.plantsoftheworldonline.org/taxon/urn:lsid:ipni.org:names:71480-1
Anacardiaceae	Spondias	testudinis	Spondias testudinis	J.D.Mitch. & Daly	Spondias testudinis J.D.Mitch. & Daly	Brittonia 50: 448 (1998)	Bolivia, Brazil, Peru	Bolivia, Brazil North, Peru	unknown	unknown	317021-2	http://www.plantsoftheworldonline.org/taxon/urn:lsid:ipni.org:names:317021-2
Anacardiaceae	Spondias	tuberosa	Spondias tuberosa	Arruda	Spondias tuberosa Arruda	H.Koster, Trav. Brazil: 496 (1816)	Brazil	Brazil Northeast, Brazil Southeast	unknown	unknown	71506-1	http://www.plantsoftheworldonline.org/taxon/urn:lsid:ipni.org:names:71506-1
Anacardiaceae	Spondias	venulosa	Spondias venulosa	(Mart. ex Engl.) Engl.	Spondias venulosa (Mart. ex Engl.) Engl.	A.L.P.P.de Candolle &amp; A.C.P.de Candolle, Monogr. Phan. 4: 245 (1883)	Brazil	Brazil Northeast, Brazil Southeast	unknown	unknown	71508-1	http://www.plantsoftheworldonline.org/taxon/urn:lsid:ipni.org:names:71508-1
Anacardiaceae	Tapirira	guianensis	Tapirira guianensis	Aubl.	Tapirira guianensis Aubl.	Hist. Pl. Guiane: 470 (1775)	Belize, Bolivia, Brazil, Colombia, Costa Rica, Ecuador, Honduras, Mexico, Nicaragua, Panama, Paraguay, Peru, Trinidad-Tobago, Venezuela	Belize, Bolivia, Brazil North, Brazil Northeast, Brazil South, Brazil Southeast, Brazil West-Central, Colombia, Costa Rica, Ecuador, Honduras, Mexico Southeast, Nicaragua, Panama, Paraguay, Peru, Trinidad-Tobago, Venezuela	unknown	unknown	71559-1	http://www.plantsoftheworldonline.org/taxon/urn:lsid:ipni.org:names:71559-1
Anacardiaceae	Tapirira	obtusa	Tapirira obtusa	(Benth.) J.D.Mitch.	Tapirira obtusa (Benth.) J.D.Mitch.	Novon 3: 66 (1993)	Bolivia, Brazil, Colombia, Ecuador, French Guiana, Peru, Suriname, Venezuela	Bolivia, Brazil North, Brazil Northeast, Brazil Southeast, Brazil West-Central, Colombia, Ecuador, French Guiana, Peru, Suriname, Venezuela	unknown	unknown	970707-1	http://www.plantsoftheworldonline.org/taxon/urn:lsid:ipni.org:names:970707-1
Anacardiaceae	Tapirira	retusa	Tapirira retusa	Ducke	Tapirira retusa Ducke	Bull. Mus. Natl. Hist. Nat., ser. 2, 4: 741 (1932)	Brazil, Colombia, Peru	Brazil North, Colombia, Peru	unknown	unknown	249404-2	http://www.plantsoftheworldonline.org/taxon/urn:lsid:ipni.org:names:249404-2
Anacardiaceae	Thyrsodium	bolivianum	Thyrsodium bolivianum	J.D.Mitch. & Daly	Thyrsodium bolivianum J.D.Mitch. & Daly	Brittonia 45: 120 (1993)	Bolivia, Brazil, Peru	Bolivia, Brazil North, Peru	unknown	unknown	301379-2	http://www.plantsoftheworldonline.org/taxon/urn:lsid:ipni.org:names:301379-2
Anacardiaceae	Thyrsodium	guianense	Thyrsodium guianense	Sagot ex Marchand	Thyrsodium guianense Sagot ex Marchand	Rev. Anacardiac.: 160 (1869)	Brazil, French Guiana, Guyana, Suriname	Brazil North, French Guiana, Guyana, Suriname	unknown	unknown	306602-2	http://www.plantsoftheworldonline.org/taxon/urn:lsid:ipni.org:names:306602-2
Anacardiaceae	Thyrsodium	herrerense	Thyrsodium herrerense	Encarn.	Thyrsodium herrerense Encarn.	Candollea 39: 1 (1984)	Brazil, Colombia, Peru	Brazil North, Colombia, Peru	unknown	unknown	252949-2	http://www.plantsoftheworldonline.org/taxon/urn:lsid:ipni.org:names:252949-2
Anacardiaceae	Thyrsodium	puberulum	Thyrsodium puberulum	J.D.Mitch. & Daly	Thyrsodium puberulum J.D.Mitch. & Daly	Brittonia 45: 122 (1993)	Brazil, French Guiana, Suriname	Brazil North, French Guiana, Suriname	unknown	unknown	303211-2	http://www.plantsoftheworldonline.org/taxon/urn:lsid:ipni.org:names:303211-2
Anacardiaceae	Thyrsodium	rondonianum	Thyrsodium rondonianum	J.D.Mitch. & Daly	Thyrsodium rondonianum J.D.Mitch. & Daly	Brittonia 45: 118 (1993)	Bolivia, Brazil	Bolivia, Brazil North, Brazil West-Central	unknown	unknown	304613-2	http://www.plantsoftheworldonline.org/taxon/urn:lsid:ipni.org:names:304613-2
Anacardiaceae	Thyrsodium	spruceanum	Thyrsodium spruceanum	Benth.	Thyrsodium spruceanum Benth.	Hooker&#x27;s J. Bot. Kew Gard. Misc. 4: 17 (1852)	Brazil, Colombia, French Guiana, Guyana, Peru, Suriname, Venezuela	Brazil North, Brazil Northeast, Brazil Southeast, Colombia, French Guiana, Guyana, Peru, Suriname, Venezuela	unknown	unknown	71652-1	http://www.plantsoftheworldonline.org/taxon/urn:lsid:ipni.org:names:71652-1
Anisophylleaceae	Anisophyllea	guianensis	Anisophyllea guianensis	Sandwith	Anisophyllea guianensis Sandwith	Kew Bull. 7: 305 (1952)	Brazil, Guyana	Brazil North, Guyana	unknown	unknown	14077-2	http://www.plantsoftheworldonline.org/taxon/urn:lsid:ipni.org:names:14077-2
Anisophylleaceae	Anisophyllea	manausensis	Anisophyllea manausensis	Pires & W.A.Rodrigues	Anisophyllea manausensis Pires & W.A.Rodrigues	Acta Amazonica 1(2): 8 (1971)	Brazil, Colombia, Peru	Brazil North, Colombia, Peru	unknown	unknown	14083-2	http://www.plantsoftheworldonline.org/taxon/urn:lsid:ipni.org:names:14083-2
Anisophylleaceae	Polygonanthus	amazonicus	Polygonanthus amazonicus	Ducke	Polygonanthus amazonicus Ducke	Notizbl. Bot. Gart. Berlin-Dahlem 11: 346 (1932)	Brazil	Brazil North	unknown	unknown	205948-2	http://www.plantsoftheworldonline.org/taxon/urn:lsid:ipni.org:names:205948-2
Anisophylleaceae	Polygonanthus	punctulatus	Polygonanthus punctulatus	Kuhlm.	Polygonanthus punctulatus Kuhlm.	Anais Reuniao Sul-Amer. Bot. 3: 80 (1938 publ. 1939)	Brazil, Colombia	Brazil North, Colombia	unknown	unknown	205949-2	http://www.plantsoftheworldonline.org/taxon/urn:lsid:ipni.org:names:205949-2
Annonaceae	Anaxagorea	acuminata	Anaxagorea acuminata	(Dunal) A.St.-Hil. ex A.DC.	Anaxagorea acuminata (Dunal) A.St.-Hil. ex A.DC.	Mem. Soc. Phys. Geneve 5: 211 (1832)	Brazil, French Guiana, Guyana, Suriname, Trinidad-Tobago, Venezuela	Brazil North, French Guiana, Guyana, Suriname, Trinidad-Tobago, Venezuela	unknown	unknown	72023-1	http://www.plantsoftheworldonline.org/taxon/urn:lsid:ipni.org:names:72023-1
Annonaceae	Anaxagorea	angustifolia	Anaxagorea angustifolia	Timmerman	Anaxagorea angustifolia Timmerman	Proc. Kon. Ned. Akad. Wetensch. C 87: 298 (1984)	Brazil, Venezuela	Brazil North, Venezuela	unknown	unknown	272116-2	http://www.plantsoftheworldonline.org/taxon/urn:lsid:ipni.org:names:272116-2
Annonaceae	Anaxagorea	brachycarpa	Anaxagorea brachycarpa	R.E.Fr.	Anaxagorea brachycarpa R.E.Fr.	Acta Horti Berg. 12: 14 (1934)	Brazil, Colombia, Peru, Venezuela	Brazil North, Colombia, Peru, Venezuela	unknown	unknown	12504-2	http://www.plantsoftheworldonline.org/taxon/urn:lsid:ipni.org:names:12504-2
Annonaceae	Anaxagorea	brevipedicellata	Anaxagorea brevipedicellata	Timmerman	Anaxagorea brevipedicellata Timmerman	Proc. Kon. Ned. Akad. Wetensch. C 87: 299 (1984)	Brazil, French Guiana	Brazil North, French Guiana	unknown	unknown	272117-2	http://www.plantsoftheworldonline.org/taxon/urn:lsid:ipni.org:names:272117-2
Annonaceae	Anaxagorea	brevipes	Anaxagorea brevipes	Benth.	Anaxagorea brevipes Benth.	Hooker&#x27;s J. Bot. Kew Gard. Misc. 5: 8 (1853)	Bolivia, Brazil, Colombia, Ecuador, Guyana, Peru, Suriname, Venezuela	Bolivia, Brazil North, Colombia, Ecuador, Guyana, Peru, Suriname, Venezuela	unknown	unknown	72027-1	http://www.plantsoftheworldonline.org/taxon/urn:lsid:ipni.org:names:72027-1
Annonaceae	Anaxagorea	dolichocarpa	Anaxagorea dolichocarpa	Sprague & Sandwith	Anaxagorea dolichocarpa Sprague & Sandwith	Bull. Misc. Inform. Kew 1930: 475 (1930)	Bolivia, Brazil, Colombia, Ecuador, French Guiana, Guyana, Peru, Suriname, Venezuela	Bolivia, Brazil North, Brazil Northeast, Brazil Southeast, Brazil West-Central, Colombia, Ecuador, French Guiana, Guyana, Peru, Suriname, Venezuela	unknown	unknown	12508-2	http://www.plantsoftheworldonline.org/taxon/urn:lsid:ipni.org:names:12508-2
Annonaceae	Anaxagorea	gigantophylla	Anaxagorea gigantophylla	R.E.Fr.	Anaxagorea gigantophylla R.E.Fr.	Mem. New York Bot. Gard. 9: 330 (1957)	Brazil, Venezuela	Brazil North, Venezuela	unknown	unknown	12509-2	http://www.plantsoftheworldonline.org/taxon/urn:lsid:ipni.org:names:12509-2
Annonaceae	Anaxagorea	macrantha	Anaxagorea macrantha	R.E.Fr.	Anaxagorea macrantha R.E.Fr.	Acta Horti Berg. 12: 27 (1934)	Brazil, Colombia	Brazil North, Colombia	unknown	unknown	12512-2	http://www.plantsoftheworldonline.org/taxon/urn:lsid:ipni.org:names:12512-2
Annonaceae	Anaxagorea	manausensis	Anaxagorea manausensis	Timmerman	Anaxagorea manausensis Timmerman	Proc. Kon. Ned. Akad. Wetensch. C 87: 301 (1984)	Brazil, Peru	Brazil North, Peru	unknown	unknown	272119-2	http://www.plantsoftheworldonline.org/taxon/urn:lsid:ipni.org:names:272119-2
Annonaceae	Anaxagorea	petiolata	Anaxagorea petiolata	R.E.Fr.	Anaxagorea petiolata R.E.Fr.	Lloydia 2: 179 (1939)	Brazil, Colombia, Guyana, Venezuela	Brazil North, Colombia, Guyana, Venezuela	unknown	unknown	12520-2	http://www.plantsoftheworldonline.org/taxon/urn:lsid:ipni.org:names:12520-2
Annonaceae	Anaxagorea	phaeocarpa	Anaxagorea phaeocarpa	Mart.	Anaxagorea phaeocarpa Mart.	Fl. Bras. 13(1): 40 (1841)	Brazil, Colombia, Costa Rica, Ecuador, French Guiana, Nicaragua, Panama, Peru	Brazil North, Colombia, Costa Rica, Ecuador, French Guiana, Nicaragua, Panama, Peru	unknown	unknown	72051-1	http://www.plantsoftheworldonline.org/taxon/urn:lsid:ipni.org:names:72051-1
Annonaceae	Anaxagorea	prinoides	Anaxagorea prinoides	(Dunal) A.St.-Hil. ex A.DC.	Anaxagorea prinoides (Dunal) A.St.-Hil. ex A.DC.	Mem. Soc. Phys. Geneve 5: 218 (1832)	Brazil, French Guiana, Suriname	Brazil North, Brazil Northeast, French Guiana, Suriname	unknown	unknown	72052-1	http://www.plantsoftheworldonline.org/taxon/urn:lsid:ipni.org:names:72052-1
Annonaceae	Anaxagorea	rufa	Anaxagorea rufa	Timmerman	Anaxagorea rufa Timmerman	Proc. Kon. Ned. Akad. Wetensch. C 87: 301 (1984)	Brazil, Colombia, Peru, Venezuela	Brazil North, Colombia, Peru, Venezuela	unknown	unknown	272121-2	http://www.plantsoftheworldonline.org/taxon/urn:lsid:ipni.org:names:272121-2
Annonaceae	Anaxagorea	silvatica	Anaxagorea silvatica	R.E.Fr.	Anaxagorea silvatica R.E.Fr.	Acta Horti Berg. 12: 10 (1934)	Brazil	Brazil Southeast	unknown	unknown	12521-2	http://www.plantsoftheworldonline.org/taxon/urn:lsid:ipni.org:names:12521-2
Annonaceae	Annona	acutiflora	Annona acutiflora	Mart.	Annona acutiflora Mart.	Fl. Bras. 13(1): 10 (1841)	Brazil	Brazil Northeast, Brazil Southeast	unknown	unknown	72144-1	http://www.plantsoftheworldonline.org/taxon/urn:lsid:ipni.org:names:72144-1
Annonaceae	Annona	amazonica	Annona amazonica	R.E.Fr.	Annona amazonica R.E.Fr.	Acta Horti Berg. 10: 266 (1931)	Bolivia, Brazil, Colombia, Costa Rica, Ecuador, Peru	Bolivia, Brazil North, Brazil Northeast, Colombia, Costa Rica, Ecuador, Peru	unknown	unknown	14221-2	http://www.plantsoftheworldonline.org/taxon/urn:lsid:ipni.org:names:14221-2
Annonaceae	Annona	ambotay	Annona ambotay	Aubl.	Annona ambotay Aubl.	Hist. Pl. Guiane 1: 616 (1775)	Bolivia, Brazil, Colombia, Ecuador, French Guiana, Guyana, Peru, Suriname, Venezuela	Bolivia, Brazil North, Brazil West-Central, Colombia, Ecuador, French Guiana, Guyana, Peru, Suriname, Venezuela	unknown	unknown	72148-1	http://www.plantsoftheworldonline.org/taxon/urn:lsid:ipni.org:names:72148-1
Annonaceae	Annona	angustifolia	Annona angustifolia	Huber	Annona angustifolia Huber	Bol. Mus. Goeldi Hist. Nat. Ethnogr. 5: 353 (1909)	Brazil	Brazil North	unknown	unknown	14224-2	http://www.plantsoftheworldonline.org/taxon/urn:lsid:ipni.org:names:14224-2
Annonaceae	Annona	annonoides	Annona annonoides	(R.E.Fr.) Maas & Westra	Annona annonoides (R.E.Fr.) Maas & Westra	Fl. Neotrop. Monogr. 57: 162 (1992)	Brazil	Brazil North	unknown	unknown	970938-1	http://www.plantsoftheworldonline.org/taxon/urn:lsid:ipni.org:names:970938-1
Annonaceae	Annona	asplundiana	Annona asplundiana	R.E.Fr.	Annona asplundiana R.E.Fr.	Ark. Bot. 33A(9): 15 (1947)	Brazil, Peru	Brazil North, Peru	unknown	unknown	14225-2	http://www.plantsoftheworldonline.org/taxon/urn:lsid:ipni.org:names:14225-2
Annonaceae	Annona	atabapensis	Annona atabapensis	Kunth	Annona atabapensis Kunth	F.W.H.von Humboldt, A.J.A.Bonpland &amp; C.S.Kunth, Nov. Gen. Sp. 5: 58 (1821)	Brazil, Venezuela	Brazil North, Venezuela	unknown	unknown	72157-1	http://www.plantsoftheworldonline.org/taxon/urn:lsid:ipni.org:names:72157-1
Annonaceae	Annona	aurantiaca	Annona aurantiaca	Barb.Rodr.	Annona aurantiaca Barb.Rodr.	Pl. Mattogross.: 5 (1898)	Brazil	Brazil North, Brazil Northeast, Brazil West-Central	unknown	unknown	14226-2	http://www.plantsoftheworldonline.org/taxon/urn:lsid:ipni.org:names:14226-2
Annonaceae	Annona	bahiensis	Annona bahiensis	(Maas & Westra) H.Rainer	Annona bahiensis (Maas & Westra) H.Rainer	Ann. Naturhist. Mus. Wien, B 108: 193 (2007)	Brazil	Brazil Northeast, Brazil Southeast	unknown	unknown	77080771-1	http://www.plantsoftheworldonline.org/taxon/urn:lsid:ipni.org:names:77080771-1
Annonaceae	Annona	burchellii	Annona burchellii	R.E.Fr.	Annona burchellii R.E.Fr.	Acta Horti Berg. 10: 232 (1931)	Brazil	Brazil Northeast, Brazil West-Central	unknown	unknown	14232-2	http://www.plantsoftheworldonline.org/taxon/urn:lsid:ipni.org:names:14232-2
Annonaceae	Annona	cacans	Annona cacans	Warm.	Annona cacans Warm.	Vidensk. Meddel. Naturhist. Foren. Kjobenhavn 1873: 155 (1873)	Brazil, Paraguay	Brazil Northeast, Brazil South, Brazil Southeast, Brazil West-Central, Paraguay	unknown	unknown	315549-2	http://www.plantsoftheworldonline.org/taxon/urn:lsid:ipni.org:names:315549-2
Annonaceae	Annona	calcarata	Annona calcarata	(R.E.Fr.) H.Rainer	Annona calcarata (R.E.Fr.) H.Rainer	Ann. Naturhist. Mus. Wien, B 108: 193 (2007)	Brazil	Brazil North	unknown	unknown	77080773-1	http://www.plantsoftheworldonline.org/taxon/urn:lsid:ipni.org:names:77080773-1
Annonaceae	Annona	centrantha	Annona centrantha	(R.E.Fr.) H.Rainer	Annona centrantha (R.E.Fr.) H.Rainer	Ann. Naturhist. Mus. Wien, B 108: 193 (2007)	Brazil, Ecuador, Peru	Brazil North, Ecuador, Peru	unknown	unknown	77080774-1	http://www.plantsoftheworldonline.org/taxon/urn:lsid:ipni.org:names:77080774-1
Annonaceae	Annona	cordifolia	Annona cordifolia	(Szyszyl.) Poepp. ex Maas & Westra	Annona cordifolia (Szyszyl.) Poepp. ex Maas & Westra	Fl. Neotrop. Monogr. 57: 162 (1992)	Bolivia, Brazil, Colombia, Peru	Bolivia, Brazil North, Colombia, Peru	unknown	unknown	72182-1	http://www.plantsoftheworldonline.org/taxon/urn:lsid:ipni.org:names:72182-1
Annonaceae	Annona	coriacea	Annona coriacea	Mart.	Annona coriacea Mart.	Fl. Bras. 13(1): 6 (1841)	Bolivia, Brazil, Paraguay	Bolivia, Brazil North, Brazil Northeast, Brazil South, Brazil Southeast, Brazil West-Central, Paraguay	unknown	unknown	72183-1	http://www.plantsoftheworldonline.org/taxon/urn:lsid:ipni.org:names:72183-1
Annonaceae	Annona	cornifolia	Annona cornifolia	A.St.-Hil.	Annona cornifolia A.St.-Hil.	Fl. Bras. Merid. 1: 33 (1824)	Bolivia, Brazil	Bolivia, Brazil South, Brazil Southeast, Brazil West-Central	unknown	unknown	72184-1	http://www.plantsoftheworldonline.org/taxon/urn:lsid:ipni.org:names:72184-1
Annonaceae	Annona	crassiflora	Annona crassiflora	Mart.	Annona crassiflora Mart.	Fl. Bras. 13(1): 6 (1841)	Brazil, Paraguay	Brazil North, Brazil Northeast, Brazil South, Brazil Southeast, Brazil West-Central, Paraguay	unknown	unknown	72185-1	http://www.plantsoftheworldonline.org/taxon/urn:lsid:ipni.org:names:72185-1
Annonaceae	Annona	crotonifolia	Annona crotonifolia	Mart.	Annona crotonifolia Mart.	Fl. Bras. 13(1): 46 (1841)	Brazil, Paraguay	Brazil Northeast, Brazil Southeast, Brazil West-Central, Paraguay	unknown	unknown	72188-1	http://www.plantsoftheworldonline.org/taxon/urn:lsid:ipni.org:names:72188-1
Annonaceae	Annona	cuspidata	Annona cuspidata	(Mart.) H.Rainer	Annona cuspidata (Mart.) H.Rainer	Ann. Naturhist. Mus. Wien, B 108: 193 (2007)	Bolivia, Brazil, Colombia, Ecuador, French Guiana, Guyana, Peru, Venezuela	Bolivia, Brazil North, Colombia, Ecuador, French Guiana, Guyana, Peru, Venezuela	unknown	unknown	77080775-1	http://www.plantsoftheworldonline.org/taxon/urn:lsid:ipni.org:names:77080775-1
Annonaceae	Annona	deminuta	Annona deminuta	R.E.Fr.	Annona deminuta R.E.Fr.	Acta Horti Berg. 10: 212 (1931)	Brazil, Peru	Brazil North, Peru	unknown	unknown	14249-2	http://www.plantsoftheworldonline.org/taxon/urn:lsid:ipni.org:names:14249-2
Annonaceae	Annona	densicoma	Annona densicoma	Mart.	Annona densicoma Mart.	Fl. Bras. 13(1): 9 (1841)	Brazil, French Guiana, Guyana, Suriname, Venezuela	Brazil North, Brazil Northeast, French Guiana, Guyana, Suriname, Venezuela	unknown	unknown	72190-1	http://www.plantsoftheworldonline.org/taxon/urn:lsid:ipni.org:names:72190-1
Annonaceae	Annona	dioica	Annona dioica	A.St.-Hil.	Annona dioica A.St.-Hil.	Fl. Bras. Merid. 1: 34 (1824)	Bolivia, Brazil, Paraguay	Bolivia, Brazil North, Brazil Northeast, Brazil South, Brazil Southeast, Brazil West-Central, Paraguay	unknown	unknown	72192-1	http://www.plantsoftheworldonline.org/taxon/urn:lsid:ipni.org:names:72192-1
Annonaceae	Annona	dolabripetala	Annona dolabripetala	Raddi	Annona dolabripetala Raddi	Mem. Reale Accad. Sci. Modena 18(Fis.): 394 (1820)	Brazil	Brazil Northeast, Brazil South, Brazil Southeast, Brazil West-Central	unknown	unknown	72197-1	http://www.plantsoftheworldonline.org/taxon/urn:lsid:ipni.org:names:72197-1
Annonaceae	Annona	dolichophylla	Annona dolichophylla	R.E.Fr.	Annona dolichophylla R.E.Fr.	Ark. Bot. 33A(9): 14 (1947)	Brazil, Colombia, Ecuador, Peru	Brazil North, Colombia, Ecuador, Peru	unknown	unknown	14255-2	http://www.plantsoftheworldonline.org/taxon/urn:lsid:ipni.org:names:14255-2
Annonaceae	Annona	echinata	Annona echinata	Dunal	Annona echinata Dunal	Monogr. Anonac.: 68 (1817)	Brazil, French Guiana, Suriname	Brazil North, Brazil Northeast, French Guiana, Suriname	unknown	unknown	72198-1	http://www.plantsoftheworldonline.org/taxon/urn:lsid:ipni.org:names:72198-1
Annonaceae	Annona	edulis	Annona edulis	(Triana & Planch.) H.Rainer	Annona edulis (Triana & Planch.) H.Rainer	Ann. Naturhist. Mus. Wien, B 108: 194 (2007)	Bolivia, Brazil, Colombia, Ecuador, Peru, Venezuela	Bolivia, Brazil North, Colombia, Ecuador, Peru, Venezuela	unknown	unknown	77080778-1	http://www.plantsoftheworldonline.org/taxon/urn:lsid:ipni.org:names:77080778-1
Annonaceae	Annona	emarginata	Annona emarginata	(Schltdl.) H.Rainer	Annona emarginata (Schltdl.) H.Rainer	Ann. Naturhist. Mus. Wien, B 108: 194 (2007)	Argentina, Bolivia, Brazil, Paraguay, Peru, Uruguay	Argentina Northeast, Argentina Northwest, Bolivia, Brazil Northeast, Brazil South, Brazil Southeast, Brazil West-Central, Paraguay, Peru, Uruguay	unknown	unknown	77080779-1	http://www.plantsoftheworldonline.org/taxon/urn:lsid:ipni.org:names:77080779-1
Annonaceae	Annona	excellens	Annona excellens	R.E.Fr.	Annona excellens R.E.Fr.	Acta Horti Berg. 10: 215 (1931)	Bolivia, Brazil, Peru	Bolivia, Brazil North, Peru	unknown	unknown	14262-2	http://www.plantsoftheworldonline.org/taxon/urn:lsid:ipni.org:names:14262-2
Annonaceae	Annona	exsucca	Annona exsucca	DC.	Annona exsucca DC.	M.F.Dunal, Monogr. Anonac.: 77 (1817)	Bolivia, Brazil, Colombia, French Guiana, Guyana, Suriname, Trinidad-Tobago, Venezuela	Bolivia, Brazil North, Brazil Northeast, Brazil Southeast, Colombia, French Guiana, Guyana, Suriname, Trinidad-Tobago, Venezuela	unknown	unknown	72201-1	http://www.plantsoftheworldonline.org/taxon/urn:lsid:ipni.org:names:72201-1
Annonaceae	Annona	ferruginea	Annona ferruginea	(R.E.Fr.) H.Rainer	Annona ferruginea (R.E.Fr.) H.Rainer	Ann. Naturhist. Mus. Wien, B 108: 195 (2007)	Brazil	Brazil Southeast	unknown	unknown	77080782-1	http://www.plantsoftheworldonline.org/taxon/urn:lsid:ipni.org:names:77080782-1
Annonaceae	Annona	foetida	Annona foetida	Mart.	Annona foetida Mart.	Fl. Bras. 13(1): 16 (1841)	Bolivia, Brazil, Colombia, French Guiana, Peru, Suriname	Bolivia, Brazil North, Brazil West-Central, Colombia, French Guiana, Peru, Suriname	unknown	unknown	72204-1	http://www.plantsoftheworldonline.org/taxon/urn:lsid:ipni.org:names:72204-1
Annonaceae	Annona	gardneri	Annona gardneri	R.E.Fr.	Annona gardneri R.E.Fr.	Acta Horti Berg. 10: 211 (1931)	Brazil	Brazil North, Brazil Northeast, Brazil West-Central	unknown	unknown	14266-2	http://www.plantsoftheworldonline.org/taxon/urn:lsid:ipni.org:names:14266-2
Annonaceae	Annona	gigantophylla	Annona gigantophylla	(R.E.Fr.) R.E.Fr.	Annona gigantophylla (R.E.Fr.) R.E.Fr.	Mem. New York Bot. Gard. 10(2): 23 (1960)	Brazil, Colombia, Venezuela	Brazil North, Colombia, Venezuela	unknown	unknown	14268-2	http://www.plantsoftheworldonline.org/taxon/urn:lsid:ipni.org:names:14268-2
Annonaceae	Annona	glabra	Annona glabra	L.	Annona glabra L.	Sp. Pl.: 537 (1753)	Bahamas, Belize, Brazil, Cameroon, Cayman Is., Central American Pac, Colombia, Costa Rica, Cote d'Ivoire, Cuba, Dominican Republic, Ecuador, El Salvador, French Guiana, Gabon, Gambia, Guatemala, Guinea, Guinea-Bissau, Gulf of Guinea Is., Guyana, Haiti, Honduras, Jamaica, Leeward Is., Liberia, Mexico, Netherlands Antilles, Nicaragua, Nigeria, Panama, Puerto Rico, Republic of Congo, Senegal, Sierra…	Bahamas, Belize, Brazil North, Brazil Northeast, Brazil South, Brazil Southeast, Cameroon, Cayman Is., Central American Pac, Colombia, Congo, Costa Rica, Cuba, Dominican Republic, Ecuador, El Salvador, Florida, French Guiana, Gabon, Gambia, Guatemala, Guinea, Guinea-Bissau, Gulf of Guinea Is., Guyana, Haiti, Honduras, Ivory Coast, Jamaica, Leeward Is., Liberia, Mexico Gulf, Mexico Northeast, Mexi…	Andaman Is., Australia, China, Cook Is., Fiji, Galapagos, India, New Caledonia, Seychelles, Society Is., Sri Lanka, Taiwan, Vietnam	Andaman Is., China South-Central, China Southeast, Cook Is., Fiji, Galapagos, Hainan, India, New Caledonia, Queensland, Seychelles, Society Is., Sri Lanka, Taiwan, Vietnam	72208-1	http://www.plantsoftheworldonline.org/taxon/urn:lsid:ipni.org:names:72208-1
Annonaceae	Annona	glaucophylla	Annona glaucophylla	R.E.Fr.	Annona glaucophylla R.E.Fr.	Bull. Herb. Boissier, ser. 2, 4: 1172 (1904)	Brazil, Paraguay	Brazil Southeast, Brazil West-Central, Paraguay	unknown	unknown	14269-2	http://www.plantsoftheworldonline.org/taxon/urn:lsid:ipni.org:names:14269-2
Annonaceae	Annona	glomerulifera	Annona glomerulifera	(Maas & Westra) H.Rainer	Annona glomerulifera (Maas & Westra) H.Rainer	Ann. Naturhist. Mus. Wien, B 108: 195 (2007)	Brazil, Ecuador, Peru	Brazil North, Ecuador, Peru	unknown	unknown	77080784-1	http://www.plantsoftheworldonline.org/taxon/urn:lsid:ipni.org:names:77080784-1
Annonaceae	Annona	haematantha	Annona haematantha	Miq.	Annona haematantha Miq.	Linnaea 22: 465 (1849)	Brazil, French Guiana, Guyana, Suriname	Brazil North, French Guiana, Guyana, Suriname	unknown	unknown	72216-1	http://www.plantsoftheworldonline.org/taxon/urn:lsid:ipni.org:names:72216-1
Annonaceae	Annona	hispida	Annona hispida	(Maas & Westra) H.Rainer	Annona hispida (Maas & Westra) H.Rainer	Ann. Naturhist. Mus. Wien, B 108: 196 (2007)	Brazil, Ecuador, Peru	Brazil North, Ecuador, Peru	unknown	unknown	77080787-1	http://www.plantsoftheworldonline.org/taxon/urn:lsid:ipni.org:names:77080787-1
Annonaceae	Annona	humilis	Annona humilis	Benth.	Annona humilis Benth.	Hooker&#x27;s J. Bot. Kew Gard. Misc. 3: 113 (1851)	Brazil	Brazil North	unknown	unknown	72223-1	http://www.plantsoftheworldonline.org/taxon/urn:lsid:ipni.org:names:72223-1
Annonaceae	Annona	hypoglauca	Annona hypoglauca	Mart.	Annona hypoglauca Mart.	Fl. Bras. 13(1): 13 (1841)	Bolivia, Brazil, Colombia, Ecuador, French Guiana, Guyana, Peru, Suriname, Venezuela	Bolivia, Brazil North, Brazil Northeast, Brazil West-Central, Colombia, Ecuador, French Guiana, Guyana, Peru, Suriname, Venezuela	unknown	unknown	72224-1	http://www.plantsoftheworldonline.org/taxon/urn:lsid:ipni.org:names:72224-1
Annonaceae	Annona	impressivenia	Annona impressivenia	Saff. ex R.E.Fr.	Annona impressivenia Saff. ex R.E.Fr.	Acta Horti Berg. 10: 223 (1931)	Brazil, Peru	Brazil North, Brazil Northeast, Peru	unknown	unknown	14280-2	http://www.plantsoftheworldonline.org/taxon/urn:lsid:ipni.org:names:14280-2
Annonaceae	Annona	insignis	Annona insignis	R.E.Fr.	Annona insignis R.E.Fr.	Acta Horti Berg. 12: 214 (1934)	Brazil, Peru	Brazil North, Peru	unknown	unknown	14283-2	http://www.plantsoftheworldonline.org/taxon/urn:lsid:ipni.org:names:14283-2
Annonaceae	Annona	jahnii	Annona jahnii	Saff.	Annona jahnii Saff.	Contr. U.S. Natl. Herb. 18: 36 (1914)	Brazil, Colombia, Venezuela	Brazil North, Colombia, Venezuela	unknown	unknown	14285-2	http://www.plantsoftheworldonline.org/taxon/urn:lsid:ipni.org:names:14285-2
Annonaceae	Annona	jucunda	Annona jucunda	(Diels) H.Rainer	Annona jucunda (Diels) H.Rainer	Ann. Naturhist. Mus. Wien, B 108: 196 (2007)	Brazil, Ecuador, Peru	Brazil North, Ecuador, Peru	unknown	unknown	77080788-1	http://www.plantsoftheworldonline.org/taxon/urn:lsid:ipni.org:names:77080788-1
Annonaceae	Annona	leptopetala	Annona leptopetala	(R.E.Fr.) H.Rainer	Annona leptopetala (R.E.Fr.) H.Rainer	Ann. Naturhist. Mus. Wien, B 108: 196 (2007)	Brazil	Brazil North, Brazil Northeast, Brazil Southeast	unknown	unknown	77080789-1	http://www.plantsoftheworldonline.org/taxon/urn:lsid:ipni.org:names:77080789-1
Annonaceae	Annona	longipedicellata	Annona longipedicellata	A.C.Webber & Gottsb.	Annona longipedicellata A.C.Webber & Gottsb.	Rodriguesia 71(e02832020): 1 (2020)	Brazil	Brazil North	unknown	unknown	77214842-1	http://www.plantsoftheworldonline.org/taxon/urn:lsid:ipni.org:names:77214842-1
Annonaceae	Annona	malmeana	Annona malmeana	R.E.Fr.	Annona malmeana R.E.Fr.	Kongl. Svenska Vetensk. Acad. Handl., n.f., 34(5): 44 (1900)	Brazil	Brazil Northeast, Brazil Southeast, Brazil West-Central	unknown	unknown	14298-2	http://www.plantsoftheworldonline.org/taxon/urn:lsid:ipni.org:names:14298-2
Annonaceae	Annona	mammifera	Annona mammifera	(Maas & Westra) H.Rainer	Annona mammifera (Maas & Westra) H.Rainer	Ann. Naturhist. Mus. Wien, B 108: 196 (2007)	Brazil, Peru	Brazil North, Peru	unknown	unknown	77080790-1	http://www.plantsoftheworldonline.org/taxon/urn:lsid:ipni.org:names:77080790-1
Annonaceae	Annona	maritima	Annona maritima	(Zachia) H.Rainer	Annona maritima (Zachia) H.Rainer	Ann. Naturhist. Mus. Wien, B 108: 196 (2007)	Brazil, Uruguay	Brazil South, Uruguay	unknown	unknown	77080791-1	http://www.plantsoftheworldonline.org/taxon/urn:lsid:ipni.org:names:77080791-1
Annonaceae	Annona	membranacea	Annona membranacea	R.E.Fr.	Annona membranacea R.E.Fr.	Acta Horti Berg. 13: 115 (1941)	Brazil	Brazil Northeast	unknown	unknown	14302-2	http://www.plantsoftheworldonline.org/taxon/urn:lsid:ipni.org:names:14302-2
Annonaceae	Annona	montana	Annona montana	Macfad.	Annona montana Macfad.	Fl. Jamaica 1: 7 (1837)	Bolivia, Brazil, Colombia, Costa Rica, Cuba, Dominican Republic, Ecuador, French Guiana, Guyana, Haiti, Honduras, Jamaica, Leeward Is., Panama, Peru, Puerto Rico, Suriname, Trinidad-Tobago, Venezuela, Windward Is.	Bolivia, Brazil North, Brazil Northeast, Brazil South, Brazil Southeast, Brazil West-Central, Colombia, Costa Rica, Cuba, Dominican Republic, Ecuador, French Guiana, Guyana, Haiti, Honduras, Jamaica, Leeward Is., Panama, Peru, Puerto Rico, Suriname, Trinidad-Tobago, Venezuela, Windward Is.	unknown	unknown	72257-1	http://www.plantsoftheworldonline.org/taxon/urn:lsid:ipni.org:names:72257-1
Annonaceae	Annona	monticola	Annona monticola	Mart.	Annona monticola Mart.	Fl. Bras. 13(1): 7 (1841)	Bolivia, Brazil	Bolivia, Brazil Southeast, Brazil West-Central	unknown	unknown	72258-1	http://www.plantsoftheworldonline.org/taxon/urn:lsid:ipni.org:names:72258-1
Annonaceae	Annona	mucosa	Annona mucosa	Jacq.	Annona mucosa Jacq.	Observ. Bot. 1: 16 (1764)	Belize, Brazil, Colombia, Costa Rica, Dominican Republic, El Salvador, French Guiana, Guatemala, Guyana, Haiti, Honduras, Leeward Is., Mexico, Nicaragua, Panama, Peru, Puerto Rico, Suriname, Trinidad-Tobago, Venezuela, Windward Is.	Belize, Brazil North, Brazil Northeast, Brazil South, Brazil Southeast, Brazil West-Central, Colombia, Costa Rica, Dominican Republic, El Salvador, French Guiana, Guatemala, Guyana, Haiti, Honduras, Leeward Is., Mexico Central, Mexico Gulf, Mexico Southeast, Mexico Southwest, Nicaragua, Panama, Peru, Puerto Rico, Suriname, Trinidad-Tobago, Venezuela, Windward Is.	Bolivia	Bolivia	72259-1	http://www.plantsoftheworldonline.org/taxon/urn:lsid:ipni.org:names:72259-1
Annonaceae	Annona	neochrysocarpa	Annona neochrysocarpa	H.Rainer	Annona neochrysocarpa H.Rainer	Ann. Naturhist. Mus. Wien, B 108: 198 (2007)	Brazil, Ecuador, Peru	Brazil North, Ecuador, Peru	unknown	unknown	77080803-1	http://www.plantsoftheworldonline.org/taxon/urn:lsid:ipni.org:names:77080803-1
Annonaceae	Annona	neoelliptica	Annona neoelliptica	H.Rainer & Maas	Annona neoelliptica H.Rainer & Maas	Ann. Naturhist. Mus. Wien, B 108: 199 (2007)	Brazil, French Guiana, Suriname	Brazil Northeast, French Guiana, Suriname	unknown	unknown	77080805-1	http://www.plantsoftheworldonline.org/taxon/urn:lsid:ipni.org:names:77080805-1
Annonaceae	Annona	neoinsignis	Annona neoinsignis	H.Rainer	Annona neoinsignis H.Rainer	Ann. Naturhist. Mus. Wien, B 108: 199 (2007)	Brazil, Colombia, Peru	Brazil North, Colombia, Peru	unknown	unknown	77080806-1	http://www.plantsoftheworldonline.org/taxon/urn:lsid:ipni.org:names:77080806-1
Annonaceae	Annona	neosalicifolia	Annona neosalicifolia	H.Rainer	Annona neosalicifolia H.Rainer	Ann. Naturhist. Mus. Wien, B 108: 199 (2007)	Argentina, Bolivia, Brazil, Paraguay	Argentina Northeast, Bolivia, Brazil South, Brazil West-Central, Paraguay	unknown	unknown	77080808-1	http://www.plantsoftheworldonline.org/taxon/urn:lsid:ipni.org:names:77080808-1
Annonaceae	Annona	neosericea	Annona neosericea	H.Rainer	Annona neosericea H.Rainer	Ann. Naturhist. Mus. Wien, B 108: 200 (2007)	Brazil	Brazil South, Brazil Southeast	unknown	unknown	77080809-1	http://www.plantsoftheworldonline.org/taxon/urn:lsid:ipni.org:names:77080809-1
Annonaceae	Annona	nitida	Annona nitida	Mart.	Annona nitida Mart.	Fl. Bras. 13(1): 9 (1841)	Brazil, Peru	Brazil North, Brazil Northeast, Peru	unknown	unknown	72264-1	http://www.plantsoftheworldonline.org/taxon/urn:lsid:ipni.org:names:72264-1
Annonaceae	Annona	nutans	Annona nutans	(R.E.Fr.) R.E.Fr.	Annona nutans (R.E.Fr.) R.E.Fr.	Bull. Herb. Boissier, ser. 2, 4: 1171 (1904)	Argentina, Bolivia, Brazil, Paraguay	Argentina Northeast, Argentina Northwest, Bolivia, Brazil Southeast, Brazil West-Central, Paraguay	unknown	unknown	14314-2	http://www.plantsoftheworldonline.org/taxon/urn:lsid:ipni.org:names:14314-2
Annonaceae	Annona	paludosa	Annona paludosa	Aubl.	Annona paludosa Aubl.	Hist. Pl. Guiane 1: 611 (1775)	Brazil, French Guiana, Guyana, Suriname, Venezuela	Brazil North, Brazil Northeast, Brazil West-Central, French Guiana, Guyana, Suriname, Venezuela	unknown	unknown	72271-1	http://www.plantsoftheworldonline.org/taxon/urn:lsid:ipni.org:names:72271-1
Annonaceae	Annona	papilionella	Annona papilionella	(Diels) H.Rainer	Annona papilionella (Diels) H.Rainer	Ann. Naturhist. Mus. Wien, B 108: 197 (2007)	Bolivia, Brazil, Colombia, Costa Rica, Ecuador, Honduras, Nicaragua, Panama, Peru	Bolivia, Brazil North, Colombia, Costa Rica, Ecuador, Honduras, Nicaragua, Panama, Peru	unknown	unknown	77080793-1	http://www.plantsoftheworldonline.org/taxon/urn:lsid:ipni.org:names:77080793-1
Annonaceae	Annona	paraensis	Annona paraensis	R.E.Fr.	Annona paraensis R.E.Fr.	Acta Horti Berg. 10: 237 (1931)	Brazil	Brazil North	unknown	unknown	14321-2	http://www.plantsoftheworldonline.org/taxon/urn:lsid:ipni.org:names:14321-2
Annonaceae	Annona	pickelii	Annona pickelii	(Diels) H.Rainer	Annona pickelii (Diels) H.Rainer	Ann. Naturhist. Mus. Wien, B 108: 197 (2007)	Brazil	Brazil Northeast	unknown	unknown	77080794-1	http://www.plantsoftheworldonline.org/taxon/urn:lsid:ipni.org:names:77080794-1
Annonaceae	Annona	poeppigii	Annona poeppigii	(Mart.) Maas & Westra	Annona poeppigii (Mart.) Maas & Westra	Fl. Neotrop. Monogr. 57: 162 (1992)	Brazil, Peru	Brazil North, Peru	unknown	unknown	970939-1	http://www.plantsoftheworldonline.org/taxon/urn:lsid:ipni.org:names:970939-1
Annonaceae	Annona	prevostiae	Annona prevostiae	H.Rainer	Annona prevostiae H.Rainer	Brittonia 54: 136 (2002)	Brazil, French Guiana	Brazil North, French Guiana	unknown	unknown	324182-2	http://www.plantsoftheworldonline.org/taxon/urn:lsid:ipni.org:names:324182-2
Annonaceae	Annona	rigida	Annona rigida	R.E.Fr.	Annona rigida R.E.Fr.	Ark. Bot., a.s., 3: 599 (1957)	Brazil, Colombia	Brazil North, Colombia	unknown	unknown	14338-2	http://www.plantsoftheworldonline.org/taxon/urn:lsid:ipni.org:names:14338-2
Annonaceae	Annona	rugulosa	Annona rugulosa	(Schltdl.) H.Rainer	Annona rugulosa (Schltdl.) H.Rainer	Ann. Naturhist. Mus. Wien, B 108: 198 (2007)	Argentina, Brazil	Argentina Northeast, Argentina Northwest, Brazil South, Brazil Southeast	unknown	unknown	77080797-1	http://www.plantsoftheworldonline.org/taxon/urn:lsid:ipni.org:names:77080797-1
Annonaceae	Annona	saffordiana	Annona saffordiana	R.E.Fr.	Annona saffordiana R.E.Fr.	Acta Horti Berg. 10: 272 (1931)	Brazil	Brazil Northeast, Brazil Southeast	unknown	unknown	14342-2	http://www.plantsoftheworldonline.org/taxon/urn:lsid:ipni.org:names:14342-2
Annonaceae	Annona	salzmannii	Annona salzmannii	A.DC.	Annona salzmannii A.DC.	Mem. Soc. Phys. Geneve 5: 197 (1832)	Brazil	Brazil Northeast, Brazil Southeast	unknown	unknown	72303-1	http://www.plantsoftheworldonline.org/taxon/urn:lsid:ipni.org:names:72303-1
Annonaceae	Annona	sanctae-crucis	Annona sanctae-crucis	S.Moore	Annona sanctae-crucis S.Moore	Trans. Linn. Soc. London, Bot. 4: 305 (1895)	Brazil	Brazil West-Central	unknown	unknown	72304-1	http://www.plantsoftheworldonline.org/taxon/urn:lsid:ipni.org:names:72304-1
Annonaceae	Annona	scandens	Annona scandens	Diels ex Pilg.	Annona scandens Diels ex Pilg.	Verh. Bot. Vereins Prov. Brandenburg 47: 134 (1905)	Bolivia, Brazil, Colombia, Peru	Bolivia, Brazil North, Colombia, Peru	unknown	unknown	14345-2	http://www.plantsoftheworldonline.org/taxon/urn:lsid:ipni.org:names:14345-2
Annonaceae	Annona	schunkei	Annona schunkei	(Maas & Westra) H.Rainer	Annona schunkei (Maas & Westra) H.Rainer	Ann. Naturhist. Mus. Wien, B 108: 198 (2007)	Brazil, Peru	Brazil North, Peru	unknown	unknown	77080798-1	http://www.plantsoftheworldonline.org/taxon/urn:lsid:ipni.org:names:77080798-1
Annonaceae	Annona	sericea	Annona sericea	Dunal	Annona sericea Dunal	Monogr. Anonac.: 69 (1817)	Bolivia, Brazil, Colombia, French Guiana, Guyana, Suriname, Trinidad-Tobago, Venezuela	Bolivia, Brazil North, Brazil Northeast, Brazil West-Central, Colombia, French Guiana, Guyana, Suriname, Trinidad-Tobago, Venezuela	unknown	unknown	72310-1	http://www.plantsoftheworldonline.org/taxon/urn:lsid:ipni.org:names:72310-1
Annonaceae	Annona	spinescens	Annona spinescens	Mart.	Annona spinescens Mart.	Fl. Bras. 13(1): 11 (1841)	Brazil	Brazil Northeast, Brazil Southeast, Brazil West-Central	unknown	unknown	72316-1	http://www.plantsoftheworldonline.org/taxon/urn:lsid:ipni.org:names:72316-1
Annonaceae	Annona	sylvatica	Annona sylvatica	A.St.-Hil.	Annona sylvatica A.St.-Hil.	Fl. Bras. Merid. 1: 32 (1824)	Brazil	Brazil Northeast, Brazil South, Brazil Southeast, Brazil West-Central	unknown	unknown	72322-1	http://www.plantsoftheworldonline.org/taxon/urn:lsid:ipni.org:names:72322-1
Annonaceae	Annona	symphyocarpa	Annona symphyocarpa	Sandwith	Annona symphyocarpa Sandwith	Bull. Misc. Inform. Kew 1930: 477 (1930)	Brazil, Colombia, French Guiana, Guyana, Venezuela	Brazil North, Colombia, French Guiana, Guyana, Venezuela	unknown	unknown	14356-2	http://www.plantsoftheworldonline.org/taxon/urn:lsid:ipni.org:names:14356-2
Annonaceae	Annona	tenuiflora	Annona tenuiflora	Mart.	Annona tenuiflora Mart.	Fl. Bras. 13(1): 10 (1841)	Brazil, Colombia, French Guiana, Venezuela	Brazil North, Colombia, French Guiana, Venezuela	unknown	unknown	72324-1	http://www.plantsoftheworldonline.org/taxon/urn:lsid:ipni.org:names:72324-1
Annonaceae	Annona	tomentosa	Annona tomentosa	R.E.Fr.	Annona tomentosa R.E.Fr.	Ark. Bot. 5(4): 18 (1906)	Bolivia, Brazil	Bolivia, Brazil North, Brazil Northeast, Brazil Southeast, Brazil West-Central	unknown	unknown	14361-2	http://www.plantsoftheworldonline.org/taxon/urn:lsid:ipni.org:names:14361-2
Annonaceae	Annona	ulei	Annona ulei	R.E.Fr.	Annona ulei R.E.Fr.	Acta Horti Berg. 10: 243 (1931)	Brazil, Guyana	Brazil North, Guyana	unknown	unknown	14364-2	http://www.plantsoftheworldonline.org/taxon/urn:lsid:ipni.org:names:14364-2
Annonaceae	Annona	vepretorum	Annona vepretorum	Mart.	Annona vepretorum Mart.	Fl. Bras. 13(1): 16 (1841)	Brazil	Brazil Northeast	unknown	unknown	72337-1	http://www.plantsoftheworldonline.org/taxon/urn:lsid:ipni.org:names:72337-1
Annonaceae	Annona	warmingiana	Annona warmingiana	Mello-Silva & Pirani	Annona warmingiana Mello-Silva & Pirani	Kew Bull. 54: 237 (1999)	Brazil	Brazil Southeast, Brazil West-Central	unknown	unknown	1008169-1	http://www.plantsoftheworldonline.org/taxon/urn:lsid:ipni.org:names:1008169-1
Annonaceae	Annona	williamsii	Annona williamsii	(Rusby ex R.E.Fr.) H.Rainer	Annona williamsii (Rusby ex R.E.Fr.) H.Rainer	Ann. Naturhist. Mus. Wien, B 108: 198 (2007)	Bolivia, Brazil	Bolivia, Brazil North	unknown	unknown	77080800-1	http://www.plantsoftheworldonline.org/taxon/urn:lsid:ipni.org:names:77080800-1
Annonaceae	Annona	xylopiifolia	Annona xylopiifolia	A.St.-Hil. & Tul.	Annona xylopiifolia A.St.-Hil. & Tul.	Ann. Sci. Nat., Bot., ser. 2, 17: 132 (1842)	Brazil	Brazil Southeast	unknown	unknown	14369-2	http://www.plantsoftheworldonline.org/taxon/urn:lsid:ipni.org:names:14369-2
Annonaceae	Bocagea	asymmetrica	Bocagea asymmetrica	Mello-Silva & J.C.Lopes	Bocagea asymmetrica Mello-Silva & J.C.Lopes	Phytotaxa 475: 280 (2020)	Brazil	Brazil Southeast	unknown	unknown	77214661-1	http://www.plantsoftheworldonline.org/taxon/urn:lsid:ipni.org:names:77214661-1
Annonaceae	Bocagea	longepedunculata	Bocagea longepedunculata	Mart.	Bocagea longepedunculata Mart.	Fl. Bras. 13(1): 45 (1841)	Brazil	Brazil Northeast, Brazil Southeast	unknown	unknown	72552-1	http://www.plantsoftheworldonline.org/taxon/urn:lsid:ipni.org:names:72552-1
Annonaceae	Bocagea	moeniana	Bocagea moeniana	Mello-Silva & J.C.Lopes	Bocagea moeniana Mello-Silva & J.C.Lopes	Phytotaxa 475: 283 (2020)	Brazil	Brazil Southeast	unknown	unknown	77214662-1	http://www.plantsoftheworldonline.org/taxon/urn:lsid:ipni.org:names:77214662-1
Annonaceae	Bocagea	viridis	Bocagea viridis	A.St.-Hil.	Bocagea viridis A.St.-Hil.	Fl. Bras. Merid. 1: 42 (1825)	Brazil	Brazil Southeast	unknown	unknown	72565-1	http://www.plantsoftheworldonline.org/taxon/urn:lsid:ipni.org:names:72565-1
Annonaceae	Bocageopsis	canescens	Bocageopsis canescens	(Benth.) R.E.Fr.	Bocageopsis canescens (Benth.) R.E.Fr.	Acta Horti Berg. 10: 147 (1931)	Brazil, Colombia, Peru, Venezuela	Brazil North, Colombia, Peru, Venezuela	unknown	unknown	34049-2	http://www.plantsoftheworldonline.org/taxon/urn:lsid:ipni.org:names:34049-2
Annonaceae	Bocageopsis	mattogrossensis	Bocageopsis mattogrossensis	(R.E.Fr.) R.E.Fr.	Bocageopsis mattogrossensis (R.E.Fr.) R.E.Fr.	Acta Horti Berg. 10: 147 (1931)	Bolivia, Brazil, Peru	Bolivia, Brazil North, Brazil South, Brazil West-Central, Peru	unknown	unknown	34050-2	http://www.plantsoftheworldonline.org/taxon/urn:lsid:ipni.org:names:34050-2
Annonaceae	Bocageopsis	multiflora	Bocageopsis multiflora	(Mart.) R.E.Fr.	Bocageopsis multiflora (Mart.) R.E.Fr.	Acta Horti Berg. 10: 145 (1931)	Bolivia, Brazil, Colombia, French Guiana, Guyana, Peru, Suriname, Venezuela	Bolivia, Brazil North, Brazil West-Central, Colombia, French Guiana, Guyana, Peru, Suriname, Venezuela	unknown	unknown	34051-2	http://www.plantsoftheworldonline.org/taxon/urn:lsid:ipni.org:names:34051-2
Annonaceae	Bocageopsis	pleiosperma	Bocageopsis pleiosperma	Maas	Bocageopsis pleiosperma Maas	Proc. Kon. Ned. Akad. Wetensch. C 89: 249 (1986)	Brazil	Brazil North	unknown	unknown	273353-2	http://www.plantsoftheworldonline.org/taxon/urn:lsid:ipni.org:names:273353-2
Annonaceae	Cardiopetalum	calophyllum	Cardiopetalum calophyllum	Schltdl.	Cardiopetalum calophyllum Schltdl.	Linnaea 9: 328 (1834)	Bolivia, Brazil, Peru	Bolivia, Brazil North, Brazil Northeast, Brazil Southeast, Brazil West-Central, Peru	unknown	unknown	72595-1	http://www.plantsoftheworldonline.org/taxon/urn:lsid:ipni.org:names:72595-1
Annonaceae	Cardiopetalum	plicatum	Cardiopetalum plicatum	N.A.Murray	Cardiopetalum plicatum N.A.Murray	Brittonia 47: 263 (1995)	Brazil	Brazil North	unknown	unknown	306456-2	http://www.plantsoftheworldonline.org/taxon/urn:lsid:ipni.org:names:306456-2
Annonaceae	Cardiopetalum	surinamense	Cardiopetalum surinamense	R.E.Fr.	Cardiopetalum surinamense R.E.Fr.	Acta Horti Berg. 10: 195 (1931)	Brazil, French Guiana, Suriname	Brazil North, French Guiana, Suriname	unknown	unknown	45446-2	http://www.plantsoftheworldonline.org/taxon/urn:lsid:ipni.org:names:45446-2
Annonaceae	Cremastosperma	cauliflorum	Cremastosperma cauliflorum	R.E.Fr.	Cremastosperma cauliflorum R.E.Fr.	Acta Horti Berg. 10: 330 (1931)	Brazil, Colombia, Ecuador, Peru	Brazil North, Colombia, Ecuador, Peru	unknown	unknown	69238-2	http://www.plantsoftheworldonline.org/taxon/urn:lsid:ipni.org:names:69238-2
Annonaceae	Cremastosperma	microcarpum	Cremastosperma microcarpum	R.E.Fr.	Cremastosperma microcarpum R.E.Fr.	Acta Horti Berg. 12: 559 (1939)	Brazil, Colombia, Ecuador, Peru	Brazil North, Colombia, Ecuador, Peru	unknown	unknown	69246-2	http://www.plantsoftheworldonline.org/taxon/urn:lsid:ipni.org:names:69246-2
Annonaceae	Cremastosperma	monospermum	Cremastosperma monospermum	(Rusby) R.E.Fr.	Cremastosperma monospermum (Rusby) R.E.Fr.	Acta Horti Berg. 10: 327 (1931)	Bolivia, Brazil, Peru	Bolivia, Brazil North, Brazil West-Central, Peru	unknown	unknown	294479-2	http://www.plantsoftheworldonline.org/taxon/urn:lsid:ipni.org:names:294479-2
Annonaceae	Cremastosperma	oblongum	Cremastosperma oblongum	R.E.Fr.	Cremastosperma oblongum R.E.Fr.	Kongl. Svenska Vetensk. Acad. Handl., ser. 3, 24(10): 4 (1948)	Brazil, Peru	Brazil North, Peru	unknown	unknown	69249-2	http://www.plantsoftheworldonline.org/taxon/urn:lsid:ipni.org:names:69249-2
Annonaceae	Cymbopetalum	alkekengi	Cymbopetalum alkekengi	N.A.Murray	Cymbopetalum alkekengi N.A.Murray	Syst. Bot. Monogr. 40: 79 (1993)	Brazil, Peru	Brazil North, Peru	unknown	unknown	975796-1	http://www.plantsoftheworldonline.org/taxon/urn:lsid:ipni.org:names:975796-1
Annonaceae	Cymbopetalum	brasiliense	Cymbopetalum brasiliense	(Vell.) Benth. ex Baill.	Cymbopetalum brasiliense (Vell.) Benth. ex Baill.	Hist. Pl. 1: 240 (1868)	Bolivia, Brazil, Colombia, French Guiana, Guyana, Panama, Peru, Suriname, Trinidad-Tobago, Venezuela	Bolivia, Brazil North, Brazil Northeast, Brazil Southeast, Brazil West-Central, Colombia, French Guiana, Guyana, Panama, Peru, Suriname, Trinidad-Tobago, Venezuela	unknown	unknown	72706-1	http://www.plantsoftheworldonline.org/taxon/urn:lsid:ipni.org:names:72706-1
Annonaceae	Cymbopetalum	coriaceum	Cymbopetalum coriaceum	N.A.Murray	Cymbopetalum coriaceum N.A.Murray	Syst. Bot. Monogr. 40: 67 (1993)	Brazil, Ecuador, Peru	Brazil North, Ecuador, Peru	unknown	unknown	975791-1	http://www.plantsoftheworldonline.org/taxon/urn:lsid:ipni.org:names:975791-1
Annonaceae	Cymbopetalum	euneurum	Cymbopetalum euneurum	N.A.Murray	Cymbopetalum euneurum N.A.Murray	Syst. Bot. Monogr. 40: 71 (1993)	Brazil	Brazil North	unknown	unknown	975792-1	http://www.plantsoftheworldonline.org/taxon/urn:lsid:ipni.org:names:975792-1
Annonaceae	Cymbopetalum	longipes	Cymbopetalum longipes	Benth. ex Diels	Cymbopetalum longipes Benth. ex Diels	Verh. Bot. Vereins Prov. Brandenburg 47: 132 (1905)	Bolivia, Brazil, Peru	Bolivia, Brazil North, Peru	unknown	unknown	73947-2	http://www.plantsoftheworldonline.org/taxon/urn:lsid:ipni.org:names:73947-2
Annonaceae	Cymbopetalum	physaloides	Cymbopetalum physaloides	N.A.Murray	Cymbopetalum physaloides N.A.Murray	Syst. Bot. Monogr. 40: 80 (1993)	Brazil	Brazil North	unknown	unknown	975797-1	http://www.plantsoftheworldonline.org/taxon/urn:lsid:ipni.org:names:975797-1
Annonaceae	Diclinanona	calycina	Diclinanona calycina	(Diels) R.E.Fr.	Diclinanona calycina (Diels) R.E.Fr.	Acta Horti Berg. 12: 4 (1934)	Brazil, Colombia, Peru, Venezuela	Brazil North, Colombia, Peru, Venezuela	unknown	unknown	79675-2	http://www.plantsoftheworldonline.org/taxon/urn:lsid:ipni.org:names:79675-2
Annonaceae	Diclinanona	matogrossensis	Diclinanona matogrossensis	Maas	Diclinanona matogrossensis Maas	Bot. Jahrb. Syst. 115: 79 (1993)	Brazil	Brazil West-Central	unknown	unknown	301456-2	http://www.plantsoftheworldonline.org/taxon/urn:lsid:ipni.org:names:301456-2
Annonaceae	Diclinanona	tessmannii	Diclinanona tessmannii	Diels	Diclinanona tessmannii Diels	Notizbl. Bot. Gart. Berlin-Dahlem 10: 174 (1927)	Brazil, Colombia, Peru	Brazil North, Colombia, Peru	unknown	unknown	79677-2	http://www.plantsoftheworldonline.org/taxon/urn:lsid:ipni.org:names:79677-2
Annonaceae	Duckeanthus	grandiflorus	Duckeanthus grandiflorus	R.E.Fr.	Duckeanthus grandiflorus R.E.Fr.	Acta Horti Berg. 12: 107 (1934)	Brazil	Brazil North	unknown	unknown	85528-2	http://www.plantsoftheworldonline.org/taxon/urn:lsid:ipni.org:names:85528-2
Annonaceae	Duguetia	arenicola	Duguetia arenicola	Maas	Duguetia arenicola Maas	Bot. Jahrb. Syst. 121: 466 (1999)	Brazil	Brazil North	unknown	unknown	319162-2	http://www.plantsoftheworldonline.org/taxon/urn:lsid:ipni.org:names:319162-2
Annonaceae	Duguetia	argentea	Duguetia argentea	(R.E.Fr.) R.E.Fr.	Duguetia argentea (R.E.Fr.) R.E.Fr.	Acta Horti Berg. 6(6): 16 (1919)	Brazil, Colombia, Venezuela	Brazil North, Colombia, Venezuela	unknown	unknown	60474506-2	http://www.plantsoftheworldonline.org/taxon/urn:lsid:ipni.org:names:60474506-2
Annonaceae	Duguetia	aripuanae	Duguetia aripuanae	Maas	Duguetia aripuanae Maas	Bot. Jahrb. Syst. 121: 469 (1999)	Brazil	Brazil West-Central	unknown	unknown	319163-2	http://www.plantsoftheworldonline.org/taxon/urn:lsid:ipni.org:names:319163-2
Annonaceae	Duguetia	asterotricha	Duguetia asterotricha	(Diels) R.E.Fr.	Duguetia asterotricha (Diels) R.E.Fr.	Acta Horti Berg. 12: 87 (1934)	Brazil, Peru	Brazil North, Peru	unknown	unknown	85684-2	http://www.plantsoftheworldonline.org/taxon/urn:lsid:ipni.org:names:85684-2
Annonaceae	Duguetia	bahiensis	Duguetia bahiensis	Maas	Duguetia bahiensis Maas	Bot. Jahrb. Syst. 115: 83 (1993)	Brazil	Brazil Northeast, Brazil Southeast	unknown	unknown	972693-1	http://www.plantsoftheworldonline.org/taxon/urn:lsid:ipni.org:names:972693-1
Annonaceae	Duguetia	cadaverica	Duguetia cadaverica	Huber	Duguetia cadaverica Huber	Bol. Mus. Goeldi Hist. Nat. Ethnogr. 5: 355 (1909)	Brazil, French Guiana, Guyana, Suriname	Brazil North, French Guiana, Guyana, Suriname	unknown	unknown	85686-2	http://www.plantsoftheworldonline.org/taxon/urn:lsid:ipni.org:names:85686-2
Annonaceae	Duguetia	calycina	Duguetia calycina	Benoist	Duguetia calycina Benoist	Notul. Syst. (Paris) 4: 57 (1923)	Brazil, French Guiana, Guyana, Suriname, Venezuela	Brazil North, Brazil Northeast, French Guiana, Guyana, Suriname, Venezuela	unknown	unknown	85687-2	http://www.plantsoftheworldonline.org/taxon/urn:lsid:ipni.org:names:85687-2
Annonaceae	Duguetia	cauliflora	Duguetia cauliflora	R.E.Fr.	Duguetia cauliflora R.E.Fr.	Acta Horti Berg. 12: 57 (1934)	Brazil, Colombia, French Guiana, Guyana, Peru, Suriname, Venezuela	Brazil North, Colombia, French Guiana, Guyana, Peru, Suriname, Venezuela	unknown	unknown	85691-2	http://www.plantsoftheworldonline.org/taxon/urn:lsid:ipni.org:names:85691-2
Annonaceae	Duguetia	chrysea	Duguetia chrysea	Maas	Duguetia chrysea Maas	Bot. Jahrb. Syst. 118: 190 (1996)	Brazil, Guyana	Brazil North, Guyana	unknown	unknown	304785-2	http://www.plantsoftheworldonline.org/taxon/urn:lsid:ipni.org:names:304785-2
Annonaceae	Duguetia	chrysocarpa	Duguetia chrysocarpa	Maas	Duguetia chrysocarpa Maas	Bot. Jahrb. Syst. 121: 471 (1999)	Brazil	Brazil Northeast, Brazil Southeast	unknown	unknown	319164-2	http://www.plantsoftheworldonline.org/taxon/urn:lsid:ipni.org:names:319164-2
Annonaceae	Duguetia	dicholepidota	Duguetia dicholepidota	Mart.	Duguetia dicholepidota Mart.	Fl. Bras. 13(1): 22 (1841)	Brazil	Brazil Northeast	unknown	unknown	305243-2	http://www.plantsoftheworldonline.org/taxon/urn:lsid:ipni.org:names:305243-2
Annonaceae	Duguetia	dimorphopetala	Duguetia dimorphopetala	R.E.Fr.	Duguetia dimorphopetala R.E.Fr.	Mem. New York Bot. Gard. 9: 326 (1957)	Brazil, Colombia, Venezuela	Brazil North, Colombia, Venezuela	unknown	unknown	85694-2	http://www.plantsoftheworldonline.org/taxon/urn:lsid:ipni.org:names:85694-2
Annonaceae	Duguetia	duckei	Duguetia duckei	R.E.Fr.	Duguetia duckei R.E.Fr.	Acta Horti Berg. 12: 777 (1934)	Brazil	Brazil North	unknown	unknown	85695-2	http://www.plantsoftheworldonline.org/taxon/urn:lsid:ipni.org:names:85695-2
Annonaceae	Duguetia	echinophora	Duguetia echinophora	R.E.Fr.	Duguetia echinophora R.E.Fr.	Acta Horti Berg. 12: 40 (1934)	Brazil	Brazil North, Brazil Northeast, Brazil West-Central	unknown	unknown	85696-2	http://www.plantsoftheworldonline.org/taxon/urn:lsid:ipni.org:names:85696-2
Annonaceae	Duguetia	elliptica	Duguetia elliptica	R.E.Fr.	Duguetia elliptica R.E.Fr.	Acta Horti Berg. 12: 55 (1934)	Brazil	Brazil North	unknown	unknown	85698-2	http://www.plantsoftheworldonline.org/taxon/urn:lsid:ipni.org:names:85698-2
Annonaceae	Duguetia	eximia	Duguetia eximia	Diels	Duguetia eximia Diels	Notizbl. Bot. Gart. Berlin-Dahlem 11: 79 (1931)	Brazil, French Guiana, Suriname	Brazil North, French Guiana, Suriname	unknown	unknown	85699-2	http://www.plantsoftheworldonline.org/taxon/urn:lsid:ipni.org:names:85699-2
Annonaceae	Duguetia	flagellaris	Duguetia flagellaris	Huber	Duguetia flagellaris Huber	Bol. Mus. Goeldi Hist. Nat. Ethnogr. 5: 355 (1909)	Bolivia, Brazil, Colombia, Ecuador, Peru, Venezuela	Bolivia, Brazil North, Brazil Northeast, Brazil Southeast, Brazil West-Central, Colombia, Ecuador, Peru, Venezuela	unknown	unknown	85700-2	http://www.plantsoftheworldonline.org/taxon/urn:lsid:ipni.org:names:85700-2
Annonaceae	Duguetia	furfuracea	Duguetia furfuracea	(A.St.-Hil.) Saff.	Duguetia furfuracea (A.St.-Hil.) Saff.	Contr. U.S. Natl. Herb. 18: 61 (1914)	Bolivia, Brazil, Paraguay	Bolivia, Brazil North, Brazil Northeast, Brazil South, Brazil Southeast, Brazil West-Central, Paraguay	unknown	unknown	60445909-2	http://www.plantsoftheworldonline.org/taxon/urn:lsid:ipni.org:names:60445909-2
Annonaceae	Duguetia	gardneriana	Duguetia gardneriana	Mart.	Duguetia gardneriana Mart.	Fl. Bras. 13(1): 22 (1841)	Brazil	Brazil Northeast	unknown	unknown	305057-2	http://www.plantsoftheworldonline.org/taxon/urn:lsid:ipni.org:names:305057-2
Annonaceae	Duguetia	glabriuscula	Duguetia glabriuscula	(R.E.Fr.) R.E.Fr.	Duguetia glabriuscula (R.E.Fr.) R.E.Fr.	Acta Horti Berg. 12: 46 (1934)	Brazil	Brazil West-Central	unknown	unknown	1181656-2	http://www.plantsoftheworldonline.org/taxon/urn:lsid:ipni.org:names:1181656-2
Annonaceae	Duguetia	granvilleana	Duguetia granvilleana	Maas	Duguetia granvilleana Maas	Bot. Jahrb. Syst. 121: 476 (1999)	Brazil, French Guiana	Brazil North, French Guiana	unknown	unknown	319166-2	http://www.plantsoftheworldonline.org/taxon/urn:lsid:ipni.org:names:319166-2
Annonaceae	Duguetia	hadrantha	Duguetia hadrantha	(Diels) R.E.Fr.	Duguetia hadrantha (Diels) R.E.Fr.	Acta Horti Berg. 12: 65 (1934)	Bolivia, Brazil, Colombia, Ecuador, Peru	Bolivia, Brazil North, Brazil West-Central, Colombia, Ecuador, Peru	unknown	unknown	72868-1	http://www.plantsoftheworldonline.org/taxon/urn:lsid:ipni.org:names:72868-1
Annonaceae	Duguetia	inconspicua	Duguetia inconspicua	Sagot	Duguetia inconspicua Sagot	Ann. Sci. Nat., Bot., ser. 6, 11: 135 (1881)	Brazil, French Guiana, Guyana, Suriname	Brazil North, French Guiana, Guyana, Suriname	unknown	unknown	300529-2	http://www.plantsoftheworldonline.org/taxon/urn:lsid:ipni.org:names:300529-2
[truncated: 33,122 more rows]
