# Supplementary material for: expowo: An R package for mining global plant diversity and distribution data
Source: Appl Plant Sci. 2024 Jul 30;12(6):e11609. doi: 10.1002/aps3.11609 (PMC11610411; doi:10.1002/aps3.11609)
Supplement: Supplementary file 3 — Appendix S3. List of all POWO's accepted species of angiosperms with native distribution occurrence in Papua New Guinea, as retrieved with expowo's function powoSpecies. [file APS3-12-e11609-s004.xlsx]

## Sheet: Appendix_S3_Papua_species
Zuanny et al.—Applications in Plant Sciences 2024—Data Supplement S3
DOI 10.1002/aps3.11609
Appendix S3. List of all POWO’s accepted species of angiosperms with native distribution occurrence in Papua New Guinea, as retrieved with expowo’s function powoSpecies.
family	genus	species	taxon_name	authors	scientific_name	publication	native_to_country	native_to_botanical_countries	introduced_to_country	introduced_to_botanical_countries	kew_id	powo_uri
Acanthaceae	Acanthus	ebracteatus	Acanthus ebracteatus	Vahl	Acanthus ebracteatus Vahl	Symb. Bot. 2: 75 (1791)	Andaman Is., Australia, Bangladesh, Cambodia, Caroline Is., China, India, Indonesia, Indonesia, East Timor, Indonesia, Papua New Guinea, Malaysia, Myanmar, Papua New Guinea, Solomon Islands, Thailand, Vietnam	Andaman Is., Bangladesh, Cambodia, Caroline Is., China Southeast, Hainan, India, Jawa, Lesser Sunda Is., Malaya, Myanmar, New Guinea, Northern Territory, Queensland, Solomon Is., Thailand, Vietnam, Western Australia	unknown	unknown	44857-1	http://www.plantsoftheworldonline.org/taxon/urn:lsid:ipni.org:names:44857-1
Acanthaceae	Acanthus	ilicifolius	Acanthus ilicifolius	L.	Acanthus ilicifolius L.	Sp. Pl.: 639 (1753)	Andaman Is., Australia, Bangladesh, Cambodia, China, India, Indonesia, Indonesia, East Timor, Indonesia, Malaysia, Indonesia, Papua New Guinea, Laos, Malaysia, Myanmar, New Caledonia, Nicobar Is., Papua New Guinea, Papua New Guinea, Solomon Islands, Philippines, Santa Cruz Is., Sri Lanka, Thailand, Vanuatu, Vietnam	Andaman Is., Bangladesh, Bismarck Archipelago, Borneo, Cambodia, China Southeast, Hainan, India, Jawa, Laos, Lesser Sunda Is., Malaya, Maluku, Myanmar, New Caledonia, New Guinea, Nicobar Is., Northern Territory, Philippines, Queensland, Santa Cruz Is., Solomon Is., Sri Lanka, Sumatera, Thailand, Vanuatu, Vietnam	unknown	unknown	44873-1	http://www.plantsoftheworldonline.org/taxon/urn:lsid:ipni.org:names:44873-1
Acanthaceae	Asystasia	gangetica	Asystasia gangetica	(L.) T.Anderson	Asystasia gangetica (L.) T.Anderson	G.H.K.Thwaites, Enum. Pl. Zeyl.: 235 (1860)	Andaman Is., Australia, Bangladesh, Cambodia, India, Indonesia, East Timor, Indonesia, Papua New Guinea, Myanmar, Sri Lanka, Thailand, Vietnam	Andaman Is., Assam, Bangladesh, Cambodia, India, Lesser Sunda Is., Myanmar, New Guinea, Northern Territory, Queensland, Sri Lanka, Thailand, Vietnam, Western Australia	Angola, Bahamas, Belize, Brazil, Cayman Is., China, Christmas I., Costa Rica, Cuba, Dominican Republic, El Salvador, Fiji, Gilbert Is., Haiti, Honduras, Jamaica, Leeward Is., Madeira, Malaysia, Marianas, Marquesas, Marshall Is., Mauritius, Nauru, Nicaragua, Niue, Panama, Puerto Rico, Reunion, Society Is., Tonga, Trinidad-Tobago, United States, Venezuela, Venezuelan Antilles, Windward Is.	Angola, Bahamas, Belize, Brazil Southeast, Cayman Is., China South-Central, China Southeast, Christmas I., Costa Rica, Cuba, Dominican Republic, El Salvador, Fiji, Florida, Gilbert Is., Haiti, Hawaii, Honduras, Jamaica, Leeward Is., Madeira, Malaya, Marianas, Marquesas, Marshall Is., Mauritius, Nauru, Nicaragua, Niue, Panama, Puerto Rico, Reunion, Society Is., Tonga, Trinidad-Tobago, Venezuela, V…	45742-1	http://www.plantsoftheworldonline.org/taxon/urn:lsid:ipni.org:names:45742-1
Acanthaceae	Asystasia	ledermannii	Asystasia ledermannii	Lindau	Asystasia ledermannii Lindau	Bot. Jahrb. Syst. 55: 135 (1917)	Indonesia, Papua New Guinea	New Guinea	unknown	unknown	45755-1	http://www.plantsoftheworldonline.org/taxon/urn:lsid:ipni.org:names:45755-1
Acanthaceae	Asystasia	oppositiflora	Asystasia oppositiflora	Bremek.	Asystasia oppositiflora Bremek.	Verh. Kon. Ned. Akad. Wetensch., Afd. Natuurk., Sect. 2, 45(2): 25 (1948)	Indonesia, Indonesia, East Timor, Indonesia, Papua New Guinea	Jawa, Lesser Sunda Is., Maluku, New Guinea, Sulawesi	unknown	unknown	45770-1	http://www.plantsoftheworldonline.org/taxon/urn:lsid:ipni.org:names:45770-1
Acanthaceae	Avicennia	alba	Avicennia alba	Blume	Avicennia alba Blume	Bijdr. Fl. Ned. Ind.: 821 (1826)	Australia, Bangladesh, Caroline Is., India, Indonesia, Indonesia, East Timor, Indonesia, Malaysia, Indonesia, Papua New Guinea, Malaysia, Marianas, Myanmar, Papua New Guinea, Papua New Guinea, Solomon Islands, Philippines, Thailand, Vietnam	Bangladesh, Bismarck Archipelago, Borneo, Caroline Is., India, Jawa, Lesser Sunda Is., Malaya, Marianas, Myanmar, New Guinea, Northern Territory, Philippines, Solomon Is., Sulawesi, Sumatera, Thailand, Vietnam	unknown	unknown	861116-1	http://www.plantsoftheworldonline.org/taxon/urn:lsid:ipni.org:names:861116-1
Acanthaceae	Avicennia	marina	Avicennia marina	(Forssk.) Vierh.	Avicennia marina (Forssk.) Vierh.	Denkschr. Kaiserl. Akad. Wiss., Wien. Math.-Naturwiss. Kl. 71: 435 (1907)	Aldabra, Andaman Is., Australia, Bangladesh, China, Christmas I., Cocos (Keeling) Is., Comoros, Djibouti, Egypt, Eritrea, India, Indonesia, Indonesia, East Timor, Indonesia, Malaysia, Indonesia, Papua New Guinea, Iran, Kenya, Madagascar, Malaysia, Mozambique, Mozambique Channel I, Myanmar, Nansei-shoto, New Caledonia, New Zealand, Nicobar Is., Norfolk Is., Oman, Pakistan, Papua New Guinea, Papua …	Aldabra, Andaman Is., Bangladesh, Bismarck Archipelago, Borneo, Cape Provinces, China Southeast, Christmas I., Cocos (Keeling) Is., Comoros, Djibouti, Egypt, Eritrea, Gulf States, Hainan, India, Iran, Jawa, Kenya, KwaZulu-Natal, Lesser Sunda Is., Madagascar, Malaya, Maluku, Mozambique, Mozambique Channel I, Myanmar, Nansei-shoto, New Caledonia, New Guinea, New South Wales, New Zealand North, Nico…	United States	California	861130-1	http://www.plantsoftheworldonline.org/taxon/urn:lsid:ipni.org:names:861130-1
Acanthaceae	Avicennia	officinalis	Avicennia officinalis	L.	Avicennia officinalis L.	Sp. Pl.: 110 (1753)	Andaman Is., Australia, Bangladesh, Cambodia, India, Indonesia, Indonesia, East Timor, Indonesia, Malaysia, Indonesia, Papua New Guinea, Malaysia, Myanmar, Philippines, Sri Lanka, Thailand, Vietnam	Andaman Is., Bangladesh, Borneo, Cambodia, India, Jawa, Lesser Sunda Is., Malaya, Maluku, Myanmar, New Guinea, New South Wales, Northern Territory, Philippines, Queensland, Sri Lanka, Sulawesi, Sumatera, Thailand, Vietnam	unknown	unknown	861138-1	http://www.plantsoftheworldonline.org/taxon/urn:lsid:ipni.org:names:861138-1
Acanthaceae	Barleria	cristata	Barleria cristata	L.	Barleria cristata L.	Sp. Pl.: 636 (1753)	Andaman Is., Bangladesh, Bhutan, India, Cambodia, China, India, India, Pakistan, Indonesia, Indonesia, Papua New Guinea, Laos, Malaysia, Myanmar, Nepal, Pakistan, Panama, Philippines, Sri Lanka, Taiwan, Thailand, Vietnam	Andaman Is., Assam, Bangladesh, Cambodia, China South-Central, China Southeast, East Himalaya, Hainan, India, Jawa, Laos, Malaya, Myanmar, Nepal, New Guinea, Pakistan, Panama, Philippines, Sri Lanka, Taiwan, Thailand, Vietnam, West Himalaya	Bahamas, Caroline Is., Christmas I., Dominican Republic, El Salvador, Fiji, Haiti, Honduras, Jamaica, Leeward Is., Marianas, Marquesas, Marshall Is., Mauritius, New Caledonia, Niue, Puerto Rico, Reunion, Rodrigues, Society Is., Southwest Caribbean, Tanzania, Trinidad-Tobago, United States, Venezuela, Venezuelan Antilles, Windward Is.	Bahamas, Caroline Is., Christmas I., Dominican Republic, El Salvador, Fiji, Florida, Haiti, Hawaii, Honduras, Jamaica, Leeward Is., Marianas, Marquesas, Marshall Is., Mauritius, New Caledonia, Niue, Puerto Rico, Rodrigues, Reunion, Society Is., Southwest Caribbean, Tanzania, Trinidad-Tobago, Venezuela, Venezuelan Antilles, Windward Is.	45927-1	http://www.plantsoftheworldonline.org/taxon/urn:lsid:ipni.org:names:45927-1
Acanthaceae	Calycacanthus	magnusianus	Calycacanthus magnusianus	K.Schum.	Calycacanthus magnusianus K.Schum.	K.M.Schumann &amp; U.M.Hollrung, Fl. Kais. Wilh. Land: 126 (1889)	Indonesia, Papua New Guinea	New Guinea	unknown	unknown	46795-1	http://www.plantsoftheworldonline.org/taxon/urn:lsid:ipni.org:names:46795-1
Acanthaceae	Dicliptera	eriantha	Dicliptera eriantha	Decne.	Dicliptera eriantha Decne.	Nouv. Ann. Mus. Hist. Nat. 3: 384 (1834)	Indonesia, East Timor, Indonesia, Papua New Guinea	Lesser Sunda Is., New Guinea	unknown	unknown	47523-1	http://www.plantsoftheworldonline.org/taxon/urn:lsid:ipni.org:names:47523-1
Acanthaceae	Dicliptera	muelleriferdinandi	Dicliptera muelleriferdinandi	Lindau	Dicliptera muelleriferdinandi Lindau	Bot. Jahrb. Syst. 19: 5 (1894)	Indonesia, Papua New Guinea	New Guinea	unknown	unknown	47614-1	http://www.plantsoftheworldonline.org/taxon/urn:lsid:ipni.org:names:47614-1
Acanthaceae	Dicliptera	papuana	Dicliptera papuana	Warb.	Dicliptera papuana Warb.	Bot. Jahrb. Syst. 18: 207 (1893)	Indonesia, Papua New Guinea	New Guinea	unknown	unknown	47633-1	http://www.plantsoftheworldonline.org/taxon/urn:lsid:ipni.org:names:47633-1
Acanthaceae	Graptophyllum	gilliganii	Graptophyllum gilliganii	(F.M.Bailey) S.Moore	Graptophyllum gilliganii (F.M.Bailey) S.Moore	J. Bot. 58: 80 (1920)	Indonesia, Papua New Guinea	New Guinea	unknown	unknown	49178-1	http://www.plantsoftheworldonline.org/taxon/urn:lsid:ipni.org:names:49178-1
Acanthaceae	Graptophyllum	pictum	Graptophyllum pictum	(L.) Griff.	Graptophyllum pictum (L.) Griff.	Not. Pl. Asiat. 4: 139 (1854)	Indonesia, Papua New Guinea	New Guinea	Bangladesh, Cameroon, Caroline Is., Cook Is., Cuba, Dominican Republic, Fiji, Ghana, Guinea, Haiti, Honduras, Indonesia, Indonesia, East Timor, Jamaica, Leeward Is., Line Is., Marianas, Marshall Is., Mauritius, New Caledonia, Nicaragua, Panama, Papua New Guinea, Solomon Islands, Puerto Rico, Reunion, Sierra Leone, Society Is., Sri Lanka, Tokelau-Manihiki, Trinidad-Tobago, Tuamotu, United States, …	Bangladesh, Cameroon, Caroline Is., Cook Is., Cuba, Dominican Republic, Fiji, Florida, Ghana, Guinea, Haiti, Honduras, Jamaica, Jawa, Leeward Is., Lesser Sunda Is., Line Is., Marianas, Marshall Is., Mauritius, New Caledonia, Nicaragua, Panama, Puerto Rico, Reunion, Sierra Leone, Society Is., Solomon Is., Sri Lanka, Tokelau-Manihiki, Trinidad-Tobago, Tuamotu, Vanuatu, Venezuela, Venezuelan Antille…	49186-1	http://www.plantsoftheworldonline.org/taxon/urn:lsid:ipni.org:names:49186-1
Acanthaceae	Graptophyllum	pubiflorum	Graptophyllum pubiflorum	S.Moore	Graptophyllum pubiflorum S.Moore	Trans. Linn. Soc. London, Bot. 9: 135 (1916)	Indonesia, Papua New Guinea	New Guinea	unknown	unknown	49188-1	http://www.plantsoftheworldonline.org/taxon/urn:lsid:ipni.org:names:49188-1
Acanthaceae	Gymnophragma	simplex	Gymnophragma simplex	Lindau	Gymnophragma simplex Lindau	Bot. Jahrb. Syst. 55: 136 (1917)	Indonesia, Papua New Guinea	New Guinea	unknown	unknown	49215-1	http://www.plantsoftheworldonline.org/taxon/urn:lsid:ipni.org:names:49215-1
Acanthaceae	Hemigraphis	blumeana	Hemigraphis blumeana	K.Schum.	Hemigraphis blumeana K.Schum.	K.M.Schumann &amp; U.M.Hollrung, Fl. Kais. Wilh. Land: 124 (1889)	Indonesia, Papua New Guinea	New Guinea	unknown	unknown	49407-1	http://www.plantsoftheworldonline.org/taxon/urn:lsid:ipni.org:names:49407-1
Acanthaceae	Hemigraphis	caudigera	Hemigraphis caudigera	S.Moore	Hemigraphis caudigera S.Moore	Trans. Linn. Soc. London, Bot. 9: 134 (1916)	Indonesia, Papua New Guinea	New Guinea	unknown	unknown	49413-1	http://www.plantsoftheworldonline.org/taxon/urn:lsid:ipni.org:names:49413-1
Acanthaceae	Hemigraphis	dorensis	Hemigraphis dorensis	S.Moore	Hemigraphis dorensis S.Moore	L.S.Gibbs, Fl. Arfak Mts.: 219 (1917)	Indonesia, Papua New Guinea	New Guinea	unknown	unknown	49435-1	http://www.plantsoftheworldonline.org/taxon/urn:lsid:ipni.org:names:49435-1
Acanthaceae	Hemigraphis	ledermannii	Hemigraphis ledermannii	Bremek.	Hemigraphis ledermannii Bremek.	Verh. Kon. Ned. Akad. Wetensch., Afd. Natuurk., Sect. 2, 41(1): 129 (1944)	Indonesia, Papua New Guinea	New Guinea	unknown	unknown	49467-1	http://www.plantsoftheworldonline.org/taxon/urn:lsid:ipni.org:names:49467-1
Acanthaceae	Hemigraphis	lithophila	Hemigraphis lithophila	K.Schum. & Lauterb.	Hemigraphis lithophila K.Schum. & Lauterb.	Fl. Schutzgeb. Sudsee: 544 (1900)	Indonesia, Papua New Guinea	New Guinea	unknown	unknown	49469-1	http://www.plantsoftheworldonline.org/taxon/urn:lsid:ipni.org:names:49469-1
Acanthaceae	Hemigraphis	ravaccensis	Hemigraphis ravaccensis	(Nees) Boerl.	Hemigraphis ravaccensis (Nees) Boerl.	Handl. Fl. Ned. Ind. 2: 658 (1899)	Indonesia, Papua New Guinea	New Guinea	unknown	unknown	49513-1	http://www.plantsoftheworldonline.org/taxon/urn:lsid:ipni.org:names:49513-1
Acanthaceae	Hemigraphis	sordida	Hemigraphis sordida	K.Schum.	Hemigraphis sordida K.Schum.	K.M.Schumann &amp; C.A.G.Lauterbach, Fl. Schutzgeb. Sudsee, Nachtr.: 386 (1905)	Indonesia, Papua New Guinea	New Guinea	unknown	unknown	49538-1	http://www.plantsoftheworldonline.org/taxon/urn:lsid:ipni.org:names:49538-1
Acanthaceae	Hemigraphis	weinlandii	Hemigraphis weinlandii	K.Schum.	Hemigraphis weinlandii K.Schum.	K.M.Schumann &amp; C.A.G.Lauterbach, Fl. Schutzgeb. Sudsee, Nachtr.: 385 (1905)	Indonesia, Papua New Guinea	New Guinea	unknown	unknown	49558-1	http://www.plantsoftheworldonline.org/taxon/urn:lsid:ipni.org:names:49558-1
Acanthaceae	Hemigraphis	whitei	Hemigraphis whitei	S.Moore	Hemigraphis whitei S.Moore	J. Bot. 58: 190 (1920)	Indonesia, Papua New Guinea	New Guinea	unknown	unknown	49560-1	http://www.plantsoftheworldonline.org/taxon/urn:lsid:ipni.org:names:49560-1
Acanthaceae	Hulemacanthus	novoguineensis	Hulemacanthus novoguineensis	(Lindau) Bremek.	Hulemacanthus novoguineensis (Lindau) Bremek.	Nova Guinea, n.s., 8: 152 (1957)	Indonesia, Papua New Guinea	New Guinea	unknown	unknown	49629-1	http://www.plantsoftheworldonline.org/taxon/urn:lsid:ipni.org:names:49629-1
Acanthaceae	Hulemacanthus	whitei	Hulemacanthus whitei	S.Moore	Hulemacanthus whitei S.Moore	J. Bot. 58: 194 (1920)	Indonesia, Papua New Guinea	New Guinea	unknown	unknown	49630-1	http://www.plantsoftheworldonline.org/taxon/urn:lsid:ipni.org:names:49630-1
Acanthaceae	Hygrophila	angustifolia	Hygrophila angustifolia	R.Br.	Hygrophila angustifolia R.Br.	Prodr. Fl. Nov. Holland.: 479 (1810)	Australia, Indonesia, East Timor, Indonesia, Papua New Guinea	Lesser Sunda Is., New Guinea, New South Wales, Northern Territory, Queensland, Western Australia	New Zealand	New Zealand North	49641-1	http://www.plantsoftheworldonline.org/taxon/urn:lsid:ipni.org:names:49641-1
Acanthaceae	Hypoestes	floribunda	Hypoestes floribunda	R.Br.	Hypoestes floribunda R.Br.	Prodr. Fl. Nov. Holland.: 474 (1810)	Australia, Indonesia, East Timor, Indonesia, Malaysia, Indonesia, Papua New Guinea, Papua New Guinea, Philippines	Bismarck Archipelago, Borneo, Lesser Sunda Is., New Guinea, New South Wales, Northern Territory, Philippines, Queensland, Western Australia	unknown	unknown	49895-1	http://www.plantsoftheworldonline.org/taxon/urn:lsid:ipni.org:names:49895-1
Acanthaceae	Jadunia	biroi	Jadunia biroi	(Lindau & K.Schum.) Lindau	Jadunia biroi (Lindau & K.Schum.) Lindau	Bot. Jahrb. Syst. 50: 169 (1913)	Indonesia, Papua New Guinea	New Guinea	unknown	unknown	50217-1	http://www.plantsoftheworldonline.org/taxon/urn:lsid:ipni.org:names:50217-1
Acanthaceae	Jadunia	racemiflora	Jadunia racemiflora	Bremek.	Jadunia racemiflora Bremek.	Nova Guinea, n.s., 8: 150 (1957)	Indonesia, Papua New Guinea	New Guinea	unknown	unknown	50218-1	http://www.plantsoftheworldonline.org/taxon/urn:lsid:ipni.org:names:50218-1
Acanthaceae	Justicia	angustata	Justicia angustata	Warb.	Justicia angustata Warb.	Bot. Jahrb. Syst. 13: 423 (1891)	Indonesia, Papua New Guinea, Papua New Guinea, Solomon Islands	New Guinea, Solomon Is.	unknown	unknown	50285-1	http://www.plantsoftheworldonline.org/taxon/urn:lsid:ipni.org:names:50285-1
Acanthaceae	Justicia	cardiochlamys	Justicia cardiochlamys	Lindau	Justicia cardiochlamys Lindau	Beibl. Bot. Jahrb. Syst. 48: 6 (1894)	Indonesia, Papua New Guinea	New Guinea	unknown	unknown	50458-1	http://www.plantsoftheworldonline.org/taxon/urn:lsid:ipni.org:names:50458-1
Acanthaceae	Justicia	chalmersii	Justicia chalmersii	Lindau	Justicia chalmersii Lindau	Beibl. Bot. Jahrb. Syst. 48: 6 (1894)	Indonesia, Papua New Guinea	New Guinea	unknown	unknown	50479-1	http://www.plantsoftheworldonline.org/taxon/urn:lsid:ipni.org:names:50479-1
Acanthaceae	Justicia	gendarussa	Justicia gendarussa	Burm.f.	Justicia gendarussa Burm.f.	Fl. Indica: 10 (1768)	Andaman Is., Bangladesh, Bhutan, India, Cambodia, India, Indonesia, Indonesia, East Timor, Indonesia, Papua New Guinea, Laos, Malaysia, Myanmar, Philippines, Sri Lanka, Thailand, Vietnam	Andaman Is., Assam, Bangladesh, Cambodia, East Himalaya, India, Laos, Lesser Sunda Is., Malaya, Myanmar, New Guinea, Philippines, Sri Lanka, Sumatera, Thailand, Vietnam	China, Christmas I., Comoros, India, Pakistan, Kenya, Mauritius, Mozambique, Nepal, Pakistan, Reunion, Rodrigues, Seychelles, Taiwan, Tanzania, Uganda, Windward Is.	China South-Central, China Southeast, Christmas I., Comoros, Hainan, Kenya, Mauritius, Mozambique, Nepal, Pakistan, Rodrigues, Reunion, Seychelles, Taiwan, Tanzania, Uganda, West Himalaya, Windward Is.	50766-1	http://www.plantsoftheworldonline.org/taxon/urn:lsid:ipni.org:names:50766-1
Acanthaceae	Lepidagathis	incurva	Lepidagathis incurva	Buch.-Ham. ex D.Don	Lepidagathis incurva Buch.-Ham. ex D.Don	Prodr. Fl. Nepal.: 119 (1825)	Andaman Is., Bangladesh, Bhutan, India, Cambodia, China, India, India, Pakistan, Indonesia, Laos, Malaysia, Myanmar, Nepal, Pakistan, Papua New Guinea, Solomon Islands, Sri Lanka, Thailand, Vietnam	Andaman Is., Assam, Bangladesh, Cambodia, China South-Central, China Southeast, East Himalaya, Hainan, India, Jawa, Laos, Malaya, Myanmar, Nepal, Pakistan, Solomon Is., Sri Lanka, Thailand, Vietnam, West Himalaya	unknown	unknown	52022-1	http://www.plantsoftheworldonline.org/taxon/urn:lsid:ipni.org:names:52022-1
Acanthaceae	Lepidagathis	papuana	Lepidagathis papuana	S.Moore	Lepidagathis papuana S.Moore	Trans. Linn. Soc. London, Bot. 9: 134 (1916)	Indonesia, Papua New Guinea	New Guinea	unknown	unknown	52065-1	http://www.plantsoftheworldonline.org/taxon/urn:lsid:ipni.org:names:52065-1
Acanthaceae	Lepidagathis	royenii	Lepidagathis royenii	Bremek.	Lepidagathis royenii Bremek.	Nova Guinea, n.s., 8: 143 (1957)	Indonesia, Papua New Guinea	New Guinea	unknown	unknown	52091-1	http://www.plantsoftheworldonline.org/taxon/urn:lsid:ipni.org:names:52091-1
Acanthaceae	Lepidagathis	sorongensis	Lepidagathis sorongensis	Bremek.	Lepidagathis sorongensis Bremek.	Nova Guinea, n.s., 8: 142 (1957)	Indonesia, Papua New Guinea	New Guinea	unknown	unknown	52105-1	http://www.plantsoftheworldonline.org/taxon/urn:lsid:ipni.org:names:52105-1
Acanthaceae	Leptosiphonium	aruense	Leptosiphonium aruense	(S.Moore) Bremek. & Nann.-Bremek.	Leptosiphonium aruense (S.Moore) Bremek. & Nann.-Bremek.	Verh. Kon. Ned. Akad. Wetensch., Afd. Natuurk., Sect. 2, 45(1): 32 (1948)	Indonesia, Papua New Guinea, Papua New Guinea, Solomon Islands	New Guinea, Solomon Is.	unknown	unknown	52143-1	http://www.plantsoftheworldonline.org/taxon/urn:lsid:ipni.org:names:52143-1
Acanthaceae	Leptosiphonium	forbesii	Leptosiphonium forbesii	(S.Moore) Bremek. & Nann.-Bremek.	Leptosiphonium forbesii (S.Moore) Bremek. & Nann.-Bremek.	Verh. Kon. Ned. Akad. Wetensch., Afd. Natuurk., Sect. 2, 45(1): 32 (1948)	Indonesia, Papua New Guinea	New Guinea	unknown	unknown	52144-1	http://www.plantsoftheworldonline.org/taxon/urn:lsid:ipni.org:names:52144-1
Acanthaceae	Leptosiphonium	garckeanum	Leptosiphonium garckeanum	(K.Schum.) Bremek. & Nann.-Bremek.	Leptosiphonium garckeanum (K.Schum.) Bremek. & Nann.-Bremek.	Verh. Kon. Ned. Akad. Wetensch., Afd. Natuurk., Sect. 2, 45(1): 32 (1948)	Indonesia, Papua New Guinea	New Guinea	unknown	unknown	52145-1	http://www.plantsoftheworldonline.org/taxon/urn:lsid:ipni.org:names:52145-1
Acanthaceae	Leptosiphonium	gloeocalyx	Leptosiphonium gloeocalyx	(K.Schum.) Bremek. & Nann.-Bremek.	Leptosiphonium gloeocalyx (K.Schum.) Bremek. & Nann.-Bremek.	Verh. Kon. Ned. Akad. Wetensch., Afd. Natuurk., Sect. 2, 45(1): 32 (1948)	Indonesia, Papua New Guinea	New Guinea	unknown	unknown	52146-1	http://www.plantsoftheworldonline.org/taxon/urn:lsid:ipni.org:names:52146-1
Acanthaceae	Leptosiphonium	guppyi	Leptosiphonium guppyi	(Hemsl.) Bremek. & Nann.-Bremek.	Leptosiphonium guppyi (Hemsl.) Bremek. & Nann.-Bremek.	Verh. Kon. Ned. Akad. Wetensch., Afd. Natuurk., Sect. 2, 45(1): 32 (1948)	Papua New Guinea, Solomon Islands	Solomon Is.	unknown	unknown	52147-1	http://www.plantsoftheworldonline.org/taxon/urn:lsid:ipni.org:names:52147-1
Acanthaceae	Leptosiphonium	papuanum	Leptosiphonium papuanum	(S.Moore) Bremek. & Nann.-Bremek.	Leptosiphonium papuanum (S.Moore) Bremek. & Nann.-Bremek.	Verh. Kon. Ned. Akad. Wetensch., Afd. Natuurk., Sect. 2, 45(1): 32 (1948)	Indonesia, Papua New Guinea	New Guinea	unknown	unknown	52148-1	http://www.plantsoftheworldonline.org/taxon/urn:lsid:ipni.org:names:52148-1
Acanthaceae	Leptosiphonium	potamoxenos	Leptosiphonium potamoxenos	(K.Schum.) Bremek. & Nann.-Bremek.	Leptosiphonium potamoxenos (K.Schum.) Bremek. & Nann.-Bremek.	Verh. Kon. Ned. Akad. Wetensch., Afd. Natuurk., Sect. 2, 45(1): 32 (1948)	Indonesia, Papua New Guinea	New Guinea	unknown	unknown	52149-1	http://www.plantsoftheworldonline.org/taxon/urn:lsid:ipni.org:names:52149-1
Acanthaceae	Leptosiphonium	stricklandii	Leptosiphonium stricklandii	F.Muell.	Leptosiphonium stricklandii F.Muell.	Descr. Notes Papuan Pl. 7: 32 (1886)	Indonesia, Papua New Guinea, Papua New Guinea, Solomon Islands	New Guinea, Solomon Is.	unknown	unknown	52150-1	http://www.plantsoftheworldonline.org/taxon/urn:lsid:ipni.org:names:52150-1
Acanthaceae	Leptosiphonium	versicolor	Leptosiphonium versicolor	(S.Moore) Bremek. & Nann.-Bremek.	Leptosiphonium versicolor (S.Moore) Bremek. & Nann.-Bremek.	Verh. Kon. Ned. Akad. Wetensch., Afd. Natuurk., Sect. 2, 45(1): 33 (1948)	Indonesia, Papua New Guinea	New Guinea	unknown	unknown	52152-1	http://www.plantsoftheworldonline.org/taxon/urn:lsid:ipni.org:names:52152-1
Acanthaceae	Leptosiphonium	vestitum	Leptosiphonium vestitum	(Engl.) Bremek. & Nann.-Bremek.	Leptosiphonium vestitum (Engl.) Bremek. & Nann.-Bremek.	Verh. Kon. Ned. Akad. Wetensch., Afd. Natuurk., Sect. 2, 45(1): 33 (1948)	Indonesia, Papua New Guinea	New Guinea	unknown	unknown	52153-1	http://www.plantsoftheworldonline.org/taxon/urn:lsid:ipni.org:names:52153-1
Acanthaceae	Nelsonia	canescens	Nelsonia canescens	(Lam.) Spreng.	Nelsonia canescens (Lam.) Spreng.	Syst. Veg. ed. 16. 1: 42 (1824)	Andaman Is., Angola, Australia, Bangladesh, Benin, Bhutan, India, Botswana, Burkina Faso, Burundi, Cambodia, Cameroon, Central African Republic, Chad, China, Cote d'Ivoire, Equatorial Guinea, Eritrea, Ethiopia, Gabon, Gambia, Ghana, Guinea, Guinea-Bissau, Gulf of Guinea Is., India, India, Pakistan, Indonesia, Indonesia, Papua New Guinea, Kenya, Laos, Liberia, Madagascar, Malawi, Malaysia, Mali, M…	Andaman Is., Angola, Assam, Bangladesh, Benin, Botswana, Burkina, Burundi, Cambodia, Cameroon, Caprivi Strip, Central African Repu, Chad, China South-Central, China Southeast, Congo, East Himalaya, Equatorial Guinea, Eritrea, Ethiopia, Gabon, Gambia, Ghana, Guinea, Guinea-Bissau, Gulf of Guinea Is., India, Ivory Coast, Kenya, Laos, Liberia, Madagascar, Malawi, Malaya, Mali, Mauritania, Mozambique…	Bolivia, Brazil, Colombia, Costa Rica, Ecuador, El Salvador, French Guiana, Honduras, Mexico, Nicaragua, Panama, Puerto Rico, United States	Bolivia, Brazil North, Brazil Northeast, Brazil Southeast, Brazil West-Central, Colombia, Costa Rica, Ecuador, El Salvador, Florida, French Guiana, Honduras, Mexico Southwest, Nicaragua, Panama, Puerto Rico	52558-1	http://www.plantsoftheworldonline.org/taxon/urn:lsid:ipni.org:names:52558-1
Acanthaceae	Pseuderanthemum	armitii	Pseuderanthemum armitii	S.Moore	Pseuderanthemum armitii S.Moore	J. Bot. 58: 192 (1920)	Indonesia, Papua New Guinea	New Guinea	unknown	unknown	53193-1	http://www.plantsoftheworldonline.org/taxon/urn:lsid:ipni.org:names:53193-1
Acanthaceae	Pseuderanthemum	bibracteatum	Pseuderanthemum bibracteatum	Fosberg	Pseuderanthemum bibracteatum Fosberg	Lloydia 3: 119 (1940)	Papua New Guinea, Solomon Islands	Solomon Is.	unknown	unknown	53200-1	http://www.plantsoftheworldonline.org/taxon/urn:lsid:ipni.org:names:53200-1
Acanthaceae	Pseuderanthemum	bradtkei	Pseuderanthemum bradtkei	S.Moore	Pseuderanthemum bradtkei S.Moore	J. Bot. 58: 192 (1920)	Papua New Guinea	Bismarck Archipelago	unknown	unknown	53207-1	http://www.plantsoftheworldonline.org/taxon/urn:lsid:ipni.org:names:53207-1
Acanthaceae	Pseuderanthemum	confertum	Pseuderanthemum confertum	S.Moore	Pseuderanthemum confertum S.Moore	J. Bot. 58: 191 (1920)	Indonesia, Papua New Guinea	New Guinea	unknown	unknown	53219-1	http://www.plantsoftheworldonline.org/taxon/urn:lsid:ipni.org:names:53219-1
Acanthaceae	Pseuderanthemum	huegelii	Pseuderanthemum huegelii	(Burkill) K.Schum.	Pseuderanthemum huegelii (Burkill) K.Schum.	K.M.Schumann &amp; C.A.G.Lauterbach, Fl. Schutzgeb. Sudsee: 546 (1900)	Papua New Guinea	Bismarck Archipelago	unknown	unknown	53261-1	http://www.plantsoftheworldonline.org/taxon/urn:lsid:ipni.org:names:53261-1
Acanthaceae	Pseuderanthemum	macgregorii	Pseuderanthemum macgregorii	Lindau	Pseuderanthemum macgregorii Lindau	Beibl. Bot. Jahrb. Syst. 48: 5 (1894)	Indonesia, Papua New Guinea	New Guinea	unknown	unknown	53287-1	http://www.plantsoftheworldonline.org/taxon/urn:lsid:ipni.org:names:53287-1
Acanthaceae	Pseuderanthemum	maculatum	Pseuderanthemum maculatum	(G.Lodd.) I.M.Turner	Pseuderanthemum maculatum (G.Lodd.) I.M.Turner	Taxon 65: 1134 (2016)	Papua New Guinea, Solomon Islands, Vanuatu	Solomon Is., Vanuatu	Cameroon, Caroline Is., Cook Is., Ecuador, El Salvador, Fiji, Gilbert Is., Honduras, Indonesia, Leeward Is., Line Is., Maldives, Marianas, Marshall Is., Myanmar, New Caledonia, Nicaragua, Niue, Panama, Puerto Rico, Society Is., Sri Lanka, Thailand, Trinidad-Tobago, Tuamotu, Tubuai Is., Tuvalu, Venezuela, Venezuelan Antilles, Vietnam, Wake I., Windward Is.	Cameroon, Caroline Is., Cook Is., Ecuador, El Salvador, Fiji, Gilbert Is., Honduras, Jawa, Leeward Is., Line Is., Maldives, Marianas, Marshall Is., Myanmar, New Caledonia, Nicaragua, Niue, Panama, Puerto Rico, Society Is., Sri Lanka, Thailand, Trinidad-Tobago, Tuamotu, Tubuai Is., Tuvalu, Venezuela, Venezuelan Antilles, Vietnam, Wake I., Windward Is.	77158889-1	http://www.plantsoftheworldonline.org/taxon/urn:lsid:ipni.org:names:77158889-1
Acanthaceae	Pseuderanthemum	muelleri-fernandii	Pseuderanthemum muelleri-fernandii	Lindau	Pseuderanthemum muelleri-fernandii Lindau	Beibl. Bot. Jahrb. Syst. 48: 4 (1894)	Indonesia, Papua New Guinea, Papua New Guinea, Solomon Islands	New Guinea, Solomon Is.	unknown	unknown	53300-1	http://www.plantsoftheworldonline.org/taxon/urn:lsid:ipni.org:names:53300-1
Acanthaceae	Pseuderanthemum	pacificum	Pseuderanthemum pacificum	(Engl.) Lindau	Pseuderanthemum pacificum (Engl.) Lindau	H.G.A.Engler &amp; K.A.E.Prantl, Nat. Pflanzenfam. 4(3b): 330 (1895)	Papua New Guinea, Solomon Islands	Solomon Is.	unknown	unknown	53303-1	http://www.plantsoftheworldonline.org/taxon/urn:lsid:ipni.org:names:53303-1
Acanthaceae	Pseuderanthemum	pumilum	Pseuderanthemum pumilum	Lindau	Pseuderanthemum pumilum Lindau	Bot. Jahrb. Syst. 55: 135 (1917)	Indonesia, Papua New Guinea	New Guinea	unknown	unknown	53320-1	http://www.plantsoftheworldonline.org/taxon/urn:lsid:ipni.org:names:53320-1
Acanthaceae	Pseuderanthemum	sorongense	Pseuderanthemum sorongense	Bremek.	Pseuderanthemum sorongense Bremek.	Nova Guinea, n.s., 8: 147 (1957)	Indonesia, Papua New Guinea	New Guinea	unknown	unknown	53332-1	http://www.plantsoftheworldonline.org/taxon/urn:lsid:ipni.org:names:53332-1
Acanthaceae	Pseuderanthemum	velutinum	Pseuderanthemum velutinum	Lindau	Pseuderanthemum velutinum Lindau	Beibl. Bot. Jahrb. Syst. 48: 5 (1894)	Indonesia, Papua New Guinea	New Guinea	unknown	unknown	53356-1	http://www.plantsoftheworldonline.org/taxon/urn:lsid:ipni.org:names:53356-1
Acanthaceae	Ptyssiglottis	campanulata	Ptyssiglottis campanulata	B.Hansen	Ptyssiglottis campanulata B.Hansen	Opera Bot. 116: 32 (1992)	Indonesia, Papua New Guinea	New Guinea	unknown	unknown	968798-1	http://www.plantsoftheworldonline.org/taxon/urn:lsid:ipni.org:names:968798-1
Acanthaceae	Ptyssiglottis	cyrtandroides	Ptyssiglottis cyrtandroides	(Lindau) B.Hansen	Ptyssiglottis cyrtandroides (Lindau) B.Hansen	Opera Bot. 116: 53 (1992)	Indonesia, Papua New Guinea	New Guinea	unknown	unknown	969656-1	http://www.plantsoftheworldonline.org/taxon/urn:lsid:ipni.org:names:969656-1
Acanthaceae	Ptyssiglottis	glabrisepala	Ptyssiglottis glabrisepala	(Lindau) B.Hansen	Ptyssiglottis glabrisepala (Lindau) B.Hansen	Opera Bot. 116: 29 (1992)	Indonesia, Papua New Guinea	New Guinea	unknown	unknown	969642-1	http://www.plantsoftheworldonline.org/taxon/urn:lsid:ipni.org:names:969642-1
Acanthaceae	Ptyssiglottis	glandulifera	Ptyssiglottis glandulifera	B.Hansen	Ptyssiglottis glandulifera B.Hansen	Opera Bot. 116: 44 (1992)	Papua New Guinea	Bismarck Archipelago	unknown	unknown	968802-1	http://www.plantsoftheworldonline.org/taxon/urn:lsid:ipni.org:names:968802-1
Acanthaceae	Ptyssiglottis	longisepala	Ptyssiglottis longisepala	B.Hansen	Ptyssiglottis longisepala B.Hansen	Opera Bot. 116: 46 (1992)	Indonesia, Papua New Guinea	New Guinea	unknown	unknown	968803-1	http://www.plantsoftheworldonline.org/taxon/urn:lsid:ipni.org:names:968803-1
Acanthaceae	Ptyssiglottis	pubisepala	Ptyssiglottis pubisepala	(Lindau) B.Hansen	Ptyssiglottis pubisepala (Lindau) B.Hansen	Opera Bot. 116: 35 (1992)	Indonesia, Papua New Guinea	New Guinea	unknown	unknown	969644-1	http://www.plantsoftheworldonline.org/taxon/urn:lsid:ipni.org:names:969644-1
Acanthaceae	Rhaphidospora	novoguineensis	Rhaphidospora novoguineensis	Valeton	Rhaphidospora novoguineensis Valeton	Bull. Dep. Agric. Indes Neerl. 10: 58 (1907)	Indonesia, Papua New Guinea	New Guinea	unknown	unknown	53535-1	http://www.plantsoftheworldonline.org/taxon/urn:lsid:ipni.org:names:53535-1
Acanthaceae	Rhaphidospora	platyphylla	Rhaphidospora platyphylla	(S.Moore) Bremek. ex A.R.Bean	Rhaphidospora platyphylla (S.Moore) Bremek. ex A.R.Bean	Austrobaileya 10: 85 (2017)	Australia, Indonesia, Papua New Guinea	New Guinea, Queensland	unknown	unknown	53537-1	http://www.plantsoftheworldonline.org/taxon/urn:lsid:ipni.org:names:53537-1
Acanthaceae	Ruellia	prostrata	Ruellia prostrata	Poir.	Ruellia prostrata Poir.	J.B.A.M.de Lamarck, Encycl. 6: 349 (1804)	Angola, Bangladesh, Botswana, Central African Republic, Christmas I., Eritrea, Ethiopia, India, Indonesia, Indonesia, Papua New Guinea, Kenya, Laccadive Is., Madagascar, Malawi, Malaysia, Mozambique, Namibia, New Caledonia, Oman, Pakistan, Papua New Guinea, Solomon Islands, Samoa, Saudi Arabia, Somalia, South Africa, Sri Lanka, Sudan, Swaziland, Tanzania, Uganda, Vanuatu, Wallis-Futuna Is., Yemen…	Bangladesh, Botswana, Cabinda, Caprivi Strip, Central African Repu, Christmas I., Eritrea, Ethiopia, India, Jawa, Kenya, Laccadive Is., Madagascar, Malawi, Malaya, Mozambique, Namibia, New Caledonia, New Guinea, Northern Provinces, Oman, Pakistan, Samoa, Saudi Arabia, Solomon Is., Somalia, Sri Lanka, Sudan, Swaziland, Tanzania, Uganda, Vanuatu, Wallis-Futuna Is., Yemen, Zambia, Zimbabwe	Cook Is., Guyana, India, Tokelau-Manihiki, United States	Assam, Cook Is., Guyana, Hawaii, Tokelau-Manihiki	54453-1	http://www.plantsoftheworldonline.org/taxon/urn:lsid:ipni.org:names:54453-1
Acanthaceae	Ruellia	scabrifolia	Ruellia scabrifolia	Valeton	Ruellia scabrifolia Valeton	Bull. Dep. Agric. Indes Neerl. 10: 59 (1907)	Indonesia, Papua New Guinea	New Guinea	unknown	unknown	54553-1	http://www.plantsoftheworldonline.org/taxon/urn:lsid:ipni.org:names:54553-1
Acanthaceae	Rungia	heterophylla	Rungia heterophylla	Bremek.	Rungia heterophylla Bremek.	Nova Guinea, n.s., 8: 151 (1957)	Indonesia, Papua New Guinea	New Guinea	unknown	unknown	54773-1	http://www.plantsoftheworldonline.org/taxon/urn:lsid:ipni.org:names:54773-1
Acanthaceae	Rungia	klossii	Rungia klossii	S.Moore	Rungia klossii S.Moore	Trans. Linn. Soc. London, Bot. 9: 135 (1916)	Indonesia, Papua New Guinea	New Guinea	unknown	unknown	54779-1	http://www.plantsoftheworldonline.org/taxon/urn:lsid:ipni.org:names:54779-1
Acanthaceae	Staurogyne	novoguineensis	Staurogyne novoguineensis	(Kaneh. & Hatus.) B.L.Burtt	Staurogyne novoguineensis (Kaneh. & Hatus.) B.L.Burtt	Notes Roy. Bot. Gard. Edinburgh 23: 95 (1960)	Indonesia, Papua New Guinea	New Guinea	unknown	unknown	55298-1	http://www.plantsoftheworldonline.org/taxon/urn:lsid:ipni.org:names:55298-1
Acanthaceae	Staurogyne	papuana	Staurogyne papuana	Lauterb.	Staurogyne papuana Lauterb.	Nova Guinea 8: 333 (1910)	Indonesia, Papua New Guinea	New Guinea	unknown	unknown	55307-1	http://www.plantsoftheworldonline.org/taxon/urn:lsid:ipni.org:names:55307-1
Acanthaceae	Staurogyne	spatulata	Staurogyne spatulata	(Blume) Koord.	Staurogyne spatulata (Blume) Koord.	Exkurs.-Fl. Java 3: 211 (1912)	Australia, Bangladesh, Bhutan, India, Cambodia, China, India, Pakistan, Indonesia, Indonesia, Papua New Guinea, Laos, Myanmar, Nepal, Philippines, Thailand, Vietnam	Bangladesh, Cambodia, China South-Central, East Himalaya, Hainan, Laos, Myanmar, Nepal, New Guinea, Northern Territory, Philippines, Queensland, Sumatera, Thailand, Vietnam, West Himalaya, Western Australia	unknown	unknown	55335-1	http://www.plantsoftheworldonline.org/taxon/urn:lsid:ipni.org:names:55335-1
Acanthaceae	Strobilanthes	klossii	Strobilanthes klossii	(S.Moore) Y.F.Deng	Strobilanthes klossii (S.Moore) Y.F.Deng	Phytotaxa 404: 204 (2019)	Caroline Is., Indonesia, Indonesia, Papua New Guinea, Papua New Guinea, Solomon Islands, Philippines	Caroline Is., Maluku, New Guinea, Philippines, Solomon Is., Sulawesi	unknown	unknown	77197940-1	http://www.plantsoftheworldonline.org/taxon/urn:lsid:ipni.org:names:77197940-1
Acanthaceae	Strobilanthes	linearifolia	Strobilanthes linearifolia	(Bremek.) Y.F.Deng	Strobilanthes linearifolia (Bremek.) Y.F.Deng	Phytotaxa 404: 205 (2019)	Australia, Indonesia, Indonesia, Papua New Guinea, Philippines	New Guinea, Philippines, Queensland, Sulawesi	unknown	unknown	77197947-1	http://www.plantsoftheworldonline.org/taxon/urn:lsid:ipni.org:names:77197947-1
Acanthaceae	Strobilanthes	naumannii	Strobilanthes naumannii	Engl.	Strobilanthes naumannii Engl.	Bot. Jahrb. Syst. 7: 474 (1886)	Papua New Guinea	Bismarck Archipelago	unknown	unknown	55830-1	http://www.plantsoftheworldonline.org/taxon/urn:lsid:ipni.org:names:55830-1
Acanthaceae	Strobilanthes	novomegapolitana	Strobilanthes novomegapolitana	Lindau	Strobilanthes novomegapolitana Lindau	Bot. Jahrb. Syst. 50: 166 (1913)	Papua New Guinea	Bismarck Archipelago	unknown	unknown	55841-1	http://www.plantsoftheworldonline.org/taxon/urn:lsid:ipni.org:names:55841-1
Acanthaceae	Strobilanthes	reptans	Strobilanthes reptans	(G.Forst.) Moylan ex Y.F.Deng & J.R.I.Wood	Strobilanthes reptans (G.Forst.) Moylan ex Y.F.Deng & J.R.I.Wood	Fl. China 19: 390 (2011)	Australia, Caroline Is., Gilbert Is., Indonesia, Indonesia, Malaysia, Indonesia, Papua New Guinea, Malaysia, Marianas, Marshall Is., New Caledonia, Papua New Guinea, Papua New Guinea, Solomon Islands, Philippines, Tuvalu, Vanuatu	Bismarck Archipelago, Borneo, Caroline Is., Gilbert Is., Jawa, Malaya, Maluku, Marianas, Marshall Is., New Caledonia, New Guinea, Philippines, Queensland, Solomon Is., Sulawesi, Tuvalu, Vanuatu	Bhutan, India, Laos, Marquesas, Myanmar, Puerto Rico, Reunion, Society Is., Sri Lanka, Taiwan, Thailand, Tubuai Is., United States, Vietnam	East Himalaya, Florida, Hawaii, Laos, Louisiana, Marquesas, Myanmar, Puerto Rico, Reunion, Society Is., Sri Lanka, Taiwan, Thailand, Tubuai Is., Vietnam	77112369-1	http://www.plantsoftheworldonline.org/taxon/urn:lsid:ipni.org:names:77112369-1
Acanthaceae	Thunbergia	papuana	Thunbergia papuana	Bremek.	Thunbergia papuana Bremek.	Verh. Kon. Ned. Akad. Wetensch., Afd. Natuurk., Sect. 2, 50(4): 83 (1955)	Indonesia, Papua New Guinea	New Guinea	unknown	unknown	56379-1	http://www.plantsoftheworldonline.org/taxon/urn:lsid:ipni.org:names:56379-1
Achariaceae	Erythrospermum	candidum	Erythrospermum candidum	(Becc.) Becc.	Erythrospermum candidum (Becc.) Becc.	L.S.Gibbs, Fl. Arfak Mts.: 215 (1917)	Indonesia, Indonesia, Malaysia, Indonesia, Papua New Guinea, Malaysia, Papua New Guinea, Solomon Islands	Borneo, Malaya, Maluku, New Guinea, Solomon Is., Sulawesi	unknown	unknown	365334-1	http://www.plantsoftheworldonline.org/taxon/urn:lsid:ipni.org:names:365334-1
Achariaceae	Pangium	edule	Pangium edule	Reinw.	Pangium edule Reinw.	Syll. Pl. Nov. 2: 12 (1828)	Caroline Is., Indonesia, Indonesia, East Timor, Indonesia, Malaysia, Indonesia, Papua New Guinea, Malaysia, Marianas, Nicobar Is., Papua New Guinea, Papua New Guinea, Solomon Islands, Philippines, Santa Cruz Is., Vanuatu	Bismarck Archipelago, Borneo, Caroline Is., Jawa, Lesser Sunda Is., Malaya, Maluku, Marianas, New Guinea, Nicobar Is., Philippines, Santa Cruz Is., Solomon Is., Sulawesi, Sumatera, Vanuatu	unknown	unknown	111972-1	http://www.plantsoftheworldonline.org/taxon/urn:lsid:ipni.org:names:111972-1
Achariaceae	Ryparosa	calotricha	Ryparosa calotricha	Mildbr.	Ryparosa calotricha Mildbr.	Notizbl. Bot. Gart. Berlin-Dahlem 10: 339 (1928)	Indonesia, Papua New Guinea	New Guinea	unknown	unknown	365871-1	http://www.plantsoftheworldonline.org/taxon/urn:lsid:ipni.org:names:365871-1
Achariaceae	Ryparosa	javanica	Ryparosa javanica	(Blume) Kurz ex Koord. & Valeton	Ryparosa javanica (Blume) Kurz ex Koord. & Valeton	Meded. Lands Plantentuin 33: 11 (1900)	Andaman Is., Australia, Indonesia, Indonesia, East Timor, Indonesia, Malaysia, Indonesia, Papua New Guinea, Malaysia, Nicobar Is., Thailand, Vietnam	Andaman Is., Borneo, Jawa, Lesser Sunda Is., Malaya, New Guinea, Nicobar Is., Queensland, Sumatera, Thailand, Vietnam	unknown	unknown	147626-3	http://www.plantsoftheworldonline.org/taxon/urn:lsid:ipni.org:names:147626-3
Achariaceae	Ryparosa	maculata	Ryparosa maculata	B.L.Webber	Ryparosa maculata B.L.Webber	Austral. Syst. Bot. 19: 563 (2006)	Indonesia, Papua New Guinea	New Guinea	unknown	unknown	77076040-1	http://www.plantsoftheworldonline.org/taxon/urn:lsid:ipni.org:names:77076040-1
Achariaceae	Ryparosa	milleri	Ryparosa milleri	B.L.Webber	Ryparosa milleri B.L.Webber	Austral. Syst. Bot. 19: 565 (2006)	Indonesia, Papua New Guinea	New Guinea	unknown	unknown	77076042-1	http://www.plantsoftheworldonline.org/taxon/urn:lsid:ipni.org:names:77076042-1
Achariaceae	Trichadenia	philippinensis	Trichadenia philippinensis	Merr.	Trichadenia philippinensis Merr.	Philipp. J. Sci., C 4: 298 (1909)	Indonesia, Indonesia, Papua New Guinea, Papua New Guinea, Papua New Guinea, Solomon Islands, Philippines	Bismarck Archipelago, Maluku, New Guinea, Philippines, Solomon Is., Sulawesi	unknown	unknown	366023-1	http://www.plantsoftheworldonline.org/taxon/urn:lsid:ipni.org:names:366023-1
Achariaceae	Trichadenia	sasae	Trichadenia sasae	W.N.Takeuchi	Trichadenia sasae W.N.Takeuchi	Sida 20: 1522 (2003)	Indonesia, Papua New Guinea	New Guinea	unknown	unknown	60429557-2	http://www.plantsoftheworldonline.org/taxon/urn:lsid:ipni.org:names:60429557-2
Actinidiaceae	Saurauia	aculeata	Saurauia aculeata	Lauterb.	Saurauia aculeata Lauterb.	Nova Guinea 8: 835 (1912)	Indonesia, Papua New Guinea	New Guinea	unknown	unknown	317223-1	http://www.plantsoftheworldonline.org/taxon/urn:lsid:ipni.org:names:317223-1
Actinidiaceae	Saurauia	albiflora	Saurauia albiflora	A.C.Sm.	Saurauia albiflora A.C.Sm.	J. Arnold Arbor. 22: 506 (1941)	Indonesia, Papua New Guinea	New Guinea	unknown	unknown	56912-1	http://www.plantsoftheworldonline.org/taxon/urn:lsid:ipni.org:names:56912-1
Actinidiaceae	Saurauia	alkmaarensis	Saurauia alkmaarensis	Lauterb.	Saurauia alkmaarensis Lauterb.	Nova Guinea 8: 306 (1910)	Indonesia, Papua New Guinea	New Guinea	unknown	unknown	317225-1	http://www.plantsoftheworldonline.org/taxon/urn:lsid:ipni.org:names:317225-1
Actinidiaceae	Saurauia	alpicola	Saurauia alpicola	A.C.Sm.	Saurauia alpicola A.C.Sm.	J. Arnold Arbor. 22: 516 (1941)	Indonesia, Papua New Guinea	New Guinea	unknown	unknown	56913-1	http://www.plantsoftheworldonline.org/taxon/urn:lsid:ipni.org:names:56913-1
Actinidiaceae	Saurauia	altissima	Saurauia altissima	Zipp. ex Miq.	Saurauia altissima Zipp. ex Miq.	Ann. Mus. Bot. Lugduno-Batavi 4: 108 (1869)	Indonesia, Papua New Guinea	New Guinea	unknown	unknown	829285-1	http://www.plantsoftheworldonline.org/taxon/urn:lsid:ipni.org:names:829285-1
Actinidiaceae	Saurauia	altiterra	Saurauia altiterra	P.Royen	Saurauia altiterra P.Royen	Alpine Fl. New Guinea 3: 1392 (1982)	Indonesia, Papua New Guinea	New Guinea	unknown	unknown	900894-1	http://www.plantsoftheworldonline.org/taxon/urn:lsid:ipni.org:names:900894-1
Actinidiaceae	Saurauia	amplifolia	Saurauia amplifolia	Diels	Saurauia amplifolia Diels	Bot. Jahrb. Syst. 57: 452 (1922)	Indonesia, Papua New Guinea	New Guinea	unknown	unknown	317170-1	http://www.plantsoftheworldonline.org/taxon/urn:lsid:ipni.org:names:317170-1
Actinidiaceae	Saurauia	angica	Saurauia angica	Kaneh. & Hatus.	Saurauia angica Kaneh. & Hatus.	Bot. Mag. (Tokyo) 57: 63 (1943)	Indonesia, Papua New Guinea	New Guinea	unknown	unknown	56915-1	http://www.plantsoftheworldonline.org/taxon/urn:lsid:ipni.org:names:56915-1
Actinidiaceae	Saurauia	arcana	Saurauia arcana	A.C.Sm.	Saurauia arcana A.C.Sm.	J. Arnold Arbor. 22: 518 (1941)	Indonesia, Papua New Guinea	New Guinea	unknown	unknown	56917-1	http://www.plantsoftheworldonline.org/taxon/urn:lsid:ipni.org:names:56917-1
Actinidiaceae	Saurauia	archboldiana	Saurauia archboldiana	A.C.Sm.	Saurauia archboldiana A.C.Sm.	J. Arnold Arbor. 22: 514 (1941)	Indonesia, Papua New Guinea	New Guinea	unknown	unknown	56918-1	http://www.plantsoftheworldonline.org/taxon/urn:lsid:ipni.org:names:56918-1
Actinidiaceae	Saurauia	belensis	Saurauia belensis	A.C.Sm.	Saurauia belensis A.C.Sm.	J. Arnold Arbor. 22: 505 (1941)	Indonesia, Papua New Guinea	New Guinea	unknown	unknown	56922-1	http://www.plantsoftheworldonline.org/taxon/urn:lsid:ipni.org:names:56922-1
Actinidiaceae	Saurauia	bibracteata	Saurauia bibracteata	Lauterb.	Saurauia bibracteata Lauterb.	K.M.Schumann &amp; C.A.G.Lauterbach, Fl. Schutzgeb. Sudsee, Nachtr.: 318 (1905)	Indonesia, Papua New Guinea	New Guinea	unknown	unknown	829295-1	http://www.plantsoftheworldonline.org/taxon/urn:lsid:ipni.org:names:829295-1
Actinidiaceae	Saurauia	bifida	Saurauia bifida	Warb.	Saurauia bifida Warb.	Bot. Jahrb. Syst. 13: 380 (1891)	Indonesia, Papua New Guinea	New Guinea	unknown	unknown	829296-1	http://www.plantsoftheworldonline.org/taxon/urn:lsid:ipni.org:names:829296-1
Actinidiaceae	Saurauia	brassii	Saurauia brassii	Diels	Saurauia brassii Diels	J. Arnold Arbor. 10: 81 (1929)	Indonesia, Papua New Guinea	New Guinea	unknown	unknown	56925-1	http://www.plantsoftheworldonline.org/taxon/urn:lsid:ipni.org:names:56925-1
Actinidiaceae	Saurauia	brevirostris	Saurauia brevirostris	Zipp. ex Miq.	Saurauia brevirostris Zipp. ex Miq.	Ann. Mus. Bot. Lugduno-Batavi 4: 106 (1869)	Indonesia, Papua New Guinea	New Guinea	unknown	unknown	829304-1	http://www.plantsoftheworldonline.org/taxon/urn:lsid:ipni.org:names:829304-1
Actinidiaceae	Saurauia	calyptrata	Saurauia calyptrata	Lauterb.	Saurauia calyptrata Lauterb.	Nova Guinea 8: 838 (1912)	Indonesia, Papua New Guinea	New Guinea	unknown	unknown	317238-1	http://www.plantsoftheworldonline.org/taxon/urn:lsid:ipni.org:names:317238-1
Actinidiaceae	Saurauia	capitulata	Saurauia capitulata	A.C.Sm.	Saurauia capitulata A.C.Sm.	J. Arnold Arbor. 22: 521 (1941)	Indonesia, Papua New Guinea	New Guinea	unknown	unknown	56929-1	http://www.plantsoftheworldonline.org/taxon/urn:lsid:ipni.org:names:56929-1
Actinidiaceae	Saurauia	collina	Saurauia collina	A.C.Sm.	Saurauia collina A.C.Sm.	J. Arnold Arbor. 22: 513 (1941)	Indonesia, Papua New Guinea	New Guinea	unknown	unknown	56934-1	http://www.plantsoftheworldonline.org/taxon/urn:lsid:ipni.org:names:56934-1
Actinidiaceae	Saurauia	conferta	Saurauia conferta	Warb.	Saurauia conferta Warb.	Bot. Jahrb. Syst. 13: 379 (1891)	Indonesia, Papua New Guinea, Papua New Guinea, Solomon Islands	New Guinea, Solomon Is.	unknown	unknown	829312-1	http://www.plantsoftheworldonline.org/taxon/urn:lsid:ipni.org:names:829312-1
Actinidiaceae	Saurauia	congestiflora	Saurauia congestiflora	A.C.Sm.	Saurauia congestiflora A.C.Sm.	J. Arnold Arbor. 22: 519 (1941)	Indonesia, Papua New Guinea	New Guinea	unknown	unknown	56936-1	http://www.plantsoftheworldonline.org/taxon/urn:lsid:ipni.org:names:56936-1
Actinidiaceae	Saurauia	decurrens	Saurauia decurrens	Lauterb.	Saurauia decurrens Lauterb.	Nova Guinea 8: 836 (1912)	Indonesia, Papua New Guinea	New Guinea	unknown	unknown	317244-1	http://www.plantsoftheworldonline.org/taxon/urn:lsid:ipni.org:names:317244-1
Actinidiaceae	Saurauia	dielsiana	Saurauia dielsiana	A.C.Sm.	Saurauia dielsiana A.C.Sm.	J. Arnold Arbor. 22: 510 (1941)	Indonesia, Papua New Guinea	New Guinea	unknown	unknown	56942-1	http://www.plantsoftheworldonline.org/taxon/urn:lsid:ipni.org:names:56942-1
Actinidiaceae	Saurauia	dufaurii	Saurauia dufaurii	(F.Muell.) Diels	Saurauia dufaurii (F.Muell.) Diels	Bot. Jahrb. Syst. 57: 447 (1922)	Indonesia, Papua New Guinea	New Guinea	unknown	unknown	317180-1	http://www.plantsoftheworldonline.org/taxon/urn:lsid:ipni.org:names:317180-1
Actinidiaceae	Saurauia	eburnea	Saurauia eburnea	A.C.Sm.	Saurauia eburnea A.C.Sm.	J. Arnold Arbor. 22: 520 (1941)	Indonesia, Papua New Guinea	New Guinea	unknown	unknown	56945-1	http://www.plantsoftheworldonline.org/taxon/urn:lsid:ipni.org:names:56945-1
Actinidiaceae	Saurauia	emarginata	Saurauia emarginata	C.T.White & W.D.Francis	Saurauia emarginata C.T.White & W.D.Francis	Proc. Roy. Soc. Queensland 39: 65 (1927 publ. 1928)	Indonesia, Papua New Guinea	New Guinea	unknown	unknown	56947-1	http://www.plantsoftheworldonline.org/taxon/urn:lsid:ipni.org:names:56947-1
Actinidiaceae	Saurauia	excurrens	Saurauia excurrens	A.C.Sm.	Saurauia excurrens A.C.Sm.	J. Arnold Arbor. 22: 503 (1941)	Indonesia, Papua New Guinea	New Guinea	unknown	unknown	56950-1	http://www.plantsoftheworldonline.org/taxon/urn:lsid:ipni.org:names:56950-1
Actinidiaceae	Saurauia	eximia	Saurauia eximia	Ridl.	Saurauia eximia Ridl.	Trans. Linn. Soc. London, Bot. 9: 14 (1916)	Indonesia, Papua New Guinea	New Guinea	unknown	unknown	317251-1	http://www.plantsoftheworldonline.org/taxon/urn:lsid:ipni.org:names:317251-1
Actinidiaceae	Saurauia	fimbriata	Saurauia fimbriata	A.C.Sm.	Saurauia fimbriata A.C.Sm.	J. Arnold Arbor. 22: 508 (1941)	Indonesia, Papua New Guinea	New Guinea	unknown	unknown	56951-1	http://www.plantsoftheworldonline.org/taxon/urn:lsid:ipni.org:names:56951-1
Actinidiaceae	Saurauia	giluwensis	Saurauia giluwensis	P.Royen	Saurauia giluwensis P.Royen	Alpine Fl. New Guinea 3: 1385 (1982)	Indonesia, Papua New Guinea	New Guinea	unknown	unknown	900896-1	http://www.plantsoftheworldonline.org/taxon/urn:lsid:ipni.org:names:900896-1
Actinidiaceae	Saurauia	gjellerupii	Saurauia gjellerupii	Lauterb.	Saurauia gjellerupii Lauterb.	Nova Guinea 8: 838 (1912)	Indonesia, Papua New Guinea	New Guinea	unknown	unknown	317254-1	http://www.plantsoftheworldonline.org/taxon/urn:lsid:ipni.org:names:317254-1
Actinidiaceae	Saurauia	gorokae	Saurauia gorokae	Gilli	Saurauia gorokae Gilli	Ann. Naturhist. Mus. Wien 83: 465 (1979 publ. 1980)	Indonesia, Papua New Guinea	New Guinea	unknown	unknown	896739-1	http://www.plantsoftheworldonline.org/taxon/urn:lsid:ipni.org:names:896739-1
Actinidiaceae	Saurauia	hageniana	Saurauia hageniana	Gilli	Saurauia hageniana Gilli	Ann. Naturhist. Mus. Wien 83: 464 (1979 publ. 1980)	Indonesia, Papua New Guinea	New Guinea	unknown	unknown	896737-1	http://www.plantsoftheworldonline.org/taxon/urn:lsid:ipni.org:names:896737-1
Actinidiaceae	Saurauia	hystrix	Saurauia hystrix	Ridl.	Saurauia hystrix Ridl.	Trans. Linn. Soc. London, Bot. 9: 15 (1916)	Indonesia, Papua New Guinea	New Guinea	unknown	unknown	317264-1	http://www.plantsoftheworldonline.org/taxon/urn:lsid:ipni.org:names:317264-1
Actinidiaceae	Saurauia	idenburgensis	Saurauia idenburgensis	A.C.Sm.	Saurauia idenburgensis A.C.Sm.	J. Arnold Arbor. 22: 513 (1941)	Indonesia, Papua New Guinea	New Guinea	unknown	unknown	56963-1	http://www.plantsoftheworldonline.org/taxon/urn:lsid:ipni.org:names:56963-1
Actinidiaceae	Saurauia	ilicifolia	Saurauia ilicifolia	P.Royen	Saurauia ilicifolia P.Royen	Alpine Fl. New Guinea 3: 1376 (1982)	Indonesia, Papua New Guinea	New Guinea	unknown	unknown	900898-1	http://www.plantsoftheworldonline.org/taxon/urn:lsid:ipni.org:names:900898-1
Actinidiaceae	Saurauia	kajewskii	Saurauia kajewskii	A.C.Sm.	Saurauia kajewskii A.C.Sm.	J. Arnold Arbor. 22: 511 (1941)	Papua New Guinea, Solomon Islands	Solomon Is.	unknown	unknown	56967-1	http://www.plantsoftheworldonline.org/taxon/urn:lsid:ipni.org:names:56967-1
Actinidiaceae	Saurauia	klinkii	Saurauia klinkii	K.Schum. & Lauterb.	Saurauia klinkii K.Schum. & Lauterb.	Fl. Schutzgeb. Sudsee: 447 (1900)	Indonesia, Papua New Guinea	New Guinea	unknown	unknown	829346-1	http://www.plantsoftheworldonline.org/taxon/urn:lsid:ipni.org:names:829346-1
Actinidiaceae	Saurauia	lactea	Saurauia lactea	Lauterb.	Saurauia lactea Lauterb.	Nova Guinea 8: 837 (1912)	Indonesia, Papua New Guinea	New Guinea	unknown	unknown	317268-1	http://www.plantsoftheworldonline.org/taxon/urn:lsid:ipni.org:names:317268-1
Actinidiaceae	Saurauia	lorentzii	Saurauia lorentzii	Lauterb.	Saurauia lorentzii Lauterb.	Nova Guinea 8: 305 (1910)	Indonesia, Papua New Guinea	New Guinea	unknown	unknown	317273-1	http://www.plantsoftheworldonline.org/taxon/urn:lsid:ipni.org:names:317273-1
Actinidiaceae	Saurauia	macrantha	Saurauia macrantha	A.C.Sm.	Saurauia macrantha A.C.Sm.	J. Arnold Arbor. 22: 507 (1941)	Indonesia, Papua New Guinea	New Guinea	unknown	unknown	56972-1	http://www.plantsoftheworldonline.org/taxon/urn:lsid:ipni.org:names:56972-1
Actinidiaceae	Saurauia	magentea	Saurauia magentea	Danet	Saurauia magentea Danet	Adansonia, ser. 3, 38: 124 (2016)	Indonesia, Papua New Guinea	New Guinea	unknown	unknown	77156942-1	http://www.plantsoftheworldonline.org/taxon/urn:lsid:ipni.org:names:77156942-1
Actinidiaceae	Saurauia	mollissima	Saurauia mollissima	Ridl.	Saurauia mollissima Ridl.	Trans. Linn. Soc. London, Bot. 9: 15 (1916)	Indonesia, Papua New Guinea	New Guinea	unknown	unknown	317279-1	http://www.plantsoftheworldonline.org/taxon/urn:lsid:ipni.org:names:317279-1
Actinidiaceae	Saurauia	momiensis	Saurauia momiensis	Kaneh. & Hatus.	Saurauia momiensis Kaneh. & Hatus.	Bot. Mag. (Tokyo) 57: 64 (1943)	Indonesia, Papua New Guinea	New Guinea	unknown	unknown	56982-1	http://www.plantsoftheworldonline.org/taxon/urn:lsid:ipni.org:names:56982-1
Actinidiaceae	Saurauia	monadelpha	Saurauia monadelpha	Scheff.	Saurauia monadelpha Scheff.	Ann. Jard. Bot. Buitenzorg 1: 8 (1876)	Indonesia, Papua New Guinea	New Guinea	unknown	unknown	829368-1	http://www.plantsoftheworldonline.org/taxon/urn:lsid:ipni.org:names:829368-1
Actinidiaceae	Saurauia	nabirensis	Saurauia nabirensis	Kaneh. & Hatus.	Saurauia nabirensis Kaneh. & Hatus.	Bot. Mag. (Tokyo) 57: 68 (1943)	Indonesia, Papua New Guinea	New Guinea	unknown	unknown	56984-1	http://www.plantsoftheworldonline.org/taxon/urn:lsid:ipni.org:names:56984-1
Actinidiaceae	Saurauia	novoguineensis	Saurauia novoguineensis	Scheff.	Saurauia novoguineensis Scheff.	Ann. Jard. Bot. Buitenzorg 1: 7 (1876)	Indonesia, Papua New Guinea, Papua New Guinea, Solomon Islands	New Guinea, Solomon Is.	unknown	unknown	829377-1	http://www.plantsoftheworldonline.org/taxon/urn:lsid:ipni.org:names:829377-1
Actinidiaceae	Saurauia	nutans	Saurauia nutans	Gilli	Saurauia nutans Gilli	Ann. Naturhist. Mus. Wien 83: 465 (1979 publ. 1980)	Indonesia, Papua New Guinea	New Guinea	unknown	unknown	896738-1	http://www.plantsoftheworldonline.org/taxon/urn:lsid:ipni.org:names:896738-1
Actinidiaceae	Saurauia	oblanceolata	Saurauia oblanceolata	Ridl.	Saurauia oblanceolata Ridl.	Trans. Linn. Soc. London, Bot. 9: 14 (1916)	Indonesia, Papua New Guinea	New Guinea	unknown	unknown	317282-1	http://www.plantsoftheworldonline.org/taxon/urn:lsid:ipni.org:names:317282-1
Actinidiaceae	Saurauia	obvallatoides	Saurauia obvallatoides	Kaneh. & Hatus.	Saurauia obvallatoides Kaneh. & Hatus.	Bot. Mag. (Tokyo) 57: 66 (1943)	Indonesia, Papua New Guinea	New Guinea	unknown	unknown	56988-1	http://www.plantsoftheworldonline.org/taxon/urn:lsid:ipni.org:names:56988-1
Actinidiaceae	Saurauia	occulta	Saurauia occulta	A.C.Sm.	Saurauia occulta A.C.Sm.	J. Arnold Arbor. 22: 523 (1941)	Indonesia, Papua New Guinea	New Guinea	unknown	unknown	56989-1	http://www.plantsoftheworldonline.org/taxon/urn:lsid:ipni.org:names:56989-1
Actinidiaceae	Saurauia	pleurotricha	Saurauia pleurotricha	Diels	Saurauia pleurotricha Diels	J. Arnold Arbor. 10: 80 (1929)	Indonesia, Papua New Guinea	New Guinea	unknown	unknown	56994-1	http://www.plantsoftheworldonline.org/taxon/urn:lsid:ipni.org:names:56994-1
Actinidiaceae	Saurauia	plurilocularis	Saurauia plurilocularis	C.T.White & W.D.Francis	Saurauia plurilocularis C.T.White & W.D.Francis	Proc. Roy. Soc. Queensland 38: 244 (1926 publ. 1927)	Indonesia, Papua New Guinea, Papua New Guinea, Solomon Islands	New Guinea, Solomon Is.	unknown	unknown	56995-1	http://www.plantsoftheworldonline.org/taxon/urn:lsid:ipni.org:names:56995-1
Actinidiaceae	Saurauia	poolei	Saurauia poolei	C.T.White & W.D.Francis	Saurauia poolei C.T.White & W.D.Francis	Proc. Roy. Soc. Queensland 38: 246 (1926 publ. 1927)	Indonesia, Papua New Guinea	New Guinea	unknown	unknown	56997-1	http://www.plantsoftheworldonline.org/taxon/urn:lsid:ipni.org:names:56997-1
Actinidiaceae	Saurauia	purgans	Saurauia purgans	B.L.Burtt	Saurauia purgans B.L.Burtt	Hooker&#x27;s Icon. Pl. 34: t. 3316 (1936)	Papua New Guinea, Solomon Islands	Solomon Is.	unknown	unknown	57004-1	http://www.plantsoftheworldonline.org/taxon/urn:lsid:ipni.org:names:57004-1
Actinidiaceae	Saurauia	purpurellifolia	Saurauia purpurellifolia	Kaneh. & Hatus.	Saurauia purpurellifolia Kaneh. & Hatus.	Bot. Mag. (Tokyo) 57: 67 (1943)	Indonesia, Papua New Guinea	New Guinea	unknown	unknown	57005-1	http://www.plantsoftheworldonline.org/taxon/urn:lsid:ipni.org:names:57005-1
Actinidiaceae	Saurauia	rodatzii	Saurauia rodatzii	K.Schum. & Lauterb.	Saurauia rodatzii K.Schum. & Lauterb.	Fl. Schutzgeb. Sudsee: 446 (1900)	Indonesia, Papua New Guinea	New Guinea	unknown	unknown	829404-1	http://www.plantsoftheworldonline.org/taxon/urn:lsid:ipni.org:names:829404-1
Actinidiaceae	Saurauia	roemeri	Saurauia roemeri	Lauterb.	Saurauia roemeri Lauterb.	Nova Guinea 8: 836 (1912)	Indonesia, Papua New Guinea	New Guinea	unknown	unknown	317310-1	http://www.plantsoftheworldonline.org/taxon/urn:lsid:ipni.org:names:317310-1
Actinidiaceae	Saurauia	rubrisquamata	Saurauia rubrisquamata	A.C.Sm.	Saurauia rubrisquamata A.C.Sm.	J. Arnold Arbor. 22: 504 (1941)	Indonesia, Papua New Guinea	New Guinea	unknown	unknown	57016-1	http://www.plantsoftheworldonline.org/taxon/urn:lsid:ipni.org:names:57016-1
Actinidiaceae	Saurauia	rufa	Saurauia rufa	Burkill	Saurauia rufa Burkill	Bull. Misc. Inform. Kew 1899: 97 (1899)	Indonesia, Papua New Guinea	New Guinea	unknown	unknown	829410-1	http://www.plantsoftheworldonline.org/taxon/urn:lsid:ipni.org:names:829410-1
Actinidiaceae	Saurauia	rufescens	Saurauia rufescens	B.J.Conn & Damas	Saurauia rufescens B.J.Conn & Damas	Telopea 15: 10 (2013)	Indonesia, Papua New Guinea	New Guinea	unknown	unknown	77154427-1	http://www.plantsoftheworldonline.org/taxon/urn:lsid:ipni.org:names:77154427-1
Actinidiaceae	Saurauia	rufinervis	Saurauia rufinervis	Kaneh. & Hatus.	Saurauia rufinervis Kaneh. & Hatus.	Bot. Mag. (Tokyo) 57: 70 (1943)	Indonesia, Papua New Guinea	New Guinea	unknown	unknown	57017-1	http://www.plantsoftheworldonline.org/taxon/urn:lsid:ipni.org:names:57017-1
Actinidiaceae	Saurauia	scaberrima	Saurauia scaberrima	Lauterb.	Saurauia scaberrima Lauterb.	Nova Guinea 8: 837 (1912)	Indonesia, Papua New Guinea	New Guinea	unknown	unknown	317316-1	http://www.plantsoftheworldonline.org/taxon/urn:lsid:ipni.org:names:317316-1
Actinidiaceae	Saurauia	schumanniana	Saurauia schumanniana	Diels	Saurauia schumanniana Diels	Bot. Jahrb. Syst. 57: 448 (1922)	Indonesia, Papua New Guinea, Papua New Guinea, Solomon Islands	New Guinea, Solomon Is.	unknown	unknown	317211-1	http://www.plantsoftheworldonline.org/taxon/urn:lsid:ipni.org:names:317211-1
Actinidiaceae	Saurauia	spinosa	Saurauia spinosa	M.Briggs	Saurauia spinosa M.Briggs	Kew Bull. 70(4)- (2015)	Indonesia, Papua New Guinea	New Guinea	unknown	unknown	77150601-1	http://www.plantsoftheworldonline.org/taxon/urn:lsid:ipni.org:names:77150601-1
Actinidiaceae	Saurauia	tafana	Saurauia tafana	A.C.Sm.	Saurauia tafana A.C.Sm.	J. Arnold Arbor. 22: 517 (1941)	Indonesia, Papua New Guinea	New Guinea	unknown	unknown	57032-1	http://www.plantsoftheworldonline.org/taxon/urn:lsid:ipni.org:names:57032-1
Actinidiaceae	Saurauia	taylorii	Saurauia taylorii	W.N.Takeuchi	Saurauia taylorii W.N.Takeuchi	Blumea 53: 337 (2008)	Indonesia, Papua New Guinea	New Guinea	unknown	unknown	77093286-1	http://www.plantsoftheworldonline.org/taxon/urn:lsid:ipni.org:names:77093286-1
Actinidiaceae	Saurauia	trugul	Saurauia trugul	P.Royen	Saurauia trugul P.Royen	Alpine Fl. New Guinea 3: 1389 (1982)	Indonesia, Papua New Guinea	New Guinea	unknown	unknown	900903-1	http://www.plantsoftheworldonline.org/taxon/urn:lsid:ipni.org:names:900903-1
Actinidiaceae	Saurauia	uniflora	Saurauia uniflora	Ridl.	Saurauia uniflora Ridl.	Trans. Linn. Soc. London, Bot. 9: 15 (1916)	Indonesia, Papua New Guinea	New Guinea	unknown	unknown	317330-1	http://www.plantsoftheworldonline.org/taxon/urn:lsid:ipni.org:names:317330-1
Actinidiaceae	Saurauia	vallium	Saurauia vallium	C.T.White & W.D.Francis	Saurauia vallium C.T.White & W.D.Francis	Proc. Roy. Soc. Queensland 38: 244 (1926 publ. 1927)	Indonesia, Papua New Guinea	New Guinea	unknown	unknown	57037-1	http://www.plantsoftheworldonline.org/taxon/urn:lsid:ipni.org:names:57037-1
Actinidiaceae	Saurauia	versteegii	Saurauia versteegii	Gilg & Lauterb.	Saurauia versteegii Gilg & Lauterb.	Nova Guinea 8: 306 (1910)	Indonesia, Papua New Guinea	New Guinea	unknown	unknown	317334-1	http://www.plantsoftheworldonline.org/taxon/urn:lsid:ipni.org:names:317334-1
Actinidiaceae	Saurauia	warenensis	Saurauia warenensis	Kaneh. & Hatus.	Saurauia warenensis Kaneh. & Hatus.	Bot. Mag. (Tokyo) 57: 72 (1943)	Indonesia, Papua New Guinea	New Guinea	unknown	unknown	57041-1	http://www.plantsoftheworldonline.org/taxon/urn:lsid:ipni.org:names:57041-1
Aizoaceae	Sesuvium	portulacastrum	Sesuvium portulacastrum	(L.) L.	Sesuvium portulacastrum (L.) L.	Syst. Nat. ed. 10. 2: 1058 (1759)	Aldabra, Angola, Argentina, Aruba, Australia, Bahamas, Bangladesh, Belize, Benin, Bermuda, Bolivia, Brazil, Cambodia, Cameroon, Cape Verde, Cayman Is., Chile, China, Christmas I., Cocos (Keeling) Is., Colombia, Comoros, Cook Is., Costa Rica, Cote d'Ivoire, Cuba, Dominican Republic, Ecuador, El Salvador, Fiji, French Guiana, Gabon, Galapagos, Gambia, Ghana, Gilbert Is., Guatemala, Guinea, Guinea-B…	Alabama, Aldabra, Angola, Argentina Northeast, Argentina Northwest, Argentina South, Aruba, Bahamas, Bangladesh, Belize, Benin, Bermuda, Bolivia, Brazil North, Brazil Northeast, Brazil South, Brazil Southeast, Brazil West-Central, Cambodia, Cameroon, Canary Is., Cape Verde, Cayman Is., Chile North, China Southeast, Christmas I., Cocos (Keeling) Is., Colombia, Comoros, Cook Is., Costa Rica, Cuba, …	United States	Pennsylvania	235145-2	http://www.plantsoftheworldonline.org/taxon/urn:lsid:ipni.org:names:235145-2
Aizoaceae	Trianthema	portulacastrum	Trianthema portulacastrum	L.	Trianthema portulacastrum L.	Sp. Pl.: 223 (1753)	Aldabra, Angola, Argentina, Aruba, Bangladesh, Belize, Benin, Bolivia, Burkina Faso, Cambodia, Cameroon, Chad, China, Colombia, Comoros, Costa Rica, Cote d'Ivoire, Cuba, Djibouti, Dominican Republic, Ecuador, El Salvador, Eritrea, Galapagos, Gambia, Ghana, Guatemala, Guinea, Guinea-Bissau, Haiti, Honduras, India, Indonesia, Indonesia, East Timor, Indonesia, Papua New Guinea, Iran, Jamaica, Kenya,…	Aldabra, Angola, Argentina Northeast, Argentina Northwest, Arizona, Arkansas, Aruba, Bangladesh, Belize, Benin, Bolivia, Burkina, California, Cambodia, Cameroon, Chad, China Southeast, Colombia, Comoros, Congo, Costa Rica, Cuba, Djibouti, Dominican Republic, Ecuador, El Salvador, Eritrea, Florida, Galapagos, Gambia, Georgia, Ghana, Guatemala, Guinea, Guinea-Bissau, Gulf States, Hainan, Haiti, Hon…	Australia, Brazil, Palestina, Israel, Jordan, St.Helena, United States	Alabama, Brazil Northeast, Colorado, Hawaii, New South Wales, Northern Territory, Palestine, Queensland, St.Helena, Western Australia	322565-2	http://www.plantsoftheworldonline.org/taxon/urn:lsid:ipni.org:names:322565-2
Alismataceae	Caldesia	parnassifolia	Caldesia parnassifolia	(Bassi) Parl.	Caldesia parnassifolia (Bassi) Parl.	Fl. Ital. 3: 599 (1860)	Angola, Armenia, Azerbaijan, Georgia, Australia, Bangladesh, Belarus, Benin, Bosnia and Herzegovina, Croatia, Macedonia, Montenegro, Serbia, Slovenia, Botswana, Burkina Faso, Burundi, Cameroon, China, Estonia, Latvia, Lithuania, Russia, France, Germany, Guinea, Hungary, India, India, Pakistan, Indonesia, Indonesia, Papua New Guinea, Italy, Japan, Kenya, Madagascar, Malawi, Moldova, Ukraine, Myanm…	Altay, Amur, Angola, Assam, Baltic States, Bangladesh, Belarus, Benin, Botswana, Burkina, Burundi, Cameroon, Central European Rus, China North-Central, China South-Central, China Southeast, Congo, France, Germany, Guinea, Hungary, India, Inner Mongolia, Italy, Japan, Kenya, Khabarovsk, Korea, Madagascar, Malawi, Maluku, Manchuria, Myanmar, Nepal, New Guinea, Nigeria, Pakistan, Poland, Primorye, Q…	unknown	unknown	58293-1	http://www.plantsoftheworldonline.org/taxon/urn:lsid:ipni.org:names:58293-1
Alseuosmiaceae	Wittsteinia	papuana	Wittsteinia papuana	(Steenis) Steenis	Wittsteinia papuana (Steenis) Steenis	Blumea 29: 391 (1984)	Indonesia, Papua New Guinea	New Guinea	unknown	unknown	914756-1	http://www.plantsoftheworldonline.org/taxon/urn:lsid:ipni.org:names:914756-1
Amaranthaceae	Achyranthes	aspera	Achyranthes aspera	L.	Achyranthes aspera L.	Sp. Pl.: 204 (1753)	Afghanistan, Aldabra, Algeria, Andaman Is., Angola, Australia, Azores, Bangladesh, Benin, Bhutan, India, Botswana, Burkina Faso, Burundi, Cambodia, Cameroon, Cape Verde, Caroline Is., Central African Republic, Chad, Chagos Archipelago, China, Christmas I., Cocos (Keeling) Is., Comoros, Cote d'Ivoire, Djibouti, Egypt, Eritrea, Ethiopia, Gabon, Gambia, Ghana, Gilbert Is., Guinea, Guinea-Bissau, Gul…	Afghanistan, Aldabra, Algeria, Andaman Is., Angola, Assam, Azores, Bangladesh, Benin, Bismarck Archipelago, Borneo, Botswana, Burkina, Burundi, Cambodia, Cameroon, Canary Is., Cape Provinces, Cape Verde, Caroline Is., Central African Repu, Chad, Chagos Archipelago, China South-Central, China Southeast, Christmas I., Cocos (Keeling) Is., Comoros, Congo, Djibouti, East Himalaya, Egypt, Eritrea, Eth…	Aruba, Austria, Bahamas, Belize, Bolivia, Brazil, Colombia, Cook Is., Costa Rica, Cuba, Dominican Republic, El Salvador, Fiji, French Guiana, Galapagos, Guatemala, Guyana, Haiti, Honduras, Jamaica, Japan, Kermadec Is., Leeward Is., Marquesas, Mexico, Netherlands Antilles, New Caledonia, New Zealand, Nicaragua, Niue, Palestina, Israel, Jordan, Peru, Puerto Rico, Seychelles, Southwest Caribbean, St…	Alabama, Aruba, Austria, Bahamas, Belize, Bolivia, Brazil North, Brazil Northeast, Brazil Southeast, Brazil West-Central, Colombia, Cook Is., Costa Rica, Cuba, Dominican Republic, El Salvador, Fiji, Florida, French Guiana, Galapagos, Guatemala, Guyana, Haiti, Hawaii, Honduras, Jamaica, Japan, Kermadec Is., Leeward Is., Louisiana, Marquesas, Maryland, Mexico Central, Mexico Gulf, Mexico Northeast,…	2468-2	http://www.plantsoftheworldonline.org/taxon/urn:lsid:ipni.org:names:2468-2
Amaranthaceae	Achyranthes	bidentata	Achyranthes bidentata	Blume	Achyranthes bidentata Blume	Bijdr. Fl. Ned. Ind.: 545 (1826)	Bangladesh, Bhutan, India, Cambodia, Caroline Is., China, India, India, Pakistan, Indonesia, Indonesia, East Timor, Indonesia, Malaysia, Indonesia, Papua New Guinea, Japan, Laos, Malaysia, Marianas, Myanmar, Nansei-shoto, Nepal, Nicobar Is., North Korea, South Korea, Ogasawara-shoto, Pakistan, Papua New Guinea, Solomon Islands, Philippines, Sri Lanka, Taiwan, Thailand, Vietnam	Assam, Bangladesh, Borneo, Cambodia, Caroline Is., China North-Central, China South-Central, China Southeast, East Himalaya, Hainan, India, Japan, Jawa, Korea, Laos, Lesser Sunda Is., Malaya, Maluku, Marianas, Myanmar, Nansei-shoto, Nepal, New Guinea, Nicobar Is., Ogasawara-shoto, Pakistan, Philippines, Solomon Is., Sri Lanka, Sulawesi, Sumatera, Taiwan, Thailand, Tibet, Vietnam, West Himalaya	Angola, Cameroon, Canada, Gulf of Guinea Is., Nigeria, Russia, United States	Alabama, Angola, Cameroon, Gulf of Guinea Is., Illinois, Kentucky, Nigeria, Ohio, Ontario, Primorye, Tennessee, West Virginia	58678-1	http://www.plantsoftheworldonline.org/taxon/urn:lsid:ipni.org:names:58678-1
Amaranthaceae	Alternanthera	denticulata	Alternanthera denticulata	R.Br.	Alternanthera denticulata R.Br.	Prodr. Fl. Nov. Holland.: 417 (1810)	Australia, Indonesia, Papua New Guinea, New Zealand, Norfolk Is.	New Guinea, New South Wales, New Zealand North, Norfolk Is., Northern Territory, Queensland, South Australia, Tasmania, Victoria, Western Australia	unknown	unknown	59157-1	http://www.plantsoftheworldonline.org/taxon/urn:lsid:ipni.org:names:59157-1
Amaranthaceae	Alternanthera	sessilis	Alternanthera sessilis	(L.) R.Br. ex DC.	Alternanthera sessilis (L.) R.Br. ex DC.	Cat. Pl. Horti Monsp.: 77 (1813)	Andaman Is., Armenia, Azerbaijan, Georgia, Australia, Bangladesh, Belize, Bhutan, India, Bolivia, Brazil, Cambodia, Cayman Is., China, Colombia, Costa Rica, Cuba, Dominican Republic, El Salvador, French Guiana, Guatemala, Guyana, Haiti, Honduras, India, India, Pakistan, Indonesia, Indonesia, East Timor, Indonesia, Malaysia, Indonesia, Papua New Guinea, Iran, Iraq, Jamaica, Japan, Laccadive Is., L…	Andaman Is., Assam, Bangladesh, Belize, Bolivia, Borneo, Brazil North, Brazil Northeast, Brazil South, Brazil Southeast, Brazil West-Central, Cambodia, Cayman Is., China South-Central, China Southeast, Colombia, Costa Rica, Cuba, Dominican Republic, East Himalaya, El Salvador, French Guiana, Guatemala, Guyana, Haiti, Honduras, India, Iran, Iraq, Jamaica, Japan, Jawa, Laccadive Is., Laos, Lebanon-…	Algeria, Angola, Benin, Botswana, Burkina Faso, Burundi, Cameroon, Cape Verde, Caroline Is., Central African Republic, Chad, Christmas I., Comoros, Cook Is., Cote d'Ivoire, Egypt, Ethiopia, Fiji, Gabon, Galapagos, Gambia, Ghana, Guinea, Guinea-Bissau, Gulf of Guinea Is., Kenya, Liberia, Malawi, Mali, Marianas, Marquesas, Marshall Is., Mauritania, Mauritius, Mozambique, Namibia, Nauru, New Caledon…	Alabama, Algeria, Angola, Arkansas, Benin, Botswana, Burkina, Burundi, Cameroon, Cape Provinces, Cape Verde, Caroline Is., Central African Repu, Chad, Christmas I., Comoros, Congo, Cook Is., Egypt, Ethiopia, Fiji, Florida, Free State, Gabon, Galapagos, Gambia, Georgia, Ghana, Guinea, Guinea-Bissau, Gulf of Guinea Is., Hawaii, Ivory Coast, Kenya, KwaZulu-Natal, Liberia, Louisiana, Malawi, Mali, Ma…	1069792-2	http://www.plantsoftheworldonline.org/taxon/urn:lsid:ipni.org:names:1069792-2
Amaranthaceae	Amaranthus	interruptus	Amaranthus interruptus	R.Br.	Amaranthus interruptus R.Br.	Prodr. Fl. Nov. Holland.: 414 (1810)	Australia, Indonesia, East Timor, Indonesia, Papua New Guinea, Papua New Guinea, Solomon Islands	Lesser Sunda Is., New Guinea, Northern Territory, Queensland, Solomon Is., South Australia, Western Australia	Marquesas, New Caledonia, Society Is.	Marquesas, New Caledonia, Society Is.	59542-1	http://www.plantsoftheworldonline.org/taxon/urn:lsid:ipni.org:names:59542-1
Amaranthaceae	Amaranthus	tricolor	Amaranthus tricolor	L.	Amaranthus tricolor L.	Sp. Pl.: 989 (1753)	Bangladesh, India, Indonesia, Indonesia, East Timor, Indonesia, Malaysia, Indonesia, Papua New Guinea, Laos, Line Is., Malaysia, Myanmar, Nepal, Papua New Guinea, Solomon Islands, Philippines, Sri Lanka, Thailand, Vietnam	Assam, Bangladesh, Borneo, India, Jawa, Laos, Lesser Sunda Is., Line Is., Malaya, Maluku, Myanmar, Nepal, New Guinea, Philippines, Solomon Is., Sri Lanka, Sulawesi, Sumatera, Thailand, Vietnam	Angola, Australia, Benin, Cambodia, Cameroon, Cayman Is., Central African Republic, China, Christmas I., Cuba, Dominican Republic, Egypt, Eritrea, Ethiopia, Fiji, France, Haiti, Iraq, Japan, Kazakhstan, Uzbekistan, Maldives, Marianas, Marquesas, Mauritius, Mozambique, Nansei-shoto, New Caledonia, North Korea, South Korea, Pakistan, Panama, Puerto Rico, Saudi Arabia, Sierra Leone, Society Is., Sou…	Angola, Benin, Cambodia, Cameroon, Cayman Is., Central African Repu, China North-Central, China South-Central, China Southeast, Christmas I., Cuba, Dominican Republic, Egypt, Eritrea, Ethiopia, Fiji, France, Hainan, Haiti, Inner Mongolia, Iraq, Japan, Kazakhstan, Korea, Maldives, Manchuria, Marianas, Marquesas, Mauritius, Mozambique, Nansei-shoto, New Caledonia, Pakistan, Panama, Puerto Rico, Qin…	327386-2	http://www.plantsoftheworldonline.org/taxon/urn:lsid:ipni.org:names:327386-2
Amaranthaceae	Amaranthus	undulatus	Amaranthus undulatus	R.Br.	Amaranthus undulatus R.Br.	Prodr. Fl. Nov. Holland.: 414 (1810)	Australia, Indonesia, Papua New Guinea	New Guinea, Northern Territory, Queensland, Western Australia	unknown	unknown	59702-1	http://www.plantsoftheworldonline.org/taxon/urn:lsid:ipni.org:names:59702-1
Amaranthaceae	Cyathula	prostrata	Cyathula prostrata	(L.) Blume	Cyathula prostrata (L.) Blume	Bijdr. Fl. Ned. Ind.: 549 (1826)	Angola, Australia, Bangladesh, Benin, Bhutan, India, Brazil, Burkina Faso, Cambodia, Cameroon, Central African Republic, China, Colombia, Comoros, Costa Rica, Cote d'Ivoire, Ecuador, El Salvador, Ethiopia, Fiji, Gabon, Gambia, Ghana, Guinea, Guinea-Bissau, Gulf of Guinea Is., Honduras, India, Indonesia, Indonesia, East Timor, Indonesia, Malaysia, Indonesia, Papua New Guinea, Laos, Liberia, Malawi…	Angola, Assam, Bangladesh, Benin, Borneo, Brazil North, Brazil Northeast, Brazil South, Brazil Southeast, Brazil West-Central, Burkina, Cambodia, Cameroon, Central African Repu, China South-Central, China Southeast, Colombia, Comoros, Congo, Costa Rica, East Himalaya, Ecuador, El Salvador, Ethiopia, Fiji, Gabon, Gambia, Ghana, Guinea, Guinea-Bissau, Gulf of Guinea Is., Hainan, Honduras, India, Iv…	Bolivia, Caroline Is., Cook Is., French Guiana, Guyana, Jamaica, Leeward Is., Marquesas, Mauritius, Puerto Rico, Reunion, Seychelles, Society Is., Suriname, Trinidad-Tobago, Tubuai Is., Venezuelan Antilles, Windward Is.	Bolivia, Caroline Is., Cook Is., French Guiana, Guyana, Jamaica, Leeward Is., Marquesas, Mauritius, Puerto Rico, Reunion, Seychelles, Society Is., Suriname, Trinidad-Tobago, Tubuai Is., Venezuelan Antilles, Windward Is.	60185-1	http://www.plantsoftheworldonline.org/taxon/urn:lsid:ipni.org:names:60185-1
Amaranthaceae	Deeringia	amaranthoides	Deeringia amaranthoides	(Lam.) Merr.	Deeringia amaranthoides (Lam.) Merr.	Interpr. Herb. Amboin.: 211 (1917)	Australia, Bangladesh, Bhutan, India, China, Christmas I., Fiji, India, India, Pakistan, Indonesia, Indonesia, East Timor, Indonesia, Papua New Guinea, Laos, Malaysia, Marianas, Myanmar, Nepal, Papua New Guinea, Solomon Islands, Philippines, Taiwan, Thailand, Tonga, Vietnam	Assam, Bangladesh, China South-Central, China Southeast, Christmas I., East Himalaya, Fiji, Hainan, India, Jawa, Laos, Lesser Sunda Is., Malaya, Marianas, Myanmar, Nepal, New Guinea, New South Wales, Philippines, Queensland, Solomon Is., Sulawesi, Sumatera, Taiwan, Thailand, Tibet, Tonga, Vietnam, West Himalaya, Western Australia	unknown	unknown	60226-1	http://www.plantsoftheworldonline.org/taxon/urn:lsid:ipni.org:names:60226-1
Amaranthaceae	Deeringia	arborescens	Deeringia arborescens	(R.Br.) Druce	Deeringia arborescens (R.Br.) Druce	Rep. Bot. Soc. Exch. Club Brit. Isles 1916: 619 (1917)	Australia, Indonesia, Indonesia, Papua New Guinea	Maluku, New Guinea, New South Wales, Queensland, Sulawesi	unknown	unknown	60228-1	http://www.plantsoftheworldonline.org/taxon/urn:lsid:ipni.org:names:60228-1
Amaranthaceae	Deeringia	polysperma	Deeringia polysperma	(Roxb.) Moq.	Deeringia polysperma (Roxb.) Moq.	A.P.de Candolle, Prodr. 13(2): 236 (1849)	China, Indonesia, Indonesia, Malaysia, Indonesia, Papua New Guinea, Malaysia, Nansei-shoto, Philippines, Taiwan, Thailand, Vietnam	Borneo, China Southeast, Hainan, Jawa, Malaya, Maluku, Nansei-shoto, New Guinea, Philippines, Sulawesi, Sumatera, Taiwan, Thailand, Vietnam	unknown	unknown	60240-1	http://www.plantsoftheworldonline.org/taxon/urn:lsid:ipni.org:names:60240-1
Amaranthaceae	Ouret	lanata	Ouret lanata	(L.) Kuntze	Ouret lanata (L.) Kuntze	Revis. Gen. Pl. 2: 544 (1891)	Angola, Bangladesh, Benin, Burkina Faso, Burundi, Cameroon, Central African Republic, Chad, Chagos Archipelago, Cocos (Keeling) Is., Comoros, Cote d'Ivoire, Djibouti, Egypt, Eritrea, Ethiopia, Ghana, Gulf of Guinea Is., India, Indonesia, Indonesia, East Timor, Indonesia, Papua New Guinea, Kenya, Laccadive Is., Liberia, Madagascar, Malawi, Malaysia, Maldives, Mozambique, Nepal, Nigeria, Philippine…	Angola, Assam, Bangladesh, Benin, Burkina, Burundi, Cameroon, Central African Repu, Chad, Chagos Archipelago, Cocos (Keeling) Is., Comoros, Congo, Djibouti, Egypt, Eritrea, Ethiopia, Ghana, Gulf of Guinea Is., India, Ivory Coast, Jawa, Kenya, KwaZulu-Natal, Laccadive Is., Lesser Sunda Is., Liberia, Madagascar, Malawi, Malaya, Maldives, Mozambique, Nepal, New Guinea, Nigeria, Northern Provinces, P…	Nicobar Is.	Nicobar Is.	61673-1	http://www.plantsoftheworldonline.org/taxon/urn:lsid:ipni.org:names:61673-1
Amaranthaceae	Psilotrichum	ferrugineum	Psilotrichum ferrugineum	(Roxb.) Voigt	Psilotrichum ferrugineum (Roxb.) Voigt	Hort. Suburb. Calcutt.: 318 (1845)	Bangladesh, Cambodia, Caroline Is., China, India, Indonesia, Indonesia, Malaysia, Indonesia, Papua New Guinea, Laos, Malaysia, Myanmar, Nepal, Papua New Guinea, Solomon Islands, Philippines, Thailand, Vietnam	Assam, Bangladesh, Borneo, Cambodia, Caroline Is., Hainan, India, Jawa, Laos, Malaya, Myanmar, Nepal, New Guinea, Philippines, Solomon Is., Sulawesi, Sumatera, Thailand, Vietnam	unknown	unknown	1004456-1	http://www.plantsoftheworldonline.org/taxon/urn:lsid:ipni.org:names:1004456-1
Amaranthaceae	Ptilotus	conicus	Ptilotus conicus	R.Br.	Ptilotus conicus R.Br.	Prodr. Fl. Nov. Holland.: 415 (1810)	Australia, Indonesia, Indonesia, East Timor, Indonesia, Papua New Guinea	Lesser Sunda Is., Maluku, New Guinea, Northern Territory, Western Australia	unknown	unknown	61227-1	http://www.plantsoftheworldonline.org/taxon/urn:lsid:ipni.org:names:61227-1
Amaranthaceae	Pupalia	lappacea	Pupalia lappacea	(L.) Juss.	Pupalia lappacea (L.) Juss.	Ann. Mus. Natl. Hist. Nat. 2: 132 (1803)	Afghanistan, Angola, Bangladesh, Benin, Botswana, Burkina Faso, Cameroon, Central African Republic, Chad, Cote d'Ivoire, Djibouti, Eritrea, Ethiopia, Gambia, Ghana, Guinea, Guinea-Bissau, Gulf of Guinea Is., India, India, Pakistan, Indonesia, Indonesia, East Timor, Indonesia, Papua New Guinea, Kenya, Madagascar, Malawi, Malaysia, Mali, Mauritania, Mozambique, Myanmar, Namibia, Nepal, Niger, Niger…	Afghanistan, Angola, Assam, Bangladesh, Benin, Botswana, Burkina, Cameroon, Cape Provinces, Central African Repu, Chad, Djibouti, Eritrea, Ethiopia, Free State, Gambia, Ghana, Guinea, Guinea-Bissau, Gulf of Guinea Is., India, Ivory Coast, Jawa, Kenya, KwaZulu-Natal, Lesser Sunda Is., Madagascar, Malawi, Malaya, Mali, Mauritania, Mozambique, Myanmar, Namibia, Nepal, New Guinea, Niger, Nigeria, Nor…	unknown	unknown	61335-1	http://www.plantsoftheworldonline.org/taxon/urn:lsid:ipni.org:names:61335-1
Amaranthaceae	Salsola	pontica	Salsola pontica	(Pall.) Iliin	Salsola pontica (Pall.) Iliin	V.L.Komarov (ed.), Fl. URSS 6: 212 (1936)	Algeria, Egypt, Greece, India, Pakistan, Indonesia, Indonesia, East Timor, Indonesia, Papua New Guinea, Kazakhstan, Uzbekistan, Moldova, Ukraine, Russia, Saudi Arabia, Tunisia, Turkey, Ukraine, Yemen	Algeria, East Aegean Is., Egypt, Jawa, Kazakhstan, Krym, Lesser Sunda Is., Maluku, New Guinea, Northwest European R, Saudi Arabia, Sinai, South European Russi, Sulawesi, Tunisia, Turkey, Ukraine, West Himalaya, Yemen	District of Columbia, United States	Alabama, California, Delaware, District of Columbia, Florida, Georgia, Louisiana, Maryland, Massachusetts, Mississippi, New Jersey, New York, North Carolina, Oregon, South Carolina, Texas, Vermont, Virginia	167008-1	http://www.plantsoftheworldonline.org/taxon/urn:lsid:ipni.org:names:167008-1
Amaranthaceae	Tecticornia	australasica	Tecticornia australasica	(Moq.) Paul G.Wilson	Tecticornia australasica (Moq.) Paul G.Wilson	Nuytsia 1: 280 (1972)	Australia, Indonesia, Indonesia, Papua New Guinea	Jawa, New Guinea, Northern Territory, Queensland, Western Australia	unknown	unknown	167605-1	http://www.plantsoftheworldonline.org/taxon/urn:lsid:ipni.org:names:167605-1
Amaryllidaceae	Crinum	asiaticum	Crinum asiaticum	L.	Crinum asiaticum L.	Sp. Pl.: 292 (1753)	Andaman Is., Australia, Bangladesh, Cambodia, China, Christmas I., Cocos (Keeling) Is., Fiji, Gilbert Is., India, Indonesia, Indonesia, East Timor, Indonesia, Malaysia, Indonesia, Papua New Guinea, Japan, Laos, Malaysia, Maldives, Mauritius, Myanmar, Nansei-shoto, New Caledonia, Nicobar Is., Norfolk Is., North Korea, South Korea, Ogasawara-shoto, Papua New Guinea, Papua New Guinea, Solomon Island…	Andaman Is., Assam, Bangladesh, Bismarck Archipelago, Borneo, Cambodia, China Southeast, Christmas I., Cocos (Keeling) Is., Fiji, Gilbert Is., India, Japan, Jawa, Korea, Laos, Lesser Sunda Is., Malaya, Maldives, Maluku, Mauritius, Myanmar, Nansei-shoto, New Caledonia, New Guinea, New South Wales, Nicobar Is., Norfolk Is., Northern Territory, Ogasawara-shoto, Philippines, Queensland, Rodrigues, Re…	Bahamas, Caroline Is., Chagos Archipelago, Comoros, Cook Is., Cuba, Dominican Republic, Haiti, Jamaica, Leeward Is., Line Is., Madagascar, Marianas, Marshall Is., Mexico, Nauru, Phoenix Is., Pitcairn Is., Puerto Rico, Society Is., Tokelau-Manihiki, Tonga, Trinidad-Tobago, Tuamotu, Tubuai Is., Tuvalu, United States, Venezuelan Antilles, Windward Is.	Bahamas, Caroline Is., Chagos Archipelago, Comoros, Cook Is., Cuba, Dominican Republic, Florida, Haiti, Jamaica, Leeward Is., Line Is., Louisiana, Madagascar, Marianas, Marshall Is., Mexico Central, Mexico Gulf, Mexico Northeast, Mexico Northwest, Mexico Southeast, Mexico Southwest, Nauru, Phoenix Is., Pitcairn Is., Puerto Rico, Society Is., Tokelau-Manihiki, Tonga, Trinidad-Tobago, Tuamotu, Tubu…	63796-1	http://www.plantsoftheworldonline.org/taxon/urn:lsid:ipni.org:names:63796-1
Amaryllidaceae	Crinum	gracile	Crinum gracile	G.Mey. ex C.Presl	Crinum gracile G.Mey. ex C.Presl	Reliq. Haenk. 1: 120 (1827)	Indonesia, Indonesia, Papua New Guinea, Philippines	New Guinea, Philippines, Sumatera	unknown	unknown	63912-1	http://www.plantsoftheworldonline.org/taxon/urn:lsid:ipni.org:names:63912-1
Amaryllidaceae	Proiphys	alba	Proiphys alba	(R.Br.) Mabb.	Proiphys alba (R.Br.) Mabb.	Taxon 29: 601 (1980)	Australia, Indonesia, Papua New Guinea	New Guinea, Queensland, Western Australia	unknown	unknown	66644-1	http://www.plantsoftheworldonline.org/taxon/urn:lsid:ipni.org:names:66644-1
Amaryllidaceae	Proiphys	amboinensis	Proiphys amboinensis	(L.) Herb.	Proiphys amboinensis (L.) Herb.	Appendix: 42 (1821)	Australia, Indonesia, Indonesia, East Timor, Indonesia, Papua New Guinea, Papua New Guinea, Philippines, Thailand, Vanuatu	Bismarck Archipelago, Lesser Sunda Is., Maluku, New Guinea, Philippines, Queensland, Sulawesi, Thailand, Vanuatu, Western Australia	Caroline Is., Cook Is., Marianas, Niue, Papua New Guinea, Solomon Islands, Seychelles, Society Is., Sri Lanka	Caroline Is., Cook Is., Marianas, Niue, Seychelles, Society Is., Solomon Is., Sri Lanka	66645-1	http://www.plantsoftheworldonline.org/taxon/urn:lsid:ipni.org:names:66645-1
Anacardiaceae	Buchanania	amboinensis	Buchanania amboinensis	Miq.	Buchanania amboinensis Miq.	Ann. Mus. Bot. Lugduno-Batavi 4: 117 (1869)	Indonesia, Indonesia, Papua New Guinea, Papua New Guinea, Solomon Islands	Maluku, New Guinea, Solomon Is.	unknown	unknown	69272-1	http://www.plantsoftheworldonline.org/taxon/urn:lsid:ipni.org:names:69272-1
Anacardiaceae	Buchanania	arborescens	Buchanania arborescens	(Blume) Blume	Buchanania arborescens (Blume) Blume	Mus. Bot. 1: 183 (1850)	Andaman Is., Australia, Cambodia, Indonesia, Indonesia, East Timor, Indonesia, Malaysia, Indonesia, Papua New Guinea, Laos, Malaysia, Myanmar, Papua New Guinea, Papua New Guinea, Solomon Islands, Philippines, Taiwan, Thailand, Vietnam	Andaman Is., Bismarck Archipelago, Borneo, Cambodia, Jawa, Laos, Lesser Sunda Is., Malaya, Maluku, Myanmar, New Guinea, Northern Territory, Philippines, Queensland, Solomon Is., Sulawesi, Sumatera, Taiwan, Thailand, Vietnam	unknown	unknown	69275-1	http://www.plantsoftheworldonline.org/taxon/urn:lsid:ipni.org:names:69275-1
Anacardiaceae	Buchanania	macrocarpa	Buchanania macrocarpa	Lauterb.	Buchanania macrocarpa Lauterb.	Bot. Jahrb. Syst. 56: 350 (1920)	Indonesia, Indonesia, Papua New Guinea, Papua New Guinea, Papua New Guinea, Solomon Islands	Bismarck Archipelago, Maluku, New Guinea, Solomon Is.	unknown	unknown	69306-1	http://www.plantsoftheworldonline.org/taxon/urn:lsid:ipni.org:names:69306-1
Anacardiaceae	Campnosperma	brevipetiolatum	Campnosperma brevipetiolatum	Volkens	Campnosperma brevipetiolatum Volkens	Bot. Jahrb. Syst. 31: 466 (1901)	Caroline Is., Indonesia, Indonesia, Papua New Guinea, Papua New Guinea, Papua New Guinea, Solomon Islands, Santa Cruz Is.	Bismarck Archipelago, Caroline Is., Maluku, New Guinea, Santa Cruz Is., Solomon Is., Sulawesi	unknown	unknown	69381-1	http://www.plantsoftheworldonline.org/taxon/urn:lsid:ipni.org:names:69381-1
Anacardiaceae	Campnosperma	coriaceum	Campnosperma coriaceum	(Jack) Hallier f.	Campnosperma coriaceum (Jack) Hallier f.	Fl. Males. Bull. 3: 74 (1948)	Indonesia, Indonesia, Malaysia, Indonesia, Papua New Guinea, Malaysia, Thailand	Borneo, Malaya, New Guinea, Sumatera, Thailand	unknown	unknown	69382-1	http://www.plantsoftheworldonline.org/taxon/urn:lsid:ipni.org:names:69382-1
Anacardiaceae	Campnosperma	montanum	Campnosperma montanum	Lauterb.	Campnosperma montanum Lauterb.	Bot. Jahrb. Syst. 56: 359 (1920)	Indonesia, Indonesia, Papua New Guinea, Papua New Guinea	Bismarck Archipelago, Maluku, New Guinea	unknown	unknown	69388-1	http://www.plantsoftheworldonline.org/taxon/urn:lsid:ipni.org:names:69388-1
Anacardiaceae	Dracontomelon	dao	Dracontomelon dao	(Blanco) Merr. & Rolfe	Dracontomelon dao (Blanco) Merr. & Rolfe	Philipp. J. Sci., C 3: 108 (1908)	Andaman Is., Bangladesh, Bhutan, India, Cambodia, China, Indonesia, Indonesia, East Timor, Indonesia, Malaysia, Indonesia, Papua New Guinea, Laos, Malaysia, Myanmar, Nicobar Is., Papua New Guinea, Papua New Guinea, Solomon Islands, Philippines, Thailand, Vietnam	Andaman Is., Bangladesh, Bismarck Archipelago, Borneo, Cambodia, China South-Central, China Southeast, East Himalaya, Jawa, Laos, Lesser Sunda Is., Malaya, Maluku, Myanmar, New Guinea, Nicobar Is., Philippines, Solomon Is., Sulawesi, Sumatera, Thailand, Vietnam	Trinidad-Tobago	Trinidad-Tobago	69546-1	http://www.plantsoftheworldonline.org/taxon/urn:lsid:ipni.org:names:69546-1
Anacardiaceae	Dracontomelon	lenticulatum	Dracontomelon lenticulatum	H.P.Wilk.	Dracontomelon lenticulatum H.P.Wilk.	J. Nat. Hist. Sci. Soc. Western Australia 1: 505 (1967)	Indonesia, Papua New Guinea	New Guinea	unknown	unknown	69533-1	http://www.plantsoftheworldonline.org/taxon/urn:lsid:ipni.org:names:69533-1
Anacardiaceae	Dracontomelon	vitiense	Dracontomelon vitiense	Engl.	Dracontomelon vitiense Engl.	A.L.P.P.de Candolle &amp; A.C.P.de Candolle, Monogr. Phan. 9: 253 (1896)	Fiji, Papua New Guinea, Solomon Islands, Samoa, Tonga, Vanuatu	Fiji, Samoa, Solomon Is., Tonga, Vanuatu	unknown	unknown	69544-1	http://www.plantsoftheworldonline.org/taxon/urn:lsid:ipni.org:names:69544-1
Anacardiaceae	Euroschinus	papuanus	Euroschinus papuanus	Merr. & L.M.Perry	Euroschinus papuanus Merr. & L.M.Perry	J. Arnold Arbor. 29: 158 (1948)	Indonesia, Papua New Guinea, Papua New Guinea	Bismarck Archipelago, New Guinea	unknown	unknown	69593-1	http://www.plantsoftheworldonline.org/taxon/urn:lsid:ipni.org:names:69593-1
Anacardiaceae	Gluta	papuana	Gluta papuana	Ding Hou	Gluta papuana Ding Hou	Blumea 24: 14 (1978)	Indonesia, Papua New Guinea	New Guinea	unknown	unknown	69634-1	http://www.plantsoftheworldonline.org/taxon/urn:lsid:ipni.org:names:69634-1
Anacardiaceae	Koordersiodendron	pinnatum	Koordersiodendron pinnatum	(Blanco) Merr.	Koordersiodendron pinnatum (Blanco) Merr.	Bull. Bur. Forest. Philipp. Islands 1: 33 (1903)	Indonesia, Indonesia, Malaysia, Indonesia, Papua New Guinea, Philippines	Borneo, Maluku, New Guinea, Philippines, Sulawesi	unknown	unknown	69737-1	http://www.plantsoftheworldonline.org/taxon/urn:lsid:ipni.org:names:69737-1
Anacardiaceae	Mangifera	altissima	Mangifera altissima	Blanco	Mangifera altissima Blanco	Fl. Filip.: 181 (1837)	Indonesia, Indonesia, East Timor, Indonesia, Papua New Guinea, Papua New Guinea, Papua New Guinea, Solomon Islands, Philippines	Bismarck Archipelago, Lesser Sunda Is., Maluku, New Guinea, Philippines, Solomon Is., Sulawesi	unknown	unknown	69877-1	http://www.plantsoftheworldonline.org/taxon/urn:lsid:ipni.org:names:69877-1
Anacardiaceae	Mangifera	inocarpoides	Mangifera inocarpoides	Merr. & L.M.Perry	Mangifera inocarpoides Merr. & L.M.Perry	J. Arnold Arbor. 22: 532 (1941)	Indonesia, Papua New Guinea	New Guinea	unknown	unknown	69915-1	http://www.plantsoftheworldonline.org/taxon/urn:lsid:ipni.org:names:69915-1
Anacardiaceae	Mangifera	minor	Mangifera minor	Blume	Mangifera minor Blume	Mus. Bot. 1: 198 (1850)	Caroline Is., Indonesia, Indonesia, East Timor, Indonesia, Papua New Guinea, Papua New Guinea, Papua New Guinea, Solomon Islands	Bismarck Archipelago, Caroline Is., Lesser Sunda Is., Maluku, New Guinea, Solomon Is., Sulawesi	unknown	unknown	69937-1	http://www.plantsoftheworldonline.org/taxon/urn:lsid:ipni.org:names:69937-1
Anacardiaceae	Pentaspadon	minutiflora	Pentaspadon minutiflora	B.L.Burtt	Pentaspadon minutiflora B.L.Burtt	Bull. Misc. Inform. Kew 1935: 305 (1935)	Papua New Guinea, Solomon Islands	Solomon Is.	unknown	unknown	70219-1	http://www.plantsoftheworldonline.org/taxon/urn:lsid:ipni.org:names:70219-1
Anacardiaceae	Pentaspadon	motleyi	Pentaspadon motleyi	Hook.f.	Pentaspadon motleyi Hook.f.	Trans. Linn. Soc. London 23: 168 (1860)	Indonesia, Indonesia, Malaysia, Indonesia, Papua New Guinea, Malaysia, Papua New Guinea, Solomon Islands	Borneo, Malaya, Maluku, New Guinea, Solomon Is., Sumatera	unknown	unknown	70221-1	http://www.plantsoftheworldonline.org/taxon/urn:lsid:ipni.org:names:70221-1
Anacardiaceae	Pleiogynium	papuanum	Pleiogynium papuanum	C.T.White	Pleiogynium papuanum C.T.White	Proc. Roy. Soc. New South Wales 45: 27 (1933 publ. 1934)	Indonesia, Papua New Guinea, Papua New Guinea, Solomon Islands	New Guinea, Solomon Is.	unknown	unknown	70286-1	http://www.plantsoftheworldonline.org/taxon/urn:lsid:ipni.org:names:70286-1
Anacardiaceae	Pleiogynium	timoriense	Pleiogynium timoriense	(DC.) Leenh.	Pleiogynium timoriense (DC.) Leenh.	Blumea 7: 159 (1952)	Australia, Cook Is., Fiji, Indonesia, Indonesia, East Timor, Indonesia, Malaysia, Indonesia, Papua New Guinea, New Caledonia, Papua New Guinea, Solomon Islands, Philippines, Tonga, Vietnam	Borneo, Cook Is., Fiji, Lesser Sunda Is., Maluku, New Caledonia, New Guinea, Philippines, Queensland, Solomon Is., Sulawesi, Tonga, Vietnam	unknown	unknown	70288-1	http://www.plantsoftheworldonline.org/taxon/urn:lsid:ipni.org:names:70288-1
Anacardiaceae	Rhus	caudata	Rhus caudata	Lauterb.	Rhus caudata Lauterb.	Bot. Jahrb. Syst. 56: 362 (1920)	Indonesia, Papua New Guinea	New Guinea	unknown	unknown	70446-1	http://www.plantsoftheworldonline.org/taxon/urn:lsid:ipni.org:names:70446-1
Anacardiaceae	Rhus	lamprocarpa	Rhus lamprocarpa	Merr. & L.M.Perry	Rhus lamprocarpa Merr. & L.M.Perry	J. Arnold Arbor. 29: 159 (1948)	Indonesia, Papua New Guinea	New Guinea	unknown	unknown	70640-1	http://www.plantsoftheworldonline.org/taxon/urn:lsid:ipni.org:names:70640-1
Anacardiaceae	Rhus	lenticellosa	Rhus lenticellosa	Lauterb.	Rhus lenticellosa Lauterb.	Nova Guinea 8: 297 (1910)	Indonesia, Papua New Guinea	New Guinea	unknown	unknown	70649-1	http://www.plantsoftheworldonline.org/taxon/urn:lsid:ipni.org:names:70649-1
Anacardiaceae	Rhus	linguata	Rhus linguata	Slis	Rhus linguata Slis	Nova Guinea 14: 97 (1924)	Indonesia, Papua New Guinea	New Guinea	unknown	unknown	70658-1	http://www.plantsoftheworldonline.org/taxon/urn:lsid:ipni.org:names:70658-1
Anacardiaceae	Rhus	taitensis	Rhus taitensis	Guill.	Rhus taitensis Guill.	Ann. Sci. Nat., Bot., ser. 2, 7: 361 (1837)	Australia, Caroline Is., Cook Is., Fiji, Indonesia, Indonesia, East Timor, Indonesia, Papua New Guinea, Marianas, Niue, Papua New Guinea, Papua New Guinea, Solomon Islands, Philippines, Samoa, Society Is., Tonga, Vanuatu, Wallis-Futuna Is.	Bismarck Archipelago, Caroline Is., Cook Is., Fiji, Jawa, Lesser Sunda Is., Maluku, Marianas, New Guinea, Niue, Philippines, Queensland, Samoa, Society Is., Solomon Is., Sulawesi, Tonga, Vanuatu, Wallis-Futuna Is.	unknown	unknown	70896-1	http://www.plantsoftheworldonline.org/taxon/urn:lsid:ipni.org:names:70896-1
Anacardiaceae	Semecarpus	albicans	Semecarpus albicans	Lauterb.	Semecarpus albicans Lauterb.	Bot. Jahrb. Syst. 59: 536 (1925)	Indonesia, Papua New Guinea	New Guinea	unknown	unknown	71194-1	http://www.plantsoftheworldonline.org/taxon/urn:lsid:ipni.org:names:71194-1
Anacardiaceae	Semecarpus	aruensis	Semecarpus aruensis	Engl.	Semecarpus aruensis Engl.	A.L.P.P.de Candolle &amp; A.C.P.de Candolle, Monogr. Phan. 4: 484 (1883)	Indonesia, Papua New Guinea, Papua New Guinea	Bismarck Archipelago, New Guinea	unknown	unknown	71201-1	http://www.plantsoftheworldonline.org/taxon/urn:lsid:ipni.org:names:71201-1
Anacardiaceae	Semecarpus	australiensis	Semecarpus australiensis	Engl.	Semecarpus australiensis Engl.	A.L.P.P.de Candolle &amp; A.C.P.de Candolle, Monogr. Phan. 4: 482 (1883)	Australia, Indonesia, Papua New Guinea, New Caledonia, Papua New Guinea, Vanuatu	Bismarck Archipelago, New Caledonia, New Guinea, Queensland, Vanuatu	unknown	unknown	71204-1	http://www.plantsoftheworldonline.org/taxon/urn:lsid:ipni.org:names:71204-1
Anacardiaceae	Semecarpus	brachystachys	Semecarpus brachystachys	Merr. & L.M.Perry	Semecarpus brachystachys Merr. & L.M.Perry	J. Arnold Arbor. 22: 540 (1941)	Indonesia, Papua New Guinea, Papua New Guinea, Solomon Islands	New Guinea, Solomon Is.	unknown	unknown	71207-1	http://www.plantsoftheworldonline.org/taxon/urn:lsid:ipni.org:names:71207-1
Anacardiaceae	Semecarpus	bracteatus	Semecarpus bracteatus	Lauterb.	Semecarpus bracteatus Lauterb.	Bot. Jahrb. Syst. 56: 372 (1920)	Indonesia, Papua New Guinea	New Guinea	unknown	unknown	71208-1	http://www.plantsoftheworldonline.org/taxon/urn:lsid:ipni.org:names:71208-1
Anacardiaceae	Semecarpus	cassuvium	Semecarpus cassuvium	Roxb.	Semecarpus cassuvium Roxb.	Hort. Bengal.: 22 (1814)	Indonesia, Indonesia, East Timor, Indonesia, Papua New Guinea	Lesser Sunda Is., Maluku, New Guinea, Sulawesi	unknown	unknown	71211-1	http://www.plantsoftheworldonline.org/taxon/urn:lsid:ipni.org:names:71211-1
Anacardiaceae	Semecarpus	decipiens	Semecarpus decipiens	Merr. & L.M.Perry	Semecarpus decipiens Merr. & L.M.Perry	J. Arnold Arbor. 22: 539 (1941)	Indonesia, Papua New Guinea, Papua New Guinea, Solomon Islands	New Guinea, Solomon Is.	unknown	unknown	71222-1	http://www.plantsoftheworldonline.org/taxon/urn:lsid:ipni.org:names:71222-1
Anacardiaceae	Semecarpus	forstenii	Semecarpus forstenii	Blume	Semecarpus forstenii Blume	Mus. Bot. 1: 188 (1850)	Indonesia, Indonesia, Malaysia, Indonesia, Papua New Guinea, Papua New Guinea, Papua New Guinea, Solomon Islands, Philippines	Bismarck Archipelago, Borneo, Maluku, New Guinea, Philippines, Solomon Is., Sulawesi	unknown	unknown	71228-1	http://www.plantsoftheworldonline.org/taxon/urn:lsid:ipni.org:names:71228-1
Anacardiaceae	Semecarpus	insularum	Semecarpus insularum	Seem.	Semecarpus insularum Seem.	Fl. Vit.: 50 (1865)	Indonesia, Papua New Guinea	New Guinea	unknown	unknown	71245-1	http://www.plantsoftheworldonline.org/taxon/urn:lsid:ipni.org:names:71245-1
Anacardiaceae	Semecarpus	lamii	Semecarpus lamii	Slis	Semecarpus lamii Slis	Nova Guinea 14: 98 (1924)	Indonesia, Papua New Guinea	New Guinea	unknown	unknown	71250-1	http://www.plantsoftheworldonline.org/taxon/urn:lsid:ipni.org:names:71250-1
Anacardiaceae	Semecarpus	magnificus	Semecarpus magnificus	K.Schum.	Semecarpus magnificus K.Schum.	K.M.Schumann &amp; U.M.Hollrung, Fl. Kais. Wilh. Land: 65 (1889)	Indonesia, Papua New Guinea	New Guinea	unknown	unknown	71260-1	http://www.plantsoftheworldonline.org/taxon/urn:lsid:ipni.org:names:71260-1
Anacardiaceae	Semecarpus	nidificans	Semecarpus nidificans	(Lauterb.) Ding Hou	Semecarpus nidificans (Lauterb.) Ding Hou	Blumea 24: 36 (1978)	Indonesia, Papua New Guinea	New Guinea	unknown	unknown	71274-1	http://www.plantsoftheworldonline.org/taxon/urn:lsid:ipni.org:names:71274-1
Anacardiaceae	Semecarpus	papuanus	Semecarpus papuanus	Lauterb.	Semecarpus papuanus Lauterb.	Nova Guinea 8: 829 (1912)	Indonesia, Papua New Guinea	New Guinea	unknown	unknown	71288-1	http://www.plantsoftheworldonline.org/taxon/urn:lsid:ipni.org:names:71288-1
Anacardiaceae	Semecarpus	rostratus	Semecarpus rostratus	Valeton	Semecarpus rostratus Valeton	Bull. Dep. Agric. Indes Neerl. 10: 29 (1907)	Indonesia, Papua New Guinea, Papua New Guinea	Bismarck Archipelago, New Guinea	unknown	unknown	71300-1	http://www.plantsoftheworldonline.org/taxon/urn:lsid:ipni.org:names:71300-1
Anacardiaceae	Semecarpus	schlechteri	Semecarpus schlechteri	Lauterb.	Semecarpus schlechteri Lauterb.	Bot. Jahrb. Syst. 56: 370 (1920)	Indonesia, Papua New Guinea	New Guinea	unknown	unknown	71305-1	http://www.plantsoftheworldonline.org/taxon/urn:lsid:ipni.org:names:71305-1
Anacardiaceae	Solenocarpus	philippinensis	Solenocarpus philippinensis	(Elmer) Kosterm.	Solenocarpus philippinensis (Elmer) Kosterm.	New Crit. Mal. Pl. 3: 1 (1955)	Indonesia, Indonesia, Malaysia, Indonesia, Papua New Guinea, Philippines	Borneo, New Guinea, Philippines, Sumatera	unknown	unknown	71342-1	http://www.plantsoftheworldonline.org/taxon/urn:lsid:ipni.org:names:71342-1
Anacardiaceae	Spondias	dulcis	Spondias dulcis	Parkinson	Spondias dulcis Parkinson	J. Voy. South Seas: 39 (1773)	Indonesia, Indonesia, Papua New Guinea, Papua New Guinea, Papua New Guinea, Solomon Islands, Santa Cruz Is.	Bismarck Archipelago, Maluku, New Guinea, Santa Cruz Is., Solomon Is.	Andaman Is., Bangladesh, Belize, Benin, Brazil, Cambodia, Cameroon, Caroline Is., Cayman Is., Central African Republic, Christmas I., Colombia, Comoros, Cook Is., Costa Rica, Cuba, Dominican Republic, Ecuador, Fiji, French Guiana, Guatemala, Guinea-Bissau, Gulf of Guinea Is., Guyana, Haiti, Indonesia, Indonesia, East Timor, Jamaica, Laos, Leeward Is., Malaysia, Mauritius, Nauru, New Caledonia, Ni…	Andaman Is., Bangladesh, Belize, Benin, Brazil North, Brazil Southeast, Cambodia, Cameroon, Caroline Is., Cayman Is., Central African Repu, Christmas I., Colombia, Comoros, Cook Is., Costa Rica, Cuba, Dominican Republic, Ecuador, Fiji, French Guiana, Guatemala, Guinea-Bissau, Gulf of Guinea Is., Guyana, Haiti, Jamaica, Jawa, Laos, Leeward Is., Lesser Sunda Is., Malaya, Mauritius, Nauru, New Caled…	71455-1	http://www.plantsoftheworldonline.org/taxon/urn:lsid:ipni.org:names:71455-1
Anacardiaceae	Spondias	malayana	Spondias malayana	Kosterm.	Spondias malayana Kosterm.	Quart. J. Taiwan Mus. 34: 108 (1981)	Cambodia, Indonesia, Papua New Guinea, Malaysia, Myanmar, Philippines, Thailand	Cambodia, Malaya, Myanmar, New Guinea, Philippines, Thailand	unknown	unknown	898793-1	http://www.plantsoftheworldonline.org/taxon/urn:lsid:ipni.org:names:898793-1
Anacardiaceae	Spondias	novoguineensis	Spondias novoguineensis	Kosterm.	Spondias novoguineensis Kosterm.	Kedondong, Ambarella, Amra Spondiadeae (Anacardiac.) Asia &amp; Pacific: 59 (1991)	Indonesia, Indonesia, Papua New Guinea, Papua New Guinea, Papua New Guinea, Solomon Islands, Santa Cruz Is., Vanuatu	Bismarck Archipelago, Maluku, New Guinea, Santa Cruz Is., Solomon Is., Vanuatu	Society Is.	Society Is.	960399-1	http://www.plantsoftheworldonline.org/taxon/urn:lsid:ipni.org:names:960399-1
Annonaceae	Alphonsea	orthopetala	Alphonsea orthopetala	H.Okada	Alphonsea orthopetala H.Okada	Acta Phytotax. Geobot. 47: 1 (1996)	Indonesia, Papua New Guinea	New Guinea	unknown	unknown	990855-1	http://www.plantsoftheworldonline.org/taxon/urn:lsid:ipni.org:names:990855-1
Annonaceae	Alphonsea	ovata	Alphonsea ovata	(Scheff.) J.Sinclair	Alphonsea ovata (Scheff.) J.Sinclair	Gard. Bull. Singapore 15: 5 (1956)	Indonesia, Papua New Guinea	New Guinea	unknown	unknown	72002-1	http://www.plantsoftheworldonline.org/taxon/urn:lsid:ipni.org:names:72002-1
Annonaceae	Alphonsea	papuasica	Alphonsea papuasica	Diels	Alphonsea papuasica Diels	Bot. Jahrb. Syst. 52: 184 (1915)	Indonesia, Papua New Guinea	New Guinea	unknown	unknown	72005-1	http://www.plantsoftheworldonline.org/taxon/urn:lsid:ipni.org:names:72005-1
Annonaceae	Alphonsea	stenogyna	Alphonsea stenogyna	(Diels) J.Sinclair	Alphonsea stenogyna (Diels) J.Sinclair	Gard. Bull. Singapore 15: 5 (1956)	Indonesia, Papua New Guinea	New Guinea	unknown	unknown	72012-1	http://www.plantsoftheworldonline.org/taxon/urn:lsid:ipni.org:names:72012-1
Annonaceae	Artabotrys	arachnoides	Artabotrys arachnoides	J.Sinclair	Artabotrys arachnoides J.Sinclair	Gard. Bull. Singapore 15: 5 (1956)	Indonesia, Papua New Guinea	New Guinea	unknown	unknown	72353-1	http://www.plantsoftheworldonline.org/taxon/urn:lsid:ipni.org:names:72353-1
Annonaceae	Artabotrys	camptopetalus	Artabotrys camptopetalus	Diels	Artabotrys camptopetalus Diels	Bot. Jahrb. Syst. 52: 179 (1915)	Indonesia, Papua New Guinea	New Guinea	unknown	unknown	72364-1	http://www.plantsoftheworldonline.org/taxon/urn:lsid:ipni.org:names:72364-1
Annonaceae	Artabotrys	inodorus	Artabotrys inodorus	Zipp.	Artabotrys inodorus Zipp.	Ann. Mus. Bot. Lugduno-Batavi 2: 41 (1865)	Indonesia, Papua New Guinea	New Guinea	unknown	unknown	72400-1	http://www.plantsoftheworldonline.org/taxon/urn:lsid:ipni.org:names:72400-1
Annonaceae	Artabotrys	suaveolens	Artabotrys suaveolens	(Blume) Blume	Artabotrys suaveolens (Blume) Blume	Fl. Javae, Anon.: 62 (1830)	Indonesia, Indonesia, East Timor, Indonesia, Malaysia, Indonesia, Papua New Guinea, Malaysia, Myanmar, Philippines, Thailand	Borneo, Jawa, Lesser Sunda Is., Malaya, Maluku, Myanmar, New Guinea, Philippines, Sulawesi, Sumatera, Thailand	Bangladesh	Bangladesh	72472-1	http://www.plantsoftheworldonline.org/taxon/urn:lsid:ipni.org:names:72472-1
Annonaceae	Cananga	odorata	Cananga odorata	(Lam.) Hook.f. & Thomson	Cananga odorata (Lam.) Hook.f. & Thomson	Fl. Ind. 1: 130 (1855)	Australia, Indonesia, Indonesia, East Timor, Indonesia, Malaysia, Indonesia, Papua New Guinea, Malaysia, Papua New Guinea, Solomon Islands, Philippines, Thailand, Vietnam	Borneo, Jawa, Lesser Sunda Is., Malaya, New Guinea, Philippines, Queensland, Solomon Is., Sulawesi, Sumatera, Thailand, Vietnam	Andaman Is., Bangladesh, Cambodia, Caroline Is., China, Comoros, Cook Is., Costa Rica, Cuba, Dominican Republic, Fiji, Guatemala, Guinea, Gulf of Guinea Is., Haiti, India, Kenya, Laos, Leeward Is., Marianas, Marquesas, Mexico, Nicaragua, Nicobar Is., Puerto Rico, Reunion, Samoa, Senegal, Seychelles, Society Is., Sri Lanka, Taiwan, Tanzania, Tonga, Trinidad-Tobago, Tuamotu, Tubuai Is., Vanuatu, Wa…	Andaman Is., Assam, Bangladesh, Cambodia, Caroline Is., China South-Central, China Southeast, Comoros, Cook Is., Costa Rica, Cuba, Dominican Republic, Fiji, Guatemala, Guinea, Gulf of Guinea Is., Hainan, Haiti, India, Kenya, Laos, Leeward Is., Marianas, Marquesas, Mexico Southwest, Nicaragua, Nicobar Is., Puerto Rico, Reunion, Samoa, Senegal, Seychelles, Society Is., Sri Lanka, Taiwan, Tanzania, …	72580-1	http://www.plantsoftheworldonline.org/taxon/urn:lsid:ipni.org:names:72580-1
Annonaceae	Drepananthus	cauliflorus	Drepananthus cauliflorus	(K.Schum. & Lauterb.) Survesw. & R.M.K.Saunders	Drepananthus cauliflorus (K.Schum. & Lauterb.) Survesw. & R.M.K.Saunders	Taxon 59: 1730 (2010)	Indonesia, Papua New Guinea	New Guinea	unknown	unknown	77109469-1	http://www.plantsoftheworldonline.org/taxon/urn:lsid:ipni.org:names:77109469-1
Annonaceae	Drepananthus	lucidus	Drepananthus lucidus	(Diels) Survesw. & R.M.K.Saunders	Drepananthus lucidus (Diels) Survesw. & R.M.K.Saunders	Taxon 59: 1731 (2010)	Indonesia, Papua New Guinea	New Guinea	unknown	unknown	77109476-1	http://www.plantsoftheworldonline.org/taxon/urn:lsid:ipni.org:names:77109476-1
Annonaceae	Drepananthus	novoguineensis	Drepananthus novoguineensis	(Baker f.) I.M.Turner & Utteridge	Drepananthus novoguineensis (Baker f.) I.M.Turner & Utteridge	Eur. J. Taxon. 339: 15 (2017)	Indonesia, Papua New Guinea, Papua New Guinea, Solomon Islands	New Guinea, Solomon Is.	unknown	unknown	77164170-1	http://www.plantsoftheworldonline.org/taxon/urn:lsid:ipni.org:names:77164170-1
Annonaceae	Drepananthus	obtusifolius	Drepananthus obtusifolius	(Becc. & Scheff.) Survesw. & R.M.K.Saunders	Drepananthus obtusifolius (Becc. & Scheff.) Survesw. & R.M.K.Saunders	Taxon 59: 1731 (2010)	Indonesia, Papua New Guinea, Papua New Guinea, Papua New Guinea, Solomon Islands	Bismarck Archipelago, New Guinea, Solomon Is.	unknown	unknown	77109478-1	http://www.plantsoftheworldonline.org/taxon/urn:lsid:ipni.org:names:77109478-1
Annonaceae	Drepananthus	petiolatus	Drepananthus petiolatus	(Diels) Survesw. & R.M.K.Saunders	Drepananthus petiolatus (Diels) Survesw. & R.M.K.Saunders	Taxon 59: 1731 (2010)	Indonesia, Indonesia, Papua New Guinea, Papua New Guinea, Solomon Islands	New Guinea, Solomon Is., Sulawesi	unknown	unknown	77109480-1	http://www.plantsoftheworldonline.org/taxon/urn:lsid:ipni.org:names:77109480-1
Annonaceae	Drepananthus	polycarpus	Drepananthus polycarpus	(C.T.White & W.D.Francis) Survesw. & R.M.K.Saunders	Drepananthus polycarpus (C.T.White & W.D.Francis) Survesw. & R.M.K.Saunders	Taxon 59: 1731 (2010)	Indonesia, Papua New Guinea	New Guinea	unknown	unknown	77109481-1	http://www.plantsoftheworldonline.org/taxon/urn:lsid:ipni.org:names:77109481-1
Annonaceae	Friesodielsia	subaequalis	Friesodielsia subaequalis	(Scheff.) R.M.K.Saunders, X.Guo & C.C.Tang	Friesodielsia subaequalis (Scheff.) R.M.K.Saunders, X.Guo & C.C.Tang	Phytotaxa 464: 183 (2020)	Indonesia, Papua New Guinea	New Guinea	unknown	unknown	77212499-1	http://www.plantsoftheworldonline.org/taxon/urn:lsid:ipni.org:names:77212499-1
Annonaceae	Goniothalamus	amplifolius	Goniothalamus amplifolius	B.J.Conn & Damas	Goniothalamus amplifolius B.J.Conn & Damas	Telopea 12: 506 (2010)	Indonesia, Papua New Guinea	New Guinea	unknown	unknown	77107873-1	http://www.plantsoftheworldonline.org/taxon/urn:lsid:ipni.org:names:77107873-1
Annonaceae	Goniothalamus	aruensis	Goniothalamus aruensis	Scheff.	Goniothalamus aruensis Scheff.	Ann. Jard. Bot. Buitenzorg 2: 26 (1885 publ. 1881)	Indonesia, Papua New Guinea, Papua New Guinea, Solomon Islands	New Guinea, Solomon Is.	unknown	unknown	73154-1	http://www.plantsoftheworldonline.org/taxon/urn:lsid:ipni.org:names:73154-1
Annonaceae	Goniothalamus	caloneurus	Goniothalamus caloneurus	Miq.	Goniothalamus caloneurus Miq.	Ann. Mus. Bot. Lugduno-Batavi 2: 34 (1865)	Indonesia, Papua New Guinea	New Guinea	unknown	unknown	73160-1	http://www.plantsoftheworldonline.org/taxon/urn:lsid:ipni.org:names:73160-1
Annonaceae	Goniothalamus	cauliflorus	Goniothalamus cauliflorus	K.Schum.	Goniothalamus cauliflorus K.Schum.	K.M.Schumann &amp; U.M.Hollrung, Fl. Kais. Wilh. Land: 48 (1889)	Indonesia, Papua New Guinea, Papua New Guinea	Bismarck Archipelago, New Guinea	unknown	unknown	73167-1	http://www.plantsoftheworldonline.org/taxon/urn:lsid:ipni.org:names:73167-1
Annonaceae	Goniothalamus	cleistogamus	Goniothalamus cleistogamus	Burck	Goniothalamus cleistogamus Burck	Nova Guinea 8: 431 (1911)	Indonesia, Papua New Guinea	New Guinea	unknown	unknown	73172-1	http://www.plantsoftheworldonline.org/taxon/urn:lsid:ipni.org:names:73172-1
Annonaceae	Goniothalamus	coriaceus	Goniothalamus coriaceus	Burck	Goniothalamus coriaceus Burck	Nova Guinea 8: 432 (1911)	Indonesia, Papua New Guinea	New Guinea	unknown	unknown	73175-1	http://www.plantsoftheworldonline.org/taxon/urn:lsid:ipni.org:names:73175-1
Annonaceae	Goniothalamus	grandiflorus	Goniothalamus grandiflorus	(Warb.) Boerl.	Goniothalamus grandiflorus (Warb.) Boerl.	Icon. Bogor. 1: 136 (1899)	Indonesia, Papua New Guinea, Papua New Guinea, Solomon Islands	New Guinea, Solomon Is.	unknown	unknown	73198-1	http://www.plantsoftheworldonline.org/taxon/urn:lsid:ipni.org:names:73198-1
Annonaceae	Goniothalamus	imbricatus	Goniothalamus imbricatus	Scheff.	Goniothalamus imbricatus Scheff.	Ann. Jard. Bot. Buitenzorg 2: 27 (1885 publ. 1881)	Indonesia, Papua New Guinea	New Guinea	unknown	unknown	73203-1	http://www.plantsoftheworldonline.org/taxon/urn:lsid:ipni.org:names:73203-1
Annonaceae	Goniothalamus	viridiflorus	Goniothalamus viridiflorus	K.Schum. & Lauterb.	Goniothalamus viridiflorus K.Schum. & Lauterb.	Fl. Schutzgeb. Sudsee: 322 (1900)	Indonesia, Papua New Guinea	New Guinea	unknown	unknown	73275-1	http://www.plantsoftheworldonline.org/taxon/urn:lsid:ipni.org:names:73275-1
Annonaceae	Huberantha	asymmetrica	Huberantha asymmetrica	I.M.Turner & Utteridge	Huberantha asymmetrica I.M.Turner & Utteridge	Eur. J. Taxon. 339: 9 (2017)	Papua New Guinea, Solomon Islands	Solomon Is.	unknown	unknown	77164168-1	http://www.plantsoftheworldonline.org/taxon/urn:lsid:ipni.org:names:77164168-1
Annonaceae	Huberantha	forbesii	Huberantha forbesii	(F.Muell. ex Diels) Chaowasku	Huberantha forbesii (F.Muell. ex Diels) Chaowasku	Kew Bull. 70(2)-23: 2 (2015)	Indonesia, Papua New Guinea	New Guinea	unknown	unknown	77146150-1	http://www.plantsoftheworldonline.org/taxon/urn:lsid:ipni.org:names:77146150-1
Annonaceae	Huberantha	gracilis	Huberantha gracilis	(Burck) Chaowasku	Huberantha gracilis (Burck) Chaowasku	Kew Bull. 70(2)-23: 2 (2015)	Indonesia, Papua New Guinea	New Guinea	unknown	unknown	77146151-1	http://www.plantsoftheworldonline.org/taxon/urn:lsid:ipni.org:names:77146151-1
Annonaceae	Huberantha	hirta	Huberantha hirta	(Miq.) Chaowasku	Huberantha hirta (Miq.) Chaowasku	Kew Bull. 70(2)-23: 2 (2015)	Indonesia, Papua New Guinea	New Guinea	unknown	unknown	77146154-1	http://www.plantsoftheworldonline.org/taxon/urn:lsid:ipni.org:names:77146154-1
Annonaceae	Huberantha	leptopoda	Huberantha leptopoda	(Diels) Chaowasku	Huberantha leptopoda (Diels) Chaowasku	Kew Bull. 70(2)-23: 3 (2015)	Indonesia, Papua New Guinea	New Guinea	unknown	unknown	77146160-1	http://www.plantsoftheworldonline.org/taxon/urn:lsid:ipni.org:names:77146160-1
Annonaceae	Huberantha	papuana	Huberantha papuana	(Scheff.) I.M.Turner	Huberantha papuana (Scheff.) I.M.Turner	Webbia 71: 230 (2016)	Indonesia, Papua New Guinea	New Guinea	unknown	unknown	77158417-1	http://www.plantsoftheworldonline.org/taxon/urn:lsid:ipni.org:names:77158417-1
Annonaceae	Huberantha	rumphii	Huberantha rumphii	(Blume ex Hensch.) Chaowasku	Huberantha rumphii (Blume ex Hensch.) Chaowasku	Kew Bull. 70(2)-23: 3 (2015)	Indonesia, Indonesia, Malaysia, Malaysia, Papua New Guinea, Solomon Islands, Philippines	Borneo, Malaya, Maluku, Philippines, Solomon Is., Sumatera	unknown	unknown	77146167-1	http://www.plantsoftheworldonline.org/taxon/urn:lsid:ipni.org:names:77146167-1
Annonaceae	Huberantha	trichoneura	Huberantha trichoneura	(Diels) Chaowasku	Huberantha trichoneura (Diels) Chaowasku	Kew Bull. 70(2)-23: 3 (2015)	Indonesia, Papua New Guinea	New Guinea	unknown	unknown	77146171-1	http://www.plantsoftheworldonline.org/taxon/urn:lsid:ipni.org:names:77146171-1
Annonaceae	Maasia	discolor	Maasia discolor	(Diels) Mols, Kessler & Rogstad	Maasia discolor (Diels) Mols, Kessler & Rogstad	Syst. Bot. 33: 493 (2008)	Indonesia, Papua New Guinea	New Guinea	unknown	unknown	60448918-2	http://www.plantsoftheworldonline.org/taxon/urn:lsid:ipni.org:names:60448918-2
Annonaceae	Maasia	glauca	Maasia glauca	(Hassk.) Mols, Kessler & Rogstad	Maasia glauca (Hassk.) Mols, Kessler & Rogstad	Syst. Bot. 33: 493 (2008)	Andaman Is., Indonesia, Indonesia, Malaysia, Indonesia, Papua New Guinea, Malaysia, Nicobar Is., Philippines, Thailand	Andaman Is., Borneo, Jawa, Malaya, Maluku, New Guinea, Nicobar Is., Philippines, Sulawesi, Sumatera, Thailand	unknown	unknown	60448919-2	http://www.plantsoftheworldonline.org/taxon/urn:lsid:ipni.org:names:60448919-2
Annonaceae	Maasia	multinervis	Maasia multinervis	(Diels) Mols, Kessler & Rogstad	Maasia multinervis (Diels) Mols, Kessler & Rogstad	Syst. Bot. 33: 493 (2008)	Indonesia, Papua New Guinea	New Guinea	unknown	unknown	60448921-2	http://www.plantsoftheworldonline.org/taxon/urn:lsid:ipni.org:names:60448921-2
Annonaceae	Meiogyne	cylindrocarpa	Meiogyne cylindrocarpa	(Burck) Heusden	Meiogyne cylindrocarpa (Burck) Heusden	Blumea 38: 499 (1994)	Australia, Indonesia, Indonesia, Malaysia, Indonesia, Papua New Guinea, Marianas, Philippines, Vanuatu	Borneo, Jawa, Marianas, New Guinea, Northern Territory, Philippines, Queensland, Vanuatu, Western Australia	unknown	unknown	977587-1	http://www.plantsoftheworldonline.org/taxon/urn:lsid:ipni.org:names:977587-1
Annonaceae	Meiogyne	glabra	Meiogyne glabra	Heusden	Meiogyne glabra Heusden	Blumea 38: 503 (1994)	Papua New Guinea	Bismarck Archipelago	unknown	unknown	977590-1	http://www.plantsoftheworldonline.org/taxon/urn:lsid:ipni.org:names:977590-1
Annonaceae	Meiogyne	leptoneura	Meiogyne leptoneura	(Diels) I.M.Turner & Utteridge	Meiogyne leptoneura (Diels) I.M.Turner & Utteridge	Kew Bull. 70(2)-27: 2 (2015)	Indonesia, Papua New Guinea	New Guinea	unknown	unknown	77146122-1	http://www.plantsoftheworldonline.org/taxon/urn:lsid:ipni.org:names:77146122-1
Annonaceae	Meiogyne	papuana	Meiogyne papuana	I.M.Turner & Utteridge	Meiogyne papuana I.M.Turner & Utteridge	Kew Bull. 70(2)-27: 2 (2015)	Indonesia, Papua New Guinea	New Guinea	unknown	unknown	77146123-1	http://www.plantsoftheworldonline.org/taxon/urn:lsid:ipni.org:names:77146123-1
Annonaceae	Miliusa	koolsii	Miliusa koolsii	(Kosterm.) J.Sinclair	Miliusa koolsii (Kosterm.) J.Sinclair	Gard. Bull. Singapore 14: 378 (1955)	Indonesia, Papua New Guinea	New Guinea	unknown	unknown	73938-1	http://www.plantsoftheworldonline.org/taxon/urn:lsid:ipni.org:names:73938-1
Annonaceae	Miliusa	lanceolata	Miliusa lanceolata	Chaowasku & Kessler	Miliusa lanceolata Chaowasku & Kessler	Blumea 51: 555 (2006)	Indonesia, Papua New Guinea	New Guinea	unknown	unknown	77077705-1	http://www.plantsoftheworldonline.org/taxon/urn:lsid:ipni.org:names:77077705-1
Annonaceae	Miliusa	novoguineensis	Miliusa novoguineensis	Mols & Kessler	Miliusa novoguineensis Mols & Kessler	Blumea 48: 449 (2003)	Indonesia, Papua New Guinea	New Guinea	unknown	unknown	50426092-2	http://www.plantsoftheworldonline.org/taxon/urn:lsid:ipni.org:names:50426092-2
Annonaceae	Miliusa	viridiflora	Miliusa viridiflora	Chaowasku & Kessler	Miliusa viridiflora Chaowasku & Kessler	Eur. J. Taxon. 54: 8 (2013)	Indonesia, Papua New Guinea	New Guinea	unknown	unknown	77131156-1	http://www.plantsoftheworldonline.org/taxon/urn:lsid:ipni.org:names:77131156-1
Annonaceae	Mitrella	beccarii	Mitrella beccarii	(Scheff.) Diels	Mitrella beccarii (Scheff.) Diels	Bot. Jahrb. Syst. 49: 149 (1912)	Indonesia, Papua New Guinea	New Guinea	unknown	unknown	73969-1	http://www.plantsoftheworldonline.org/taxon/urn:lsid:ipni.org:names:73969-1
Annonaceae	Mitrella	ledermannii	Mitrella ledermannii	Diels	Mitrella ledermannii Diels	Bot. Jahrb. Syst. 52: 183 (1915)	Indonesia, Papua New Guinea	New Guinea	unknown	unknown	73972-1	http://www.plantsoftheworldonline.org/taxon/urn:lsid:ipni.org:names:73972-1
Annonaceae	Mitrella	schlechteri	Mitrella schlechteri	Diels	Mitrella schlechteri Diels	Bot. Jahrb. Syst. 49: 150 (1912)	Indonesia, Papua New Guinea	New Guinea	unknown	unknown	73974-1	http://www.plantsoftheworldonline.org/taxon/urn:lsid:ipni.org:names:73974-1
Annonaceae	Mitrella	silvatica	Mitrella silvatica	Diels	Mitrella silvatica Diels	Bot. Jahrb. Syst. 52: 183 (1915)	Indonesia, Papua New Guinea	New Guinea	unknown	unknown	73975-1	http://www.plantsoftheworldonline.org/taxon/urn:lsid:ipni.org:names:73975-1
Annonaceae	Mitrephora	diversifolia	Mitrephora diversifolia	(Span.) Miq.	Mitrephora diversifolia (Span.) Miq.	Fl. Ned. Ind. 1(2): 32 (1858)	Australia, Indonesia, Indonesia, East Timor, Indonesia, Papua New Guinea	Lesser Sunda Is., Maluku, New Guinea, Queensland, Sulawesi	unknown	unknown	73992-1	http://www.plantsoftheworldonline.org/taxon/urn:lsid:ipni.org:names:73992-1
Annonaceae	Monoon	chloranthum	Monoon chloranthum	(K.Schum. & Lauterb.) B.Xue & R.M.K.Saunders	Monoon chloranthum (K.Schum. & Lauterb.) B.Xue & R.M.K.Saunders	Taxon 61: 1030 (2012)	Indonesia, Papua New Guinea	New Guinea	unknown	unknown	77122995-1	http://www.plantsoftheworldonline.org/taxon/urn:lsid:ipni.org:names:77122995-1
Annonaceae	Monoon	chloroxanthum	Monoon chloroxanthum	Miq.	Monoon chloroxanthum Miq.	Ann. Mus. Bot. Lugduno-Batavi 2: 17 (1865)	Indonesia, Papua New Guinea	New Guinea	unknown	unknown	74155-1	http://www.plantsoftheworldonline.org/taxon/urn:lsid:ipni.org:names:74155-1
Annonaceae	Monoon	pachypetalum	Monoon pachypetalum	I.M.Turner & Utteridge	Monoon pachypetalum I.M.Turner & Utteridge	Eur. J. Taxon. 339: 3 (2017)	Indonesia, Papua New Guinea	New Guinea	unknown	unknown	77164167-1	http://www.plantsoftheworldonline.org/taxon/urn:lsid:ipni.org:names:77164167-1
Annonaceae	Monoon	polycarpum	Monoon polycarpum	(Burck) B.Xue & R.M.K.Saunders	Monoon polycarpum (Burck) B.Xue & R.M.K.Saunders	Taxon 61: 1033 (2012)	Indonesia, Papua New Guinea	New Guinea	unknown	unknown	77123035-1	http://www.plantsoftheworldonline.org/taxon/urn:lsid:ipni.org:names:77123035-1
Annonaceae	Monoon	salomonicum	Monoon salomonicum	I.M.Turner & Utteridge	Monoon salomonicum I.M.Turner & Utteridge	Eur. J. Taxon. 339: 6 (2017)	Indonesia, Papua New Guinea, Papua New Guinea, Solomon Islands	New Guinea, Solomon Is.	unknown	unknown	77164166-1	http://www.plantsoftheworldonline.org/taxon/urn:lsid:ipni.org:names:77164166-1
Annonaceae	Phaeanthus	ophthalmicus	Phaeanthus ophthalmicus	(Roxb. ex G.Don) J.Sinclair	Phaeanthus ophthalmicus (Roxb. ex G.Don) J.Sinclair	Gard. Bull. Singapore 14: 374 (1955)	Indonesia, Indonesia, East Timor, Indonesia, Malaysia, Indonesia, Papua New Guinea, Malaysia, Philippines	Borneo, Lesser Sunda Is., Malaya, Maluku, New Guinea, Philippines, Sulawesi	unknown	unknown	74450-1	http://www.plantsoftheworldonline.org/taxon/urn:lsid:ipni.org:names:74450-1
Annonaceae	Polyalthia	elegans	Polyalthia elegans	K.Schum. & Lauterb.	Polyalthia elegans K.Schum. & Lauterb.	Fl. Schutzgeb. Sudsee: 316 (1900)	Indonesia, Papua New Guinea	New Guinea	unknown	unknown	74560-1	http://www.plantsoftheworldonline.org/taxon/urn:lsid:ipni.org:names:74560-1
Annonaceae	Polyalthia	longirostris	Polyalthia longirostris	(Scheff.) B.Xue & R.M.K.Saunders	Polyalthia longirostris (Scheff.) B.Xue & R.M.K.Saunders	Taxon 61: 1034 (2012)	Indonesia, Papua New Guinea, Papua New Guinea, Solomon Islands	New Guinea, Solomon Is.	unknown	unknown	77123051-1	http://www.plantsoftheworldonline.org/taxon/urn:lsid:ipni.org:names:77123051-1
Annonaceae	Polyalthia	novoguineensis	Polyalthia novoguineensis	(H.Okada) B.Xue & R.M.K.Saunders	Polyalthia novoguineensis (H.Okada) B.Xue & R.M.K.Saunders	Taxon 61: 1035 (2012)	Indonesia, Papua New Guinea	New Guinea	unknown	unknown	77123053-1	http://www.plantsoftheworldonline.org/taxon/urn:lsid:ipni.org:names:77123053-1
Annonaceae	Polyalthia	stellata	Polyalthia stellata	(Heusden) B.Xue & R.M.K.Saunders	Polyalthia stellata (Heusden) B.Xue & R.M.K.Saunders	Taxon 61: 1035 (2012)	Papua New Guinea	Bismarck Archipelago	unknown	unknown	77123054-1	http://www.plantsoftheworldonline.org/taxon/urn:lsid:ipni.org:names:77123054-1
Annonaceae	Popowia	bancana	Popowia bancana	Scheff.	Popowia bancana Scheff.	Ann. Jard. Bot. Buitenzorg 2: 17 (1885 publ. 1881)	Indonesia, Papua New Guinea	New Guinea	unknown	unknown	74777-1	http://www.plantsoftheworldonline.org/taxon/urn:lsid:ipni.org:names:74777-1
Annonaceae	Popowia	beccarii	Popowia beccarii	Scheff.	Popowia beccarii Scheff.	Ann. Jard. Bot. Buitenzorg 2: 16 (1885 publ. 1881)	Indonesia, Papua New Guinea	New Guinea	unknown	unknown	74779-1	http://www.plantsoftheworldonline.org/taxon/urn:lsid:ipni.org:names:74779-1
Annonaceae	Popowia	clavata	Popowia clavata	Diels	Popowia clavata Diels	Bot. Jahrb. Syst. 52: 181 (1915)	Indonesia, Papua New Guinea	New Guinea	unknown	unknown	74795-1	http://www.plantsoftheworldonline.org/taxon/urn:lsid:ipni.org:names:74795-1
Annonaceae	Popowia	cyanocarpa	Popowia cyanocarpa	K.Schum. & Lauterb.	Popowia cyanocarpa K.Schum. & Lauterb.	Fl. Schutzgeb. Sudsee: 317 (1900)	Indonesia, Papua New Guinea	New Guinea	unknown	unknown	74799-1	http://www.plantsoftheworldonline.org/taxon/urn:lsid:ipni.org:names:74799-1
Annonaceae	Popowia	filipes	Popowia filipes	Hemsl.	Popowia filipes Hemsl.	Rep. Voy. Challenger, Bot. 1: 118 (1885)	Indonesia, Papua New Guinea	New Guinea	unknown	unknown	77157832-1	http://www.plantsoftheworldonline.org/taxon/urn:lsid:ipni.org:names:77157832-1
Annonaceae	Popowia	microphylla	Popowia microphylla	R.E.Fr.	Popowia microphylla R.E.Fr.	H.G.A.Engler, Nat. Pflanzenfam. ed. 2. 17a(2): 138 (1959)	Indonesia, Papua New Guinea	New Guinea	unknown	unknown	74859-1	http://www.plantsoftheworldonline.org/taxon/urn:lsid:ipni.org:names:74859-1
Annonaceae	Popowia	pachypetala	Popowia pachypetala	Diels	Popowia pachypetala Diels	Bot. Jahrb. Syst. 49: 136 (1912)	Indonesia, Papua New Guinea	New Guinea	unknown	unknown	74872-1	http://www.plantsoftheworldonline.org/taxon/urn:lsid:ipni.org:names:74872-1
Annonaceae	Popowia	papuana	Popowia papuana	Scheff.	Popowia papuana Scheff.	Ann. Jard. Bot. Buitenzorg 2: 15 (1885 publ. 1881)	Indonesia, Papua New Guinea	New Guinea	unknown	unknown	74873-1	http://www.plantsoftheworldonline.org/taxon/urn:lsid:ipni.org:names:74873-1
Annonaceae	Popowia	platyphylla	Popowia platyphylla	Diels	Popowia platyphylla Diels	Bot. Jahrb. Syst. 52: 182 (1915)	Indonesia, Papua New Guinea	New Guinea	unknown	unknown	74882-1	http://www.plantsoftheworldonline.org/taxon/urn:lsid:ipni.org:names:74882-1
Annonaceae	Popowia	polytricha	Popowia polytricha	Diels	Popowia polytricha Diels	J. Arnold Arbor. 10: 76 (1929)	Indonesia, Papua New Guinea	New Guinea	unknown	unknown	74885-1	http://www.plantsoftheworldonline.org/taxon/urn:lsid:ipni.org:names:74885-1
Annonaceae	Popowia	schefferiana	Popowia schefferiana	Diels	Popowia schefferiana Diels	Bot. Jahrb. Syst. 49: 136 (1912)	Indonesia, Papua New Guinea	New Guinea	unknown	unknown	74896-1	http://www.plantsoftheworldonline.org/taxon/urn:lsid:ipni.org:names:74896-1
Annonaceae	Pseuduvaria	acerosa	Pseuduvaria acerosa	Y.C.F.Su & R.M.K.Saunders	Pseuduvaria acerosa Y.C.F.Su & R.M.K.Saunders	Syst. Bot. Monogr. 79: 49 (2006)	Indonesia, Papua New Guinea	New Guinea	unknown	unknown	77076769-1	http://www.plantsoftheworldonline.org/taxon/urn:lsid:ipni.org:names:77076769-1
Annonaceae	Pseuduvaria	aurantiaca	Pseuduvaria aurantiaca	(Miq.) Merr.	Pseuduvaria aurantiaca (Miq.) Merr.	Philipp. J. Sci., C 10: 255 (1915)	Indonesia, Papua New Guinea	New Guinea	unknown	unknown	74937-1	http://www.plantsoftheworldonline.org/taxon/urn:lsid:ipni.org:names:74937-1
Annonaceae	Pseuduvaria	beccarii	Pseuduvaria beccarii	(Scheff.) J.Sinclair	Pseuduvaria beccarii (Scheff.) J.Sinclair	Gard. Bull. Singapore 15: 7 (1956)	Indonesia, Papua New Guinea	New Guinea	unknown	unknown	74938-1	http://www.plantsoftheworldonline.org/taxon/urn:lsid:ipni.org:names:74938-1
Annonaceae	Pseuduvaria	brachyantha	Pseuduvaria brachyantha	Y.C.F.Su & R.M.K.Saunders	Pseuduvaria brachyantha Y.C.F.Su & R.M.K.Saunders	Syst. Bot. Monogr. 79: 59 (2006)	Indonesia, Papua New Guinea	New Guinea	unknown	unknown	77076771-1	http://www.plantsoftheworldonline.org/taxon/urn:lsid:ipni.org:names:77076771-1
Annonaceae	Pseuduvaria	clemensiae	Pseuduvaria clemensiae	Y.C.F.Su & R.M.K.Saunders	Pseuduvaria clemensiae Y.C.F.Su & R.M.K.Saunders	Syst. Bot. Monogr. 79: 68 (2006)	Indonesia, Papua New Guinea	New Guinea	unknown	unknown	77076773-1	http://www.plantsoftheworldonline.org/taxon/urn:lsid:ipni.org:names:77076773-1
Annonaceae	Pseuduvaria	coriacea	Pseuduvaria coriacea	Y.C.F.Su & R.M.K.Saunders	Pseuduvaria coriacea Y.C.F.Su & R.M.K.Saunders	Syst. Bot. Monogr. 79: 71 (2006)	Indonesia, Papua New Guinea	New Guinea	unknown	unknown	77076774-1	http://www.plantsoftheworldonline.org/taxon/urn:lsid:ipni.org:names:77076774-1
Annonaceae	Pseuduvaria	costata	Pseuduvaria costata	(Scheff.) J.Sinclair	Pseuduvaria costata (Scheff.) J.Sinclair	Gard. Bull. Singapore 15: 7 (1956)	Indonesia, Papua New Guinea	New Guinea	unknown	unknown	74942-1	http://www.plantsoftheworldonline.org/taxon/urn:lsid:ipni.org:names:74942-1
Annonaceae	Pseuduvaria	dielsiana	Pseuduvaria dielsiana	(Lauterb.) J.Sinclair	Pseuduvaria dielsiana (Lauterb.) J.Sinclair	Gard. Bull. Singapore 14: 403 (1955)	Indonesia, Papua New Guinea	New Guinea	unknown	unknown	74943-1	http://www.plantsoftheworldonline.org/taxon/urn:lsid:ipni.org:names:74943-1
Annonaceae	Pseuduvaria	dolichonema	Pseuduvaria dolichonema	(Diels) J.Sinclair	Pseuduvaria dolichonema (Diels) J.Sinclair	Gard. Bull. Singapore 15: 7 (1956)	Indonesia, Papua New Guinea	New Guinea	unknown	unknown	74945-1	http://www.plantsoftheworldonline.org/taxon/urn:lsid:ipni.org:names:74945-1
Annonaceae	Pseuduvaria	filipes	Pseuduvaria filipes	(K.Schum. & Lauterb.) J.Sinclair	Pseuduvaria filipes (K.Schum. & Lauterb.) J.Sinclair	Gard. Bull. Singapore 15: 7 (1956)	Indonesia, Papua New Guinea	New Guinea	unknown	unknown	74946-1	http://www.plantsoftheworldonline.org/taxon/urn:lsid:ipni.org:names:74946-1
Annonaceae	Pseuduvaria	grandifolia	Pseuduvaria grandifolia	(Warb.) J.Sinclair	Pseuduvaria grandifolia (Warb.) J.Sinclair	Gard. Bull. Singapore 15: 7 (1956)	Indonesia, Papua New Guinea	New Guinea	unknown	unknown	74950-1	http://www.plantsoftheworldonline.org/taxon/urn:lsid:ipni.org:names:74950-1
Annonaceae	Pseuduvaria	lignocarpa	Pseuduvaria lignocarpa	J.Sinclair	Pseuduvaria lignocarpa J.Sinclair	Gard. Bull. Singapore 15: 7 (1956)	Indonesia, Papua New Guinea	New Guinea	unknown	unknown	74953-1	http://www.plantsoftheworldonline.org/taxon/urn:lsid:ipni.org:names:74953-1
Annonaceae	Pseuduvaria	macrocarpa	Pseuduvaria macrocarpa	(Burck) Y.C.F.Su & R.M.K.Saunders	Pseuduvaria macrocarpa (Burck) Y.C.F.Su & R.M.K.Saunders	Syst. Bot. Monogr. 79: 107 (2006)	Indonesia, Indonesia, Papua New Guinea	Maluku, New Guinea	unknown	unknown	77076779-1	http://www.plantsoftheworldonline.org/taxon/urn:lsid:ipni.org:names:77076779-1
Annonaceae	Pseuduvaria	megalopus	Pseuduvaria megalopus	(K.Schum.) Y.C.F.Su & Mols	Pseuduvaria megalopus (K.Schum.) Y.C.F.Su & Mols	Syst. Bot. 30: 501 (2005)	Indonesia, Papua New Guinea	New Guinea	unknown	unknown	60439573-2	http://www.plantsoftheworldonline.org/taxon/urn:lsid:ipni.org:names:60439573-2
Annonaceae	Pseuduvaria	mollis	Pseuduvaria mollis	(Warb.) J.Sinclair	Pseuduvaria mollis (Warb.) J.Sinclair	Gard. Bull. Singapore 15: 9 (1956)	Indonesia, Papua New Guinea	New Guinea	unknown	unknown	74956-1	http://www.plantsoftheworldonline.org/taxon/urn:lsid:ipni.org:names:74956-1
Annonaceae	Pseuduvaria	nova-guineensis	Pseuduvaria nova-guineensis	J.Sinclair	Pseuduvaria nova-guineensis J.Sinclair	Gard. Bull. Singapore 15: 9 (1956)	Indonesia, Papua New Guinea	New Guinea	unknown	unknown	74960-1	http://www.plantsoftheworldonline.org/taxon/urn:lsid:ipni.org:names:74960-1
Annonaceae	Pseuduvaria	pulchella	Pseuduvaria pulchella	(Diels) J.Sinclair	Pseuduvaria pulchella (Diels) J.Sinclair	Gard. Bull. Singapore 15: 10 (1956)	Indonesia, Papua New Guinea	New Guinea	unknown	unknown	74963-1	http://www.plantsoftheworldonline.org/taxon/urn:lsid:ipni.org:names:74963-1
Annonaceae	Pseuduvaria	sessilifolia	Pseuduvaria sessilifolia	J.Sinclair	Pseuduvaria sessilifolia J.Sinclair	Gard. Bull. Singapore 15: 10 (1956)	Indonesia, Papua New Guinea	New Guinea	unknown	unknown	74967-1	http://www.plantsoftheworldonline.org/taxon/urn:lsid:ipni.org:names:74967-1
Annonaceae	Pseuduvaria	silvestris	Pseuduvaria silvestris	(Diels) J.Sinclair	Pseuduvaria silvestris (Diels) J.Sinclair	Gard. Bull. Singapore 15: 13 (1956)	Indonesia, Papua New Guinea	New Guinea	unknown	unknown	74969-1	http://www.plantsoftheworldonline.org/taxon/urn:lsid:ipni.org:names:74969-1
Annonaceae	Pseuduvaria	subcordata	Pseuduvaria subcordata	Y.C.F.Su & R.M.K.Saunders	Pseuduvaria subcordata Y.C.F.Su & R.M.K.Saunders	Syst. Bot. Monogr. 79: 170 (2006)	Indonesia, Papua New Guinea	New Guinea	unknown	unknown	77076785-1	http://www.plantsoftheworldonline.org/taxon/urn:lsid:ipni.org:names:77076785-1
Annonaceae	Uvaria	albertisii	Uvaria albertisii	Diels	Uvaria albertisii Diels	Bot. Jahrb. Syst. 49: 123 (1912)	Indonesia, Papua New Guinea	New Guinea	unknown	unknown	75557-1	http://www.plantsoftheworldonline.org/taxon/urn:lsid:ipni.org:names:75557-1
Annonaceae	Uvaria	concava	Uvaria concava	Teijsm. & Binn.	Uvaria concava Teijsm. & Binn.	Natuurk. Tijdschr. Ned.-Indie 3: 331 (1852)	Andaman Is., Australia, Bangladesh, Bhutan, India, India, Indonesia, Indonesia, East Timor, Indonesia, Malaysia, Indonesia, Papua New Guinea, Malaysia, Nicobar Is., Philippines, Thailand, Vietnam	Andaman Is., Assam, Bangladesh, Borneo, East Himalaya, India, Jawa, Lesser Sunda Is., Malaya, New Guinea, Nicobar Is., Philippines, Queensland, Sulawesi, Sumatera, Thailand, Vietnam	unknown	unknown	75624-1	http://www.plantsoftheworldonline.org/taxon/urn:lsid:ipni.org:names:75624-1
Annonaceae	Uvaria	forbesii	Uvaria forbesii	(Baker f.) L.L.Zhou, Y.C.F.Su & R.M.K.Saunders	Uvaria forbesii (Baker f.) L.L.Zhou, Y.C.F.Su & R.M.K.Saunders	Syst. Biodivers. 7: 255 (2009)	Indonesia, Papua New Guinea	New Guinea	unknown	unknown	77101191-1	http://www.plantsoftheworldonline.org/taxon/urn:lsid:ipni.org:names:77101191-1
Annonaceae	Uvaria	grandiflora	Uvaria grandiflora	Roxb. ex Hornem.	Uvaria grandiflora Roxb. ex Hornem.	Hort. Bot. Hafn., Suppl.: 141 (1819)	Cambodia, China, Indonesia, Indonesia, Malaysia, Indonesia, Papua New Guinea, Laos, Malaysia, Myanmar, Philippines, Thailand, Vietnam	Borneo, Cambodia, China Southeast, Hainan, Jawa, Laos, Malaya, Myanmar, New Guinea, Philippines, Sulawesi, Sumatera, Thailand, Vietnam	unknown	unknown	927670-1	http://www.plantsoftheworldonline.org/taxon/urn:lsid:ipni.org:names:927670-1
Annonaceae	Uvaria	leichhardtii	Uvaria leichhardtii	(F.Muell.) L.L.Zhou, Y.C.F.Su & R.M.K.Saunders	Uvaria leichhardtii (F.Muell.) L.L.Zhou, Y.C.F.Su & R.M.K.Saunders	Bot. J. Linn. Soc. 163: 39 (2010)	Australia, Indonesia, Papua New Guinea	New Guinea, New South Wales, Northern Territory, Queensland	unknown	unknown	77105413-1	http://www.plantsoftheworldonline.org/taxon/urn:lsid:ipni.org:names:77105413-1
Annonaceae	Uvaria	littoralis	Uvaria littoralis	(Blume) Blume	Uvaria littoralis (Blume) Blume	Fl. Javae 21-22: 26 (1830)	Andaman Is., Bangladesh, Cambodia, India, Indonesia, Indonesia, East Timor, Indonesia, Malaysia, Indonesia, Papua New Guinea, Laos, Malaysia, Myanmar, Nicobar Is., Papua New Guinea, Solomon Islands, Philippines, Sri Lanka, Thailand, Vietnam	Andaman Is., Assam, Bangladesh, Borneo, Cambodia, India, Jawa, Laos, Lesser Sunda Is., Malaya, Maluku, Myanmar, New Guinea, Nicobar Is., Philippines, Solomon Is., Sri Lanka, Sulawesi, Sumatera, Thailand, Vietnam	unknown	unknown	75784-1	http://www.plantsoftheworldonline.org/taxon/urn:lsid:ipni.org:names:75784-1
Annonaceae	Uvaria	micrantha	Uvaria micrantha	(A.DC.) Hook.f. & Thomson	Uvaria micrantha (A.DC.) Hook.f. & Thomson	Fl. Ind. 1: 103 (1855)	Andaman Is., Australia, Cambodia, Indonesia, Indonesia, East Timor, Indonesia, Malaysia, Indonesia, Papua New Guinea, Laos, Malaysia, Myanmar, Nicobar Is., Philippines, Thailand, Vietnam	Andaman Is., Borneo, Cambodia, Jawa, Laos, Lesser Sunda Is., Malaya, Myanmar, New Guinea, Nicobar Is., Philippines, Queensland, Sulawesi, Sumatera, Thailand, Vietnam, Western Australia	unknown	unknown	75821-1	http://www.plantsoftheworldonline.org/taxon/urn:lsid:ipni.org:names:75821-1
Annonaceae	Uvaria	musaria	Uvaria musaria	(Dunal) A.DC. ex Merr.	Uvaria musaria (Dunal) A.DC. ex Merr.	Interpr. Herb. Amboin.: 225 (1917)	Australia, Indonesia, Indonesia, Papua New Guinea, Papua New Guinea, Solomon Islands, Philippines	Maluku, New Guinea, Northern Territory, Philippines, Solomon Is.	unknown	unknown	75844-1	http://www.plantsoftheworldonline.org/taxon/urn:lsid:ipni.org:names:75844-1
Annonaceae	Uvaria	neoguineensis	Uvaria neoguineensis	Engl.	Uvaria neoguineensis Engl.	Bot. Jahrb. Syst. 7: 454 (1886)	Indonesia, Papua New Guinea	New Guinea	unknown	unknown	75848-1	http://www.plantsoftheworldonline.org/taxon/urn:lsid:ipni.org:names:75848-1
Annonaceae	Uvaria	oligocarpa	Uvaria oligocarpa	(Diels) L.L.Zhou, Y.C.F.Su & R.M.K.Saunders	Uvaria oligocarpa (Diels) L.L.Zhou, Y.C.F.Su & R.M.K.Saunders	Syst. Biodivers. 7: 255 (2009)	Indonesia, Papua New Guinea	New Guinea	unknown	unknown	77101196-1	http://www.plantsoftheworldonline.org/taxon/urn:lsid:ipni.org:names:77101196-1
Annonaceae	Uvaria	papuasica	Uvaria papuasica	(Diels) L.L.Zhou, Y.C.F.Su & R.M.K.Saunders	Uvaria papuasica (Diels) L.L.Zhou, Y.C.F.Su & R.M.K.Saunders	Syst. Biodivers. 7: 255 (2009)	Indonesia, Papua New Guinea	New Guinea	unknown	unknown	77101197-1	http://www.plantsoftheworldonline.org/taxon/urn:lsid:ipni.org:names:77101197-1
Annonaceae	Uvaria	rufa	Uvaria rufa	(Dunal) Blume	Uvaria rufa (Dunal) Blume	Fl. Javae 21-22: 19 (1830)	Andaman Is., Australia, Cambodia, China, Indonesia, Indonesia, East Timor, Indonesia, Papua New Guinea, Laos, Malaysia, Nicobar Is., Philippines, Thailand, Vietnam	Andaman Is., Cambodia, China South-Central, Hainan, Jawa, Laos, Lesser Sunda Is., Malaya, New Guinea, Nicobar Is., Philippines, Queensland, Sumatera, Thailand, Vietnam	unknown	unknown	75913-1	http://www.plantsoftheworldonline.org/taxon/urn:lsid:ipni.org:names:75913-1
Annonaceae	Xylopia	calosericea	Xylopia calosericea	Diels	Xylopia calosericea Diels	Bot. Jahrb. Syst. 52: 181 (1915)	Indonesia, Papua New Guinea	New Guinea	unknown	unknown	76085-1	http://www.plantsoftheworldonline.org/taxon/urn:lsid:ipni.org:names:76085-1
Annonaceae	Xylopia	papuana	Xylopia papuana	Diels	Xylopia papuana Diels	Bot. Jahrb. Syst. 52: 180 (1915)	Indonesia, Papua New Guinea, Papua New Guinea, Solomon Islands	New Guinea, Solomon Is.	unknown	unknown	76216-1	http://www.plantsoftheworldonline.org/taxon/urn:lsid:ipni.org:names:76216-1
Annonaceae	Xylopia	peekelii	Xylopia peekelii	Diels	Xylopia peekelii Diels	Notizbl. Bot. Gart. Berlin-Dahlem 11: 83 (1931)	Indonesia, Indonesia, Papua New Guinea, Papua New Guinea, Papua New Guinea, Solomon Islands	Bismarck Archipelago, Maluku, New Guinea, Solomon Is.	unknown	unknown	76223-1	http://www.plantsoftheworldonline.org/taxon/urn:lsid:ipni.org:names:76223-1
Apiaceae	Centella	asiatica	Centella asiatica	(L.) Urb.	Centella asiatica (L.) Urb.	C.F.P.von Martius &amp; auct. suc. (eds.), Fl. Bras. 11(1): 287 (1879)	Andaman Is., Angola, Armenia, Azerbaijan, Georgia, Australia, Bangladesh, Belize, Benin, Bhutan, India, Botswana, Burkina Faso, Burundi, Cambodia, Cameroon, Cape Verde, Caroline Is., Central African Republic, Chad, Chatham Is., China, Comoros, Cote d'Ivoire, Equatorial Guinea, Eritrea, Ethiopia, Fiji, Gabon, Gambia, Ghana, Guinea, Guinea-Bissau, Gulf of Guinea Is., India, India, Pakistan, Indones…	Andaman Is., Angola, Assam, Bangladesh, Belize, Benin, Borneo, Botswana, Burkina, Burundi, Cabinda, Cambodia, Cameroon, Cape Provinces, Cape Verde, Caprivi Strip, Caroline Is., Central African Repu, Chad, Chatham Is., China North-Central, China South-Central, China Southeast, Comoros, Congo, East Himalaya, Equatorial Guinea, Eritrea, Ethiopia, Fiji, Free State, Gabon, Gambia, Ghana, Guinea, Guine…	Ascension, Chagos Archipelago, Colombia, Cook Is., Marquesas, Niue, Norfolk Is., Seychelles, Society Is., St.Helena, Tristan da Cunha, Tubuai Is., United States	Ascension, Chagos Archipelago, Colombia, Cook Is., Florida, Hawaii, Marquesas, Niue, Norfolk Is., Oregon, Seychelles, Society Is., St.Helena, Tristan da Cunha, Tubuai Is.	1197718-2	http://www.plantsoftheworldonline.org/taxon/urn:lsid:ipni.org:names:1197718-2
Apiaceae	Chaerophyllum	azorellaceum	Chaerophyllum azorellaceum	(Buwalda) K.F.Chung	Chaerophyllum azorellaceum (Buwalda) K.F.Chung	Syst. Bot. 32: 678 (2007)	Indonesia, Papua New Guinea	New Guinea	unknown	unknown	77085231-1	http://www.plantsoftheworldonline.org/taxon/urn:lsid:ipni.org:names:77085231-1
Apiaceae	Chaerophyllum	buwaldianum	Chaerophyllum buwaldianum	(Mathias & Constance) K.F.Chung	Chaerophyllum buwaldianum (Mathias & Constance) K.F.Chung	Syst. Bot. 32: 678 (2007)	Indonesia, Papua New Guinea	New Guinea	unknown	unknown	77085235-1	http://www.plantsoftheworldonline.org/taxon/urn:lsid:ipni.org:names:77085235-1
Apiaceae	Chaerophyllum	lineare	Chaerophyllum lineare	(Hemsl.) K.F.Chung	Chaerophyllum lineare (Hemsl.) K.F.Chung	Syst. Bot. 32: 679 (2007)	Indonesia, Papua New Guinea	New Guinea	unknown	unknown	77085248-1	http://www.plantsoftheworldonline.org/taxon/urn:lsid:ipni.org:names:77085248-1
Apiaceae	Chaerophyllum	papuanum	Chaerophyllum papuanum	(Buwalda) K.F.Chung	Chaerophyllum papuanum (Buwalda) K.F.Chung	Syst. Bot. 32: 679 (2007)	Indonesia, Papua New Guinea	New Guinea	unknown	unknown	77085253-1	http://www.plantsoftheworldonline.org/taxon/urn:lsid:ipni.org:names:77085253-1
Apiaceae	Chaerophyllum	plicatum	Chaerophyllum plicatum	(Mathias & Constance) K.F.Chung	Chaerophyllum plicatum (Mathias & Constance) K.F.Chung	Syst. Bot. 32: 679 (2007)	Indonesia, Papua New Guinea	New Guinea	unknown	unknown	77085254-1	http://www.plantsoftheworldonline.org/taxon/urn:lsid:ipni.org:names:77085254-1
Apiaceae	Chaerophyllum	pumilum	Chaerophyllum pumilum	(Ridl.) K.F.Chung	Chaerophyllum pumilum (Ridl.) K.F.Chung	Syst. Bot. 32: 679 (2007)	Indonesia, Papua New Guinea	New Guinea	unknown	unknown	77085256-1	http://www.plantsoftheworldonline.org/taxon/urn:lsid:ipni.org:names:77085256-1
Apiaceae	Mackinlaya	celebica	Mackinlaya celebica	(Harms) Philipson	Mackinlaya celebica (Harms) Philipson	Bull. Brit. Mus. (Nat. Hist.), Bot. 1: 8 (1951)	Indonesia, Indonesia, Papua New Guinea, Papua New Guinea, Papua New Guinea, Solomon Islands, Philippines, Santa Cruz Is.	Bismarck Archipelago, New Guinea, Philippines, Santa Cruz Is., Solomon Is., Sulawesi	unknown	unknown	90978-1	http://www.plantsoftheworldonline.org/taxon/urn:lsid:ipni.org:names:90978-1
Apiaceae	Mackinlaya	radiata	Mackinlaya radiata	Philipson	Mackinlaya radiata Philipson	Bull. Brit. Mus. (Nat. Hist.), Bot. 1: 6 (1951)	Indonesia, Papua New Guinea	New Guinea	unknown	unknown	90983-1	http://www.plantsoftheworldonline.org/taxon/urn:lsid:ipni.org:names:90983-1
Apiaceae	Mackinlaya	schlechteri	Mackinlaya schlechteri	(Harms) Philipson	Mackinlaya schlechteri (Harms) Philipson	Bull. Brit. Mus. (Nat. Hist.), Bot. 1: 7 (1951)	Indonesia, Papua New Guinea, Papua New Guinea	Bismarck Archipelago, New Guinea	unknown	unknown	90984-1	http://www.plantsoftheworldonline.org/taxon/urn:lsid:ipni.org:names:90984-1
Apiaceae	Oenanthe	javanica	Oenanthe javanica	(Blume) DC.	Oenanthe javanica (Blume) DC.	Prodr. 4: 138 (1830)	Bangladesh, Bhutan, India, Cambodia, China, India, India, Pakistan, Indonesia, Indonesia, East Timor, Indonesia, Malaysia, Indonesia, Papua New Guinea, Japan, Laos, Mongolia, Myanmar, Nansei-shoto, Nepal, North Korea, South Korea, Pakistan, Philippines, Russia, Taiwan, Thailand, Vietnam	Assam, Bangladesh, Borneo, Cambodia, China North-Central, China South-Central, China Southeast, Chita, East Himalaya, Hainan, India, Inner Mongolia, Japan, Jawa, Korea, Kuril Is., Laos, Lesser Sunda Is., Maluku, Manchuria, Mongolia, Myanmar, Nansei-shoto, Nepal, New Guinea, Pakistan, Philippines, Primorye, Sakhalin, Sulawesi, Sumatera, Taiwan, Thailand, Vietnam, West Himalaya	Marshall Is., United Kingdom, United States	Great Britain, Illinois, Marshall Is., Maryland, Missouri	845307-1	http://www.plantsoftheworldonline.org/taxon/urn:lsid:ipni.org:names:845307-1
Apocynaceae	Allowoodsonia	whitmorei	Allowoodsonia whitmorei	Markgr.	Allowoodsonia whitmorei Markgr.	Gard. Bull. Singapore 22: 23 (1967)	Papua New Guinea, Solomon Islands	Solomon Is.	unknown	unknown	76503-1	http://www.plantsoftheworldonline.org/taxon/urn:lsid:ipni.org:names:76503-1
Apocynaceae	Alstonia	actinophylla	Alstonia actinophylla	(A.Cunn.) K.Schum.	Alstonia actinophylla (A.Cunn.) K.Schum.	H.G.A.Engler &amp; K.A.E.Prantl, Nat. Pflanzenfam. 4(2): 138 (1895)	Australia, Indonesia, Papua New Guinea	New Guinea, Northern Territory, Queensland, Western Australia	unknown	unknown	105697-3	http://www.plantsoftheworldonline.org/taxon/urn:lsid:ipni.org:names:105697-3
Apocynaceae	Alstonia	beatricis	Alstonia beatricis	Sidiyasa	Alstonia beatricis Sidiyasa	Blumea 41: 29 (1996)	Indonesia, Papua New Guinea	New Guinea	unknown	unknown	989504-1	http://www.plantsoftheworldonline.org/taxon/urn:lsid:ipni.org:names:989504-1
Apocynaceae	Alstonia	breviloba	Alstonia breviloba	Sidiyasa	Alstonia breviloba Sidiyasa	Blumea, Suppl. 11: 118 (1998)	Indonesia, Papua New Guinea	New Guinea	unknown	unknown	999778-1	http://www.plantsoftheworldonline.org/taxon/urn:lsid:ipni.org:names:999778-1
Apocynaceae	Alstonia	costata	Alstonia costata	(G.Forst.) R.Br.	Alstonia costata (G.Forst.) R.Br.	Asclepiadeae: 64 (1810)	Cook Is., Fiji, Marquesas, New Caledonia, Papua New Guinea, Solomon Islands, Samoa, Santa Cruz Is., Society Is., Tonga, Vanuatu	Cook Is., Fiji, Marquesas, New Caledonia, Samoa, Santa Cruz Is., Society Is., Solomon Is., Tonga, Vanuatu	unknown	unknown	76521-1	http://www.plantsoftheworldonline.org/taxon/urn:lsid:ipni.org:names:76521-1
Apocynaceae	Alstonia	macrophylla	Alstonia macrophylla	Wall. ex G.Don	Alstonia macrophylla Wall. ex G.Don	Gen. Hist. 4: 78 (1837)	Andaman Is., Cambodia, China, Indonesia, Indonesia, Malaysia, Indonesia, Papua New Guinea, Malaysia, Nicobar Is., Philippines, Sri Lanka, Thailand, Vietnam	Andaman Is., Borneo, Cambodia, China South-Central, China Southeast, Malaya, Maluku, New Guinea, Nicobar Is., Philippines, Sri Lanka, Sumatera, Thailand, Vietnam	Bangladesh, India	Bangladesh, India	76556-1	http://www.plantsoftheworldonline.org/taxon/urn:lsid:ipni.org:names:76556-1
Apocynaceae	Alstonia	muelleriana	Alstonia muelleriana	Domin	Alstonia muelleriana Domin	Biblioth. Bot. 22(89): 527 (1928)	Australia, Indonesia, Papua New Guinea	New Guinea, Queensland	unknown	unknown	76562-1	http://www.plantsoftheworldonline.org/taxon/urn:lsid:ipni.org:names:76562-1
Apocynaceae	Alstonia	rubiginosa	Alstonia rubiginosa	Sidiyasa	Alstonia rubiginosa Sidiyasa	Blumea, Suppl. 11: 171 (1998)	Indonesia, Papua New Guinea	New Guinea	unknown	unknown	999780-1	http://www.plantsoftheworldonline.org/taxon/urn:lsid:ipni.org:names:999780-1
Apocynaceae	Alstonia	scholaris	Alstonia scholaris	(L.) R.Br.	Alstonia scholaris (L.) R.Br.	Asclepiadeae: 64 (1810)	Andaman Is., Australia, Bangladesh, Bhutan, India, Cambodia, China, India, India, Pakistan, Indonesia, Indonesia, East Timor, Indonesia, Malaysia, Indonesia, Papua New Guinea, Laccadive Is., Laos, Malaysia, Myanmar, Nepal, Nicobar Is., Pakistan, Papua New Guinea, Papua New Guinea, Solomon Islands, Philippines, Sri Lanka, Thailand, Vietnam	Andaman Is., Assam, Bangladesh, Bismarck Archipelago, Borneo, Cambodia, China South-Central, China Southeast, East Himalaya, India, Jawa, Laccadive Is., Laos, Lesser Sunda Is., Malaya, Maluku, Myanmar, Nepal, New Guinea, Nicobar Is., Northern Territory, Pakistan, Philippines, Queensland, Solomon Is., Sri Lanka, Sulawesi, Sumatera, Thailand, Vietnam, West Himalaya, Western Australia	Caroline Is., China, Trinidad-Tobago	Caroline Is., Hainan, Trinidad-Tobago	60445977-2	http://www.plantsoftheworldonline.org/taxon/urn:lsid:ipni.org:names:60445977-2
Apocynaceae	Alstonia	spatulata	Alstonia spatulata	Blume	Alstonia spatulata Blume	Bijdr. Fl. Ned. Ind.: 1037 (1826)	Cambodia, Indonesia, Indonesia, Malaysia, Indonesia, Papua New Guinea, Malaysia, Myanmar, Thailand, Vietnam	Borneo, Cambodia, Jawa, Malaya, Myanmar, New Guinea, Sumatera, Thailand, Vietnam	unknown	unknown	76595-1	http://www.plantsoftheworldonline.org/taxon/urn:lsid:ipni.org:names:76595-1
Apocynaceae	Alstonia	spectabilis	Alstonia spectabilis	R.Br.	Alstonia spectabilis R.Br.	Asclepiadeae: 64 (1810)	Australia, Indonesia, Indonesia, East Timor, Indonesia, Papua New Guinea, Papua New Guinea, Papua New Guinea, Solomon Islands, Philippines	Bismarck Archipelago, Jawa, Lesser Sunda Is., Maluku, New Guinea, Northern Territory, Philippines, Queensland, Solomon Is., Sulawesi, Western Australia	unknown	unknown	76597-1	http://www.plantsoftheworldonline.org/taxon/urn:lsid:ipni.org:names:76597-1
Apocynaceae	Alyxia	acuminata	Alyxia acuminata	K.Schum.	Alyxia acuminata K.Schum.	K.M.Schumann &amp; U.M.Hollrung, Fl. Kais. Wilh. Land: 110 (1889)	Indonesia, Papua New Guinea	New Guinea	unknown	unknown	76610-1	http://www.plantsoftheworldonline.org/taxon/urn:lsid:ipni.org:names:76610-1
Apocynaceae	Alyxia	arfakensis	Alyxia arfakensis	Kaneh. & Hatus.	Alyxia arfakensis Kaneh. & Hatus.	Bot. Mag. (Tokyo) 55: 489 (1941)	Indonesia, Papua New Guinea	New Guinea	unknown	unknown	76617-1	http://www.plantsoftheworldonline.org/taxon/urn:lsid:ipni.org:names:76617-1
Apocynaceae	Alyxia	bracteolosa	Alyxia bracteolosa	Rich. ex A.Gray	Alyxia bracteolosa Rich. ex A.Gray	Proc. Amer. Acad. Arts 5: 332 (1862)	Fiji, Papua New Guinea, Solomon Islands, Samoa, Tonga, Vanuatu, Wallis-Futuna Is.	Fiji, Samoa, Solomon Is., Tonga, Vanuatu, Wallis-Futuna Is.	unknown	unknown	76625-1	http://www.plantsoftheworldonline.org/taxon/urn:lsid:ipni.org:names:76625-1
Apocynaceae	Alyxia	cacuminum	Alyxia cacuminum	Markgr.	Alyxia cacuminum Markgr.	Nova Guinea 14: 281 (1925)	Indonesia, Papua New Guinea	New Guinea	unknown	unknown	76629-1	http://www.plantsoftheworldonline.org/taxon/urn:lsid:ipni.org:names:76629-1
Apocynaceae	Alyxia	composita	Alyxia composita	Warb.	Alyxia composita Warb.	Bot. Jahrb. Syst. 13: 404 (1891)	Indonesia, Indonesia, Papua New Guinea	Maluku, New Guinea	unknown	unknown	76640-1	http://www.plantsoftheworldonline.org/taxon/urn:lsid:ipni.org:names:76640-1
Apocynaceae	Alyxia	defoliata	Alyxia defoliata	Markgr.	Alyxia defoliata Markgr.	Nova Guinea 14: 280 (1925)	Indonesia, Papua New Guinea	New Guinea	unknown	unknown	76649-1	http://www.plantsoftheworldonline.org/taxon/urn:lsid:ipni.org:names:76649-1
Apocynaceae	Alyxia	floribunda	Alyxia floribunda	Markgr.	Alyxia floribunda Markgr.	Bot. Jahrb. Syst. 61: 184 (1927)	Indonesia, Papua New Guinea	New Guinea	unknown	unknown	76665-1	http://www.plantsoftheworldonline.org/taxon/urn:lsid:ipni.org:names:76665-1
Apocynaceae	Alyxia	graciliflora	Alyxia graciliflora	D.J.Middleton	Alyxia graciliflora D.J.Middleton	Blumea 45: 53 (2000)	Indonesia, Papua New Guinea	New Guinea	unknown	unknown	1015385-1	http://www.plantsoftheworldonline.org/taxon/urn:lsid:ipni.org:names:1015385-1
Apocynaceae	Alyxia	kwalotabaa	Alyxia kwalotabaa	D.J.Middleton	Alyxia kwalotabaa D.J.Middleton	Blumea 45: 61 (2000)	Papua New Guinea, Papua New Guinea, Solomon Islands	Bismarck Archipelago, Solomon Is.	unknown	unknown	1015386-1	http://www.plantsoftheworldonline.org/taxon/urn:lsid:ipni.org:names:1015386-1
Apocynaceae	Alyxia	lamii	Alyxia lamii	Markgr.	Alyxia lamii Markgr.	Nova Guinea 14: 280 (1925)	Indonesia, Papua New Guinea	New Guinea	unknown	unknown	76696-1	http://www.plantsoftheworldonline.org/taxon/urn:lsid:ipni.org:names:76696-1
Apocynaceae	Alyxia	laurina	Alyxia laurina	Gaudich.	Alyxia laurina Gaudich.	Voy. Uranie: 451 (1829)	Indonesia, Papua New Guinea	New Guinea	unknown	unknown	76700-1	http://www.plantsoftheworldonline.org/taxon/urn:lsid:ipni.org:names:76700-1
Apocynaceae	Alyxia	longiloba	Alyxia longiloba	D.J.Middleton	Alyxia longiloba D.J.Middleton	Blumea 45: 67 (2000)	Indonesia, Papua New Guinea	New Guinea	unknown	unknown	1015388-1	http://www.plantsoftheworldonline.org/taxon/urn:lsid:ipni.org:names:1015388-1
Apocynaceae	Alyxia	manusiana	Alyxia manusiana	D.J.Middleton	Alyxia manusiana D.J.Middleton	Blumea 45: 71 (2000)	Papua New Guinea	Bismarck Archipelago	unknown	unknown	1015389-1	http://www.plantsoftheworldonline.org/taxon/urn:lsid:ipni.org:names:1015389-1
Apocynaceae	Alyxia	markgrafii	Alyxia markgrafii	Tsiang	Alyxia markgrafii Tsiang	Sunyatsenia 2: 105 (1934)	Indonesia, Papua New Guinea	New Guinea	unknown	unknown	76720-1	http://www.plantsoftheworldonline.org/taxon/urn:lsid:ipni.org:names:76720-1
Apocynaceae	Alyxia	microphylla	Alyxia microphylla	Markgr.	Alyxia microphylla Markgr.	Blumea 23: 405 (1977)	Indonesia, Papua New Guinea	New Guinea	unknown	unknown	76725-1	http://www.plantsoftheworldonline.org/taxon/urn:lsid:ipni.org:names:76725-1
Apocynaceae	Alyxia	multistriata	Alyxia multistriata	Markgr.	Alyxia multistriata Markgr.	Notizbl. Bot. Gart. Berlin-Dahlem 15: 131 (1940)	Indonesia, Papua New Guinea	New Guinea	unknown	unknown	76729-1	http://www.plantsoftheworldonline.org/taxon/urn:lsid:ipni.org:names:76729-1
Apocynaceae	Alyxia	oblongata	Alyxia oblongata	Domin	Alyxia oblongata Domin	Biblioth. Bot. 22(89): 523 (1928)	Australia, Indonesia, Papua New Guinea	New Guinea, Queensland	unknown	unknown	76735-1	http://www.plantsoftheworldonline.org/taxon/urn:lsid:ipni.org:names:76735-1
Apocynaceae	Alyxia	papuana	Alyxia papuana	D.J.Middleton	Alyxia papuana D.J.Middleton	Blumea 45: 87 (2000)	Indonesia, Papua New Guinea	New Guinea	unknown	unknown	1015392-1	http://www.plantsoftheworldonline.org/taxon/urn:lsid:ipni.org:names:1015392-1
Apocynaceae	Alyxia	pugio	Alyxia pugio	Markgr.	Alyxia pugio Markgr.	Bot. Jahrb. Syst. 61: 182 (1927)	Indonesia, Papua New Guinea	New Guinea	unknown	unknown	76762-1	http://www.plantsoftheworldonline.org/taxon/urn:lsid:ipni.org:names:76762-1
Apocynaceae	Alyxia	pullei	Alyxia pullei	Markgr.	Alyxia pullei Markgr.	Nova Guinea 14: 281 (1925)	Indonesia, Papua New Guinea	New Guinea	unknown	unknown	76764-1	http://www.plantsoftheworldonline.org/taxon/urn:lsid:ipni.org:names:76764-1
Apocynaceae	Alyxia	punctata	Alyxia punctata	Kaneh. & Hatus.	Alyxia punctata Kaneh. & Hatus.	Bot. Mag. (Tokyo) 55: 491 (1941)	Indonesia, Papua New Guinea	New Guinea	unknown	unknown	76766-1	http://www.plantsoftheworldonline.org/taxon/urn:lsid:ipni.org:names:76766-1
Apocynaceae	Alyxia	purpureoclada	Alyxia purpureoclada	Kaneh. & Hatus.	Alyxia purpureoclada Kaneh. & Hatus.	Bot. Mag. (Tokyo) 55: 491 (1941)	Indonesia, Papua New Guinea	New Guinea	unknown	unknown	76767-1	http://www.plantsoftheworldonline.org/taxon/urn:lsid:ipni.org:names:76767-1
Apocynaceae	Alyxia	ridleyana	Alyxia ridleyana	Wernham	Alyxia ridleyana Wernham	Trans. Linn. Soc. London, Bot. 9: 108 (1916)	Indonesia, Papua New Guinea	New Guinea	unknown	unknown	76775-1	http://www.plantsoftheworldonline.org/taxon/urn:lsid:ipni.org:names:76775-1
Apocynaceae	Alyxia	rostrata	Alyxia rostrata	(Markgr.) Markgr.	Alyxia rostrata (Markgr.) Markgr.	Blumea 23: 411 (1977)	Indonesia, Papua New Guinea	New Guinea	unknown	unknown	76779-1	http://www.plantsoftheworldonline.org/taxon/urn:lsid:ipni.org:names:76779-1
Apocynaceae	Alyxia	royeniana	Alyxia royeniana	Markgr.	Alyxia royeniana Markgr.	Blumea 23: 404 (1977)	Indonesia, Papua New Guinea	New Guinea	unknown	unknown	76780-1	http://www.plantsoftheworldonline.org/taxon/urn:lsid:ipni.org:names:76780-1
Apocynaceae	Alyxia	scabrida	Alyxia scabrida	Markgr.	Alyxia scabrida Markgr.	Bot. Jahrb. Syst. 61: 184 (1927)	Indonesia, Papua New Guinea, Papua New Guinea	Bismarck Archipelago, New Guinea	unknown	unknown	76785-1	http://www.plantsoftheworldonline.org/taxon/urn:lsid:ipni.org:names:76785-1
Apocynaceae	Alyxia	semipallescens	Alyxia semipallescens	F.Muell.	Alyxia semipallescens F.Muell.	Trans. Roy. Soc. Victoria 1(2): 18 (1889)	Indonesia, Papua New Guinea	New Guinea	unknown	unknown	76791-1	http://www.plantsoftheworldonline.org/taxon/urn:lsid:ipni.org:names:76791-1
Apocynaceae	Alyxia	sleumeri	Alyxia sleumeri	Markgr.	Alyxia sleumeri Markgr.	Blumea 23: 409 (1977)	Indonesia, Papua New Guinea	New Guinea	unknown	unknown	76798-1	http://www.plantsoftheworldonline.org/taxon/urn:lsid:ipni.org:names:76798-1
Apocynaceae	Alyxia	sogerensis	Alyxia sogerensis	Wernham ex S.Moore	Alyxia sogerensis Wernham ex S.Moore	J. Bot. 61(Suppl.): 31 (1923)	Indonesia, Papua New Guinea	New Guinea	unknown	unknown	76799-1	http://www.plantsoftheworldonline.org/taxon/urn:lsid:ipni.org:names:76799-1
Apocynaceae	Alyxia	solomonensis	Alyxia solomonensis	D.J.Middleton	Alyxia solomonensis D.J.Middleton	Blumea 47: 51 (2002)	Papua New Guinea, Solomon Islands	Solomon Is.	unknown	unknown	20005529-1	http://www.plantsoftheworldonline.org/taxon/urn:lsid:ipni.org:names:20005529-1
Apocynaceae	Alyxia	spicata	Alyxia spicata	R.Br.	Alyxia spicata R.Br.	Prodr. Fl. Nov. Holland.: 470 (1810)	Australia, Indonesia, East Timor, Indonesia, Papua New Guinea	Lesser Sunda Is., New Guinea, Northern Territory, Queensland, Western Australia	unknown	unknown	76802-1	http://www.plantsoftheworldonline.org/taxon/urn:lsid:ipni.org:names:76802-1
Apocynaceae	Alyxia	stellata	Alyxia stellata	(J.R.Forst. & G.Forst.) Roem. & Schult.	Alyxia stellata (J.R.Forst. & G.Forst.) Roem. & Schult.	Syst. Veg. ed. 15[bis]. 4: 439 (1819)	Australia, Caroline Is., Cook Is., Fiji, Marianas, Marquesas, New Caledonia, Niue, Papua New Guinea, Solomon Islands, Pitcairn Is., Samoa, Society Is., Tonga, Tuamotu, Tubuai Is., United States, Vanuatu, Wallis-Futuna Is.	Caroline Is., Cook Is., Fiji, Hawaii, Marianas, Marquesas, New Caledonia, Niue, Pitcairn Is., Queensland, Samoa, Society Is., Solomon Is., Tonga, Tuamotu, Tubuai Is., Vanuatu, Wallis-Futuna Is.	unknown	unknown	76804-1	http://www.plantsoftheworldonline.org/taxon/urn:lsid:ipni.org:names:76804-1
Apocynaceae	Alyxia	tetraquetra	Alyxia tetraquetra	Markgr.	Alyxia tetraquetra Markgr.	Bot. Jahrb. Syst. 61: 185 (1927)	Indonesia, Papua New Guinea	New Guinea	unknown	unknown	76811-1	http://www.plantsoftheworldonline.org/taxon/urn:lsid:ipni.org:names:76811-1
Apocynaceae	Anodendron	oblongifolium	Anodendron oblongifolium	Hemsl.	Anodendron oblongifolium Hemsl.	Ann. Bot. (Oxford) 5: 504 (1891)	Indonesia, Indonesia, Malaysia, Indonesia, Papua New Guinea, Papua New Guinea, Papua New Guinea, Solomon Islands, Philippines, Vanuatu	Bismarck Archipelago, Borneo, Maluku, New Guinea, Philippines, Solomon Is., Vanuatu	unknown	unknown	77077-1	http://www.plantsoftheworldonline.org/taxon/urn:lsid:ipni.org:names:77077-1
Apocynaceae	Anodendron	whitmorei	Anodendron whitmorei	D.J.Middleton	Anodendron whitmorei D.J.Middleton	Blumea 41: 63 (1996)	Indonesia, Indonesia, Papua New Guinea, Papua New Guinea, Solomon Islands	Maluku, New Guinea, Solomon Is.	unknown	unknown	989510-1	http://www.plantsoftheworldonline.org/taxon/urn:lsid:ipni.org:names:989510-1
Apocynaceae	Carissa	spinarum	Carissa spinarum	L.	Carissa spinarum L.	Mant. Pl. 2: 559 (1771)	Aldabra, Andaman Is., Angola, Australia, Bangladesh, Benin, Bhutan, India, Botswana, Burkina Faso, Burundi, Cambodia, Cameroon, Cape Verde, Central African Republic, Chad, China, Comoros, Cote d'Ivoire, Djibouti, Egypt, Eritrea, Ethiopia, Ghana, Guinea, Guinea-Bissau, India, India, Pakistan, Indonesia, Papua New Guinea, Kenya, Laos, Madagascar, Malawi, Mali, Mauritius, Mozambique, Myanmar, Namibi…	Aldabra, Andaman Is., Angola, Bangladesh, Benin, Botswana, Burkina, Burundi, Cambodia, Cameroon, Cape Verde, Caprivi Strip, Central African Repu, Chad, China South-Central, Comoros, Congo, Djibouti, East Himalaya, Egypt, Eritrea, Ethiopia, Ghana, Guinea, Guinea-Bissau, India, Ivory Coast, Kenya, Laos, Madagascar, Malawi, Mali, Mauritius, Mozambique, Myanmar, Namibia, Nepal, New Caledonia, New Gui…	unknown	unknown	77756-1	http://www.plantsoftheworldonline.org/taxon/urn:lsid:ipni.org:names:77756-1
Apocynaceae	Carruthersia	pilosa	Carruthersia pilosa	(A.DC.) Fern.-Vill.	Carruthersia pilosa (A.DC.) Fern.-Vill.	F.M.Blanco, Fl. Filip. ed. 3. 4(13A): 132 (1880)	Papua New Guinea, Solomon Islands, Philippines	Philippines, Solomon Is.	unknown	unknown	77863-1	http://www.plantsoftheworldonline.org/taxon/urn:lsid:ipni.org:names:77863-1
Apocynaceae	Cerbera	floribunda	Cerbera floribunda	K.Schum.	Cerbera floribunda K.Schum.	K.M.Schumann &amp; U.M.Hollrung, Fl. Kais. Wilh. Land: 111 (1889)	Australia, Caroline Is., Indonesia, Indonesia, Papua New Guinea, Papua New Guinea, Papua New Guinea, Solomon Islands	Bismarck Archipelago, Caroline Is., Maluku, New Guinea, Queensland, Solomon Is., Sulawesi	unknown	unknown	77893-1	http://www.plantsoftheworldonline.org/taxon/urn:lsid:ipni.org:names:77893-1
Apocynaceae	Cerbera	inflata	Cerbera inflata	S.T.Blake	Cerbera inflata S.T.Blake	Proc. Roy. Soc. Queensland 70: 33 (1959)	Australia, Indonesia, Papua New Guinea, Papua New Guinea	Bismarck Archipelago, New Guinea, Queensland	unknown	unknown	77899-1	http://www.plantsoftheworldonline.org/taxon/urn:lsid:ipni.org:names:77899-1
Apocynaceae	Cerbera	laeta	Cerbera laeta	Leeuwenb.	Cerbera laeta Leeuwenb.	Wageningen Agric. Univ. Pap. 98(3): 18 (1998 publ. 1999)	Indonesia, Papua New Guinea	New Guinea	unknown	unknown	1007057-1	http://www.plantsoftheworldonline.org/taxon/urn:lsid:ipni.org:names:1007057-1
Apocynaceae	Cerbera	manghas	Cerbera manghas	L.	Cerbera manghas L.	Sp. Pl.: 208 (1753)	Andaman Is., Australia, Bangladesh, Cambodia, Caroline Is., China, Christmas I., Comoros, Fiji, Gilbert Is., India, Indonesia, Indonesia, East Timor, Indonesia, Malaysia, Indonesia, Papua New Guinea, Laos, Madagascar, Malaysia, Marquesas, Marshall Is., Mauritius, Myanmar, Nansei-shoto, Nauru, New Caledonia, Nicobar Is., Papua New Guinea, Papua New Guinea, Solomon Islands, Philippines, Pitcairn Is…	Andaman Is., Bangladesh, Bismarck Archipelago, Borneo, Cambodia, Caroline Is., China Southeast, Christmas I., Comoros, Fiji, Gilbert Is., Hainan, India, Jawa, Laos, Lesser Sunda Is., Madagascar, Malaya, Maluku, Marquesas, Marshall Is., Mauritius, Myanmar, Nansei-shoto, Nauru, New Caledonia, New Guinea, Nicobar Is., Northern Territory, Philippines, Pitcairn Is., Queensland, Samoa, Santa Cruz Is., …	Chagos Archipelago	Chagos Archipelago	77906-1	http://www.plantsoftheworldonline.org/taxon/urn:lsid:ipni.org:names:77906-1
Apocynaceae	Ceropegia	cumingiana	Ceropegia cumingiana	Decne.	Ceropegia cumingiana Decne.	A.P.de Candolle, Prodr. 8: 643 (1844)	Australia, Indonesia, Indonesia, East Timor, Indonesia, Malaysia, Indonesia, Papua New Guinea, Philippines	Borneo, Jawa, Lesser Sunda Is., Maluku, New Guinea, Philippines, Queensland, Sulawesi	unknown	unknown	95532-1	http://www.plantsoftheworldonline.org/taxon/urn:lsid:ipni.org:names:95532-1
Apocynaceae	Ceropegia	glabriflora	Ceropegia glabriflora	(F.Muell.) Bruyns	Ceropegia glabriflora (F.Muell.) Bruyns	S. African J. Bot. 112: 429 (2017)	Australia, Indonesia, Indonesia, Papua New Guinea	Jawa, New Guinea, Northern Territory, Queensland, Western Australia	unknown	unknown	77167075-1	http://www.plantsoftheworldonline.org/taxon/urn:lsid:ipni.org:names:77167075-1
Apocynaceae	Chilocarpus	denudatus	Chilocarpus denudatus	Blume	Chilocarpus denudatus Blume	Bijdr. Fl. Ned. Ind.: 1025 (1826)	Cambodia, India, Indonesia, Indonesia, East Timor, Indonesia, Malaysia, Indonesia, Papua New Guinea, Malaysia, Myanmar, Nicobar Is., Thailand, Vietnam	Borneo, Cambodia, India, Jawa, Lesser Sunda Is., Malaya, Maluku, Myanmar, New Guinea, Nicobar Is., Sulawesi, Sumatera, Thailand, Vietnam	unknown	unknown	77972-1	http://www.plantsoftheworldonline.org/taxon/urn:lsid:ipni.org:names:77972-1
Apocynaceae	Cynanchum	ovalifolium	Cynanchum ovalifolium	Wight	Cynanchum ovalifolium Wight	Contr. Bot. India: 57 (1834)	Australia, Indonesia, Indonesia, Malaysia, Indonesia, Papua New Guinea, Malaysia, Philippines, Taiwan, Thailand	Borneo, Jawa, Malaya, Maluku, New Guinea, Philippines, Queensland, Sulawesi, Sumatera, Taiwan, Thailand	unknown	unknown	96461-1	http://www.plantsoftheworldonline.org/taxon/urn:lsid:ipni.org:names:96461-1
Apocynaceae	Dischidia	acutifolia	Dischidia acutifolia	Maingay ex Hook.f.	Dischidia acutifolia Maingay ex Hook.f.	Fl. Brit. India 4: 51 (1883)	Indonesia, Indonesia, Malaysia, Indonesia, Papua New Guinea, Laos, Malaysia, Myanmar, Philippines, Thailand, Vietnam	Borneo, Jawa, Laos, Malaya, Maluku, Myanmar, New Guinea, Philippines, Sulawesi, Sumatera, Thailand, Vietnam	unknown	unknown	96885-1	http://www.plantsoftheworldonline.org/taxon/urn:lsid:ipni.org:names:96885-1
Apocynaceae	Dischidia	amphorantha	Dischidia amphorantha	K.Schum. & Lauterb.	Dischidia amphorantha K.Schum. & Lauterb.	Fl. Schutzgeb. Sudsee: 511 (1900)	Indonesia, Papua New Guinea	New Guinea	unknown	unknown	96891-1	http://www.plantsoftheworldonline.org/taxon/urn:lsid:ipni.org:names:96891-1
Apocynaceae	Dischidia	cominsii	Dischidia cominsii	Hemsl.	Dischidia cominsii Hemsl.	Hooker&#x27;s Icon. Pl. 27: t. 2674 (1901)	Papua New Guinea, Solomon Islands	Solomon Is.	unknown	unknown	96915-1	http://www.plantsoftheworldonline.org/taxon/urn:lsid:ipni.org:names:96915-1
Apocynaceae	Dischidia	cyclophylla	Dischidia cyclophylla	Schltr.	Dischidia cyclophylla Schltr.	Beibl. Bot. Jahrb. Syst. 92: 8 (1908)	Indonesia, Papua New Guinea	New Guinea	unknown	unknown	96923-1	http://www.plantsoftheworldonline.org/taxon/urn:lsid:ipni.org:names:96923-1
Apocynaceae	Dischidia	galactantha	Dischidia galactantha	K.Schum.	Dischidia galactantha K.Schum.	K.M.Schumann &amp; C.A.G.Lauterbach, Fl. Schutzgeb. Sudsee, Nachtr.: 358 (1905)	Indonesia, Papua New Guinea	New Guinea	unknown	unknown	96942-1	http://www.plantsoftheworldonline.org/taxon/urn:lsid:ipni.org:names:96942-1
Apocynaceae	Dischidia	hirsuta	Dischidia hirsuta	(Blume) Decne.	Dischidia hirsuta (Blume) Decne.	A.P.de Candolle, Prodr. 8: 632 (1844)	Cambodia, Indonesia, Indonesia, Malaysia, Indonesia, Papua New Guinea, Laos, Malaysia, Myanmar, Papua New Guinea, Papua New Guinea, Solomon Islands, Philippines, Thailand, Vietnam	Bismarck Archipelago, Borneo, Cambodia, Jawa, Laos, Malaya, Myanmar, New Guinea, Philippines, Solomon Is., Sulawesi, Sumatera, Thailand, Vietnam	unknown	unknown	96950-1	http://www.plantsoftheworldonline.org/taxon/urn:lsid:ipni.org:names:96950-1
Apocynaceae	Dischidia	hollrungii	Dischidia hollrungii	Warb. ex K.Schum. & Lauterb.	Dischidia hollrungii Warb. ex K.Schum. & Lauterb.	Fl. Schutzgeb. Sudsee: 510 (1900)	Indonesia, Papua New Guinea	New Guinea	unknown	unknown	96951-1	http://www.plantsoftheworldonline.org/taxon/urn:lsid:ipni.org:names:96951-1
Apocynaceae	Dischidia	insularis	Dischidia insularis	Schltr.	Dischidia insularis Schltr.	Beibl. Bot. Jahrb. Syst. 92: 9 (1908)	Indonesia, Papua New Guinea	New Guinea	unknown	unknown	96959-1	http://www.plantsoftheworldonline.org/taxon/urn:lsid:ipni.org:names:96959-1
Apocynaceae	Dischidia	lauterbachii	Dischidia lauterbachii	K.Schum.	Dischidia lauterbachii K.Schum.	K.M.Schumann &amp; C.A.G.Lauterbach, Fl. Schutzgeb. Sudsee: 511 (1900)	Indonesia, Papua New Guinea	New Guinea	unknown	unknown	96972-1	http://www.plantsoftheworldonline.org/taxon/urn:lsid:ipni.org:names:96972-1
Apocynaceae	Dischidia	listerophora	Dischidia listerophora	Schltr.	Dischidia listerophora Schltr.	K.M.Schumann &amp; C.A.G.Lauterbach, Fl. Schutzgeb. Sudsee, Nachtr.: 359 (1905)	Papua New Guinea	Bismarck Archipelago	unknown	unknown	96973-1	http://www.plantsoftheworldonline.org/taxon/urn:lsid:ipni.org:names:96973-1
Apocynaceae	Dischidia	litoralis	Dischidia litoralis	Schltr.	Dischidia litoralis Schltr.	K.M.Schumann &amp; C.A.G.Lauterbach, Fl. Schutzgeb. Sudsee, Nachtr.: 359 (1905)	Australia, Indonesia, Papua New Guinea, Papua New Guinea	Bismarck Archipelago, New Guinea, Queensland	unknown	unknown	96974-1	http://www.plantsoftheworldonline.org/taxon/urn:lsid:ipni.org:names:96974-1
Apocynaceae	Dischidia	longifolia	Dischidia longifolia	Becc.	Dischidia longifolia Becc.	Malesia 2: 271 (1886)	Indonesia, East Timor, Indonesia, Papua New Guinea	Lesser Sunda Is., New Guinea	unknown	unknown	96979-1	http://www.plantsoftheworldonline.org/taxon/urn:lsid:ipni.org:names:96979-1
Apocynaceae	Dischidia	major	Dischidia major	(Vahl) Merr.	Dischidia major (Vahl) Merr.	Interpr. Herb. Amboin.: 437 (1917)	Andaman Is., Australia, Bangladesh, Cambodia, India, Indonesia, Indonesia, East Timor, Indonesia, Malaysia, Indonesia, Papua New Guinea, Laos, Malaysia, Myanmar, Nicobar Is., Papua New Guinea, Solomon Islands, Philippines, Thailand, Vietnam	Andaman Is., Assam, Bangladesh, Borneo, Cambodia, Jawa, Laos, Lesser Sunda Is., Malaya, Myanmar, New Guinea, Nicobar Is., Philippines, Queensland, Solomon Is., Sulawesi, Sumatera, Thailand, Vietnam	unknown	unknown	96981-1	http://www.plantsoftheworldonline.org/taxon/urn:lsid:ipni.org:names:96981-1
Apocynaceae	Dischidia	milnei	Dischidia milnei	Hemsl.	Dischidia milnei Hemsl.	Ann. Bot. (Oxford) 5: 506 (1891)	Papua New Guinea, Papua New Guinea, Solomon Islands	Bismarck Archipelago, Solomon Is.	unknown	unknown	96990-1	http://www.plantsoftheworldonline.org/taxon/urn:lsid:ipni.org:names:96990-1
Apocynaceae	Dischidia	neurophylla	Dischidia neurophylla	Lauterb. & K.Schum.	Dischidia neurophylla Lauterb. & K.Schum.	Notizbl. Konigl. Bot. Gart. Berlin 2: 141 (1898)	Papua New Guinea	Bismarck Archipelago	unknown	unknown	96995-1	http://www.plantsoftheworldonline.org/taxon/urn:lsid:ipni.org:names:96995-1
Apocynaceae	Dischidia	nummularia	Dischidia nummularia	R.Br.	Dischidia nummularia R.Br.	Prodr. Fl. Nov. Holland.: 461 (1810)	Andaman Is., Australia, Bangladesh, Bhutan, India, Cambodia, China, India, Indonesia, Indonesia, East Timor, Indonesia, Malaysia, Indonesia, Papua New Guinea, Laos, Malaysia, Myanmar, Papua New Guinea, Papua New Guinea, Solomon Islands, Philippines, Thailand, Vietnam	Andaman Is., Assam, Bangladesh, Bismarck Archipelago, Borneo, Cambodia, China South-Central, China Southeast, East Himalaya, Hainan, Jawa, Laos, Lesser Sunda Is., Malaya, Maluku, Myanmar, New Guinea, Philippines, Queensland, Solomon Is., Sulawesi, Sumatera, Thailand, Vietnam	unknown	unknown	96997-1	http://www.plantsoftheworldonline.org/taxon/urn:lsid:ipni.org:names:96997-1
Apocynaceae	Dischidia	ovata	Dischidia ovata	Benth.	Dischidia ovata Benth.	London J. Bot. 2: 226 (1843)	Australia, Indonesia, Papua New Guinea	New Guinea, Queensland	unknown	unknown	97003-1	http://www.plantsoftheworldonline.org/taxon/urn:lsid:ipni.org:names:97003-1
Apocynaceae	Dischidia	papuana	Dischidia papuana	Warb.	Dischidia papuana Warb.	Bot. Jahrb. Syst. 18: 205 (1893)	Indonesia, Papua New Guinea	New Guinea	unknown	unknown	97006-1	http://www.plantsoftheworldonline.org/taxon/urn:lsid:ipni.org:names:97006-1
Apocynaceae	Dischidia	peltata	Dischidia peltata	Blume	Dischidia peltata Blume	Mus. Bot. 1: 148 (1850)	Indonesia, Papua New Guinea	New Guinea	unknown	unknown	97011-1	http://www.plantsoftheworldonline.org/taxon/urn:lsid:ipni.org:names:97011-1
Apocynaceae	Dischidia	picta	Dischidia picta	Blume	Dischidia picta Blume	Mus. Bot. 1: 148 (1850)	Indonesia, Papua New Guinea	New Guinea	unknown	unknown	97012-1	http://www.plantsoftheworldonline.org/taxon/urn:lsid:ipni.org:names:97012-1
Apocynaceae	Dischidia	soronensis	Dischidia soronensis	Becc.	Dischidia soronensis Becc.	Malesia 2: 271 (1886)	Indonesia, Papua New Guinea	New Guinea	unknown	unknown	97050-1	http://www.plantsoftheworldonline.org/taxon/urn:lsid:ipni.org:names:97050-1
Apocynaceae	Dischidia	striata	Dischidia striata	Schltr.	Dischidia striata Schltr.	Bot. Jahrb. Syst. 50: 101 (1913)	Indonesia, Papua New Guinea	New Guinea	unknown	unknown	97055-1	http://www.plantsoftheworldonline.org/taxon/urn:lsid:ipni.org:names:97055-1
Apocynaceae	Dischidia	torricellensis	Dischidia torricellensis	(Schltr.) P.I.Forst.	Dischidia torricellensis (Schltr.) P.I.Forst.	Austrobaileya 3: 288 (1990)	Indonesia, Papua New Guinea	New Guinea	unknown	unknown	948165-1	http://www.plantsoftheworldonline.org/taxon/urn:lsid:ipni.org:names:948165-1
Apocynaceae	Dischidia	trichostemma	Dischidia trichostemma	Schltr.	Dischidia trichostemma Schltr.	Bot. Jahrb. Syst. 50: 103 (1913)	Indonesia, Papua New Guinea	New Guinea	unknown	unknown	97067-1	http://www.plantsoftheworldonline.org/taxon/urn:lsid:ipni.org:names:97067-1
Apocynaceae	Gymnanthera	oblonga	Gymnanthera oblonga	(Burm.f.) P.S.Green	Gymnanthera oblonga (Burm.f.) P.S.Green	Kew Bull. 47: 333 (1992)	Australia, Cambodia, China, Indonesia, Indonesia, Malaysia, Indonesia, Papua New Guinea, Malaysia, Philippines, Thailand, Vietnam	Borneo, Cambodia, China Southeast, Hainan, Jawa, Malaya, New Guinea, Northern Territory, Philippines, Queensland, Thailand, Vietnam, Western Australia	unknown	unknown	963848-1	http://www.plantsoftheworldonline.org/taxon/urn:lsid:ipni.org:names:963848-1
Apocynaceae	Gymnema	chalmersii	Gymnema chalmersii	Schltr.	Gymnema chalmersii Schltr.	Beibl. Bot. Jahrb. Syst. 92: 17 (1908)	Indonesia, Papua New Guinea	New Guinea	unknown	unknown	98152-1	http://www.plantsoftheworldonline.org/taxon/urn:lsid:ipni.org:names:98152-1
Apocynaceae	Gymnema	geminatum	Gymnema geminatum	R.Br.	Gymnema geminatum R.Br.	Prodr. Fl. Nov. Holland.: 462 (1810)	Australia, Indonesia, Papua New Guinea	New Guinea, Northern Territory, Queensland, Western Australia	unknown	unknown	98167-1	http://www.plantsoftheworldonline.org/taxon/urn:lsid:ipni.org:names:98167-1
Apocynaceae	Gymnema	hamatum	Gymnema hamatum	(P.I.Forst.) P.I.Forst.	Gymnema hamatum (P.I.Forst.) P.I.Forst.	Austrobaileya 11: 3 (2021)	Indonesia, Papua New Guinea	New Guinea	unknown	unknown	77221122-1	http://www.plantsoftheworldonline.org/taxon/urn:lsid:ipni.org:names:77221122-1
Apocynaceae	Gymnema	recurvifolium	Gymnema recurvifolium	Blume	Gymnema recurvifolium Blume	Mus. Bot. 1: 150 (1850)	Indonesia, Papua New Guinea	New Guinea	unknown	unknown	98212-1	http://www.plantsoftheworldonline.org/taxon/urn:lsid:ipni.org:names:98212-1
Apocynaceae	Gymnema	rivulare	Gymnema rivulare	Schltr.	Gymnema rivulare Schltr.	Bot. Jahrb. Syst. 50: 141 (1913)	Indonesia, Papua New Guinea	New Guinea	unknown	unknown	98214-1	http://www.plantsoftheworldonline.org/taxon/urn:lsid:ipni.org:names:98214-1
Apocynaceae	Gymnema	suborbiculare	Gymnema suborbiculare	K.Schum.	Gymnema suborbiculare K.Schum.	K.M.Schumann &amp; C.A.G.Lauterbach, Fl. Schutzgeb. Sudsee, Nachtr.: 354 (1905)	Australia, Indonesia, Papua New Guinea	New Guinea, Queensland	unknown	unknown	98224-1	http://www.plantsoftheworldonline.org/taxon/urn:lsid:ipni.org:names:98224-1
Apocynaceae	Gymnema	tricholepis	Gymnema tricholepis	Schltr.	Gymnema tricholepis Schltr.	Beibl. Bot. Jahrb. Syst. 92: 17 (1908)	Australia, Indonesia, Papua New Guinea, New Caledonia	New Caledonia, New Guinea, Queensland	unknown	unknown	98234-1	http://www.plantsoftheworldonline.org/taxon/urn:lsid:ipni.org:names:98234-1
Apocynaceae	Heterostemma	acuminatum	Heterostemma acuminatum	Decne.	Heterostemma acuminatum Decne.	Ann. Sci. Nat., Bot., ser. 2, 9: 268 (1838)	Australia, Indonesia, Indonesia, East Timor, Indonesia, Malaysia, Indonesia, Papua New Guinea, Vietnam	Borneo, Jawa, Lesser Sunda Is., New Guinea, Queensland, Vietnam	unknown	unknown	98273-1	http://www.plantsoftheworldonline.org/taxon/urn:lsid:ipni.org:names:98273-1
Apocynaceae	Heterostemma	carnosum	Heterostemma carnosum	Rodda	Heterostemma carnosum Rodda	Taiwania 65: 326 (2020)	Indonesia, Papua New Guinea	New Guinea	unknown	unknown	77213127-1	http://www.plantsoftheworldonline.org/taxon/urn:lsid:ipni.org:names:77213127-1
Apocynaceae	Heterostemma	collinum	Heterostemma collinum	Schltr.	Heterostemma collinum Schltr.	Bot. Jahrb. Syst. 50: 156 (1913)	Indonesia, Papua New Guinea	New Guinea	unknown	unknown	98279-1	http://www.plantsoftheworldonline.org/taxon/urn:lsid:ipni.org:names:98279-1
Apocynaceae	Heterostemma	kaniense	Heterostemma kaniense	Schltr.	Heterostemma kaniense Schltr.	Bot. Jahrb. Syst. 50: 158 (1913)	Indonesia, Papua New Guinea	New Guinea	unknown	unknown	98288-1	http://www.plantsoftheworldonline.org/taxon/urn:lsid:ipni.org:names:98288-1
Apocynaceae	Heterostemma	membranifolium	Heterostemma membranifolium	(Lauterb. & K.Schum.) Schltr.	Heterostemma membranifolium (Lauterb. & K.Schum.) Schltr.	Bot. Jahrb. Syst. 50: 158 (1913)	Papua New Guinea	Bismarck Archipelago	unknown	unknown	98292-1	http://www.plantsoftheworldonline.org/taxon/urn:lsid:ipni.org:names:98292-1
Apocynaceae	Heterostemma	montanum	Heterostemma montanum	Schltr.	Heterostemma montanum Schltr.	Bot. Jahrb. Syst. 50: 158 (1913)	Indonesia, Papua New Guinea	New Guinea	unknown	unknown	98293-1	http://www.plantsoftheworldonline.org/taxon/urn:lsid:ipni.org:names:98293-1
Apocynaceae	Hoya	affinis	Hoya affinis	Hemsl.	Hoya affinis Hemsl.	Bull. Misc. Inform. Kew 1892: 126 (1892)	Papua New Guinea, Solomon Islands	Solomon Is.	unknown	unknown	98363-1	http://www.plantsoftheworldonline.org/taxon/urn:lsid:ipni.org:names:98363-1
Apocynaceae	Hoya	anulata	Hoya anulata	Schltr.	Hoya anulata Schltr.	K.M.Schumann &amp; C.A.G.Lauterbach, Fl. Schutzgeb. Sudsee, Nachtr.: 362 (1905)	Australia, Indonesia, Papua New Guinea	New Guinea, Queensland	unknown	unknown	98375-1	http://www.plantsoftheworldonline.org/taxon/urn:lsid:ipni.org:names:98375-1
Apocynaceae	Hoya	apoda	Hoya apoda	S.Moore	Hoya apoda S.Moore	Trans. Linn. Soc. London, Bot. 9: 114 (1916)	Indonesia, Papua New Guinea	New Guinea	unknown	unknown	98377-1	http://www.plantsoftheworldonline.org/taxon/urn:lsid:ipni.org:names:98377-1
Apocynaceae	Hoya	archboldiana	Hoya archboldiana	C.Norman	Hoya archboldiana C.Norman	Brittonia 2: 328 (1937)	Indonesia, Papua New Guinea	New Guinea	unknown	unknown	98378-1	http://www.plantsoftheworldonline.org/taxon/urn:lsid:ipni.org:names:98378-1
Apocynaceae	Hoya	australis	Hoya australis	R.Br. ex J.Traill	Hoya australis R.Br. ex J.Traill	Trans. Hort. Soc. London 7: 28 (1830)	Australia, Fiji, Indonesia, Malaysia, Indonesia, Papua New Guinea, Papua New Guinea, Solomon Islands, Samoa, Tonga, Vanuatu, Wallis-Futuna Is.	Borneo, Fiji, New Guinea, New South Wales, Northern Territory, Queensland, Samoa, Solomon Is., Tonga, Vanuatu, Wallis-Futuna Is., Western Australia	Cuba, Leeward Is., Puerto Rico, Society Is.	Cuba, Leeward Is., Puerto Rico, Society Is.	98382-1	http://www.plantsoftheworldonline.org/taxon/urn:lsid:ipni.org:names:98382-1
Apocynaceae	Hoya	brassii	Hoya brassii	P.I.Forst. & Liddle ex Simonsson & Rodda	Hoya brassii P.I.Forst. & Liddle ex Simonsson & Rodda	Gard. Bull. Singapore 69: 100 (2017)	Indonesia, Papua New Guinea	New Guinea	unknown	unknown	77163089-1	http://www.plantsoftheworldonline.org/taxon/urn:lsid:ipni.org:names:77163089-1
Apocynaceae	Hoya	calycina	Hoya calycina	Schltr.	Hoya calycina Schltr.	Bot. Jahrb. Syst. 50: 125 (1913)	Indonesia, Papua New Guinea, Papua New Guinea	Bismarck Archipelago, New Guinea	unknown	unknown	98403-1	http://www.plantsoftheworldonline.org/taxon/urn:lsid:ipni.org:names:98403-1
Apocynaceae	Hoya	carrii	Hoya carrii	P.I.Forst. & Liddle ex Simonsson & Rodda	Hoya carrii P.I.Forst. & Liddle ex Simonsson & Rodda	Gard. Bull. Singapore 69: 106 (2017)	Indonesia, Papua New Guinea	New Guinea	unknown	unknown	77163090-1	http://www.plantsoftheworldonline.org/taxon/urn:lsid:ipni.org:names:77163090-1
Apocynaceae	Hoya	chloroleuca	Hoya chloroleuca	Schltr.	Hoya chloroleuca Schltr.	Bot. Jahrb. Syst. 50: 121 (1913)	Indonesia, Papua New Guinea	New Guinea	unknown	unknown	98414-1	http://www.plantsoftheworldonline.org/taxon/urn:lsid:ipni.org:names:98414-1
Apocynaceae	Hoya	chunii	Hoya chunii	P.T.Li	Hoya chunii P.T.Li	Bull. Bot. Res., Harbin 4(1): 121 (1984)	Indonesia, Papua New Guinea	New Guinea	unknown	unknown	907667-1	http://www.plantsoftheworldonline.org/taxon/urn:lsid:ipni.org:names:907667-1
Apocynaceae	Hoya	collina	Hoya collina	Schltr.	Hoya collina Schltr.	Bot. Jahrb. Syst. 50: 111 (1913)	Indonesia, Papua New Guinea	New Guinea	unknown	unknown	98422-1	http://www.plantsoftheworldonline.org/taxon/urn:lsid:ipni.org:names:98422-1
Apocynaceae	Hoya	dennisii	Hoya dennisii	P.I.Forst. & Liddle	Hoya dennisii P.I.Forst. & Liddle	Austrobaileya 4: 51 (1993)	Papua New Guinea, Solomon Islands	Solomon Is.	unknown	unknown	973053-1	http://www.plantsoftheworldonline.org/taxon/urn:lsid:ipni.org:names:973053-1
Apocynaceae	Hoya	dictyoneura	Hoya dictyoneura	K.Schum.	Hoya dictyoneura K.Schum.	K.M.Schumann &amp; C.A.G.Lauterbach, Fl. Schutzgeb. Sudsee, Nachtr.: 362 (1905)	Indonesia, Papua New Guinea	New Guinea	unknown	unknown	98442-1	http://www.plantsoftheworldonline.org/taxon/urn:lsid:ipni.org:names:98442-1
Apocynaceae	Hoya	dimorpha	Hoya dimorpha	F.M.Bailey	Hoya dimorpha F.M.Bailey	Queensland Agric. J. 3: 156 (1898)	Indonesia, Papua New Guinea	New Guinea	unknown	unknown	98443-1	http://www.plantsoftheworldonline.org/taxon/urn:lsid:ipni.org:names:98443-1
Apocynaceae	Hoya	dischorensis	Hoya dischorensis	Schltr.	Hoya dischorensis Schltr.	Bot. Jahrb. Syst. 50: 116 (1913)	Indonesia, Papua New Guinea	New Guinea	unknown	unknown	98445-1	http://www.plantsoftheworldonline.org/taxon/urn:lsid:ipni.org:names:98445-1
Apocynaceae	Hoya	edholmiana	Hoya edholmiana	Simonsson & Rodda	Hoya edholmiana Simonsson & Rodda	Gard. Bull. Singapore 69: 111 (2017)	Indonesia, Papua New Guinea	New Guinea	unknown	unknown	77163091-1	http://www.plantsoftheworldonline.org/taxon/urn:lsid:ipni.org:names:77163091-1
Apocynaceae	Hoya	eitapensis	Hoya eitapensis	Schltr.	Hoya eitapensis Schltr.	Bot. Jahrb. Syst. 50: 109 (1913)	Indonesia, Papua New Guinea	New Guinea	unknown	unknown	98450-1	http://www.plantsoftheworldonline.org/taxon/urn:lsid:ipni.org:names:98450-1
Apocynaceae	Hoya	epedunculata	Hoya epedunculata	Schltr.	Hoya epedunculata Schltr.	Bot. Jahrb. Syst. 50: 133 (1913)	Indonesia, Papua New Guinea	New Guinea	unknown	unknown	98456-1	http://www.plantsoftheworldonline.org/taxon/urn:lsid:ipni.org:names:98456-1
Apocynaceae	Hoya	evelinae	Hoya evelinae	Simonsson & Rodda	Hoya evelinae Simonsson & Rodda	Gard. Bull. Singapore 69: 115 (2017)	Indonesia, Papua New Guinea	New Guinea	unknown	unknown	77163092-1	http://www.plantsoftheworldonline.org/taxon/urn:lsid:ipni.org:names:77163092-1
Apocynaceae	Hoya	exilis	Hoya exilis	Schltr.	Hoya exilis Schltr.	Bot. Jahrb. Syst. 50: 121 (1913)	Indonesia, Papua New Guinea	New Guinea	unknown	unknown	98463-1	http://www.plantsoftheworldonline.org/taxon/urn:lsid:ipni.org:names:98463-1
Apocynaceae	Hoya	flavescens	Hoya flavescens	Schltr.	Hoya flavescens Schltr.	Bot. Jahrb. Syst. 50: 112 (1913)	Indonesia, Papua New Guinea	New Guinea	unknown	unknown	98468-1	http://www.plantsoftheworldonline.org/taxon/urn:lsid:ipni.org:names:98468-1
Apocynaceae	Hoya	flavida	Hoya flavida	P.I.Forst. & Liddle	Hoya flavida P.I.Forst. & Liddle	Austrobaileya 4: 53 (1993)	Papua New Guinea, Solomon Islands	Solomon Is.	unknown	unknown	973054-1	http://www.plantsoftheworldonline.org/taxon/urn:lsid:ipni.org:names:973054-1
Apocynaceae	Hoya	gigas	Hoya gigas	Schltr.	Hoya gigas Schltr.	Bot. Jahrb. Syst. 50: 136 (1913)	Indonesia, Papua New Guinea	New Guinea	unknown	unknown	98476-1	http://www.plantsoftheworldonline.org/taxon/urn:lsid:ipni.org:names:98476-1
Apocynaceae	Hoya	globulifera	Hoya globulifera	Blume	Hoya globulifera Blume	Mus. Bot. 1: 44 (1849)	Indonesia, Papua New Guinea	New Guinea	unknown	unknown	98479-1	http://www.plantsoftheworldonline.org/taxon/urn:lsid:ipni.org:names:98479-1
Apocynaceae	Hoya	gracilipes	Hoya gracilipes	Schltr.	Hoya gracilipes Schltr.	K.M.Schumann &amp; C.A.G.Lauterbach, Fl. Schutzgeb. Sudsee, Nachtr.: 363 (1905)	Indonesia, Papua New Guinea	New Guinea	unknown	unknown	98482-1	http://www.plantsoftheworldonline.org/taxon/urn:lsid:ipni.org:names:98482-1
Apocynaceae	Hoya	guppyi	Hoya guppyi	Oliv.	Hoya guppyi Oliv.	H.B.Guppy, Solom. Isl.: 298 (1887)	Papua New Guinea, Solomon Islands	Solomon Is.	unknown	unknown	98489-1	http://www.plantsoftheworldonline.org/taxon/urn:lsid:ipni.org:names:98489-1
Apocynaceae	Hoya	halophila	Hoya halophila	Schltr.	Hoya halophila Schltr.	Bot. Jahrb. Syst. 50: 107 (1913)	Indonesia, Papua New Guinea, Papua New Guinea, Solomon Islands	New Guinea, Solomon Is.	unknown	unknown	98492-1	http://www.plantsoftheworldonline.org/taxon/urn:lsid:ipni.org:names:98492-1
Apocynaceae	Hoya	hypolasia	Hoya hypolasia	Schltr.	Hoya hypolasia Schltr.	Bot. Jahrb. Syst. 50: 123 (1913)	Indonesia, Papua New Guinea	New Guinea	unknown	unknown	98499-1	http://www.plantsoftheworldonline.org/taxon/urn:lsid:ipni.org:names:98499-1
Apocynaceae	Hoya	inconspicua	Hoya inconspicua	Hemsl.	Hoya inconspicua Hemsl.	Bull. Misc. Inform. Kew 1894: 213 (1894)	Australia, Indonesia, Papua New Guinea, Papua New Guinea, Papua New Guinea, Solomon Islands, Santa Cruz Is., Vanuatu	Bismarck Archipelago, New Guinea, Queensland, Santa Cruz Is., Solomon Is., Vanuatu	unknown	unknown	98503-1	http://www.plantsoftheworldonline.org/taxon/urn:lsid:ipni.org:names:98503-1
Apocynaceae	Hoya	inflata	Hoya inflata	(P.I.Forst., Liddle & I.M.Liddle) L.Wanntorp & P.I.Forst.	Hoya inflata (P.I.Forst., Liddle & I.M.Liddle) L.Wanntorp & P.I.Forst.	Ann. Missouri Bot. Gard. 94: 45 (2007)	Indonesia, Papua New Guinea	New Guinea	unknown	unknown	77090254-1	http://www.plantsoftheworldonline.org/taxon/urn:lsid:ipni.org:names:77090254-1
Apocynaceae	Hoya	ischnopus	Hoya ischnopus	Schltr.	Hoya ischnopus Schltr.	Bot. Jahrb. Syst. 50: 111 (1913)	Indonesia, Indonesia, Papua New Guinea	New Guinea, Sulawesi	unknown	unknown	98508-1	http://www.plantsoftheworldonline.org/taxon/urn:lsid:ipni.org:names:98508-1
Apocynaceae	Hoya	juhoneweana	Hoya juhoneweana	Simonsson & Rodda	Hoya juhoneweana Simonsson & Rodda	Gard. Bull. Singapore 69: 118 (2017)	Indonesia, Papua New Guinea	New Guinea	unknown	unknown	77163093-1	http://www.plantsoftheworldonline.org/taxon/urn:lsid:ipni.org:names:77163093-1
Apocynaceae	Hoya	kenejiana	Hoya kenejiana	Schltr.	Hoya kenejiana Schltr.	Bot. Jahrb. Syst. 50: 114 (1913)	Indonesia, Papua New Guinea	New Guinea	unknown	unknown	98511-1	http://www.plantsoftheworldonline.org/taxon/urn:lsid:ipni.org:names:98511-1
Apocynaceae	Hoya	klossii	Hoya klossii	S.Moore	Hoya klossii S.Moore	Trans. Linn. Soc. London, Bot. 9: 114 (1916)	Indonesia, Papua New Guinea	New Guinea	unknown	unknown	98514-1	http://www.plantsoftheworldonline.org/taxon/urn:lsid:ipni.org:names:98514-1
Apocynaceae	Hoya	koteka	Hoya koteka	Simonsson & Rodda	Hoya koteka Simonsson & Rodda	Gard. Bull. Singapore 69: 130 (2017)	Indonesia, Papua New Guinea	New Guinea	unknown	unknown	77163096-1	http://www.plantsoftheworldonline.org/taxon/urn:lsid:ipni.org:names:77163096-1
Apocynaceae	Hoya	krusenstierniana	Hoya krusenstierniana	Simonsson & Rodda	Hoya krusenstierniana Simonsson & Rodda	Gard. Bull. Singapore 69: 126 (2017)	Indonesia, Papua New Guinea	New Guinea	unknown	unknown	77163095-1	http://www.plantsoftheworldonline.org/taxon/urn:lsid:ipni.org:names:77163095-1
Apocynaceae	Hoya	lactea	Hoya lactea	S.Moore	Hoya lactea S.Moore	J. Bot. 52: 293 (1914)	Indonesia, Papua New Guinea	New Guinea	unknown	unknown	98517-1	http://www.plantsoftheworldonline.org/taxon/urn:lsid:ipni.org:names:98517-1
Apocynaceae	Hoya	lamingtoniae	Hoya lamingtoniae	F.M.Bailey	Hoya lamingtoniae F.M.Bailey	Queensland Agric. J. 3: 156 (1898)	Indonesia, Papua New Guinea	New Guinea	unknown	unknown	98521-1	http://www.plantsoftheworldonline.org/taxon/urn:lsid:ipni.org:names:98521-1
Apocynaceae	Hoya	lanceolaria	Hoya lanceolaria	S.Moore	Hoya lanceolaria S.Moore	Trans. Linn. Soc. London, Bot. 9: 113 (1916)	Indonesia, Papua New Guinea	New Guinea	unknown	unknown	98522-1	http://www.plantsoftheworldonline.org/taxon/urn:lsid:ipni.org:names:98522-1
Apocynaceae	Hoya	lauterbachii	Hoya lauterbachii	K.Schum.	Hoya lauterbachii K.Schum.	Monatsschr. Kakteenk. 6: 7 (1896)	Indonesia, Papua New Guinea	New Guinea	unknown	unknown	98532-1	http://www.plantsoftheworldonline.org/taxon/urn:lsid:ipni.org:names:98532-1
Apocynaceae	Hoya	leucantha	Hoya leucantha	S.Moore	Hoya leucantha S.Moore	Trans. Linn. Soc. London, Bot. 9: 115 (1916)	Indonesia, Papua New Guinea	New Guinea	unknown	unknown	98534-1	http://www.plantsoftheworldonline.org/taxon/urn:lsid:ipni.org:names:98534-1
Apocynaceae	Hoya	leucorhoda	Hoya leucorhoda	Schltr.	Hoya leucorhoda Schltr.	Bot. Jahrb. Syst. 50: 119 (1913)	Indonesia, Papua New Guinea	New Guinea	unknown	unknown	98535-1	http://www.plantsoftheworldonline.org/taxon/urn:lsid:ipni.org:names:98535-1
Apocynaceae	Hoya	magnifica	Hoya magnifica	P.I.Forst. & Liddle	Hoya magnifica P.I.Forst. & Liddle	Austrobaileya 3: 629 (1992)	Indonesia, Papua New Guinea	New Guinea	unknown	unknown	961529-1	http://www.plantsoftheworldonline.org/taxon/urn:lsid:ipni.org:names:961529-1
Apocynaceae	Hoya	marginata	Hoya marginata	Schltr.	Hoya marginata Schltr.	K.M.Schumann &amp; C.A.G.Lauterbach, Fl. Schutzgeb. Sudsee, Nachtr.: 364 (1905)	Papua New Guinea	Bismarck Archipelago	unknown	unknown	98554-1	http://www.plantsoftheworldonline.org/taxon/urn:lsid:ipni.org:names:98554-1
Apocynaceae	Hoya	megalaster	Hoya megalaster	Warb. ex K.Schum. & Lauterb.	Hoya megalaster Warb. ex K.Schum. & Lauterb.	Fl. Schutzgeb. Sudsee: 513 (1900)	Indonesia, Papua New Guinea	New Guinea	unknown	unknown	98559-1	http://www.plantsoftheworldonline.org/taxon/urn:lsid:ipni.org:names:98559-1
Apocynaceae	Hoya	microphylla	Hoya microphylla	Schltr.	Hoya microphylla Schltr.	Bot. Jahrb. Syst. 50: 127 (1913)	Indonesia, Papua New Guinea	New Guinea	unknown	unknown	98566-1	http://www.plantsoftheworldonline.org/taxon/urn:lsid:ipni.org:names:98566-1
Apocynaceae	Hoya	microstemma	Hoya microstemma	Schltr.	Hoya microstemma Schltr.	Bot. Jahrb. Syst. 50: 110 (1913)	Indonesia, Papua New Guinea	New Guinea	unknown	unknown	98567-1	http://www.plantsoftheworldonline.org/taxon/urn:lsid:ipni.org:names:98567-1
Apocynaceae	Hoya	montana	Hoya montana	Schltr.	Hoya montana Schltr.	Bot. Jahrb. Syst. 50: 114 (1913)	Indonesia, Papua New Guinea	New Guinea	unknown	unknown	98573-1	http://www.plantsoftheworldonline.org/taxon/urn:lsid:ipni.org:names:98573-1
Apocynaceae	Hoya	mucronulata	Hoya mucronulata	Warb.	Hoya mucronulata Warb.	Repert. Spec. Nov. Regni Veg. 3: 343 (1906)	Indonesia, Papua New Guinea	New Guinea	unknown	unknown	98576-1	http://www.plantsoftheworldonline.org/taxon/urn:lsid:ipni.org:names:98576-1
Apocynaceae	Hoya	multiflora	Hoya multiflora	Blume	Hoya multiflora Blume	Catalogus: 49 (1823)	Bangladesh, Cambodia, China, India, Indonesia, Indonesia, Malaysia, Indonesia, Papua New Guinea, Laos, Malaysia, Myanmar, Philippines, Thailand, Vietnam	Assam, Bangladesh, Borneo, Cambodia, China South-Central, China Southeast, Jawa, Laos, Malaya, Myanmar, New Guinea, Philippines, Sulawesi, Sumatera, Thailand, Vietnam	unknown	unknown	98577-1	http://www.plantsoftheworldonline.org/taxon/urn:lsid:ipni.org:names:98577-1
Apocynaceae	Hoya	naumannii	Hoya naumannii	Schltr.	Hoya naumannii Schltr.	Beibl. Bot. Jahrb. Syst. 92: 15 (1908)	Papua New Guinea, Solomon Islands	Solomon Is.	unknown	unknown	98578-1	http://www.plantsoftheworldonline.org/taxon/urn:lsid:ipni.org:names:98578-1
Apocynaceae	Hoya	neoguineensis	Hoya neoguineensis	Engl.	Hoya neoguineensis Engl.	Bot. Jahrb. Syst. 7: 471 (1886)	Indonesia, Papua New Guinea	New Guinea	unknown	unknown	98581-1	http://www.plantsoftheworldonline.org/taxon/urn:lsid:ipni.org:names:98581-1
Apocynaceae	Hoya	nicholsoniae	Hoya nicholsoniae	F.Muell.	Hoya nicholsoniae F.Muell.	Fragm. 5: 159 (1866)	Australia, Indonesia, Papua New Guinea, New Caledonia, Papua New Guinea, Solomon Islands, Samoa	New Caledonia, New Guinea, Queensland, Samoa, Solomon Is.	unknown	unknown	98583-1	http://www.plantsoftheworldonline.org/taxon/urn:lsid:ipni.org:names:98583-1
Apocynaceae	Hoya	oleoides	Hoya oleoides	Schltr.	Hoya oleoides Schltr.	Bot. Jahrb. Syst. 50: 131 (1913)	Indonesia, Papua New Guinea	New Guinea	unknown	unknown	98599-1	http://www.plantsoftheworldonline.org/taxon/urn:lsid:ipni.org:names:98599-1
Apocynaceae	Hoya	oligantha	Hoya oligantha	Schltr.	Hoya oligantha Schltr.	Bot. Jahrb. Syst. 50: 131 (1913)	Indonesia, Papua New Guinea	New Guinea	unknown	unknown	98600-1	http://www.plantsoftheworldonline.org/taxon/urn:lsid:ipni.org:names:98600-1
Apocynaceae	Hoya	onychoides	Hoya onychoides	P.I.Forst., Liddle & I.M.Liddle	Hoya onychoides P.I.Forst., Liddle & I.M.Liddle	Austrobaileya 4: 402 (1995)	Indonesia, Papua New Guinea	New Guinea	unknown	unknown	984863-1	http://www.plantsoftheworldonline.org/taxon/urn:lsid:ipni.org:names:984863-1
Apocynaceae	Hoya	oreostemma	Hoya oreostemma	Schltr.	Hoya oreostemma Schltr.	Bot. Jahrb. Syst. 50: 127 (1913)	Indonesia, Papua New Guinea	New Guinea	unknown	unknown	98604-1	http://www.plantsoftheworldonline.org/taxon/urn:lsid:ipni.org:names:98604-1
Apocynaceae	Hoya	oxycoccoides	Hoya oxycoccoides	S.Moore	Hoya oxycoccoides S.Moore	Trans. Linn. Soc. London, Bot. 9: 116 (1916)	Indonesia, Papua New Guinea	New Guinea	unknown	unknown	98608-1	http://www.plantsoftheworldonline.org/taxon/urn:lsid:ipni.org:names:98608-1
Apocynaceae	Hoya	pachyphylla	Hoya pachyphylla	K.Schum. & Lauterb.	Hoya pachyphylla K.Schum. & Lauterb.	Fl. Schutzgeb. Sudsee: 513 (1900)	Indonesia, Papua New Guinea	New Guinea	unknown	unknown	98610-1	http://www.plantsoftheworldonline.org/taxon/urn:lsid:ipni.org:names:98610-1
Apocynaceae	Hoya	pachypus	Hoya pachypus	S.Moore	Hoya pachypus S.Moore	J. Bot. 52: 294 (1914)	Indonesia, Papua New Guinea	New Guinea	unknown	unknown	98611-1	http://www.plantsoftheworldonline.org/taxon/urn:lsid:ipni.org:names:98611-1
Apocynaceae	Hoya	papillantha	Hoya papillantha	K.Schum.	Hoya papillantha K.Schum.	Notizbl. Konigl. Bot. Gart. Berlin 2: 142 (1898)	Papua New Guinea	Bismarck Archipelago	unknown	unknown	98617-1	http://www.plantsoftheworldonline.org/taxon/urn:lsid:ipni.org:names:98617-1
Apocynaceae	Hoya	papuana	Hoya papuana	(Schltr.) Schltr.	Hoya papuana (Schltr.) Schltr.	Bot. Jahrb. Syst. 50: 131 (1913)	Indonesia, Papua New Guinea	New Guinea	unknown	unknown	98618-1	http://www.plantsoftheworldonline.org/taxon/urn:lsid:ipni.org:names:98618-1
Apocynaceae	Hoya	patella	Hoya patella	Schltr.	Hoya patella Schltr.	Bot. Jahrb. Syst. 50: 132 (1913)	Indonesia, Papua New Guinea	New Guinea	unknown	unknown	98622-1	http://www.plantsoftheworldonline.org/taxon/urn:lsid:ipni.org:names:98622-1
Apocynaceae	Hoya	pedunculata	Hoya pedunculata	(Warb.) Schltr.	Hoya pedunculata (Warb.) Schltr.	Bot. Jahrb. Syst. 50: 108 (1913)	Indonesia, Papua New Guinea	New Guinea	unknown	unknown	98625-1	http://www.plantsoftheworldonline.org/taxon/urn:lsid:ipni.org:names:98625-1
Apocynaceae	Hoya	peekelii	Hoya peekelii	Markgr.	Hoya peekelii Markgr.	Notizbl. Bot. Gart. Berlin-Dahlem 10: 119 (1927)	Papua New Guinea	Bismarck Archipelago	unknown	unknown	98626-1	http://www.plantsoftheworldonline.org/taxon/urn:lsid:ipni.org:names:98626-1
Apocynaceae	Hoya	piestolepis	Hoya piestolepis	Schltr.	Hoya piestolepis Schltr.	Bot. Jahrb. Syst. 50: 123 (1913)	Indonesia, Papua New Guinea	New Guinea	unknown	unknown	98635-1	http://www.plantsoftheworldonline.org/taxon/urn:lsid:ipni.org:names:98635-1
Apocynaceae	Hoya	pruinosa	Hoya pruinosa	(Blume) Miq.	Hoya pruinosa (Blume) Miq.	Fl. Ned. Ind. 2: 525 (1857)	Indonesia, Papua New Guinea	New Guinea	unknown	unknown	98645-1	http://www.plantsoftheworldonline.org/taxon/urn:lsid:ipni.org:names:98645-1
Apocynaceae	Hoya	pulchella	Hoya pulchella	Schltr.	Hoya pulchella Schltr.	Bot. Jahrb. Syst. 50: 128 (1913)	Indonesia, Papua New Guinea	New Guinea	unknown	unknown	98655-1	http://www.plantsoftheworldonline.org/taxon/urn:lsid:ipni.org:names:98655-1
Apocynaceae	Hoya	purpurea	Hoya purpurea	Blume	Hoya purpurea Blume	Rumphia 4: 30 (1849)	Indonesia, Papua New Guinea	New Guinea	unknown	unknown	98658-1	http://www.plantsoftheworldonline.org/taxon/urn:lsid:ipni.org:names:98658-1
Apocynaceae	Hoya	pusilliflora	Hoya pusilliflora	S.Moore	Hoya pusilliflora S.Moore	Trans. Linn. Soc. London, Bot. 9: 115 (1916)	Indonesia, Papua New Guinea	New Guinea	unknown	unknown	98661-1	http://www.plantsoftheworldonline.org/taxon/urn:lsid:ipni.org:names:98661-1
Apocynaceae	Hoya	rhodostemma	Hoya rhodostemma	Schltr.	Hoya rhodostemma Schltr.	Bot. Jahrb. Syst. 50: 134 (1913)	Indonesia, Papua New Guinea	New Guinea	unknown	unknown	98675-1	http://www.plantsoftheworldonline.org/taxon/urn:lsid:ipni.org:names:98675-1
Apocynaceae	Hoya	rosea	Hoya rosea	K.Schum.	Hoya rosea K.Schum.	K.M.Schumann &amp; C.A.G.Lauterbach, Fl. Schutzgeb. Sudsee, Nachtr.: 365 (1905)	Indonesia, Papua New Guinea	New Guinea	unknown	unknown	98678-1	http://www.plantsoftheworldonline.org/taxon/urn:lsid:ipni.org:names:98678-1
Apocynaceae	Hoya	rubida	Hoya rubida	Schltr.	Hoya rubida Schltr.	K.M.Schumann &amp; C.A.G.Lauterbach, Fl. Schutzgeb. Sudsee, Nachtr.: 366 (1905)	Papua New Guinea	Bismarck Archipelago	unknown	unknown	98681-1	http://www.plantsoftheworldonline.org/taxon/urn:lsid:ipni.org:names:98681-1
Apocynaceae	Hoya	solaniflora	Hoya solaniflora	Schltr.	Hoya solaniflora Schltr.	Bot. Jahrb. Syst. 50: 120 (1913)	Indonesia, Papua New Guinea	New Guinea	unknown	unknown	98697-1	http://www.plantsoftheworldonline.org/taxon/urn:lsid:ipni.org:names:98697-1
Apocynaceae	Hoya	sororia	Hoya sororia	K.Schum.	Hoya sororia K.Schum.	K.M.Schumann &amp; C.A.G.Lauterbach, Fl. Schutzgeb. Sudsee, Nachtr.: 366 (1905)	Papua New Guinea	Bismarck Archipelago	unknown	unknown	98698-1	http://www.plantsoftheworldonline.org/taxon/urn:lsid:ipni.org:names:98698-1
Apocynaceae	Hoya	stenakei	Hoya stenakei	Simonsson & Rodda	Hoya stenakei Simonsson & Rodda	Gard. Bull. Singapore 69: 133 (2017)	Indonesia, Papua New Guinea	New Guinea	unknown	unknown	77163097-1	http://www.plantsoftheworldonline.org/taxon/urn:lsid:ipni.org:names:77163097-1
Apocynaceae	Hoya	stenophylla	Hoya stenophylla	Schltr.	Hoya stenophylla Schltr.	Bot. Jahrb. Syst. 50: 130 (1913)	Indonesia, Papua New Guinea	New Guinea	unknown	unknown	98700-1	http://www.plantsoftheworldonline.org/taxon/urn:lsid:ipni.org:names:98700-1
Apocynaceae	Hoya	subcalva	Hoya subcalva	Burkill	Hoya subcalva Burkill	Bull. Misc. Inform. Kew 1901: 141 (1901)	Indonesia, Papua New Guinea	New Guinea	unknown	unknown	98702-1	http://www.plantsoftheworldonline.org/taxon/urn:lsid:ipni.org:names:98702-1
Apocynaceae	Hoya	subglabra	Hoya subglabra	Schltr.	Hoya subglabra Schltr.	Bot. Jahrb. Syst. 50: 119 (1913)	Indonesia, Papua New Guinea	New Guinea	unknown	unknown	98703-1	http://www.plantsoftheworldonline.org/taxon/urn:lsid:ipni.org:names:98703-1
Apocynaceae	Hoya	sussuela	Hoya sussuela	(Roxb.) Merr.	Hoya sussuela (Roxb.) Merr.	Interpr. Herb. Amboin.: 438 (1917)	Australia, Indonesia, Indonesia, Malaysia, Indonesia, Papua New Guinea	Borneo, Maluku, New Guinea, Queensland, Sulawesi	unknown	unknown	98706-1	http://www.plantsoftheworldonline.org/taxon/urn:lsid:ipni.org:names:98706-1
Apocynaceae	Hoya	torricellensis	Hoya torricellensis	Schltr.	Hoya torricellensis Schltr.	Bot. Jahrb. Syst. 50: 132 (1913)	Indonesia, Papua New Guinea	New Guinea	unknown	unknown	98713-1	http://www.plantsoftheworldonline.org/taxon/urn:lsid:ipni.org:names:98713-1
Apocynaceae	Hoya	trigonolobos	Hoya trigonolobos	Schltr.	Hoya trigonolobos Schltr.	K.M.Schumann &amp; C.A.G.Lauterbach, Fl. Schutzgeb. Sudsee, Nachtr.: 366 (1905)	Papua New Guinea	Bismarck Archipelago	unknown	unknown	98715-1	http://www.plantsoftheworldonline.org/taxon/urn:lsid:ipni.org:names:98715-1
Apocynaceae	Hoya	venusta	Hoya venusta	Schltr.	Hoya venusta Schltr.	Bot. Jahrb. Syst. 50: 128 (1913)	Indonesia, Papua New Guinea	New Guinea	unknown	unknown	98728-1	http://www.plantsoftheworldonline.org/taxon/urn:lsid:ipni.org:names:98728-1
Apocynaceae	Hoya	versteegii	Hoya versteegii	Simonsson & Rodda	Hoya versteegii Simonsson & Rodda	Gard. Bull. Singapore 69: 141 (2017)	Indonesia, Papua New Guinea	New Guinea	unknown	unknown	77163099-1	http://www.plantsoftheworldonline.org/taxon/urn:lsid:ipni.org:names:77163099-1
Apocynaceae	Hoya	wariana	Hoya wariana	Schltr.	Hoya wariana Schltr.	Bot. Jahrb. Syst. 50: 122 (1913)	Indonesia, Papua New Guinea	New Guinea	unknown	unknown	98738-1	http://www.plantsoftheworldonline.org/taxon/urn:lsid:ipni.org:names:98738-1
Apocynaceae	Hoya	yvesrocheri	Hoya yvesrocheri	Simonsson & Rodda	Hoya yvesrocheri Simonsson & Rodda	Gard. Bull. Singapore 69: 142 (2017)	Indonesia, Papua New Guinea	New Guinea	unknown	unknown	77163100-1	http://www.plantsoftheworldonline.org/taxon/urn:lsid:ipni.org:names:77163100-1
Apocynaceae	Ichnocarpus	frutescens	Ichnocarpus frutescens	(L.) W.T.Aiton	Ichnocarpus frutescens (L.) W.T.Aiton	Hortus Kew. 2: 69 (1811)	Andaman Is., Australia, Bangladesh, Bhutan, India, Cambodia, China, India, India, Pakistan, Indonesia, Indonesia, East Timor, Indonesia, Malaysia, Indonesia, Papua New Guinea, Laos, Malaysia, Myanmar, Nepal, Nicobar Is., Pakistan, Papua New Guinea, Philippines, Sri Lanka, Thailand, Vietnam	Andaman Is., Assam, Bangladesh, Bismarck Archipelago, Borneo, Cambodia, China South-Central, China Southeast, East Himalaya, Hainan, India, Jawa, Laos, Lesser Sunda Is., Malaya, Maluku, Myanmar, Nepal, New Guinea, Nicobar Is., Northern Territory, Pakistan, Philippines, Queensland, Sri Lanka, Sulawesi, Sumatera, Thailand, Vietnam, West Himalaya, Western Australia	unknown	unknown	79384-1	http://www.plantsoftheworldonline.org/taxon/urn:lsid:ipni.org:names:79384-1
Apocynaceae	Kopsia	flavida	Kopsia flavida	Blume	Kopsia flavida Blume	Rumphia 4: 28 (1849)	Caroline Is., Indonesia, Indonesia, Papua New Guinea, Papua New Guinea, Solomon Islands, Philippines, Vanuatu	Caroline Is., Maluku, New Guinea, Philippines, Solomon Is., Vanuatu	Trinidad-Tobago	Trinidad-Tobago	79496-1	http://www.plantsoftheworldonline.org/taxon/urn:lsid:ipni.org:names:79496-1
Apocynaceae	Leichhardtia	ambuntiensis	Leichhardtia ambuntiensis	(P.I.Forst.) P.I.Forst.	Leichhardtia ambuntiensis (P.I.Forst.) P.I.Forst.	Austrobaileya 11: 6 (2021)	Indonesia, Papua New Guinea	New Guinea	unknown	unknown	77221125-1	http://www.plantsoftheworldonline.org/taxon/urn:lsid:ipni.org:names:77221125-1
Apocynaceae	Leichhardtia	arachnoidea	Leichhardtia arachnoidea	(Schltr.) P.I.Forst.	Leichhardtia arachnoidea (Schltr.) P.I.Forst.	Austrobaileya 11: 6 (2021)	Indonesia, Papua New Guinea	New Guinea	unknown	unknown	77221126-1	http://www.plantsoftheworldonline.org/taxon/urn:lsid:ipni.org:names:77221126-1
Apocynaceae	Leichhardtia	archboldiana	Leichhardtia archboldiana	(P.I.Forst.) P.I.Forst.	Leichhardtia archboldiana (P.I.Forst.) P.I.Forst.	Austrobaileya 11: 7 (2021)	Indonesia, Papua New Guinea	New Guinea	unknown	unknown	77221128-1	http://www.plantsoftheworldonline.org/taxon/urn:lsid:ipni.org:names:77221128-1
Apocynaceae	Leichhardtia	arfakensis	Leichhardtia arfakensis	(P.I.Forst.) P.I.Forst.	Leichhardtia arfakensis (P.I.Forst.) P.I.Forst.	Austrobaileya 11: 7 (2021)	Indonesia, Papua New Guinea	New Guinea	unknown	unknown	77221129-1	http://www.plantsoftheworldonline.org/taxon/urn:lsid:ipni.org:names:77221129-1
Apocynaceae	Leichhardtia	argillicola	Leichhardtia argillicola	(P.I.Forst.) P.I.Forst.	Leichhardtia argillicola (P.I.Forst.) P.I.Forst.	Austrobaileya 11: 7 (2021)	Indonesia, Papua New Guinea	New Guinea	unknown	unknown	77221131-1	http://www.plantsoftheworldonline.org/taxon/urn:lsid:ipni.org:names:77221131-1
Apocynaceae	Leichhardtia	belensis	Leichhardtia belensis	(P.I.Forst.) P.I.Forst.	Leichhardtia belensis (P.I.Forst.) P.I.Forst.	Austrobaileya 11: 7 (2021)	Indonesia, Papua New Guinea	New Guinea	unknown	unknown	77221132-1	http://www.plantsoftheworldonline.org/taxon/urn:lsid:ipni.org:names:77221132-1
Apocynaceae	Leichhardtia	bilobata	Leichhardtia bilobata	(P.I.Forst.) P.I.Forst.	Leichhardtia bilobata (P.I.Forst.) P.I.Forst.	Austrobaileya 11: 7 (2021)	Indonesia, Papua New Guinea	New Guinea	unknown	unknown	77221133-1	http://www.plantsoftheworldonline.org/taxon/urn:lsid:ipni.org:names:77221133-1
Apocynaceae	Leichhardtia	bliriensis	Leichhardtia bliriensis	(P.I.Forst.) P.I.Forst.	Leichhardtia bliriensis (P.I.Forst.) P.I.Forst.	Austrobaileya 11: 7 (2021)	Indonesia, Papua New Guinea	New Guinea	unknown	unknown	77221134-1	http://www.plantsoftheworldonline.org/taxon/urn:lsid:ipni.org:names:77221134-1
Apocynaceae	Leichhardtia	brassii	Leichhardtia brassii	(P.I.Forst.) P.I.Forst.	Leichhardtia brassii (P.I.Forst.) P.I.Forst.	Austrobaileya 11: 7 (2021)	Indonesia, Papua New Guinea	New Guinea	unknown	unknown	77221135-1	http://www.plantsoftheworldonline.org/taxon/urn:lsid:ipni.org:names:77221135-1
Apocynaceae	Leichhardtia	brunnea	Leichhardtia brunnea	(P.I.Forst.) P.I.Forst.	Leichhardtia brunnea (P.I.Forst.) P.I.Forst.	Austrobaileya 11: 8 (2021)	Indonesia, Papua New Guinea	New Guinea	unknown	unknown	77221140-1	http://www.plantsoftheworldonline.org/taxon/urn:lsid:ipni.org:names:77221140-1
Apocynaceae	Leichhardtia	carrii	Leichhardtia carrii	(P.I.Forst.) P.I.Forst.	Leichhardtia carrii (P.I.Forst.) P.I.Forst.	Austrobaileya 11: 8 (2021)	Indonesia, Papua New Guinea	New Guinea	unknown	unknown	77221141-1	http://www.plantsoftheworldonline.org/taxon/urn:lsid:ipni.org:names:77221141-1
Apocynaceae	Leichhardtia	cremea	Leichhardtia cremea	(P.I.Forst.) P.I.Forst.	Leichhardtia cremea (P.I.Forst.) P.I.Forst.	Austrobaileya 11: 9 (2021)	Indonesia, Papua New Guinea	New Guinea	unknown	unknown	77221144-1	http://www.plantsoftheworldonline.org/taxon/urn:lsid:ipni.org:names:77221144-1
Apocynaceae	Leichhardtia	destituta	Leichhardtia destituta	(P.I.Forst.) P.I.Forst.	Leichhardtia destituta (P.I.Forst.) P.I.Forst.	Austrobaileya 11: 9 (2021)	Indonesia, Papua New Guinea	New Guinea	unknown	unknown	77221146-1	http://www.plantsoftheworldonline.org/taxon/urn:lsid:ipni.org:names:77221146-1
Apocynaceae	Leichhardtia	dischidioides	Leichhardtia dischidioides	(P.I.Forst.) P.I.Forst.	Leichhardtia dischidioides (P.I.Forst.) P.I.Forst.	Austrobaileya 11: 9 (2021)	Indonesia, Papua New Guinea	New Guinea	unknown	unknown	77221156-1	http://www.plantsoftheworldonline.org/taxon/urn:lsid:ipni.org:names:77221156-1
Apocynaceae	Leichhardtia	divisicola	Leichhardtia divisicola	(P.I.Forst.) P.I.Forst.	Leichhardtia divisicola (P.I.Forst.) P.I.Forst.	Austrobaileya 11: 9 (2021)	Indonesia, Papua New Guinea	New Guinea	unknown	unknown	77221157-1	http://www.plantsoftheworldonline.org/taxon/urn:lsid:ipni.org:names:77221157-1
Apocynaceae	Leichhardtia	egregia	Leichhardtia egregia	(P.I.Forst.) P.I.Forst.	Leichhardtia egregia (P.I.Forst.) P.I.Forst.	Austrobaileya 11: 10 (2021)	Indonesia, Papua New Guinea	New Guinea	unknown	unknown	77221158-1	http://www.plantsoftheworldonline.org/taxon/urn:lsid:ipni.org:names:77221158-1
Apocynaceae	Leichhardtia	flavida	Leichhardtia flavida	(P.I.Forst.) P.I.Forst.	Leichhardtia flavida (P.I.Forst.) P.I.Forst.	Austrobaileya 11: 10 (2021)	Indonesia, Papua New Guinea	New Guinea	unknown	unknown	77221161-1	http://www.plantsoftheworldonline.org/taxon/urn:lsid:ipni.org:names:77221161-1
Apocynaceae	Leichhardtia	glabrata	Leichhardtia glabrata	(Schltr.) P.I.Forst.	Leichhardtia glabrata (Schltr.) P.I.Forst.	Austrobaileya 11: 10 (2021)	Indonesia, Papua New Guinea	New Guinea	unknown	unknown	77221163-1	http://www.plantsoftheworldonline.org/taxon/urn:lsid:ipni.org:names:77221163-1
Apocynaceae	Leichhardtia	globosa	Leichhardtia globosa	(P.I.Forst.) P.I.Forst.	Leichhardtia globosa (P.I.Forst.) P.I.Forst.	Austrobaileya 11: 10 (2021)	Indonesia, Papua New Guinea	New Guinea	unknown	unknown	77221165-1	http://www.plantsoftheworldonline.org/taxon/urn:lsid:ipni.org:names:77221165-1
Apocynaceae	Leichhardtia	gonoloboides	Leichhardtia gonoloboides	(Schltr.) P.I.Forst.	Leichhardtia gonoloboides (Schltr.) P.I.Forst.	Austrobaileya 11: 11 (2021)	Indonesia, Papua New Guinea	New Guinea	unknown	unknown	77221166-1	http://www.plantsoftheworldonline.org/taxon/urn:lsid:ipni.org:names:77221166-1
Apocynaceae	Leichhardtia	grandis	Leichhardtia grandis	(P.I.Forst.) P.I.Forst.	Leichhardtia grandis (P.I.Forst.) P.I.Forst.	Austrobaileya 11: 11 (2021)	Indonesia, Papua New Guinea	New Guinea	unknown	unknown	77221168-1	http://www.plantsoftheworldonline.org/taxon/urn:lsid:ipni.org:names:77221168-1
Apocynaceae	Leichhardtia	kebarensis	Leichhardtia kebarensis	(P.I.Forst.) P.I.Forst.	Leichhardtia kebarensis (P.I.Forst.) P.I.Forst.	Austrobaileya 11: 11 (2021)	Indonesia, Papua New Guinea	New Guinea	unknown	unknown	77221170-1	http://www.plantsoftheworldonline.org/taxon/urn:lsid:ipni.org:names:77221170-1
Apocynaceae	Leichhardtia	kempteriana	Leichhardtia kempteriana	(Schltr.) P.I.Forst.	Leichhardtia kempteriana (Schltr.) P.I.Forst.	Austrobaileya 11: 11 (2021)	Indonesia, Papua New Guinea	New Guinea	unknown	unknown	77221172-1	http://www.plantsoftheworldonline.org/taxon/urn:lsid:ipni.org:names:77221172-1
Apocynaceae	Leichhardtia	lacicola	Leichhardtia lacicola	(P.I.Forst.) P.I.Forst.	Leichhardtia lacicola (P.I.Forst.) P.I.Forst.	Austrobaileya 11: 11 (2021)	Papua New Guinea	Bismarck Archipelago	unknown	unknown	77221173-1	http://www.plantsoftheworldonline.org/taxon/urn:lsid:ipni.org:names:77221173-1
Apocynaceae	Leichhardtia	lorea	Leichhardtia lorea	(S.Moore) P.I.Forst.	Leichhardtia lorea (S.Moore) P.I.Forst.	Austrobaileya 11: 12 (2021)	Indonesia, Papua New Guinea	New Guinea	unknown	unknown	77221180-1	http://www.plantsoftheworldonline.org/taxon/urn:lsid:ipni.org:names:77221180-1
Apocynaceae	Leichhardtia	millariae	Leichhardtia millariae	(P.I.Forst.) P.I.Forst.	Leichhardtia millariae (P.I.Forst.) P.I.Forst.	Austrobaileya 11: 12 (2021)	Indonesia, Papua New Guinea	New Guinea	unknown	unknown	77221184-1	http://www.plantsoftheworldonline.org/taxon/urn:lsid:ipni.org:names:77221184-1
Apocynaceae	Leichhardtia	mira	Leichhardtia mira	(P.I.Forst.) P.I.Forst.	Leichhardtia mira (P.I.Forst.) P.I.Forst.	Austrobaileya 11: 12 (2021)	Indonesia, Papua New Guinea	New Guinea	unknown	unknown	77221185-1	http://www.plantsoftheworldonline.org/taxon/urn:lsid:ipni.org:names:77221185-1
Apocynaceae	Leichhardtia	papillosa	Leichhardtia papillosa	(P.I.Forst.) P.I.Forst.	Leichhardtia papillosa (P.I.Forst.) P.I.Forst.	Austrobaileya 11: 13 (2021)	Indonesia, Papua New Guinea	New Guinea	unknown	unknown	77221188-1	http://www.plantsoftheworldonline.org/taxon/urn:lsid:ipni.org:names:77221188-1
Apocynaceae	Leichhardtia	papuana	Leichhardtia papuana	(P.Royen) P.I.Forst.	Leichhardtia papuana (P.Royen) P.I.Forst.	Austrobaileya 11: 13 (2021)	Indonesia, Papua New Guinea	New Guinea	unknown	unknown	77221189-1	http://www.plantsoftheworldonline.org/taxon/urn:lsid:ipni.org:names:77221189-1
Apocynaceae	Leichhardtia	parva	Leichhardtia parva	(P.I.Forst.) P.I.Forst.	Leichhardtia parva (P.I.Forst.) P.I.Forst.	Austrobaileya 11: 13 (2021)	Indonesia, Papua New Guinea	New Guinea	unknown	unknown	77221190-1	http://www.plantsoftheworldonline.org/taxon/urn:lsid:ipni.org:names:77221190-1
Apocynaceae	Leichhardtia	poioensis	Leichhardtia poioensis	(P.I.Forst.) P.I.Forst.	Leichhardtia poioensis (P.I.Forst.) P.I.Forst.	Austrobaileya 11: 13 (2021)	Indonesia, Papua New Guinea	New Guinea	unknown	unknown	77221194-1	http://www.plantsoftheworldonline.org/taxon/urn:lsid:ipni.org:names:77221194-1
Apocynaceae	Leichhardtia	praestans	Leichhardtia praestans	(Schltr.) P.I.Forst.	Leichhardtia praestans (Schltr.) P.I.Forst.	Austrobaileya 11: 13 (2021)	Indonesia, Papua New Guinea	New Guinea	unknown	unknown	77221195-1	http://www.plantsoftheworldonline.org/taxon/urn:lsid:ipni.org:names:77221195-1
Apocynaceae	Leichhardtia	primulina	Leichhardtia primulina	(P.I.Forst.) P.I.Forst.	Leichhardtia primulina (P.I.Forst.) P.I.Forst.	Austrobaileya 11: 13 (2021)	Indonesia, Papua New Guinea	New Guinea	unknown	unknown	77221198-1	http://www.plantsoftheworldonline.org/taxon/urn:lsid:ipni.org:names:77221198-1
Apocynaceae	Leichhardtia	quadrata	Leichhardtia quadrata	(P.I.Forst.) P.I.Forst.	Leichhardtia quadrata (P.I.Forst.) P.I.Forst.	Austrobaileya 11: 14 (2021)	Indonesia, Papua New Guinea	New Guinea	unknown	unknown	77221200-1	http://www.plantsoftheworldonline.org/taxon/urn:lsid:ipni.org:names:77221200-1
Apocynaceae	Leichhardtia	spathulata	Leichhardtia spathulata	(P.I.Forst.) P.I.Forst.	Leichhardtia spathulata (P.I.Forst.) P.I.Forst.	Austrobaileya 11: 15 (2021)	Papua New Guinea, Solomon Islands	Solomon Is.	unknown	unknown	77221205-1	http://www.plantsoftheworldonline.org/taxon/urn:lsid:ipni.org:names:77221205-1
Apocynaceae	Leichhardtia	subglobosa	Leichhardtia subglobosa	(P.I.Forst.) P.I.Forst.	Leichhardtia subglobosa (P.I.Forst.) P.I.Forst.	Austrobaileya 11: 15 (2021)	Indonesia, Papua New Guinea	New Guinea	unknown	unknown	77221208-1	http://www.plantsoftheworldonline.org/taxon/urn:lsid:ipni.org:names:77221208-1
Apocynaceae	Leichhardtia	torsiva	Leichhardtia torsiva	(P.I.Forst.) P.I.Forst.	Leichhardtia torsiva (P.I.Forst.) P.I.Forst.	Austrobaileya 11: 15 (2021)	Indonesia, Papua New Guinea	New Guinea	unknown	unknown	77221209-1	http://www.plantsoftheworldonline.org/taxon/urn:lsid:ipni.org:names:77221209-1
Apocynaceae	Leichhardtia	trilobata	Leichhardtia trilobata	(P.I.Forst.) P.I.Forst.	Leichhardtia trilobata (P.I.Forst.) P.I.Forst.	Austrobaileya 11: 15 (2021)	Indonesia, Papua New Guinea	New Guinea	unknown	unknown	77221210-1	http://www.plantsoftheworldonline.org/taxon/urn:lsid:ipni.org:names:77221210-1
Apocynaceae	Leichhardtia	tumida	Leichhardtia tumida	(P.I.Forst.) P.I.Forst.	Leichhardtia tumida (P.I.Forst.) P.I.Forst.	Austrobaileya 11: 15 (2021)	Indonesia, Papua New Guinea	New Guinea	unknown	unknown	77221213-1	http://www.plantsoftheworldonline.org/taxon/urn:lsid:ipni.org:names:77221213-1
Apocynaceae	Leichhardtia	variabilis	Leichhardtia variabilis	(P.I.Forst.) P.I.Forst.	Leichhardtia variabilis (P.I.Forst.) P.I.Forst.	Austrobaileya 11: 16 (2021)	Indonesia, Papua New Guinea	New Guinea	unknown	unknown	77221214-1	http://www.plantsoftheworldonline.org/taxon/urn:lsid:ipni.org:names:77221214-1
Apocynaceae	Leichhardtia	venusta	Leichhardtia venusta	(P.I.Forst.) P.I.Forst.	Leichhardtia venusta (P.I.Forst.) P.I.Forst.	Austrobaileya 11: 16 (2021)	Indonesia, Papua New Guinea	New Guinea	unknown	unknown	77221216-1	http://www.plantsoftheworldonline.org/taxon/urn:lsid:ipni.org:names:77221216-1
Apocynaceae	Leichhardtia	viridiflora	Leichhardtia viridiflora	(R.Br.) P.I.Forst.	Leichhardtia viridiflora (R.Br.) P.I.Forst.	Austrobaileya 11: 16 (2021)	Australia, Indonesia, Papua New Guinea	New Guinea, New South Wales, Northern Territory, Queensland, Western Australia	unknown	unknown	77221217-1	http://www.plantsoftheworldonline.org/taxon/urn:lsid:ipni.org:names:77221217-1
Apocynaceae	Leichhardtia	volcanica	Leichhardtia volcanica	(P.I.Forst.) P.I.Forst.	Leichhardtia volcanica (P.I.Forst.) P.I.Forst.	Austrobaileya 11: 17 (2021)	Papua New Guinea, Solomon Islands	Solomon Is.	unknown	unknown	77221219-1	http://www.plantsoftheworldonline.org/taxon/urn:lsid:ipni.org:names:77221219-1
Apocynaceae	Lepinia	solomonensis	Lepinia solomonensis	Hemsl.	Lepinia solomonensis Hemsl.	Hooker&#x27;s Icon. Pl. 28: t. 2703 (1905)	Indonesia, Papua New Guinea, Papua New Guinea, Solomon Islands	New Guinea, Solomon Is.	unknown	unknown	79761-1	http://www.plantsoftheworldonline.org/taxon/urn:lsid:ipni.org:names:79761-1
Apocynaceae	Lepiniopsis	ternatensis	Lepiniopsis ternatensis	Valeton	Lepiniopsis ternatensis Valeton	Ann. Jard. Bot. Buitenzorg 13(2): 253 (1895)	Indonesia, Indonesia, Papua New Guinea, Papua New Guinea, Philippines	Bismarck Archipelago, Maluku, New Guinea, Philippines, Sulawesi	unknown	unknown	79765-1	http://www.plantsoftheworldonline.org/taxon/urn:lsid:ipni.org:names:79765-1
Apocynaceae	Marsdenia	elephantina	Marsdenia elephantina	Schltr.	Marsdenia elephantina Schltr.	K.M.Schumann &amp; C.A.G.Lauterbach, Fl. Schutzgeb. Sudsee, Nachtr.: 367 (1905)	Indonesia, Papua New Guinea	New Guinea	unknown	unknown	99142-1	http://www.plantsoftheworldonline.org/taxon/urn:lsid:ipni.org:names:99142-1
Apocynaceae	Marsdenia	fulva	Marsdenia fulva	Schltr.	Marsdenia fulva Schltr.	Bot. Jahrb. Syst. 50: 147 (1913)	Indonesia, Papua New Guinea	New Guinea	unknown	unknown	99156-1	http://www.plantsoftheworldonline.org/taxon/urn:lsid:ipni.org:names:99156-1
Apocynaceae	Marsdenia	kaniensis	Marsdenia kaniensis	Schltr.	Marsdenia kaniensis Schltr.	Bot. Jahrb. Syst. 50: 144 (1913)	Indonesia, Papua New Guinea	New Guinea	unknown	unknown	99190-1	http://www.plantsoftheworldonline.org/taxon/urn:lsid:ipni.org:names:99190-1
Apocynaceae	Marsdenia	klossii	Marsdenia klossii	S.Moore	Marsdenia klossii S.Moore	Trans. Linn. Soc. London, Bot. 9: 112 (1916)	Indonesia, Papua New Guinea	New Guinea	unknown	unknown	99192-1	http://www.plantsoftheworldonline.org/taxon/urn:lsid:ipni.org:names:99192-1
Apocynaceae	Marsdenia	minima	Marsdenia minima	(P.I.Forst.) Schneidt, Liede & Meve	Marsdenia minima (P.I.Forst.) Schneidt, Liede & Meve	Phytotaxa 369: 172 (2018)	Indonesia, Papua New Guinea	New Guinea	unknown	unknown	77190312-1	http://www.plantsoftheworldonline.org/taxon/urn:lsid:ipni.org:names:77190312-1
Apocynaceae	Marsdenia	mollis	Marsdenia mollis	Schltr.	Marsdenia mollis Schltr.	Bot. Jahrb. Syst. 50: 144 (1913)	Indonesia, Papua New Guinea	New Guinea	unknown	unknown	99230-1	http://www.plantsoftheworldonline.org/taxon/urn:lsid:ipni.org:names:99230-1
Apocynaceae	Marsdenia	oculata	Marsdenia oculata	Schltr.	Marsdenia oculata Schltr.	K.M.Schumann &amp; C.A.G.Lauterbach, Fl. Schutzgeb. Sudsee, Nachtr.: 368 (1905)	Indonesia, Papua New Guinea	New Guinea	unknown	unknown	99240-1	http://www.plantsoftheworldonline.org/taxon/urn:lsid:ipni.org:names:99240-1
Apocynaceae	Marsdenia	papuana	Marsdenia papuana	Schltr.	Marsdenia papuana Schltr.	Bot. Jahrb. Syst. 50: 144 (1913)	Indonesia, Papua New Guinea	New Guinea	unknown	unknown	99247-1	http://www.plantsoftheworldonline.org/taxon/urn:lsid:ipni.org:names:99247-1
Apocynaceae	Marsdenia	rotata	Marsdenia rotata	Schltr.	Marsdenia rotata Schltr.	Bot. Jahrb. Syst. 50: 150 (1913)	Indonesia, Papua New Guinea	New Guinea	unknown	unknown	99277-1	http://www.plantsoftheworldonline.org/taxon/urn:lsid:ipni.org:names:99277-1
Apocynaceae	Marsdenia	sarcodantha	Marsdenia sarcodantha	Schltr.	Marsdenia sarcodantha Schltr.	Bot. Jahrb. Syst. 50: 147 (1913)	Indonesia, Papua New Guinea	New Guinea	unknown	unknown	99284-1	http://www.plantsoftheworldonline.org/taxon/urn:lsid:ipni.org:names:99284-1
Apocynaceae	Marsdenia	secamonoides	Marsdenia secamonoides	(Schltr.) Omlor	Marsdenia secamonoides (Schltr.) Omlor	Gen. Revis. Marsdenieae: 134 (1998)	Indonesia, Papua New Guinea	New Guinea	unknown	unknown	1004723-1	http://www.plantsoftheworldonline.org/taxon/urn:lsid:ipni.org:names:1004723-1
Apocynaceae	Marsdenia	wariana	Marsdenia wariana	Schltr.	Marsdenia wariana Schltr.	Bot. Jahrb. Syst. 50: 149 (1913)	Indonesia, Papua New Guinea	New Guinea	unknown	unknown	99357-1	http://www.plantsoftheworldonline.org/taxon/urn:lsid:ipni.org:names:99357-1
Apocynaceae	Melodinus	acutiflorus	Melodinus acutiflorus	F.Muell.	Melodinus acutiflorus F.Muell.	Trans. &amp; Proc. Philos. Inst. Victoria 2: 71 (1858)	Australia, Indonesia, Papua New Guinea	New Guinea, New South Wales, Queensland	unknown	unknown	80158-1	http://www.plantsoftheworldonline.org/taxon/urn:lsid:ipni.org:names:80158-1
Apocynaceae	Melodinus	australis	Melodinus australis	(F.Muell.) Pierre	Melodinus australis (F.Muell.) Pierre	Bull. Mens. Soc. Linn. Paris, n.s., 1: 103 (1898)	Australia, Indonesia, Papua New Guinea, Papua New Guinea, Papua New Guinea, Solomon Islands, Vanuatu	Bismarck Archipelago, New Guinea, New South Wales, Northern Territory, Queensland, Solomon Is., Vanuatu	unknown	unknown	80164-1	http://www.plantsoftheworldonline.org/taxon/urn:lsid:ipni.org:names:80164-1
Apocynaceae	Melodinus	baueri	Melodinus baueri	Endl.	Melodinus baueri Endl.	Prodr. Fl. Norfolk.: 57 (1833)	Indonesia, Malaysia, Indonesia, Papua New Guinea, Norfolk Is.	Borneo, New Guinea, Norfolk Is.	unknown	unknown	80170-1	http://www.plantsoftheworldonline.org/taxon/urn:lsid:ipni.org:names:80170-1
Apocynaceae	Melodinus	densestriatus	Melodinus densestriatus	Markgr.	Melodinus densestriatus Markgr.	Blumea 19: 152 (1971)	Indonesia, Papua New Guinea	New Guinea	unknown	unknown	80189-1	http://www.plantsoftheworldonline.org/taxon/urn:lsid:ipni.org:names:80189-1
Apocynaceae	Melodinus	forbesii	Melodinus forbesii	Fawc.	Melodinus forbesii Fawc.	H.O.Forbes, Naturalist&#x27;s Wanderings E. Archipel.: 510 (1885)	Indonesia, Indonesia, East Timor, Indonesia, Papua New Guinea	Lesser Sunda Is., Maluku, New Guinea, Sulawesi	unknown	unknown	80200-1	http://www.plantsoftheworldonline.org/taxon/urn:lsid:ipni.org:names:80200-1
Apocynaceae	Micrechites	archboldianus	Micrechites archboldianus	Merr. & L.M.Perry	Micrechites archboldianus Merr. & L.M.Perry	J. Arnold Arbor. 24: 214 (1943)	Indonesia, Papua New Guinea	New Guinea	unknown	unknown	80317-1	http://www.plantsoftheworldonline.org/taxon/urn:lsid:ipni.org:names:80317-1
Apocynaceae	Micrechites	grandiflorus	Micrechites grandiflorus	(D.J.Middleton) D.J.Middleton	Micrechites grandiflorus (D.J.Middleton) D.J.Middleton	Taxon 55: 503 (2006)	Indonesia, Papua New Guinea	New Guinea	unknown	unknown	77074603-1	http://www.plantsoftheworldonline.org/taxon/urn:lsid:ipni.org:names:77074603-1
Apocynaceae	Micrechites	novoguineensis	Micrechites novoguineensis	K.Schum.	Micrechites novoguineensis K.Schum.	K.M.Schumann &amp; C.A.G.Lauterbach, Fl. Schutzgeb. Sudsee, Nachtr.: 350 (1905)	Indonesia, Papua New Guinea	New Guinea	unknown	unknown	80330-1	http://www.plantsoftheworldonline.org/taxon/urn:lsid:ipni.org:names:80330-1
Apocynaceae	Micrechites	rhombifolius	Micrechites rhombifolius	Markgr.	Micrechites rhombifolius Markgr.	Bot. Jahrb. Syst. 61: 206 (1927)	Australia, Indonesia, Indonesia, Papua New Guinea, Papua New Guinea, Papua New Guinea, Solomon Islands	Bismarck Archipelago, Maluku, New Guinea, Queensland, Solomon Is., Sulawesi	unknown	unknown	80336-1	http://www.plantsoftheworldonline.org/taxon/urn:lsid:ipni.org:names:80336-1
Apocynaceae	Micrechites	warianus	Micrechites warianus	(Schltr.) D.J.Middleton	Micrechites warianus (Schltr.) D.J.Middleton	Taxon 55: 503 (2006)	Indonesia, Papua New Guinea	New Guinea	unknown	unknown	77074604-1	http://www.plantsoftheworldonline.org/taxon/urn:lsid:ipni.org:names:77074604-1
Apocynaceae	Ochrosia	ackeringae	Ochrosia ackeringae	(Teijsm. & Binn.) Miq.	Ochrosia ackeringae (Teijsm. & Binn.) Miq.	Ann. Mus. Bot. Lugduno-Batavi 4: 138 (1869)	Christmas I., Indonesia, Indonesia, Malaysia, Indonesia, Papua New Guinea, Papua New Guinea, Papua New Guinea, Solomon Islands, Philippines	Bismarck Archipelago, Borneo, Christmas I., Jawa, Maluku, New Guinea, Philippines, Solomon Is., Sulawesi, Sumatera	unknown	unknown	80486-1	http://www.plantsoftheworldonline.org/taxon/urn:lsid:ipni.org:names:80486-1
Apocynaceae	Ochrosia	citrodora	Ochrosia citrodora	K.Schum. & Lauterb.	Ochrosia citrodora K.Schum. & Lauterb.	Fl. Schutzgeb. Sudsee: 504 (1900)	Indonesia, Papua New Guinea	New Guinea	unknown	unknown	80494-1	http://www.plantsoftheworldonline.org/taxon/urn:lsid:ipni.org:names:80494-1
Apocynaceae	Ochrosia	coccinea	Ochrosia coccinea	(Teijsm. & Binn.) Miq.	Ochrosia coccinea (Teijsm. & Binn.) Miq.	Ann. Mus. Bot. Lugduno-Batavi 4: 138 (1869)	Indonesia, Indonesia, Papua New Guinea	Maluku, New Guinea	China	China Southeast	80495-1	http://www.plantsoftheworldonline.org/taxon/urn:lsid:ipni.org:names:80495-1
Apocynaceae	Ochrosia	ficifolia	Ochrosia ficifolia	(S.Moore) Markgr.	Ochrosia ficifolia (S.Moore) Markgr.	Bot. Jahrb. Syst. 61: 190 (1927)	Indonesia, Papua New Guinea	New Guinea	unknown	unknown	80502-1	http://www.plantsoftheworldonline.org/taxon/urn:lsid:ipni.org:names:80502-1
Apocynaceae	Ochrosia	glomerata	Ochrosia glomerata	(Blume) F.Muell.	Ochrosia glomerata (Blume) F.Muell.	Fragm. 7: 130 (1871)	Indonesia, Indonesia, Malaysia, Indonesia, Papua New Guinea, Papua New Guinea, Solomon Islands, Philippines	Borneo, Maluku, New Guinea, Philippines, Solomon Is., Sulawesi	unknown	unknown	77177054-1	http://www.plantsoftheworldonline.org/taxon/urn:lsid:ipni.org:names:77177054-1
Apocynaceae	Ochrosia	minima	Ochrosia minima	(Markgr.) Fosberg & Boiteau	Ochrosia minima (Markgr.) Fosberg & Boiteau	Adansonia, n.s., 17: 27 (1977)	Australia, Indonesia, Papua New Guinea	New Guinea, Queensland	unknown	unknown	80526-1	http://www.plantsoftheworldonline.org/taxon/urn:lsid:ipni.org:names:80526-1
Apocynaceae	Ochrosia	oppositifolia	Ochrosia oppositifolia	(Lam.) K.Schum.	Ochrosia oppositifolia (Lam.) K.Schum.	H.G.A.Engler &amp; K.A.E.Prantl, Nat. Pflanzenfam. 4(2): 156 (1895)	Andaman Is., Cambodia, Caroline Is., Chagos Archipelago, China, Cocos (Keeling) Is., Fiji, Gilbert Is., Indonesia, Indonesia, Malaysia, Indonesia, Papua New Guinea, Laccadive Is., Line Is., Malaysia, Maldives, Marianas, Marshall Is., New Caledonia, Nicobar Is., Niue, Papua New Guinea, Papua New Guinea, Solomon Islands, Philippines, Samoa, Seychelles, Society Is., South China Sea, Sri Lanka, Thail…	Andaman Is., Bismarck Archipelago, Borneo, Cambodia, Caroline Is., Chagos Archipelago, China Southeast, Cocos (Keeling) Is., Fiji, Gilbert Is., Jawa, Laccadive Is., Line Is., Malaya, Maldives, Maluku, Marianas, Marshall Is., New Caledonia, New Guinea, Nicobar Is., Niue, Philippines, Samoa, Seychelles, Society Is., Solomon Is., South China Sea, Sri Lanka, Sulawesi, Sumatera, Thailand, Tokelau-Mani…	unknown	unknown	80534-1	http://www.plantsoftheworldonline.org/taxon/urn:lsid:ipni.org:names:80534-1
Apocynaceae	Ochrosia	sciadophylla	Ochrosia sciadophylla	Markgr.	Ochrosia sciadophylla Markgr.	Gard. Bull. Singapore 22: 26 (1967)	Papua New Guinea, Papua New Guinea, Solomon Islands	Bismarck Archipelago, Solomon Is.	unknown	unknown	80543-1	http://www.plantsoftheworldonline.org/taxon/urn:lsid:ipni.org:names:80543-1
Apocynaceae	Ochrosia	solomonensis	Ochrosia solomonensis	(Merr. & L.M.Perry) Fosberg & Boiteau	Ochrosia solomonensis (Merr. & L.M.Perry) Fosberg & Boiteau	Adansonia, n.s., 17: 28 (1977)	Papua New Guinea, Solomon Islands	Solomon Is.	unknown	unknown	80546-1	http://www.plantsoftheworldonline.org/taxon/urn:lsid:ipni.org:names:80546-1
Apocynaceae	Papuahoya	bykulleana	Papuahoya bykulleana	Simonsson & Rodda	Papuahoya bykulleana Simonsson & Rodda	Willdenowia 50: 130 (2020)	Indonesia, Papua New Guinea	New Guinea	unknown	unknown	77209293-1	http://www.plantsoftheworldonline.org/taxon/urn:lsid:ipni.org:names:77209293-1
Apocynaceae	Papuahoya	neoguineensis	Papuahoya neoguineensis	Simonsson & Rodda	Papuahoya neoguineensis Simonsson & Rodda	Willdenowia 50: 132 (2020)	Indonesia, Papua New Guinea	New Guinea	unknown	unknown	77209294-1	http://www.plantsoftheworldonline.org/taxon/urn:lsid:ipni.org:names:77209294-1
Apocynaceae	Papuahoya	urniflora	Papuahoya urniflora	(P.I.Forst.) Rodda & Simonsson	Papuahoya urniflora (P.I.Forst.) Rodda & Simonsson	Willdenowia 50: 134 (2020)	Indonesia, Papua New Guinea	New Guinea	unknown	unknown	77209295-1	http://www.plantsoftheworldonline.org/taxon/urn:lsid:ipni.org:names:77209295-1
Apocynaceae	Papuechites	aambe	Papuechites aambe	(Warb.) Markgr.	Papuechites aambe (Warb.) Markgr.	Nova Guinea 14: 288 (1925)	Indonesia, Indonesia, Papua New Guinea, Papua New Guinea	Bismarck Archipelago, Maluku, New Guinea	unknown	unknown	80797-1	http://www.plantsoftheworldonline.org/taxon/urn:lsid:ipni.org:names:80797-1
Apocynaceae	Parsonsia	alboflavescens	Parsonsia alboflavescens	(Dennst.) Mabb.	Parsonsia alboflavescens (Dennst.) Mabb.	Taxon 26: 532 (1977)	Andaman Is., Australia, Bangladesh, Cambodia, China, India, Indonesia, Indonesia, Malaysia, Indonesia, Papua New Guinea, Laos, Malaysia, Myanmar, Nansei-shoto, Nicobar Is., Papua New Guinea, Papua New Guinea, Solomon Islands, Philippines, Sri Lanka, Taiwan, Thailand, Vietnam	Andaman Is., Assam, Bangladesh, Bismarck Archipelago, Borneo, Cambodia, China Southeast, Hainan, India, Jawa, Laos, Malaya, Maluku, Myanmar, Nansei-shoto, New Guinea, Nicobar Is., Northern Territory, Philippines, Solomon Is., Sri Lanka, Sulawesi, Sumatera, Taiwan, Thailand, Vietnam	unknown	unknown	80868-1	http://www.plantsoftheworldonline.org/taxon/urn:lsid:ipni.org:names:80868-1
Apocynaceae	Parsonsia	appressa	Parsonsia appressa	D.J.Middleton	Parsonsia appressa D.J.Middleton	Blumea 42: 203 (1997)	Indonesia, Papua New Guinea	New Guinea	unknown	unknown	995736-1	http://www.plantsoftheworldonline.org/taxon/urn:lsid:ipni.org:names:995736-1
Apocynaceae	Parsonsia	buruensis	Parsonsia buruensis	(Teijsm. & Binn.) Boerl.	Parsonsia buruensis (Teijsm. & Binn.) Boerl.	Handl. Fl. Ned. Ind. 2: 397 (1899)	Indonesia, Indonesia, Papua New Guinea	Maluku, New Guinea	unknown	unknown	80882-1	http://www.plantsoftheworldonline.org/taxon/urn:lsid:ipni.org:names:80882-1
Apocynaceae	Parsonsia	constricta	Parsonsia constricta	D.J.Middleton	Parsonsia constricta D.J.Middleton	Blumea 42: 207 (1997)	Indonesia, Papua New Guinea	New Guinea	unknown	unknown	995737-1	http://www.plantsoftheworldonline.org/taxon/urn:lsid:ipni.org:names:995737-1
Apocynaceae	Parsonsia	curvisepala	Parsonsia curvisepala	K.Schum.	Parsonsia curvisepala K.Schum.	Bot. Jahrb. Syst. 9: 215 (1887)	Indonesia, Indonesia, Papua New Guinea, Malaysia, Papua New Guinea, Solomon Islands, Philippines	Malaya, New Guinea, Philippines, Solomon Is., Sulawesi	unknown	unknown	80898-1	http://www.plantsoftheworldonline.org/taxon/urn:lsid:ipni.org:names:80898-1
Apocynaceae	Parsonsia	densiflora	Parsonsia densiflora	D.J.Middleton	Parsonsia densiflora D.J.Middleton	Blumea 42: 211 (1997)	Indonesia, Papua New Guinea	New Guinea	unknown	unknown	995738-1	http://www.plantsoftheworldonline.org/taxon/urn:lsid:ipni.org:names:995738-1
Apocynaceae	Parsonsia	flavescens	Parsonsia flavescens	Merr. & L.M.Perry	Parsonsia flavescens Merr. & L.M.Perry	J. Arnold Arbor. 24: 216 (1943)	Indonesia, Papua New Guinea	New Guinea	unknown	unknown	80911-1	http://www.plantsoftheworldonline.org/taxon/urn:lsid:ipni.org:names:80911-1
Apocynaceae	Parsonsia	hebetica	Parsonsia hebetica	Markgr.	Parsonsia hebetica Markgr.	Bot. Jahrb. Syst. 61: 215 (1927)	Indonesia, Papua New Guinea	New Guinea	unknown	unknown	80923-1	http://www.plantsoftheworldonline.org/taxon/urn:lsid:ipni.org:names:80923-1
Apocynaceae	Parsonsia	lata	Parsonsia lata	Markgr.	Parsonsia lata Markgr.	Bot. Jahrb. Syst. 61: 221 (1927)	Indonesia, Indonesia, Papua New Guinea, Papua New Guinea, Solomon Islands	Maluku, New Guinea, Solomon Is.	unknown	unknown	80943-1	http://www.plantsoftheworldonline.org/taxon/urn:lsid:ipni.org:names:80943-1
Apocynaceae	Parsonsia	longiloba	Parsonsia longiloba	D.J.Middleton	Parsonsia longiloba D.J.Middleton	Blumea 42: 217 (1997)	Papua New Guinea	Bismarck Archipelago	unknown	unknown	995740-1	http://www.plantsoftheworldonline.org/taxon/urn:lsid:ipni.org:names:995740-1
Apocynaceae	Parsonsia	marginata	Parsonsia marginata	Markgr.	Parsonsia marginata Markgr.	Bot. Jahrb. Syst. 61: 215 (1927)	Indonesia, Papua New Guinea	New Guinea	unknown	unknown	80959-1	http://www.plantsoftheworldonline.org/taxon/urn:lsid:ipni.org:names:80959-1
Apocynaceae	Parsonsia	novoguineensis	Parsonsia novoguineensis	D.J.Middleton	Parsonsia novoguineensis D.J.Middleton	Blumea 42: 218 (1997)	Indonesia, Papua New Guinea	New Guinea	unknown	unknown	995741-1	http://www.plantsoftheworldonline.org/taxon/urn:lsid:ipni.org:names:995741-1
Apocynaceae	Parsonsia	oligantha	Parsonsia oligantha	(K.Schum.) D.J.Middleton	Parsonsia oligantha (K.Schum.) D.J.Middleton	Blumea 42: 220 (1997)	Indonesia, Papua New Guinea	New Guinea	unknown	unknown	995742-1	http://www.plantsoftheworldonline.org/taxon/urn:lsid:ipni.org:names:995742-1
Apocynaceae	Parsonsia	pedunculata	Parsonsia pedunculata	(Warb.) Markgr.	Parsonsia pedunculata (Warb.) Markgr.	Bot. Jahrb. Syst. 61: 221 (1927)	Papua New Guinea	Bismarck Archipelago	unknown	unknown	80982-1	http://www.plantsoftheworldonline.org/taxon/urn:lsid:ipni.org:names:80982-1
Apocynaceae	Parsonsia	rubra	Parsonsia rubra	Kaneh. & Hatus.	Parsonsia rubra Kaneh. & Hatus.	Bot. Mag. (Tokyo) 55: 500 (1941)	Indonesia, Indonesia, Papua New Guinea	Maluku, New Guinea	unknown	unknown	80996-1	http://www.plantsoftheworldonline.org/taxon/urn:lsid:ipni.org:names:80996-1
Apocynaceae	Parsonsia	sanguinea	Parsonsia sanguinea	(Wernham) Markgr.	Parsonsia sanguinea (Wernham) Markgr.	Bot. Jahrb. Syst. 61: 215 (1927)	Indonesia, Papua New Guinea	New Guinea	unknown	unknown	80997-1	http://www.plantsoftheworldonline.org/taxon/urn:lsid:ipni.org:names:80997-1
Apocynaceae	Parsonsia	schoddei	Parsonsia schoddei	D.J.Middleton	Parsonsia schoddei D.J.Middleton	Blumea 42: 233 (1997)	Indonesia, Papua New Guinea	New Guinea	unknown	unknown	995749-1	http://www.plantsoftheworldonline.org/taxon/urn:lsid:ipni.org:names:995749-1
Apocynaceae	Parsonsia	tenuiflora	Parsonsia tenuiflora	D.J.Middleton	Parsonsia tenuiflora D.J.Middleton	Blumea 42: 237 (1997)	Indonesia, Papua New Guinea	New Guinea	unknown	unknown	995751-1	http://www.plantsoftheworldonline.org/taxon/urn:lsid:ipni.org:names:995751-1
Apocynaceae	Parsonsia	vaccinioides	Parsonsia vaccinioides	(Markgr.) Markgr.	Parsonsia vaccinioides (Markgr.) Markgr.	Bot. Jahrb. Syst. 61: 216 (1927)	Indonesia, Papua New Guinea	New Guinea	unknown	unknown	81015-1	http://www.plantsoftheworldonline.org/taxon/urn:lsid:ipni.org:names:81015-1
Apocynaceae	Parsonsia	velutina	Parsonsia velutina	R.Br.	Parsonsia velutina R.Br.	Prodr. Fl. Nov. Holland.: 466 (1810)	Australia, Indonesia, Indonesia, East Timor, Indonesia, Papua New Guinea	Lesser Sunda Is., Maluku, New Guinea, New South Wales, Northern Territory, Queensland, Western Australia	unknown	unknown	81017-1	http://www.plantsoftheworldonline.org/taxon/urn:lsid:ipni.org:names:81017-1
Apocynaceae	Parsonsia	warenensis	Parsonsia warenensis	Kaneh. & Hatus.	Parsonsia warenensis Kaneh. & Hatus.	Bot. Mag. (Tokyo) 55: 502 (1941)	Indonesia, Papua New Guinea	New Guinea	unknown	unknown	81021-1	http://www.plantsoftheworldonline.org/taxon/urn:lsid:ipni.org:names:81021-1
Apocynaceae	Phyllanthera	lancifolia	Phyllanthera lancifolia	(P.I.Forst.) Venter	Phyllanthera lancifolia (P.I.Forst.) Venter	Ann. Missouri Bot. Gard. 88: 566 (2001)	Indonesia, Papua New Guinea	New Guinea	unknown	unknown	20003297-1	http://www.plantsoftheworldonline.org/taxon/urn:lsid:ipni.org:names:20003297-1
Apocynaceae	Phyllanthera	multinervosa	Phyllanthera multinervosa	(P.I.Forst.) Venter	Phyllanthera multinervosa (P.I.Forst.) Venter	Ann. Missouri Bot. Gard. 88: 566 (2001)	Indonesia, Papua New Guinea	New Guinea	unknown	unknown	20003298-1	http://www.plantsoftheworldonline.org/taxon/urn:lsid:ipni.org:names:20003298-1
Apocynaceae	Phyllanthera	nymanii	Phyllanthera nymanii	(K.Schum.) Venter	Phyllanthera nymanii (K.Schum.) Venter	Ann. Missouri Bot. Gard. 88: 566 (2001)	Indonesia, Papua New Guinea	New Guinea	unknown	unknown	20003301-1	http://www.plantsoftheworldonline.org/taxon/urn:lsid:ipni.org:names:20003301-1
Apocynaceae	Phyllanthera	papillata	Phyllanthera papillata	(P.I.Forst.) Venter	Phyllanthera papillata (P.I.Forst.) Venter	Ann. Missouri Bot. Gard. 88: 566 (2001)	Indonesia, Papua New Guinea	New Guinea	unknown	unknown	20003299-1	http://www.plantsoftheworldonline.org/taxon/urn:lsid:ipni.org:names:20003299-1
Apocynaceae	Phyllanthera	piforsteriana	Phyllanthera piforsteriana	W.N.Takeuchi	Phyllanthera piforsteriana W.N.Takeuchi	Phytotaxa 163: 175 (2014)	Indonesia, Papua New Guinea	New Guinea	unknown	unknown	77140285-1	http://www.plantsoftheworldonline.org/taxon/urn:lsid:ipni.org:names:77140285-1
Apocynaceae	Phyllanthera	takeuchiana	Phyllanthera takeuchiana	P.I.Forst.	Phyllanthera takeuchiana P.I.Forst.	Austrobaileya 6: 329 (2002)	Indonesia, Papua New Guinea	New Guinea	unknown	unknown	20008320-1	http://www.plantsoftheworldonline.org/taxon/urn:lsid:ipni.org:names:20008320-1
Apocynaceae	Rauvolfia	moluccana	Rauvolfia moluccana	Markgr.	Rauvolfia moluccana Markgr.	Blumea 30: 163 (1984)	Indonesia, Indonesia, Papua New Guinea, Papua New Guinea	Bismarck Archipelago, Maluku, New Guinea	unknown	unknown	905087-1	http://www.plantsoftheworldonline.org/taxon/urn:lsid:ipni.org:names:905087-1
Apocynaceae	Rauvolfia	rostrata	Rauvolfia rostrata	Markgr.	Rauvolfia rostrata Markgr.	Bot. Jahrb. Syst. 61: 188 (1927)	Indonesia, Indonesia, Papua New Guinea, Papua New Guinea	Bismarck Archipelago, Maluku, New Guinea	unknown	unknown	81637-1	http://www.plantsoftheworldonline.org/taxon/urn:lsid:ipni.org:names:81637-1
Apocynaceae	Sarcolobus	brachystephanus	Sarcolobus brachystephanus	(Schltr.) P.I.Forst.	Sarcolobus brachystephanus (Schltr.) P.I.Forst.	Austrobaileya 3: 348 (1991)	Indonesia, Papua New Guinea	New Guinea	unknown	unknown	963296-1	http://www.plantsoftheworldonline.org/taxon/urn:lsid:ipni.org:names:963296-1
Apocynaceae	Sarcolobus	globosus	Sarcolobus globosus	Wall.	Sarcolobus globosus Wall.	Asiat. Res. 12: 568 (1816)	Andaman Is., Bangladesh, India, Indonesia, Indonesia, East Timor, Indonesia, Malaysia, Indonesia, Papua New Guinea, Laos, Malaysia, Myanmar, Nicobar Is., Philippines, Thailand, Vietnam	Andaman Is., Bangladesh, Borneo, India, Jawa, Laos, Lesser Sunda Is., Malaya, Maluku, Myanmar, New Guinea, Nicobar Is., Philippines, Sulawesi, Sumatera, Thailand, Vietnam	unknown	unknown	100926-1	http://www.plantsoftheworldonline.org/taxon/urn:lsid:ipni.org:names:100926-1
Apocynaceae	Sarcolobus	hullsii	Sarcolobus hullsii	(F.Muell. ex Benth.) P.I.Forst.	Sarcolobus hullsii (F.Muell. ex Benth.) P.I.Forst.	Austrobaileya 3: 340 (1991)	Australia, Indonesia, Papua New Guinea	New Guinea, Northern Territory, Queensland	unknown	unknown	963295-1	http://www.plantsoftheworldonline.org/taxon/urn:lsid:ipni.org:names:963295-1
Apocynaceae	Sarcolobus	kaniensis	Sarcolobus kaniensis	(Schltr.) P.I.Forst.	Sarcolobus kaniensis (Schltr.) P.I.Forst.	Austrobaileya 3: 350 (1991)	Indonesia, Papua New Guinea	New Guinea	unknown	unknown	963297-1	http://www.plantsoftheworldonline.org/taxon/urn:lsid:ipni.org:names:963297-1
Apocynaceae	Sarcolobus	oblongus	Sarcolobus oblongus	Rintz	Sarcolobus oblongus Rintz	Blumea 26: 77 (1980)	Indonesia, Papua New Guinea, Papua New Guinea, Solomon Islands	New Guinea, Solomon Is.	unknown	unknown	100931-1	http://www.plantsoftheworldonline.org/taxon/urn:lsid:ipni.org:names:100931-1
Apocynaceae	Sarcolobus	porcatus	Sarcolobus porcatus	P.I.Forst.	Sarcolobus porcatus P.I.Forst.	Austrobaileya 3: 353 (1991)	Indonesia, Papua New Guinea	New Guinea	unknown	unknown	960075-1	http://www.plantsoftheworldonline.org/taxon/urn:lsid:ipni.org:names:960075-1
Apocynaceae	Sarcolobus	retusus	Sarcolobus retusus	K.Schum.	Sarcolobus retusus K.Schum.	K.M.Schumann &amp; U.M.Hollrung, Fl. Kais. Wilh. Land: 109 (1889)	Caroline Is., Indonesia, Indonesia, Papua New Guinea, New Caledonia, Papua New Guinea, Papua New Guinea, Solomon Islands, Philippines	Bismarck Archipelago, Caroline Is., Maluku, New Caledonia, New Guinea, Philippines, Solomon Is., Sulawesi	unknown	unknown	100936-1	http://www.plantsoftheworldonline.org/taxon/urn:lsid:ipni.org:names:100936-1
Apocynaceae	Sarcolobus	rubescens	Sarcolobus rubescens	P.I.Forst.	Sarcolobus rubescens P.I.Forst.	Muelleria 8: 279 (1995)	Indonesia, Papua New Guinea	New Guinea	unknown	unknown	984148-1	http://www.plantsoftheworldonline.org/taxon/urn:lsid:ipni.org:names:984148-1
Apocynaceae	Sarcolobus	spathulatus	Sarcolobus spathulatus	P.I.Forst.	Sarcolobus spathulatus P.I.Forst.	Austrobaileya 3: 345 (1991)	Indonesia, Papua New Guinea	New Guinea	unknown	unknown	960074-1	http://www.plantsoftheworldonline.org/taxon/urn:lsid:ipni.org:names:960074-1
Apocynaceae	Sarcolobus	vittatus	Sarcolobus vittatus	P.I.Forst.	Sarcolobus vittatus P.I.Forst.	Austrobaileya 3: 343 (1991)	Australia, Indonesia, Papua New Guinea	New Guinea, Queensland	unknown	unknown	960073-1	http://www.plantsoftheworldonline.org/taxon/urn:lsid:ipni.org:names:960073-1
Apocynaceae	Secamone	elliptica	Secamone elliptica	R.Br.	Secamone elliptica R.Br.	Prodr. Fl. Nov. Holland.: 464 (1810)	Australia, Cambodia, China, Indonesia, Indonesia, East Timor, Indonesia, Papua New Guinea, Laos, Malaysia, New Caledonia, Philippines, Taiwan, Thailand, Vietnam	Cambodia, China South-Central, China Southeast, Hainan, Jawa, Laos, Lesser Sunda Is., Malaya, New Caledonia, New Guinea, New South Wales, Northern Territory, Philippines, Queensland, Taiwan, Thailand, Vietnam, Western Australia	unknown	unknown	101324-1	http://www.plantsoftheworldonline.org/taxon/urn:lsid:ipni.org:names:101324-1
Apocynaceae	Secamone	lineata	Secamone lineata	Blume	Secamone lineata Blume	Bijdr. Fl. Ned. Ind.: 1051 (1826)	Australia, Indonesia, Papua New Guinea	Bismarck Archipelago, Jawa, Queensland	unknown	unknown	101353-1	http://www.plantsoftheworldonline.org/taxon/urn:lsid:ipni.org:names:101353-1
Apocynaceae	Secamone	timorensis	Secamone timorensis	Decne.	Secamone timorensis Decne.	A.P.de Candolle, Prodr. 8: 502 (1844)	Australia, Indonesia, East Timor, Indonesia, Papua New Guinea	Lesser Sunda Is., New Guinea, Western Australia	unknown	unknown	101399-1	http://www.plantsoftheworldonline.org/taxon/urn:lsid:ipni.org:names:101399-1
Apocynaceae	Strophanthus	caudatus	Strophanthus caudatus	(L.) Kurz	Strophanthus caudatus (L.) Kurz	J. Asiat. Soc. Bengal, Pt. 2, Nat. Hist. 46: 257 (1877)	Andaman Is., Cambodia, China, Indonesia, Indonesia, East Timor, Indonesia, Malaysia, Indonesia, Papua New Guinea, Laos, Malaysia, Myanmar, Nicobar Is., Philippines, Thailand, Vietnam	Andaman Is., Borneo, Cambodia, China Southeast, Jawa, Laos, Lesser Sunda Is., Malaya, Maluku, Myanmar, New Guinea, Nicobar Is., Philippines, Sulawesi, Sumatera, Thailand, Vietnam	Taiwan	Taiwan	81867-1	http://www.plantsoftheworldonline.org/taxon/urn:lsid:ipni.org:names:81867-1
Apocynaceae	Tabernaemontana	aurantiaca	Tabernaemontana aurantiaca	Gaudich.	Tabernaemontana aurantiaca Gaudich.	Voy. Uranie: 50 (1830)	Caroline Is., Indonesia, Indonesia, Papua New Guinea, Papua New Guinea, Papua New Guinea, Solomon Islands, Santa Cruz Is., Vanuatu	Bismarck Archipelago, Caroline Is., Maluku, New Guinea, Santa Cruz Is., Solomon Is., Vanuatu	unknown	unknown	82013-1	http://www.plantsoftheworldonline.org/taxon/urn:lsid:ipni.org:names:82013-1
Apocynaceae	Tabernaemontana	pandacaqui	Tabernaemontana pandacaqui	Poir.	Tabernaemontana pandacaqui Poir.	J.B.A.P.M.de Lamarck, Encycl. 7: 529 (1806)	Australia, China, Fiji, Indonesia, Indonesia, East Timor, Indonesia, Malaysia, Indonesia, Papua New Guinea, Malaysia, Marianas, New Caledonia, Philippines, Samoa, Society Is., Taiwan, Thailand, Tonga, Tuamotu, Vanuatu	Borneo, China South-Central, China Southeast, Fiji, Jawa, Lesser Sunda Is., Malaya, Maluku, Marianas, New Caledonia, New Guinea, New South Wales, Northern Territory, Philippines, Queensland, Samoa, Society Is., Sulawesi, Taiwan, Thailand, Tonga, Tuamotu, Vanuatu, Western Australia	Panama, Trinidad-Tobago, Windward Is.	Panama, Trinidad-Tobago, Windward Is.	82269-1	http://www.plantsoftheworldonline.org/taxon/urn:lsid:ipni.org:names:82269-1
Apocynaceae	Tabernaemontana	remota	Tabernaemontana remota	Leeuwenb.	Tabernaemontana remota Leeuwenb.	Revis. Tabernaemontana 1: 191 (1991)	Indonesia, Indonesia, Papua New Guinea	New Guinea, Sulawesi	unknown	unknown	959224-1	http://www.plantsoftheworldonline.org/taxon/urn:lsid:ipni.org:names:959224-1
Apocynaceae	Tabernaemontana	salomonensis	Tabernaemontana salomonensis	(Markgr.) Leeuwenb.	Tabernaemontana salomonensis (Markgr.) Leeuwenb.	Revis. Tabernaemontana 1: 193 (1991)	Papua New Guinea, Solomon Islands	Solomon Is.	unknown	unknown	962696-1	http://www.plantsoftheworldonline.org/taxon/urn:lsid:ipni.org:names:962696-1
Apocynaceae	Toxocarpus	barbatus	Toxocarpus barbatus	Schltr.	Toxocarpus barbatus Schltr.	Bot. Jahrb. Syst. 50: 93 (1913)	Indonesia, Papua New Guinea	New Guinea	unknown	unknown	102187-1	http://www.plantsoftheworldonline.org/taxon/urn:lsid:ipni.org:names:102187-1
Apocynaceae	Toxocarpus	cyclosepalus	Toxocarpus cyclosepalus	Markgr.	Toxocarpus cyclosepalus Markgr.	J. Arnold Arbor. 10: 84 (1929)	Indonesia, Papua New Guinea	New Guinea	unknown	unknown	102199-1	http://www.plantsoftheworldonline.org/taxon/urn:lsid:ipni.org:names:102199-1
Apocynaceae	Toxocarpus	ellipticus	Toxocarpus ellipticus	Schltr.	Toxocarpus ellipticus Schltr.	Bot. Jahrb. Syst. 50: 91 (1913)	Indonesia, Papua New Guinea	New Guinea	unknown	unknown	102201-1	http://www.plantsoftheworldonline.org/taxon/urn:lsid:ipni.org:names:102201-1
Apocynaceae	Toxocarpus	excisus	Toxocarpus excisus	Schltr.	Toxocarpus excisus Schltr.	Bot. Jahrb. Syst. 50: 92 (1913)	Indonesia, Papua New Guinea	New Guinea	unknown	unknown	102204-1	http://www.plantsoftheworldonline.org/taxon/urn:lsid:ipni.org:names:102204-1
Apocynaceae	Toxocarpus	oliganthus	Toxocarpus oliganthus	Schltr.	Toxocarpus oliganthus Schltr.	Bot. Jahrb. Syst. 50: 91 (1913)	Indonesia, Papua New Guinea	New Guinea	unknown	unknown	102238-1	http://www.plantsoftheworldonline.org/taxon/urn:lsid:ipni.org:names:102238-1
Apocynaceae	Urceola	javanica	Urceola javanica	(Blume) Boerl.	Urceola javanica (Blume) Boerl.	Handl. Fl. Ned. Ind. 2: 399 (1899)	Indonesia, Indonesia, Malaysia, Indonesia, Papua New Guinea	Borneo, Jawa, Maluku, New Guinea, Sulawesi, Sumatera	unknown	unknown	82589-1	http://www.plantsoftheworldonline.org/taxon/urn:lsid:ipni.org:names:82589-1
Apocynaceae	Vincetoxicum	bilobatum	Vincetoxicum bilobatum	(P.I.Forst.) Meve & Liede	Vincetoxicum bilobatum (P.I.Forst.) Meve & Liede	Phytotaxa 369: 135 (2018)	Indonesia, Papua New Guinea	New Guinea	unknown	unknown	77190191-1	http://www.plantsoftheworldonline.org/taxon/urn:lsid:ipni.org:names:77190191-1
Apocynaceae	Vincetoxicum	brachystelmoides	Vincetoxicum brachystelmoides	(P.I.Forst.) Liede	Vincetoxicum brachystelmoides (P.I.Forst.) Liede	Taxon 45: 205 (1996)	Australia, Indonesia, Papua New Guinea	New Guinea, Northern Territory, Queensland	unknown	unknown	988910-1	http://www.plantsoftheworldonline.org/taxon/urn:lsid:ipni.org:names:988910-1
Apocynaceae	Vincetoxicum	brassii	Vincetoxicum brassii	(P.I.Forst.) Meve & Liede	Vincetoxicum brassii (P.I.Forst.) Meve & Liede	Phytotaxa 369: 135 (2018)	Indonesia, Papua New Guinea	New Guinea	unknown	unknown	77190194-1	http://www.plantsoftheworldonline.org/taxon/urn:lsid:ipni.org:names:77190194-1
Apocynaceae	Vincetoxicum	carnosum	Vincetoxicum carnosum	(R.Br.) Benth.	Vincetoxicum carnosum (R.Br.) Benth.	Fl. Austral. 4: 331 (1868)	Australia, Cambodia, Indonesia, Indonesia, East Timor, Indonesia, Papua New Guinea, Malaysia, Nicobar Is., Philippines, Thailand	Cambodia, Jawa, Lesser Sunda Is., Malaya, New Guinea, New South Wales, Nicobar Is., Northern Territory, Philippines, Queensland, Thailand, Western Australia	unknown	unknown	102713-1	http://www.plantsoftheworldonline.org/taxon/urn:lsid:ipni.org:names:102713-1
Apocynaceae	Vincetoxicum	cissoides	Vincetoxicum cissoides	(Blume) Kuntze	Vincetoxicum cissoides (Blume) Kuntze	Revis. Gen. Pl. 2: 424 (1891)	Andaman Is., Indonesia, Indonesia, Malaysia, Indonesia, Papua New Guinea, Malaysia	Andaman Is., Borneo, Jawa, Malaya, Maluku, New Guinea	unknown	unknown	102726-1	http://www.plantsoftheworldonline.org/taxon/urn:lsid:ipni.org:names:102726-1
Apocynaceae	Vincetoxicum	flexuosum	Vincetoxicum flexuosum	(R.Br.) Kuntze	Vincetoxicum flexuosum (R.Br.) Kuntze	Revis. Gen. Pl. 2: 424 (1891)	Andaman Is., Australia, Bangladesh, Cambodia, Caroline Is., China, India, Indonesia, Indonesia, East Timor, Indonesia, Malaysia, Indonesia, Papua New Guinea, Laos, Malaysia, Myanmar, Nicobar Is., Philippines, Sri Lanka, Taiwan, Thailand, Vietnam	Andaman Is., Assam, Bangladesh, Borneo, Cambodia, Caroline Is., China North-Central, China South-Central, China Southeast, Hainan, India, Jawa, Laos, Lesser Sunda Is., Malaya, Maluku, Myanmar, New Guinea, Nicobar Is., Northern Territory, Philippines, Queensland, Sri Lanka, Sulawesi, Sumatera, Taiwan, Thailand, Vietnam, Western Australia	unknown	unknown	102775-1	http://www.plantsoftheworldonline.org/taxon/urn:lsid:ipni.org:names:102775-1
Apocynaceae	Vincetoxicum	glabriflorum	Vincetoxicum glabriflorum	(Warb.) Meve & Liede	Vincetoxicum glabriflorum (Warb.) Meve & Liede	Phytotaxa 369: 146 (2018)	Indonesia, Papua New Guinea, Papua New Guinea, Papua New Guinea, Solomon Islands	Bismarck Archipelago, New Guinea, Solomon Is.	unknown	unknown	77190226-1	http://www.plantsoftheworldonline.org/taxon/urn:lsid:ipni.org:names:77190226-1
Apocynaceae	Vincetoxicum	hellwigii	Vincetoxicum hellwigii	(Warb.) Meve & Liede	Vincetoxicum hellwigii (Warb.) Meve & Liede	Phytotaxa 369: 147 (2018)	Indonesia, Papua New Guinea	New Guinea	unknown	unknown	77190234-1	http://www.plantsoftheworldonline.org/taxon/urn:lsid:ipni.org:names:77190234-1
Apocynaceae	Vincetoxicum	rechingeri	Vincetoxicum rechingeri	(Schltr.) Meve & Liede	Vincetoxicum rechingeri (Schltr.) Meve & Liede	Phytotaxa 369: 159 (2018)	Papua New Guinea, Solomon Islands	Solomon Is.	unknown	unknown	77190274-1	http://www.plantsoftheworldonline.org/taxon/urn:lsid:ipni.org:names:77190274-1
Apocynaceae	Voacanga	grandifolia	Voacanga grandifolia	(Miq.) Rolfe	Voacanga grandifolia (Miq.) Rolfe	J. Bot. 21: 202 (1883)	Australia, Indonesia, Indonesia, East Timor, Indonesia, Papua New Guinea, Philippines	Jawa, Lesser Sunda Is., Maluku, New Guinea, Philippines, Queensland, Sulawesi	India	India	82740-1	http://www.plantsoftheworldonline.org/taxon/urn:lsid:ipni.org:names:82740-1
Apocynaceae	Wrightia	laevis	Wrightia laevis	Hook.f.	Wrightia laevis Hook.f.	Fl. Brit. India 3: 654 (1882)	Australia, Cambodia, China, Indonesia, Indonesia, Papua New Guinea, Laos, Malaysia, Myanmar, Papua New Guinea, Philippines, Thailand, Vietnam	Bismarck Archipelago, Cambodia, China South-Central, China Southeast, Hainan, Laos, Malaya, Myanmar, New Guinea, Philippines, Queensland, Sumatera, Thailand, Vietnam	unknown	unknown	82858-1	http://www.plantsoftheworldonline.org/taxon/urn:lsid:ipni.org:names:82858-1
Apocynaceae	Wrightia	novobritannica	Wrightia novobritannica	(Ngan) D.J.Middleton	Wrightia novobritannica (Ngan) D.J.Middleton	Harvard Pap. Bot. 10: 171 (2005)	Papua New Guinea	Bismarck Archipelago	unknown	unknown	60441531-2	http://www.plantsoftheworldonline.org/taxon/urn:lsid:ipni.org:names:60441531-2
Apocynaceae	Wrightia	pubescens	Wrightia pubescens	R.Br.	Wrightia pubescens R.Br.	Asclepiadeae: 59 (1810)	Australia, Cambodia, China, Indonesia, Indonesia, East Timor, Indonesia, Papua New Guinea, Laos, Malaysia, Philippines, Thailand, Vietnam	Cambodia, China South-Central, China Southeast, Hainan, Jawa, Laos, Lesser Sunda Is., Malaya, Maluku, New Guinea, Northern Territory, Philippines, Queensland, Sulawesi, Sumatera, Thailand, Vietnam	unknown	unknown	82875-1	http://www.plantsoftheworldonline.org/taxon/urn:lsid:ipni.org:names:82875-1
Aponogetonaceae	Aponogeton	loriae	Aponogeton loriae	Martelli	Aponogeton loriae Martelli	Nuovo Giorn. Bot. Ital., n.s., 3: 472 (1897)	Indonesia, Papua New Guinea	New Guinea	unknown	unknown	602868-1	http://www.plantsoftheworldonline.org/taxon/urn:lsid:ipni.org:names:602868-1
Aponogetonaceae	Aponogeton	womersleyi	Aponogeton womersleyi	H.Bruggen	Aponogeton womersleyi H.Bruggen	Blumea 18: 477 (1970)	Indonesia, Papua New Guinea	New Guinea	unknown	unknown	82974-1	http://www.plantsoftheworldonline.org/taxon/urn:lsid:ipni.org:names:82974-1
Aquifoliaceae	Ilex	arnhemensis	Ilex arnhemensis	(F.Muell.) Loes.	Ilex arnhemensis (F.Muell.) Loes.	H.G.A.Engler &amp; K.A.E.Prantl, Nat. Pflanzenfam., Nachtr. 1: 218 (1897)	Australia, Indonesia, Papua New Guinea	New Guinea, Northern Territory, Queensland	unknown	unknown	83062-1	http://www.plantsoftheworldonline.org/taxon/urn:lsid:ipni.org:names:83062-1
Aquifoliaceae	Ilex	cymosa	Ilex cymosa	Blume	Ilex cymosa Blume	Bijdr. Fl. Ned. Ind.: 1149 (1827)	Cambodia, Indonesia, Indonesia, Malaysia, Indonesia, Papua New Guinea, Malaysia, Myanmar, Papua New Guinea, Papua New Guinea, Solomon Islands, Philippines, Vietnam	Bismarck Archipelago, Borneo, Cambodia, Jawa, Malaya, Maluku, Myanmar, New Guinea, Philippines, Solomon Is., Sulawesi, Sumatera, Vietnam	unknown	unknown	83213-1	http://www.plantsoftheworldonline.org/taxon/urn:lsid:ipni.org:names:83213-1
Aquifoliaceae	Ilex	emmae	Ilex emmae	D.M.Hicks	Ilex emmae D.M.Hicks	Kew Bull. 59: 581 (2004)	Indonesia, Papua New Guinea	New Guinea	unknown	unknown	77065007-1	http://www.plantsoftheworldonline.org/taxon/urn:lsid:ipni.org:names:77065007-1
Aquifoliaceae	Ilex	hicksii	Ilex hicksii	I.M.Turner	Ilex hicksii I.M.Turner	Ann. Bot. Fenn. 51: 307 (2014)	Indonesia, Papua New Guinea	New Guinea	unknown	unknown	77143678-1	http://www.plantsoftheworldonline.org/taxon/urn:lsid:ipni.org:names:77143678-1
Aquifoliaceae	Ilex	malaccensis	Ilex malaccensis	Loes.	Ilex malaccensis Loes.	Nova Acta Acad. Caes. Leop.-Carol. German. Nat. Cur. 78: 432 (1901)	Indonesia, Papua New Guinea, Malaysia	Malaya, New Guinea	unknown	unknown	83491-1	http://www.plantsoftheworldonline.org/taxon/urn:lsid:ipni.org:names:83491-1
Aquifoliaceae	Ilex	stenura	Ilex stenura	(Merr. & L.M.Perry) D.M.Hicks	Ilex stenura (Merr. & L.M.Perry) D.M.Hicks	Kew Bull. 61: 540 (2007)	Indonesia, Papua New Guinea	New Guinea	unknown	unknown	77075896-1	http://www.plantsoftheworldonline.org/taxon/urn:lsid:ipni.org:names:77075896-1
Aquifoliaceae	Ilex	toroidea	Ilex toroidea	D.M.Hicks	Ilex toroidea D.M.Hicks	Kew Bull. 61: 543 (2007)	Indonesia, Papua New Guinea	New Guinea	unknown	unknown	77075897-1	http://www.plantsoftheworldonline.org/taxon/urn:lsid:ipni.org:names:77075897-1
Aquifoliaceae	Ilex	vitiensis	Ilex vitiensis	A.Gray	Ilex vitiensis A.Gray	U.S. Expl. Exped., Phan. 1: 295 (1854)	Fiji, Papua New Guinea, Solomon Islands	Fiji, Solomon Is.	unknown	unknown	83860-1	http://www.plantsoftheworldonline.org/taxon/urn:lsid:ipni.org:names:83860-1
Araceae	Aglaonema	marantifolium	Aglaonema marantifolium	Blume	Aglaonema marantifolium Blume	Rumphia 1: 153 (1837)	Indonesia, Indonesia, Papua New Guinea	Maluku, New Guinea	unknown	unknown	84078-1	http://www.plantsoftheworldonline.org/taxon/urn:lsid:ipni.org:names:84078-1
Araceae	Alocasia	aequiloba	Alocasia aequiloba	N.E.Br.	Alocasia aequiloba N.E.Br.	Bull. Misc. Inform. Kew 1895: 119 (1895)	Indonesia, Papua New Guinea, Papua New Guinea	Bismarck Archipelago, New Guinea	unknown	unknown	84122-1	http://www.plantsoftheworldonline.org/taxon/urn:lsid:ipni.org:names:84122-1
Araceae	Alocasia	augustiana	Alocasia augustiana	L.Linden & Rodigas	Alocasia augustiana L.Linden & Rodigas	Ill. Hort. 33: 61 (1886)	Indonesia, Papua New Guinea	New Guinea	unknown	unknown	84131-1	http://www.plantsoftheworldonline.org/taxon/urn:lsid:ipni.org:names:84131-1
Araceae	Alocasia	boa	Alocasia boa	A.Hay	Alocasia boa A.Hay	Blumea 35: 517 (1991)	Indonesia, Papua New Guinea	New Guinea	unknown	unknown	959173-1	http://www.plantsoftheworldonline.org/taxon/urn:lsid:ipni.org:names:959173-1
Araceae	Alocasia	brancifolia	Alocasia brancifolia	(Schott) A.Hay	Alocasia brancifolia (Schott) A.Hay	Aroids Papua New Guinea: 31 (1990)	Indonesia, Indonesia, Papua New Guinea	Maluku, New Guinea	unknown	unknown	962406-1	http://www.plantsoftheworldonline.org/taxon/urn:lsid:ipni.org:names:962406-1
Araceae	Alocasia	devansayana	Alocasia devansayana	(L.Linden & Rodigas) Engl.	Alocasia devansayana (L.Linden & Rodigas) Engl.	Nova Guinea 8: 808 (1912)	Indonesia, Papua New Guinea	New Guinea	unknown	unknown	84161-1	http://www.plantsoftheworldonline.org/taxon/urn:lsid:ipni.org:names:84161-1
Araceae	Alocasia	flabellifera	Alocasia flabellifera	A.Hay	Alocasia flabellifera A.Hay	Blumea 35: 537 (1991)	Indonesia, Papua New Guinea	New Guinea	unknown	unknown	959176-1	http://www.plantsoftheworldonline.org/taxon/urn:lsid:ipni.org:names:959176-1
Araceae	Alocasia	hollrungii	Alocasia hollrungii	Engl.	Alocasia hollrungii Engl.	Bot. Jahrb. Syst. 25: 24 (1898)	Indonesia, Papua New Guinea, Papua New Guinea	Bismarck Archipelago, New Guinea	unknown	unknown	84180-1	http://www.plantsoftheworldonline.org/taxon/urn:lsid:ipni.org:names:84180-1
Araceae	Alocasia	lancifolia	Alocasia lancifolia	Engl.	Alocasia lancifolia Engl.	Nova Guinea 8: 807 (1912)	Indonesia, Papua New Guinea	New Guinea	unknown	unknown	84188-1	http://www.plantsoftheworldonline.org/taxon/urn:lsid:ipni.org:names:84188-1
Araceae	Alocasia	lauterbachiana	Alocasia lauterbachiana	(Engl.) A.Hay	Alocasia lauterbachiana (Engl.) A.Hay	Aroids Papua New Guinea: 31 (1990)	Indonesia, Papua New Guinea, Papua New Guinea	Bismarck Archipelago, New Guinea	unknown	unknown	962407-1	http://www.plantsoftheworldonline.org/taxon/urn:lsid:ipni.org:names:962407-1
Araceae	Alocasia	macrorrhizos	Alocasia macrorrhizos	(L.) G.Don	Alocasia macrorrhizos (L.) G.Don	R.Sweet, Hort. Brit., ed. 3: 631 (1839)	Australia, Indonesia, Indonesia, Malaysia, Indonesia, Papua New Guinea, Papua New Guinea, Papua New Guinea, Solomon Islands, Philippines	Bismarck Archipelago, Borneo, Maluku, New Guinea, Philippines, Queensland, Solomon Is., Sulawesi	Andaman Is., Bangladesh, Bhutan, India, Brazil, Cambodia, Caroline Is., Chagos Archipelago, China, Comoros, Cook Is., Costa Rica, Cuba, Dominican Republic, Fiji, Galapagos, Gilbert Is., Guinea, Gulf of Guinea Is., Haiti, Honduras, India, Indonesia, Indonesia, East Timor, Jamaica, Laos, Leeward Is., Malaysia, Maldives, Marianas, Marquesas, Marshall Is., New Caledonia, Nicaragua, Niue, Paraguay, Po…	Andaman Is., Assam, Bangladesh, Brazil Northeast, Cambodia, Caroline Is., Chagos Archipelago, China South-Central, China Southeast, Comoros, Cook Is., Costa Rica, Cuba, Dominican Republic, East Himalaya, Fiji, Galapagos, Gilbert Is., Guinea, Gulf of Guinea Is., Hainan, Haiti, Hawaii, Honduras, India, Jamaica, Jawa, Laos, Leeward Is., Lesser Sunda Is., Malaya, Maldives, Marianas, Marquesas, Marsha…	60444565-2	http://www.plantsoftheworldonline.org/taxon/urn:lsid:ipni.org:names:60444565-2
Araceae	Alocasia	monticola	Alocasia monticola	A.Hay	Alocasia monticola A.Hay	Blumea 35: 527 (1991)	Indonesia, Papua New Guinea	New Guinea	unknown	unknown	959175-1	http://www.plantsoftheworldonline.org/taxon/urn:lsid:ipni.org:names:959175-1
Araceae	Alocasia	nicolsonii	Alocasia nicolsonii	A.Hay	Alocasia nicolsonii A.Hay	Blumea 35: 505 (1991)	Indonesia, Papua New Guinea	New Guinea	unknown	unknown	959172-1	http://www.plantsoftheworldonline.org/taxon/urn:lsid:ipni.org:names:959172-1
Araceae	Alocasia	pyrospatha	Alocasia pyrospatha	A.Hay	Alocasia pyrospatha A.Hay	Blumea 35: 519 (1991)	Indonesia, Papua New Guinea	New Guinea	unknown	unknown	959174-1	http://www.plantsoftheworldonline.org/taxon/urn:lsid:ipni.org:names:959174-1
Araceae	Alocasia	simonsiana	Alocasia simonsiana	A.Hay	Alocasia simonsiana A.Hay	Blumea 38: 332 (1994)	Indonesia, Papua New Guinea	New Guinea	unknown	unknown	977534-1	http://www.plantsoftheworldonline.org/taxon/urn:lsid:ipni.org:names:977534-1
Araceae	Alocasia	wentii	Alocasia wentii	Engl. & K.Krause	Alocasia wentii Engl. & K.Krause	Bot. Jahrb. Syst. 54: 90 (1916)	Indonesia, Papua New Guinea	New Guinea	unknown	unknown	84267-1	http://www.plantsoftheworldonline.org/taxon/urn:lsid:ipni.org:names:84267-1
Araceae	Amorphophallus	galbra	Amorphophallus galbra	F.M.Bailey	Amorphophallus galbra F.M.Bailey	Bot. Bull. Dept. Agric. Queensland 7: 68 (1893)	Australia, Indonesia, Papua New Guinea	New Guinea, Northern Territory, Queensland, Western Australia	unknown	unknown	84350-1	http://www.plantsoftheworldonline.org/taxon/urn:lsid:ipni.org:names:84350-1
Araceae	Amorphophallus	paeoniifolius	Amorphophallus paeoniifolius	(Dennst.) Nicolson	Amorphophallus paeoniifolius (Dennst.) Nicolson	Taxon 26: 337 (1977)	Andaman Is., Australia, Bangladesh, Bhutan, India, Cambodia, China, India, Indonesia, Indonesia, East Timor, Indonesia, Malaysia, Indonesia, Papua New Guinea, Laos, Malaysia, Myanmar, Philippines, Sri Lanka, Taiwan, Thailand, Vietnam	Andaman Is., Assam, Bangladesh, Borneo, Cambodia, China South-Central, China Southeast, East Himalaya, Hainan, India, Jawa, Laos, Lesser Sunda Is., Malaya, Maluku, Myanmar, New Guinea, Northern Territory, Philippines, Sri Lanka, Sulawesi, Sumatera, Taiwan, Thailand, Vietnam	Comoros, Cook Is., Fiji, Madagascar, Marquesas, New Caledonia, Niue, Samoa, Seychelles, Society Is., Trinidad-Tobago	Comoros, Cook Is., Fiji, Madagascar, Marquesas, New Caledonia, Niue, Samoa, Seychelles, Society Is., Trinidad-Tobago	60444138-2	http://www.plantsoftheworldonline.org/taxon/urn:lsid:ipni.org:names:60444138-2
Araceae	Amydrium	zippelianum	Amydrium zippelianum	(Schott) Nicolson	Amydrium zippelianum (Schott) Nicolson	Blumea 16: 126 (1968)	Indonesia, Indonesia, Papua New Guinea, Philippines	Maluku, New Guinea, Philippines, Sulawesi	unknown	unknown	84477-1	http://www.plantsoftheworldonline.org/taxon/urn:lsid:ipni.org:names:84477-1
Araceae	Cryptocoryne	ciliata	Cryptocoryne ciliata	(Roxb.) Schott	Cryptocoryne ciliata (Roxb.) Schott	H.W.Schott &amp; S.L.Endlicher, Melet. Bot.: 16 (1832)	Bangladesh, Cambodia, India, Indonesia, Indonesia, Malaysia, Indonesia, Papua New Guinea, Malaysia, Myanmar, Nicobar Is., Philippines, Thailand, Vietnam	Bangladesh, Borneo, Cambodia, India, Jawa, Malaya, Maluku, Myanmar, New Guinea, Nicobar Is., Philippines, Sulawesi, Sumatera, Thailand, Vietnam	unknown	unknown	86671-1	http://www.plantsoftheworldonline.org/taxon/urn:lsid:ipni.org:names:86671-1
Araceae	Cryptocoryne	dewitii	Cryptocoryne dewitii	N.Jacobsen	Cryptocoryne dewitii N.Jacobsen	Bot. Not. 130: 381 (1977)	Indonesia, Papua New Guinea	New Guinea	unknown	unknown	86682-1	http://www.plantsoftheworldonline.org/taxon/urn:lsid:ipni.org:names:86682-1
Araceae	Cryptocoryne	versteegii	Cryptocoryne versteegii	Engl.	Cryptocoryne versteegii Engl.	Nova Guinea 8: 251 (1910)	Indonesia, Papua New Guinea	New Guinea	unknown	unknown	86747-1	http://www.plantsoftheworldonline.org/taxon/urn:lsid:ipni.org:names:86747-1
Araceae	Cyrtosperma	beccarianum	Cyrtosperma beccarianum	A.Hay	Cyrtosperma beccarianum A.Hay	Blumea 33: 455 (1988)	Indonesia, Papua New Guinea	New Guinea	unknown	unknown	935719-1	http://www.plantsoftheworldonline.org/taxon/urn:lsid:ipni.org:names:935719-1
Araceae	Cyrtosperma	bougainvillense	Cyrtosperma bougainvillense	A.Hay	Cyrtosperma bougainvillense A.Hay	Blumea 33: 441 (1988)	Papua New Guinea, Solomon Islands	Solomon Is.	unknown	unknown	935716-1	http://www.plantsoftheworldonline.org/taxon/urn:lsid:ipni.org:names:935716-1
Araceae	Cyrtosperma	brassii	Cyrtosperma brassii	A.Hay	Cyrtosperma brassii A.Hay	Blumea 33: 439 (1988)	Indonesia, Papua New Guinea	New Guinea	unknown	unknown	935715-1	http://www.plantsoftheworldonline.org/taxon/urn:lsid:ipni.org:names:935715-1
Araceae	Cyrtosperma	carrii	Cyrtosperma carrii	A.Hay	Cyrtosperma carrii A.Hay	Blumea 33: 450 (1988)	Indonesia, Papua New Guinea	New Guinea	unknown	unknown	935718-1	http://www.plantsoftheworldonline.org/taxon/urn:lsid:ipni.org:names:935718-1
Araceae	Cyrtosperma	cuspidispathum	Cyrtosperma cuspidispathum	Alderw.	Cyrtosperma cuspidispathum Alderw.	Bull. Jard. Bot. Buitenzorg, ser. 3, 1: 371 (1920)	Indonesia, Papua New Guinea	New Guinea	unknown	unknown	86814-1	http://www.plantsoftheworldonline.org/taxon/urn:lsid:ipni.org:names:86814-1
Araceae	Cyrtosperma	giganteum	Cyrtosperma giganteum	Engl.	Cyrtosperma giganteum Engl.	Nova Guinea 8: 249 (1910)	Indonesia, Papua New Guinea	New Guinea	unknown	unknown	86818-1	http://www.plantsoftheworldonline.org/taxon/urn:lsid:ipni.org:names:86818-1
Araceae	Cyrtosperma	gressittiorum	Cyrtosperma gressittiorum	A.Hay	Cyrtosperma gressittiorum A.Hay	Blumea 33: 439 (1988)	Indonesia, Papua New Guinea	New Guinea	unknown	unknown	935714-1	http://www.plantsoftheworldonline.org/taxon/urn:lsid:ipni.org:names:935714-1
Araceae	Cyrtosperma	hambalii	Cyrtosperma hambalii	A.Dearden & A.Hay	Cyrtosperma hambalii A.Dearden & A.Hay	Aroideana 24: 102 (2001)	Indonesia, Papua New Guinea	New Guinea	unknown	unknown	20001020-1	http://www.plantsoftheworldonline.org/taxon/urn:lsid:ipni.org:names:20001020-1
Araceae	Cyrtosperma	johnstonii	Cyrtosperma johnstonii	(W.Bull ex T.Moore & Mast.) N.E.Br.	Cyrtosperma johnstonii (W.Bull ex T.Moore & Mast.) N.E.Br.	Gard. Chron., n.s., 18: 808 (1882)	Papua New Guinea, Solomon Islands	Solomon Is.	unknown	unknown	86822-1	http://www.plantsoftheworldonline.org/taxon/urn:lsid:ipni.org:names:86822-1
Araceae	Cyrtosperma	kokodense	Cyrtosperma kokodense	A.Hay	Cyrtosperma kokodense A.Hay	Blumea 33: 447 (1988)	Indonesia, Papua New Guinea	New Guinea	unknown	unknown	935717-1	http://www.plantsoftheworldonline.org/taxon/urn:lsid:ipni.org:names:935717-1
Araceae	Cyrtosperma	macrotum	Cyrtosperma macrotum	Becc. ex Engl.	Cyrtosperma macrotum Becc. ex Engl.	Bull. Soc. Tosc. Ortic. 4: 295 (1879)	Indonesia, Papua New Guinea	New Guinea	unknown	unknown	86824-1	http://www.plantsoftheworldonline.org/taxon/urn:lsid:ipni.org:names:86824-1
Araceae	Cyrtosperma	merkusii	Cyrtosperma merkusii	(Hassk.) Schott	Cyrtosperma merkusii (Hassk.) Schott	Oesterr. Bot. Wochenbl. 7: 61 (1857)	Caroline Is., Cook Is., Fiji, Gilbert Is., Indonesia, Indonesia, Malaysia, Indonesia, Papua New Guinea, Malaysia, Marshall Is., Papua New Guinea, Solomon Islands, Philippines, Samoa, Santa Cruz Is., Society Is.	Borneo, Caroline Is., Cook Is., Fiji, Gilbert Is., Jawa, Malaya, Marshall Is., New Guinea, Philippines, Samoa, Santa Cruz Is., Society Is., Solomon Is., Sumatera	Line Is., Marquesas, Nauru, Tokelau-Manihiki, Tuamotu, Tuvalu, Wallis-Futuna Is.	Line Is., Marquesas, Nauru, Tokelau-Manihiki, Tuamotu, Tuvalu, Wallis-Futuna Is.	86826-1	http://www.plantsoftheworldonline.org/taxon/urn:lsid:ipni.org:names:86826-1
Araceae	Cyrtosperma	timikense	Cyrtosperma timikense	Imran & A.Hay	Cyrtosperma timikense Imran & A.Hay	Aroideana 43(3-4): 97 (2020)	Indonesia, Papua New Guinea	New Guinea	unknown	unknown	77214865-1	http://www.plantsoftheworldonline.org/taxon/urn:lsid:ipni.org:names:77214865-1
Araceae	Epipremnum	amplissimum	Epipremnum amplissimum	(Schott) Engl.	Epipremnum amplissimum (Schott) Engl.	Bot. Jahrb. Syst. 1: 182 (1880)	Australia, Indonesia, Papua New Guinea, Papua New Guinea, Papua New Guinea, Solomon Islands, Vanuatu	Bismarck Archipelago, New Guinea, Queensland, Solomon Is., Vanuatu	unknown	unknown	87011-1	http://www.plantsoftheworldonline.org/taxon/urn:lsid:ipni.org:names:87011-1
Araceae	Epipremnum	dahlii	Epipremnum dahlii	Engl.	Epipremnum dahlii Engl.	Bot. Jahrb. Syst. 25: 11 (1898)	Papua New Guinea	Bismarck Archipelago	unknown	unknown	87019-1	http://www.plantsoftheworldonline.org/taxon/urn:lsid:ipni.org:names:87019-1
Araceae	Epipremnum	moszkowskii	Epipremnum moszkowskii	K.Krause	Epipremnum moszkowskii K.Krause	Beibl. Bot. Jahrb. Syst. 104: 84 (1911)	Indonesia, Papua New Guinea	New Guinea	unknown	unknown	87039-1	http://www.plantsoftheworldonline.org/taxon/urn:lsid:ipni.org:names:87039-1
Araceae	Epipremnum	obtusum	Epipremnum obtusum	Engl. & K.Krause	Epipremnum obtusum Engl. & K.Krause	Bot. Jahrb. Syst. 54: 82 (1916)	Indonesia, Papua New Guinea	New Guinea	unknown	unknown	87042-1	http://www.plantsoftheworldonline.org/taxon/urn:lsid:ipni.org:names:87042-1
Araceae	Epipremnum	papuanum	Epipremnum papuanum	Alderw.	Epipremnum papuanum Alderw.	Bull. Jard. Bot. Buitenzorg, ser. 3, 1: 377 (1920)	Indonesia, Papua New Guinea	New Guinea	unknown	unknown	87044-1	http://www.plantsoftheworldonline.org/taxon/urn:lsid:ipni.org:names:87044-1
Araceae	Epipremnum	pinnatum	Epipremnum pinnatum	(L.) Engl.	Epipremnum pinnatum (L.) Engl.	Pflanzenr., IV, 23B: 60 (1908)	Andaman Is., Australia, Bangladesh, Cambodia, Caroline Is., China, Cook Is., Fiji, India, Indonesia, Indonesia, East Timor, Indonesia, Malaysia, Indonesia, Papua New Guinea, Laos, Malaysia, Marshall Is., Myanmar, Nansei-shoto, New Caledonia, Nicobar Is., Papua New Guinea, Papua New Guinea, Solomon Islands, Philippines, Samoa, Santa Cruz Is., Taiwan, Thailand, Tonga, Vanuatu, Vietnam, Wallis-Futun…	Andaman Is., Assam, Bangladesh, Bismarck Archipelago, Borneo, Cambodia, Caroline Is., China South-Central, China Southeast, Cook Is., Fiji, Hainan, India, Jawa, Laos, Lesser Sunda Is., Malaya, Maluku, Marshall Is., Myanmar, Nansei-shoto, New Caledonia, New Guinea, Nicobar Is., Northern Territory, Philippines, Queensland, Samoa, Santa Cruz Is., Solomon Is., Sulawesi, Sumatera, Taiwan, Thailand, To…	Colombia, Dominican Republic, Haiti, Honduras, Leeward Is., Puerto Rico, Windward Is.	Colombia, Dominican Republic, Haiti, Honduras, Leeward Is., Puerto Rico, Windward Is.	87046-1	http://www.plantsoftheworldonline.org/taxon/urn:lsid:ipni.org:names:87046-1
Araceae	Holochlamys	beccarii	Holochlamys beccarii	(Engl.) Engl.	Holochlamys beccarii (Engl.) Engl.	Malesia 1: 265 (1883)	Indonesia, Papua New Guinea, Papua New Guinea	Bismarck Archipelago, New Guinea	unknown	unknown	87137-1	http://www.plantsoftheworldonline.org/taxon/urn:lsid:ipni.org:names:87137-1
Araceae	Homalomena	adiensis	Homalomena adiensis	A.Hay	Homalomena adiensis A.Hay	Blumea 44: 66 (1999)	Indonesia, Papua New Guinea	New Guinea	unknown	unknown	1007109-1	http://www.plantsoftheworldonline.org/taxon/urn:lsid:ipni.org:names:1007109-1
Araceae	Homalomena	atroviridis	Homalomena atroviridis	Engl. & K.Krause	Homalomena atroviridis Engl. & K.Krause	Bot. Jahrb. Syst. 54: 81 (1916)	Indonesia, Papua New Guinea	New Guinea	unknown	unknown	87162-1	http://www.plantsoftheworldonline.org/taxon/urn:lsid:ipni.org:names:87162-1
Araceae	Homalomena	davidiana	Homalomena davidiana	A.Hay	Homalomena davidiana A.Hay	Blumea 44: 48 (1999)	Indonesia, Papua New Guinea	New Guinea	unknown	unknown	1007100-1	http://www.plantsoftheworldonline.org/taxon/urn:lsid:ipni.org:names:1007100-1
Araceae	Homalomena	distans	Homalomena distans	Ridl.	Homalomena distans Ridl.	Trans. Linn. Soc. London, Bot. 9: 238 (1916)	Indonesia, Papua New Guinea	New Guinea	unknown	unknown	87188-1	http://www.plantsoftheworldonline.org/taxon/urn:lsid:ipni.org:names:87188-1
Araceae	Homalomena	gaudichaudii	Homalomena gaudichaudii	Schott	Homalomena gaudichaudii Schott	Ann. Mus. Bot. Lugduno-Batavi 1: 280 (1864)	Indonesia, Indonesia, Papua New Guinea, Philippines	Maluku, New Guinea, Philippines	unknown	unknown	87198-1	http://www.plantsoftheworldonline.org/taxon/urn:lsid:ipni.org:names:87198-1
Araceae	Homalomena	hooglandii	Homalomena hooglandii	A.Hay	Homalomena hooglandii A.Hay	Blumea 44: 53 (1999)	Indonesia, Papua New Guinea	New Guinea	unknown	unknown	1007103-1	http://www.plantsoftheworldonline.org/taxon/urn:lsid:ipni.org:names:1007103-1
Araceae	Homalomena	impudica	Homalomena impudica	Hersc. & A.Hay	Homalomena impudica Hersc. & A.Hay	Gard. Bull. Singapore 55: 31 (2003)	Indonesia, Papua New Guinea	New Guinea	unknown	unknown	50425995-2	http://www.plantsoftheworldonline.org/taxon/urn:lsid:ipni.org:names:50425995-2
Araceae	Homalomena	jacobsiana	Homalomena jacobsiana	A.Hay	Homalomena jacobsiana A.Hay	Blumea 44: 55 (1999)	Indonesia, Papua New Guinea	New Guinea	unknown	unknown	1007106-1	http://www.plantsoftheworldonline.org/taxon/urn:lsid:ipni.org:names:1007106-1
Araceae	Homalomena	kalkmanii	Homalomena kalkmanii	A.Hay	Homalomena kalkmanii A.Hay	Blumea 44: 62 (1999)	Indonesia, Papua New Guinea	New Guinea	unknown	unknown	1007107-1	http://www.plantsoftheworldonline.org/taxon/urn:lsid:ipni.org:names:1007107-1
Araceae	Homalomena	lauterbachii	Homalomena lauterbachii	Engl.	Homalomena lauterbachii Engl.	K.M.Schumann &amp; C.A.G.Lauterbach, Fl. Schutzgeb. Sudsee, Nachtr.: 61 (1905)	Indonesia, Papua New Guinea	New Guinea	unknown	unknown	87226-1	http://www.plantsoftheworldonline.org/taxon/urn:lsid:ipni.org:names:87226-1
Araceae	Homalomena	lindenii	Homalomena lindenii	(Rodigas) Ridl.	Homalomena lindenii (Rodigas) Ridl.	J. Straits Branch Roy. Asiat. Soc. 49: 49 (1907 publ. 1908)	Indonesia, Papua New Guinea	New Guinea	unknown	unknown	77177235-1	http://www.plantsoftheworldonline.org/taxon/urn:lsid:ipni.org:names:77177235-1
Araceae	Homalomena	magna	Homalomena magna	A.Hay	Homalomena magna A.Hay	Blumea 44: 51 (1999)	Indonesia, Papua New Guinea	New Guinea	unknown	unknown	1007102-1	http://www.plantsoftheworldonline.org/taxon/urn:lsid:ipni.org:names:1007102-1
Araceae	Homalomena	melanesica	Homalomena melanesica	A.Hay	Homalomena melanesica A.Hay	Blumea 44: 50 (1999)	Papua New Guinea, Papua New Guinea, Solomon Islands	Bismarck Archipelago, Solomon Is.	unknown	unknown	1007101-1	http://www.plantsoftheworldonline.org/taxon/urn:lsid:ipni.org:names:1007101-1
Araceae	Homalomena	peekelii	Homalomena peekelii	Engl.	Homalomena peekelii Engl.	Pflanzenr., IV, 23Da: 52 (1912)	Indonesia, Papua New Guinea, Papua New Guinea, Papua New Guinea, Solomon Islands	Bismarck Archipelago, New Guinea, Solomon Is.	unknown	unknown	87265-1	http://www.plantsoftheworldonline.org/taxon/urn:lsid:ipni.org:names:87265-1
Araceae	Homalomena	producta	Homalomena producta	A.Hay	Homalomena producta A.Hay	Blumea 44: 54 (1999)	Indonesia, Papua New Guinea	New Guinea	unknown	unknown	1007105-1	http://www.plantsoftheworldonline.org/taxon/urn:lsid:ipni.org:names:1007105-1
Araceae	Homalomena	pulleana	Homalomena pulleana	Engl. & K.Krause	Homalomena pulleana Engl. & K.Krause	Bot. Jahrb. Syst. 54: 84 (1916)	Indonesia, Papua New Guinea	New Guinea	unknown	unknown	87277-1	http://www.plantsoftheworldonline.org/taxon/urn:lsid:ipni.org:names:87277-1
Araceae	Homalomena	robusta	Homalomena robusta	Engl. & K.Krause	Homalomena robusta Engl. & K.Krause	Bot. Jahrb. Syst. 54: 86 (1916)	Indonesia, Papua New Guinea	New Guinea	unknown	unknown	87288-1	http://www.plantsoftheworldonline.org/taxon/urn:lsid:ipni.org:names:87288-1
Araceae	Homalomena	rostrata	Homalomena rostrata	Griff.	Homalomena rostrata Griff.	Not. Pl. Asiat. 3: 154 (1851)	Indonesia, Indonesia, Malaysia, Indonesia, Papua New Guinea, Malaysia, Thailand	Borneo, Jawa, Malaya, Maluku, New Guinea, Sumatera, Thailand	unknown	unknown	87291-1	http://www.plantsoftheworldonline.org/taxon/urn:lsid:ipni.org:names:87291-1
Araceae	Homalomena	schlechteri	Homalomena schlechteri	Engl.	Homalomena schlechteri Engl.	Pflanzenr., IV, 23Da: 45 (1912)	Indonesia, Papua New Guinea	New Guinea	unknown	unknown	87301-1	http://www.plantsoftheworldonline.org/taxon/urn:lsid:ipni.org:names:87301-1
Araceae	Homalomena	soniae	Homalomena soniae	A.Hay	Homalomena soniae A.Hay	Blumea 44: 54 (1999)	Indonesia, Papua New Guinea	New Guinea	unknown	unknown	1007104-1	http://www.plantsoftheworldonline.org/taxon/urn:lsid:ipni.org:names:1007104-1
Araceae	Homalomena	steenisiana	Homalomena steenisiana	A.Hay	Homalomena steenisiana A.Hay	Blumea 44: 63 (1999)	Indonesia, Papua New Guinea	New Guinea	unknown	unknown	1007108-1	http://www.plantsoftheworldonline.org/taxon/urn:lsid:ipni.org:names:1007108-1
Araceae	Homalomena	stollei	Homalomena stollei	Engl. & K.Krause	Homalomena stollei Engl. & K.Krause	Bot. Jahrb. Syst. 54: 83 (1916)	Indonesia, Papua New Guinea	New Guinea	unknown	unknown	87308-1	http://www.plantsoftheworldonline.org/taxon/urn:lsid:ipni.org:names:87308-1
Araceae	Homalomena	tenuispadix	Homalomena tenuispadix	Engl.	Homalomena tenuispadix Engl.	Pflanzenr., IV, 23Da: 51 (1912)	Indonesia, Papua New Guinea	New Guinea	unknown	unknown	87314-1	http://www.plantsoftheworldonline.org/taxon/urn:lsid:ipni.org:names:87314-1
Araceae	Lasia	spinosa	Lasia spinosa	(L.) Thwaites	Lasia spinosa (L.) Thwaites	Enum. Pl. Zeyl.: 336 (1864)	Bangladesh, Bhutan, India, Cambodia, China, India, Indonesia, Indonesia, Malaysia, Indonesia, Papua New Guinea, Laos, Malaysia, Myanmar, Nepal, Sri Lanka, Taiwan, Thailand, Vietnam	Assam, Bangladesh, Borneo, Cambodia, China South-Central, China Southeast, East Himalaya, Hainan, India, Jawa, Laos, Malaya, Myanmar, Nepal, New Guinea, Sri Lanka, Sumatera, Taiwan, Thailand, Tibet, Vietnam	unknown	unknown	87418-1	http://www.plantsoftheworldonline.org/taxon/urn:lsid:ipni.org:names:87418-1
Araceae	Lemna	trisulca	Lemna trisulca	L.	Lemna trisulca L.	Sp. Pl.: 970 (1753)	Afghanistan, Algeria, Armenia, Azerbaijan, Georgia, Australia, Austria, Bangladesh, Belarus, Belgium, Bosnia and Herzegovina, Croatia, Macedonia, Montenegro, Serbia, Slovenia, Bulgaria, Canada, China, Czech Republic, Slovakia, Denmark, District of Columbia, Estonia, Latvia, Lithuania, Russia, Finland, France, Germany, Greece, Hungary, India, Pakistan, Indonesia, Indonesia, Papua New Guinea, Iran,…	Afghanistan, Alabama, Alaska, Alberta, Algeria, Altay, Amur, Arizona, Arkansas, Austria, Baltic States, Bangladesh, Belarus, Belgium, British Columbia, Bulgaria, Buryatiya, California, Central European Rus, China North-Central, China South-Central, China Southeast, Chita, Colorado, Connecticut, Czechoslovakia, Delaware, Denmark, District of Columbia, East European Russia, Finland, Florida, France…	Cuba	Cuba	526223-1	http://www.plantsoftheworldonline.org/taxon/urn:lsid:ipni.org:names:526223-1
Araceae	Pistia	stratiotes	Pistia stratiotes	L.	Pistia stratiotes L.	Sp. Pl.: 963 (1753)	Afghanistan, Andaman Is., Angola, Argentina, Australia, Bangladesh, Belize, Benin, Bhutan, India, Bolivia, Botswana, Brazil, Burkina Faso, Burundi, Cambodia, Cameroon, Central African Republic, Chad, China, Colombia, Comoros, Costa Rica, Cote d'Ivoire, Cuba, Dominican Republic, Ecuador, Egypt, El Salvador, Equatorial Guinea, Ethiopia, French Guiana, Gabon, Galapagos, Gambia, Ghana, Guatemala, Gui…	Afghanistan, Andaman Is., Angola, Argentina Northeast, Assam, Bangladesh, Belize, Benin, Bolivia, Borneo, Botswana, Brazil North, Brazil Northeast, Brazil South, Brazil Southeast, Brazil West-Central, Burkina, Burundi, Cabinda, Cambodia, Cameroon, Cape Provinces, Caprivi Strip, Central African Repu, Chad, China South-Central, China Southeast, Colombia, Comoros, Congo, Costa Rica, Cuba, Dominican …	Aruba, Azores, Bermuda, Italy, Japan, Kazakhstan, Uzbekistan, Moldova, Ukraine, Netherlands, New Caledonia, Palestina, Israel, Jordan, Spain, St.Helena, Turkey, United States	Alabama, Aruba, Azores, Bermuda, Canary Is., Colorado, Hawaii, Illinois, Italy, Japan, Kazakhstan, Maryland, Netherlands, New Caledonia, New York, Palestine, St.Helena, Turkey, Ukraine	317684-2	http://www.plantsoftheworldonline.org/taxon/urn:lsid:ipni.org:names:317684-2
Araceae	Pothos	clavatus	Pothos clavatus	Engl.	Pothos clavatus Engl.	Bull. Soc. Tosc. Ortic. 4: 266 (1879)	Indonesia, Papua New Guinea	New Guinea	unknown	unknown	88186-1	http://www.plantsoftheworldonline.org/taxon/urn:lsid:ipni.org:names:88186-1
Araceae	Pothos	cuspidatus	Pothos cuspidatus	Alderw.	Pothos cuspidatus Alderw.	Bull. Jard. Bot. Buitenzorg, ser. 3, 4: 337 (1922)	Indonesia, Papua New Guinea	New Guinea	unknown	unknown	88200-1	http://www.plantsoftheworldonline.org/taxon/urn:lsid:ipni.org:names:88200-1
Araceae	Pothos	falcifolius	Pothos falcifolius	Engl. & K.Krause	Pothos falcifolius Engl. & K.Krause	Bot. Jahrb. Syst. 54: 76 (1916)	Indonesia, Indonesia, Papua New Guinea	Maluku, New Guinea	unknown	unknown	88221-1	http://www.plantsoftheworldonline.org/taxon/urn:lsid:ipni.org:names:88221-1
Araceae	Pothos	gracillimus	Pothos gracillimus	Engl. & K.Krause	Pothos gracillimus Engl. & K.Krause	Bot. Jahrb. Syst. 54: 74 (1916)	Indonesia, Papua New Guinea	New Guinea	unknown	unknown	88234-1	http://www.plantsoftheworldonline.org/taxon/urn:lsid:ipni.org:names:88234-1
Araceae	Pothos	hellwigii	Pothos hellwigii	Engl.	Pothos hellwigii Engl.	Bot. Jahrb. Syst. 25: 2 (1898)	Indonesia, Papua New Guinea, Papua New Guinea, Papua New Guinea, Solomon Islands	Bismarck Archipelago, New Guinea, Solomon Is.	unknown	unknown	88242-1	http://www.plantsoftheworldonline.org/taxon/urn:lsid:ipni.org:names:88242-1
Araceae	Pothos	papuanus	Pothos papuanus	Becc. ex Engl.	Pothos papuanus Becc. ex Engl.	Bull. Soc. Tosc. Ortic. 4: 267 (1879)	Indonesia, Papua New Guinea, Papua New Guinea, Solomon Islands	New Guinea, Solomon Is.	unknown	unknown	88322-1	http://www.plantsoftheworldonline.org/taxon/urn:lsid:ipni.org:names:88322-1
Araceae	Pothos	polystachyus	Pothos polystachyus	Engl. & K.Krause	Pothos polystachyus Engl. & K.Krause	Bot. Jahrb. Syst. 54: 76 (1916)	Indonesia, Papua New Guinea	New Guinea	unknown	unknown	88344-1	http://www.plantsoftheworldonline.org/taxon/urn:lsid:ipni.org:names:88344-1
Araceae	Pothos	scandens	Pothos scandens	L.	Pothos scandens L.	Sp. Pl.: 968 (1753)	Andaman Is., Bangladesh, Bhutan, India, Cambodia, China, Comoros, India, Indonesia, Indonesia, East Timor, Indonesia, Malaysia, Indonesia, Papua New Guinea, Laos, Madagascar, Malaysia, Myanmar, Nicobar Is., Philippines, Seychelles, Sri Lanka, Thailand, Vietnam	Andaman Is., Assam, Bangladesh, Borneo, Cambodia, China South-Central, Comoros, East Himalaya, India, Jawa, Laos, Lesser Sunda Is., Madagascar, Malaya, Maluku, Myanmar, New Guinea, Nicobar Is., Philippines, Seychelles, Sri Lanka, Sulawesi, Sumatera, Thailand, Tibet, Vietnam	unknown	unknown	88366-1	http://www.plantsoftheworldonline.org/taxon/urn:lsid:ipni.org:names:88366-1
Araceae	Pothos	tener	Pothos tener	Wall.	Pothos tener Wall.	W.Roxburgh, Fl. Ind. 1: 454 (1820)	Indonesia, Indonesia, Papua New Guinea, Papua New Guinea, Papua New Guinea, Solomon Islands, Vanuatu	Bismarck Archipelago, Maluku, New Guinea, Solomon Is., Sulawesi, Vanuatu	unknown	unknown	88382-1	http://www.plantsoftheworldonline.org/taxon/urn:lsid:ipni.org:names:88382-1
Araceae	Pothos	versteegii	Pothos versteegii	Engl.	Pothos versteegii Engl.	Nova Guinea 8: 247 (1910)	Indonesia, Papua New Guinea	New Guinea	unknown	unknown	88391-1	http://www.plantsoftheworldonline.org/taxon/urn:lsid:ipni.org:names:88391-1
Araceae	Pothos	zippelii	Pothos zippelii	Schott	Pothos zippelii Schott	Ann. Mus. Bot. Lugduno-Batavi 1: 131 (1863)	Indonesia, Indonesia, Papua New Guinea, Papua New Guinea, Papua New Guinea, Solomon Islands	Bismarck Archipelago, Maluku, New Guinea, Solomon Is.	unknown	unknown	88399-1	http://www.plantsoftheworldonline.org/taxon/urn:lsid:ipni.org:names:88399-1
Araceae	Rhaphidophora	australasica	Rhaphidophora australasica	F.M.Bailey	Rhaphidophora australasica F.M.Bailey	Queensland Agric. J. 1: 453 (1897)	Australia, Indonesia, Papua New Guinea	New Guinea, Northern Territory, Queensland	unknown	unknown	88447-1	http://www.plantsoftheworldonline.org/taxon/urn:lsid:ipni.org:names:88447-1
Araceae	Rhaphidophora	brevispathacea	Rhaphidophora brevispathacea	Engl. & K.Krause	Rhaphidophora brevispathacea Engl. & K.Krause	Bot. Jahrb. Syst. 54: 79 (1916)	Indonesia, Papua New Guinea	New Guinea	unknown	unknown	88451-1	http://www.plantsoftheworldonline.org/taxon/urn:lsid:ipni.org:names:88451-1
Araceae	Rhaphidophora	conica	Rhaphidophora conica	Engl.	Rhaphidophora conica Engl.	Bot. Jahrb. Syst. 1: 181 (1880)	Indonesia, Papua New Guinea, Papua New Guinea	Bismarck Archipelago, New Guinea	unknown	unknown	88462-1	http://www.plantsoftheworldonline.org/taxon/urn:lsid:ipni.org:names:88462-1
Araceae	Rhaphidophora	cravenschoddeana	Rhaphidophora cravenschoddeana	P.C.Boyce	Rhaphidophora cravenschoddeana P.C.Boyce	Gard. Bull. Singapore 53: 96 (2001)	Indonesia, Papua New Guinea	New Guinea	unknown	unknown	20001449-1	http://www.plantsoftheworldonline.org/taxon/urn:lsid:ipni.org:names:20001449-1
Araceae	Rhaphidophora	cryptantha	Rhaphidophora cryptantha	P.C.Boyce & C.M.Allen	Rhaphidophora cryptantha P.C.Boyce & C.M.Allen	Gard. Bull. Singapore 53: 99 (2001)	Indonesia, Papua New Guinea	New Guinea	unknown	unknown	20001450-1	http://www.plantsoftheworldonline.org/taxon/urn:lsid:ipni.org:names:20001450-1
Araceae	Rhaphidophora	dahlii	Rhaphidophora dahlii	Engl.	Rhaphidophora dahlii Engl.	Bot. Jahrb. Syst. 25: 8 (1898)	Papua New Guinea	Bismarck Archipelago	unknown	unknown	88470-1	http://www.plantsoftheworldonline.org/taxon/urn:lsid:ipni.org:names:88470-1
Araceae	Rhaphidophora	discolor	Rhaphidophora discolor	Engl. & K.Krause	Rhaphidophora discolor Engl. & K.Krause	Bot. Jahrb. Syst. 54: 80 (1916)	Indonesia, Papua New Guinea	New Guinea	unknown	unknown	88473-1	http://www.plantsoftheworldonline.org/taxon/urn:lsid:ipni.org:names:88473-1
Araceae	Rhaphidophora	fortis	Rhaphidophora fortis	P.C.Boyce	Rhaphidophora fortis P.C.Boyce	Gard. Bull. Singapore 53: 104 (2001)	Indonesia, Papua New Guinea	New Guinea	unknown	unknown	20001451-1	http://www.plantsoftheworldonline.org/taxon/urn:lsid:ipni.org:names:20001451-1
Araceae	Rhaphidophora	geniculata	Rhaphidophora geniculata	Engl.	Rhaphidophora geniculata Engl.	Bot. Jahrb. Syst. 25: 7 (1898)	Indonesia, Papua New Guinea	New Guinea	unknown	unknown	88489-1	http://www.plantsoftheworldonline.org/taxon/urn:lsid:ipni.org:names:88489-1
Araceae	Rhaphidophora	gorokensis	Rhaphidophora gorokensis	P.C.Boyce	Rhaphidophora gorokensis P.C.Boyce	Gard. Bull. Singapore 53: 111 (2001)	Indonesia, Papua New Guinea	New Guinea	unknown	unknown	20001452-1	http://www.plantsoftheworldonline.org/taxon/urn:lsid:ipni.org:names:20001452-1
Araceae	Rhaphidophora	hayi	Rhaphidophora hayi	P.C.Boyce & Bogner	Rhaphidophora hayi P.C.Boyce & Bogner	Gard. Bull. Singapore 52: 91 (2000)	Australia, Indonesia, Papua New Guinea, Papua New Guinea, Papua New Guinea, Solomon Islands	Bismarck Archipelago, New Guinea, Queensland, Solomon Is.	unknown	unknown	1016895-1	http://www.plantsoftheworldonline.org/taxon/urn:lsid:ipni.org:names:1016895-1
Araceae	Rhaphidophora	intonsa	Rhaphidophora intonsa	P.C.Boyce	Rhaphidophora intonsa P.C.Boyce	Gard. Bull. Singapore 53: 119 (2001)	Indonesia, Papua New Guinea	New Guinea	unknown	unknown	20001454-1	http://www.plantsoftheworldonline.org/taxon/urn:lsid:ipni.org:names:20001454-1
Araceae	Rhaphidophora	intrusa	Rhaphidophora intrusa	P.C.Boyce	Rhaphidophora intrusa P.C.Boyce	Gard. Bull. Singapore 53: 120 (2001)	Indonesia, Papua New Guinea	New Guinea	unknown	unknown	20001456-1	http://www.plantsoftheworldonline.org/taxon/urn:lsid:ipni.org:names:20001456-1
Araceae	Rhaphidophora	jubata	Rhaphidophora jubata	P.C.Boyce	Rhaphidophora jubata P.C.Boyce	Gard. Bull. Singapore 53: 124 (2001)	Papua New Guinea, Papua New Guinea, Solomon Islands	Bismarck Archipelago, Solomon Is.	unknown	unknown	20001458-1	http://www.plantsoftheworldonline.org/taxon/urn:lsid:ipni.org:names:20001458-1
Araceae	Rhaphidophora	kokodensis	Rhaphidophora kokodensis	P.C.Boyce	Rhaphidophora kokodensis P.C.Boyce	Gard. Bull. Singapore 53: 127 (2001)	Indonesia, Papua New Guinea	New Guinea	unknown	unknown	20001460-1	http://www.plantsoftheworldonline.org/taxon/urn:lsid:ipni.org:names:20001460-1
Araceae	Rhaphidophora	korthalsii	Rhaphidophora korthalsii	Schott	Rhaphidophora korthalsii Schott	Ann. Mus. Bot. Lugduno-Batavi 1: 129 (1863)	Bhutan, India, Caroline Is., Indonesia, Indonesia, Malaysia, Indonesia, Papua New Guinea, Malaysia, Nansei-shoto, Papua New Guinea, Papua New Guinea, Solomon Islands, Philippines, Thailand, Vanuatu	Bismarck Archipelago, Borneo, Caroline Is., East Himalaya, Jawa, Malaya, Maluku, Nansei-shoto, New Guinea, Philippines, Solomon Is., Sulawesi, Sumatera, Thailand, Vanuatu	unknown	unknown	88513-1	http://www.plantsoftheworldonline.org/taxon/urn:lsid:ipni.org:names:88513-1
Araceae	Rhaphidophora	microspadix	Rhaphidophora microspadix	K.Krause	Rhaphidophora microspadix K.Krause	Bot. Jahrb. Syst. 49: 92 (1912)	Indonesia, Papua New Guinea	New Guinea	unknown	unknown	88539-1	http://www.plantsoftheworldonline.org/taxon/urn:lsid:ipni.org:names:88539-1
Araceae	Rhaphidophora	mima	Rhaphidophora mima	P.C.Boyce	Rhaphidophora mima P.C.Boyce	Gard. Bull. Singapore 53: 138 (2001)	Indonesia, Papua New Guinea, Papua New Guinea, Papua New Guinea, Solomon Islands	Bismarck Archipelago, New Guinea, Solomon Is.	unknown	unknown	20001462-1	http://www.plantsoftheworldonline.org/taxon/urn:lsid:ipni.org:names:20001462-1
Araceae	Rhaphidophora	neoguineensis	Rhaphidophora neoguineensis	Engl.	Rhaphidophora neoguineensis Engl.	K.M.Schumann &amp; U.M.Hollrung, Fl. Kais. Wilh. Land: 19 (1889)	Indonesia, Papua New Guinea	New Guinea	unknown	unknown	88546-1	http://www.plantsoftheworldonline.org/taxon/urn:lsid:ipni.org:names:88546-1
Araceae	Rhaphidophora	okapensis	Rhaphidophora okapensis	P.C.Boyce & Bogner	Rhaphidophora okapensis P.C.Boyce & Bogner	Gard. Bull. Singapore 52: 94 (2000)	Indonesia, Papua New Guinea	New Guinea	unknown	unknown	1016896-1	http://www.plantsoftheworldonline.org/taxon/urn:lsid:ipni.org:names:1016896-1
Araceae	Rhaphidophora	pachyphylla	Rhaphidophora pachyphylla	K.Krause	Rhaphidophora pachyphylla K.Krause	Bot. Jahrb. Syst. 49: 92 (1912)	Indonesia, Papua New Guinea	New Guinea	unknown	unknown	88556-1	http://www.plantsoftheworldonline.org/taxon/urn:lsid:ipni.org:names:88556-1
Araceae	Rhaphidophora	pilosa	Rhaphidophora pilosa	P.C.Boyce	Rhaphidophora pilosa P.C.Boyce	Gard. Bull. Singapore 53: 151 (2001)	Indonesia, Papua New Guinea	New Guinea	unknown	unknown	20001463-1	http://www.plantsoftheworldonline.org/taxon/urn:lsid:ipni.org:names:20001463-1
Araceae	Rhaphidophora	schlechteri	Rhaphidophora schlechteri	K.Krause	Rhaphidophora schlechteri K.Krause	Bot. Jahrb. Syst. 49: 94 (1912)	Indonesia, Papua New Guinea, Papua New Guinea, Papua New Guinea, Solomon Islands	Bismarck Archipelago, New Guinea, Solomon Is.	unknown	unknown	88580-1	http://www.plantsoftheworldonline.org/taxon/urn:lsid:ipni.org:names:88580-1
Araceae	Rhaphidophora	spathacea	Rhaphidophora spathacea	Schott	Rhaphidophora spathacea Schott	Ann. Mus. Bot. Lugduno-Batavi 1: 129 (1863)	Caroline Is., Indonesia, Papua New Guinea	Caroline Is., New Guinea	unknown	unknown	88583-1	http://www.plantsoftheworldonline.org/taxon/urn:lsid:ipni.org:names:88583-1
Araceae	Rhaphidophora	spuria	Rhaphidophora spuria	(Schott) Nicolson	Rhaphidophora spuria (Schott) Nicolson	Allertonia 1: 348 (1978)	Fiji, Indonesia, Papua New Guinea, Papua New Guinea, Solomon Islands, Samoa, Santa Cruz Is.	Fiji, New Guinea, Samoa, Santa Cruz Is., Solomon Is.	unknown	unknown	907931-1	http://www.plantsoftheworldonline.org/taxon/urn:lsid:ipni.org:names:907931-1
Araceae	Rhaphidophora	stenophylla	Rhaphidophora stenophylla	K.Krause	Rhaphidophora stenophylla K.Krause	Bot. Jahrb. Syst. 49: 94 (1912)	Indonesia, Papua New Guinea	New Guinea	unknown	unknown	88584-1	http://www.plantsoftheworldonline.org/taxon/urn:lsid:ipni.org:names:88584-1
Araceae	Rhaphidophora	stolleana	Rhaphidophora stolleana	Engl. & K.Krause	Rhaphidophora stolleana Engl. & K.Krause	Bot. Jahrb. Syst. 54: 79 (1916)	Indonesia, Papua New Guinea	New Guinea	unknown	unknown	88586-1	http://www.plantsoftheworldonline.org/taxon/urn:lsid:ipni.org:names:88586-1
Araceae	Rhaphidophora	sylvestris	Rhaphidophora sylvestris	(Blume) Engl.	Rhaphidophora sylvestris (Blume) Engl.	A.L.P.de Candolle &amp; A.C.P.de Candolle, Monogr. Phan. 2: 239 (1879)	Indonesia, Indonesia, East Timor, Indonesia, Malaysia, Indonesia, Papua New Guinea, Malaysia, Thailand	Borneo, Jawa, Lesser Sunda Is., Malaya, Maluku, New Guinea, Sumatera, Thailand	unknown	unknown	88590-1	http://www.plantsoftheworldonline.org/taxon/urn:lsid:ipni.org:names:88590-1
Araceae	Rhaphidophora	versteegii	Rhaphidophora versteegii	Engl. & K.Krause	Rhaphidophora versteegii Engl. & K.Krause	Nova Guinea 8: 248 (1910)	Indonesia, Papua New Guinea, Papua New Guinea	Bismarck Archipelago, New Guinea	unknown	unknown	88600-1	http://www.plantsoftheworldonline.org/taxon/urn:lsid:ipni.org:names:88600-1
Araceae	Rhaphidophora	waria	Rhaphidophora waria	P.C.Boyce	Rhaphidophora waria P.C.Boyce	Gard. Bull. Singapore 53: 174 (2001)	Indonesia, Papua New Guinea	New Guinea	unknown	unknown	20001465-1	http://www.plantsoftheworldonline.org/taxon/urn:lsid:ipni.org:names:20001465-1
Araceae	Schismatoglottis	acutangula	Schismatoglottis acutangula	Engl.	Schismatoglottis acutangula Engl.	Pflanzenr., IV, 23Da: 110 (1912)	Indonesia, Papua New Guinea	New Guinea	unknown	unknown	88693-1	http://www.plantsoftheworldonline.org/taxon/urn:lsid:ipni.org:names:88693-1
Araceae	Schismatoglottis	angustifolia	Schismatoglottis angustifolia	Alderw.	Schismatoglottis angustifolia Alderw.	Bull. Jard. Bot. Buitenzorg, ser. 3, 4: 344 (1922)	Indonesia, Papua New Guinea	New Guinea	unknown	unknown	88697-1	http://www.plantsoftheworldonline.org/taxon/urn:lsid:ipni.org:names:88697-1
Araceae	Schismatoglottis	calyptrata	Schismatoglottis calyptrata	(Roxb.) Zoll. & Moritzi	Schismatoglottis calyptrata (Roxb.) Zoll. & Moritzi	A.Moritzi, Syst. Verz. Java: 83 (1846)	China, Indonesia, Indonesia, Papua New Guinea, Malaysia, Papua New Guinea, Papua New Guinea, Solomon Islands, Philippines, Taiwan, Vanuatu	Bismarck Archipelago, China Southeast, Malaya, Maluku, New Guinea, Philippines, Solomon Is., Sulawesi, Sumatera, Taiwan, Vanuatu	unknown	unknown	88710-1	http://www.plantsoftheworldonline.org/taxon/urn:lsid:ipni.org:names:88710-1
Araceae	Schismatoglottis	djamuensis	Schismatoglottis djamuensis	Engl.	Schismatoglottis djamuensis Engl.	Bot. Jahrb. Syst. 49: 99 (1912)	Indonesia, Papua New Guinea	New Guinea	unknown	unknown	88729-1	http://www.plantsoftheworldonline.org/taxon/urn:lsid:ipni.org:names:88729-1
Araceae	Schismatoglottis	hellwigiana	Schismatoglottis hellwigiana	Engl.	Schismatoglottis hellwigiana Engl.	Nova Guinea 8: 806 (1912)	Indonesia, Papua New Guinea	New Guinea	unknown	unknown	88748-1	http://www.plantsoftheworldonline.org/taxon/urn:lsid:ipni.org:names:88748-1
Araceae	Schismatoglottis	klossii	Schismatoglottis klossii	Ridl.	Schismatoglottis klossii Ridl.	Trans. Linn. Soc. London, Bot. 9: 239 (1916)	Indonesia, Papua New Guinea	New Guinea	unknown	unknown	88755-1	http://www.plantsoftheworldonline.org/taxon/urn:lsid:ipni.org:names:88755-1
Araceae	Schismatoglottis	neoguineensis	Schismatoglottis neoguineensis	(Linden ex Andre) N.E.Br.	Schismatoglottis neoguineensis (Linden ex Andre) N.E.Br.	Gard. Chron., n.s., 24: 776 (1885)	Indonesia, Papua New Guinea	New Guinea	unknown	unknown	88787-1	http://www.plantsoftheworldonline.org/taxon/urn:lsid:ipni.org:names:88787-1
Araceae	Schismatoglottis	parvifolia	Schismatoglottis parvifolia	Alderw.	Schismatoglottis parvifolia Alderw.	Bull. Jard. Bot. Buitenzorg, ser. 3, 4: 342 (1922)	Indonesia, Papua New Guinea	New Guinea	unknown	unknown	88794-1	http://www.plantsoftheworldonline.org/taxon/urn:lsid:ipni.org:names:88794-1
Araceae	Schismatoglottis	potamophila	Schismatoglottis potamophila	Alderw.	Schismatoglottis potamophila Alderw.	Bull. Jard. Bot. Buitenzorg, ser. 3, 4: 343 (1922)	Indonesia, Papua New Guinea	New Guinea	unknown	unknown	88802-1	http://www.plantsoftheworldonline.org/taxon/urn:lsid:ipni.org:names:88802-1
Araceae	Schismatoglottis	tenuifolia	Schismatoglottis tenuifolia	Engl.	Schismatoglottis tenuifolia Engl.	Nova Guinea 8: 807 (1912)	Indonesia, Papua New Guinea	New Guinea	unknown	unknown	88830-1	http://www.plantsoftheworldonline.org/taxon/urn:lsid:ipni.org:names:88830-1
Araceae	Scindapsus	altissimus	Scindapsus altissimus	Alderw.	Scindapsus altissimus Alderw.	Bull. Jard. Bot. Buitenzorg, ser. 3, 4: 346 (1922)	Australia, Indonesia, Papua New Guinea, Papua New Guinea, Solomon Islands	New Guinea, Queensland, Solomon Is.	unknown	unknown	88847-1	http://www.plantsoftheworldonline.org/taxon/urn:lsid:ipni.org:names:88847-1
Araceae	Scindapsus	cuscuarioides	Scindapsus cuscuarioides	Engl. & K.Krause	Scindapsus cuscuarioides Engl. & K.Krause	Bot. Jahrb. Syst. 54: 81 (1916)	Indonesia, Papua New Guinea	New Guinea	unknown	unknown	88867-1	http://www.plantsoftheworldonline.org/taxon/urn:lsid:ipni.org:names:88867-1
Araceae	Scindapsus	salomoniensis	Scindapsus salomoniensis	Engl. & K.Krause	Scindapsus salomoniensis Engl. & K.Krause	H.G.A.Engler (ed.), Pflanzenr., IV, 23B: 70 (1908)	Papua New Guinea, Solomon Islands	Solomon Is.	unknown	unknown	88915-1	http://www.plantsoftheworldonline.org/taxon/urn:lsid:ipni.org:names:88915-1
Araceae	Scindapsus	schlechteri	Scindapsus schlechteri	K.Krause	Scindapsus schlechteri K.Krause	Bot. Jahrb. Syst. 49: 95 (1912)	Indonesia, Papua New Guinea	New Guinea	unknown	unknown	88916-1	http://www.plantsoftheworldonline.org/taxon/urn:lsid:ipni.org:names:88916-1
Araceae	Scindapsus	subcordatus	Scindapsus subcordatus	Engl. & K.Krause	Scindapsus subcordatus Engl. & K.Krause	H.G.A.Engler (ed.), Pflanzenr., IV, 23B: 72 (1908)	Indonesia, Papua New Guinea	New Guinea	unknown	unknown	88922-1	http://www.plantsoftheworldonline.org/taxon/urn:lsid:ipni.org:names:88922-1
Araceae	Spathiphyllum	commutatum	Spathiphyllum commutatum	Schott	Spathiphyllum commutatum Schott	Oesterr. Bot. Wochenbl. 7: 158 (1857)	Caroline Is., Indonesia, Papua New Guinea, Papua New Guinea, Solomon Islands, Philippines	Bismarck Archipelago, Caroline Is., Maluku, Philippines, Solomon Is., Sulawesi	unknown	unknown	88959-1	http://www.plantsoftheworldonline.org/taxon/urn:lsid:ipni.org:names:88959-1
Araceae	Spathiphyllum	schlechteri	Spathiphyllum schlechteri	(Engl. & K.Krause) Nicolson	Spathiphyllum schlechteri (Engl. & K.Krause) Nicolson	Blumea 16: 120 (1968)	Indonesia, Papua New Guinea	New Guinea	unknown	unknown	89004-1	http://www.plantsoftheworldonline.org/taxon/urn:lsid:ipni.org:names:89004-1
Araceae	Spathiphyllum	solomonense	Spathiphyllum solomonense	Nicolson	Spathiphyllum solomonense Nicolson	Amer. J. Bot. 54: 496 (1967)	Papua New Guinea, Solomon Islands	Solomon Is.	unknown	unknown	89008-1	http://www.plantsoftheworldonline.org/taxon/urn:lsid:ipni.org:names:89008-1
Araceae	Typhonium	angustilobum	Typhonium angustilobum	F.Muell.	Typhonium angustilobum F.Muell.	Fragm. 10: 66 (1876)	Australia, Indonesia, Papua New Guinea	New Guinea, Queensland	unknown	unknown	89215-1	http://www.plantsoftheworldonline.org/taxon/urn:lsid:ipni.org:names:89215-1
Araceae	Typhonium	flagelliforme	Typhonium flagelliforme	(G.Lodd.) Blume	Typhonium flagelliforme (G.Lodd.) Blume	Rumphia 1: 134 (1837)	Andaman Is., Australia, Bangladesh, Cambodia, China, India, India, Pakistan, Indonesia, Indonesia, East Timor, Indonesia, Papua New Guinea, Malaysia, Myanmar, Philippines, Sri Lanka, Thailand, Vietnam	Andaman Is., Assam, Bangladesh, Cambodia, China South-Central, China Southeast, India, Jawa, Lesser Sunda Is., Malaya, Myanmar, New Guinea, Northern Territory, Philippines, Queensland, Sri Lanka, Thailand, Vietnam, West Himalaya	unknown	unknown	89233-1	http://www.plantsoftheworldonline.org/taxon/urn:lsid:ipni.org:names:89233-1
Araceae	Typhonium	roxburghii	Typhonium roxburghii	Schott	Typhonium roxburghii Schott	Aroideae 1: 12 (1853)	Andaman Is., Bangladesh, China, India, Indonesia, Indonesia, East Timor, Indonesia, Malaysia, Indonesia, Papua New Guinea, Laccadive Is., Malaysia, Ogasawara-shoto, Philippines, Sri Lanka, Taiwan, Thailand	Andaman Is., Bangladesh, Borneo, China South-Central, India, Jawa, Laccadive Is., Lesser Sunda Is., Malaya, New Guinea, Ogasawara-shoto, Philippines, Sri Lanka, Sulawesi, Sumatera, Taiwan, Thailand	Australia, Brazil, Comoros, Tanzania	Brazil Northeast, Brazil South, Comoros, Tanzania, Western Australia	89262-1	http://www.plantsoftheworldonline.org/taxon/urn:lsid:ipni.org:names:89262-1
Araceae	Wolffia	angusta	Wolffia angusta	Landolt	Wolffia angusta Landolt	Veroff. Geobot. Inst. ETH Stiftung Rubel Zurich 70: 29 (1980)	Australia, Indonesia, Papua New Guinea, Malaysia	Malaya, New Guinea, New South Wales, Northern Territory, Queensland, South Australia, Western Australia	unknown	unknown	526261-1	http://www.plantsoftheworldonline.org/taxon/urn:lsid:ipni.org:names:526261-1
Araliaceae	Anakasia	simplicifolia	Anakasia simplicifolia	Philipson	Anakasia simplicifolia Philipson	Blumea 21: 87 (1973)	Indonesia, Papua New Guinea	New Guinea	unknown	unknown	89555-1	http://www.plantsoftheworldonline.org/taxon/urn:lsid:ipni.org:names:89555-1
Araliaceae	Aralia	bipinnata	Aralia bipinnata	Blanco	Aralia bipinnata Blanco	Fl. Filip.: 222 (1837)	Indonesia, Papua New Guinea, Philippines, Taiwan	New Guinea, Philippines, Taiwan	unknown	unknown	89591-1	http://www.plantsoftheworldonline.org/taxon/urn:lsid:ipni.org:names:89591-1
Araliaceae	Harmsiopanax	harmsii	Harmsiopanax harmsii	K.Schum.	Harmsiopanax harmsii K.Schum.	K.M.Schumann &amp; C.A.G.Lauterbach, Fl. Schutzgeb. Sudsee, Nachtr.: 329 (1905)	Indonesia, Papua New Guinea	New Guinea	unknown	unknown	90634-1	http://www.plantsoftheworldonline.org/taxon/urn:lsid:ipni.org:names:90634-1
Araliaceae	Harmsiopanax	ingens	Harmsiopanax ingens	Philipson	Harmsiopanax ingens Philipson	Blumea 21: 84 (1973)	Indonesia, Papua New Guinea	New Guinea	unknown	unknown	90635-1	http://www.plantsoftheworldonline.org/taxon/urn:lsid:ipni.org:names:90635-1
Araliaceae	Heptapleurum	actinophyllum	Heptapleurum actinophyllum	(Endl.) Lowry & G.M.Plunkett	Heptapleurum actinophyllum (Endl.) Lowry & G.M.Plunkett	Novon 28: 146 (2020)	Australia, Indonesia, Papua New Guinea	New Guinea, Northern Territory, Queensland	Bahamas, Bangladesh, Bermuda, Caroline Is., Christmas I., Comoros, Dominican Republic, Haiti, Leeward Is., Madeira, Marianas, Marshall Is., Nicobar Is., Norfolk Is., Puerto Rico, Society Is., Spain, United States	Bahamas, Bangladesh, Bermuda, Canary Is., Caroline Is., Christmas I., Comoros, Dominican Republic, Florida, Haiti, Hawaii, Leeward Is., Madeira, Marianas, Marshall Is., Nicobar Is., Norfolk Is., Puerto Rico, Society Is.	77213393-1	http://www.plantsoftheworldonline.org/taxon/urn:lsid:ipni.org:names:77213393-1
Araliaceae	Heptapleurum	altigenum	Heptapleurum altigenum	(Frodin) Lowry & G.M.Plunkett	Heptapleurum altigenum (Frodin) Lowry & G.M.Plunkett	Novon 28: 146 (2020)	Indonesia, Papua New Guinea	New Guinea	unknown	unknown	77213400-1	http://www.plantsoftheworldonline.org/taxon/urn:lsid:ipni.org:names:77213400-1
Araliaceae	Heptapleurum	amungwiwae	Heptapleurum amungwiwae	(Frodin) Lowry & G.M.Plunkett	Heptapleurum amungwiwae (Frodin) Lowry & G.M.Plunkett	Novon 28: 146 (2020)	Indonesia, Papua New Guinea	New Guinea	unknown	unknown	77213402-1	http://www.plantsoftheworldonline.org/taxon/urn:lsid:ipni.org:names:77213402-1
Araliaceae	Heptapleurum	angiense	Heptapleurum angiense	(Gibbs) Lowry & G.M.Plunkett	Heptapleurum angiense (Gibbs) Lowry & G.M.Plunkett	Novon 28: 146 (2020)	Indonesia, Papua New Guinea	New Guinea	unknown	unknown	77213403-1	http://www.plantsoftheworldonline.org/taxon/urn:lsid:ipni.org:names:77213403-1
Araliaceae	Heptapleurum	archboldianum	Heptapleurum archboldianum	(Philipson) Lowry & G.M.Plunkett	Heptapleurum archboldianum (Philipson) Lowry & G.M.Plunkett	Novon 28: 147 (2020)	Indonesia, Papua New Guinea	New Guinea	unknown	unknown	77213406-1	http://www.plantsoftheworldonline.org/taxon/urn:lsid:ipni.org:names:77213406-1
Araliaceae	Heptapleurum	arfakense	Heptapleurum arfakense	(Gibbs) Lowry & G.M.Plunkett	Heptapleurum arfakense (Gibbs) Lowry & G.M.Plunkett	Novon 28: 147 (2020)	Indonesia, Papua New Guinea	New Guinea	unknown	unknown	77213407-1	http://www.plantsoftheworldonline.org/taxon/urn:lsid:ipni.org:names:77213407-1
Araliaceae	Heptapleurum	barbatum	Heptapleurum barbatum	(Philipson) Lowry & G.M.Plunkett	Heptapleurum barbatum (Philipson) Lowry & G.M.Plunkett	Novon 28: 147 (2020)	Indonesia, Papua New Guinea	New Guinea	unknown	unknown	77213410-1	http://www.plantsoftheworldonline.org/taxon/urn:lsid:ipni.org:names:77213410-1
Araliaceae	Heptapleurum	boridianum	Heptapleurum boridianum	(Harms) Lowry & G.M.Plunkett	Heptapleurum boridianum (Harms) Lowry & G.M.Plunkett	Novon 28: 148 (2020)	Indonesia, Papua New Guinea	New Guinea	unknown	unknown	77213418-1	http://www.plantsoftheworldonline.org/taxon/urn:lsid:ipni.org:names:77213418-1
Araliaceae	Heptapleurum	bougainvilleanum	Heptapleurum bougainvilleanum	(Harms) Lowry & G.M.Plunkett	Heptapleurum bougainvilleanum (Harms) Lowry & G.M.Plunkett	Novon 28: 148 (2020)	Papua New Guinea, Papua New Guinea, Solomon Islands	Bismarck Archipelago, Solomon Is.	unknown	unknown	77213420-1	http://www.plantsoftheworldonline.org/taxon/urn:lsid:ipni.org:names:77213420-1
Araliaceae	Heptapleurum	bractescens	Heptapleurum bractescens	(Ridl.) Lowry & G.M.Plunkett	Heptapleurum bractescens (Ridl.) Lowry & G.M.Plunkett	Novon 28: 148 (2020)	Australia, Indonesia, Papua New Guinea	New Guinea, Queensland	unknown	unknown	77213422-1	http://www.plantsoftheworldonline.org/taxon/urn:lsid:ipni.org:names:77213422-1
Araliaceae	Heptapleurum	brassaiellum	Heptapleurum brassaiellum	(Ridl.) Lowry & G.M.Plunkett	Heptapleurum brassaiellum (Ridl.) Lowry & G.M.Plunkett	Novon 28: 148 (2020)	Indonesia, Papua New Guinea	New Guinea	unknown	unknown	77213423-1	http://www.plantsoftheworldonline.org/taxon/urn:lsid:ipni.org:names:77213423-1
Araliaceae	Heptapleurum	brassii	Heptapleurum brassii	(Harms) Lowry & G.M.Plunkett	Heptapleurum brassii (Harms) Lowry & G.M.Plunkett	Novon 28: 148 (2020)	Indonesia, Papua New Guinea	New Guinea	unknown	unknown	77213424-1	http://www.plantsoftheworldonline.org/taxon/urn:lsid:ipni.org:names:77213424-1
Araliaceae	Heptapleurum	caroli	Heptapleurum caroli	(Harms) Lowry & G.M.Plunkett	Heptapleurum caroli (Harms) Lowry & G.M.Plunkett	Novon 28: 149 (2020)	Indonesia, Papua New Guinea	New Guinea	unknown	unknown	77213434-1	http://www.plantsoftheworldonline.org/taxon/urn:lsid:ipni.org:names:77213434-1
Araliaceae	Heptapleurum	carrii	Heptapleurum carrii	(Harms) Lowry & G.M.Plunkett	Heptapleurum carrii (Harms) Lowry & G.M.Plunkett	Novon 28: 149 (2020)	Indonesia, Papua New Guinea	New Guinea	unknown	unknown	77213435-1	http://www.plantsoftheworldonline.org/taxon/urn:lsid:ipni.org:names:77213435-1
Araliaceae	Heptapleurum	chaetorrhachis	Heptapleurum chaetorrhachis	(Harms) Lowry & G.M.Plunkett	Heptapleurum chaetorrhachis (Harms) Lowry & G.M.Plunkett	Novon 28: 149 (2020)	Indonesia, Papua New Guinea	New Guinea	unknown	unknown	77213440-1	http://www.plantsoftheworldonline.org/taxon/urn:lsid:ipni.org:names:77213440-1
Araliaceae	Heptapleurum	dentatum	Heptapleurum dentatum	(Frodin) Lowry & G.M.Plunkett	Heptapleurum dentatum (Frodin) Lowry & G.M.Plunkett	Novon 28: 151 (2020)	Indonesia, Papua New Guinea	New Guinea	unknown	unknown	77213461-1	http://www.plantsoftheworldonline.org/taxon/urn:lsid:ipni.org:names:77213461-1
Araliaceae	Heptapleurum	ellipticum	Heptapleurum ellipticum	(Blume) Seem.	Heptapleurum ellipticum (Blume) Seem.	J. Bot. 3: 78 (1865)	Andaman Is., Australia, Bangladesh, Bhutan, India, Cambodia, Caroline Is., China, Christmas I., India, India, Pakistan, Indonesia, Indonesia, East Timor, Indonesia, Malaysia, Indonesia, Papua New Guinea, Laos, Malaysia, Myanmar, Nepal, Nicobar Is., Papua New Guinea, Philippines, Taiwan, Thailand, Vietnam	Andaman Is., Assam, Bangladesh, Bismarck Archipelago, Borneo, Cambodia, Caroline Is., China South-Central, China Southeast, Christmas I., East Himalaya, India, Jawa, Laos, Lesser Sunda Is., Malaya, Myanmar, Nepal, New Guinea, Nicobar Is., Philippines, Queensland, Sulawesi, Sumatera, Taiwan, Thailand, Vietnam, West Himalaya	Mauritius, Reunion, Windward Is.	Mauritius, Reunion, Windward Is.	90868-1	http://www.plantsoftheworldonline.org/taxon/urn:lsid:ipni.org:names:90868-1
Araliaceae	Heptapleurum	eriocephalum	Heptapleurum eriocephalum	(Harms) Lowry & G.M.Plunkett	Heptapleurum eriocephalum (Harms) Lowry & G.M.Plunkett	Novon 28: 152 (2020)	Indonesia, Papua New Guinea	New Guinea	unknown	unknown	77213470-1	http://www.plantsoftheworldonline.org/taxon/urn:lsid:ipni.org:names:77213470-1
Araliaceae	Heptapleurum	fimbriatum	Heptapleurum fimbriatum	F.Muell.	Heptapleurum fimbriatum F.Muell.	Descr. Notes Papuan Pl. 5: 89 (1877)	Indonesia, Papua New Guinea	New Guinea	unknown	unknown	90875-1	http://www.plantsoftheworldonline.org/taxon/urn:lsid:ipni.org:names:90875-1
Araliaceae	Heptapleurum	forbesii	Heptapleurum forbesii	(Ridl.) Lowry & G.M.Plunkett	Heptapleurum forbesii (Ridl.) Lowry & G.M.Plunkett	Novon 28: 153 (2020)	Indonesia, Papua New Guinea	New Guinea	unknown	unknown	77213553-1	http://www.plantsoftheworldonline.org/taxon/urn:lsid:ipni.org:names:77213553-1
Araliaceae	Heptapleurum	gjellerupii	Heptapleurum gjellerupii	(Harms) Lowry & G.M.Plunkett	Heptapleurum gjellerupii (Harms) Lowry & G.M.Plunkett	Novon 28: 153 (2020)	Indonesia, Papua New Guinea	New Guinea	unknown	unknown	77213556-1	http://www.plantsoftheworldonline.org/taxon/urn:lsid:ipni.org:names:77213556-1
Araliaceae	Heptapleurum	hellwigianum	Heptapleurum hellwigianum	(Harms) Lowry & G.M.Plunkett	Heptapleurum hellwigianum (Harms) Lowry & G.M.Plunkett	Novon 28: 154 (2020)	Indonesia, Papua New Guinea	New Guinea	unknown	unknown	77213566-1	http://www.plantsoftheworldonline.org/taxon/urn:lsid:ipni.org:names:77213566-1
Araliaceae	Heptapleurum	hirsutum	Heptapleurum hirsutum	(Philipson) Lowry & G.M.Plunkett	Heptapleurum hirsutum (Philipson) Lowry & G.M.Plunkett	Novon 28: 155 (2020)	Indonesia, Papua New Guinea	New Guinea	unknown	unknown	77213571-1	http://www.plantsoftheworldonline.org/taxon/urn:lsid:ipni.org:names:77213571-1
Araliaceae	Heptapleurum	hunsteinianum	Heptapleurum hunsteinianum	(Harms) Lowry & G.M.Plunkett	Heptapleurum hunsteinianum (Harms) Lowry & G.M.Plunkett	Novon 28: 155 (2020)	Indonesia, Papua New Guinea	New Guinea	unknown	unknown	77213572-1	http://www.plantsoftheworldonline.org/taxon/urn:lsid:ipni.org:names:77213572-1
Araliaceae	Heptapleurum	insculptum	Heptapleurum insculptum	(Frodin) Lowry & G.M.Plunkett	Heptapleurum insculptum (Frodin) Lowry & G.M.Plunkett	Novon 28: 155 (2020)	Indonesia, Papua New Guinea	New Guinea	unknown	unknown	77213574-1	http://www.plantsoftheworldonline.org/taxon/urn:lsid:ipni.org:names:77213574-1
Araliaceae	Heptapleurum	ischnoacrum	Heptapleurum ischnoacrum	(Harms) Lowry & G.M.Plunkett	Heptapleurum ischnoacrum (Harms) Lowry & G.M.Plunkett	Novon 28: 155 (2020)	Indonesia, Papua New Guinea	New Guinea	unknown	unknown	77213576-1	http://www.plantsoftheworldonline.org/taxon/urn:lsid:ipni.org:names:77213576-1
Araliaceae	Heptapleurum	ischyrocephalum	Heptapleurum ischyrocephalum	(Harms) Lowry & G.M.Plunkett	Heptapleurum ischyrocephalum (Harms) Lowry & G.M.Plunkett	Novon 28: 155 (2020)	Indonesia, Papua New Guinea	New Guinea	unknown	unknown	77213577-1	http://www.plantsoftheworldonline.org/taxon/urn:lsid:ipni.org:names:77213577-1
Araliaceae	Heptapleurum	janowskyi	Heptapleurum janowskyi	(Harms) Lowry & G.M.Plunkett	Heptapleurum janowskyi (Harms) Lowry & G.M.Plunkett	Novon 28: 155 (2020)	Indonesia, Papua New Guinea	New Guinea	unknown	unknown	77213578-1	http://www.plantsoftheworldonline.org/taxon/urn:lsid:ipni.org:names:77213578-1
Araliaceae	Heptapleurum	kajonense	Heptapleurum kajonense	(Harms) Lowry & G.M.Plunkett	Heptapleurum kajonense (Harms) Lowry & G.M.Plunkett	Novon 28: 156 (2020)	Indonesia, Papua New Guinea	New Guinea	unknown	unknown	77213579-1	http://www.plantsoftheworldonline.org/taxon/urn:lsid:ipni.org:names:77213579-1
Araliaceae	Heptapleurum	kaniense	Heptapleurum kaniense	(Harms) Lowry & G.M.Plunkett	Heptapleurum kaniense (Harms) Lowry & G.M.Plunkett	Novon 28: 156 (2020)	Indonesia, Papua New Guinea	New Guinea	unknown	unknown	77213580-1	http://www.plantsoftheworldonline.org/taxon/urn:lsid:ipni.org:names:77213580-1
Araliaceae	Heptapleurum	koresii	Heptapleurum koresii	(P.Royen) Lowry & G.M.Plunkett	Heptapleurum koresii (P.Royen) Lowry & G.M.Plunkett	Novon 28: 156 (2020)	Indonesia, Papua New Guinea	New Guinea	unknown	unknown	77213584-1	http://www.plantsoftheworldonline.org/taxon/urn:lsid:ipni.org:names:77213584-1
Araliaceae	Heptapleurum	kuborense	Heptapleurum kuborense	(Frodin) Lowry & G.M.Plunkett	Heptapleurum kuborense (Frodin) Lowry & G.M.Plunkett	Novon 28: 156 (2020)	Indonesia, Papua New Guinea	New Guinea	unknown	unknown	77213587-1	http://www.plantsoftheworldonline.org/taxon/urn:lsid:ipni.org:names:77213587-1
Araliaceae	Heptapleurum	lasiosphaerum	Heptapleurum lasiosphaerum	(Harms) Lowry & G.M.Plunkett	Heptapleurum lasiosphaerum (Harms) Lowry & G.M.Plunkett	Novon 28: 157 (2020)	Indonesia, Papua New Guinea	New Guinea	unknown	unknown	77213593-1	http://www.plantsoftheworldonline.org/taxon/urn:lsid:ipni.org:names:77213593-1
Araliaceae	Heptapleurum	leiophyllum	Heptapleurum leiophyllum	(Harms) Lowry & G.M.Plunkett	Heptapleurum leiophyllum (Harms) Lowry & G.M.Plunkett	Novon 28: 157 (2020)	Indonesia, Papua New Guinea	New Guinea	unknown	unknown	77213596-1	http://www.plantsoftheworldonline.org/taxon/urn:lsid:ipni.org:names:77213596-1
Araliaceae	Heptapleurum	lorentzii	Heptapleurum lorentzii	(Harms) Lowry & G.M.Plunkett	Heptapleurum lorentzii (Harms) Lowry & G.M.Plunkett	Novon 28: 158 (2020)	Indonesia, Papua New Guinea	New Guinea	unknown	unknown	77213603-1	http://www.plantsoftheworldonline.org/taxon/urn:lsid:ipni.org:names:77213603-1
Araliaceae	Heptapleurum	macrostachyum	Heptapleurum macrostachyum	(Benth.) Scheff.	Heptapleurum macrostachyum (Benth.) Scheff.	Ann. Jard. Bot. Buitenzorg 1: 26 (1876)	Indonesia, Papua New Guinea	New Guinea	unknown	unknown	77221315-1	http://www.plantsoftheworldonline.org/taxon/urn:lsid:ipni.org:names:77221315-1
Araliaceae	Heptapleurum	megalanthum	Heptapleurum megalanthum	(Harms) G.M.Plunkett & Lowry	Heptapleurum megalanthum (Harms) G.M.Plunkett & Lowry	Novon 28: 159 (2020)	Indonesia, Papua New Guinea	New Guinea	unknown	unknown	77213619-1	http://www.plantsoftheworldonline.org/taxon/urn:lsid:ipni.org:names:77213619-1
Araliaceae	Heptapleurum	microgyne	Heptapleurum microgyne	(Harms) G.M.Plunkett & Lowry	Heptapleurum microgyne (Harms) G.M.Plunkett & Lowry	Novon 28: 159 (2020)	Indonesia, Papua New Guinea	New Guinea	unknown	unknown	77217148-1	http://www.plantsoftheworldonline.org/taxon/urn:lsid:ipni.org:names:77217148-1
Araliaceae	Heptapleurum	monticola	Heptapleurum monticola	(Ridl.) G.M.Plunkett & Lowry	Heptapleurum monticola (Ridl.) G.M.Plunkett & Lowry	Novon 28: 159 (2020)	Indonesia, Papua New Guinea	New Guinea	unknown	unknown	77213629-1	http://www.plantsoftheworldonline.org/taxon/urn:lsid:ipni.org:names:77213629-1
Araliaceae	Heptapleurum	morobeanum	Heptapleurum morobeanum	(Harms) G.M.Plunkett & Lowry	Heptapleurum morobeanum (Harms) G.M.Plunkett & Lowry	Novon 28: 159 (2020)	Indonesia, Papua New Guinea	New Guinea	unknown	unknown	77213630-1	http://www.plantsoftheworldonline.org/taxon/urn:lsid:ipni.org:names:77213630-1
Araliaceae	Heptapleurum	nabirense	Heptapleurum nabirense	(Philipson) G.M.Plunkett & Lowry	Heptapleurum nabirense (Philipson) G.M.Plunkett & Lowry	Novon 28: 160 (2020)	Indonesia, Papua New Guinea	New Guinea	unknown	unknown	77213638-1	http://www.plantsoftheworldonline.org/taxon/urn:lsid:ipni.org:names:77213638-1
Araliaceae	Heptapleurum	octandrum	Heptapleurum octandrum	(Ridl.) G.M.Plunkett & Lowry	Heptapleurum octandrum (Ridl.) G.M.Plunkett & Lowry	Novon 28: 161 (2020)	Indonesia, Papua New Guinea	New Guinea	unknown	unknown	77213650-1	http://www.plantsoftheworldonline.org/taxon/urn:lsid:ipni.org:names:77213650-1
Araliaceae	Heptapleurum	oligodon	Heptapleurum oligodon	(Harms) G.M.Plunkett & Lowry	Heptapleurum oligodon (Harms) G.M.Plunkett & Lowry	Novon 28: 161 (2020)	Indonesia, Papua New Guinea	New Guinea	unknown	unknown	77213651-1	http://www.plantsoftheworldonline.org/taxon/urn:lsid:ipni.org:names:77213651-1
Araliaceae	Heptapleurum	oreopolum	Heptapleurum oreopolum	(Harms) G.M.Plunkett & Lowry	Heptapleurum oreopolum (Harms) G.M.Plunkett & Lowry	Novon 28: 161 (2020)	Indonesia, Papua New Guinea	New Guinea	unknown	unknown	77213653-1	http://www.plantsoftheworldonline.org/taxon/urn:lsid:ipni.org:names:77213653-1
Araliaceae	Heptapleurum	pachystylum	Heptapleurum pachystylum	(Harms) G.M.Plunkett & Lowry	Heptapleurum pachystylum (Harms) G.M.Plunkett & Lowry	Novon 28: 162 (2020)	Indonesia, Papua New Guinea	New Guinea	unknown	unknown	77213658-1	http://www.plantsoftheworldonline.org/taxon/urn:lsid:ipni.org:names:77213658-1
Araliaceae	Heptapleurum	pagiophyllum	Heptapleurum pagiophyllum	(Harms) G.M.Plunkett & Lowry	Heptapleurum pagiophyllum (Harms) G.M.Plunkett & Lowry	Novon 28: 162 (2020)	Indonesia, Papua New Guinea	New Guinea	unknown	unknown	77213660-1	http://www.plantsoftheworldonline.org/taxon/urn:lsid:ipni.org:names:77213660-1
Araliaceae	Heptapleurum	papuanum	Heptapleurum papuanum	(Ridl.) G.M.Plunkett & Lowry	Heptapleurum papuanum (Ridl.) G.M.Plunkett & Lowry	Novon 28: 162 (2020)	Indonesia, Papua New Guinea	New Guinea	unknown	unknown	77213664-1	http://www.plantsoftheworldonline.org/taxon/urn:lsid:ipni.org:names:77213664-1
Araliaceae	Heptapleurum	pilematophorum	Heptapleurum pilematophorum	(Harms) G.M.Plunkett & Lowry	Heptapleurum pilematophorum (Harms) G.M.Plunkett & Lowry	Novon 28: 163 (2020)	Indonesia, Papua New Guinea	New Guinea	unknown	unknown	77213670-1	http://www.plantsoftheworldonline.org/taxon/urn:lsid:ipni.org:names:77213670-1
Araliaceae	Heptapleurum	polyastrum	Heptapleurum polyastrum	(Harms) G.M.Plunkett & Lowry	Heptapleurum polyastrum (Harms) G.M.Plunkett & Lowry	Novon 28: 163 (2020)	Indonesia, Papua New Guinea	New Guinea	unknown	unknown	77213675-1	http://www.plantsoftheworldonline.org/taxon/urn:lsid:ipni.org:names:77213675-1
Araliaceae	Heptapleurum	polychaetum	Heptapleurum polychaetum	(Harms) G.M.Plunkett & Lowry	Heptapleurum polychaetum (Harms) G.M.Plunkett & Lowry	Novon 28: 163 (2020)	Indonesia, Papua New Guinea	New Guinea	unknown	unknown	77213676-1	http://www.plantsoftheworldonline.org/taxon/urn:lsid:ipni.org:names:77213676-1
Araliaceae	Heptapleurum	polycladum	Heptapleurum polycladum	(Frodin) G.M.Plunkett & Lowry	Heptapleurum polycladum (Frodin) G.M.Plunkett & Lowry	Novon 28: 163 (2020)	Indonesia, Papua New Guinea	New Guinea	unknown	unknown	77213677-1	http://www.plantsoftheworldonline.org/taxon/urn:lsid:ipni.org:names:77213677-1
Araliaceae	Heptapleurum	porphyrantherum	Heptapleurum porphyrantherum	(Ridl.) G.M.Plunkett & Lowry	Heptapleurum porphyrantherum (Ridl.) G.M.Plunkett & Lowry	Novon 28: 163 (2020)	Indonesia, Papua New Guinea	New Guinea	unknown	unknown	77213678-1	http://www.plantsoftheworldonline.org/taxon/urn:lsid:ipni.org:names:77213678-1
Araliaceae	Heptapleurum	pseudobrassaium	Heptapleurum pseudobrassaium	(Harms) G.M.Plunkett & Lowry	Heptapleurum pseudobrassaium (Harms) G.M.Plunkett & Lowry	Novon 28: 163 (2020)	Indonesia, Papua New Guinea	New Guinea	unknown	unknown	77213679-1	http://www.plantsoftheworldonline.org/taxon/urn:lsid:ipni.org:names:77213679-1
Araliaceae	Heptapleurum	reticulatum	Heptapleurum reticulatum	(Philipson) G.M.Plunkett & Lowry	Heptapleurum reticulatum (Philipson) G.M.Plunkett & Lowry	Novon 28: 164 (2020)	Indonesia, Papua New Guinea	New Guinea	unknown	unknown	77213686-1	http://www.plantsoftheworldonline.org/taxon/urn:lsid:ipni.org:names:77213686-1
Araliaceae	Heptapleurum	rudolfi	Heptapleurum rudolfi	(Harms) G.M.Plunkett & Lowry	Heptapleurum rudolfi (Harms) G.M.Plunkett & Lowry	Novon 28: 165 (2020)	Indonesia, Papua New Guinea	New Guinea	unknown	unknown	77213689-1	http://www.plantsoftheworldonline.org/taxon/urn:lsid:ipni.org:names:77213689-1
Araliaceae	Heptapleurum	schultzei	Heptapleurum schultzei	(Harms) G.M.Plunkett & Lowry	Heptapleurum schultzei (Harms) G.M.Plunkett & Lowry	Novon 28: 165 (2020)	Indonesia, Papua New Guinea	New Guinea	unknown	unknown	77213693-1	http://www.plantsoftheworldonline.org/taxon/urn:lsid:ipni.org:names:77213693-1
Araliaceae	Heptapleurum	schumannianum	Heptapleurum schumannianum	(Harms) G.M.Plunkett & Lowry	Heptapleurum schumannianum (Harms) G.M.Plunkett & Lowry	Novon 28: 165 (2020)	Indonesia, Papua New Guinea	New Guinea	unknown	unknown	77213694-1	http://www.plantsoftheworldonline.org/taxon/urn:lsid:ipni.org:names:77213694-1
Araliaceae	Heptapleurum	scytinophyllum	Heptapleurum scytinophyllum	(Harms) G.M.Plunkett & Lowry	Heptapleurum scytinophyllum (Harms) G.M.Plunkett & Lowry	Novon 28: 165 (2020)	Indonesia, Papua New Guinea	New Guinea	unknown	unknown	77213695-1	http://www.plantsoftheworldonline.org/taxon/urn:lsid:ipni.org:names:77213695-1
Araliaceae	Heptapleurum	secundum	Heptapleurum secundum	(Philipson) G.M.Plunkett & Lowry	Heptapleurum secundum (Philipson) G.M.Plunkett & Lowry	Novon 28: 165 (2020)	Indonesia, Papua New Guinea	New Guinea	unknown	unknown	77213696-1	http://www.plantsoftheworldonline.org/taxon/urn:lsid:ipni.org:names:77213696-1
Araliaceae	Heptapleurum	sepikianum	Heptapleurum sepikianum	(Harms) G.M.Plunkett & Lowry	Heptapleurum sepikianum (Harms) G.M.Plunkett & Lowry	Novon 28: 165 (2020)	Indonesia, Papua New Guinea	New Guinea	unknown	unknown	77213697-1	http://www.plantsoftheworldonline.org/taxon/urn:lsid:ipni.org:names:77213697-1
Araliaceae	Heptapleurum	setulosum	Heptapleurum setulosum	(Harms) G.M.Plunkett & Lowry	Heptapleurum setulosum (Harms) G.M.Plunkett & Lowry	Novon 28: 166 (2020)	Indonesia, Papua New Guinea	New Guinea	unknown	unknown	77213699-1	http://www.plantsoftheworldonline.org/taxon/urn:lsid:ipni.org:names:77213699-1
Araliaceae	Heptapleurum	simbuense	Heptapleurum simbuense	(Frodin) G.M.Plunkett & Lowry	Heptapleurum simbuense (Frodin) G.M.Plunkett & Lowry	Novon 28: 166 (2020)	Indonesia, Papua New Guinea	New Guinea	unknown	unknown	77213703-1	http://www.plantsoftheworldonline.org/taxon/urn:lsid:ipni.org:names:77213703-1
Araliaceae	Heptapleurum	spaniodon	Heptapleurum spaniodon	(Harms) G.M.Plunkett & Lowry	Heptapleurum spaniodon (Harms) G.M.Plunkett & Lowry	Novon 28: 166 (2020)	Indonesia, Papua New Guinea	New Guinea	unknown	unknown	77213706-1	http://www.plantsoftheworldonline.org/taxon/urn:lsid:ipni.org:names:77213706-1
Araliaceae	Heptapleurum	stenopetalum	Heptapleurum stenopetalum	(Harms) G.M.Plunkett & Lowry	Heptapleurum stenopetalum (Harms) G.M.Plunkett & Lowry	Novon 28: 166 (2020)	Indonesia, Papua New Guinea	New Guinea	unknown	unknown	77213708-1	http://www.plantsoftheworldonline.org/taxon/urn:lsid:ipni.org:names:77213708-1
Araliaceae	Heptapleurum	stenophyllum	Heptapleurum stenophyllum	(Harms) G.M.Plunkett & Lowry	Heptapleurum stenophyllum (Harms) G.M.Plunkett & Lowry	Novon 28: 166 (2020)	Indonesia, Papua New Guinea	New Guinea	unknown	unknown	77213709-1	http://www.plantsoftheworldonline.org/taxon/urn:lsid:ipni.org:names:77213709-1
Araliaceae	Heptapleurum	stolleanum	Heptapleurum stolleanum	(Harms) G.M.Plunkett & Lowry	Heptapleurum stolleanum (Harms) G.M.Plunkett & Lowry	Novon 28: 166 (2020)	Indonesia, Papua New Guinea	New Guinea	unknown	unknown	77213710-1	http://www.plantsoftheworldonline.org/taxon/urn:lsid:ipni.org:names:77213710-1
Araliaceae	Heptapleurum	stramineum	Heptapleurum stramineum	(Frodin) G.M.Plunkett & Lowry	Heptapleurum stramineum (Frodin) G.M.Plunkett & Lowry	Novon 28: 166 (2020)	Indonesia, Papua New Guinea	New Guinea	unknown	unknown	77213711-1	http://www.plantsoftheworldonline.org/taxon/urn:lsid:ipni.org:names:77213711-1
Araliaceae	Heptapleurum	tanyrhachis	Heptapleurum tanyrhachis	(Harms) G.M.Plunkett & Lowry	Heptapleurum tanyrhachis (Harms) G.M.Plunkett & Lowry	Novon 28: 167 (2020)	Indonesia, Papua New Guinea	New Guinea	unknown	unknown	77213718-1	http://www.plantsoftheworldonline.org/taxon/urn:lsid:ipni.org:names:77213718-1
Araliaceae	Heptapleurum	tanytrichum	Heptapleurum tanytrichum	(Harms) G.M.Plunkett & Lowry	Heptapleurum tanytrichum (Harms) G.M.Plunkett & Lowry	Novon 28: 167 (2020)	Indonesia, Papua New Guinea	New Guinea	unknown	unknown	77213719-1	http://www.plantsoftheworldonline.org/taxon/urn:lsid:ipni.org:names:77213719-1
Araliaceae	Heptapleurum	thaumasianthum	Heptapleurum thaumasianthum	(Harms) G.M.Plunkett & Lowry	Heptapleurum thaumasianthum (Harms) G.M.Plunkett & Lowry	Novon 28: 167 (2020)	Indonesia, Papua New Guinea	New Guinea	unknown	unknown	77213721-1	http://www.plantsoftheworldonline.org/taxon/urn:lsid:ipni.org:names:77213721-1
Araliaceae	Heptapleurum	versteegii	Heptapleurum versteegii	(Harms) G.M.Plunkett & Lowry	Heptapleurum versteegii (Harms) G.M.Plunkett & Lowry	Novon 28: 168 (2020)	Indonesia, Papua New Guinea	New Guinea	unknown	unknown	77213728-1	http://www.plantsoftheworldonline.org/taxon/urn:lsid:ipni.org:names:77213728-1
Araliaceae	Heptapleurum	waterhousei	Heptapleurum waterhousei	(Harms) G.M.Plunkett & Lowry	Heptapleurum waterhousei (Harms) G.M.Plunkett & Lowry	Novon 28: 168 (2020)	Papua New Guinea, Papua New Guinea, Solomon Islands	Bismarck Archipelago, Solomon Is.	unknown	unknown	77213733-1	http://www.plantsoftheworldonline.org/taxon/urn:lsid:ipni.org:names:77213733-1
Araliaceae	Hydrocotyle	javanica	Hydrocotyle javanica	Thunb.	Hydrocotyle javanica Thunb.	Hydrocotyle: 17 (1798)	Andaman Is., Bhutan, India, China, Fiji, India, India, Pakistan, Indonesia, Indonesia, Malaysia, Indonesia, Papua New Guinea, Japan, Malaysia, Myanmar, Nepal, Nicobar Is., North Korea, South Korea, Papua New Guinea, Solomon Islands, Philippines, Sri Lanka, Thailand, Vietnam	Andaman Is., Assam, Borneo, China North-Central, China South-Central, China Southeast, East Himalaya, Fiji, Hainan, India, Japan, Jawa, Korea, Malaya, Maluku, Myanmar, Nepal, New Guinea, Nicobar Is., Philippines, Solomon Is., Sri Lanka, Sulawesi, Sumatera, Thailand, Tibet, Vietnam, West Himalaya	unknown	unknown	843558-1	http://www.plantsoftheworldonline.org/taxon/urn:lsid:ipni.org:names:843558-1
Araliaceae	Hydrocotyle	new-guinensis	Hydrocotyle new-guinensis	M.Hiroe	Hydrocotyle new-guinensis M.Hiroe	Umbell. World: 159 (1979)	Indonesia, Papua New Guinea	New Guinea	unknown	unknown	843618-1	http://www.plantsoftheworldonline.org/taxon/urn:lsid:ipni.org:names:843618-1
Araliaceae	Hydrocotyle	sibthorpioides	Hydrocotyle sibthorpioides	Lam.	Hydrocotyle sibthorpioides Lam.	Encycl. 3: 153 (1789)	Angola, Australia, Bangladesh, Bhutan, India, Burundi, Cameroon, China, Ethiopia, Guinea, Gulf of Guinea Is., India, India, Pakistan, Indonesia, Indonesia, East Timor, Indonesia, Malaysia, Indonesia, Papua New Guinea, Japan, Kenya, Laos, Madagascar, Malawi, Malaysia, Mozambique, Myanmar, Nansei-shoto, Nepal, North Korea, South Korea, Ogasawara-shoto, Pakistan, Palestina, Israel, Jordan, Philippin…	Angola, Assam, Bangladesh, Borneo, Burundi, Cameroon, China North-Central, China South-Central, China Southeast, Congo, East Himalaya, Ethiopia, Guinea, Gulf of Guinea Is., Hainan, India, Japan, Jawa, Kenya, Korea, Laos, Lesser Sunda Is., Madagascar, Malawi, Malaya, Maluku, Mozambique, Myanmar, Nansei-shoto, Nepal, New Guinea, New South Wales, Ogasawara-shoto, Pakistan, Palestine, Philippines, Qu…	Belgium, District of Columbia, Guyana, Italy, Mauritius, Reunion, Trinidad-Tobago, United States, Windward Is.	Alabama, Arkansas, Belgium, California, Delaware, District of Columbia, Florida, Georgia, Guyana, Hawaii, Indiana, Italy, Kentucky, Louisiana, Maryland, Mauritius, Mississippi, New Jersey, New York, North Carolina, Ohio, Pennsylvania, Reunion, South Carolina, Trinidad-Tobago, Virginia, West Virginia, Windward Is.	843698-1	http://www.plantsoftheworldonline.org/taxon/urn:lsid:ipni.org:names:843698-1
Araliaceae	Osmoxylon	arrhenicum	Osmoxylon arrhenicum	B.J.Conn & Frodin	Osmoxylon arrhenicum B.J.Conn & Frodin	B.J.Conn (ed.), Handb. Fl. Papua New Guinea 3: 273 (1995)	Papua New Guinea, Solomon Islands	Solomon Is.	unknown	unknown	992034-1	http://www.plantsoftheworldonline.org/taxon/urn:lsid:ipni.org:names:992034-1
Araliaceae	Osmoxylon	boerlagei	Osmoxylon boerlagei	(Warb.) Philipson	Osmoxylon boerlagei (Warb.) Philipson	Blumea 23: 112 (1976)	Indonesia, Papua New Guinea	New Guinea	unknown	unknown	91342-1	http://www.plantsoftheworldonline.org/taxon/urn:lsid:ipni.org:names:91342-1
Araliaceae	Osmoxylon	chrysanthum	Osmoxylon chrysanthum	B.J.Conn & Frodin	Osmoxylon chrysanthum B.J.Conn & Frodin	B.J.Conn (ed.), Handb. Fl. Papua New Guinea 3: 273 (1995)	Papua New Guinea, Solomon Islands	Solomon Is.	unknown	unknown	992035-1	http://www.plantsoftheworldonline.org/taxon/urn:lsid:ipni.org:names:992035-1
Araliaceae	Osmoxylon	confertiflorum	Osmoxylon confertiflorum	B.J.Conn & Frodin	Osmoxylon confertiflorum B.J.Conn & Frodin	B.J.Conn (ed.), Handb. Fl. Papua New Guinea 3: 274 (1995)	Papua New Guinea, Solomon Islands	Solomon Is.	unknown	unknown	992036-1	http://www.plantsoftheworldonline.org/taxon/urn:lsid:ipni.org:names:992036-1
Araliaceae	Osmoxylon	corneri	Osmoxylon corneri	B.J.Conn & Frodin	Osmoxylon corneri B.J.Conn & Frodin	B.J.Conn (ed.), Handb. Fl. Papua New Guinea 3: 275 (1995)	Papua New Guinea, Solomon Islands	Solomon Is.	unknown	unknown	992037-1	http://www.plantsoftheworldonline.org/taxon/urn:lsid:ipni.org:names:992037-1
Araliaceae	Osmoxylon	ellipsoideum	Osmoxylon ellipsoideum	B.J.Conn & Frodin	Osmoxylon ellipsoideum B.J.Conn & Frodin	B.J.Conn (ed.), Handb. Fl. Papua New Guinea 3: 276 (1995)	Indonesia, Papua New Guinea	New Guinea	unknown	unknown	992038-1	http://www.plantsoftheworldonline.org/taxon/urn:lsid:ipni.org:names:992038-1
Araliaceae	Osmoxylon	geelvinkianum	Osmoxylon geelvinkianum	Becc.	Osmoxylon geelvinkianum Becc.	Malesia 1: 196 (1878)	Indonesia, Papua New Guinea	New Guinea	unknown	unknown	91353-1	http://www.plantsoftheworldonline.org/taxon/urn:lsid:ipni.org:names:91353-1
Araliaceae	Osmoxylon	insidiator	Osmoxylon insidiator	Becc.	Osmoxylon insidiator Becc.	Malesia 1: 195 (1878)	Indonesia, Papua New Guinea	New Guinea	unknown	unknown	91358-1	http://www.plantsoftheworldonline.org/taxon/urn:lsid:ipni.org:names:91358-1
Araliaceae	Osmoxylon	lanceolatum	Osmoxylon lanceolatum	Philipson	Osmoxylon lanceolatum Philipson	Blumea 23: 104 (1976)	Papua New Guinea	Bismarck Archipelago	unknown	unknown	91362-1	http://www.plantsoftheworldonline.org/taxon/urn:lsid:ipni.org:names:91362-1
Araliaceae	Osmoxylon	micranthum	Osmoxylon micranthum	(Harms) Philipson	Osmoxylon micranthum (Harms) Philipson	Blumea 23: 115 (1976)	Indonesia, Papua New Guinea	New Guinea	unknown	unknown	91367-1	http://www.plantsoftheworldonline.org/taxon/urn:lsid:ipni.org:names:91367-1
Araliaceae	Osmoxylon	miquelii	Osmoxylon miquelii	Boerl.	Osmoxylon miquelii Boerl.	Ann. Jard. Bot. Buitenzorg 6: 125 (1887)	Indonesia, Papua New Guinea	New Guinea	unknown	unknown	91368-1	http://www.plantsoftheworldonline.org/taxon/urn:lsid:ipni.org:names:91368-1
Araliaceae	Osmoxylon	novoguineense	Osmoxylon novoguineense	(Scheff.) Becc.	Osmoxylon novoguineense (Scheff.) Becc.	Malesia 1: 197 (1878)	Indonesia, Papua New Guinea, Papua New Guinea, Papua New Guinea, Solomon Islands	Bismarck Archipelago, New Guinea, Solomon Is.	unknown	unknown	91370-1	http://www.plantsoftheworldonline.org/taxon/urn:lsid:ipni.org:names:91370-1
Araliaceae	Osmoxylon	pfeilii	Osmoxylon pfeilii	(Warb.) Philipson	Osmoxylon pfeilii (Warb.) Philipson	Blumea 23: 109 (1976)	Papua New Guinea	Bismarck Archipelago	unknown	unknown	91376-1	http://www.plantsoftheworldonline.org/taxon/urn:lsid:ipni.org:names:91376-1
Araliaceae	Osmoxylon	pseudofoliatum	Osmoxylon pseudofoliatum	B.J.Conn & Frodin	Osmoxylon pseudofoliatum B.J.Conn & Frodin	B.J.Conn (ed.), Handb. Fl. Papua New Guinea 3: 278 (1995)	Papua New Guinea, Solomon Islands	Solomon Is.	unknown	unknown	992039-1	http://www.plantsoftheworldonline.org/taxon/urn:lsid:ipni.org:names:992039-1
Araliaceae	Osmoxylon	puniceopolleniferum	Osmoxylon puniceopolleniferum	(B.C.Stone) B.C.Stone	Osmoxylon puniceopolleniferum (B.C.Stone) B.C.Stone	Gard. Bull. Singapore 36: 101 (1983)	Papua New Guinea, Solomon Islands	Solomon Is.	unknown	unknown	912901-1	http://www.plantsoftheworldonline.org/taxon/urn:lsid:ipni.org:names:912901-1
Araliaceae	Osmoxylon	reburrum	Osmoxylon reburrum	(B.C.Stone) B.C.Stone	Osmoxylon reburrum (B.C.Stone) B.C.Stone	Gard. Bull. Singapore 36: 102 (1983)	Papua New Guinea, Solomon Islands	Solomon Is.	unknown	unknown	912902-1	http://www.plantsoftheworldonline.org/taxon/urn:lsid:ipni.org:names:912902-1
Araliaceae	Osmoxylon	rectibrachiatum	Osmoxylon rectibrachiatum	B.J.Conn & Frodin	Osmoxylon rectibrachiatum B.J.Conn & Frodin	B.J.Conn (ed.), Handb. Fl. Papua New Guinea 3: 280 (1995)	Indonesia, Papua New Guinea	New Guinea	unknown	unknown	992040-1	http://www.plantsoftheworldonline.org/taxon/urn:lsid:ipni.org:names:992040-1
Araliaceae	Osmoxylon	russellense	Osmoxylon russellense	(Philipson) B.C.Stone	Osmoxylon russellense (Philipson) B.C.Stone	Gard. Bull. Singapore 36: 102 (1983)	Papua New Guinea, Solomon Islands	Solomon Is.	unknown	unknown	912903-1	http://www.plantsoftheworldonline.org/taxon/urn:lsid:ipni.org:names:912903-1
Araliaceae	Osmoxylon	sessiliflorum	Osmoxylon sessiliflorum	(Lauterb. ex Harms) Philipson	Osmoxylon sessiliflorum (Lauterb. ex Harms) Philipson	Blumea 23: 113 (1976)	Indonesia, Indonesia, Papua New Guinea	Maluku, New Guinea	unknown	unknown	91380-1	http://www.plantsoftheworldonline.org/taxon/urn:lsid:ipni.org:names:91380-1
Araliaceae	Osmoxylon	spathipedunculatum	Osmoxylon spathipedunculatum	(Philipson) Philipson	Osmoxylon spathipedunculatum (Philipson) Philipson	Blumea 23: 103 (1976)	Papua New Guinea, Solomon Islands	Solomon Is.	unknown	unknown	91383-1	http://www.plantsoftheworldonline.org/taxon/urn:lsid:ipni.org:names:91383-1
Araliaceae	Osmoxylon	striatifructum	Osmoxylon striatifructum	B.J.Conn & Frodin	Osmoxylon striatifructum B.J.Conn & Frodin	B.J.Conn (ed.), Handb. Fl. Papua New Guinea 3: 282 (1995)	Papua New Guinea, Solomon Islands	Solomon Is.	unknown	unknown	992041-1	http://www.plantsoftheworldonline.org/taxon/urn:lsid:ipni.org:names:992041-1
Araliaceae	Osmoxylon	superantiflorum	Osmoxylon superantiflorum	B.J.Conn & Frodin	Osmoxylon superantiflorum B.J.Conn & Frodin	B.J.Conn (ed.), Handb. Fl. Papua New Guinea 3: 283 (1995)	Papua New Guinea, Solomon Islands	Solomon Is.	unknown	unknown	992042-1	http://www.plantsoftheworldonline.org/taxon/urn:lsid:ipni.org:names:992042-1
Araliaceae	Osmoxylon	tetrandrum	Osmoxylon tetrandrum	(C.T.White) B.C.Stone	Osmoxylon tetrandrum (C.T.White) B.C.Stone	Gard. Bull. Singapore 36: 101 (1983)	Papua New Guinea, Solomon Islands	Solomon Is.	unknown	unknown	912904-1	http://www.plantsoftheworldonline.org/taxon/urn:lsid:ipni.org:names:912904-1
Araliaceae	Osmoxylon	whitmorei	Osmoxylon whitmorei	B.J.Conn & Frodin	Osmoxylon whitmorei B.J.Conn & Frodin	B.J.Conn (ed.), Handb. Fl. Papua New Guinea 3: 284 (1995)	Papua New Guinea, Solomon Islands	Solomon Is.	unknown	unknown	992043-1	http://www.plantsoftheworldonline.org/taxon/urn:lsid:ipni.org:names:992043-1
Araliaceae	Plerandra	brassii	Plerandra brassii	Philipson	Plerandra brassii Philipson	Bull. Brit. Mus. (Nat. Hist.), Bot. 1: 10 (1951)	Papua New Guinea, Solomon Islands	Solomon Is.	unknown	unknown	91704-1	http://www.plantsoftheworldonline.org/taxon/urn:lsid:ipni.org:names:91704-1
Araliaceae	Plerandra	micrantha	Plerandra micrantha	Philipson	Plerandra micrantha Philipson	Bull. Brit. Mus. (Nat. Hist.), Bot. 1: 10 (1951)	Papua New Guinea, Solomon Islands	Solomon Is.	unknown	unknown	91711-1	http://www.plantsoftheworldonline.org/taxon/urn:lsid:ipni.org:names:91711-1
Araliaceae	Plerandra	solomonensis	Plerandra solomonensis	Philipson	Plerandra solomonensis Philipson	Bull. Brit. Mus. (Nat. Hist.), Bot. 1: 10 (1951)	Papua New Guinea, Solomon Islands	Solomon Is.	unknown	unknown	91715-1	http://www.plantsoftheworldonline.org/taxon/urn:lsid:ipni.org:names:91715-1
Araliaceae	Plerandra	stahliana	Plerandra stahliana	Warb.	Plerandra stahliana Warb.	Bot. Jahrb. Syst. 18: 203 (1893)	Indonesia, Papua New Guinea, Papua New Guinea, Papua New Guinea, Solomon Islands	Bismarck Archipelago, New Guinea, Solomon Is.	unknown	unknown	91716-1	http://www.plantsoftheworldonline.org/taxon/urn:lsid:ipni.org:names:91716-1
Araliaceae	Polyscias	balfouriana	Polyscias balfouriana	(Andre) L.H.Bailey	Polyscias balfouriana (Andre) L.H.Bailey	Rhodora 18: 153 (1916)	Australia, Indonesia, Papua New Guinea	New Guinea, Queensland	Cambodia, Dominican Republic, Haiti, New Caledonia, Puerto Rico, Vanuatu	Cambodia, Dominican Republic, Haiti, New Caledonia, Puerto Rico, Vanuatu	91734-1	http://www.plantsoftheworldonline.org/taxon/urn:lsid:ipni.org:names:91734-1
Araliaceae	Polyscias	belensis	Polyscias belensis	Philipson	Polyscias belensis Philipson	Bull. Brit. Mus. (Nat. Hist.), Bot. 1: 13 (1951)	Indonesia, Papua New Guinea	New Guinea	unknown	unknown	91736-1	http://www.plantsoftheworldonline.org/taxon/urn:lsid:ipni.org:names:91736-1
Araliaceae	Polyscias	bipinnata	Polyscias bipinnata	(Gibbs) Philipson	Polyscias bipinnata (Gibbs) Philipson	Blumea 24: 170 (1978)	Indonesia, Papua New Guinea	New Guinea	unknown	unknown	91738-1	http://www.plantsoftheworldonline.org/taxon/urn:lsid:ipni.org:names:91738-1
Araliaceae	Polyscias	cumingiana	Polyscias cumingiana	(C.Presl) Fern.-Vill.	Polyscias cumingiana (C.Presl) Fern.-Vill.	F.M.Blanco, Fl. Filip. ed. 3. 4(13A): 102 (1880)	Indonesia, Indonesia, Papua New Guinea, New Caledonia, Papua New Guinea, Philippines	Bismarck Archipelago, Maluku, New Caledonia, New Guinea, Philippines	Cook Is., El Salvador, Puerto Rico, Society Is., Trinidad-Tobago, Tuamotu	Cook Is., El Salvador, Puerto Rico, Society Is., Trinidad-Tobago, Tuamotu	91749-1	http://www.plantsoftheworldonline.org/taxon/urn:lsid:ipni.org:names:91749-1
Araliaceae	Polyscias	elegans	Polyscias elegans	(C.Moore & F.Muell.) Harms	Polyscias elegans (C.Moore & F.Muell.) Harms	H.G.A.Engler &amp; K.A.E.Prantl, Nat. Pflanzenfam. 3(8): 45 (1894)	Australia, Indonesia, Papua New Guinea	New Guinea, New South Wales, Queensland	unknown	unknown	107794-3	http://www.plantsoftheworldonline.org/taxon/urn:lsid:ipni.org:names:107794-3
Araliaceae	Polyscias	filicifolia	Polyscias filicifolia	(C.Moore ex E.Fourn.) L.H.Bailey	Polyscias filicifolia (C.Moore ex E.Fourn.) L.H.Bailey	Rhodora 18: 153 (1916)	Indonesia, Papua New Guinea, New Caledonia	New Caledonia, New Guinea	Dominican Republic, Fiji, Gilbert Is., Haiti, Leeward Is., Marshall Is., Tuamotu, Venezuelan Antilles, Wallis-Futuna Is.	Dominican Republic, Fiji, Gilbert Is., Haiti, Leeward Is., Marshall Is., Tuamotu, Venezuelan Antilles, Wallis-Futuna Is.	91760-1	http://www.plantsoftheworldonline.org/taxon/urn:lsid:ipni.org:names:91760-1
Araliaceae	Polyscias	fruticosa	Polyscias fruticosa	(L.) Harms	Polyscias fruticosa (L.) Harms	H.G.A.Engler &amp; K.A.E.Prantl, Nat. Pflanzenfam. 3(8): 45 (1894)	Australia, Indonesia, Indonesia, Papua New Guinea, New Caledonia, Papua New Guinea	Bismarck Archipelago, Maluku, New Caledonia, New Guinea, Queensland, Sulawesi	Andaman Is., Bangladesh, Caroline Is., Christmas I., Dominican Republic, Gilbert Is., Haiti, Indonesia, Indonesia, Malaysia, Leeward Is., Line Is., Marianas, Marshall Is., Mozambique, Myanmar, Nicobar Is., Puerto Rico, Society Is., Thailand, Tonga, Trinidad-Tobago, Vietnam	Andaman Is., Bangladesh, Borneo, Caroline Is., Christmas I., Dominican Republic, Gilbert Is., Haiti, Jawa, Leeward Is., Line Is., Marianas, Marshall Is., Mozambique, Myanmar, Nicobar Is., Puerto Rico, Society Is., Thailand, Tonga, Trinidad-Tobago, Vietnam	847351-1	http://www.plantsoftheworldonline.org/taxon/urn:lsid:ipni.org:names:847351-1
Araliaceae	Polyscias	guilfoylei	Polyscias guilfoylei	(W.Bull) L.H.Bailey	Polyscias guilfoylei (W.Bull) L.H.Bailey	Rhodora 18: 153 (1916)	Indonesia, Indonesia, Papua New Guinea, New Caledonia, Papua New Guinea, Santa Cruz Is., Vanuatu	Bismarck Archipelago, Maluku, New Caledonia, New Guinea, Santa Cruz Is., Vanuatu	Bahamas, Caroline Is., China, Comoros, Cook Is., Dominican Republic, Gilbert Is., Guinea, Haiti, Leeward Is., Line Is., Marianas, Marshall Is., Mozambique, Nauru, Niue, Pitcairn Is., Puerto Rico, Society Is., Thailand, Tonga, Trinidad-Tobago, Tuamotu, Tubuai Is., Tuvalu, Venezuelan Antilles, Wake I., Wallis-Futuna Is.	Bahamas, Caroline Is., China Southeast, Comoros, Cook Is., Dominican Republic, Gilbert Is., Guinea, Hainan, Haiti, Leeward Is., Line Is., Marianas, Marshall Is., Mozambique, Nauru, Niue, Pitcairn Is., Puerto Rico, Society Is., Thailand, Tonga, Trinidad-Tobago, Tuamotu, Tubuai Is., Tuvalu, Venezuelan Antilles, Wake I., Wallis-Futuna Is.	91773-1	http://www.plantsoftheworldonline.org/taxon/urn:lsid:ipni.org:names:91773-1
Araliaceae	Polyscias	jacobsii	Polyscias jacobsii	Philipson	Polyscias jacobsii Philipson	Blumea 24: 171 (1978)	Indonesia, Papua New Guinea	New Guinea	unknown	unknown	91777-1	http://www.plantsoftheworldonline.org/taxon/urn:lsid:ipni.org:names:91777-1
Araliaceae	Polyscias	ledermannii	Polyscias ledermannii	Harms	Polyscias ledermannii Harms	Bot. Jahrb. Syst. 56: 409 (1921)	Indonesia, Papua New Guinea	New Guinea	unknown	unknown	91782-1	http://www.plantsoftheworldonline.org/taxon/urn:lsid:ipni.org:names:91782-1
Araliaceae	Polyscias	macgillivrayi	Polyscias macgillivrayi	(Benth.) Harms	Polyscias macgillivrayi (Benth.) Harms	H.G.A.Engler &amp; K.A.E.Prantl, Nat. Pflanzenfam. 3(8): 45 (1894)	Australia, Caroline Is., Gilbert Is., Indonesia, Papua New Guinea, Marianas, Papua New Guinea, Papua New Guinea, Solomon Islands, Santa Cruz Is.	Bismarck Archipelago, Caroline Is., Gilbert Is., Marianas, New Guinea, Queensland, Santa Cruz Is., Solomon Is.	unknown	unknown	847355-1	http://www.plantsoftheworldonline.org/taxon/urn:lsid:ipni.org:names:847355-1
Araliaceae	Polyscias	macrantha	Polyscias macrantha	(Philipson) Lowry & G.M.Plunkett	Polyscias macrantha (Philipson) Lowry & G.M.Plunkett	Pl. Divers. Evol. 128: 69 (2010)	Indonesia, Papua New Guinea	New Guinea	unknown	unknown	77107135-1	http://www.plantsoftheworldonline.org/taxon/urn:lsid:ipni.org:names:77107135-1
Araliaceae	Polyscias	nodosa	Polyscias nodosa	(Blume) Seem.	Polyscias nodosa (Blume) Seem.	J. Bot. 3: 181 (1865)	Australia, Indonesia, Indonesia, East Timor, Indonesia, Papua New Guinea, Papua New Guinea, Solomon Islands	Jawa, Lesser Sunda Is., Maluku, New Guinea, Queensland, Solomon Is., Sulawesi	Caroline Is.	Caroline Is.	91792-1	http://www.plantsoftheworldonline.org/taxon/urn:lsid:ipni.org:names:91792-1
Araliaceae	Polyscias	pacifica	Polyscias pacifica	(Philipson) Lowry & G.M.Plunkett	Polyscias pacifica (Philipson) Lowry & G.M.Plunkett	Pl. Divers. Evol. 128: 70 (2010)	Indonesia, Papua New Guinea	Bismarck Archipelago, Maluku	unknown	unknown	77107153-1	http://www.plantsoftheworldonline.org/taxon/urn:lsid:ipni.org:names:77107153-1
Araliaceae	Polyscias	palmervandenbroekii	Polyscias palmervandenbroekii	Bernardi	Polyscias palmervandenbroekii Bernardi	Candollea 26: 16 (1971)	Indonesia, Papua New Guinea	New Guinea	unknown	unknown	91795-1	http://www.plantsoftheworldonline.org/taxon/urn:lsid:ipni.org:names:91795-1
Araliaceae	Polyscias	papuana	Polyscias papuana	(Miq.) Seem.	Polyscias papuana (Miq.) Seem.	J. Bot. 3: 181 (1865)	Indonesia, Indonesia, Papua New Guinea	Maluku, New Guinea	unknown	unknown	91797-1	http://www.plantsoftheworldonline.org/taxon/urn:lsid:ipni.org:names:91797-1
Araliaceae	Polyscias	paucidens	Polyscias paucidens	(Miq.) Frodin	Polyscias paucidens (Miq.) Frodin	Gard. Bull. Singapore 71(Suppl. 2): 182 (2019)	Indonesia, Indonesia, East Timor, Indonesia, Malaysia, Indonesia, Papua New Guinea	Borneo, Jawa, Lesser Sunda Is., Maluku, New Guinea	unknown	unknown	77204552-1	http://www.plantsoftheworldonline.org/taxon/urn:lsid:ipni.org:names:77204552-1
Araliaceae	Polyscias	philipsonii	Polyscias philipsonii	Bernardi	Polyscias philipsonii Bernardi	Ber. Schweiz. Bot. Ges. 76: 377 (1966)	Indonesia, Papua New Guinea	New Guinea	unknown	unknown	91798-1	http://www.plantsoftheworldonline.org/taxon/urn:lsid:ipni.org:names:91798-1
Araliaceae	Polyscias	prolifera	Polyscias prolifera	(Philipson) Lowry & G.M.Plunkett	Polyscias prolifera (Philipson) Lowry & G.M.Plunkett	Pl. Divers. Evol. 128: 70 (2010)	Indonesia, Papua New Guinea	New Guinea	unknown	unknown	77107155-1	http://www.plantsoftheworldonline.org/taxon/urn:lsid:ipni.org:names:77107155-1
Araliaceae	Polyscias	roemeriana	Polyscias roemeriana	Harms	Polyscias roemeriana Harms	Bot. Jahrb. Syst. 56: 411 (1921)	Indonesia, Papua New Guinea	New Guinea	unknown	unknown	91813-1	http://www.plantsoftheworldonline.org/taxon/urn:lsid:ipni.org:names:91813-1
Araliaceae	Polyscias	royenii	Polyscias royenii	Philipson	Polyscias royenii Philipson	Blumea 24: 170 (1978)	Indonesia, Papua New Guinea	New Guinea	unknown	unknown	91814-1	http://www.plantsoftheworldonline.org/taxon/urn:lsid:ipni.org:names:91814-1
Araliaceae	Polyscias	schultzei	Polyscias schultzei	Harms	Polyscias schultzei Harms	Bot. Jahrb. Syst. 56: 410 (1921)	Indonesia, Indonesia, Papua New Guinea	Maluku, New Guinea	unknown	unknown	91816-1	http://www.plantsoftheworldonline.org/taxon/urn:lsid:ipni.org:names:91816-1
Araliaceae	Polyscias	scutellaria	Polyscias scutellaria	(Burm.f.) Fosberg	Polyscias scutellaria (Burm.f.) Fosberg	Occas. Pap. Univ. Hawaii 46: 9 (1948)	Indonesia, Indonesia, Papua New Guinea, Papua New Guinea, Solomon Islands, Santa Cruz Is., Vanuatu	Maluku, New Guinea, Santa Cruz Is., Solomon Is., Vanuatu	Caroline Is., Dominican Republic, Gilbert Is., Haiti, Leeward Is., Line Is., Marianas, Marshall Is., Puerto Rico, Society Is., Thailand, Trinidad-Tobago	Caroline Is., Dominican Republic, Gilbert Is., Haiti, Leeward Is., Line Is., Marianas, Marshall Is., Puerto Rico, Society Is., Thailand, Trinidad-Tobago	91817-1	http://www.plantsoftheworldonline.org/taxon/urn:lsid:ipni.org:names:91817-1
Araliaceae	Polyscias	sleumeri	Polyscias sleumeri	Philipson	Polyscias sleumeri Philipson	Blumea 24: 171 (1978)	Indonesia, Papua New Guinea	New Guinea	unknown	unknown	91820-1	http://www.plantsoftheworldonline.org/taxon/urn:lsid:ipni.org:names:91820-1
Araliaceae	Polyscias	solomonensis	Polyscias solomonensis	(Philipson) Frodin	Polyscias solomonensis (Philipson) Frodin	Gard. Bull. Singapore 71(Suppl. 2): 184 (2019)	Papua New Guinea, Solomon Islands	Solomon Is.	unknown	unknown	77204555-1	http://www.plantsoftheworldonline.org/taxon/urn:lsid:ipni.org:names:77204555-1
Araliaceae	Polyscias	sorongensis	Polyscias sorongensis	Gibbs	Polyscias sorongensis Gibbs	Fl. Arfak Mts.: 216 (1917)	Indonesia, Papua New Guinea	New Guinea	unknown	unknown	91821-1	http://www.plantsoftheworldonline.org/taxon/urn:lsid:ipni.org:names:91821-1
Araliaceae	Polyscias	spectabilis	Polyscias spectabilis	(Harms) Lowry & G.M.Plunkett	Polyscias spectabilis (Harms) Lowry & G.M.Plunkett	Pl. Divers. Evol. 128: 74 (2010)	Australia, Indonesia, Papua New Guinea, Papua New Guinea, Papua New Guinea, Solomon Islands, Santa Cruz Is.	Bismarck Archipelago, New Guinea, Queensland, Santa Cruz Is., Solomon Is.	unknown	unknown	77107190-1	http://www.plantsoftheworldonline.org/taxon/urn:lsid:ipni.org:names:77107190-1
Araliaceae	Polyscias	verticillata	Polyscias verticillata	B.C.Stone	Polyscias verticillata B.C.Stone	J. Arnold Arbor. 47: 272 (1966)	Papua New Guinea, Papua New Guinea, Solomon Islands	Bismarck Archipelago, Solomon Is.	unknown	unknown	91830-1	http://www.plantsoftheworldonline.org/taxon/urn:lsid:ipni.org:names:91830-1
Araliaceae	Polyscias	vogelkopensis	Polyscias vogelkopensis	Philipson	Polyscias vogelkopensis Philipson	Blumea 24: 171 (1978)	Indonesia, Papua New Guinea	New Guinea	unknown	unknown	91831-1	http://www.plantsoftheworldonline.org/taxon/urn:lsid:ipni.org:names:91831-1
Araliaceae	Polyscias	zippeliana	Polyscias zippeliana	(Miq.) Valeton	Polyscias zippeliana (Miq.) Valeton	Bull. Dep. Agric. Indes Neerl. 10: 42 (1907)	Australia, Indonesia, Papua New Guinea	New Guinea, Northern Territory, Queensland	unknown	unknown	91834-1	http://www.plantsoftheworldonline.org/taxon/urn:lsid:ipni.org:names:91834-1
Araliaceae	Trachymene	adenodes	Trachymene adenodes	Buwalda	Trachymene adenodes Buwalda	Blumea 2: 155 (1936)	Indonesia, Papua New Guinea	New Guinea	unknown	unknown	849647-1	http://www.plantsoftheworldonline.org/taxon/urn:lsid:ipni.org:names:849647-1
Araliaceae	Trachymene	arfakensis	Trachymene arfakensis	(Gibbs) Buwalda	Trachymene arfakensis (Gibbs) Buwalda	Blumea 2: 154 (1936)	Indonesia, Indonesia, Papua New Guinea	New Guinea, Sulawesi	unknown	unknown	849650-1	http://www.plantsoftheworldonline.org/taxon/urn:lsid:ipni.org:names:849650-1
Araliaceae	Trachymene	flabellifolia	Trachymene flabellifolia	Buwalda	Trachymene flabellifolia Buwalda	Fl. Males. 4: 124 (1949)	Indonesia, Papua New Guinea	New Guinea	unknown	unknown	849691-1	http://www.plantsoftheworldonline.org/taxon/urn:lsid:ipni.org:names:849691-1
Araliaceae	Trachymene	incisa	Trachymene incisa	Rudge	Trachymene incisa Rudge	Trans. Linn. Soc. London 10: 300 (1811)	Australia, Indonesia, Papua New Guinea	New Guinea, New South Wales, Queensland	unknown	unknown	849705-1	http://www.plantsoftheworldonline.org/taxon/urn:lsid:ipni.org:names:849705-1
Araliaceae	Trachymene	koebrensis	Trachymene koebrensis	(Gibbs) Buwalda	Trachymene koebrensis (Gibbs) Buwalda	Blumea 2: 146 (1936)	Indonesia, Papua New Guinea	New Guinea	unknown	unknown	849710-1	http://www.plantsoftheworldonline.org/taxon/urn:lsid:ipni.org:names:849710-1
Araliaceae	Trachymene	leptophylla	Trachymene leptophylla	J.M.Hart	Trachymene leptophylla J.M.Hart	Austral. Syst. Bot. 19: 51 (2006)	Indonesia, Papua New Guinea	New Guinea	unknown	unknown	77073702-1	http://www.plantsoftheworldonline.org/taxon/urn:lsid:ipni.org:names:77073702-1
Araliaceae	Trachymene	novoguineensis	Trachymene novoguineensis	(Domin) Buwalda	Trachymene novoguineensis (Domin) Buwalda	Blumea 2: 144 (1936)	Indonesia, Papua New Guinea	New Guinea	unknown	unknown	849722-1	http://www.plantsoftheworldonline.org/taxon/urn:lsid:ipni.org:names:849722-1
Araliaceae	Trachymene	papillosa	Trachymene papillosa	Buwalda	Trachymene papillosa Buwalda	Blumea 2: 157 (1936)	Indonesia, Papua New Guinea	New Guinea	unknown	unknown	849730-1	http://www.plantsoftheworldonline.org/taxon/urn:lsid:ipni.org:names:849730-1
Araliaceae	Trachymene	pulvilliforma	Trachymene pulvilliforma	Buwalda	Trachymene pulvilliforma Buwalda	Fl. Males. 4: 125 (1949)	Indonesia, Papua New Guinea	New Guinea	unknown	unknown	849737-1	http://www.plantsoftheworldonline.org/taxon/urn:lsid:ipni.org:names:849737-1
Araliaceae	Trachymene	rigida	Trachymene rigida	Buwalda	Trachymene rigida Buwalda	Blumea 2: 147 (1936)	Indonesia, Papua New Guinea	New Guinea	unknown	unknown	849739-1	http://www.plantsoftheworldonline.org/taxon/urn:lsid:ipni.org:names:849739-1
Araliaceae	Trachymene	rosulans	Trachymene rosulans	(Danser) Buwalda	Trachymene rosulans (Danser) Buwalda	Blumea 2: 158 (1936)	Indonesia, Papua New Guinea	New Guinea	unknown	unknown	849740-1	http://www.plantsoftheworldonline.org/taxon/urn:lsid:ipni.org:names:849740-1
Araliaceae	Trachymene	scapigera	Trachymene scapigera	(Domin) B.L.Burtt	Trachymene scapigera (Domin) B.L.Burtt	J. Bot. 79: 46 (1941)	Australia, Indonesia, Malaysia, Indonesia, Papua New Guinea, Philippines	Borneo, New Guinea, New South Wales, Philippines	unknown	unknown	849745-1	http://www.plantsoftheworldonline.org/taxon/urn:lsid:ipni.org:names:849745-1
Araliaceae	Trachymene	tripartita	Trachymene tripartita	Hoogland	Trachymene tripartita Hoogland	Blumea, Suppl. 4: 231 (1958)	Indonesia, Papua New Guinea	New Guinea	unknown	unknown	849756-1	http://www.plantsoftheworldonline.org/taxon/urn:lsid:ipni.org:names:849756-1
Arecaceae	Actinorhytis	calapparia	Actinorhytis calapparia	(Blume) H.Wendl. & Drude ex Scheff.	Actinorhytis calapparia (Blume) H.Wendl. & Drude ex Scheff.	Ann. Jard. Bot. Buitenzorg 1: 156 (1876)	Indonesia, Papua New Guinea, Papua New Guinea, Solomon Islands	New Guinea, Solomon Is.	Indonesia, Malaysia, Thailand	Malaya, Sumatera, Thailand	663980-1	http://www.plantsoftheworldonline.org/taxon/urn:lsid:ipni.org:names:663980-1
Arecaceae	Areca	congesta	Areca congesta	Becc.	Areca congesta Becc.	Bot. Jahrb. Syst. 58: 441 (1923)	Indonesia, Papua New Guinea	New Guinea	unknown	unknown	664114-1	http://www.plantsoftheworldonline.org/taxon/urn:lsid:ipni.org:names:664114-1
Arecaceae	Areca	jokowi	Areca jokowi	Heatubun	Areca jokowi Heatubun	Phytotaxa 288(2): 175 (2016)	Indonesia, Papua New Guinea	New Guinea	unknown	unknown	77159908-1	http://www.plantsoftheworldonline.org/taxon/urn:lsid:ipni.org:names:77159908-1
Arecaceae	Areca	ledermanniana	Areca ledermanniana	Becc.	Areca ledermanniana Becc.	Bot. Jahrb. Syst. 58: 441 (1923)	Indonesia, Papua New Guinea	New Guinea	unknown	unknown	664167-1	http://www.plantsoftheworldonline.org/taxon/urn:lsid:ipni.org:names:664167-1
Arecaceae	Areca	macrocalyx	Areca macrocalyx	Zipp. ex Blume	Areca macrocalyx Zipp. ex Blume	Rumphia 2: 75 (1839)	Indonesia, Indonesia, Papua New Guinea, Papua New Guinea, Papua New Guinea, Solomon Islands	Bismarck Archipelago, Maluku, New Guinea, Solomon Is.	unknown	unknown	664171-1	http://www.plantsoftheworldonline.org/taxon/urn:lsid:ipni.org:names:664171-1
Arecaceae	Areca	mandacanii	Areca mandacanii	Heatubun	Areca mandacanii Heatubun	Palms (1999+) 52: 199 (2008)	Indonesia, Papua New Guinea	New Guinea	unknown	unknown	60450764-2	http://www.plantsoftheworldonline.org/taxon/urn:lsid:ipni.org:names:60450764-2
Arecaceae	Areca	novohibernica	Areca novohibernica	(Lauterb.) Becc.	Areca novohibernica (Lauterb.) Becc.	Bot. Jahrb. Syst. 52: 23 (1914)	Papua New Guinea, Papua New Guinea, Solomon Islands	Bismarck Archipelago, Solomon Is.	unknown	unknown	664195-1	http://www.plantsoftheworldonline.org/taxon/urn:lsid:ipni.org:names:664195-1
Arecaceae	Areca	unipa	Areca unipa	Heatubun	Areca unipa Heatubun	Phytotaxa 154: 59 (2013)	Indonesia, Papua New Guinea	New Guinea	unknown	unknown	77136171-1	http://www.plantsoftheworldonline.org/taxon/urn:lsid:ipni.org:names:77136171-1
Arecaceae	Arenga	microcarpa	Arenga microcarpa	Becc.	Arenga microcarpa Becc.	K.M.Schumann &amp; U.M.Hollrung, Fl. Kais. Wilh. Land: 16 (1889)	Australia, Indonesia, Indonesia, Papua New Guinea	Maluku, New Guinea, Northern Territory	unknown	unknown	664257-1	http://www.plantsoftheworldonline.org/taxon/urn:lsid:ipni.org:names:664257-1
Arecaceae	Borassus	heineanus	Borassus heineanus	Becc.	Borassus heineanus Becc.	Webbia 4: 354 (1914)	Indonesia, Papua New Guinea	New Guinea	unknown	unknown	664876-1	http://www.plantsoftheworldonline.org/taxon/urn:lsid:ipni.org:names:664876-1
Arecaceae	Brassiophoenix	drymophloeoides	Brassiophoenix drymophloeoides	Burret	Brassiophoenix drymophloeoides Burret	Notizbl. Bot. Gart. Berlin-Dahlem 12: 346 (1935)	Indonesia, Papua New Guinea	New Guinea	unknown	unknown	664920-1	http://www.plantsoftheworldonline.org/taxon/urn:lsid:ipni.org:names:664920-1
Arecaceae	Brassiophoenix	schumannii	Brassiophoenix schumannii	(Becc.) Essig	Brassiophoenix schumannii (Becc.) Essig	Principes 19: 102 (1975)	Indonesia, Papua New Guinea	New Guinea	unknown	unknown	664921-1	http://www.plantsoftheworldonline.org/taxon/urn:lsid:ipni.org:names:664921-1
Arecaceae	Calamus	altiscandens	Calamus altiscandens	Burret	Calamus altiscandens Burret	J. Arnold Arbor. 20: 196 (1939)	Indonesia, Papua New Guinea	New Guinea	unknown	unknown	664958-1	http://www.plantsoftheworldonline.org/taxon/urn:lsid:ipni.org:names:664958-1
Arecaceae	Calamus	anomalus	Calamus anomalus	Burret	Calamus anomalus Burret	Notizbl. Bot. Gart. Berlin-Dahlem 12: 320 (1935)	Indonesia, Papua New Guinea	New Guinea	unknown	unknown	664967-1	http://www.plantsoftheworldonline.org/taxon/urn:lsid:ipni.org:names:664967-1
Arecaceae	Calamus	aruensis	Calamus aruensis	Becc.	Calamus aruensis Becc.	Malesia 3: 61 (1886)	Australia, Indonesia, Indonesia, Papua New Guinea, Papua New Guinea, Papua New Guinea, Solomon Islands	Bismarck Archipelago, Maluku, New Guinea, Queensland, Solomon Is.	unknown	unknown	664971-1	http://www.plantsoftheworldonline.org/taxon/urn:lsid:ipni.org:names:664971-1
Arecaceae	Calamus	badius	Calamus badius	J.Dransf. & W.J.Baker	Calamus badius J.Dransf. & W.J.Baker	Phytotaxa 163: 182 (2014)	Indonesia, Papua New Guinea	New Guinea	unknown	unknown	77140288-1	http://www.plantsoftheworldonline.org/taxon/urn:lsid:ipni.org:names:77140288-1
Arecaceae	Calamus	baiyerensis	Calamus baiyerensis	W.J.Baker & J.Dransf.	Calamus baiyerensis W.J.Baker & J.Dransf.	Phytotaxa 305(2): 61 (2017)	Indonesia, Papua New Guinea	New Guinea	unknown	unknown	77162482-1	http://www.plantsoftheworldonline.org/taxon/urn:lsid:ipni.org:names:77162482-1
Arecaceae	Calamus	bankae	Calamus bankae	W.J.Baker & J.Dransf.	Calamus bankae W.J.Baker & J.Dransf.	Kew Bull. 57: 860 (2002)	Indonesia, Papua New Guinea	New Guinea	unknown	unknown	20010236-1	http://www.plantsoftheworldonline.org/taxon/urn:lsid:ipni.org:names:20010236-1
Arecaceae	Calamus	barbatus	Calamus barbatus	Zipp. ex Blume	Calamus barbatus Zipp. ex Blume	Rumphia 3: 42 (1847)	Indonesia, Papua New Guinea	New Guinea	unknown	unknown	664983-1	http://www.plantsoftheworldonline.org/taxon/urn:lsid:ipni.org:names:664983-1
Arecaceae	Calamus	barfodii	Calamus barfodii	W.J.Baker & J.Dransf.	Calamus barfodii W.J.Baker & J.Dransf.	Phytotaxa 163: 184 (2014)	Indonesia, Papua New Guinea	New Guinea	unknown	unknown	77140289-1	http://www.plantsoftheworldonline.org/taxon/urn:lsid:ipni.org:names:77140289-1
Arecaceae	Calamus	bulubabi	Calamus bulubabi	W.J.Baker & J.Dransf.	Calamus bulubabi W.J.Baker & J.Dransf.	Phytotaxa 163: 186 (2014)	Indonesia, Papua New Guinea	New Guinea	unknown	unknown	77140290-1	http://www.plantsoftheworldonline.org/taxon/urn:lsid:ipni.org:names:77140290-1
Arecaceae	Calamus	calapparius	Calamus calapparius	Mart.	Calamus calapparius Mart.	Hist. Nat. Palm. 3: 209 (1838)	Indonesia, Indonesia, Papua New Guinea	Maluku, New Guinea, Sulawesi	unknown	unknown	665012-1	http://www.plantsoftheworldonline.org/taxon/urn:lsid:ipni.org:names:665012-1
Arecaceae	Calamus	capillosus	Calamus capillosus	W.J.Baker & J.Dransf.	Calamus capillosus W.J.Baker & J.Dransf.	Phytotaxa 305(2): 63 (2017)	Indonesia, Papua New Guinea	New Guinea	unknown	unknown	77162483-1	http://www.plantsoftheworldonline.org/taxon/urn:lsid:ipni.org:names:77162483-1
Arecaceae	Calamus	cheirophyllus	Calamus cheirophyllus	J.Dransf. & W.J.Baker	Calamus cheirophyllus J.Dransf. & W.J.Baker	Phytotaxa 163: 189 (2014)	Indonesia, Papua New Guinea	New Guinea	unknown	unknown	77140291-1	http://www.plantsoftheworldonline.org/taxon/urn:lsid:ipni.org:names:77140291-1
Arecaceae	Calamus	croftii	Calamus croftii	J.Dransf. & W.J.Baker	Calamus croftii J.Dransf. & W.J.Baker	Phytotaxa 163: 191 (2014)	Indonesia, Papua New Guinea	New Guinea	unknown	unknown	77140292-1	http://www.plantsoftheworldonline.org/taxon/urn:lsid:ipni.org:names:77140292-1
Arecaceae	Calamus	cuthbertsonii	Calamus cuthbertsonii	Becc.	Calamus cuthbertsonii Becc.	Nuovo Giorn. Bot. Ital. 20: 179 (1888)	Indonesia, Papua New Guinea	New Guinea	unknown	unknown	665036-1	http://www.plantsoftheworldonline.org/taxon/urn:lsid:ipni.org:names:665036-1
Arecaceae	Calamus	dasyacanthus	Calamus dasyacanthus	W.J.Baker, Bayton, J.Dransf. & Maturb.	Calamus dasyacanthus W.J.Baker, Bayton, J.Dransf. & Maturb.	Kew Bull. 58: 364 (2003)	Indonesia, Papua New Guinea	New Guinea	unknown	unknown	70028718-1	http://www.plantsoftheworldonline.org/taxon/urn:lsid:ipni.org:names:70028718-1
Arecaceae	Calamus	depauperatus	Calamus depauperatus	Ridl.	Calamus depauperatus Ridl.	Trans. Linn. Soc. London, Bot. 9: 234 (1916)	Indonesia, Papua New Guinea	New Guinea	unknown	unknown	665043-1	http://www.plantsoftheworldonline.org/taxon/urn:lsid:ipni.org:names:665043-1
Arecaceae	Calamus	distentus	Calamus distentus	Burret	Calamus distentus Burret	J. Arnold Arbor. 20: 194 (1939)	Indonesia, Papua New Guinea	New Guinea	unknown	unknown	665055-1	http://www.plantsoftheworldonline.org/taxon/urn:lsid:ipni.org:names:665055-1
Arecaceae	Calamus	erythrocarpus	Calamus erythrocarpus	W.J.Baker & J.Dransf.	Calamus erythrocarpus W.J.Baker & J.Dransf.	Phytotaxa 305(2): 65 (2017)	Indonesia, Papua New Guinea	New Guinea	unknown	unknown	77162484-1	http://www.plantsoftheworldonline.org/taxon/urn:lsid:ipni.org:names:77162484-1
Arecaceae	Calamus	essigii	Calamus essigii	W.J.Baker	Calamus essigii W.J.Baker	Kew Bull. 57: 720 (2002)	Indonesia, Papua New Guinea	New Guinea	unknown	unknown	20008009-1	http://www.plantsoftheworldonline.org/taxon/urn:lsid:ipni.org:names:20008009-1
Arecaceae	Calamus	fertilis	Calamus fertilis	Becc.	Calamus fertilis Becc.	Ann. Roy. Bot. Gard. (Calcutta) 11(1): 492 (1908)	Indonesia, Papua New Guinea	New Guinea	unknown	unknown	665087-1	http://www.plantsoftheworldonline.org/taxon/urn:lsid:ipni.org:names:665087-1
Arecaceae	Calamus	heatubunii	Calamus heatubunii	W.J.Baker & J.Dransf.	Calamus heatubunii W.J.Baker & J.Dransf.	Phytotaxa 305(2): 68 (2017)	Indonesia, Papua New Guinea	New Guinea	unknown	unknown	77162485-1	http://www.plantsoftheworldonline.org/taxon/urn:lsid:ipni.org:names:77162485-1
Arecaceae	Calamus	heteracanthus	Calamus heteracanthus	Zipp. ex Blume	Calamus heteracanthus Zipp. ex Blume	Rumphia 3: 56 (1847)	Indonesia, Indonesia, Papua New Guinea	Maluku, New Guinea	unknown	unknown	665132-1	http://www.plantsoftheworldonline.org/taxon/urn:lsid:ipni.org:names:665132-1
Arecaceae	Calamus	interruptus	Calamus interruptus	Becc.	Calamus interruptus Becc.	Malesia 3: 60 (1886)	Indonesia, Papua New Guinea	New Guinea	unknown	unknown	665160-1	http://www.plantsoftheworldonline.org/taxon/urn:lsid:ipni.org:names:665160-1
Arecaceae	Calamus	jacobsii	Calamus jacobsii	W.J.Baker & J.Dransf.	Calamus jacobsii W.J.Baker & J.Dransf.	Phytotaxa 305(2): 70 (2017)	Indonesia, Papua New Guinea	New Guinea	unknown	unknown	77162486-1	http://www.plantsoftheworldonline.org/taxon/urn:lsid:ipni.org:names:77162486-1
Arecaceae	Calamus	johnsii	Calamus johnsii	W.J.Baker & J.Dransf.	Calamus johnsii W.J.Baker & J.Dransf.	Phytotaxa 163: 193 (2014)	Indonesia, Papua New Guinea	New Guinea	unknown	unknown	77140293-1	http://www.plantsoftheworldonline.org/taxon/urn:lsid:ipni.org:names:77140293-1
Arecaceae	Calamus	katikii	Calamus katikii	W.J.Baker & J.Dransf.	Calamus katikii W.J.Baker & J.Dransf.	Phytotaxa 305(2): 72 (2017)	Indonesia, Papua New Guinea	New Guinea	unknown	unknown	77162487-1	http://www.plantsoftheworldonline.org/taxon/urn:lsid:ipni.org:names:77162487-1
Arecaceae	Calamus	kebariensis	Calamus kebariensis	Maturb., J.Dransf. & W.J.Baker	Calamus kebariensis Maturb., J.Dransf. & W.J.Baker	Phytotaxa 163: 235 (2014)	Indonesia, Papua New Guinea	New Guinea	unknown	unknown	77140304-1	http://www.plantsoftheworldonline.org/taxon/urn:lsid:ipni.org:names:77140304-1
Arecaceae	Calamus	klossii	Calamus klossii	Ridl.	Calamus klossii Ridl.	Trans. Linn. Soc. London, Bot. 9: 235 (1916)	Indonesia, Papua New Guinea	New Guinea	unknown	unknown	665176-1	http://www.plantsoftheworldonline.org/taxon/urn:lsid:ipni.org:names:665176-1
Arecaceae	Calamus	kostermansii	Calamus kostermansii	W.J.Baker & J.Dransf.	Calamus kostermansii W.J.Baker & J.Dransf.	Phytotaxa 305(2): 74 (2017)	Indonesia, Papua New Guinea	New Guinea	unknown	unknown	77162488-1	http://www.plantsoftheworldonline.org/taxon/urn:lsid:ipni.org:names:77162488-1
Arecaceae	Calamus	lauterbachii	Calamus lauterbachii	Becc.	Calamus lauterbachii Becc.	Ann. Roy. Bot. Gard. (Calcutta) 11(1): 491 (1908)	Indonesia, Papua New Guinea	New Guinea	unknown	unknown	665191-1	http://www.plantsoftheworldonline.org/taxon/urn:lsid:ipni.org:names:665191-1
Arecaceae	Calamus	longipinna	Calamus longipinna	K.Schum. & Lauterb.	Calamus longipinna K.Schum. & Lauterb.	Fl. Schutzgeb. Sudsee: 203 (1900)	Indonesia, Papua New Guinea, Papua New Guinea, Papua New Guinea, Solomon Islands	Bismarck Archipelago, New Guinea, Solomon Is.	unknown	unknown	665208-1	http://www.plantsoftheworldonline.org/taxon/urn:lsid:ipni.org:names:665208-1
Arecaceae	Calamus	lucysmithiae	Calamus lucysmithiae	W.J.Baker & J.Dransf.	Calamus lucysmithiae W.J.Baker & J.Dransf.	Phytotaxa 163: 196 (2014)	Indonesia, Papua New Guinea	New Guinea	unknown	unknown	77140294-1	http://www.plantsoftheworldonline.org/taxon/urn:lsid:ipni.org:names:77140294-1
Arecaceae	Calamus	macrochlamys	Calamus macrochlamys	Becc.	Calamus macrochlamys Becc.	Ann. Roy. Bot. Gard. (Calcutta) 11(1): 259 (1908)	Indonesia, Papua New Guinea	New Guinea	unknown	unknown	665216-1	http://www.plantsoftheworldonline.org/taxon/urn:lsid:ipni.org:names:665216-1
Arecaceae	Calamus	maturbongsii	Calamus maturbongsii	W.J.Baker & J.Dransf.	Calamus maturbongsii W.J.Baker & J.Dransf.	Kew Bull. 57: 725 (2002)	Indonesia, Papua New Guinea	New Guinea	unknown	unknown	20008010-1	http://www.plantsoftheworldonline.org/taxon/urn:lsid:ipni.org:names:20008010-1
Arecaceae	Calamus	melanochaetes	Calamus melanochaetes	(Blume) Miq.	Calamus melanochaetes (Blume) Miq.	Verh. Kon. Akad. Wetensch., Afd. Natuurk. 11(5): 28 (1868)	Andaman Is., Bangladesh, Bhutan, India, Cambodia, China, India, Indonesia, Indonesia, East Timor, Indonesia, Malaysia, Indonesia, Papua New Guinea, Laos, Malaysia, Myanmar, Philippines, Taiwan, Thailand, Vietnam	Andaman Is., Assam, Bangladesh, Borneo, Cambodia, China Southeast, East Himalaya, Hainan, Jawa, Laos, Lesser Sunda Is., Malaya, Myanmar, New Guinea, Philippines, Sumatera, Taiwan, Thailand, Vietnam	unknown	unknown	665239-1	http://www.plantsoftheworldonline.org/taxon/urn:lsid:ipni.org:names:665239-1
Arecaceae	Calamus	moszkowskianus	Calamus moszkowskianus	Becc.	Calamus moszkowskianus Becc.	Ann. Roy. Bot. Gard. (Calcutta) 11(App.): 139 (1913)	Indonesia, Papua New Guinea	New Guinea	unknown	unknown	665265-1	http://www.plantsoftheworldonline.org/taxon/urn:lsid:ipni.org:names:665265-1
Arecaceae	Calamus	nanduensis	Calamus nanduensis	W.J.Baker & J.Dransf.	Calamus nanduensis W.J.Baker & J.Dransf.	Phytotaxa 163: 198 (2014)	Indonesia, Papua New Guinea	New Guinea	unknown	unknown	77140295-1	http://www.plantsoftheworldonline.org/taxon/urn:lsid:ipni.org:names:77140295-1
Arecaceae	Calamus	nannostachys	Calamus nannostachys	Burret	Calamus nannostachys Burret	J. Arnold Arbor. 12: 264 (1931)	Indonesia, Papua New Guinea	New Guinea	unknown	unknown	665280-1	http://www.plantsoftheworldonline.org/taxon/urn:lsid:ipni.org:names:665280-1
Arecaceae	Calamus	novae-georgii	Calamus novae-georgii	W.J.Baker & J.Dransf.	Calamus novae-georgii W.J.Baker & J.Dransf.	Phytotaxa 305(2): 76 (2017)	Papua New Guinea, Solomon Islands	Solomon Is.	unknown	unknown	77162489-1	http://www.plantsoftheworldonline.org/taxon/urn:lsid:ipni.org:names:77162489-1
Arecaceae	Calamus	nudus	Calamus nudus	W.J.Baker & S.Venter	Calamus nudus W.J.Baker & S.Venter	Palms (1999+) 63: 189 (2019)	Indonesia, Papua New Guinea	New Guinea	unknown	unknown	77204526-1	http://www.plantsoftheworldonline.org/taxon/urn:lsid:ipni.org:names:77204526-1
Arecaceae	Calamus	oresbiopsis	Calamus oresbiopsis	A.J.Hend.	Calamus oresbiopsis A.J.Hend.	Phytotaxa 445: 327 (2020)	Indonesia, Papua New Guinea	New Guinea	unknown	unknown	77210275-1	http://www.plantsoftheworldonline.org/taxon/urn:lsid:ipni.org:names:77210275-1
Arecaceae	Calamus	oresbius	Calamus oresbius	W.J.Baker & J.Dransf.	Calamus oresbius W.J.Baker & J.Dransf.	Phytotaxa 163: 200 (2014)	Indonesia, Papua New Guinea	New Guinea	unknown	unknown	77140296-1	http://www.plantsoftheworldonline.org/taxon/urn:lsid:ipni.org:names:77140296-1
Arecaceae	Calamus	papuanus	Calamus papuanus	Becc.	Calamus papuanus Becc.	Malesia 3: 60 (1886)	Indonesia, Papua New Guinea	New Guinea	unknown	unknown	665316-1	http://www.plantsoftheworldonline.org/taxon/urn:lsid:ipni.org:names:665316-1
Arecaceae	Calamus	pholidostachys	Calamus pholidostachys	J.Dransf. & W.J.Baker	Calamus pholidostachys J.Dransf. & W.J.Baker	Kew Bull. 58: 381 (2003)	Indonesia, Papua New Guinea	New Guinea	unknown	unknown	70028719-1	http://www.plantsoftheworldonline.org/taxon/urn:lsid:ipni.org:names:70028719-1
Arecaceae	Calamus	pilosissimus	Calamus pilosissimus	Becc.	Calamus pilosissimus Becc.	Nova Guinea 8: 219 (1909)	Indonesia, Papua New Guinea	New Guinea	unknown	unknown	665333-1	http://www.plantsoftheworldonline.org/taxon/urn:lsid:ipni.org:names:665333-1
Arecaceae	Calamus	polycladus	Calamus polycladus	Burret	Calamus polycladus Burret	Notizbl. Bot. Gart. Berlin-Dahlem 15: 802 (1943)	Indonesia, Papua New Guinea	New Guinea	unknown	unknown	665343-1	http://www.plantsoftheworldonline.org/taxon/urn:lsid:ipni.org:names:665343-1
Arecaceae	Calamus	pseudozebrinus	Calamus pseudozebrinus	Burret	Calamus pseudozebrinus Burret	Notizbl. Bot. Gart. Berlin-Dahlem 12: 319 (1935)	Indonesia, Papua New Guinea	New Guinea	unknown	unknown	665356-1	http://www.plantsoftheworldonline.org/taxon/urn:lsid:ipni.org:names:665356-1
Arecaceae	Calamus	reticulatus	Calamus reticulatus	Burret	Calamus reticulatus Burret	J. Arnold Arbor. 20: 195 (1939)	Indonesia, Papua New Guinea	New Guinea	unknown	unknown	665373-1	http://www.plantsoftheworldonline.org/taxon/urn:lsid:ipni.org:names:665373-1
Arecaceae	Calamus	retroflexus	Calamus retroflexus	J.Dransf. & W.J.Baker	Calamus retroflexus J.Dransf. & W.J.Baker	Phytotaxa 163: 203 (2014)	Indonesia, Papua New Guinea	New Guinea	unknown	unknown	77140297-1	http://www.plantsoftheworldonline.org/taxon/urn:lsid:ipni.org:names:77140297-1
Arecaceae	Calamus	sashae	Calamus sashae	J.Dransf. & W.J.Baker	Calamus sashae J.Dransf. & W.J.Baker	Phytotaxa 163: 205 (2014)	Indonesia, Papua New Guinea	New Guinea	unknown	unknown	77140298-1	http://www.plantsoftheworldonline.org/taxon/urn:lsid:ipni.org:names:77140298-1
Arecaceae	Calamus	scabrispathus	Calamus scabrispathus	Becc.	Calamus scabrispathus Becc.	Bot. Jahrb. Syst. 58: 459 (1923)	Indonesia, Papua New Guinea	New Guinea	unknown	unknown	665405-1	http://www.plantsoftheworldonline.org/taxon/urn:lsid:ipni.org:names:665405-1
Arecaceae	Calamus	schlechterianus	Calamus schlechterianus	Becc.	Calamus schlechterianus Becc.	Ann. Roy. Bot. Gard. (Calcutta) 11(App.): 119 (1913)	Indonesia, Papua New Guinea	New Guinea	unknown	unknown	665409-1	http://www.plantsoftheworldonline.org/taxon/urn:lsid:ipni.org:names:665409-1
Arecaceae	Calamus	serrulatus	Calamus serrulatus	Becc.	Calamus serrulatus Becc.	Malesia 3: 61 (1886)	Indonesia, Papua New Guinea	New Guinea	unknown	unknown	665420-1	http://www.plantsoftheworldonline.org/taxon/urn:lsid:ipni.org:names:665420-1
Arecaceae	Calamus	spanostachys	Calamus spanostachys	W.J.Baker & J.Dransf.	Calamus spanostachys W.J.Baker & J.Dransf.	Phytotaxa 163: 207 (2014)	Indonesia, Papua New Guinea	New Guinea	unknown	unknown	77140299-1	http://www.plantsoftheworldonline.org/taxon/urn:lsid:ipni.org:names:77140299-1
Arecaceae	Calamus	spiculifer	Calamus spiculifer	J.Dransf. & W.J.Baker	Calamus spiculifer J.Dransf. & W.J.Baker	Phytotaxa 163: 209 (2014)	Indonesia, Papua New Guinea	New Guinea	unknown	unknown	77140300-1	http://www.plantsoftheworldonline.org/taxon/urn:lsid:ipni.org:names:77140300-1
Arecaceae	Calamus	superciliatus	Calamus superciliatus	W.J.Baker & J.Dransf.	Calamus superciliatus W.J.Baker & J.Dransf.	Phytotaxa 305(2): 82 (2017)	Indonesia, Papua New Guinea	New Guinea	unknown	unknown	77162492-1	http://www.plantsoftheworldonline.org/taxon/urn:lsid:ipni.org:names:77162492-1
Arecaceae	Calamus	vestitus	Calamus vestitus	Becc.	Calamus vestitus Becc.	Malesia 3: 59 (1886)	Indonesia, Papua New Guinea	New Guinea	unknown	unknown	665475-1	http://www.plantsoftheworldonline.org/taxon/urn:lsid:ipni.org:names:665475-1
Arecaceae	Calamus	vitiensis	Calamus vitiensis	Warb. ex Becc.	Calamus vitiensis Warb. ex Becc.	Ann. Roy. Bot. Gard. (Calcutta) 11(1): 350 (1908)	Australia, Fiji, Indonesia, Indonesia, Papua New Guinea, Papua New Guinea, Papua New Guinea, Solomon Islands, Vanuatu	Bismarck Archipelago, Fiji, Maluku, New Guinea, Queensland, Solomon Is., Vanuatu	unknown	unknown	665482-1	http://www.plantsoftheworldonline.org/taxon/urn:lsid:ipni.org:names:665482-1
Arecaceae	Calamus	wanggaii	Calamus wanggaii	W.J.Baker & J.Dransf.	Calamus wanggaii W.J.Baker & J.Dransf.	Kew Bull. 57: 863 (2002)	Indonesia, Papua New Guinea	New Guinea	unknown	unknown	20010237-1	http://www.plantsoftheworldonline.org/taxon/urn:lsid:ipni.org:names:20010237-1
Arecaceae	Calamus	warburgii	Calamus warburgii	K.Schum.	Calamus warburgii K.Schum.	K.M.Schumann &amp; C.A.G.Lauterbach, Fl. Schutzgeb. Sudsee: 203 (1900)	Australia, Indonesia, Indonesia, Papua New Guinea	Maluku, New Guinea, Queensland	unknown	unknown	665485-1	http://www.plantsoftheworldonline.org/taxon/urn:lsid:ipni.org:names:665485-1
Arecaceae	Calamus	womersleyi	Calamus womersleyi	J.Dransf. & W.J.Baker	Calamus womersleyi J.Dransf. & W.J.Baker	Phytotaxa 163: 211 (2014)	Indonesia, Papua New Guinea	New Guinea	unknown	unknown	77140301-1	http://www.plantsoftheworldonline.org/taxon/urn:lsid:ipni.org:names:77140301-1
Arecaceae	Calamus	zebrinus	Calamus zebrinus	Becc.	Calamus zebrinus Becc.	Malesia 3: 59 (1886)	Indonesia, Papua New Guinea	New Guinea	unknown	unknown	665492-1	http://www.plantsoftheworldonline.org/taxon/urn:lsid:ipni.org:names:665492-1
Arecaceae	Calamus	zieckii	Calamus zieckii	Fernando	Calamus zieckii Fernando	Phytotaxa 166: 74 (2014)	Indonesia, Papua New Guinea	New Guinea	unknown	unknown	77141195-1	http://www.plantsoftheworldonline.org/taxon/urn:lsid:ipni.org:names:77141195-1
Arecaceae	Calamus	zollingeri	Calamus zollingeri	Becc.	Calamus zollingeri Becc.	Ann. Roy. Bot. Gard. (Calcutta) 11(1): 104 (1908)	Indonesia, Indonesia, Papua New Guinea, Philippines	Maluku, New Guinea, Philippines, Sulawesi	unknown	unknown	665494-1	http://www.plantsoftheworldonline.org/taxon/urn:lsid:ipni.org:names:665494-1
Arecaceae	Calyptrocalyx	albertisianus	Calyptrocalyx albertisianus	Becc.	Calyptrocalyx albertisianus Becc.	Webbia 1: 305 (1905)	Indonesia, Papua New Guinea, Papua New Guinea	Bismarck Archipelago, New Guinea	unknown	unknown	665530-1	http://www.plantsoftheworldonline.org/taxon/urn:lsid:ipni.org:names:665530-1
Arecaceae	Calyptrocalyx	amoenus	Calyptrocalyx amoenus	Dowe & M.D.Ferrero	Calyptrocalyx amoenus Dowe & M.D.Ferrero	Blumea 46: 215 (2001)	Indonesia, Papua New Guinea	New Guinea	unknown	unknown	1021591-1	http://www.plantsoftheworldonline.org/taxon/urn:lsid:ipni.org:names:1021591-1
Arecaceae	Calyptrocalyx	arfakianus	Calyptrocalyx arfakianus	(Becc.) Dowe & M.D.Ferrero	Calyptrocalyx arfakianus (Becc.) Dowe & M.D.Ferrero	Blumea 46: 217 (2001)	Indonesia, Papua New Guinea	New Guinea	unknown	unknown	1021592-1	http://www.plantsoftheworldonline.org/taxon/urn:lsid:ipni.org:names:1021592-1
Arecaceae	Calyptrocalyx	awa	Calyptrocalyx awa	Dowe & M.D.Ferrero	Calyptrocalyx awa Dowe & M.D.Ferrero	Blumea 46: 218 (2001)	Indonesia, Papua New Guinea	New Guinea	unknown	unknown	1021593-1	http://www.plantsoftheworldonline.org/taxon/urn:lsid:ipni.org:names:1021593-1
Arecaceae	Calyptrocalyx	caudiculatus	Calyptrocalyx caudiculatus	(Becc.) Dowe & M.D.Ferrero	Calyptrocalyx caudiculatus (Becc.) Dowe & M.D.Ferrero	Blumea 46: 220 (2001)	Indonesia, Papua New Guinea	New Guinea	unknown	unknown	1021594-1	http://www.plantsoftheworldonline.org/taxon/urn:lsid:ipni.org:names:1021594-1
Arecaceae	Calyptrocalyx	doxanthus	Calyptrocalyx doxanthus	Dowe & M.D.Ferrero	Calyptrocalyx doxanthus Dowe & M.D.Ferrero	Wodyetia 4(3): 9 (1999)	Indonesia, Papua New Guinea	New Guinea	unknown	unknown	20002044-1	http://www.plantsoftheworldonline.org/taxon/urn:lsid:ipni.org:names:20002044-1
Arecaceae	Calyptrocalyx	elegans	Calyptrocalyx elegans	Becc.	Calyptrocalyx elegans Becc.	K.M.Schumann &amp; U.M.Hollrung, Fl. Kais. Wilh. Land: 16 (1889)	Indonesia, Papua New Guinea	New Guinea	unknown	unknown	665536-1	http://www.plantsoftheworldonline.org/taxon/urn:lsid:ipni.org:names:665536-1
Arecaceae	Calyptrocalyx	flabellatus	Calyptrocalyx flabellatus	(Becc.) Dowe & M.D.Ferrero	Calyptrocalyx flabellatus (Becc.) Dowe & M.D.Ferrero	Blumea 46: 224 (2001)	Indonesia, Papua New Guinea	New Guinea	unknown	unknown	1021595-1	http://www.plantsoftheworldonline.org/taxon/urn:lsid:ipni.org:names:1021595-1
Arecaceae	Calyptrocalyx	forbesii	Calyptrocalyx forbesii	(Ridl.) Dowe & M.D.Ferrero	Calyptrocalyx forbesii (Ridl.) Dowe & M.D.Ferrero	Wodyetia 4(3): 10 (1999)	Indonesia, Papua New Guinea	New Guinea	unknown	unknown	20002043-1	http://www.plantsoftheworldonline.org/taxon/urn:lsid:ipni.org:names:20002043-1
Arecaceae	Calyptrocalyx	geonomiformis	Calyptrocalyx geonomiformis	(Becc.) Dowe & M.D.Ferrero	Calyptrocalyx geonomiformis (Becc.) Dowe & M.D.Ferrero	Blumea 46: 226 (2001)	Indonesia, Papua New Guinea	New Guinea	unknown	unknown	1021596-1	http://www.plantsoftheworldonline.org/taxon/urn:lsid:ipni.org:names:1021596-1
Arecaceae	Calyptrocalyx	hollrungii	Calyptrocalyx hollrungii	(Becc.) Dowe & M.D.Ferrero	Calyptrocalyx hollrungii (Becc.) Dowe & M.D.Ferrero	Blumea 46: 226 (2001)	Indonesia, Papua New Guinea	New Guinea	unknown	unknown	1021597-1	http://www.plantsoftheworldonline.org/taxon/urn:lsid:ipni.org:names:1021597-1
Arecaceae	Calyptrocalyx	julianettii	Calyptrocalyx julianettii	(Becc.) Dowe & M.D.Ferrero	Calyptrocalyx julianettii (Becc.) Dowe & M.D.Ferrero	Blumea 46: 228 (2001)	Indonesia, Papua New Guinea	New Guinea	unknown	unknown	1021598-1	http://www.plantsoftheworldonline.org/taxon/urn:lsid:ipni.org:names:1021598-1
Arecaceae	Calyptrocalyx	lauterbachianus	Calyptrocalyx lauterbachianus	Warb. ex Becc.	Calyptrocalyx lauterbachianus Warb. ex Becc.	Webbia 4: 158 (1913)	Indonesia, Papua New Guinea	New Guinea	unknown	unknown	665537-1	http://www.plantsoftheworldonline.org/taxon/urn:lsid:ipni.org:names:665537-1
Arecaceae	Calyptrocalyx	laxiflorus	Calyptrocalyx laxiflorus	Becc.	Calyptrocalyx laxiflorus Becc.	Webbia 1: 311 (1905)	Indonesia, Papua New Guinea	New Guinea	unknown	unknown	665538-1	http://www.plantsoftheworldonline.org/taxon/urn:lsid:ipni.org:names:665538-1
Arecaceae	Calyptrocalyx	lepidotus	Calyptrocalyx lepidotus	(Burret) Dowe & M.D.Ferrero	Calyptrocalyx lepidotus (Burret) Dowe & M.D.Ferrero	Blumea 46: 231 (2001)	Indonesia, Papua New Guinea	New Guinea	unknown	unknown	1021599-1	http://www.plantsoftheworldonline.org/taxon/urn:lsid:ipni.org:names:1021599-1
Arecaceae	Calyptrocalyx	leptostachys	Calyptrocalyx leptostachys	Becc.	Calyptrocalyx leptostachys Becc.	Webbia 1: 306 (1905)	Indonesia, Papua New Guinea	New Guinea	unknown	unknown	665539-1	http://www.plantsoftheworldonline.org/taxon/urn:lsid:ipni.org:names:665539-1
Arecaceae	Calyptrocalyx	merrillianus	Calyptrocalyx merrillianus	(Burret) Dowe & M.D.Ferrero	Calyptrocalyx merrillianus (Burret) Dowe & M.D.Ferrero	Blumea 46: 232 (2001)	Indonesia, Papua New Guinea	New Guinea	unknown	unknown	1021600-1	http://www.plantsoftheworldonline.org/taxon/urn:lsid:ipni.org:names:1021600-1
Arecaceae	Calyptrocalyx	micholitzii	Calyptrocalyx micholitzii	(Ridl.) Dowe & M.D.Ferrero	Calyptrocalyx micholitzii (Ridl.) Dowe & M.D.Ferrero	Blumea 46: 233 (2001)	Indonesia, Papua New Guinea	New Guinea	unknown	unknown	1021601-1	http://www.plantsoftheworldonline.org/taxon/urn:lsid:ipni.org:names:1021601-1
Arecaceae	Calyptrocalyx	multifidus	Calyptrocalyx multifidus	(Becc.) Dowe & M.D.Ferrero	Calyptrocalyx multifidus (Becc.) Dowe & M.D.Ferrero	Blumea 46: 234 (2001)	Indonesia, Papua New Guinea	New Guinea	unknown	unknown	1021602-1	http://www.plantsoftheworldonline.org/taxon/urn:lsid:ipni.org:names:1021602-1
Arecaceae	Calyptrocalyx	pachystachys	Calyptrocalyx pachystachys	Becc.	Calyptrocalyx pachystachys Becc.	Webbia 1: 308 (1905)	Indonesia, Papua New Guinea	New Guinea	unknown	unknown	665542-1	http://www.plantsoftheworldonline.org/taxon/urn:lsid:ipni.org:names:665542-1
Arecaceae	Calyptrocalyx	pauciflorus	Calyptrocalyx pauciflorus	Becc.	Calyptrocalyx pauciflorus Becc.	Bot. Jahrb. Syst. 58: 449 (1923)	Indonesia, Papua New Guinea	New Guinea	unknown	unknown	665543-1	http://www.plantsoftheworldonline.org/taxon/urn:lsid:ipni.org:names:665543-1
Arecaceae	Calyptrocalyx	polyphyllus	Calyptrocalyx polyphyllus	Becc.	Calyptrocalyx polyphyllus Becc.	Bot. Jahrb. Syst. 58: 449 (1923)	Indonesia, Papua New Guinea	New Guinea	unknown	unknown	665544-1	http://www.plantsoftheworldonline.org/taxon/urn:lsid:ipni.org:names:665544-1
Arecaceae	Calyptrocalyx	pusillus	Calyptrocalyx pusillus	(Becc.) Dowe & M.D.Ferrero	Calyptrocalyx pusillus (Becc.) Dowe & M.D.Ferrero	Blumea 46: 238 (2001)	Indonesia, Papua New Guinea	New Guinea	unknown	unknown	1021603-1	http://www.plantsoftheworldonline.org/taxon/urn:lsid:ipni.org:names:1021603-1
Arecaceae	Calyptrocalyx	reflexus	Calyptrocalyx reflexus	J.Dransf. & Marcus	Calyptrocalyx reflexus J.Dransf. & Marcus	Palms (1999+) 64: 45 (2020)	Indonesia, Papua New Guinea	New Guinea	unknown	unknown	77212934-1	http://www.plantsoftheworldonline.org/taxon/urn:lsid:ipni.org:names:77212934-1
Arecaceae	Calyptrocalyx	sessiliflorus	Calyptrocalyx sessiliflorus	Dowe & M.D.Ferrero	Calyptrocalyx sessiliflorus Dowe & M.D.Ferrero	Wodyetia 4: 11 (1999)	Indonesia, Papua New Guinea	New Guinea	unknown	unknown	20002045-1	http://www.plantsoftheworldonline.org/taxon/urn:lsid:ipni.org:names:20002045-1
Arecaceae	Calyptrocalyx	yamutumene	Calyptrocalyx yamutumene	Dowe & M.D.Ferrero	Calyptrocalyx yamutumene Dowe & M.D.Ferrero	Blumea 46: 241 (2001)	Indonesia, Papua New Guinea	New Guinea	unknown	unknown	1021604-1	http://www.plantsoftheworldonline.org/taxon/urn:lsid:ipni.org:names:1021604-1
Arecaceae	Caryota	rumphiana	Caryota rumphiana	Mart.	Caryota rumphiana Mart.	Hist. Nat. Palm. 3: 195 (1838)	Indonesia, Indonesia, Papua New Guinea, Papua New Guinea, Papua New Guinea, Solomon Islands, Philippines	Bismarck Archipelago, Maluku, New Guinea, Philippines, Solomon Is., Sulawesi	unknown	unknown	665630-1	http://www.plantsoftheworldonline.org/taxon/urn:lsid:ipni.org:names:665630-1
Arecaceae	Caryota	zebrina	Caryota zebrina	Hambali, Maturb., Heatubun & J.Dransf.	Caryota zebrina Hambali, Maturb., Heatubun & J.Dransf.	Palms 44: 171 (2000)	Indonesia, Papua New Guinea	New Guinea	unknown	unknown	320679-2	http://www.plantsoftheworldonline.org/taxon/urn:lsid:ipni.org:names:320679-2
Arecaceae	Clinostigma	collegarum	Clinostigma collegarum	J.Dransf.	Clinostigma collegarum J.Dransf.	Principes 26: 73 (1982)	Papua New Guinea	Bismarck Archipelago	unknown	unknown	899508-1	http://www.plantsoftheworldonline.org/taxon/urn:lsid:ipni.org:names:899508-1
Arecaceae	Clinostigma	gronophyllum	Clinostigma gronophyllum	H.E.Moore	Clinostigma gronophyllum H.E.Moore	Principes 13: 71 (1969)	Papua New Guinea, Solomon Islands	Solomon Is.	unknown	unknown	665994-1	http://www.plantsoftheworldonline.org/taxon/urn:lsid:ipni.org:names:665994-1
Arecaceae	Clinostigma	haerestigma	Clinostigma haerestigma	H.E.Moore	Clinostigma haerestigma H.E.Moore	Principes 13: 73 (1969)	Papua New Guinea, Solomon Islands	Solomon Is.	unknown	unknown	665995-1	http://www.plantsoftheworldonline.org/taxon/urn:lsid:ipni.org:names:665995-1
Arecaceae	Cocos	nucifera	Cocos nucifera	L.	Cocos nucifera L.	Sp. Pl.: 1188 (1753)	Australia, Indonesia, Indonesia, Papua New Guinea, Papua New Guinea, Papua New Guinea, Solomon Islands, Philippines, Samoa, Santa Cruz Is., Tonga, Vanuatu	Bismarck Archipelago, Maluku, New Guinea, Philippines, Queensland, Samoa, Santa Cruz Is., Solomon Is., Tonga, Vanuatu	Andaman Is., Angola, Ascension, Bahamas, Bangladesh, Belize, Benin, Bolivia, Brazil, Cambodia, Cameroon, Caroline Is., Cayman Is., Central African Republic, Central American Pac, Chagos Archipelago, Chile, China, Christmas I., Cocos (Keeling) Is., Colombia, Comoros, Cook Is., Costa Rica, Cote d'Ivoire, Cuba, Dominican Republic, Easter Is., El Salvador, Fiji, Gabon, Gambia, Ghana, Gilbert Is., Gui…	Andaman Is., Angola, Ascension, Bahamas, Bangladesh, Belize, Benin, Bolivia, Borneo, Brazil North, Brazil Northeast, Brazil Southeast, Cambodia, Cameroon, Caroline Is., Cayman Is., Central African Repu, Central American Pac, Chagos Archipelago, Chile North, China South-Central, China Southeast, Christmas I., Cocos (Keeling) Is., Colombia, Comoros, Cook Is., Costa Rica, Cuba, Dominican Republic, E…	666160-1	http://www.plantsoftheworldonline.org/taxon/urn:lsid:ipni.org:names:666160-1
Arecaceae	Corypha	utan	Corypha utan	Lam.	Corypha utan Lam.	Encycl. 2: 131 (1786)	Andaman Is., Australia, Cambodia, India, Indonesia, Indonesia, East Timor, Indonesia, Malaysia, Indonesia, Papua New Guinea, Laos, Malaysia, Myanmar, Philippines, Thailand, Vietnam	Andaman Is., Assam, Borneo, Cambodia, Jawa, Laos, Lesser Sunda Is., Malaya, Maluku, Myanmar, New Guinea, Northern Territory, Philippines, Queensland, Sulawesi, Sumatera, Thailand, Vietnam	Trinidad-Tobago	Trinidad-Tobago	666349-1	http://www.plantsoftheworldonline.org/taxon/urn:lsid:ipni.org:names:666349-1
Arecaceae	Cyrtostachys	bakeri	Cyrtostachys bakeri	Heatubun	Cyrtostachys bakeri Heatubun	Kew Bull. 64: 79 (2009)	Indonesia, Papua New Guinea	New Guinea	unknown	unknown	77098519-1	http://www.plantsoftheworldonline.org/taxon/urn:lsid:ipni.org:names:77098519-1
Arecaceae	Cyrtostachys	barbata	Cyrtostachys barbata	Heatubun	Cyrtostachys barbata Heatubun	Kew Bull. 64: 81 (2009)	Indonesia, Papua New Guinea	New Guinea	unknown	unknown	77098520-1	http://www.plantsoftheworldonline.org/taxon/urn:lsid:ipni.org:names:77098520-1
Arecaceae	Cyrtostachys	elegans	Cyrtostachys elegans	Burret	Cyrtostachys elegans Burret	Notizbl. Bot. Gart. Berlin-Dahlem 13: 472 (1937)	Indonesia, Papua New Guinea	New Guinea	unknown	unknown	666402-1	http://www.plantsoftheworldonline.org/taxon/urn:lsid:ipni.org:names:666402-1
Arecaceae	Cyrtostachys	excelsa	Cyrtostachys excelsa	Heatubun	Cyrtostachys excelsa Heatubun	Kew Bull. 64: 84 (2009)	Indonesia, Papua New Guinea	New Guinea	unknown	unknown	77098521-1	http://www.plantsoftheworldonline.org/taxon/urn:lsid:ipni.org:names:77098521-1
Arecaceae	Cyrtostachys	glauca	Cyrtostachys glauca	H.E.Moore	Cyrtostachys glauca H.E.Moore	Principes 10: 86 (1966)	Indonesia, Papua New Guinea	New Guinea	unknown	unknown	666403-1	http://www.plantsoftheworldonline.org/taxon/urn:lsid:ipni.org:names:666403-1
Arecaceae	Cyrtostachys	loriae	Cyrtostachys loriae	Becc.	Cyrtostachys loriae Becc.	Webbia 1: 303 (1905)	Indonesia, Papua New Guinea, Papua New Guinea, Papua New Guinea, Solomon Islands	Bismarck Archipelago, New Guinea, Solomon Is.	unknown	unknown	666407-1	http://www.plantsoftheworldonline.org/taxon/urn:lsid:ipni.org:names:666407-1
Arecaceae	Dransfieldia	micrantha	Dransfieldia micrantha	(Becc.) W.J.Baker & Zona	Dransfieldia micrantha (Becc.) W.J.Baker & Zona	Syst. Bot. 31: 62 (2006)	Indonesia, Papua New Guinea	New Guinea	unknown	unknown	60441732-2	http://www.plantsoftheworldonline.org/taxon/urn:lsid:ipni.org:names:60441732-2
Arecaceae	Drymophloeus	litigiosus	Drymophloeus litigiosus	(Becc.) H.E.Moore	Drymophloeus litigiosus (Becc.) H.E.Moore	Principes 13: 76 (1969)	Indonesia, Indonesia, Papua New Guinea	Maluku, New Guinea	unknown	unknown	666732-1	http://www.plantsoftheworldonline.org/taxon/urn:lsid:ipni.org:names:666732-1
Arecaceae	Drymophloeus	oliviformis	Drymophloeus oliviformis	(Giseke) Mart.	Drymophloeus oliviformis (Giseke) Mart.	Hist. Nat. Palm. 3: 314 (1849)	Indonesia, Indonesia, Papua New Guinea	Maluku, New Guinea	unknown	unknown	666739-1	http://www.plantsoftheworldonline.org/taxon/urn:lsid:ipni.org:names:666739-1
Arecaceae	Heterospathe	annectens	Heterospathe annectens	H.E.Moore	Heterospathe annectens H.E.Moore	Principes 13: 100 (1969)	Indonesia, Papua New Guinea	New Guinea	unknown	unknown	667398-1	http://www.plantsoftheworldonline.org/taxon/urn:lsid:ipni.org:names:667398-1
Arecaceae	Heterospathe	arfakiana	Heterospathe arfakiana	(Becc.) H.E.Moore	Heterospathe arfakiana (Becc.) H.E.Moore	Principes 14: 91 (1970)	Indonesia, Papua New Guinea	New Guinea	unknown	unknown	667399-1	http://www.plantsoftheworldonline.org/taxon/urn:lsid:ipni.org:names:667399-1
Arecaceae	Heterospathe	barfodii	Heterospathe barfodii	L.M.Gardiner & W.J.Baker	Heterospathe barfodii L.M.Gardiner & W.J.Baker	Palms (1999+) 56: 96 (2012)	Indonesia, Papua New Guinea	New Guinea	unknown	unknown	60458564-2	http://www.plantsoftheworldonline.org/taxon/urn:lsid:ipni.org:names:60458564-2
Arecaceae	Heterospathe	compsoclada	Heterospathe compsoclada	(Burret) Heatubun	Heterospathe compsoclada (Burret) Heatubun	Kew Bull. 64: 91 (2009)	Indonesia, Papua New Guinea	New Guinea	unknown	unknown	77098522-1	http://www.plantsoftheworldonline.org/taxon/urn:lsid:ipni.org:names:77098522-1
Arecaceae	Heterospathe	elata	Heterospathe elata	Scheff.	Heterospathe elata Scheff.	Ann. Jard. Bot. Buitenzorg 1: 162 (1876)	Caroline Is., Indonesia, Indonesia, Papua New Guinea, Philippines	Caroline Is., Maluku, New Guinea, Philippines	Marianas, Society Is.	Marianas, Society Is.	667403-1	http://www.plantsoftheworldonline.org/taxon/urn:lsid:ipni.org:names:667403-1
Arecaceae	Heterospathe	elegans	Heterospathe elegans	(Becc.) Becc.	Heterospathe elegans (Becc.) Becc.	Nova Guinea 8: 205 (1909)	Indonesia, Papua New Guinea	New Guinea	unknown	unknown	77095807-1	http://www.plantsoftheworldonline.org/taxon/urn:lsid:ipni.org:names:77095807-1
Arecaceae	Heterospathe	kajewskii	Heterospathe kajewskii	Burret	Heterospathe kajewskii Burret	Notizbl. Bot. Gart. Berlin-Dahlem 13: 78 (1936)	Papua New Guinea, Solomon Islands	Solomon Is.	unknown	unknown	667408-1	http://www.plantsoftheworldonline.org/taxon/urn:lsid:ipni.org:names:667408-1
Arecaceae	Heterospathe	ledermanniana	Heterospathe ledermanniana	Becc.	Heterospathe ledermanniana Becc.	Bot. Jahrb. Syst. 58: 451 (1923)	Indonesia, Papua New Guinea	New Guinea	unknown	unknown	667409-1	http://www.plantsoftheworldonline.org/taxon/urn:lsid:ipni.org:names:667409-1
Arecaceae	Heterospathe	lepidota	Heterospathe lepidota	H.E.Moore	Heterospathe lepidota H.E.Moore	Principes 13: 103 (1969)	Indonesia, Papua New Guinea	New Guinea	unknown	unknown	667410-1	http://www.plantsoftheworldonline.org/taxon/urn:lsid:ipni.org:names:667410-1
Arecaceae	Heterospathe	macgregorii	Heterospathe macgregorii	(Becc.) H.E.Moore	Heterospathe macgregorii (Becc.) H.E.Moore	Principes 14: 91 (1970)	Indonesia, Papua New Guinea	New Guinea	unknown	unknown	667411-1	http://www.plantsoftheworldonline.org/taxon/urn:lsid:ipni.org:names:667411-1
Arecaceae	Heterospathe	minor	Heterospathe minor	Burret	Heterospathe minor Burret	Notizbl. Bot. Gart. Berlin-Dahlem 13: 75 (1936)	Papua New Guinea, Solomon Islands	Solomon Is.	unknown	unknown	667413-1	http://www.plantsoftheworldonline.org/taxon/urn:lsid:ipni.org:names:667413-1
Arecaceae	Heterospathe	muelleriana	Heterospathe muelleriana	(Becc.) Becc.	Heterospathe muelleriana (Becc.) Becc.	Atti Soc. Tosc. Sci. Nat. Pisa, Mem. 44: 139 (1934)	Indonesia, Papua New Guinea	New Guinea	unknown	unknown	667415-1	http://www.plantsoftheworldonline.org/taxon/urn:lsid:ipni.org:names:667415-1
Arecaceae	Heterospathe	obriensis	Heterospathe obriensis	(Becc.) H.E.Moore	Heterospathe obriensis (Becc.) H.E.Moore	Principes 13: 104 (1969)	Indonesia, Papua New Guinea	New Guinea	unknown	unknown	667417-1	http://www.plantsoftheworldonline.org/taxon/urn:lsid:ipni.org:names:667417-1
Arecaceae	Heterospathe	parviflora	Heterospathe parviflora	Essig	Heterospathe parviflora Essig	Principes 36: 4 (1992)	Papua New Guinea	Bismarck Archipelago	unknown	unknown	960749-1	http://www.plantsoftheworldonline.org/taxon/urn:lsid:ipni.org:names:960749-1
Arecaceae	Heterospathe	pilosa	Heterospathe pilosa	(Burret) Burret	Heterospathe pilosa (Burret) Burret	Notizbl. Bot. Gart. Berlin-Dahlem 12: 328 (1935)	Indonesia, Papua New Guinea	New Guinea	unknown	unknown	667421-1	http://www.plantsoftheworldonline.org/taxon/urn:lsid:ipni.org:names:667421-1
Arecaceae	Heterospathe	porcata	Heterospathe porcata	W.J.Baker & Heatubun	Heterospathe porcata W.J.Baker & Heatubun	Palms (1999+) 56: 142 (2012)	Indonesia, Papua New Guinea	New Guinea	unknown	unknown	60459087-2	http://www.plantsoftheworldonline.org/taxon/urn:lsid:ipni.org:names:60459087-2
Arecaceae	Heterospathe	pulchra	Heterospathe pulchra	H.E.Moore	Heterospathe pulchra H.E.Moore	Principes 13: 104 (1969)	Indonesia, Papua New Guinea	New Guinea	unknown	unknown	667423-1	http://www.plantsoftheworldonline.org/taxon/urn:lsid:ipni.org:names:667423-1
Arecaceae	Heterospathe	pullenii	Heterospathe pullenii	M.S.Trudgen & W.J.Baker	Heterospathe pullenii M.S.Trudgen & W.J.Baker	Kew Bull. 63: 645 (2008 publ. 2009)	Indonesia, Papua New Guinea	New Guinea	unknown	unknown	77095798-1	http://www.plantsoftheworldonline.org/taxon/urn:lsid:ipni.org:names:77095798-1
Arecaceae	Heterospathe	ramulosa	Heterospathe ramulosa	Burret	Heterospathe ramulosa Burret	Notizbl. Bot. Gart. Berlin-Dahlem 13: 80 (1936)	Papua New Guinea, Solomon Islands	Solomon Is.	unknown	unknown	667424-1	http://www.plantsoftheworldonline.org/taxon/urn:lsid:ipni.org:names:667424-1
Arecaceae	Heterospathe	salomonensis	Heterospathe salomonensis	Becc.	Heterospathe salomonensis Becc.	Webbia 3: 153 (1910)	Papua New Guinea, Solomon Islands	Solomon Is.	unknown	unknown	667425-1	http://www.plantsoftheworldonline.org/taxon/urn:lsid:ipni.org:names:667425-1
Arecaceae	Heterospathe	sensisi	Heterospathe sensisi	Becc.	Heterospathe sensisi Becc.	Webbia 4: 278 (1914)	Papua New Guinea, Solomon Islands	Solomon Is.	unknown	unknown	667426-1	http://www.plantsoftheworldonline.org/taxon/urn:lsid:ipni.org:names:667426-1
Arecaceae	Heterospathe	sphaerocarpa	Heterospathe sphaerocarpa	Burret	Heterospathe sphaerocarpa Burret	Notizbl. Bot. Gart. Berlin-Dahlem 12: 326 (1935)	Indonesia, Papua New Guinea	New Guinea	unknown	unknown	667428-1	http://www.plantsoftheworldonline.org/taxon/urn:lsid:ipni.org:names:667428-1
Arecaceae	Heterospathe	woodfordiana	Heterospathe woodfordiana	Becc.	Heterospathe woodfordiana Becc.	Webbia 4: 281 (1914)	Papua New Guinea, Solomon Islands	Solomon Is.	unknown	unknown	667430-1	http://www.plantsoftheworldonline.org/taxon/urn:lsid:ipni.org:names:667430-1
Arecaceae	Hydriastele	apetiolata	Hydriastele apetiolata	Petoe & W.J.Baker	Hydriastele apetiolata Petoe & W.J.Baker	Kew Bull. 73(1)-17: 3 (2018)	Indonesia, Papua New Guinea	New Guinea	unknown	unknown	60475907-2	http://www.plantsoftheworldonline.org/taxon/urn:lsid:ipni.org:names:60475907-2
Arecaceae	Hydriastele	aprica	Hydriastele aprica	(B.E.Young) W.J.Baker & Loo	Hydriastele aprica (B.E.Young) W.J.Baker & Loo	Kew Bull. 59: 62 (2004)	Indonesia, Papua New Guinea	New Guinea	unknown	unknown	60435817-2	http://www.plantsoftheworldonline.org/taxon/urn:lsid:ipni.org:names:60435817-2
Arecaceae	Hydriastele	biakensis	Hydriastele biakensis	W.J.Baker & Heatubun	Hydriastele biakensis W.J.Baker & Heatubun	Palms (1999+) 56: 144 (2012)	Indonesia, Papua New Guinea	New Guinea	unknown	unknown	60459088-2	http://www.plantsoftheworldonline.org/taxon/urn:lsid:ipni.org:names:60459088-2
Arecaceae	Hydriastele	calcicola	Hydriastele calcicola	W.J.Baker & Petoe	Hydriastele calcicola W.J.Baker & Petoe	Phytotaxa 370: 55 (2018)	Indonesia, Papua New Guinea	New Guinea	unknown	unknown	77190676-1	http://www.plantsoftheworldonline.org/taxon/urn:lsid:ipni.org:names:77190676-1
Arecaceae	Hydriastele	costata	Hydriastele costata	F.M.Bailey	Hydriastele costata F.M.Bailey	Queensland Agric. J. 2: 129 (1898)	Australia, Indonesia, Papua New Guinea, Papua New Guinea	Bismarck Archipelago, New Guinea, Queensland	unknown	unknown	667438-1	http://www.plantsoftheworldonline.org/taxon/urn:lsid:ipni.org:names:667438-1
Arecaceae	Hydriastele	divaricata	Hydriastele divaricata	Heatubun, Petoe & W.J.Baker	Hydriastele divaricata Heatubun, Petoe & W.J.Baker	Kew Bull. 73(1)-18: 3 (2018)	Indonesia, Papua New Guinea	New Guinea	unknown	unknown	77175849-1	http://www.plantsoftheworldonline.org/taxon/urn:lsid:ipni.org:names:77175849-1
Arecaceae	Hydriastele	dransfieldii	Hydriastele dransfieldii	(Hambali, Maturb., Wanggai & W.J.Baker) W.J.Baker & Loo	Hydriastele dransfieldii (Hambali, Maturb., Wanggai & W.J.Baker) W.J.Baker & Loo	Kew Bull. 59: 64 (2004)	Indonesia, Papua New Guinea	New Guinea	unknown	unknown	60435825-2	http://www.plantsoftheworldonline.org/taxon/urn:lsid:ipni.org:names:60435825-2
Arecaceae	Hydriastele	flabellata	Hydriastele flabellata	(Becc.) W.J.Baker & Loo	Hydriastele flabellata (Becc.) W.J.Baker & Loo	Kew Bull. 59: 64 (2004)	Indonesia, Papua New Guinea	New Guinea	unknown	unknown	60435826-2	http://www.plantsoftheworldonline.org/taxon/urn:lsid:ipni.org:names:60435826-2
Arecaceae	Hydriastele	gibbsiana	Hydriastele gibbsiana	(Becc.) W.J.Baker & Loo	Hydriastele gibbsiana (Becc.) W.J.Baker & Loo	Kew Bull. 59: 65 (2004)	Indonesia, Papua New Guinea	New Guinea	unknown	unknown	60435827-2	http://www.plantsoftheworldonline.org/taxon/urn:lsid:ipni.org:names:60435827-2
Arecaceae	Hydriastele	hombronii	Hydriastele hombronii	(Becc.) W.J.Baker & Loo	Hydriastele hombronii (Becc.) W.J.Baker & Loo	Kew Bull. 59: 65 (2004)	Papua New Guinea, Solomon Islands	Solomon Is.	unknown	unknown	60435829-2	http://www.plantsoftheworldonline.org/taxon/urn:lsid:ipni.org:names:60435829-2
Arecaceae	Hydriastele	kasesa	Hydriastele kasesa	(Lauterb.) Burret	Hydriastele kasesa (Lauterb.) Burret	Notizbl. Bot. Gart. Berlin-Dahlem 13: 484 (1937)	Papua New Guinea	Bismarck Archipelago	unknown	unknown	667441-1	http://www.plantsoftheworldonline.org/taxon/urn:lsid:ipni.org:names:667441-1
Arecaceae	Hydriastele	lanata	Hydriastele lanata	W.J.Baker & Petoe	Hydriastele lanata W.J.Baker & Petoe	Phytotaxa 370: 62 (2018)	Indonesia, Papua New Guinea	New Guinea	unknown	unknown	77190677-1	http://www.plantsoftheworldonline.org/taxon/urn:lsid:ipni.org:names:77190677-1
Arecaceae	Hydriastele	ledermanniana	Hydriastele ledermanniana	(Becc.) W.J.Baker & Loo	Hydriastele ledermanniana (Becc.) W.J.Baker & Loo	Kew Bull. 59: 65 (2004)	Indonesia, Papua New Guinea	New Guinea	unknown	unknown	60435831-2	http://www.plantsoftheworldonline.org/taxon/urn:lsid:ipni.org:names:60435831-2
Arecaceae	Hydriastele	longispatha	Hydriastele longispatha	(Becc.) W.J.Baker & Loo	Hydriastele longispatha (Becc.) W.J.Baker & Loo	Kew Bull. 59: 65 (2004)	Indonesia, Papua New Guinea	New Guinea	unknown	unknown	60435832-2	http://www.plantsoftheworldonline.org/taxon/urn:lsid:ipni.org:names:60435832-2
Arecaceae	Hydriastele	lurida	Hydriastele lurida	(Becc.) W.J.Baker & Loo	Hydriastele lurida (Becc.) W.J.Baker & Loo	Kew Bull. 59: 65 (2004)	Indonesia, Papua New Guinea	New Guinea	unknown	unknown	60435833-2	http://www.plantsoftheworldonline.org/taxon/urn:lsid:ipni.org:names:60435833-2
Arecaceae	Hydriastele	macrospadix	Hydriastele macrospadix	(Burret) W.J.Baker & Loo	Hydriastele macrospadix (Burret) W.J.Baker & Loo	Kew Bull. 59: 65 (2004)	Papua New Guinea, Solomon Islands	Solomon Is.	unknown	unknown	60435834-2	http://www.plantsoftheworldonline.org/taxon/urn:lsid:ipni.org:names:60435834-2
Arecaceae	Hydriastele	manusii	Hydriastele manusii	(Essig) W.J.Baker & Loo	Hydriastele manusii (Essig) W.J.Baker & Loo	Kew Bull. 59: 65 (2004)	Papua New Guinea	Bismarck Archipelago	unknown	unknown	60435835-2	http://www.plantsoftheworldonline.org/taxon/urn:lsid:ipni.org:names:60435835-2
Arecaceae	Hydriastele	montana	Hydriastele montana	(Becc.) W.J.Baker & Loo	Hydriastele montana (Becc.) W.J.Baker & Loo	Kew Bull. 59: 66 (2004)	Indonesia, Papua New Guinea	New Guinea	unknown	unknown	60435840-2	http://www.plantsoftheworldonline.org/taxon/urn:lsid:ipni.org:names:60435840-2
Arecaceae	Hydriastele	pinangoides	Hydriastele pinangoides	(Becc.) W.J.Baker & Loo	Hydriastele pinangoides (Becc.) W.J.Baker & Loo	Kew Bull. 59: 66 (2004)	Indonesia, Papua New Guinea	New Guinea	unknown	unknown	60435844-2	http://www.plantsoftheworldonline.org/taxon/urn:lsid:ipni.org:names:60435844-2
Arecaceae	Hydriastele	procera	Hydriastele procera	(Blume) W.J.Baker & Loo	Hydriastele procera (Blume) W.J.Baker & Loo	Kew Bull. 59: 67 (2004)	Indonesia, Papua New Guinea	New Guinea	unknown	unknown	60435846-2	http://www.plantsoftheworldonline.org/taxon/urn:lsid:ipni.org:names:60435846-2
Arecaceae	Hydriastele	rheophytica	Hydriastele rheophytica	Dowe & M.D.Ferrero	Hydriastele rheophytica Dowe & M.D.Ferrero	Palms 44: 195 (2000)	Indonesia, Papua New Guinea	New Guinea	unknown	unknown	320681-2	http://www.plantsoftheworldonline.org/taxon/urn:lsid:ipni.org:names:320681-2
Arecaceae	Hydriastele	simbiakii	Hydriastele simbiakii	Heatubun, Petoe & W.J.Baker	Hydriastele simbiakii Heatubun, Petoe & W.J.Baker	Kew Bull. 73(1)-18: 17 (2018)	Indonesia, Papua New Guinea	New Guinea	unknown	unknown	77175855-1	http://www.plantsoftheworldonline.org/taxon/urn:lsid:ipni.org:names:77175855-1
Arecaceae	Hydriastele	splendida	Hydriastele splendida	Heatubun, Petoe & W.J.Baker	Hydriastele splendida Heatubun, Petoe & W.J.Baker	Kew Bull. 73(1)-18: 19 (2018)	Indonesia, Papua New Guinea	New Guinea	unknown	unknown	77175863-1	http://www.plantsoftheworldonline.org/taxon/urn:lsid:ipni.org:names:77175863-1
Arecaceae	Hydriastele	variabilis	Hydriastele variabilis	(Becc.) Burret	Hydriastele variabilis (Becc.) Burret	Notizbl. Bot. Gart. Berlin-Dahlem 13: 483 (1937)	Indonesia, Papua New Guinea	New Guinea	unknown	unknown	667445-1	http://www.plantsoftheworldonline.org/taxon/urn:lsid:ipni.org:names:667445-1
Arecaceae	Hydriastele	wendlandiana	Hydriastele wendlandiana	(F.Muell.) H.Wendl. & Drude	Hydriastele wendlandiana (F.Muell.) H.Wendl. & Drude	Linnaea 39: 209 (1875)	Australia, Indonesia, Papua New Guinea	New Guinea, Northern Territory, Queensland	unknown	unknown	667446-1	http://www.plantsoftheworldonline.org/taxon/urn:lsid:ipni.org:names:667446-1
Arecaceae	Hydriastele	wosimiensis	Hydriastele wosimiensis	W.J.Baker & Petoe	Hydriastele wosimiensis W.J.Baker & Petoe	Phytotaxa 370: 76 (2018)	Indonesia, Papua New Guinea	New Guinea	unknown	unknown	77190678-1	http://www.plantsoftheworldonline.org/taxon/urn:lsid:ipni.org:names:77190678-1
Arecaceae	Korthalsia	brassii	Korthalsia brassii	Burret	Korthalsia brassii Burret	J. Arnold Arbor. 20: 191 (1939)	Indonesia, Papua New Guinea	New Guinea	unknown	unknown	667721-1	http://www.plantsoftheworldonline.org/taxon/urn:lsid:ipni.org:names:667721-1
Arecaceae	Korthalsia	zippelii	Korthalsia zippelii	Blume	Korthalsia zippelii Blume	Rumphia 2: 171 (1843)	Indonesia, Papua New Guinea	New Guinea	unknown	unknown	667760-1	http://www.plantsoftheworldonline.org/taxon/urn:lsid:ipni.org:names:667760-1
Arecaceae	Licuala	angustiloba	Licuala angustiloba	Burret	Licuala angustiloba Burret	J. Arnold Arbor. 20: 188 (1939)	Indonesia, Papua New Guinea	New Guinea	unknown	unknown	667837-1	http://www.plantsoftheworldonline.org/taxon/urn:lsid:ipni.org:names:667837-1
Arecaceae	Licuala	anomala	Licuala anomala	Becc.	Licuala anomala Becc.	Webbia 5: 40 (1921)	Indonesia, Papua New Guinea	New Guinea	unknown	unknown	667838-1	http://www.plantsoftheworldonline.org/taxon/urn:lsid:ipni.org:names:667838-1
Arecaceae	Licuala	aruensis	Licuala aruensis	Becc.	Licuala aruensis Becc.	Malesia 1: 83 (1877)	Indonesia, Papua New Guinea	New Guinea	unknown	unknown	667840-1	http://www.plantsoftheworldonline.org/taxon/urn:lsid:ipni.org:names:667840-1
Arecaceae	Licuala	bacularia	Licuala bacularia	Becc.	Licuala bacularia Becc.	Malesia 1: 82 (1877)	Indonesia, Papua New Guinea	New Guinea	unknown	unknown	667842-1	http://www.plantsoftheworldonline.org/taxon/urn:lsid:ipni.org:names:667842-1
Arecaceae	Licuala	beccariana	Licuala beccariana	(K.Schum. & Lauterb.) Furtado	Licuala beccariana (K.Schum. & Lauterb.) Furtado	Gard. Bull. Straits Settlem. 11: 37 (1940)	Indonesia, Papua New Guinea	New Guinea	unknown	unknown	667843-1	http://www.plantsoftheworldonline.org/taxon/urn:lsid:ipni.org:names:667843-1
Arecaceae	Licuala	bellatula	Licuala bellatula	Becc.	Licuala bellatula Becc.	Nova Guinea 8: 215 (1909)	Indonesia, Papua New Guinea	New Guinea	unknown	unknown	667844-1	http://www.plantsoftheworldonline.org/taxon/urn:lsid:ipni.org:names:667844-1
Arecaceae	Licuala	bifida	Licuala bifida	Heatubun & Barfod	Licuala bifida Heatubun & Barfod	Blumea 53: 431 (2008)	Indonesia, Papua New Guinea	New Guinea	unknown	unknown	77093292-1	http://www.plantsoftheworldonline.org/taxon/urn:lsid:ipni.org:names:77093292-1
Arecaceae	Licuala	brevicalyx	Licuala brevicalyx	Becc.	Licuala brevicalyx Becc.	Nova Guinea 8: 218 (1909)	Indonesia, Papua New Guinea	New Guinea	unknown	unknown	667851-1	http://www.plantsoftheworldonline.org/taxon/urn:lsid:ipni.org:names:667851-1
Arecaceae	Licuala	concinna	Licuala concinna	Burret	Licuala concinna Burret	J. Arnold Arbor. 20: 187 (1939)	Indonesia, Papua New Guinea	New Guinea	unknown	unknown	667856-1	http://www.plantsoftheworldonline.org/taxon/urn:lsid:ipni.org:names:667856-1
Arecaceae	Licuala	crassiflora	Licuala crassiflora	Barfod	Licuala crassiflora Barfod	Palms 44: 199 (2000)	Indonesia, Papua New Guinea	New Guinea	unknown	unknown	320682-2	http://www.plantsoftheworldonline.org/taxon/urn:lsid:ipni.org:names:320682-2
Arecaceae	Licuala	debilis	Licuala debilis	Becc.	Licuala debilis Becc.	Nova Guinea 8: 216 (1909)	Indonesia, Papua New Guinea	New Guinea	unknown	unknown	667861-1	http://www.plantsoftheworldonline.org/taxon/urn:lsid:ipni.org:names:667861-1
Arecaceae	Licuala	flavida	Licuala flavida	Ridl.	Licuala flavida Ridl.	Trans. Linn. Soc. London, Bot. 9: 234 (1916)	Indonesia, Papua New Guinea	New Guinea	unknown	unknown	667871-1	http://www.plantsoftheworldonline.org/taxon/urn:lsid:ipni.org:names:667871-1
Arecaceae	Licuala	gjellerupii	Licuala gjellerupii	Becc.	Licuala gjellerupii Becc.	Webbia 5: 41 (1921)	Indonesia, Papua New Guinea	New Guinea	unknown	unknown	667875-1	http://www.plantsoftheworldonline.org/taxon/urn:lsid:ipni.org:names:667875-1
Arecaceae	Licuala	graminifolia	Licuala graminifolia	Heatubun & Barfod	Licuala graminifolia Heatubun & Barfod	Blumea 53: 431 (2008)	Indonesia, Papua New Guinea	New Guinea	unknown	unknown	77093293-1	http://www.plantsoftheworldonline.org/taxon/urn:lsid:ipni.org:names:77093293-1
Arecaceae	Licuala	grandiflora	Licuala grandiflora	Ridl.	Licuala grandiflora Ridl.	Trans. Linn. Soc. London, Bot. 9: 233 (1916)	Indonesia, Papua New Guinea	New Guinea	unknown	unknown	667879-1	http://www.plantsoftheworldonline.org/taxon/urn:lsid:ipni.org:names:667879-1
Arecaceae	Licuala	insignis	Licuala insignis	Becc.	Licuala insignis Becc.	Malesia 1: 80 (1877)	Indonesia, Papua New Guinea	New Guinea	unknown	unknown	667886-1	http://www.plantsoftheworldonline.org/taxon/urn:lsid:ipni.org:names:667886-1
Arecaceae	Licuala	klossii	Licuala klossii	Ridl.	Licuala klossii Ridl.	Trans. Linn. Soc. London, Bot. 9: 234 (1916)	Indonesia, Papua New Guinea	New Guinea	unknown	unknown	667893-1	http://www.plantsoftheworldonline.org/taxon/urn:lsid:ipni.org:names:667893-1
Arecaceae	Licuala	lauterbachii	Licuala lauterbachii	Dammer & K.Schum.	Licuala lauterbachii Dammer & K.Schum.	K.M.Schumann &amp; C.A.G.Lauterbach, Fl. Schutzgeb. Sudsee: 199 (1900)	Indonesia, Papua New Guinea, Papua New Guinea, Solomon Islands	New Guinea, Solomon Is.	unknown	unknown	667897-1	http://www.plantsoftheworldonline.org/taxon/urn:lsid:ipni.org:names:667897-1
Arecaceae	Licuala	leprosa	Licuala leprosa	Dammer ex Becc.	Licuala leprosa Dammer ex Becc.	Webbia 5: 42 (1921)	Indonesia, Papua New Guinea	New Guinea	unknown	unknown	667898-1	http://www.plantsoftheworldonline.org/taxon/urn:lsid:ipni.org:names:667898-1
Arecaceae	Licuala	leptocalyx	Licuala leptocalyx	Burret	Licuala leptocalyx Burret	Notizbl. Bot. Gart. Berlin-Dahlem 11: 706 (1933)	Indonesia, Papua New Guinea	New Guinea	unknown	unknown	667899-1	http://www.plantsoftheworldonline.org/taxon/urn:lsid:ipni.org:names:667899-1
Arecaceae	Licuala	linearis	Licuala linearis	Burret	Licuala linearis Burret	Notizbl. Bot. Gart. Berlin-Dahlem 12: 314 (1935)	Indonesia, Papua New Guinea	New Guinea	unknown	unknown	667900-1	http://www.plantsoftheworldonline.org/taxon/urn:lsid:ipni.org:names:667900-1
Arecaceae	Licuala	longispadix	Licuala longispadix	Banka & Barfod	Licuala longispadix Banka & Barfod	Kew Bull. 59: 73 (2004)	Indonesia, Papua New Guinea	New Guinea	unknown	unknown	60435854-2	http://www.plantsoftheworldonline.org/taxon/urn:lsid:ipni.org:names:60435854-2
[truncated: 11,729 more rows]
