# Supplementary material for: expowo: An R package for mining global plant diversity and distribution data
Source: Appl Plant Sci. 2024 Jul 30;12(6):e11609. doi: 10.1002/aps3.11609 (PMC11610411; doi:10.1002/aps3.11609)
Supplement: Supplementary file 4 — Appendix S4. List of all POWO's accepted species of angiosperms with native distribution occurrence in Mexico, as retrieved with expowo's function powoSpecies. [file APS3-12-e11609-s003.xlsx]

## Sheet: Appendix_S4_Mexico_species
Zuanny et al.—Applications in Plant Sciences 2024—Data Supplement S4
DOI 10.1002/aps3.11609
Appendix S4. List of all POWO’s accepted species of angiosperms with native distribution occurrence in Mexico, as retrieved with expowo’s function powoSpecies.
family	genus	species	taxon_name	authors	scientific_name	publication	native_to_country	native_to_botanical_countries	introduced_to_country	introduced_to_botanical_countries	kew_id	powo_uri
Acanthaceae	Anisacanthus	andersonii	Anisacanthus andersonii	T.F.Daniel	Anisacanthus andersonii T.F.Daniel	Bull. Torrey Bot. Club 109: 148 (1982)	Mexico	Mexico Northeast, Mexico Northwest	unknown	unknown	13929-2	http://www.plantsoftheworldonline.org/taxon/urn:lsid:ipni.org:names:13929-2
Acanthaceae	Anisacanthus	linearis	Anisacanthus linearis	(S.H.Hagen) Henrickson & E.J.Lott	Anisacanthus linearis (S.H.Hagen) Henrickson & E.J.Lott	Brittonia 34: 175 (1982)	Mexico, United States	Mexico Northeast, Texas	unknown	unknown	13937-2	http://www.plantsoftheworldonline.org/taxon/urn:lsid:ipni.org:names:13937-2
Acanthaceae	Anisacanthus	puberulus	Anisacanthus puberulus	(Torr.) Henrickson & E.J.Lott	Anisacanthus puberulus (Torr.) Henrickson & E.J.Lott	Brittonia 34: 172 (1982)	Mexico, United States	Mexico Central, Mexico Gulf, Mexico Northeast, Mexico Northwest, Mexico Southwest, Texas	unknown	unknown	909991-1	http://www.plantsoftheworldonline.org/taxon/urn:lsid:ipni.org:names:909991-1
Acanthaceae	Anisacanthus	pumilus	Anisacanthus pumilus	(F.Dietr.) Nees	Anisacanthus pumilus (F.Dietr.) Nees	A.P.de Candolle, Prodr. 11: 445 (1847)	Mexico	Mexico Central, Mexico Northeast, Mexico Southwest	unknown	unknown	45254-1	http://www.plantsoftheworldonline.org/taxon/urn:lsid:ipni.org:names:45254-1
Acanthaceae	Anisacanthus	quadrifidus	Anisacanthus quadrifidus	(Vahl) Nees	Anisacanthus quadrifidus (Vahl) Nees	Linnaea 16: 307 (1842)	Mexico, United States	Mexico Central, Mexico Gulf, Mexico Northeast, Mexico Southeast, Mexico Southwest, Texas	unknown	unknown	13942-2	http://www.plantsoftheworldonline.org/taxon/urn:lsid:ipni.org:names:13942-2
Acanthaceae	Anisacanthus	thurberi	Anisacanthus thurberi	(Torr.) A.Gray	Anisacanthus thurberi (Torr.) A.Gray	Syn. Fl. N. Amer. 2(1): 328 (1878)	Mexico, United States	Arizona, Mexico Northeast, Mexico Northwest, Nevada, New Mexico	unknown	unknown	45260-1	http://www.plantsoftheworldonline.org/taxon/urn:lsid:ipni.org:names:45260-1
Acanthaceae	Anisacanthus	trilobus	Anisacanthus trilobus	Lindau	Anisacanthus trilobus Lindau	Notizbl. Konigl. Bot. Gart. Berlin 6: 196 (1914)	Brazil, Mexico	Brazil Northeast, Mexico Northeast	unknown	unknown	13948-2	http://www.plantsoftheworldonline.org/taxon/urn:lsid:ipni.org:names:13948-2
Acanthaceae	Anisacanthus	tulensis	Anisacanthus tulensis	Greenm.	Anisacanthus tulensis Greenm.	Publ. Field Mus. Nat. Hist., Bot. Ser. 2: 343 (1912)	Mexico	Mexico Central, Mexico Northeast, Mexico Southeast, Mexico Southwest	unknown	unknown	13949-2	http://www.plantsoftheworldonline.org/taxon/urn:lsid:ipni.org:names:13949-2
Acanthaceae	Aphanosperma	sinaloense	Aphanosperma sinaloense	(Leonard & Gentry) T.F.Daniel	Aphanosperma sinaloense (Leonard & Gentry) T.F.Daniel	Amer. J. Bot. 75: 548 (1988)	Mexico	Mexico Northeast, Mexico Northwest	unknown	unknown	1220271-2	http://www.plantsoftheworldonline.org/taxon/urn:lsid:ipni.org:names:1220271-2
Acanthaceae	Aphelandra	aurantiaca	Aphelandra aurantiaca	(Scheidw.) Lindl.	Aphelandra aurantiaca (Scheidw.) Lindl.	Edwards&#x27;s Bot. Reg. 31: t. 12 (1845)	Belize, Bolivia, Brazil, Colombia, Costa Rica, Ecuador, French Guiana, Guatemala, Guyana, Honduras, Mexico, Nicaragua, Panama, Peru, Suriname, Venezuela	Belize, Bolivia, Brazil North, Colombia, Costa Rica, Ecuador, French Guiana, Guatemala, Guyana, Honduras, Mexico Central, Mexico Gulf, Mexico Southeast, Mexico Southwest, Nicaragua, Panama, Peru, Suriname, Venezuela	unknown	unknown	1053173-2	http://www.plantsoftheworldonline.org/taxon/urn:lsid:ipni.org:names:1053173-2
Acanthaceae	Aphelandra	gigantiflora	Aphelandra gigantiflora	Lindau	Aphelandra gigantiflora Lindau	Bull. Herb. Boissier 3: 369 (1895)	El Salvador, Guatemala, Mexico	El Salvador, Guatemala, Mexico Southeast, Mexico Southwest	unknown	unknown	311249-2	http://www.plantsoftheworldonline.org/taxon/urn:lsid:ipni.org:names:311249-2
Acanthaceae	Aphelandra	guerrerensis	Aphelandra guerrerensis	Wassh.	Aphelandra guerrerensis Wassh.	Phytologia 26: 393 (1973)	Mexico	Mexico Southwest	unknown	unknown	16203-2	http://www.plantsoftheworldonline.org/taxon/urn:lsid:ipni.org:names:16203-2
Acanthaceae	Aphelandra	heydeana	Aphelandra heydeana	Donn.Sm.	Aphelandra heydeana Donn.Sm.	Bot. Gaz. 18: 210 (1893)	El Salvador, Guatemala, Mexico	El Salvador, Guatemala, Mexico Southeast	unknown	unknown	16211-2	http://www.plantsoftheworldonline.org/taxon/urn:lsid:ipni.org:names:16211-2
Acanthaceae	Aphelandra	hintonii	Aphelandra hintonii	Wassh.	Aphelandra hintonii Wassh.	Phytologia 25: 476 (1973)	Mexico	Mexico Southwest	unknown	unknown	16209-2	http://www.plantsoftheworldonline.org/taxon/urn:lsid:ipni.org:names:16209-2
Acanthaceae	Aphelandra	leonardii	Aphelandra leonardii	McDade	Aphelandra leonardii McDade	Ann. Missouri Bot. Gard. 69: 408 (1983)	Costa Rica, Mexico, Panama	Costa Rica, Mexico Southeast, Mexico Southwest, Panama	unknown	unknown	16231-2	http://www.plantsoftheworldonline.org/taxon/urn:lsid:ipni.org:names:16231-2
Acanthaceae	Aphelandra	lineariloba	Aphelandra lineariloba	Leonard	Aphelandra lineariloba Leonard	Bull. Misc. Inform. Kew 1938: 63 (1938)	Mexico	Mexico Central, Mexico Southwest	unknown	unknown	16233-2	http://www.plantsoftheworldonline.org/taxon/urn:lsid:ipni.org:names:16233-2
Acanthaceae	Aphelandra	madrensis	Aphelandra madrensis	Lindau	Aphelandra madrensis Lindau	Bull. Herb. Boissier, ser. 2, 4: 326 (1904)	Mexico	Mexico Northeast, Mexico Northwest, Mexico Southeast, Mexico Southwest	unknown	unknown	309941-2	http://www.plantsoftheworldonline.org/taxon/urn:lsid:ipni.org:names:309941-2
Acanthaceae	Aphelandra	scabra	Aphelandra scabra	(Vahl) Sm.	Aphelandra scabra (Vahl) Sm.	A.Rees, Cycl. 39: n.? 3 (1818)	Belize, Colombia, Costa Rica, El Salvador, Guatemala, Guyana, Honduras, Mexico, Nicaragua, Panama, Suriname, Venezuela	Belize, Colombia, Costa Rica, El Salvador, Guatemala, Guyana, Honduras, Mexico Gulf, Mexico Northeast, Mexico Southeast, Mexico Southwest, Nicaragua, Panama, Suriname, Venezuela	Dominican Republic, Pakistan, Trinidad-Tobago	Dominican Republic, Pakistan, Trinidad-Tobago	941389-1	http://www.plantsoftheworldonline.org/taxon/urn:lsid:ipni.org:names:941389-1
Acanthaceae	Aphelandra	schiedeana	Aphelandra schiedeana	Schltdl. & Cham.	Aphelandra schiedeana Schltdl. & Cham.	Linnaea 5: 95 (1830)	El Salvador, Guatemala, Honduras, Mexico	El Salvador, Guatemala, Honduras, Mexico Central, Mexico Gulf, Mexico Northwest, Mexico Southeast, Mexico Southwest	unknown	unknown	305413-2	http://www.plantsoftheworldonline.org/taxon/urn:lsid:ipni.org:names:305413-2
Acanthaceae	Aphelandra	speciosa	Aphelandra speciosa	Brandegee	Aphelandra speciosa Brandegee	Univ. Calif. Publ. Bot. 6: 196 (1915)	El Salvador, Guatemala, Mexico	El Salvador, Guatemala, Mexico Gulf, Mexico Southeast	unknown	unknown	16304-2	http://www.plantsoftheworldonline.org/taxon/urn:lsid:ipni.org:names:16304-2
Acanthaceae	Aphelandra	wendtii	Aphelandra wendtii	T.F.Daniel	Aphelandra wendtii T.F.Daniel	Proc. Calif. Acad. Sci., ser. 4, 47: 260 (1991)	Mexico	Mexico Gulf, Mexico Southeast	unknown	unknown	300832-2	http://www.plantsoftheworldonline.org/taxon/urn:lsid:ipni.org:names:300832-2
Acanthaceae	Avicennia	bicolor	Avicennia bicolor	Standl.	Avicennia bicolor Standl.	J. Washington Acad. Sci. 13: 354 (1923)	Colombia, Costa Rica, El Salvador, Honduras, Mexico, Nicaragua, Panama	Colombia, Costa Rica, El Salvador, Honduras, Mexico Southeast, Nicaragua, Panama	unknown	unknown	27225-2	http://www.plantsoftheworldonline.org/taxon/urn:lsid:ipni.org:names:27225-2
Acanthaceae	Avicennia	germinans	Avicennia germinans	(L.) L.	Avicennia germinans (L.) L.	Sp. Pl. ed. 3. 2: 891 (1764)	Angola, Aruba, Bahamas, Belize, Benin, Bermuda, Brazil, Cameroon, Cayman Is., Colombia, Costa Rica, Cote d'Ivoire, Cuba, Dominican Republic, Ecuador, El Salvador, Equatorial Guinea, French Guiana, Gabon, Galapagos, Gambia, Ghana, Guatemala, Guinea, Guinea-Bissau, Gulf of Guinea Is., Guyana, Haiti, Honduras, Jamaica, Leeward Is., Liberia, Mauritania, Mexico, Netherlands Antilles, Nicaragua, Nigeri…	Alabama, Angola, Aruba, Bahamas, Belize, Benin, Bermuda, Brazil North, Brazil Northeast, Brazil Southeast, Cabinda, Cameroon, Cayman Is., Colombia, Congo, Costa Rica, Cuba, Dominican Republic, Ecuador, El Salvador, Equatorial Guinea, Florida, French Guiana, Gabon, Galapagos, Gambia, Georgia, Ghana, Guatemala, Guinea, Guinea-Bissau, Gulf of Guinea Is., Guyana, Haiti, Honduras, Ivory Coast, Jamaica…	unknown	unknown	861125-1	http://www.plantsoftheworldonline.org/taxon/urn:lsid:ipni.org:names:861125-1
Acanthaceae	Barleria	oenotheroides	Barleria oenotheroides	Dum.Cours.	Barleria oenotheroides Dum.Cours.	Bot. Cult., ed. 2, 7: 7 (1814)	Belize, Central African Republic, Colombia, Costa Rica, Cote d'Ivoire, El Salvador, Ghana, Guatemala, Guinea, Guinea-Bissau, Guyana, Honduras, Liberia, Mexico, Nicaragua, Nigeria, Panama, Senegal, Sierra Leone, Venezuela	Belize, Central African Repu, Colombia, Costa Rica, El Salvador, Ghana, Guatemala, Guinea, Guinea-Bissau, Guyana, Honduras, Ivory Coast, Liberia, Mexico Central, Mexico Gulf, Mexico Northeast, Mexico Southeast, Mexico Southwest, Nicaragua, Nigeria, Panama, Senegal, Sierra Leone, Venezuela	unknown	unknown	46114-1	http://www.plantsoftheworldonline.org/taxon/urn:lsid:ipni.org:names:46114-1
Acanthaceae	Bravaisia	berlandieriana	Bravaisia berlandieriana	(Nees) T.F.Daniel	Bravaisia berlandieriana (Nees) T.F.Daniel	Proc. Calif. Acad. Sci., ser. 4, 45: 126 (1988)	Belize, Cuba, Guatemala, Mexico	Belize, Cuba, Guatemala, Mexico Gulf, Mexico Northeast, Mexico Southeast	unknown	unknown	273458-2	http://www.plantsoftheworldonline.org/taxon/urn:lsid:ipni.org:names:273458-2
Acanthaceae	Bravaisia	grandiflora	Bravaisia grandiflora	Donn.Sm.	Bravaisia grandiflora Donn.Sm.	Bot. Gaz. 33: 255 (1902)	Belize, Guatemala, Mexico	Belize, Guatemala, Mexico Southeast	unknown	unknown	36222-2	http://www.plantsoftheworldonline.org/taxon/urn:lsid:ipni.org:names:36222-2
Acanthaceae	Bravaisia	integerrima	Bravaisia integerrima	(Spreng.) Standl.	Bravaisia integerrima (Spreng.) Standl.	Contr. U.S. Natl. Herb. 23: 1335 (1926)	Colombia, Costa Rica, El Salvador, Guatemala, Honduras, Mexico, Nicaragua, Panama, Trinidad-Tobago, Venezuela	Colombia, Costa Rica, El Salvador, Guatemala, Honduras, Mexico Central, Mexico Gulf, Mexico Northeast, Mexico Southeast, Mexico Southwest, Nicaragua, Panama, Trinidad-Tobago, Venezuela	Venezuelan Antilles, Windward Is.	Venezuelan Antilles, Windward Is.	36223-2	http://www.plantsoftheworldonline.org/taxon/urn:lsid:ipni.org:names:36223-2
Acanthaceae	Carlowrightia	albiflora	Carlowrightia albiflora	T.F.Daniel	Carlowrightia albiflora T.F.Daniel	Fl. Neotrop. Monogr. 34: 47 (1983)	Mexico	Mexico Northeast	unknown	unknown	47536-2	http://www.plantsoftheworldonline.org/taxon/urn:lsid:ipni.org:names:47536-2
Acanthaceae	Carlowrightia	arizonica	Carlowrightia arizonica	A.Gray	Carlowrightia arizonica A.Gray	Proc. Amer. Acad. Arts 13: 364 (1878)	Costa Rica, El Salvador, Guatemala, Honduras, Mexico, Nicaragua, United States	Arizona, California, Costa Rica, El Salvador, Guatemala, Honduras, Mexico Central, Mexico Northeast, Mexico Northwest, Mexico Southeast, Mexico Southwest, Nicaragua, Texas	unknown	unknown	46826-1	http://www.plantsoftheworldonline.org/taxon/urn:lsid:ipni.org:names:46826-1
Acanthaceae	Carlowrightia	fuertensis	Carlowrightia fuertensis	T.F.Daniel	Carlowrightia fuertensis T.F.Daniel	Brittonia 40: 246 (1988)	Mexico	Mexico Northwest	unknown	unknown	274138-2	http://www.plantsoftheworldonline.org/taxon/urn:lsid:ipni.org:names:274138-2
Acanthaceae	Carlowrightia	hapalocarpa	Carlowrightia hapalocarpa	B.L.Rob. & Greenm.	Carlowrightia hapalocarpa B.L.Rob. & Greenm.	Proc. Amer. Acad. Arts 29: 390 (1894)	Mexico	Mexico Gulf, Mexico Northeast	unknown	unknown	47546-2	http://www.plantsoftheworldonline.org/taxon/urn:lsid:ipni.org:names:47546-2
Acanthaceae	Carlowrightia	henricksonii	Carlowrightia henricksonii	T.F.Daniel	Carlowrightia henricksonii T.F.Daniel	Fl. Neotrop. Monogr. 34: 95 (1983)	Mexico	Mexico Northeast	unknown	unknown	47547-2	http://www.plantsoftheworldonline.org/taxon/urn:lsid:ipni.org:names:47547-2
Acanthaceae	Carlowrightia	hintonii	Carlowrightia hintonii	T.F.Daniel	Carlowrightia hintonii T.F.Daniel	Fl. Neotrop. Monogr. 34: 61 (1983)	El Salvador, Mexico	El Salvador, Mexico Southwest	unknown	unknown	47548-2	http://www.plantsoftheworldonline.org/taxon/urn:lsid:ipni.org:names:47548-2
Acanthaceae	Carlowrightia	huicholiana	Carlowrightia huicholiana	T.F.Daniel	Carlowrightia huicholiana T.F.Daniel	Brittonia 40: 249 (1988)	Mexico	Mexico Northeast, Mexico Southwest	unknown	unknown	274139-2	http://www.plantsoftheworldonline.org/taxon/urn:lsid:ipni.org:names:274139-2
Acanthaceae	Carlowrightia	lesueurii	Carlowrightia lesueurii	Henrard & T.F.Daniel	Carlowrightia lesueurii Henrard & T.F.Daniel	Madrono 26: 34 (1979)	Mexico	Mexico Northeast	unknown	unknown	47550-2	http://www.plantsoftheworldonline.org/taxon/urn:lsid:ipni.org:names:47550-2
Acanthaceae	Carlowrightia	lindauiana	Carlowrightia lindauiana	Standl.	Carlowrightia lindauiana Standl.	Contr. U.S. Natl. Herb. 23: 1340 (1926)	Mexico	Mexico Gulf, Mexico Northeast, Mexico Northwest	unknown	unknown	298354-2	http://www.plantsoftheworldonline.org/taxon/urn:lsid:ipni.org:names:298354-2
Acanthaceae	Carlowrightia	linearifolia	Carlowrightia linearifolia	(Torr.) A.Gray	Carlowrightia linearifolia (Torr.) A.Gray	Proc. Amer. Acad. Arts 13: 364 (1878)	Mexico, United States	Arizona, Mexico Northeast, Mexico Northwest, New Mexico, Texas	unknown	unknown	46838-1	http://www.plantsoftheworldonline.org/taxon/urn:lsid:ipni.org:names:46838-1
Acanthaceae	Carlowrightia	mcvaughii	Carlowrightia mcvaughii	T.F.Daniel	Carlowrightia mcvaughii T.F.Daniel	Contr. Univ. Michigan Herb. 14: 57 (1980)	Mexico	Mexico Southwest	unknown	unknown	47552-2	http://www.plantsoftheworldonline.org/taxon/urn:lsid:ipni.org:names:47552-2
Acanthaceae	Carlowrightia	mexicana	Carlowrightia mexicana	Henrard & T.F.Daniel	Carlowrightia mexicana Henrard & T.F.Daniel	Madrono 26: 32 (1979)	Mexico, United States	Mexico Northeast, Mexico Northwest, Texas	unknown	unknown	47553-2	http://www.plantsoftheworldonline.org/taxon/urn:lsid:ipni.org:names:47553-2
Acanthaceae	Carlowrightia	myriantha	Carlowrightia myriantha	(Standl.) Standl.	Carlowrightia myriantha (Standl.) Standl.	Publ. Field Mus. Nat. Hist., Bot. Ser. 23: 237 (1947)	Belize, Mexico	Belize, Mexico Southeast	unknown	unknown	46842-1	http://www.plantsoftheworldonline.org/taxon/urn:lsid:ipni.org:names:46842-1
Acanthaceae	Carlowrightia	neesiana	Carlowrightia neesiana	(Schauer) T.F.Daniel	Carlowrightia neesiana (Schauer) T.F.Daniel	Brittonia 40: 252 (1988)	Mexico	Mexico Central, Mexico Gulf, Mexico Northeast, Mexico Southwest	unknown	unknown	274140-2	http://www.plantsoftheworldonline.org/taxon/urn:lsid:ipni.org:names:274140-2
Acanthaceae	Carlowrightia	ovata	Carlowrightia ovata	A.Gray	Carlowrightia ovata A.Gray	Proc. Amer. Acad. Arts 21: 406 (1886)	Mexico	Mexico Northeast	unknown	unknown	47556-2	http://www.plantsoftheworldonline.org/taxon/urn:lsid:ipni.org:names:47556-2
Acanthaceae	Carlowrightia	parviflora	Carlowrightia parviflora	(Buckley) Wassh.	Carlowrightia parviflora (Buckley) Wassh.	Phytologia 12: 427 (1965)	Mexico, United States	Mexico Northeast, Mexico Southwest, Texas	unknown	unknown	47557-2	http://www.plantsoftheworldonline.org/taxon/urn:lsid:ipni.org:names:47557-2
Acanthaceae	Carlowrightia	parvifolia	Carlowrightia parvifolia	Brandegee	Carlowrightia parvifolia Brandegee	Univ. Calif. Publ. Bot. 4: 190 (1911)	Mexico, United States	Mexico Northeast, Texas	unknown	unknown	47558-2	http://www.plantsoftheworldonline.org/taxon/urn:lsid:ipni.org:names:47558-2
Acanthaceae	Carlowrightia	pectinata	Carlowrightia pectinata	Brandegee	Carlowrightia pectinata Brandegee	Proc. Calif. Acad. Sci., ser. 2, 3: 160 (1891)	Mexico	Mexico Central, Mexico Northeast, Mexico Northwest, Mexico Southwest	unknown	unknown	47559-2	http://www.plantsoftheworldonline.org/taxon/urn:lsid:ipni.org:names:47559-2
Acanthaceae	Carlowrightia	pringlei	Carlowrightia pringlei	B.L.Rob. & Greenm.	Carlowrightia pringlei B.L.Rob. & Greenm.	Proc. Amer. Acad. Arts 32: 40 (1897)	Mexico	Mexico Central, Mexico Southwest	unknown	unknown	47560-2	http://www.plantsoftheworldonline.org/taxon/urn:lsid:ipni.org:names:47560-2
Acanthaceae	Carlowrightia	purpurea	Carlowrightia purpurea	T.F.Daniel	Carlowrightia purpurea T.F.Daniel	Fl. Neotrop. Monogr. 34: 90 (1983)	Mexico	Mexico Northeast	unknown	unknown	47562-2	http://www.plantsoftheworldonline.org/taxon/urn:lsid:ipni.org:names:47562-2
Acanthaceae	Carlowrightia	serpyllifolia	Carlowrightia serpyllifolia	A.Gray	Carlowrightia serpyllifolia A.Gray	Proc. Amer. Acad. Arts 21: 405 (1886)	Mexico, United States	Mexico Gulf, Mexico Northeast, Texas	unknown	unknown	47563-2	http://www.plantsoftheworldonline.org/taxon/urn:lsid:ipni.org:names:47563-2
Acanthaceae	Carlowrightia	texana	Carlowrightia texana	Henrard & T.F.Daniel	Carlowrightia texana Henrard & T.F.Daniel	Madrono 26: 27 (1979)	Mexico, United States	Mexico Northeast, Mexico Northwest, New Mexico, Texas	United States	Florida	47565-2	http://www.plantsoftheworldonline.org/taxon/urn:lsid:ipni.org:names:47565-2
Acanthaceae	Carlowrightia	torreyana	Carlowrightia torreyana	Wassh.	Carlowrightia torreyana Wassh.	Phytologia 12: 427 (1965)	Mexico, United States	Mexico Northeast, Mexico Northwest, Texas	unknown	unknown	47566-2	http://www.plantsoftheworldonline.org/taxon/urn:lsid:ipni.org:names:47566-2
Acanthaceae	Carlowrightia	trichocarpa	Carlowrightia trichocarpa	T.F.Daniel	Carlowrightia trichocarpa T.F.Daniel	Fl. Neotrop. Monogr. 34: 89 (1983)	Mexico	Mexico Northeast	unknown	unknown	47567-2	http://www.plantsoftheworldonline.org/taxon/urn:lsid:ipni.org:names:47567-2
Acanthaceae	Carlowrightia	venturae	Carlowrightia venturae	T.F.Daniel	Carlowrightia venturae T.F.Daniel	Novon 13: 37 (2003)	Mexico	Mexico Northeast	unknown	unknown	327077-2	http://www.plantsoftheworldonline.org/taxon/urn:lsid:ipni.org:names:327077-2
Acanthaceae	Carlowrightia	yucatanensis	Carlowrightia yucatanensis	T.F.Daniel	Carlowrightia yucatanensis T.F.Daniel	Proc. Calif. Acad. Sci. 64(7): 131 (2017)	Mexico	Mexico Southeast	unknown	unknown	77175713-1	http://www.plantsoftheworldonline.org/taxon/urn:lsid:ipni.org:names:77175713-1
Acanthaceae	Chalarothyrsus	amplexicaulis	Chalarothyrsus amplexicaulis	Lindau	Chalarothyrsus amplexicaulis Lindau	Bull. Herb. Boissier, ser. 2, 4: 327 (1904)	Mexico	Mexico Central, Mexico Southwest	unknown	unknown	54292-2	http://www.plantsoftheworldonline.org/taxon/urn:lsid:ipni.org:names:54292-2
Acanthaceae	Chileranthemum	lottiae	Chileranthemum lottiae	T.F.Daniel	Chileranthemum lottiae T.F.Daniel	Contr. Univ. Michigan Herb. 19: 271 (1993)	Mexico	Mexico Southwest	unknown	unknown	305770-2	http://www.plantsoftheworldonline.org/taxon/urn:lsid:ipni.org:names:305770-2
Acanthaceae	Chileranthemum	pyramidatum	Chileranthemum pyramidatum	(Lindau) T.F.Daniel	Chileranthemum pyramidatum (Lindau) T.F.Daniel	Proc. Calif. Acad. Sci., ser. 4, 48: 258 (1995)	Costa Rica, El Salvador, Guatemala, Mexico	Costa Rica, El Salvador, Guatemala, Mexico Gulf, Mexico Southeast, Mexico Southwest	unknown	unknown	981961-1	http://www.plantsoftheworldonline.org/taxon/urn:lsid:ipni.org:names:981961-1
Acanthaceae	Chileranthemum	trifidum	Chileranthemum trifidum	Oerst.	Chileranthemum trifidum Oerst.	Vidensk. Meddel. Naturhist. Foren. Kjobenhavn 1854: 167 (1855)	El Salvador, Mexico	El Salvador, Mexico Central, Mexico Gulf, Mexico Northeast, Mexico Southwest	unknown	unknown	46915-1	http://www.plantsoftheworldonline.org/taxon/urn:lsid:ipni.org:names:46915-1
Acanthaceae	Dianthera	americana	Dianthera americana	L.	Dianthera americana L.	Sp. Pl.: 27 (1753)	Canada, District of Columbia, Mexico, Quebec, United States	Alabama, Arkansas, Delaware, District of Columbia, Florida, Georgia, Illinois, Indiana, Iowa, Kansas, Kentucky, Louisiana, Maryland, Mexico Northeast, Michigan, Mississippi, Missouri, New Jersey, New York, North Carolina, Ohio, Oklahoma, Ontario, Pennsylvania, Quebec, South Carolina, Tennessee, Texas, Vermont, Virginia, West Virginia, Wisconsin	unknown	unknown	78915-2	http://www.plantsoftheworldonline.org/taxon/urn:lsid:ipni.org:names:78915-2
Acanthaceae	Dianthera	breviflora	Dianthera breviflora	(Nees) Hemsl.	Dianthera breviflora (Nees) Hemsl.	Biol. Cent.-Amer., Bot. 2: 517 (1882)	Belize, Guatemala, Honduras, Mexico	Belize, Guatemala, Honduras, Mexico Central, Mexico Gulf, Mexico Northeast, Mexico Southeast, Mexico Southwest	unknown	unknown	1044104-2	http://www.plantsoftheworldonline.org/taxon/urn:lsid:ipni.org:names:1044104-2
Acanthaceae	Dianthera	candelariae	Dianthera candelariae	(Oerst.) Hemsl.	Dianthera candelariae (Oerst.) Hemsl.	Biol. Cent.-Amer., Bot. 2: 517 (1882)	Belize, Colombia, Costa Rica, Ecuador, Guatemala, Honduras, Mexico, Nicaragua, Panama	Belize, Colombia, Costa Rica, Ecuador, Guatemala, Honduras, Mexico Central, Mexico Gulf, Mexico Northeast, Mexico Northwest, Mexico Southeast, Mexico Southwest, Nicaragua, Panama	unknown	unknown	1140399-2	http://www.plantsoftheworldonline.org/taxon/urn:lsid:ipni.org:names:1140399-2
Acanthaceae	Dianthera	candicans	Dianthera candicans	(Nees) Benth. & Hook.f. ex Hemsl.	Dianthera candicans (Nees) Benth. & Hook.f. ex Hemsl.	Biol. Cent.-Amer., Bot. 2: 517 (1882)	Mexico, United States	Arizona, Mexico Central, Mexico Northeast, Mexico Northwest, Mexico Southwest	Vietnam	Vietnam	1123723-2	http://www.plantsoftheworldonline.org/taxon/urn:lsid:ipni.org:names:1123723-2
Acanthaceae	Dianthera	comata	Dianthera comata	L.	Dianthera comata L.	Syst. Nat. ed. 10. 1: 850 (1758)	Argentina, Belize, Bolivia, Brazil, Colombia, Costa Rica, Cuba, Dominican Republic, Ecuador, El Salvador, French Guiana, Guatemala, Guyana, Haiti, Honduras, Jamaica, Mexico, Nicaragua, Panama, Paraguay, Peru, Puerto Rico, Suriname, Trinidad-Tobago, Uruguay, Venezuela	Argentina Northeast, Argentina Northwest, Belize, Bolivia, Brazil North, Brazil Northeast, Brazil South, Brazil Southeast, Brazil West-Central, Colombia, Costa Rica, Cuba, Dominican Republic, Ecuador, El Salvador, French Guiana, Guatemala, Guyana, Haiti, Honduras, Jamaica, Mexico Central, Mexico Gulf, Mexico Northeast, Mexico Southeast, Mexico Southwest, Nicaragua, Panama, Paraguay, Peru, Puerto …	Malaysia	Malaya	78920-2	http://www.plantsoftheworldonline.org/taxon/urn:lsid:ipni.org:names:78920-2
Acanthaceae	Dianthera	inaequalis	Dianthera inaequalis	(Benth.) Benth. & Hook.f. ex B.D.Jacks.	Dianthera inaequalis (Benth.) Benth. & Hook.f. ex B.D.Jacks.	Index Kew. 1: 743 (1893)	Guatemala, Mexico	Guatemala, Mexico Southeast, Mexico Southwest	unknown	unknown	1116539-2	http://www.plantsoftheworldonline.org/taxon/urn:lsid:ipni.org:names:1116539-2
Acanthaceae	Dianthera	incerta	Dianthera incerta	Brandegee	Dianthera incerta Brandegee	Proc. Calif. Acad. Sci., ser. 2, 3: 226 (1892 publ. 1893)	Mexico	Mexico Northwest	unknown	unknown	78927-2	http://www.plantsoftheworldonline.org/taxon/urn:lsid:ipni.org:names:78927-2
Acanthaceae	Dianthera	laevilinguis	Dianthera laevilinguis	(Nees) Lindau	Dianthera laevilinguis (Nees) Lindau	Beibl. Bot. Jahrb. Syst. 48: 20 (1894)	Argentina, Bolivia, Brazil, Colombia, French Guiana, Guyana, Mexico, Paraguay, Peru, Suriname, Trinidad-Tobago, Uruguay, Venezuela	Argentina Northeast, Bolivia, Brazil North, Brazil Northeast, Brazil South, Brazil Southeast, Brazil West-Central, Colombia, French Guiana, Guyana, Mexico Gulf, Mexico Northeast, Mexico Southeast, Paraguay, Peru, Suriname, Trinidad-Tobago, Uruguay, Venezuela	unknown	unknown	47251-1	http://www.plantsoftheworldonline.org/taxon/urn:lsid:ipni.org:names:47251-1
Acanthaceae	Dianthera	lindeniana	Dianthera lindeniana	(Nees) Hemsl.	Dianthera lindeniana (Nees) Hemsl.	Biol. Cent.-Amer., Bot. 2: 518 (1882)	Mexico	Mexico Gulf, Mexico Southeast	unknown	unknown	1172194-2	http://www.plantsoftheworldonline.org/taxon/urn:lsid:ipni.org:names:1172194-2
Acanthaceae	Dianthera	ovata	Dianthera ovata	Walter	Dianthera ovata Walter	Fl. Carol.: 63 (1788)	Cuba, Mexico, United States	Alabama, Cuba, Florida, Georgia, Illinois, Kentucky, Mexico Northeast, North Carolina, South Carolina, Tennessee, Virginia	unknown	unknown	78931-2	http://www.plantsoftheworldonline.org/taxon/urn:lsid:ipni.org:names:78931-2
Acanthaceae	Dianthera	pectoralis	Dianthera pectoralis	(Jacq.) J.F.Gmel.	Dianthera pectoralis (Jacq.) J.F.Gmel.	Syst. Nat. ed. 13[bis].: 36 (1791)	Argentina, Belize, Bolivia, Brazil, Colombia, Costa Rica, Ecuador, El Salvador, French Guiana, Guatemala, Guyana, Honduras, Mexico, Nicaragua, Panama, Paraguay, Peru, Suriname, United States, Venezuela	Argentina Northeast, Belize, Bolivia, Brazil North, Brazil Northeast, Brazil West-Central, Colombia, Costa Rica, Ecuador, El Salvador, Florida, French Guiana, Guatemala, Guyana, Honduras, Mexico Central, Mexico Gulf, Mexico Northeast, Mexico Southeast, Mexico Southwest, Nicaragua, Panama, Paraguay, Peru, Suriname, Venezuela	Cuba, Dominican Republic, Haiti, Leeward Is., Puerto Rico, Trinidad-Tobago, Windward Is.	Cuba, Dominican Republic, Haiti, Leeward Is., Puerto Rico, Trinidad-Tobago, Windward Is.	47290-1	http://www.plantsoftheworldonline.org/taxon/urn:lsid:ipni.org:names:47290-1
Acanthaceae	Dianthera	reptans	Dianthera reptans	(Sw.) J.F.Gmel.	Dianthera reptans (Sw.) J.F.Gmel.	Syst. Nat. ed. 13[bis].: 36 (1791)	Cuba, Dominican Republic, Guatemala, Haiti, Mexico	Cuba, Dominican Republic, Guatemala, Haiti, Mexico Southeast	unknown	unknown	47300-1	http://www.plantsoftheworldonline.org/taxon/urn:lsid:ipni.org:names:47300-1
Acanthaceae	Dianthera	sessilis	Dianthera sessilis	(Jacq.) J.F.Gmel.	Dianthera sessilis (Jacq.) J.F.Gmel.	Syst. Nat. ed. 13[bis].: 35 (1791)	Colombia, Dominican Republic, Guatemala, Honduras, Leeward Is., Mexico, Nicaragua, Puerto Rico, Trinidad-Tobago, Venezuela, Venezuelan Antilles, Windward Is.	Colombia, Dominican Republic, Guatemala, Honduras, Leeward Is., Mexico Central, Mexico Gulf, Mexico Northwest, Mexico Southeast, Mexico Southwest, Nicaragua, Puerto Rico, Trinidad-Tobago, Venezuela, Venezuelan Antilles, Windward Is.	unknown	unknown	47311-1	http://www.plantsoftheworldonline.org/taxon/urn:lsid:ipni.org:names:47311-1
Acanthaceae	Dicliptera	acuminata	Dicliptera acuminata	(Ruiz & Pav.) Juss.	Dicliptera acuminata (Ruiz & Pav.) Juss.	Ann. Mus. Hist. Nat. 9: 268 (1807)	Ecuador, Mexico, Peru	Ecuador, Mexico Gulf, Peru	Mexico	Mexico Northeast, Mexico Northwest	47439-1	http://www.plantsoftheworldonline.org/taxon/urn:lsid:ipni.org:names:47439-1
Acanthaceae	Dicliptera	anomala	Dicliptera anomala	Leonard	Dicliptera anomala Leonard	Proc. Biol. Soc. Washington 52: 163 (1939)	Mexico	Mexico Gulf, Mexico Southeast, Mexico Southwest	unknown	unknown	79680-2	http://www.plantsoftheworldonline.org/taxon/urn:lsid:ipni.org:names:79680-2
Acanthaceae	Dicliptera	aquatica	Dicliptera aquatica	Leonard	Dicliptera aquatica Leonard	Bull. Misc. Inform. Kew 1938: 70 (1938)	Mexico	Mexico Central	unknown	unknown	79682-2	http://www.plantsoftheworldonline.org/taxon/urn:lsid:ipni.org:names:79682-2
Acanthaceae	Dicliptera	brachiata	Dicliptera brachiata	Spreng.	Dicliptera brachiata Spreng.	Syst. Veg. ed. 16. 1: 86 (1824)	Mexico, United States	Alabama, Arkansas, Florida, Georgia, Illinois, Indiana, Kansas, Kentucky, Louisiana, Mexico Gulf, Mexico Northeast, Mississippi, Missouri, North Carolina, Oklahoma, South Carolina, Tennessee, Texas, Virginia	unknown	unknown	79689-2	http://www.plantsoftheworldonline.org/taxon/urn:lsid:ipni.org:names:79689-2
Acanthaceae	Dicliptera	ehrenbergii	Dicliptera ehrenbergii	Lindau	Dicliptera ehrenbergii Lindau	Bull. Herb. Boissier 3: 480 (1895)	Mexico	Mexico Central	unknown	unknown	79709-2	http://www.plantsoftheworldonline.org/taxon/urn:lsid:ipni.org:names:79709-2
Acanthaceae	Dicliptera	floribunda	Dicliptera floribunda	Eastw.	Dicliptera floribunda Eastw.	Proc. Amer. Acad. Arts 44: 607 (1909)	Mexico	Mexico Northeast	unknown	unknown	79712-2	http://www.plantsoftheworldonline.org/taxon/urn:lsid:ipni.org:names:79712-2
Acanthaceae	Dicliptera	formosa	Dicliptera formosa	Brandegee	Dicliptera formosa Brandegee	Proc. Calif. Acad. Sci., ser. 2, 3: 162 (1891)	Mexico	Mexico Northwest	unknown	unknown	79714-2	http://www.plantsoftheworldonline.org/taxon/urn:lsid:ipni.org:names:79714-2
Acanthaceae	Dicliptera	haenkeana	Dicliptera haenkeana	Nees	Dicliptera haenkeana Nees	A.P.de Candolle, Prodr. 11: 487 (1847)	Mexico	Mexico Central, Mexico Northeast, Mexico Southwest	unknown	unknown	47545-1	http://www.plantsoftheworldonline.org/taxon/urn:lsid:ipni.org:names:47545-1
Acanthaceae	Dicliptera	imbricata	Dicliptera imbricata	Leonard	Dicliptera imbricata Leonard	Publ. Field Mus. Nat. Hist., Bot. Ser. 18: 1210 (1938)	Costa Rica, Ecuador, Mexico, Panama	Costa Rica, Ecuador, Mexico Northeast, Panama	unknown	unknown	79723-2	http://www.plantsoftheworldonline.org/taxon/urn:lsid:ipni.org:names:79723-2
Acanthaceae	Dicliptera	inaequalis	Dicliptera inaequalis	Greenm.	Dicliptera inaequalis Greenm.	Proc. Amer. Acad. Arts 39: 90 (1904)	Mexico	Mexico Central, Mexico Northeast, Mexico Southwest	unknown	unknown	79726-2	http://www.plantsoftheworldonline.org/taxon/urn:lsid:ipni.org:names:79726-2
Acanthaceae	Dicliptera	inutilis	Dicliptera inutilis	Leonard	Dicliptera inutilis Leonard	J. Washington Acad. Sci. 31: 101 (1941)	Belize, Guatemala, Mexico	Belize, Guatemala, Mexico Southeast, Mexico Southwest	unknown	unknown	79727-2	http://www.plantsoftheworldonline.org/taxon/urn:lsid:ipni.org:names:79727-2
Acanthaceae	Dicliptera	membranacea	Dicliptera membranacea	Leonard	Dicliptera membranacea Leonard	J. Washington Acad. Sci. 31: 102 (1941)	El Salvador, Guatemala, Mexico	El Salvador, Guatemala, Mexico Southeast, Mexico Southwest	unknown	unknown	79736-2	http://www.plantsoftheworldonline.org/taxon/urn:lsid:ipni.org:names:79736-2
Acanthaceae	Dicliptera	nervata	Dicliptera nervata	Greenm.	Dicliptera nervata Greenm.	Proc. Amer. Acad. Arts 39: 90 (1904)	Mexico	Mexico Central, Mexico Northeast, Mexico Northwest, Mexico Southwest	unknown	unknown	79744-2	http://www.plantsoftheworldonline.org/taxon/urn:lsid:ipni.org:names:79744-2
Acanthaceae	Dicliptera	novogaliciana	Dicliptera novogaliciana	T.F.Daniel	Dicliptera novogaliciana T.F.Daniel	Proc. Calif. Acad. Sci., ser. 4, 60: 10 (2009)	Mexico	Mexico Southwest	unknown	unknown	77099000-1	http://www.plantsoftheworldonline.org/taxon/urn:lsid:ipni.org:names:77099000-1
Acanthaceae	Dicliptera	peduncularis	Dicliptera peduncularis	Nees	Dicliptera peduncularis Nees	A.P.de Candolle, Prodr. 11: 488 (1847)	Mexico	Mexico Central, Mexico Gulf, Mexico Northeast, Mexico Southeast, Mexico Southwest	Colombia	Colombia	47636-1	http://www.plantsoftheworldonline.org/taxon/urn:lsid:ipni.org:names:47636-1
Acanthaceae	Dicliptera	resupinata	Dicliptera resupinata	(Vahl) Juss.	Dicliptera resupinata (Vahl) Juss.	Ann. Mus. Hist. Nat. 9: 268 (1807)	Mexico, United States	Arizona, Mexico Central, Mexico Northeast, Mexico Northwest, Mexico Southwest, New Mexico	unknown	unknown	47660-1	http://www.plantsoftheworldonline.org/taxon/urn:lsid:ipni.org:names:47660-1
Acanthaceae	Dicliptera	rigidissima	Dicliptera rigidissima	Miranda	Dicliptera rigidissima Miranda	Anales Inst. Biol. Univ. Nac. Mexico 15: 30 (1944)	Mexico	Mexico Central	unknown	unknown	79762-2	http://www.plantsoftheworldonline.org/taxon/urn:lsid:ipni.org:names:79762-2
Acanthaceae	Dicliptera	sciadephora	Dicliptera sciadephora	Donn.Sm.	Dicliptera sciadephora Donn.Sm.	Bot. Gaz. 23: 13 (1897)	El Salvador, Guatemala, Mexico, Nicaragua	El Salvador, Guatemala, Mexico Southeast, Mexico Southwest, Nicaragua	unknown	unknown	79767-2	http://www.plantsoftheworldonline.org/taxon/urn:lsid:ipni.org:names:79767-2
Acanthaceae	Dicliptera	sexangularis	Dicliptera sexangularis	(L.) Juss.	Dicliptera sexangularis (L.) Juss.	Ann. Mus. Hist. Nat. 9: 269 (1807)	Bahamas, Belize, Bolivia, Colombia, Costa Rica, Cuba, Dominican Republic, El Salvador, French Guiana, Guatemala, Guyana, Haiti, Honduras, Jamaica, Leeward Is., Mexico, Panama, Puerto Rico, Suriname, Trinidad-Tobago, Turks-Caicos Is., United States, Venezuela	Bahamas, Belize, Bolivia, Colombia, Costa Rica, Cuba, Dominican Republic, El Salvador, Florida, French Guiana, Guatemala, Guyana, Haiti, Honduras, Jamaica, Leeward Is., Mexico Central, Mexico Gulf, Mexico Northeast, Mexico Southeast, Mexico Southwest, Panama, Puerto Rico, Suriname, Texas, Trinidad-Tobago, Turks-Caicos Is., Venezuela	unknown	unknown	1114607-2	http://www.plantsoftheworldonline.org/taxon/urn:lsid:ipni.org:names:1114607-2
Acanthaceae	Dicliptera	sumichrastii	Dicliptera sumichrastii	Lindau	Dicliptera sumichrastii Lindau	Bull. Herb. Boissier 5: 665 (1897)	Belize, Guatemala, Mexico	Belize, Guatemala, Mexico Central, Mexico Gulf, Mexico Northeast, Mexico Southeast, Mexico Southwest	unknown	unknown	79776-2	http://www.plantsoftheworldonline.org/taxon/urn:lsid:ipni.org:names:79776-2
Acanthaceae	Dicliptera	thlaspioides	Dicliptera thlaspioides	Nees	Dicliptera thlaspioides Nees	A.P.de Candolle, Prodr. 11: 474 (1847)	Mexico	Mexico Central, Mexico Northeast, Mexico Southwest	unknown	unknown	47706-1	http://www.plantsoftheworldonline.org/taxon/urn:lsid:ipni.org:names:47706-1
Acanthaceae	Dicliptera	unguiculata	Dicliptera unguiculata	Nees	Dicliptera unguiculata Nees	G.Bentham, Bot. Voy. Sulphur: 149 (1846)	Costa Rica, Ecuador, El Salvador, Guatemala, Honduras, Mexico, Nicaragua, Peru, Venezuela	Costa Rica, Ecuador, El Salvador, Guatemala, Honduras, Mexico Gulf, Mexico Southeast, Mexico Southwest, Nicaragua, Peru, Venezuela	unknown	unknown	47718-1	http://www.plantsoftheworldonline.org/taxon/urn:lsid:ipni.org:names:47718-1
Acanthaceae	Dyschoriste	angustifolia	Dyschoriste angustifolia	(Hemsl.) Kuntze	Dyschoriste angustifolia (Hemsl.) Kuntze	Revis. Gen. Pl. 2: 485 (1891)	Mexico	Mexico Southwest	unknown	unknown	86364-2	http://www.plantsoftheworldonline.org/taxon/urn:lsid:ipni.org:names:86364-2
Acanthaceae	Dyschoriste	capitata	Dyschoriste capitata	(Oerst.) Kuntze	Dyschoriste capitata (Oerst.) Kuntze	Revis. Gen. Pl. 2: 486 (1891)	Guatemala, Honduras, Mexico, Nicaragua	Guatemala, Honduras, Mexico Central, Mexico Gulf, Mexico Southeast, Mexico Southwest, Nicaragua	unknown	unknown	86368-2	http://www.plantsoftheworldonline.org/taxon/urn:lsid:ipni.org:names:86368-2
Acanthaceae	Dyschoriste	cinerascens	Dyschoriste cinerascens	(Henrickson & Hilsenb.) T.F.Daniel	Dyschoriste cinerascens (Henrickson & Hilsenb.) T.F.Daniel	Mem. New York Bot. Gard. 108: 91 (2013)	Mexico, United States	Mexico Northeast, New Mexico, Texas	unknown	unknown	77220023-1	http://www.plantsoftheworldonline.org/taxon/urn:lsid:ipni.org:names:77220023-1
Acanthaceae	Dyschoriste	crenulata	Dyschoriste crenulata	Kobuski	Dyschoriste crenulata Kobuski	Ann. Missouri Bot. Gard. 15: 41 (1928)	Mexico, United States	Mexico Northeast, Texas	unknown	unknown	86370-2	http://www.plantsoftheworldonline.org/taxon/urn:lsid:ipni.org:names:86370-2
Acanthaceae	Dyschoriste	decumbens	Dyschoriste decumbens	(A.Gray) Kuntze	Dyschoriste decumbens (A.Gray) Kuntze	Revis. Gen. Pl. 2: 486 (1891)	Mexico, United States	Arizona, Mexico Central, Mexico Northeast, New Mexico, Texas	unknown	unknown	86373-2	http://www.plantsoftheworldonline.org/taxon/urn:lsid:ipni.org:names:86373-2
Acanthaceae	Dyschoriste	greenmanii	Dyschoriste greenmanii	Kobuski	Dyschoriste greenmanii Kobuski	Ann. Missouri Bot. Gard. 15: 33 (1928)	Mexico	Mexico Northeast	unknown	unknown	86377-2	http://www.plantsoftheworldonline.org/taxon/urn:lsid:ipni.org:names:86377-2
Acanthaceae	Dyschoriste	hirsutissima	Dyschoriste hirsutissima	(Nees) Kuntze	Dyschoriste hirsutissima (Nees) Kuntze	Revis. Gen. Pl. 2: 486 (1891)	El Salvador, Guatemala, Mexico	El Salvador, Guatemala, Mexico Central, Mexico Gulf, Mexico Northeast, Mexico Northwest, Mexico Southeast, Mexico Southwest	unknown	unknown	86378-2	http://www.plantsoftheworldonline.org/taxon/urn:lsid:ipni.org:names:86378-2
Acanthaceae	Dyschoriste	jaliscensis	Dyschoriste jaliscensis	Kobuski	Dyschoriste jaliscensis Kobuski	Ann. Missouri Bot. Gard. 15: 35 (1928)	Mexico	Mexico Southwest	unknown	unknown	86384-2	http://www.plantsoftheworldonline.org/taxon/urn:lsid:ipni.org:names:86384-2
Acanthaceae	Dyschoriste	linearis	Dyschoriste linearis	(Torr. & A.Gray) Kuntze	Dyschoriste linearis (Torr. & A.Gray) Kuntze	Revis. Gen. Pl. 2: 486 (1891)	Mexico, United States	Mexico Northeast, Mexico Southwest, Oklahoma, Texas	unknown	unknown	48146-1	http://www.plantsoftheworldonline.org/taxon/urn:lsid:ipni.org:names:48146-1
Acanthaceae	Dyschoriste	mcvaughii	Dyschoriste mcvaughii	T.F.Daniel	Dyschoriste mcvaughii T.F.Daniel	Proc. Calif. Acad. Sci., ser. 4, 46: 279 (1990)	Mexico	Mexico Southwest	unknown	unknown	276158-2	http://www.plantsoftheworldonline.org/taxon/urn:lsid:ipni.org:names:276158-2
Acanthaceae	Dyschoriste	microphylla	Dyschoriste microphylla	(Cav.) Kuntze	Dyschoriste microphylla (Cav.) Kuntze	Revis. Gen. Pl. 2: 486 (1891)	El Salvador, Mexico	El Salvador, Mexico Central, Mexico Gulf, Mexico Northeast, Mexico Southwest	unknown	unknown	86390-2	http://www.plantsoftheworldonline.org/taxon/urn:lsid:ipni.org:names:86390-2
Acanthaceae	Dyschoriste	novogaliciana	Dyschoriste novogaliciana	T.F.Daniel	Dyschoriste novogaliciana T.F.Daniel	Polibotanica 2: 1 (1996)	Mexico	Mexico Northeast, Mexico Northwest, Mexico Southwest	unknown	unknown	304797-2	http://www.plantsoftheworldonline.org/taxon/urn:lsid:ipni.org:names:304797-2
Acanthaceae	Dyschoriste	ovata	Dyschoriste ovata	(Cav.) Kuntze	Dyschoriste ovata (Cav.) Kuntze	Revis. Gen. Pl. 2: 486 (1891)	Guatemala, Mexico	Guatemala, Mexico Central, Mexico Gulf, Mexico Northeast, Mexico Southeast, Mexico Southwest	unknown	unknown	86396-2	http://www.plantsoftheworldonline.org/taxon/urn:lsid:ipni.org:names:86396-2
Acanthaceae	Dyschoriste	pinetorum	Dyschoriste pinetorum	Kobuski	Dyschoriste pinetorum Kobuski	Ann. Missouri Bot. Gard. 15: 44 (1928)	Mexico	Mexico Southwest	unknown	unknown	86398-2	http://www.plantsoftheworldonline.org/taxon/urn:lsid:ipni.org:names:86398-2
Acanthaceae	Dyschoriste	poliodes	Dyschoriste poliodes	Leonard & Gentry	Dyschoriste poliodes Leonard & Gentry	Brittonia 6: 326 (1948)	Mexico	Mexico Northeast	unknown	unknown	86399-2	http://www.plantsoftheworldonline.org/taxon/urn:lsid:ipni.org:names:86399-2
Acanthaceae	Dyschoriste	pringlei	Dyschoriste pringlei	Greenm.	Dyschoriste pringlei Greenm.	Proc. Amer. Acad. Arts 40: 32 (1905)	Mexico	Mexico Northeast, Mexico Southwest	unknown	unknown	86400-2	http://www.plantsoftheworldonline.org/taxon/urn:lsid:ipni.org:names:86400-2
Acanthaceae	Dyschoriste	purpusii	Dyschoriste purpusii	Kobuski	Dyschoriste purpusii Kobuski	Ann. Missouri Bot. Gard. 15: 32 (1928)	Mexico	Mexico Central, Mexico Southwest	unknown	unknown	86402-2	http://www.plantsoftheworldonline.org/taxon/urn:lsid:ipni.org:names:86402-2
Acanthaceae	Dyschoriste	quadrangularis	Dyschoriste quadrangularis	(Oerst.) Kuntze	Dyschoriste quadrangularis (Oerst.) Kuntze	Revis. Gen. Pl. 2: 486 (1891)	Costa Rica, El Salvador, Guatemala, Honduras, Mexico, Nicaragua, Panama	Costa Rica, El Salvador, Guatemala, Honduras, Mexico Central, Mexico Gulf, Mexico Northeast, Mexico Northwest, Mexico Southeast, Mexico Southwest, Nicaragua, Panama	unknown	unknown	86403-2	http://www.plantsoftheworldonline.org/taxon/urn:lsid:ipni.org:names:86403-2
Acanthaceae	Dyschoriste	rosei	Dyschoriste rosei	Kobuski	Dyschoriste rosei Kobuski	Ann. Missouri Bot. Gard. 15: 35 (1928)	Mexico	Mexico Northeast, Mexico Southwest	unknown	unknown	86406-2	http://www.plantsoftheworldonline.org/taxon/urn:lsid:ipni.org:names:86406-2
Acanthaceae	Dyschoriste	rubiginosa	Dyschoriste rubiginosa	Ramamoorthy & Wassh.	Dyschoriste rubiginosa Ramamoorthy & Wassh.	Brittonia 37: 358 (1985)	Mexico	Mexico Southwest	unknown	unknown	907759-1	http://www.plantsoftheworldonline.org/taxon/urn:lsid:ipni.org:names:907759-1
Acanthaceae	Dyschoriste	saltuensis	Dyschoriste saltuensis	Fernald	Dyschoriste saltuensis Fernald	Proc. Amer. Acad. Arts 33: 92 (1898)	Mexico	Mexico Northeast, Mexico Southwest	unknown	unknown	86408-2	http://www.plantsoftheworldonline.org/taxon/urn:lsid:ipni.org:names:86408-2
Acanthaceae	Dyschoriste	schiedeana	Dyschoriste schiedeana	(Nees) Kuntze	Dyschoriste schiedeana (Nees) Kuntze	Revis. Gen. Pl. 2: 486 (1891)	Mexico	Mexico Central, Mexico Gulf, Mexico Northeast, Mexico Northwest, Mexico Southwest	unknown	unknown	86409-2	http://www.plantsoftheworldonline.org/taxon/urn:lsid:ipni.org:names:86409-2
Acanthaceae	Dyschoriste	xylopoda	Dyschoriste xylopoda	Kobuski	Dyschoriste xylopoda Kobuski	Ann. Missouri Bot. Gard. 15: 54 (1928)	Guatemala, Mexico	Guatemala, Mexico Central, Mexico Northeast, Mexico Northwest, Mexico Southwest	unknown	unknown	86418-2	http://www.plantsoftheworldonline.org/taxon/urn:lsid:ipni.org:names:86418-2
Acanthaceae	Elytraria	bromoides	Elytraria bromoides	Oerst.	Elytraria bromoides Oerst.	Vidensk. Meddel. Naturhist. Foren. Kjobenhavn 1854: 115 (1855)	Guatemala, Mexico, United States	Guatemala, Mexico Central, Mexico Gulf, Mexico Northeast, Mexico Southeast, Texas	unknown	unknown	320643-2	http://www.plantsoftheworldonline.org/taxon/urn:lsid:ipni.org:names:320643-2
Acanthaceae	Elytraria	imbricata	Elytraria imbricata	(Vahl) Pers.	Elytraria imbricata (Vahl) Pers.	Syn. Pl. 1: 23 (1805)	Argentina, Aruba, Belize, Bolivia, Brazil, Colombia, Costa Rica, Ecuador, El Salvador, Guatemala, Haiti, Honduras, Mexican Pacific Is., Mexico, Netherlands Antilles, Nicaragua, Panama, Peru, Trinidad-Tobago, United States, Venezuela	Argentina Northwest, Arizona, Aruba, Belize, Bolivia, Brazil North, Brazil Northeast, Brazil Southeast, Brazil West-Central, Colombia, Costa Rica, Ecuador, El Salvador, Guatemala, Haiti, Honduras, Mexican Pacific Is., Mexico Central, Mexico Gulf, Mexico Northeast, Mexico Northwest, Mexico Southeast, Mexico Southwest, Netherlands Antilles, New Mexico, Nicaragua, Panama, Peru, Texas, Trinidad-Tobag…	Galapagos, Madagascar, Philippines, Vietnam	Galapagos, Madagascar, Philippines, Vietnam	1167021-2	http://www.plantsoftheworldonline.org/taxon/urn:lsid:ipni.org:names:1167021-2
Acanthaceae	Elytraria	macrophylla	Elytraria macrophylla	Leonard	Elytraria macrophylla Leonard	Proc. Biol. Soc. Washington 52: 17 (1939)	Mexico	Mexico Northeast	unknown	unknown	90436-2	http://www.plantsoftheworldonline.org/taxon/urn:lsid:ipni.org:names:90436-2
Acanthaceae	Elytraria	mexicana	Elytraria mexicana	Fryxell & S.D.Koch	Elytraria mexicana Fryxell & S.D.Koch	Aliso 11: 541 (1987)	Mexico	Mexico Central, Mexico Northeast, Mexico Northwest, Mexico Southeast, Mexico Southwest	unknown	unknown	276491-2	http://www.plantsoftheworldonline.org/taxon/urn:lsid:ipni.org:names:276491-2
Acanthaceae	Gypsacanthus	nelsonii	Gypsacanthus nelsonii	E.J.Lott, V.Jaram. & Rzed.	Gypsacanthus nelsonii E.J.Lott, V.Jaram. & Rzed.	Bol. Soc. Bot. Mexico 46: 47 (1984 publ. 1986)	Mexico	Mexico Central, Mexico Southwest	unknown	unknown	277876-2	http://www.plantsoftheworldonline.org/taxon/urn:lsid:ipni.org:names:277876-2
Acanthaceae	Henrya	insularis	Henrya insularis	Nees	Henrya insularis Nees	G.Bentham, Bot. Voy. Sulphur: 149 (1846)	Costa Rica, El Salvador, Guatemala, Honduras, Mexico, Nicaragua, Panama, United States	Arizona, Costa Rica, El Salvador, Guatemala, Honduras, Mexico Central, Mexico Gulf, Mexico Northeast, Mexico Northwest, Mexico Southeast, Mexico Southwest, Nicaragua, Panama	unknown	unknown	320651-2	http://www.plantsoftheworldonline.org/taxon/urn:lsid:ipni.org:names:320651-2
Acanthaceae	Henrya	scorpioides	Henrya scorpioides	(L.) Nees	Henrya scorpioides (L.) Nees	G.Bentham, Bot. Voy. Sulphur: 148 (1846)	Mexico	Mexico Southeast, Mexico Southwest	unknown	unknown	49582-1	http://www.plantsoftheworldonline.org/taxon/urn:lsid:ipni.org:names:49582-1
Acanthaceae	Henrya	tuberculosperma	Henrya tuberculosperma	T.F.Daniel	Henrya tuberculosperma T.F.Daniel	Madrono 31: 88 (1984)	Mexico	Mexico Central, Mexico Northwest, Mexico Southwest	unknown	unknown	120437-2	http://www.plantsoftheworldonline.org/taxon/urn:lsid:ipni.org:names:120437-2
Acanthaceae	Holographis	anisophylla	Holographis anisophylla	T.F.Daniel	Holographis anisophylla T.F.Daniel	J. Arnold Arbor. 64: 150 (1983)	Mexico	Mexico Southwest	unknown	unknown	123591-2	http://www.plantsoftheworldonline.org/taxon/urn:lsid:ipni.org:names:123591-2
Acanthaceae	Holographis	argyrea	Holographis argyrea	(Leonard) T.F.Daniel	Holographis argyrea (Leonard) T.F.Daniel	J. Arnold Arbor. 64: 145 (1983)	Mexico	Mexico Southwest	unknown	unknown	123592-2	http://www.plantsoftheworldonline.org/taxon/urn:lsid:ipni.org:names:123592-2
Acanthaceae	Holographis	caput-medusae	Holographis caput-medusae	T.F.Daniel	Holographis caput-medusae T.F.Daniel	Proc. Calif. Acad. Sci., ser. 4, 46: 76 (1988)	Mexico	Mexico Southwest	unknown	unknown	278232-2	http://www.plantsoftheworldonline.org/taxon/urn:lsid:ipni.org:names:278232-2
Acanthaceae	Holographis	ehrenbergiana	Holographis ehrenbergiana	Nees	Holographis ehrenbergiana Nees	A.P.de Candolle, Prodr. 11: 728 (1847)	Mexico	Mexico Central, Mexico Gulf, Mexico Northeast, Mexico Southwest	unknown	unknown	49619-1	http://www.plantsoftheworldonline.org/taxon/urn:lsid:ipni.org:names:49619-1
Acanthaceae	Holographis	haenkeana	Holographis haenkeana	(Nees) T.F.Daniel, McDade & Kiel	Holographis haenkeana (Nees) T.F.Daniel, McDade & Kiel	Proc. Calif. Acad. Sci. 67: 183 (2021)	Mexico	Mexico Central, Mexico Southwest	unknown	unknown	77222226-1	http://www.plantsoftheworldonline.org/taxon/urn:lsid:ipni.org:names:77222226-1
Acanthaceae	Holographis	hintonii	Holographis hintonii	(Leonard) T.F.Daniel	Holographis hintonii (Leonard) T.F.Daniel	J. Arnold Arbor. 64: 153 (1983)	Mexico	Mexico Southwest	unknown	unknown	123593-2	http://www.plantsoftheworldonline.org/taxon/urn:lsid:ipni.org:names:123593-2
Acanthaceae	Holographis	ilicifolia	Holographis ilicifolia	Brandegee	Holographis ilicifolia Brandegee	Zoe 5: 236 (1907)	Mexico	Mexico Northeast	unknown	unknown	123594-2	http://www.plantsoftheworldonline.org/taxon/urn:lsid:ipni.org:names:123594-2
Acanthaceae	Holographis	leticiana	Holographis leticiana	T.F.Daniel	Holographis leticiana T.F.Daniel	Proc. Calif. Acad. Sci., ser. 4, 46: 79 (1988)	Mexico	Mexico Southwest	unknown	unknown	278234-2	http://www.plantsoftheworldonline.org/taxon/urn:lsid:ipni.org:names:278234-2
Acanthaceae	Holographis	lizethae	Holographis lizethae	Cruz & J.Jimenez Ram.	Holographis lizethae Cruz & J.Jimenez Ram.	Brittonia 63: 321 (2011)	Mexico	Mexico Southwest	unknown	unknown	60457716-2	http://www.plantsoftheworldonline.org/taxon/urn:lsid:ipni.org:names:60457716-2
Acanthaceae	Holographis	pallida	Holographis pallida	Leonard & Gentry	Holographis pallida Leonard & Gentry	Brittonia 6: 324 (1948)	Mexico	Mexico Northwest	unknown	unknown	123595-2	http://www.plantsoftheworldonline.org/taxon/urn:lsid:ipni.org:names:123595-2
Acanthaceae	Holographis	parayana	Holographis parayana	Miranda	Holographis parayana Miranda	Anales Inst. Biol. Univ. Nac. Mexico 24: 94 (1953)	Mexico	Mexico Southeast, Mexico Southwest	unknown	unknown	123596-2	http://www.plantsoftheworldonline.org/taxon/urn:lsid:ipni.org:names:123596-2
Acanthaceae	Holographis	peloria	Holographis peloria	(Leonard) T.F.Daniel	Holographis peloria (Leonard) T.F.Daniel	Madrono 31: 90 (1984)	Mexico	Mexico Northeast, Mexico Southwest	unknown	unknown	123597-2	http://www.plantsoftheworldonline.org/taxon/urn:lsid:ipni.org:names:123597-2
Acanthaceae	Holographis	pueblensis	Holographis pueblensis	T.F.Daniel	Holographis pueblensis T.F.Daniel	J. Arnold Arbor. 64: 155 (1983)	Mexico	Mexico Central, Mexico Southwest	unknown	unknown	123598-2	http://www.plantsoftheworldonline.org/taxon/urn:lsid:ipni.org:names:123598-2
Acanthaceae	Holographis	tamaulipica	Holographis tamaulipica	T.F.Daniel	Holographis tamaulipica T.F.Daniel	J. Arnold Arbor. 64: 137 (1983)	Mexico	Mexico Northeast	unknown	unknown	123599-2	http://www.plantsoftheworldonline.org/taxon/urn:lsid:ipni.org:names:123599-2
Acanthaceae	Holographis	tolantongensis	Holographis tolantongensis	T.F.Daniel	Holographis tolantongensis T.F.Daniel	Proc. Calif. Acad. Sci., ser. 4, 46: 75 (1988)	Mexico	Mexico Gulf, Mexico Northeast	unknown	unknown	278236-2	http://www.plantsoftheworldonline.org/taxon/urn:lsid:ipni.org:names:278236-2
Acanthaceae	Holographis	velutifolia	Holographis velutifolia	(House) T.F.Daniel	Holographis velutifolia (House) T.F.Daniel	Bol. Inst. Bot. Univ. Guadalajara 5: 117 (1998)	Mexico	Mexico Central, Mexico Southwest	unknown	unknown	1179736-2	http://www.plantsoftheworldonline.org/taxon/urn:lsid:ipni.org:names:1179736-2
Acanthaceae	Holographis	virgata	Holographis virgata	(Harv. ex Benth. & Hook.f.) T.F.Daniel	Holographis virgata (Harv. ex Benth. & Hook.f.) T.F.Daniel	J. Arnold Arbor. 64: 139 (1983)	Mexico	Mexico Northwest	unknown	unknown	123600-2	http://www.plantsoftheworldonline.org/taxon/urn:lsid:ipni.org:names:123600-2
Acanthaceae	Holographis	websteri	Holographis websteri	T.F.Daniel	Holographis websteri T.F.Daniel	S. W. Naturalist 31: 169 (1986)	Mexico	Mexico Southeast	unknown	unknown	278237-2	http://www.plantsoftheworldonline.org/taxon/urn:lsid:ipni.org:names:278237-2
Acanthaceae	Hoverdenia	speciosa	Hoverdenia speciosa	Nees	Hoverdenia speciosa Nees	A.P.de Candolle, Prodr. 11: 331 (1847)	Mexico	Mexico Gulf, Mexico Northeast	unknown	unknown	49627-1	http://www.plantsoftheworldonline.org/taxon/urn:lsid:ipni.org:names:49627-1
Acanthaceae	Hygrophila	costata	Hygrophila costata	Nees	Hygrophila costata Nees	T.F.L.Nees von Esenbeck &amp; W.Sinning, Pl. Hort. Bonn. Icon. 2: 7 (1824)	Argentina, Belize, Bolivia, Brazil, Colombia, Costa Rica, Cuba, Dominican Republic, Ecuador, El Salvador, French Guiana, Guatemala, Guyana, Haiti, Honduras, Jamaica, Mexico, Nicaragua, Panama, Paraguay, Peru, Puerto Rico, Suriname, Trinidad-Tobago, United States, Uruguay, Venezuela	Alabama, Argentina Northeast, Belize, Bolivia, Brazil North, Brazil Northeast, Brazil South, Brazil Southeast, Brazil West-Central, Colombia, Costa Rica, Cuba, Dominican Republic, Ecuador, El Salvador, Florida, French Guiana, Georgia, Guatemala, Guyana, Haiti, Honduras, Jamaica, Louisiana, Mexico Gulf, Mexico Southeast, Mexico Southwest, Mississippi, Nicaragua, Panama, Paraguay, Peru, Puerto Rico…	Bhutan, India	East Himalaya	49672-1	http://www.plantsoftheworldonline.org/taxon/urn:lsid:ipni.org:names:49672-1
Acanthaceae	Hygrophila	guianensis	Hygrophila guianensis	Nees	Hygrophila guianensis Nees	London J. Bot. 4: 634 (1845)	Argentina, Belize, Bolivia, Brazil, Colombia, Ecuador, Guatemala, Guyana, Honduras, Mexico, Panama, Paraguay, Peru, Suriname, Venezuela	Argentina Northeast, Argentina Northwest, Belize, Bolivia, Brazil North, Brazil Northeast, Brazil South, Brazil Southeast, Brazil West-Central, Colombia, Ecuador, Guatemala, Guyana, Honduras, Mexico Southeast, Panama, Paraguay, Peru, Suriname, Venezuela	unknown	unknown	30085162-2	http://www.plantsoftheworldonline.org/taxon/urn:lsid:ipni.org:names:30085162-2
Acanthaceae	Justicia	adenothyrsa	Justicia adenothyrsa	(Lindau) T.F.Daniel	Justicia adenothyrsa (Lindau) T.F.Daniel	Contr. Univ. Michigan Herb. 17: 136 (1990)	Mexico	Mexico Southwest	unknown	unknown	279104-2	http://www.plantsoftheworldonline.org/taxon/urn:lsid:ipni.org:names:279104-2
Acanthaceae	Justicia	alanae	Justicia alanae	T.F.Daniel	Justicia alanae T.F.Daniel	Proc. Calif. Acad. Sci., ser. 4, 66: 62 (2019)	Mexico	Mexico Central	unknown	unknown	77202495-1	http://www.plantsoftheworldonline.org/taxon/urn:lsid:ipni.org:names:77202495-1
Acanthaceae	Justicia	alopecuroidea	Justicia alopecuroidea	T.F.Daniel	Justicia alopecuroidea T.F.Daniel	Contr. Univ. Michigan Herb. 17: 133 (1990)	Mexico	Mexico Southwest	unknown	unknown	279106-2	http://www.plantsoftheworldonline.org/taxon/urn:lsid:ipni.org:names:279106-2
Acanthaceae	Justicia	amplifolia	Justicia amplifolia	T.F.Daniel	Justicia amplifolia T.F.Daniel	Proc. Calif. Acad. Sci., ser. 4, 66: 78 (2019)	Mexico	Mexico Central, Mexico Gulf	unknown	unknown	77202500-1	http://www.plantsoftheworldonline.org/taxon/urn:lsid:ipni.org:names:77202500-1
Acanthaceae	Justicia	angustiflora	Justicia angustiflora	D.N.Gibson	Justicia angustiflora D.N.Gibson	Fieldiana, Bot. 34(6): 66 (1972)	Mexico	Mexico Central, Mexico Southeast, Mexico Southwest	unknown	unknown	50287-1	http://www.plantsoftheworldonline.org/taxon/urn:lsid:ipni.org:names:50287-1
Acanthaceae	Justicia	aurea	Justicia aurea	Schltdl.	Justicia aurea Schltdl.	Linnaea 7: 393 (1832)	Belize, Costa Rica, El Salvador, Guatemala, Honduras, Mexico, Nicaragua, Panama	Belize, Costa Rica, El Salvador, Guatemala, Honduras, Mexico Central, Mexico Gulf, Mexico Northeast, Mexico Southeast, Mexico Southwest, Nicaragua, Panama	Cuba, Fiji, Peru	Cuba, Fiji, Peru	320654-2	http://www.plantsoftheworldonline.org/taxon/urn:lsid:ipni.org:names:320654-2
Acanthaceae	Justicia	bartlettii	Justicia bartlettii	(Leonard) D.N.Gibson	Justicia bartlettii (Leonard) D.N.Gibson	Fieldiana, Bot. 34(6): 66 (1972)	Belize, Guatemala, Mexico	Belize, Guatemala, Mexico Gulf, Mexico Southeast, Mexico Southwest	unknown	unknown	132800-2	http://www.plantsoftheworldonline.org/taxon/urn:lsid:ipni.org:names:132800-2
Acanthaceae	Justicia	borrerae	Justicia borrerae	(Hemsl.) T.F.Daniel	Justicia borrerae (Hemsl.) T.F.Daniel	Proc. Calif. Acad. Sci., ser. 4, 48: 273 (1995)	Guatemala, Mexico	Guatemala, Mexico Central, Mexico Gulf, Mexico Southeast, Mexico Southwest	unknown	unknown	981971-1	http://www.plantsoftheworldonline.org/taxon/urn:lsid:ipni.org:names:981971-1
Acanthaceae	Justicia	brandegeeana	Justicia brandegeeana	Wassh. & L.B.Sm.	Justicia brandegeeana Wassh. & L.B.Sm.	Fl. Ilustr. Catar. 1(Acantac.): 102 (1969)	El Salvador, Guatemala, Honduras, Mexico	El Salvador, Guatemala, Honduras, Mexico Central, Mexico Northeast	Benin, Bhutan, India, Bolivia, Brazil, Caroline Is., Cook Is., Dominican Republic, Ecuador, Gambia, Haiti, India, Marshall Is., Puerto Rico, Tubuai Is., United States, Venezuelan Antilles, Vietnam	Assam, Benin, Bolivia, Brazil South, Caroline Is., Cook Is., Dominican Republic, East Himalaya, Ecuador, Florida, Gambia, Haiti, Marshall Is., Puerto Rico, Texas, Tubuai Is., Venezuelan Antilles, Vietnam	289220-2	http://www.plantsoftheworldonline.org/taxon/urn:lsid:ipni.org:names:289220-2
Acanthaceae	Justicia	breedlovei	Justicia breedlovei	T.F.Daniel	Justicia breedlovei T.F.Daniel	Proc. Calif. Acad. Sci., ser. 4, 48: 258 (1995)	Guatemala, Mexico	Guatemala, Mexico Southeast	unknown	unknown	302920-2	http://www.plantsoftheworldonline.org/taxon/urn:lsid:ipni.org:names:302920-2
Acanthaceae	Justicia	californica	Justicia californica	(Benth.) D.N.Gibson	Justicia californica (Benth.) D.N.Gibson	Fieldiana, Bot. 34(6): 67 (1972)	Mexico, United States	Arizona, California, Mexico Northwest	unknown	unknown	132816-2	http://www.plantsoftheworldonline.org/taxon/urn:lsid:ipni.org:names:132816-2
Acanthaceae	Justicia	campechiana	Justicia campechiana	Standl.	Justicia campechiana Standl.	Publ. Carnegie Inst. Wash. 461: 88 (1935)	Belize, Guatemala, Mexico	Belize, Guatemala, Mexico Southeast, Mexico Southwest	unknown	unknown	316654-2	http://www.plantsoftheworldonline.org/taxon/urn:lsid:ipni.org:names:316654-2
Acanthaceae	Justicia	canbyi	Justicia canbyi	Greenm.	Justicia canbyi Greenm.	Proc. Amer. Acad. Arts 40: 32 (1904)	Mexico	Mexico Gulf, Mexico Northeast	unknown	unknown	132822-2	http://www.plantsoftheworldonline.org/taxon/urn:lsid:ipni.org:names:132822-2
Acanthaceae	Justicia	carthaginensis	Justicia carthaginensis	Jacq.	Justicia carthaginensis Jacq.	Enum. Syst. Pl.: 11 (1760)	Bahamas, Colombia, Costa Rica, Ecuador, El Salvador, French Guiana, Guatemala, Guyana, Haiti, Honduras, Leeward Is., Mexico, Nicaragua, Panama, Peru, Puerto Rico, Suriname, Trinidad-Tobago, Venezuela, Windward Is.	Bahamas, Colombia, Costa Rica, Ecuador, El Salvador, French Guiana, Guatemala, Guyana, Haiti, Honduras, Leeward Is., Mexico Central, Mexico Gulf, Mexico Northeast, Mexico Northwest, Mexico Southeast, Mexico Southwest, Nicaragua, Panama, Peru, Puerto Rico, Suriname, Trinidad-Tobago, Venezuela, Windward Is.	unknown	unknown	50468-1	http://www.plantsoftheworldonline.org/taxon/urn:lsid:ipni.org:names:50468-1
Acanthaceae	Justicia	chimalapensis	Justicia chimalapensis	T.F.Daniel	Justicia chimalapensis T.F.Daniel	Proc. Calif. Acad. Sci., ser. 4, 51: 486 (1999)	Mexico	Mexico Southwest	unknown	unknown	319156-2	http://www.plantsoftheworldonline.org/taxon/urn:lsid:ipni.org:names:319156-2
Acanthaceae	Justicia	chol	Justicia chol	T.F.Daniel	Justicia chol T.F.Daniel	Proc. Calif. Acad. Sci., ser. 4, 48: 260 (1995)	Mexico	Mexico Southeast	unknown	unknown	303770-2	http://www.plantsoftheworldonline.org/taxon/urn:lsid:ipni.org:names:303770-2
Acanthaceae	Justicia	chrysostephana	Justicia chrysostephana	(Hook.f.) T.F.Daniel	Justicia chrysostephana (Hook.f.) T.F.Daniel	Proc. Calif. Acad. Sci. 64(7): 149 (2017)	Mexico	Mexico Gulf, Mexico Southwest	unknown	unknown	77175719-1	http://www.plantsoftheworldonline.org/taxon/urn:lsid:ipni.org:names:77175719-1
Acanthaceae	Justicia	clinopodium	Justicia clinopodium	A.Gray ex Greenm.	Justicia clinopodium A.Gray ex Greenm.	Proc. Amer. Acad. Arts 32: 304 (1897)	Guatemala, Mexico	Guatemala, Mexico Central, Mexico Gulf, Mexico Southeast, Mexico Southwest	unknown	unknown	132845-2	http://www.plantsoftheworldonline.org/taxon/urn:lsid:ipni.org:names:132845-2
Acanthaceae	Justicia	coahuilana	Justicia coahuilana	T.F.Daniel	Justicia coahuilana T.F.Daniel	Contr. Univ. Michigan Herb. 14: 61 (1980)	Mexico	Mexico Northeast	unknown	unknown	132846-2	http://www.plantsoftheworldonline.org/taxon/urn:lsid:ipni.org:names:132846-2
Acanthaceae	Justicia	cobensis	Justicia cobensis	Lundell	Justicia cobensis Lundell	Contr. Univ. Michigan Herb. 6: 62 (1941)	Mexico	Mexico Southeast	unknown	unknown	132847-2	http://www.plantsoftheworldonline.org/taxon/urn:lsid:ipni.org:names:132847-2
Acanthaceae	Justicia	cuicatlana	Justicia cuicatlana	T.F.Daniel	Justicia cuicatlana T.F.Daniel	Bol. Inst. Bot. Univ. Guadalajara 5: 120 (1998)	Mexico	Mexico Southwest	unknown	unknown	315775-2	http://www.plantsoftheworldonline.org/taxon/urn:lsid:ipni.org:names:315775-2
Acanthaceae	Justicia	cuixmalensis	Justicia cuixmalensis	T.F.Daniel & E.J.Lott	Justicia cuixmalensis T.F.Daniel & E.J.Lott	Proc. Calif. Acad. Sci., ser. 4, 60: 19 (2009)	Mexico	Mexico Southwest	unknown	unknown	77099002-1	http://www.plantsoftheworldonline.org/taxon/urn:lsid:ipni.org:names:77099002-1
Acanthaceae	Justicia	cymulifera	Justicia cymulifera	T.F.Daniel	Justicia cymulifera T.F.Daniel	Contr. Univ. Michigan Herb. 25: 179 (2007)	Mexico	Mexico Gulf	unknown	unknown	77089454-1	http://www.plantsoftheworldonline.org/taxon/urn:lsid:ipni.org:names:77089454-1
Acanthaceae	Justicia	decurvata	Justicia decurvata	Hilsenb.	Justicia decurvata Hilsenb.	Pl. Syst. Evol. 169: 233 (1990)	Mexico	Mexico Northeast	unknown	unknown	961637-1	http://www.plantsoftheworldonline.org/taxon/urn:lsid:ipni.org:names:961637-1
Acanthaceae	Justicia	dendropila	Justicia dendropila	T.F.Daniel	Justicia dendropila T.F.Daniel	Proc. Calif. Acad. Sci., ser. 4, 54: 373 (2003)	Mexico	Mexico Southeast	unknown	unknown	70029264-1	http://www.plantsoftheworldonline.org/taxon/urn:lsid:ipni.org:names:70029264-1
Acanthaceae	Justicia	durangensis	Justicia durangensis	(Henrickson & Hilsenb.) T.F.Daniel	Justicia durangensis (Henrickson & Hilsenb.) T.F.Daniel	Proc. Calif. Acad. Sci. 64(7): 152 (2017)	Mexico	Mexico Northeast	unknown	unknown	77175720-1	http://www.plantsoftheworldonline.org/taxon/urn:lsid:ipni.org:names:77175720-1
Acanthaceae	Justicia	eburnea	Justicia eburnea	D.N.Gibson	Justicia eburnea D.N.Gibson	Fieldiana, Bot. 34(6): 68 (1972)	Guatemala, Mexico	Guatemala, Mexico Southeast, Mexico Southwest	unknown	unknown	132877-2	http://www.plantsoftheworldonline.org/taxon/urn:lsid:ipni.org:names:132877-2
Acanthaceae	Justicia	edgarcabrerae	Justicia edgarcabrerae	T.F.Daniel, Carnevali & Tapia	Justicia edgarcabrerae T.F.Daniel, Carnevali & Tapia	Proc. Calif. Acad. Sci., ser. 4, 56: 611 (2005)	Mexico	Mexico Southeast	unknown	unknown	60442568-2	http://www.plantsoftheworldonline.org/taxon/urn:lsid:ipni.org:names:60442568-2
Acanthaceae	Justicia	ensiflora	Justicia ensiflora	(Standl.) D.N.Gibson	Justicia ensiflora (Standl.) D.N.Gibson	Fieldiana, Bot. 34(6): 69 (1972)	Belize, Honduras, Mexico	Belize, Honduras, Mexico Gulf, Mexico Southeast	unknown	unknown	132879-2	http://www.plantsoftheworldonline.org/taxon/urn:lsid:ipni.org:names:132879-2
Acanthaceae	Justicia	fulvicoma	Justicia fulvicoma	Schltdl. & Cham.	Justicia fulvicoma Schltdl. & Cham.	Linnaea 6: 369 (1831)	Ecuador, El Salvador, Guatemala, Mexico	Ecuador, El Salvador, Guatemala, Mexico Central, Mexico Gulf, Mexico Northeast, Mexico Southeast, Mexico Southwest	unknown	unknown	50754-1	http://www.plantsoftheworldonline.org/taxon/urn:lsid:ipni.org:names:50754-1
Acanthaceae	Justicia	gonzalezii	Justicia gonzalezii	(Greenm.) Henrickson & Hiriart	Justicia gonzalezii (Greenm.) Henrickson & Hiriart	Aliso 12: 54 (1988)	Mexico	Mexico Southeast, Mexico Southwest	unknown	unknown	279122-2	http://www.plantsoftheworldonline.org/taxon/urn:lsid:ipni.org:names:279122-2
Acanthaceae	Justicia	henricksonii	Justicia henricksonii	T.F.Daniel	Justicia henricksonii T.F.Daniel	Contr. Univ. Michigan Herb. 14: 62 (1980)	Mexico	Mexico Northeast	unknown	unknown	132917-2	http://www.plantsoftheworldonline.org/taxon/urn:lsid:ipni.org:names:132917-2
Acanthaceae	Justicia	herpetacanthoides	Justicia herpetacanthoides	Leonard	Justicia herpetacanthoides Leonard	J. Washington Acad. Sci. 32: 185 (1942)	Mexico	Mexico Southeast	unknown	unknown	132918-2	http://www.plantsoftheworldonline.org/taxon/urn:lsid:ipni.org:names:132918-2
Acanthaceae	Justicia	heterophylla	Justicia heterophylla	Schltdl.	Justicia heterophylla Schltdl.	Linnaea 5: 95 (1830)	Mexico	Mexico Gulf	unknown	unknown	50840-1	http://www.plantsoftheworldonline.org/taxon/urn:lsid:ipni.org:names:50840-1
Acanthaceae	Justicia	hians	Justicia hians	(Brandegee) Brandegee	Justicia hians (Brandegee) Brandegee	Univ. Calif. Publ. Bot. 6: 194 (1915)	Mexico	Mexico Northwest	unknown	unknown	132921-2	http://www.plantsoftheworldonline.org/taxon/urn:lsid:ipni.org:names:132921-2
Acanthaceae	Justicia	hilsenbeckii	Justicia hilsenbeckii	T.F.Daniel	Justicia hilsenbeckii T.F.Daniel	Proc. Calif. Acad. Sci., ser. 4, 55: 759 (2004)	Mexico	Mexico Central, Mexico Gulf, Mexico Northeast, Mexico Northwest, Mexico Southwest	unknown	unknown	77064125-1	http://www.plantsoftheworldonline.org/taxon/urn:lsid:ipni.org:names:77064125-1
Acanthaceae	Justicia	hintoniorum	Justicia hintoniorum	G.L.Nesom	Justicia hintoniorum G.L.Nesom	Phytologia 73: 140 (1992)	Mexico	Mexico Northeast	unknown	unknown	302580-2	http://www.plantsoftheworldonline.org/taxon/urn:lsid:ipni.org:names:302580-2
Acanthaceae	Justicia	huacanensis	Justicia huacanensis	T.F.Daniel & V.W.Steinm.	Justicia huacanensis T.F.Daniel & V.W.Steinm.	Contr. Univ. Michigan Herb. 25: 200 (2007)	Mexico	Mexico Southwest	unknown	unknown	77093135-1	http://www.plantsoftheworldonline.org/taxon/urn:lsid:ipni.org:names:77093135-1
Acanthaceae	Justicia	insolita	Justicia insolita	Brandegee	Justicia insolita Brandegee	Proc. Calif. Acad. Sci., ser. 2, 2: 195 (1889)	Mexico	Mexico Northwest	unknown	unknown	132943-2	http://www.plantsoftheworldonline.org/taxon/urn:lsid:ipni.org:names:132943-2
Acanthaceae	Justicia	ixtlania	Justicia ixtlania	T.F.Daniel	Justicia ixtlania T.F.Daniel	Proc. Calif. Acad. Sci., ser. 4, 46: 283 (1990)	Mexico	Mexico Northwest, Mexico Southwest	unknown	unknown	279126-2	http://www.plantsoftheworldonline.org/taxon/urn:lsid:ipni.org:names:279126-2
Acanthaceae	Justicia	jitotolana	Justicia jitotolana	T.F.Daniel	Justicia jitotolana T.F.Daniel	Proc. Calif. Acad. Sci., ser. 4, 48: 263 (1995)	Mexico	Mexico Southeast	unknown	unknown	301028-2	http://www.plantsoftheworldonline.org/taxon/urn:lsid:ipni.org:names:301028-2
Acanthaceae	Justicia	kanal	Justicia kanal	T.F.Daniel	Justicia kanal T.F.Daniel	Proc. Calif. Acad. Sci., ser. 4, 48: 272 (1995)	Guatemala, Mexico	Guatemala, Mexico Gulf, Mexico Southeast	unknown	unknown	981970-1	http://www.plantsoftheworldonline.org/taxon/urn:lsid:ipni.org:names:981970-1
Acanthaceae	Justicia	karsticola	Justicia karsticola	T.F.Daniel	Justicia karsticola T.F.Daniel	Contr. Univ. Michigan Herb. 25: 183 (2007)	Mexico	Mexico Gulf	unknown	unknown	77089455-1	http://www.plantsoftheworldonline.org/taxon/urn:lsid:ipni.org:names:77089455-1
Acanthaceae	Justicia	leonardii	Justicia leonardii	Wassh.	Justicia leonardii Wassh.	Baileya 19: 3 (1973)	Mexico	Mexico Gulf, Mexico Northeast, Mexico Southwest	unknown	unknown	289217-2	http://www.plantsoftheworldonline.org/taxon/urn:lsid:ipni.org:names:289217-2
Acanthaceae	Justicia	leucothamna	Justicia leucothamna	(Standl.) T.F.Daniel, Carnevali & Tapia	Justicia leucothamna (Standl.) T.F.Daniel, Carnevali & Tapia	Proc. Calif. Acad. Sci., ser. 4, 56: 615 (2005)	Mexico	Mexico Southeast	unknown	unknown	60442569-2	http://www.plantsoftheworldonline.org/taxon/urn:lsid:ipni.org:names:60442569-2
Acanthaceae	Justicia	linearis	Justicia linearis	B.L.Rob. & Greenm.	Justicia linearis B.L.Rob. & Greenm.	Amer. J. Sci., ser. 3, 1: 161 (1895)	Mexico	Mexico Northeast	unknown	unknown	132968-2	http://www.plantsoftheworldonline.org/taxon/urn:lsid:ipni.org:names:132968-2
Acanthaceae	Justicia	longii	Justicia longii	Hilsenb.	Justicia longii Hilsenb.	Pl. Syst. Evol. 169: 231 (1990)	Mexico, United States	Arizona, Mexico Northeast, Mexico Northwest, Texas	unknown	unknown	961636-1	http://www.plantsoftheworldonline.org/taxon/urn:lsid:ipni.org:names:961636-1
Acanthaceae	Justicia	lucindae	Justicia lucindae	T.F.Daniel & V.W.Steinm.	Justicia lucindae T.F.Daniel & V.W.Steinm.	Contr. Univ. Michigan Herb. 25: 202 (2007)	Mexico	Mexico Southwest	unknown	unknown	77093136-1	http://www.plantsoftheworldonline.org/taxon/urn:lsid:ipni.org:names:77093136-1
Acanthaceae	Justicia	lundellii	Justicia lundellii	Leonard	Justicia lundellii Leonard	Publ. Carnegie Inst. Wash. 461: 226 (1936)	Mexico	Mexico Southeast	unknown	unknown	132976-2	http://www.plantsoftheworldonline.org/taxon/urn:lsid:ipni.org:names:132976-2
Acanthaceae	Justicia	luzmariae	Justicia luzmariae	T.F.Daniel, Carnevali & Tapia	Justicia luzmariae T.F.Daniel, Carnevali & Tapia	Proc. Calif. Acad. Sci., ser. 4, 56: 608 (2005)	Mexico	Mexico Southeast	unknown	unknown	60442536-2	http://www.plantsoftheworldonline.org/taxon/urn:lsid:ipni.org:names:60442536-2
Acanthaceae	Justicia	macrantha	Justicia macrantha	Benth.	Justicia macrantha Benth.	Pl. Hartw.: 78 (1841)	Costa Rica, Guatemala, Honduras, Mexico, Nicaragua, Panama	Costa Rica, Guatemala, Honduras, Mexico Gulf, Mexico Northeast, Mexico Southeast, Nicaragua, Panama	unknown	unknown	320656-2	http://www.plantsoftheworldonline.org/taxon/urn:lsid:ipni.org:names:320656-2
Acanthaceae	Justicia	madrensis	Justicia madrensis	T.F.Daniel	Justicia madrensis T.F.Daniel	Proc. Calif. Acad. Sci., ser. 4, 48: 265 (1995)	Mexico	Mexico Southeast	unknown	unknown	301708-2	http://www.plantsoftheworldonline.org/taxon/urn:lsid:ipni.org:names:301708-2
Acanthaceae	Justicia	masiaca	Justicia masiaca	T.F.Daniel	Justicia masiaca T.F.Daniel	Brittonia 47: 408 (1995)	Mexico	Mexico Northwest	unknown	unknown	302847-2	http://www.plantsoftheworldonline.org/taxon/urn:lsid:ipni.org:names:302847-2
Acanthaceae	Justicia	matudae	Justicia matudae	T.F.Daniel	Justicia matudae T.F.Daniel	Proc. Calif. Acad. Sci., ser. 4, 66: 67 (2019)	Mexico	Mexico Central, Mexico Southwest	unknown	unknown	77202496-1	http://www.plantsoftheworldonline.org/taxon/urn:lsid:ipni.org:names:77202496-1
Acanthaceae	Justicia	maya	Justicia maya	T.F.Daniel	Justicia maya T.F.Daniel	Contr. Univ. Michigan Herb. 25: 186 (2007)	Mexico	Mexico Southeast	unknown	unknown	77089456-1	http://www.plantsoftheworldonline.org/taxon/urn:lsid:ipni.org:names:77089456-1
Acanthaceae	Justicia	medrani	Justicia medrani	Henrickson & Hiriart	Justicia medrani Henrickson & Hiriart	Aliso 12: 50 (1988)	Mexico	Mexico Gulf, Mexico Northeast	unknown	unknown	279133-2	http://www.plantsoftheworldonline.org/taxon/urn:lsid:ipni.org:names:279133-2
Acanthaceae	Justicia	metallica	Justicia metallica	Lindau	Justicia metallica Lindau	T.A.Durand &amp; H.F.Pittier, Primit. Fl. Costaric. 2: 311 (1900)	Costa Rica, Mexico, Nicaragua, Panama	Costa Rica, Mexico Southeast, Nicaragua, Panama	unknown	unknown	51124-1	http://www.plantsoftheworldonline.org/taxon/urn:lsid:ipni.org:names:51124-1
Acanthaceae	Justicia	mexiae	Justicia mexiae	T.F.Daniel	Justicia mexiae T.F.Daniel	Proc. Calif. Acad. Sci., ser. 4, 66: 71 (2019)	Mexico	Mexico Southwest	unknown	unknown	77202497-1	http://www.plantsoftheworldonline.org/taxon/urn:lsid:ipni.org:names:77202497-1
Acanthaceae	Justicia	mirandae	Justicia mirandae	T.F.Daniel	Justicia mirandae T.F.Daniel	Proc. Calif. Acad. Sci., ser. 4, 48: 266 (1995)	Mexico	Mexico Southeast	unknown	unknown	303158-2	http://www.plantsoftheworldonline.org/taxon/urn:lsid:ipni.org:names:303158-2
Acanthaceae	Justicia	multicaulis	Justicia multicaulis	Donn.Sm.	Justicia multicaulis Donn.Sm.	Bot. Gaz. 47: 259 (1909)	Guatemala, Mexico	Guatemala, Mexico Southeast, Mexico Southwest	unknown	unknown	132995-2	http://www.plantsoftheworldonline.org/taxon/urn:lsid:ipni.org:names:132995-2
Acanthaceae	Justicia	nana	Justicia nana	(Nees) Lindau	Justicia nana (Nees) Lindau	H.G.A.Engler &amp; K.A.E.Prantl, Nat. Pflanzenfam. 4(3b): 350 (1895)	Mexico	Mexico Southwest	unknown	unknown	132998-2	http://www.plantsoftheworldonline.org/taxon/urn:lsid:ipni.org:names:132998-2
Acanthaceae	Justicia	nelsonii	Justicia nelsonii	(Greenm.) T.F.Daniel	Justicia nelsonii (Greenm.) T.F.Daniel	Proc. Calif. Acad. Sci., ser. 4, 53: 46 (2002)	Mexico	Mexico Southwest	unknown	unknown	20006471-1	http://www.plantsoftheworldonline.org/taxon/urn:lsid:ipni.org:names:20006471-1
Acanthaceae	Justicia	nevlingii	Justicia nevlingii	Wassh. & T.F.Daniel	Justicia nevlingii Wassh. & T.F.Daniel	Novon 5: 114 (1995)	Mexico	Mexico Gulf, Mexico Southeast	unknown	unknown	982507-1	http://www.plantsoftheworldonline.org/taxon/urn:lsid:ipni.org:names:982507-1
Acanthaceae	Justicia	novogaliciana	Justicia novogaliciana	T.F.Daniel	Justicia novogaliciana T.F.Daniel	Proc. Calif. Acad. Sci., ser. 4, 51: 488 (1999)	Mexico	Mexico Southwest	unknown	unknown	319157-2	http://www.plantsoftheworldonline.org/taxon/urn:lsid:ipni.org:names:319157-2
Acanthaceae	Justicia	oaxacana	Justicia oaxacana	(Greenm.) T.F.Daniel	Justicia oaxacana (Greenm.) T.F.Daniel	Bol. Inst. Bot. Univ. Guadalajara 5: 120 (1998)	Mexico	Mexico Central, Mexico Southwest	unknown	unknown	1038642-2	http://www.plantsoftheworldonline.org/taxon/urn:lsid:ipni.org:names:1038642-2
Acanthaceae	Justicia	olmeca	Justicia olmeca	T.F.Daniel	Justicia olmeca T.F.Daniel	Proc. Calif. Acad. Sci., ser. 4, 66: 73 (2019)	Mexico	Mexico Gulf, Mexico Southwest	unknown	unknown	77202498-1	http://www.plantsoftheworldonline.org/taxon/urn:lsid:ipni.org:names:77202498-1
Acanthaceae	Justicia	pacifica	Justicia pacifica	(Oerst.) Hemsl.	Justicia pacifica (Oerst.) Hemsl.	Biol. Cent.-Amer., Bot. 2: 515 (1882)	Guatemala, Mexico, United States	Guatemala, Mexico Central, Mexico Gulf, Mexico Northeast, Mexico Northwest, Mexico Southeast, Mexico Southwest, Texas	unknown	unknown	51269-1	http://www.plantsoftheworldonline.org/taxon/urn:lsid:ipni.org:names:51269-1
Acanthaceae	Justicia	palmeri	Justicia palmeri	Rose	Justicia palmeri Rose	Contr. U.S. Natl. Herb. 1: 75 (1890)	Mexico	Mexico Northwest	unknown	unknown	133015-2	http://www.plantsoftheworldonline.org/taxon/urn:lsid:ipni.org:names:133015-2
Acanthaceae	Justicia	paucifolia	Justicia paucifolia	T.F.Daniel	Justicia paucifolia T.F.Daniel	Bol. Inst. Bot. Univ. Guadalajara 5: 122 (1998)	Mexico	Mexico Central, Mexico Southwest	unknown	unknown	315776-2	http://www.plantsoftheworldonline.org/taxon/urn:lsid:ipni.org:names:315776-2
Acanthaceae	Justicia	pedicellata	Justicia pedicellata	D.N.Gibson	Justicia pedicellata D.N.Gibson	Fieldiana, Bot. 34(6): 70 (1972)	Guatemala, Mexico	Guatemala, Mexico Southeast	unknown	unknown	133032-2	http://www.plantsoftheworldonline.org/taxon/urn:lsid:ipni.org:names:133032-2
Acanthaceae	Justicia	periplocifolia	Justicia periplocifolia	Jacq.	Justicia periplocifolia Jacq.	Collectanea 5: 5 (1797)	Colombia, Cuba, Dominican Republic, Haiti, Leeward Is., Mexico, Puerto Rico, Venezuela	Colombia, Cuba, Dominican Republic, Haiti, Leeward Is., Mexico Northwest, Mexico Southwest, Puerto Rico, Venezuela	unknown	unknown	51324-1	http://www.plantsoftheworldonline.org/taxon/urn:lsid:ipni.org:names:51324-1
Acanthaceae	Justicia	phlebodes	Justicia phlebodes	Leonard & Gentry	Justicia phlebodes Leonard & Gentry	Brittonia 6: 327 (1948)	Mexico	Mexico Northeast, Mexico Northwest, Mexico Southwest	unknown	unknown	133041-2	http://www.plantsoftheworldonline.org/taxon/urn:lsid:ipni.org:names:133041-2
Acanthaceae	Justicia	pilosella	Justicia pilosella	(Nees) Hilsenb.	Justicia pilosella (Nees) Hilsenb.	Pl. Syst. Evol. 169: 225 (1990)	Mexico, United States	Mexico Central, Mexico Gulf, Mexico Northeast, New Mexico, Texas	unknown	unknown	962380-1	http://www.plantsoftheworldonline.org/taxon/urn:lsid:ipni.org:names:962380-1
Acanthaceae	Justicia	pringlei	Justicia pringlei	B.L.Rob.	Justicia pringlei B.L.Rob.	Proc. Amer. Acad. Arts 26: 173 (1891)	Mexico	Mexico Central, Mexico Northeast, Mexico Southeast, Mexico Southwest	unknown	unknown	133057-2	http://www.plantsoftheworldonline.org/taxon/urn:lsid:ipni.org:names:133057-2
Acanthaceae	Justicia	purpusii	Justicia purpusii	(Brandegee) D.N.Gibson	Justicia purpusii (Brandegee) D.N.Gibson	Fieldiana, Bot. 34(6): 73 (1972)	Mexico	Mexico Northwest	unknown	unknown	133062-2	http://www.plantsoftheworldonline.org/taxon/urn:lsid:ipni.org:names:133062-2
Acanthaceae	Justicia	rzedowskii	Justicia rzedowskii	(Acosta) T.F.Daniel	Justicia rzedowskii (Acosta) T.F.Daniel	Proc. Calif. Acad. Sci., ser. 4, 48: 273 (1995)	Mexico	Mexico Southeast	unknown	unknown	981972-1	http://www.plantsoftheworldonline.org/taxon/urn:lsid:ipni.org:names:981972-1
Acanthaceae	Justicia	salasiae	Justicia salasiae	T.F.Daniel & E.J.Lott	Justicia salasiae T.F.Daniel & E.J.Lott	Lundellia 15: 16 (2012)	Mexico	Mexico Southwest	unknown	unknown	77124895-1	http://www.plantsoftheworldonline.org/taxon/urn:lsid:ipni.org:names:77124895-1
Acanthaceae	Justicia	salma-margaritae	Justicia salma-margaritae	Acosta	Justicia salma-margaritae Acosta	Revista Mex. Biodivers. 78: 11 (2007)	Mexico	Mexico Southwest	unknown	unknown	77088434-1	http://www.plantsoftheworldonline.org/taxon/urn:lsid:ipni.org:names:77088434-1
Acanthaceae	Justicia	salviiflora	Justicia salviiflora	Kunth	Justicia salviiflora Kunth	F.W.H.von Humboldt, A.J.A.Bonpland &amp; C.S.Kunth, Nov. Gen. Sp. 2: 233 (1818)	Mexico	Mexico Central, Mexico Gulf, Mexico Northeast, Mexico Northwest, Mexico Southeast, Mexico Southwest	unknown	unknown	51540-1	http://www.plantsoftheworldonline.org/taxon/urn:lsid:ipni.org:names:51540-1
Acanthaceae	Justicia	santelisiana	Justicia santelisiana	Acosta & T.F.Daniel	Justicia santelisiana Acosta & T.F.Daniel	Kew Bull. 48: 119 (1993)	Mexico	Mexico Southwest	unknown	unknown	306308-2	http://www.plantsoftheworldonline.org/taxon/urn:lsid:ipni.org:names:306308-2
Acanthaceae	Justicia	soliana	Justicia soliana	Standl.	Justicia soliana Standl.	J. Washington Acad. Sci. 14: 245 (1924)	El Salvador, Guatemala, Mexico	El Salvador, Guatemala, Mexico Northwest, Mexico Southeast	unknown	unknown	133115-2	http://www.plantsoftheworldonline.org/taxon/urn:lsid:ipni.org:names:133115-2
Acanthaceae	Justicia	sonorae	Justicia sonorae	Wassh.	Justicia sonorae Wassh.	Phytologia 49: 65 (1981)	Mexico, United States	Arizona, Mexico Northwest	unknown	unknown	133116-2	http://www.plantsoftheworldonline.org/taxon/urn:lsid:ipni.org:names:133116-2
Acanthaceae	Justicia	spicigera	Justicia spicigera	Schltdl.	Justicia spicigera Schltdl.	Linnaea 7: 395 (1832)	Bahamas, Belize, Colombia, Costa Rica, Dominican Republic, El Salvador, Guatemala, Haiti, Honduras, Mexico	Bahamas, Belize, Colombia, Costa Rica, Dominican Republic, El Salvador, Guatemala, Haiti, Honduras, Mexico Central, Mexico Gulf, Mexico Northeast, Mexico Northwest, Mexico Southeast, Mexico Southwest	Marianas, Trinidad-Tobago, United States	Florida, Marianas, Trinidad-Tobago	133119-2	http://www.plantsoftheworldonline.org/taxon/urn:lsid:ipni.org:names:133119-2
Acanthaceae	Justicia	stellata	Justicia stellata	(B.L.Rob. & Greenm.) T.F.Daniel	Justicia stellata (B.L.Rob. & Greenm.) T.F.Daniel	Proc. Calif. Acad. Sci., ser. 4, 53: 45 (2002)	Mexico	Mexico Southwest	unknown	unknown	20006469-1	http://www.plantsoftheworldonline.org/taxon/urn:lsid:ipni.org:names:20006469-1
Acanthaceae	Justicia	straminea	Justicia straminea	D.N.Gibson	Justicia straminea D.N.Gibson	Fieldiana, Bot. 34(6): 74 (1972)	Mexico	Mexico Northeast	unknown	unknown	288980-2	http://www.plantsoftheworldonline.org/taxon/urn:lsid:ipni.org:names:288980-2
Acanthaceae	Justicia	teletheca	Justicia teletheca	T.F.Daniel	Justicia teletheca T.F.Daniel	Proc. Calif. Acad. Sci., ser. 4, 48: 268 (1995)	Mexico	Mexico Southeast, Mexico Southwest	unknown	unknown	304139-2	http://www.plantsoftheworldonline.org/taxon/urn:lsid:ipni.org:names:304139-2
Acanthaceae	Justicia	tenera	Justicia tenera	(Turrill) D.N.Gibson	Justicia tenera (Turrill) D.N.Gibson	Fieldiana, Bot. 34(6): 74 (1972)	Mexico	Mexico Northeast	unknown	unknown	133137-2	http://www.plantsoftheworldonline.org/taxon/urn:lsid:ipni.org:names:133137-2
Acanthaceae	Justicia	tianguensis	Justicia tianguensis	T.F.Daniel	Justicia tianguensis T.F.Daniel	Proc. Calif. Acad. Sci., ser. 4, 48: 270 (1995)	Guatemala, Mexico	Guatemala, Mexico Southeast, Mexico Southwest	unknown	unknown	305587-2	http://www.plantsoftheworldonline.org/taxon/urn:lsid:ipni.org:names:305587-2
Acanthaceae	Justicia	tinctoriella	Justicia tinctoriella	Bennet & Raizada	Justicia tinctoriella Bennet & Raizada	Indian Forester 109: 219 (1983)	Costa Rica, El Salvador, Guatemala, Honduras, Mexico, Nicaragua	Costa Rica, El Salvador, Guatemala, Honduras, Mexico Gulf, Mexico Southeast, Nicaragua	Bangladesh	Bangladesh	907564-1	http://www.plantsoftheworldonline.org/taxon/urn:lsid:ipni.org:names:907564-1
Acanthaceae	Justicia	torresii	Justicia torresii	T.F.Daniel	Justicia torresii T.F.Daniel	Contr. Univ. Michigan Herb. 19: 280 (1993)	Mexico	Mexico Southwest	unknown	unknown	306309-2	http://www.plantsoftheworldonline.org/taxon/urn:lsid:ipni.org:names:306309-2
Acanthaceae	Justicia	totonaca	Justicia totonaca	T.F.Daniel	Justicia totonaca T.F.Daniel	Proc. Calif. Acad. Sci., ser. 4, 66: 77 (2019)	Mexico	Mexico Gulf	unknown	unknown	77202499-1	http://www.plantsoftheworldonline.org/taxon/urn:lsid:ipni.org:names:77202499-1
Acanthaceae	Justicia	turipachensis	Justicia turipachensis	T.F.Daniel	Justicia turipachensis T.F.Daniel	Proc. Calif. Acad. Sci., ser. 4, 48: 271 (1995)	Mexico	Mexico Southeast, Mexico Southwest	unknown	unknown	304981-2	http://www.plantsoftheworldonline.org/taxon/urn:lsid:ipni.org:names:304981-2
Acanthaceae	Justicia	tuxtlensis	Justicia tuxtlensis	T.F.Daniel	Justicia tuxtlensis T.F.Daniel	Proc. Calif. Acad. Sci., ser. 4, 53: 38 (2002)	Honduras, Mexico	Honduras, Mexico Gulf, Mexico Southeast	unknown	unknown	20006466-1	http://www.plantsoftheworldonline.org/taxon/urn:lsid:ipni.org:names:20006466-1
Acanthaceae	Justicia	uxpanapensis	Justicia uxpanapensis	T.F.Daniel	Justicia uxpanapensis T.F.Daniel	Proc. Calif. Acad. Sci., ser. 4, 53: 43 (2002)	Mexico	Mexico Gulf	unknown	unknown	20006468-1	http://www.plantsoftheworldonline.org/taxon/urn:lsid:ipni.org:names:20006468-1
Acanthaceae	Justicia	valvata	Justicia valvata	T.F.Daniel	Justicia valvata T.F.Daniel	Contr. Univ. Michigan Herb. 19: 282 (1993)	Guatemala, Mexico	Guatemala, Mexico Gulf, Mexico Southeast	unknown	unknown	306142-2	http://www.plantsoftheworldonline.org/taxon/urn:lsid:ipni.org:names:306142-2
Acanthaceae	Justicia	veracruzana	Justicia veracruzana	T.F.Daniel	Justicia veracruzana T.F.Daniel	Proc. Calif. Acad. Sci., ser. 4, 53: 48 (2002)	Mexico	Mexico Central, Mexico Gulf	unknown	unknown	20006473-1	http://www.plantsoftheworldonline.org/taxon/urn:lsid:ipni.org:names:20006473-1
Acanthaceae	Justicia	vitzliputzli	Justicia vitzliputzli	Lindau	Justicia vitzliputzli Lindau	Bull. Herb. Boissier, ser. 2, 4: 409 (1904)	Mexico	Mexico Southeast	unknown	unknown	133163-2	http://www.plantsoftheworldonline.org/taxon/urn:lsid:ipni.org:names:133163-2
Acanthaceae	Justicia	warnockii	Justicia warnockii	B.L.Turner	Justicia warnockii B.L.Turner	Field &amp; Lab. 19: 100 (1951)	Mexico, United States	Mexico Northeast, Texas	unknown	unknown	133164-2	http://www.plantsoftheworldonline.org/taxon/urn:lsid:ipni.org:names:133164-2
Acanthaceae	Justicia	wendtii	Justicia wendtii	T.F.Daniel	Justicia wendtii T.F.Daniel	Proc. Calif. Acad. Sci., ser. 4, 51: 483 (1999)	Mexico	Mexico Gulf	unknown	unknown	319155-2	http://www.plantsoftheworldonline.org/taxon/urn:lsid:ipni.org:names:319155-2
Acanthaceae	Justicia	zamudioi	Justicia zamudioi	T.F.Daniel	Justicia zamudioi T.F.Daniel	Novon 13: 40 (2003)	Mexico	Mexico Northeast	unknown	unknown	327078-2	http://www.plantsoftheworldonline.org/taxon/urn:lsid:ipni.org:names:327078-2
Acanthaceae	Justicia	zapoteca	Justicia zapoteca	T.F.Daniel	Justicia zapoteca T.F.Daniel	Proc. Calif. Acad. Sci. 64(7): 136 (2017)	Mexico	Mexico Southwest	unknown	unknown	77175714-1	http://www.plantsoftheworldonline.org/taxon/urn:lsid:ipni.org:names:77175714-1
Acanthaceae	Justicia	zopilotensis	Justicia zopilotensis	Henrickson & Hiriart	Justicia zopilotensis Henrickson & Hiriart	Aliso 12: 52 (1988)	Mexico	Mexico Central, Mexico Southwest	unknown	unknown	279162-2	http://www.plantsoftheworldonline.org/taxon/urn:lsid:ipni.org:names:279162-2
Acanthaceae	Lepidagathis	alopecuroidea	Lepidagathis alopecuroidea	(Vahl) R.Br. ex Griseb.	Lepidagathis alopecuroidea (Vahl) R.Br. ex Griseb.	Fl. Brit. W. I.: 453 (1862)	Angola, Belize, Benin, Bolivia, Brazil, Burkina Faso, Cameroon, Central African Republic, Chad, Colombia, Costa Rica, Cote d'Ivoire, Cuba, Dominican Republic, Ecuador, French Guiana, Gabon, Ghana, Guatemala, Guinea, Guyana, Haiti, Honduras, Leeward Is., Liberia, Mali, Mexico, Nicaragua, Nigeria, Panama, Paraguay, Peru, Puerto Rico, Republic of Congo, Senegal, Sierra Leone, Sudan, Suriname, Tanzan…	Angola, Belize, Benin, Bolivia, Brazil North, Brazil West-Central, Burkina, Cameroon, Central African Repu, Chad, Colombia, Congo, Costa Rica, Cuba, Dominican Republic, Ecuador, French Guiana, Gabon, Ghana, Guatemala, Guinea, Guyana, Haiti, Honduras, Ivory Coast, Leeward Is., Liberia, Mali, Mexico Central, Mexico Gulf, Mexico Southeast, Mexico Southwest, Nicaragua, Nigeria, Panama, Paraguay, Peru…	unknown	unknown	51951-1	http://www.plantsoftheworldonline.org/taxon/urn:lsid:ipni.org:names:51951-1
Acanthaceae	Lepidagathis	chiapensis	Lepidagathis chiapensis	(Acosta) Kameyama	Lepidagathis chiapensis (Acosta) Kameyama	Kew Bull. 63: 576 (2008 publ. 2009)	Mexico	Mexico Southeast	unknown	unknown	77095787-1	http://www.plantsoftheworldonline.org/taxon/urn:lsid:ipni.org:names:77095787-1
Acanthaceae	Lepidagathis	danielii	Lepidagathis danielii	Cruz & J.Jimenez Ram.	Lepidagathis danielii Cruz & J.Jimenez Ram.	Brittonia 63: 334 (2011)	Mexico	Mexico Southwest	unknown	unknown	60457764-2	http://www.plantsoftheworldonline.org/taxon/urn:lsid:ipni.org:names:60457764-2
Acanthaceae	Lepidagathis	guatemalensis	Lepidagathis guatemalensis	(Donn.Sm.) Kameyama	Lepidagathis guatemalensis (Donn.Sm.) Kameyama	Kew Bull. 63: 576 (2008 publ. 2009)	El Salvador, Guatemala, Mexico	El Salvador, Guatemala, Mexico Southeast, Mexico Southwest	unknown	unknown	77095789-1	http://www.plantsoftheworldonline.org/taxon/urn:lsid:ipni.org:names:77095789-1
Acanthaceae	Lepidagathis	soconuscana	Lepidagathis soconuscana	(T.F.Daniel) Kameyama	Lepidagathis soconuscana (T.F.Daniel) Kameyama	Kew Bull. 63: 579 (2008 publ. 2009)	Mexico	Mexico Southeast	unknown	unknown	77095793-1	http://www.plantsoftheworldonline.org/taxon/urn:lsid:ipni.org:names:77095793-1
Acanthaceae	Lepidagathis	uxpanapensis	Lepidagathis uxpanapensis	(Acosta) Kameyama	Lepidagathis uxpanapensis (Acosta) Kameyama	Kew Bull. 63: 579 (2008 publ. 2009)	Mexico	Mexico Gulf, Mexico Southwest	unknown	unknown	77095794-1	http://www.plantsoftheworldonline.org/taxon/urn:lsid:ipni.org:names:77095794-1
Acanthaceae	Louteridium	brevicalyx	Louteridium brevicalyx	A.T.Richardson	Louteridium brevicalyx A.T.Richardson	Tulane Stud. Zool. Bot. 17: 66 (1972)	Mexico	Mexico Southwest	unknown	unknown	52222-1	http://www.plantsoftheworldonline.org/taxon/urn:lsid:ipni.org:names:52222-1
Acanthaceae	Louteridium	dendropilosum	Louteridium dendropilosum	T.F.Daniel	Louteridium dendropilosum T.F.Daniel	Proc. Calif. Acad. Sci. 64(7): 140 (2017)	Mexico	Mexico Southwest	unknown	unknown	77175715-1	http://www.plantsoftheworldonline.org/taxon/urn:lsid:ipni.org:names:77175715-1
Acanthaceae	Louteridium	donnell-smithii	Louteridium donnell-smithii	S.Watson	Louteridium donnell-smithii S.Watson	Proc. Amer. Acad. Arts 23: 284 (1888)	Belize, Guatemala, Honduras, Mexico, Nicaragua	Belize, Guatemala, Honduras, Mexico Southeast, Nicaragua	unknown	unknown	52227-1	http://www.plantsoftheworldonline.org/taxon/urn:lsid:ipni.org:names:52227-1
Acanthaceae	Louteridium	koelzii	Louteridium koelzii	Miranda & McVaugh	Louteridium koelzii Miranda & McVaugh	Anales Inst. Biol. Univ. Nac. Mexico 32: 182 (1962)	Mexico	Mexico Southwest	unknown	unknown	144067-2	http://www.plantsoftheworldonline.org/taxon/urn:lsid:ipni.org:names:144067-2
Acanthaceae	Louteridium	mexicanum	Louteridium mexicanum	(Baill.) Standl.	Louteridium mexicanum (Baill.) Standl.	Contr. U.S. Natl. Herb. 23: 1338 (1926)	Guatemala, Mexico	Guatemala, Mexico Central, Mexico Gulf, Mexico Southeast, Mexico Southwest	unknown	unknown	144068-2	http://www.plantsoftheworldonline.org/taxon/urn:lsid:ipni.org:names:144068-2
Acanthaceae	Louteridium	parayi	Louteridium parayi	Miranda	Louteridium parayi Miranda	Ceiba 4: 140 (1954)	Mexico	Mexico Gulf, Mexico Southeast	unknown	unknown	144069-2	http://www.plantsoftheworldonline.org/taxon/urn:lsid:ipni.org:names:144069-2
Acanthaceae	Louteridium	purpusii	Louteridium purpusii	Brandegee	Louteridium purpusii Brandegee	Univ. Calif. Publ. Bot. 6: 68 (1914)	Guatemala, Mexico	Guatemala, Mexico Southeast	unknown	unknown	144070-2	http://www.plantsoftheworldonline.org/taxon/urn:lsid:ipni.org:names:144070-2
Acanthaceae	Louteridium	rzedowskianum	Louteridium rzedowskianum	T.F.Daniel	Louteridium rzedowskianum T.F.Daniel	Proc. Calif. Acad. Sci. 64(7): 144 (2017)	Mexico	Mexico Southwest	unknown	unknown	77175716-1	http://www.plantsoftheworldonline.org/taxon/urn:lsid:ipni.org:names:77175716-1
Acanthaceae	Louteridium	tamaulipense	Louteridium tamaulipense	A.T.Richardson	Louteridium tamaulipense A.T.Richardson	Sida 3: 448 (1969)	Mexico	Mexico Northeast	unknown	unknown	144071-2	http://www.plantsoftheworldonline.org/taxon/urn:lsid:ipni.org:names:144071-2
Acanthaceae	Mendoncia	guatemalensis	Mendoncia guatemalensis	Standl. & Steyerm.	Mendoncia guatemalensis Standl. & Steyerm.	Publ. Field Mus. Nat. Hist., Bot. Ser. 23: 245 (1947)	Guatemala, Honduras, Mexico	Guatemala, Honduras, Mexico Gulf, Mexico Southeast, Mexico Southwest	unknown	unknown	157168-2	http://www.plantsoftheworldonline.org/taxon/urn:lsid:ipni.org:names:157168-2
Acanthaceae	Mendoncia	lindavii	Mendoncia lindavii	Rusby	Mendoncia lindavii Rusby	Mem. Torrey Bot. Club 4: 241 (1895)	Belize, Bolivia, Brazil, Colombia, Costa Rica, Ecuador, Guatemala, Honduras, Mexico, Nicaragua, Panama, Peru, Venezuela	Belize, Bolivia, Brazil North, Colombia, Costa Rica, Ecuador, Guatemala, Honduras, Mexico Southeast, Nicaragua, Panama, Peru, Venezuela	unknown	unknown	157174-2	http://www.plantsoftheworldonline.org/taxon/urn:lsid:ipni.org:names:157174-2
Acanthaceae	Mendoncia	retusa	Mendoncia retusa	Turrill	Mendoncia retusa Turrill	Bull. Misc. Inform. Kew 1919: 423 (1919)	Belize, Colombia, Costa Rica, Ecuador, Guatemala, Honduras, Mexico, Nicaragua, Panama	Belize, Colombia, Costa Rica, Ecuador, Guatemala, Honduras, Mexico Gulf, Mexico Southeast, Nicaragua, Panama	unknown	unknown	309179-2	http://www.plantsoftheworldonline.org/taxon/urn:lsid:ipni.org:names:309179-2
Acanthaceae	Mexacanthus	mcvaughii	Mexacanthus mcvaughii	T.F.Daniel	Mexacanthus mcvaughii T.F.Daniel	Syst. Bot. 6: 288 (1981)	Mexico	Mexico Southwest	unknown	unknown	158631-2	http://www.plantsoftheworldonline.org/taxon/urn:lsid:ipni.org:names:158631-2
Acanthaceae	Mirandea	andradenia	Mirandea andradenia	T.F.Daniel	Mirandea andradenia T.F.Daniel	S. W. Naturalist 31: 170 (1986)	Mexico	Mexico Northeast	unknown	unknown	280968-2	http://www.plantsoftheworldonline.org/taxon/urn:lsid:ipni.org:names:280968-2
Acanthaceae	Mirandea	grisea	Mirandea grisea	Rzed.	Mirandea grisea Rzed.	Ciencia (Mexico) 19: 80 (1959)	Mexico	Mexico Northeast, Mexico Southwest	unknown	unknown	162672-2	http://www.plantsoftheworldonline.org/taxon/urn:lsid:ipni.org:names:162672-2
Acanthaceae	Mirandea	huastecensis	Mirandea huastecensis	T.F.Daniel	Mirandea huastecensis T.F.Daniel	Syst. Bot. 3: 428 (1979)	Mexico	Mexico Northeast	unknown	unknown	162673-2	http://www.plantsoftheworldonline.org/taxon/urn:lsid:ipni.org:names:162673-2
Acanthaceae	Mirandea	hyssopus	Mirandea hyssopus	(Nees) T.F.Daniel	Mirandea hyssopus (Nees) T.F.Daniel	Novon 13: 46 (2003)	Mexico	Mexico Northeast	unknown	unknown	1216945-2	http://www.plantsoftheworldonline.org/taxon/urn:lsid:ipni.org:names:1216945-2
Acanthaceae	Mirandea	nutans	Mirandea nutans	(Nees) T.F.Daniel	Mirandea nutans (Nees) T.F.Daniel	Acta Bot. Mex. 62: 9 (2003)	Mexico	Mexico Northeast	unknown	unknown	1183671-2	http://www.plantsoftheworldonline.org/taxon/urn:lsid:ipni.org:names:1183671-2
Acanthaceae	Mirandea	sylvatica	Mirandea sylvatica	Acosta	Mirandea sylvatica Acosta	Phytologia 57: 249 (1985)	Mexico	Mexico Gulf, Mexico Southeast, Mexico Southwest	unknown	unknown	280969-2	http://www.plantsoftheworldonline.org/taxon/urn:lsid:ipni.org:names:280969-2
Acanthaceae	Odontonema	albiflorum	Odontonema albiflorum	Leonard	Odontonema albiflorum Leonard	Publ. Carnegie Inst. Wash. 461: 219 (1936)	Guatemala, Honduras, Mexico	Guatemala, Honduras, Mexico Southeast	unknown	unknown	172434-2	http://www.plantsoftheworldonline.org/taxon/urn:lsid:ipni.org:names:172434-2
Acanthaceae	Odontonema	auriculatum	Odontonema auriculatum	(Rose) T.F.Daniel	Odontonema auriculatum (Rose) T.F.Daniel	S. W. Naturalist 31: 174 (1986)	Mexico	Mexico Southwest	unknown	unknown	281513-2	http://www.plantsoftheworldonline.org/taxon/urn:lsid:ipni.org:names:281513-2
Acanthaceae	Odontonema	callistachyum	Odontonema callistachyum	(Schltdl. & Cham.) Kuntze	Odontonema callistachyum (Schltdl. & Cham.) Kuntze	Revis. Gen. Pl. 2: 494 (1891)	Belize, El Salvador, Guatemala, Honduras, Mexico	Belize, El Salvador, Guatemala, Honduras, Mexico Central, Mexico Gulf, Mexico Northeast, Mexico Northwest, Mexico Southeast, Mexico Southwest	Cuba, Dominican Republic	Cuba, Dominican Republic	172444-2	http://www.plantsoftheworldonline.org/taxon/urn:lsid:ipni.org:names:172444-2
Acanthaceae	Odontonema	cuspidatum	Odontonema cuspidatum	(Nees) Kuntze	Odontonema cuspidatum (Nees) Kuntze	Revis. Gen. Pl. 2: 494 (1891)	Guatemala, Honduras, Mexico, Panama	Guatemala, Honduras, Mexico Central, Mexico Gulf, Mexico Southeast, Mexico Southwest, Panama	Costa Rica, Cuba, Dominican Republic, Galapagos, Paraguay, Puerto Rico, United States, Windward Is.	Costa Rica, Cuba, Dominican Republic, Florida, Galapagos, Paraguay, Puerto Rico, Windward Is.	1210381-2	http://www.plantsoftheworldonline.org/taxon/urn:lsid:ipni.org:names:1210381-2
Acanthaceae	Odontonema	glaberrimum	Odontonema glaberrimum	(M.E.Jones) V.M.Baum	Odontonema glaberrimum (M.E.Jones) V.M.Baum	Brittonia 34: 427 (1982)	Mexico	Mexico Northeast, Mexico Northwest, Mexico Southeast, Mexico Southwest	unknown	unknown	172456-2	http://www.plantsoftheworldonline.org/taxon/urn:lsid:ipni.org:names:172456-2
Acanthaceae	Odontonema	glabrum	Odontonema glabrum	Brandegee	Odontonema glabrum Brandegee	Univ. Calif. Publ. Bot. 6: 195 (1915)	Guatemala, Honduras, Mexico	Guatemala, Honduras, Mexico Southeast, Mexico Southwest	unknown	unknown	52681-1	http://www.plantsoftheworldonline.org/taxon/urn:lsid:ipni.org:names:52681-1
Acanthaceae	Odontonema	hondurense	Odontonema hondurense	(Lindau) D.N.Gibson	Odontonema hondurense (Lindau) D.N.Gibson	Fieldiana, Bot. 34(6): 74 (1972)	Belize, Guatemala, Honduras, Mexico	Belize, Guatemala, Honduras, Mexico Southeast	unknown	unknown	172457-2	http://www.plantsoftheworldonline.org/taxon/urn:lsid:ipni.org:names:172457-2
Acanthaceae	Odontonema	mortonii	Odontonema mortonii	V.M.Baum	Odontonema mortonii V.M.Baum	Brittonia 34: 430 (1982)	Mexico	Mexico Southwest	unknown	unknown	172467-2	http://www.plantsoftheworldonline.org/taxon/urn:lsid:ipni.org:names:172467-2
Acanthaceae	Odontonema	tubaeforme	Odontonema tubaeforme	(Bertol.) Kuntze	Odontonema tubaeforme (Bertol.) Kuntze	Revis. Gen. Pl. 2: 494 (1891)	Belize, Colombia, Costa Rica, El Salvador, Guatemala, Honduras, Mexico, Nicaragua, Panama	Belize, Colombia, Costa Rica, El Salvador, Guatemala, Honduras, Mexico Gulf, Mexico Southeast, Nicaragua, Panama	Cook Is., Marianas, Samoa, Society Is., Tonga, Trinidad-Tobago, United States	Cook Is., Florida, Hawaii, Marianas, Samoa, Society Is., Tonga, Trinidad-Tobago	172486-2	http://www.plantsoftheworldonline.org/taxon/urn:lsid:ipni.org:names:172486-2
Acanthaceae	Pachystachys	cordata	Pachystachys cordata	(Nees) A.L.A.Cortes	Pachystachys cordata (Nees) A.L.A.Cortes	Nordic J. Bot. 34: 526 (2016)	Colombia, Costa Rica, Ecuador, Mexico, Panama, Peru	Colombia, Costa Rica, Ecuador, Mexico Southeast, Panama, Peru	unknown	unknown	77158461-1	http://www.plantsoftheworldonline.org/taxon/urn:lsid:ipni.org:names:77158461-1
Acanthaceae	Poikilacanthus	capitatus	Poikilacanthus capitatus	(Leonard) Ramamoorthy	Poikilacanthus capitatus (Leonard) Ramamoorthy	Syst. Bot. 14: 151 (1989)	Mexico	Mexico Central, Mexico Southeast, Mexico Southwest	unknown	unknown	283449-2	http://www.plantsoftheworldonline.org/taxon/urn:lsid:ipni.org:names:283449-2
Acanthaceae	Poikilacanthus	foliosepalus	Poikilacanthus foliosepalus	T.F.Daniel	Poikilacanthus foliosepalus T.F.Daniel	Proc. Calif. Acad. Sci. 64(7): 146 (2017)	Mexico	Mexico Southwest	unknown	unknown	77175717-1	http://www.plantsoftheworldonline.org/taxon/urn:lsid:ipni.org:names:77175717-1
Acanthaceae	Poikilacanthus	macranthus	Poikilacanthus macranthus	Lindau	Poikilacanthus macranthus Lindau	Bull. Herb. Boissier 3: 481 (1895)	Costa Rica, Guatemala, Honduras, Mexico, Nicaragua, Panama	Costa Rica, Guatemala, Honduras, Mexico Southeast, Mexico Southwest, Nicaragua, Panama	unknown	unknown	204833-2	http://www.plantsoftheworldonline.org/taxon/urn:lsid:ipni.org:names:204833-2
Acanthaceae	Poikilacanthus	novogalicianus	Poikilacanthus novogalicianus	T.F.Daniel	Poikilacanthus novogalicianus T.F.Daniel	Bull. Torrey Bot. Club 118: 455 (1991)	Mexico	Mexico Southwest	unknown	unknown	960341-1	http://www.plantsoftheworldonline.org/taxon/urn:lsid:ipni.org:names:960341-1
Acanthaceae	Poikilacanthus	pochutlensis	Poikilacanthus pochutlensis	T.F.Daniel	Poikilacanthus pochutlensis T.F.Daniel	Proc. Calif. Acad. Sci. 64(7): 147 (2017)	Mexico	Mexico Southwest	unknown	unknown	77175718-1	http://www.plantsoftheworldonline.org/taxon/urn:lsid:ipni.org:names:77175718-1
Acanthaceae	Pseuderanthemum	alatum	Pseuderanthemum alatum	(Nees) Radlk.	Pseuderanthemum alatum (Nees) Radlk.	Sitzungsber. Math.-Phys. Cl. Konigl. Bayer. Akad. Wiss. Munchen 13: 286 (1884 publ. 1883)	Guatemala, Honduras, Mexico, Nicaragua	Guatemala, Honduras, Mexico Central, Mexico Gulf, Mexico Northeast, Mexico Southeast, Mexico Southwest, Nicaragua	unknown	unknown	53187-1	http://www.plantsoftheworldonline.org/taxon/urn:lsid:ipni.org:names:53187-1
Acanthaceae	Pseuderanthemum	cuspidatum	Pseuderanthemum cuspidatum	(Nees) Radlk.	Pseuderanthemum cuspidatum (Nees) Radlk.	Sitzungsber. Math.-Phys. Cl. Konigl. Bayer. Akad. Wiss. Munchen 13: 286 (1884 publ. 1883)	Colombia, Costa Rica, El Salvador, Guatemala, Honduras, Mexico, Nicaragua, Panama, Peru, Venezuela	Colombia, Costa Rica, El Salvador, Guatemala, Honduras, Mexico Central, Mexico Gulf, Mexico Northeast, Mexico Southeast, Mexico Southwest, Nicaragua, Panama, Peru, Venezuela	unknown	unknown	53231-1	http://www.plantsoftheworldonline.org/taxon/urn:lsid:ipni.org:names:53231-1
Acanthaceae	Pseuderanthemum	fasciculatum	Pseuderanthemum fasciculatum	(Kuntze) Leonard	Pseuderanthemum fasciculatum (Kuntze) Leonard	Bull. Misc. Inform. Kew 1938: 69 (1938)	Costa Rica, El Salvador, Mexico, Nicaragua	Costa Rica, El Salvador, Mexico Central, Mexico Gulf, Mexico Northeast, Mexico Southeast, Mexico Southwest, Nicaragua	unknown	unknown	211150-2	http://www.plantsoftheworldonline.org/taxon/urn:lsid:ipni.org:names:211150-2
Acanthaceae	Pseuderanthemum	floribundum	Pseuderanthemum floribundum	T.F.Daniel	Pseuderanthemum floribundum T.F.Daniel	Contr. Univ. Michigan Herb. 19: 274 (1993)	Mexico	Mexico Southwest	unknown	unknown	305111-2	http://www.plantsoftheworldonline.org/taxon/urn:lsid:ipni.org:names:305111-2
Acanthaceae	Pseuderanthemum	guerrerense	Pseuderanthemum guerrerense	Cruz Duran & S.Valencia	Pseuderanthemum guerrerense Cruz Duran & S.Valencia	Novon 24: 127 (2015)	Mexico	Mexico Southwest	unknown	unknown	77153693-1	http://www.plantsoftheworldonline.org/taxon/urn:lsid:ipni.org:names:77153693-1
Acanthaceae	Pseuderanthemum	hispidulum	Pseuderanthemum hispidulum	(Nees) Radlk.	Pseuderanthemum hispidulum (Nees) Radlk.	Sitzungsber. Math.-Phys. Cl. Konigl. Bayer. Akad. Wiss. Munchen 13: 286 (1884 publ. 1883)	Mexico	Mexico Central, Mexico Gulf, Mexico Northeast, Mexico Southeast, Mexico Southwest	unknown	unknown	53260-1	http://www.plantsoftheworldonline.org/taxon/urn:lsid:ipni.org:names:53260-1
Acanthaceae	Pseuderanthemum	pihuamoense	Pseuderanthemum pihuamoense	T.F.Daniel	Pseuderanthemum pihuamoense T.F.Daniel	Madrono 31: 86 (1984)	Mexico	Mexico Southwest	unknown	unknown	211165-2	http://www.plantsoftheworldonline.org/taxon/urn:lsid:ipni.org:names:211165-2
Acanthaceae	Pseuderanthemum	praecox	Pseuderanthemum praecox	(Benth.) Leonard	Pseuderanthemum praecox (Benth.) Leonard	J. Washington Acad. Sci. 31: 99 (1941)	Costa Rica, El Salvador, Guatemala, Honduras, Mexico	Costa Rica, El Salvador, Guatemala, Honduras, Mexico Central, Mexico Gulf, Mexico Northeast, Mexico Northwest, Mexico Southeast, Mexico Southwest	unknown	unknown	211169-2	http://www.plantsoftheworldonline.org/taxon/urn:lsid:ipni.org:names:211169-2
Acanthaceae	Pseuderanthemum	standleyi	Pseuderanthemum standleyi	Leonard	Pseuderanthemum standleyi Leonard	Publ. Field Mus. Nat. Hist., Bot. Ser. 18: 1246 (1938)	Costa Rica, Mexico, Nicaragua, Panama	Costa Rica, Mexico Central, Mexico Northeast, Mexico Southwest, Nicaragua, Panama	unknown	unknown	211171-2	http://www.plantsoftheworldonline.org/taxon/urn:lsid:ipni.org:names:211171-2
Acanthaceae	Pseuderanthemum	verapazense	Pseuderanthemum verapazense	Donn.Sm.	Pseuderanthemum verapazense Donn.Sm.	Bot. Gaz. 48: 299 (1909)	Belize, Guatemala, Honduras, Mexico	Belize, Guatemala, Honduras, Mexico Gulf, Mexico Southeast	unknown	unknown	211177-2	http://www.plantsoftheworldonline.org/taxon/urn:lsid:ipni.org:names:211177-2
Acanthaceae	Ruellia	alboviolacea	Ruellia alboviolacea	Lindau	Ruellia alboviolacea Lindau	Bull. Herb. Boissier, ser. 2, 4: 318 (1904)	Mexico	Mexico Southwest	unknown	unknown	224034-2	http://www.plantsoftheworldonline.org/taxon/urn:lsid:ipni.org:names:224034-2
Acanthaceae	Ruellia	amoena	Ruellia amoena	Sesse & Moc.	Ruellia amoena Sesse & Moc.	Naturaleza (Mexico City), ser. 2, 1(App.): 100 (1889)	Mexico	Mexico Southwest	unknown	unknown	53780-1	http://www.plantsoftheworldonline.org/taxon/urn:lsid:ipni.org:names:53780-1
Acanthaceae	Ruellia	blechum	Ruellia blechum	L.	Ruellia blechum L.	Syst. Nat. ed. 10. 2: 1120 (1759)	Bahamas, Belize, Bolivia, Cayman Is., Colombia, Costa Rica, Cuba, Dominican Republic, Ecuador, El Salvador, French Guiana, Galapagos, Guatemala, Guyana, Haiti, Honduras, Jamaica, Leeward Is., Mexico, Nicaragua, Panama, Peru, Puerto Rico, Southwest Caribbean, Suriname, Trinidad-Tobago, Venezuela, Windward Is.	Bahamas, Belize, Bolivia, Cayman Is., Colombia, Costa Rica, Cuba, Dominican Republic, Ecuador, El Salvador, French Guiana, Galapagos, Guatemala, Guyana, Haiti, Honduras, Jamaica, Leeward Is., Mexico Central, Mexico Gulf, Mexico Northeast, Mexico Northwest, Mexico Southeast, Mexico Southwest, Nicaragua, Panama, Peru, Puerto Rico, Southwest Caribbean, Suriname, Trinidad-Tobago, Venezuela, Windward …	Brazil, Caroline Is., Fiji, Marianas, Marshall Is., Nauru, Papua New Guinea, Solomon Islands, Taiwan, United States	Brazil Northeast, Brazil Southeast, Brazil West-Central, Caroline Is., Fiji, Florida, Hawaii, Louisiana, Marianas, Marshall Is., Nauru, Solomon Is., Taiwan	224052-2	http://www.plantsoftheworldonline.org/taxon/urn:lsid:ipni.org:names:224052-2
Acanthaceae	Ruellia	bourgaei	Ruellia bourgaei	Hemsl.	Ruellia bourgaei Hemsl.	Diagn. Pl. Nov. Mexic.: 35 (1879)	Mexico	Mexico Central, Mexico Gulf, Mexico Northeast, Mexico Southwest	unknown	unknown	53856-1	http://www.plantsoftheworldonline.org/taxon/urn:lsid:ipni.org:names:53856-1
Acanthaceae	Ruellia	breedlovei	Ruellia breedlovei	T.F.Daniel	Ruellia breedlovei T.F.Daniel	Contr. Univ. Michigan Herb. 17: 145 (1990)	Mexico	Mexico Southeast	unknown	unknown	284441-2	http://www.plantsoftheworldonline.org/taxon/urn:lsid:ipni.org:names:284441-2
Acanthaceae	Ruellia	californica	Ruellia californica	(Vasey & Rose) I.M.Johnst.	Ruellia californica (Vasey & Rose) I.M.Johnst.	Proc. Calif. Acad. Sci., ser. 4, 12: 1171 (1924)	Mexico	Mexico Northwest	unknown	unknown	224057-2	http://www.plantsoftheworldonline.org/taxon/urn:lsid:ipni.org:names:224057-2
Acanthaceae	Ruellia	cedilloi	Ruellia cedilloi	Ramamoorthy	Ruellia cedilloi Ramamoorthy	Pl. Syst. Evol. 180: 222 (1992)	Mexico	Mexico Southwest	unknown	unknown	305538-2	http://www.plantsoftheworldonline.org/taxon/urn:lsid:ipni.org:names:305538-2
Acanthaceae	Ruellia	ciliatiflora	Ruellia ciliatiflora	Hook.	Ruellia ciliatiflora Hook.	Bot. Mag. 66: t. 3718 (1839)	Argentina, Belize, Bolivia, Brazil, Colombia, Costa Rica, Cuba, Dominican Republic, El Salvador, Guatemala, Haiti, Honduras, Mexico, Netherlands Antilles, Nicaragua, Panama, Paraguay, Peru, United States	Alabama, Argentina Northeast, Argentina Northwest, Arizona, Belize, Bolivia, Brazil West-Central, Colombia, Costa Rica, Cuba, Dominican Republic, El Salvador, Guatemala, Haiti, Honduras, Mexico Central, Mexico Gulf, Mexico Northeast, Mexico Northwest, Mexico Southeast, Mexico Southwest, Netherlands Antilles, Nicaragua, Panama, Paraguay, Peru, Texas	India, United States, Venezuela	Arkansas, Florida, India, Louisiana, Mississippi, Venezuela	53920-1	http://www.plantsoftheworldonline.org/taxon/urn:lsid:ipni.org:names:53920-1
Acanthaceae	Ruellia	comonduensis	Ruellia comonduensis	T.F.Daniel	Ruellia comonduensis T.F.Daniel	Brittonia 51: 124 (1999)	Mexico	Mexico Northwest	unknown	unknown	318238-2	http://www.plantsoftheworldonline.org/taxon/urn:lsid:ipni.org:names:318238-2
Acanthaceae	Ruellia	conzattii	Ruellia conzattii	Standl.	Ruellia conzattii Standl.	Proc. Biol. Soc. Washington 37: 47 (1924)	Mexico	Mexico Southwest	unknown	unknown	224095-2	http://www.plantsoftheworldonline.org/taxon/urn:lsid:ipni.org:names:224095-2
Acanthaceae	Ruellia	corzoi	Ruellia corzoi	Tharp & F.A.Barkley	Ruellia corzoi Tharp & F.A.Barkley	Amer. Midl. Naturalist 42: 49 (1949)	Mexico, United States	Mexico Northeast, Texas	unknown	unknown	224098-2	http://www.plantsoftheworldonline.org/taxon/urn:lsid:ipni.org:names:224098-2
Acanthaceae	Ruellia	costaricensis	Ruellia costaricensis	(Oerst.) E.A.Tripp & McDade	Ruellia costaricensis (Oerst.) E.A.Tripp & McDade	Brittonia 59: 209 (2007)	Costa Rica, Mexico, Nicaragua, Panama	Costa Rica, Mexico Northeast, Mexico Southwest, Nicaragua, Panama	unknown	unknown	77088779-1	http://www.plantsoftheworldonline.org/taxon/urn:lsid:ipni.org:names:77088779-1
Acanthaceae	Ruellia	discolor	Ruellia discolor	Lecchi ex Colla	Ruellia discolor Lecchi ex Colla	Hortus Ripul., App. 2: 356 (1826)	Mexico	Mexico Central, Mexico Southwest	unknown	unknown	54010-1	http://www.plantsoftheworldonline.org/taxon/urn:lsid:ipni.org:names:54010-1
Acanthaceae	Ruellia	donnell-smithii	Ruellia donnell-smithii	Leonard	Ruellia donnell-smithii Leonard	J. Washington Acad. Sci. 31: 97 (1941)	El Salvador, Guatemala, Mexico	El Salvador, Guatemala, Mexico Northeast, Mexico Southeast, Mexico Southwest	unknown	unknown	224104-2	http://www.plantsoftheworldonline.org/taxon/urn:lsid:ipni.org:names:224104-2
Acanthaceae	Ruellia	drushelii	Ruellia drushelii	Tharp & F.A.Barkley	Ruellia drushelii Tharp & F.A.Barkley	Amer. Midl. Naturalist 42: 41 (1949)	Mexico, United States	Mexico Northeast, Texas	unknown	unknown	224105-2	http://www.plantsoftheworldonline.org/taxon/urn:lsid:ipni.org:names:224105-2
Acanthaceae	Ruellia	edwardsae	Ruellia edwardsae	Tharp & F.A.Barkley	Ruellia edwardsae Tharp & F.A.Barkley	Amer. Midl. Naturalist 42: 12 (1949)	Mexico, United States	Mexico Northeast, Texas	unknown	unknown	224108-2	http://www.plantsoftheworldonline.org/taxon/urn:lsid:ipni.org:names:224108-2
Acanthaceae	Ruellia	erythropus	Ruellia erythropus	(Nees) Lindau	Ruellia erythropus (Nees) Lindau	H.G.A.Engler &amp; K.A.E.Prantl, Nat. Pflanzenfam. 4(3b): 311 (1895)	Argentina, Bolivia, Brazil, Mexico, Paraguay, Venezuela	Argentina Northeast, Argentina Northwest, Bolivia, Brazil South, Brazil Southeast, Brazil West-Central, Mexico Gulf, Mexico Northeast, Mexico Southeast, Mexico Southwest, Paraguay, Venezuela	unknown	unknown	224111-2	http://www.plantsoftheworldonline.org/taxon/urn:lsid:ipni.org:names:224111-2
Acanthaceae	Ruellia	eumorphantha	Ruellia eumorphantha	Lindau	Ruellia eumorphantha Lindau	Annuaire Conserv. Jard. Bot. Geneve 2: 38 (1898)	Mexico	Mexico Southwest	unknown	unknown	224113-2	http://www.plantsoftheworldonline.org/taxon/urn:lsid:ipni.org:names:224113-2
Acanthaceae	Ruellia	foetida	Ruellia foetida	Humb. & Bonpl. ex Willd.	Ruellia foetida Humb. & Bonpl. ex Willd.	Enum. Pl.: 656 (1809)	Mexico	Mexico Central, Mexico Gulf, Mexico Northeast, Mexico Northwest, Mexico Southeast, Mexico Southwest	unknown	unknown	54070-1	http://www.plantsoftheworldonline.org/taxon/urn:lsid:ipni.org:names:54070-1
Acanthaceae	Ruellia	foliosepala	Ruellia foliosepala	T.F.Daniel	Ruellia foliosepala T.F.Daniel	Proc. Calif. Acad. Sci., ser. 4, 59: 109 (2008)	Mexico	Mexico Southwest	unknown	unknown	60448204-2	http://www.plantsoftheworldonline.org/taxon/urn:lsid:ipni.org:names:60448204-2
Acanthaceae	Ruellia	fruticosa	Ruellia fruticosa	Sesse & Moc. ex DC.	Ruellia fruticosa Sesse & Moc. ex DC.	Calques Fl. Mexique 2: 1070 (1874)	Mexico	Mexico Central, Mexico Southwest	unknown	unknown	224118-2	http://www.plantsoftheworldonline.org/taxon/urn:lsid:ipni.org:names:224118-2
Acanthaceae	Ruellia	galeottii	Ruellia galeottii	Leonard	Ruellia galeottii Leonard	Bull. Misc. Inform. Kew 1938: 59 (1938)	Mexico	Mexico Central, Mexico Southwest	unknown	unknown	224121-2	http://www.plantsoftheworldonline.org/taxon/urn:lsid:ipni.org:names:224121-2
Acanthaceae	Ruellia	geminiflora	Ruellia geminiflora	Kunth	Ruellia geminiflora Kunth	F.W.H.von Humboldt, A.J.A.Bonpland &amp; C.S.Kunth, Nov. Gen. Sp. 2: 240 (1818)	Argentina, Belize, Bolivia, Brazil, Colombia, Costa Rica, Cuba, Dominican Republic, Ecuador, El Salvador, French Guiana, Guatemala, Guyana, Haiti, Honduras, Jamaica, Mexico, Nicaragua, Panama, Paraguay, Peru, Suriname, Trinidad-Tobago, Venezuela	Argentina Northeast, Belize, Bolivia, Brazil North, Brazil Northeast, Brazil South, Brazil Southeast, Brazil West-Central, Colombia, Costa Rica, Cuba, Dominican Republic, Ecuador, El Salvador, French Guiana, Guatemala, Guyana, Haiti, Honduras, Jamaica, Mexico Central, Mexico Gulf, Mexico Northeast, Mexico Southeast, Mexico Southwest, Nicaragua, Panama, Paraguay, Peru, Suriname, Trinidad-Tobago, V…	unknown	unknown	54085-1	http://www.plantsoftheworldonline.org/taxon/urn:lsid:ipni.org:names:54085-1
Acanthaceae	Ruellia	guerrerensis	Ruellia guerrerensis	T.F.Daniel	Ruellia guerrerensis T.F.Daniel	Contr. Univ. Michigan Herb. 19: 278 (1993)	Mexico	Mexico Southwest	unknown	unknown	303899-2	http://www.plantsoftheworldonline.org/taxon/urn:lsid:ipni.org:names:303899-2
Acanthaceae	Ruellia	harveyana	Ruellia harveyana	Stapf	Ruellia harveyana Stapf	Bot. Mag. 139: t. 8485 (1913)	Belize, Guatemala, Honduras, Mexico	Belize, Guatemala, Honduras, Mexico Gulf, Mexico Southeast, Mexico Southwest	unknown	unknown	224144-2	http://www.plantsoftheworldonline.org/taxon/urn:lsid:ipni.org:names:224144-2
Acanthaceae	Ruellia	hirsutoglandulosa	Ruellia hirsutoglandulosa	(Oerst.) Hemsl.	Ruellia hirsutoglandulosa (Oerst.) Hemsl.	Biol. Cent.-Amer., Bot. 2: 505 (1882)	Mexico	Mexico Central, Mexico Gulf, Mexico Northeast, Mexico Southwest	unknown	unknown	54144-1	http://www.plantsoftheworldonline.org/taxon/urn:lsid:ipni.org:names:54144-1
Acanthaceae	Ruellia	hookeriana	Ruellia hookeriana	(Nees) Hemsl.	Ruellia hookeriana (Nees) Hemsl.	Biol. Cent.-Amer., Bot. 2: 505 (1882)	Belize, El Salvador, Guatemala, Honduras, Mexico, Nicaragua	Belize, El Salvador, Guatemala, Honduras, Mexico Central, Mexico Gulf, Mexico Northeast, Mexico Northwest, Mexico Southeast, Mexico Southwest, Nicaragua	unknown	unknown	54155-1	http://www.plantsoftheworldonline.org/taxon/urn:lsid:ipni.org:names:54155-1
Acanthaceae	Ruellia	humboldtiana	Ruellia humboldtiana	(Nees) Lindau	Ruellia humboldtiana (Nees) Lindau	Bull. Herb. Boissier 3: 366 (1895)	Colombia, Ecuador, Mexico, Venezuela	Colombia, Ecuador, Mexico Southwest, Venezuela	unknown	unknown	54157-1	http://www.plantsoftheworldonline.org/taxon/urn:lsid:ipni.org:names:54157-1
Acanthaceae	Ruellia	hygrophiloides	Ruellia hygrophiloides	(Nees) Hemsl.	Ruellia hygrophiloides (Nees) Hemsl.	Biol. Cent.-Amer., Bot. 2: 505 (1882)	Mexico	Mexico Southwest	unknown	unknown	54168-1	http://www.plantsoftheworldonline.org/taxon/urn:lsid:ipni.org:names:54168-1
Acanthaceae	Ruellia	intermedia	Ruellia intermedia	Leonard	Ruellia intermedia Leonard	J. Washington Acad. Sci. 17: 512 (1927)	Mexico	Mexico Central, Mexico Northeast, Mexico Northwest, Mexico Southeast, Mexico Southwest	unknown	unknown	224161-2	http://www.plantsoftheworldonline.org/taxon/urn:lsid:ipni.org:names:224161-2
Acanthaceae	Ruellia	inundata	Ruellia inundata	Kunth	Ruellia inundata Kunth	F.W.H.von Humboldt, A.J.A.Bonpland &amp; C.S.Kunth, Nov. Gen. Sp. 2: 239 (1818)	Colombia, Costa Rica, Ecuador, El Salvador, Guatemala, Honduras, Mexico, Netherlands Antilles, Nicaragua, Panama, Venezuela	Colombia, Costa Rica, Ecuador, El Salvador, Guatemala, Honduras, Mexico Central, Mexico Gulf, Mexico Northeast, Mexico Northwest, Mexico Southeast, Mexico Southwest, Netherlands Antilles, Nicaragua, Panama, Venezuela	unknown	unknown	54193-1	http://www.plantsoftheworldonline.org/taxon/urn:lsid:ipni.org:names:54193-1
Acanthaceae	Ruellia	jaliscana	Ruellia jaliscana	Standl.	Ruellia jaliscana Standl.	Contr. U.S. Natl. Herb. 23: 1334 (1926)	Mexico	Mexico Southwest	unknown	unknown	224164-2	http://www.plantsoftheworldonline.org/taxon/urn:lsid:ipni.org:names:224164-2
Acanthaceae	Ruellia	jimulcensis	Ruellia jimulcensis	Villarreal	Ruellia jimulcensis Villarreal	Sida 18: 223 (1998)	Mexico	Mexico Northeast	unknown	unknown	316584-2	http://www.plantsoftheworldonline.org/taxon/urn:lsid:ipni.org:names:316584-2
Acanthaceae	Ruellia	jussieuoides	Ruellia jussieuoides	Schltdl. & Cham.	Ruellia jussieuoides Schltdl. & Cham.	Linnaea 6: 370 (1831)	Bolivia, Brazil, Costa Rica, Ecuador, Guatemala, Mexico, Nicaragua, Panama, Peru	Bolivia, Brazil Southeast, Brazil West-Central, Costa Rica, Ecuador, Guatemala, Mexico Central, Mexico Gulf, Mexico Southeast, Mexico Southwest, Nicaragua, Panama, Peru	unknown	unknown	54203-1	http://www.plantsoftheworldonline.org/taxon/urn:lsid:ipni.org:names:54203-1
Acanthaceae	Ruellia	lactea	Ruellia lactea	Cav.	Ruellia lactea Cav.	Icon. 3: 28 (1795)	Mexico	Mexico Central, Mexico Gulf, Mexico Northeast, Mexico Northwest, Mexico Southeast, Mexico Southwest	unknown	unknown	54211-1	http://www.plantsoftheworldonline.org/taxon/urn:lsid:ipni.org:names:54211-1
Acanthaceae	Ruellia	lanatoglandulosa	Ruellia lanatoglandulosa	(Nees) Lindau	Ruellia lanatoglandulosa (Nees) Lindau	H.G.A.Engler &amp; K.A.E.Prantl, Nat. Pflanzenfam. 4(3b): 310 (1895)	Mexico	Mexico Central, Mexico Northeast	unknown	unknown	224166-2	http://www.plantsoftheworldonline.org/taxon/urn:lsid:ipni.org:names:224166-2
Acanthaceae	Ruellia	laslobasensis	Ruellia laslobasensis	E.A.Tripp	Ruellia laslobasensis E.A.Tripp	Syst. Bot. 35: 649 (2010)	Mexico	Mexico Southwest	unknown	unknown	77111799-1	http://www.plantsoftheworldonline.org/taxon/urn:lsid:ipni.org:names:77111799-1
Acanthaceae	Ruellia	latibracteata	Ruellia latibracteata	D.N.Gibson	Ruellia latibracteata D.N.Gibson	Fieldiana, Bot. 34(6): 79 (1972)	Guatemala, Honduras, Mexico, Nicaragua	Guatemala, Honduras, Mexico Gulf, Mexico Northeast, Mexico Southeast, Mexico Southwest, Nicaragua	unknown	unknown	224169-2	http://www.plantsoftheworldonline.org/taxon/urn:lsid:ipni.org:names:224169-2
Acanthaceae	Ruellia	leucantha	Ruellia leucantha	Brandegee	Ruellia leucantha Brandegee	Zoe 5: 109 (1901)	Mexico	Mexico Northwest	unknown	unknown	224174-2	http://www.plantsoftheworldonline.org/taxon/urn:lsid:ipni.org:names:224174-2
Acanthaceae	Ruellia	longepetiolata	Ruellia longepetiolata	(Oerst.) Hemsl.	Ruellia longepetiolata (Oerst.) Hemsl.	Biol. Cent.-Amer., Bot. 2: 506 (1882)	Mexico	Mexico Central, Mexico Gulf, Mexico Northeast	Australia, El Salvador, Reunion	El Salvador, New South Wales, Queensland, Reunion	54242-1	http://www.plantsoftheworldonline.org/taxon/urn:lsid:ipni.org:names:54242-1
Acanthaceae	Ruellia	macrophylla	Ruellia macrophylla	Vahl	Ruellia macrophylla Vahl	Symb. Bot. 2: 72 (1791)	Colombia, Cuba, Jamaica, Mexico, Panama, Venezuela	Colombia, Cuba, Jamaica, Mexico Southeast, Panama, Venezuela	Trinidad-Tobago, Windward Is.	Trinidad-Tobago, Windward Is.	54277-1	http://www.plantsoftheworldonline.org/taxon/urn:lsid:ipni.org:names:54277-1
Acanthaceae	Ruellia	matagalpae	Ruellia matagalpae	Lindau	Ruellia matagalpae Lindau	Bull. Herb. Boissier 3: 361 (1895)	Belize, Costa Rica, Guatemala, Honduras, Mexico, Nicaragua	Belize, Costa Rica, Guatemala, Honduras, Mexico Southeast, Mexico Southwest, Nicaragua	unknown	unknown	224195-2	http://www.plantsoftheworldonline.org/taxon/urn:lsid:ipni.org:names:224195-2
Acanthaceae	Ruellia	matudae	Ruellia matudae	Leonard	Ruellia matudae Leonard	Contr. Univ. Michigan Herb. 6: 63 (1941)	Mexico	Mexico Southeast	unknown	unknown	224197-2	http://www.plantsoftheworldonline.org/taxon/urn:lsid:ipni.org:names:224197-2
Acanthaceae	Ruellia	maya	Ruellia maya	T.F.Daniel	Ruellia maya T.F.Daniel	Proc. Calif. Acad. Sci., ser. 4, 48: 273 (1995)	Guatemala, Mexico	Guatemala, Mexico Gulf, Mexico Southeast, Mexico Southwest	unknown	unknown	303722-2	http://www.plantsoftheworldonline.org/taxon/urn:lsid:ipni.org:names:303722-2
Acanthaceae	Ruellia	mcvaughii	Ruellia mcvaughii	T.F.Daniel	Ruellia mcvaughii T.F.Daniel	Contr. Univ. Michigan Herb. 17: 159 (1990)	Mexico	Mexico Southwest	unknown	unknown	284444-2	http://www.plantsoftheworldonline.org/taxon/urn:lsid:ipni.org:names:284444-2
Acanthaceae	Ruellia	megasphaera	Ruellia megasphaera	Lindau	Ruellia megasphaera Lindau	Bull. Herb. Boissier 3: 364 (1895)	El Salvador, Guatemala, Mexico	El Salvador, Guatemala, Mexico Central, Mexico Gulf, Mexico Southeast, Mexico Southwest	unknown	unknown	224198-2	http://www.plantsoftheworldonline.org/taxon/urn:lsid:ipni.org:names:224198-2
Acanthaceae	Ruellia	metziae	Ruellia metziae	Tharp	Ruellia metziae Tharp	Amer. Midl. Naturalist 42: 19 (1949)	Mexico, United States	Mexico Northeast, Texas	unknown	unknown	224200-2	http://www.plantsoftheworldonline.org/taxon/urn:lsid:ipni.org:names:224200-2
Acanthaceae	Ruellia	muelleri	Ruellia muelleri	Tharp & F.A.Barkley	Ruellia muelleri Tharp & F.A.Barkley	Amer. Midl. Naturalist 42: 21 (1949)	Mexico, United States	Mexico Northeast, Texas	unknown	unknown	224208-2	http://www.plantsoftheworldonline.org/taxon/urn:lsid:ipni.org:names:224208-2
Acanthaceae	Ruellia	novogaliciana	Ruellia novogaliciana	T.F.Daniel	Ruellia novogaliciana T.F.Daniel	Contr. Univ. Michigan Herb. 17: 157 (1990)	Mexico	Mexico Southwest	unknown	unknown	284445-2	http://www.plantsoftheworldonline.org/taxon/urn:lsid:ipni.org:names:284445-2
Acanthaceae	Ruellia	oaxacana	Ruellia oaxacana	Leonard	Ruellia oaxacana Leonard	Bull. Misc. Inform. Kew 1938: 60 (1938)	Mexico	Mexico Central, Mexico Southwest	unknown	unknown	224225-2	http://www.plantsoftheworldonline.org/taxon/urn:lsid:ipni.org:names:224225-2
Acanthaceae	Ruellia	ovalifolia	Ruellia ovalifolia	(Oerst.) Hemsl.	Ruellia ovalifolia (Oerst.) Hemsl.	Biol. Cent.-Amer., Bot. 2: 506 (1882)	Mexico	Mexico Southwest	unknown	unknown	54369-1	http://www.plantsoftheworldonline.org/taxon/urn:lsid:ipni.org:names:54369-1
Acanthaceae	Ruellia	paniculata	Ruellia paniculata	L.	Ruellia paniculata L.	Sp. Pl.: 635 (1753)	Belize, Brazil, Colombia, Costa Rica, Cuba, El Salvador, Guatemala, Honduras, Jamaica, Mexico, Nicaragua, Panama, Venezuela	Belize, Brazil Northeast, Brazil Southeast, Brazil West-Central, Colombia, Costa Rica, Cuba, El Salvador, Guatemala, Honduras, Jamaica, Mexico Gulf, Mexico Northeast, Mexico Northwest, Mexico Southeast, Mexico Southwest, Nicaragua, Panama, Venezuela	unknown	unknown	54389-1	http://www.plantsoftheworldonline.org/taxon/urn:lsid:ipni.org:names:54389-1
Acanthaceae	Ruellia	panucana	Ruellia panucana	Lindau	Ruellia panucana Lindau	Bull. Herb. Boissier 3: 363 (1895)	Mexico	Mexico Gulf	unknown	unknown	224238-2	http://www.plantsoftheworldonline.org/taxon/urn:lsid:ipni.org:names:224238-2
Acanthaceae	Ruellia	parryi	Ruellia parryi	A.Gray	Ruellia parryi A.Gray	Syn. Fl. N. Amer. 2(1): 326 (1878)	Mexico, United States	Mexico Northeast, Mexico Northwest, New Mexico, Texas	unknown	unknown	54393-1	http://www.plantsoftheworldonline.org/taxon/urn:lsid:ipni.org:names:54393-1
Acanthaceae	Ruellia	parva	Ruellia parva	Hemsl.	Ruellia parva Hemsl.	Biol. Cent.-Amer., Bot. 2: 506 (1882)	Mexico	Mexico Central, Mexico Gulf, Mexico Southeast, Mexico Southwest	unknown	unknown	54394-1	http://www.plantsoftheworldonline.org/taxon/urn:lsid:ipni.org:names:54394-1
Acanthaceae	Ruellia	pedunculata	Ruellia pedunculata	Torr. ex A.Gray	Ruellia pedunculata Torr. ex A.Gray	Syn. Fl. N. Amer. 2(1): 325 (1878)	Mexico, United States	Arkansas, Florida, Georgia, Illinois, Louisiana, Mexico Gulf, Mexico Northeast, Mississippi, Missouri, Oklahoma, Pennsylvania, South Carolina, Texas	unknown	unknown	54411-1	http://www.plantsoftheworldonline.org/taxon/urn:lsid:ipni.org:names:54411-1
Acanthaceae	Ruellia	pereducta	Ruellia pereducta	Standl.	Ruellia pereducta Standl.	Publ. Carnegie Inst. Wash. 461: 89 (1935)	Belize, Guatemala, Mexico, Nicaragua	Belize, Guatemala, Mexico Gulf, Mexico Southeast, Mexico Southwest, Nicaragua	unknown	unknown	317069-2	http://www.plantsoftheworldonline.org/taxon/urn:lsid:ipni.org:names:317069-2
Acanthaceae	Ruellia	petiolaris	Ruellia petiolaris	(Nees) T.F.Daniel	Ruellia petiolaris (Nees) T.F.Daniel	Contr. Univ. Michigan Herb. 17: 139 (1990)	Mexico	Mexico Southeast, Mexico Southwest	unknown	unknown	948280-1	http://www.plantsoftheworldonline.org/taxon/urn:lsid:ipni.org:names:948280-1
Acanthaceae	Ruellia	pringlei	Ruellia pringlei	Fernald	Ruellia pringlei Fernald	Proc. Amer. Acad. Arts 43: 67 (1907)	Mexico	Mexico Northeast, Mexico Southwest	unknown	unknown	224254-2	http://www.plantsoftheworldonline.org/taxon/urn:lsid:ipni.org:names:224254-2
Acanthaceae	Ruellia	puberula	Ruellia puberula	(Leonard) Tharp & F.A.Barkley	Ruellia puberula (Leonard) Tharp & F.A.Barkley	Amer. Midl. Naturalist 42: 17 (1949)	Guatemala, Honduras, Mexico	Guatemala, Honduras, Mexico Gulf, Mexico Southeast, Mexico Southwest	unknown	unknown	224257-2	http://www.plantsoftheworldonline.org/taxon/urn:lsid:ipni.org:names:224257-2
Acanthaceae	Ruellia	pulcherrima	Ruellia pulcherrima	T.Anderson ex Hemsl.	Ruellia pulcherrima T.Anderson ex Hemsl.	Biol. Cent.-Amer., Bot. 2: 507 (1882)	Mexico	Mexico Central, Mexico Gulf, Mexico Northeast, Mexico Southeast, Mexico Southwest	unknown	unknown	54463-1	http://www.plantsoftheworldonline.org/taxon/urn:lsid:ipni.org:names:54463-1
Acanthaceae	Ruellia	sarukhaniana	Ruellia sarukhaniana	Ramamoorthy	Ruellia sarukhaniana Ramamoorthy	Ann. Missouri Bot. Gard. 75: 1664 (1988 publ. 1989)	Mexico	Mexico Southwest	unknown	unknown	937153-1	http://www.plantsoftheworldonline.org/taxon/urn:lsid:ipni.org:names:937153-1
Acanthaceae	Ruellia	simplex	Ruellia simplex	C.Wright	Ruellia simplex C.Wright	Anales Acad. Ci. Med. Habana 6: 321 (1870)	Argentina, Bolivia, Brazil, Cayman Is., Costa Rica, Cuba, Dominican Republic, Ecuador, Guatemala, Haiti, Honduras, Jamaica, Leeward Is., Mexico, Panama, Paraguay, Peru, Puerto Rico, Trinidad-Tobago, United States, Uruguay, Windward Is.	Argentina Northeast, Argentina Northwest, Bolivia, Brazil Northeast, Brazil South, Brazil Southeast, Brazil West-Central, Cayman Is., Costa Rica, Cuba, Dominican Republic, Ecuador, Florida, Guatemala, Haiti, Honduras, Jamaica, Leeward Is., Louisiana, Mexico Central, Mexico Gulf, Mexico Northeast, Mexico Northwest, Mexico Southeast, Mexico Southwest, Panama, Paraguay, Peru, Puerto Rico, Texas, Tri…	Andaman Is., Bangladesh, Bermuda, Cook Is., Galapagos, Gambia, India, Indonesia, East Timor, Myanmar, Papua New Guinea, Solomon Islands, South China Sea, United States, Venezuela	Alabama, Andaman Is., Assam, Bangladesh, Bermuda, Cook Is., Galapagos, Gambia, Georgia, Hawaii, Lesser Sunda Is., Mississippi, Myanmar, Solomon Is., South Carolina, South China Sea, Venezuela	54585-1	http://www.plantsoftheworldonline.org/taxon/urn:lsid:ipni.org:names:54585-1
Acanthaceae	Ruellia	sororia	Ruellia sororia	Standl.	Ruellia sororia Standl.	Contr. U.S. Natl. Herb. 23: 1333 (1926)	Mexico	Mexico Southwest	unknown	unknown	224286-2	http://www.plantsoftheworldonline.org/taxon/urn:lsid:ipni.org:names:224286-2
Acanthaceae	Ruellia	spissa	Ruellia spissa	Leonard	Ruellia spissa Leonard	Bull. Misc. Inform. Kew 1938: 61 (1938)	Guatemala, Mexico	Guatemala, Mexico Central, Mexico Northeast, Mexico Southeast, Mexico Southwest	unknown	unknown	224288-2	http://www.plantsoftheworldonline.org/taxon/urn:lsid:ipni.org:names:224288-2
Acanthaceae	Ruellia	stemonacanthoides	Ruellia stemonacanthoides	(Oerst.) Hemsl.	Ruellia stemonacanthoides (Oerst.) Hemsl.	Biol. Cent.-Amer., Bot. 2: 507 (1882)	Costa Rica, Guatemala, Mexico, Nicaragua	Costa Rica, Guatemala, Mexico Gulf, Mexico Southeast, Mexico Southwest, Nicaragua	unknown	unknown	54612-1	http://www.plantsoftheworldonline.org/taxon/urn:lsid:ipni.org:names:54612-1
Acanthaceae	Ruellia	tuberosa	Ruellia tuberosa	L.	Ruellia tuberosa L.	Sp. Pl.: 635 (1753)	Aruba, Bahamas, Cayman Is., Colombia, Cuba, Dominican Republic, French Guiana, Guatemala, Guyana, Haiti, Honduras, Jamaica, Leeward Is., Mexico, Netherlands Antilles, Peru, Puerto Rico, Southwest Caribbean, Suriname, Trinidad-Tobago, Turks-Caicos Is., Venezuela, Venezuelan Antilles, Windward Is.	Aruba, Bahamas, Cayman Is., Colombia, Cuba, Dominican Republic, French Guiana, Guatemala, Guyana, Haiti, Honduras, Jamaica, Leeward Is., Mexico Gulf, Mexico Northeast, Mexico Northwest, Mexico Southeast, Mexico Southwest, Netherlands Antilles, Peru, Puerto Rico, Southwest Caribbean, Suriname, Trinidad-Tobago, Turks-Caicos Is., Venezuela, Venezuelan Antilles, Windward Is.	Andaman Is., Bangladesh, Cambodia, China, India, Indonesia, East Timor, Kenya, Laos, Malaysia, Myanmar, Nepal, New Caledonia, Nicobar Is., Pakistan, Panama, Seychelles, Sri Lanka, Sudan, Taiwan, Tanzania, Thailand, Vietnam	Andaman Is., Assam, Bangladesh, Cambodia, China South-Central, India, Kenya, Laos, Lesser Sunda Is., Malaya, Myanmar, Nepal, New Caledonia, Nicobar Is., Pakistan, Panama, Seychelles, Sri Lanka, Sudan, Taiwan, Tanzania, Thailand, Vietnam	54671-1	http://www.plantsoftheworldonline.org/taxon/urn:lsid:ipni.org:names:54671-1
Acanthaceae	Ruellia	tubiflora	Ruellia tubiflora	Kunth	Ruellia tubiflora Kunth	F.W.H.von Humboldt, A.J.A.Bonpland &amp; C.S.Kunth, Nov. Gen. Sp. 2: 241 (1818)	Colombia, Costa Rica, Ecuador, Mexico, Panama	Colombia, Costa Rica, Ecuador, Mexico Southeast, Panama	unknown	unknown	54673-1	http://www.plantsoftheworldonline.org/taxon/urn:lsid:ipni.org:names:54673-1
Acanthaceae	Ruellia	tuxtlensis	Ruellia tuxtlensis	Ramamoorthy & Y.H.Uribe	Ruellia tuxtlensis Ramamoorthy & Y.H.Uribe	Pl. Syst. Evol. 159: 162 (1988)	Mexico	Mexico Gulf, Mexico Southwest	unknown	unknown	284447-2	http://www.plantsoftheworldonline.org/taxon/urn:lsid:ipni.org:names:284447-2
Acanthaceae	Spathacanthus	hahnianus	Spathacanthus hahnianus	Baill.	Spathacanthus hahnianus Baill.	Hist. Pl. 10: 444 (1891)	Guatemala, Honduras, Mexico	Guatemala, Honduras, Mexico Central, Mexico Gulf, Mexico Southeast, Mexico Southwest	unknown	unknown	241140-2	http://www.plantsoftheworldonline.org/taxon/urn:lsid:ipni.org:names:241140-2
Acanthaceae	Spathacanthus	magdalenae	Spathacanthus magdalenae	Cast.-Campos	Spathacanthus magdalenae Cast.-Campos	Nordic J. Bot. 31: 449 (2013)	Mexico	Mexico Gulf	unknown	unknown	77131205-1	http://www.plantsoftheworldonline.org/taxon/urn:lsid:ipni.org:names:77131205-1
Acanthaceae	Spathacanthus	parviflorus	Spathacanthus parviflorus	Leonard	Spathacanthus parviflorus Leonard	Proc. Biol. Soc. Washington 50: 15 (1937)	Guatemala, Mexico	Guatemala, Mexico Gulf, Mexico Southeast	unknown	unknown	241142-2	http://www.plantsoftheworldonline.org/taxon/urn:lsid:ipni.org:names:241142-2
Acanthaceae	Staurogyne	miqueliana	Staurogyne miqueliana	Kuntze	Staurogyne miqueliana Kuntze	Revis. Gen. Pl. 2: 497 (1891)	Brazil, Costa Rica, French Guiana, Guyana, Mexico, Nicaragua, Panama, Suriname, Venezuela	Brazil North, Brazil West-Central, Costa Rica, French Guiana, Guyana, Mexico Southwest, Nicaragua, Panama, Suriname, Venezuela	unknown	unknown	243615-2	http://www.plantsoftheworldonline.org/taxon/urn:lsid:ipni.org:names:243615-2
Acanthaceae	Stenandrium	barbatum	Stenandrium barbatum	Torr. & A.Gray	Stenandrium barbatum Torr. & A.Gray	Pacif. Railr. Rep. Pope, Bot. 2(4): 168 (1857)	Mexico, United States	Mexico Northeast, New Mexico, Texas	unknown	unknown	244496-2	http://www.plantsoftheworldonline.org/taxon/urn:lsid:ipni.org:names:244496-2
Acanthaceae	Stenandrium	chameranthemoideum	Stenandrium chameranthemoideum	Oerst.	Stenandrium chameranthemoideum Oerst.	Vidensk. Meddel. Naturhist. Foren. Kjobenhavn 1854:139 (1854)	Honduras, Mexico	Honduras, Mexico Gulf, Mexico Southeast, Mexico Southwest	unknown	unknown	55405-1	http://www.plantsoftheworldonline.org/taxon/urn:lsid:ipni.org:names:55405-1
Acanthaceae	Stenandrium	dulce	Stenandrium dulce	(Cav.) Nees	Stenandrium dulce (Cav.) Nees	A.P.de Candolle, Prodr. 11: 282 (1847)	Argentina, Bolivia, Brazil, Chile, Colombia, Ecuador, Guatemala, Mexico, Paraguay, Peru, United States, Uruguay	Argentina Northeast, Argentina Northwest, Bolivia, Brazil South, Brazil West-Central, Chile Central, Colombia, Ecuador, Florida, Georgia, Guatemala, Mexico Central, Mexico Gulf, Mexico Northeast, Mexico Northwest, Mexico Southeast, Mexico Southwest, Paraguay, Peru, Texas, Uruguay	unknown	unknown	55411-1	http://www.plantsoftheworldonline.org/taxon/urn:lsid:ipni.org:names:55411-1
Acanthaceae	Stenandrium	manchonense	Stenandrium manchonense	T.F.Daniel	Stenandrium manchonense T.F.Daniel	Ann. Missouri Bot. Gard. 71: 1033 (1984 publ. 1985)	Mexico	Mexico Southwest	unknown	unknown	285547-2	http://www.plantsoftheworldonline.org/taxon/urn:lsid:ipni.org:names:285547-2
Acanthaceae	Stenandrium	nanum	Stenandrium nanum	(Standl.) T.F.Daniel	Stenandrium nanum (Standl.) T.F.Daniel	Ann. Missouri Bot. Gard. 71: 1033 (1984 publ. 1985)	Mexico	Mexico Southeast	unknown	unknown	285548-2	http://www.plantsoftheworldonline.org/taxon/urn:lsid:ipni.org:names:285548-2
Acanthaceae	Stenandrium	pedunculatum	Stenandrium pedunculatum	(Donn.Sm.) Leonard	Stenandrium pedunculatum (Donn.Sm.) Leonard	J. Washington Acad. Sci. 32: 187 (1942)	El Salvador, Guatemala, Honduras, Mexico, Nicaragua	El Salvador, Guatemala, Honduras, Mexico Southeast, Mexico Southwest, Nicaragua	unknown	unknown	244523-2	http://www.plantsoftheworldonline.org/taxon/urn:lsid:ipni.org:names:244523-2
Acanthaceae	Stenandrium	pilosulum	Stenandrium pilosulum	(S.F.Blake) T.F.Daniel	Stenandrium pilosulum (S.F.Blake) T.F.Daniel	Ann. Missouri Bot. Gard. 71: 1039 (1984 publ. 1985)	Mexico	Mexico Northeast, Mexico Northwest	unknown	unknown	285550-2	http://www.plantsoftheworldonline.org/taxon/urn:lsid:ipni.org:names:285550-2
Acanthaceae	Stenandrium	subcordatum	Stenandrium subcordatum	Standl.	Stenandrium subcordatum Standl.	J. Arnold Arbor. 11: 48 (1930)	Guatemala, Mexico	Guatemala, Mexico Central, Mexico Gulf, Mexico Southeast	unknown	unknown	244532-2	http://www.plantsoftheworldonline.org/taxon/urn:lsid:ipni.org:names:244532-2
Acanthaceae	Stenandrium	verticillatum	Stenandrium verticillatum	Brandegee	Stenandrium verticillatum Brandegee	Zoe 5: 237 (1907)	Mexico	Mexico Central, Mexico Northeast, Mexico Southwest	unknown	unknown	244536-2	http://www.plantsoftheworldonline.org/taxon/urn:lsid:ipni.org:names:244536-2
Acanthaceae	Stenostephanus	alushii	Stenostephanus alushii	T.F.Daniel	Stenostephanus alushii T.F.Daniel	Contr. Univ. Michigan Herb. 22: 59 (1999)	Mexico	Mexico Southeast	unknown	unknown	1008941-1	http://www.plantsoftheworldonline.org/taxon/urn:lsid:ipni.org:names:1008941-1
Acanthaceae	Stenostephanus	azureus	Stenostephanus azureus	(D.N.Gibson) T.F.Daniel	Stenostephanus azureus (D.N.Gibson) T.F.Daniel	Proc. Calif. Acad. Sci. 61: 368 (2010)	Guatemala, Mexico	Guatemala, Mexico Gulf, Mexico Southeast	unknown	unknown	77104991-1	http://www.plantsoftheworldonline.org/taxon/urn:lsid:ipni.org:names:77104991-1
Acanthaceae	Stenostephanus	breedlovei	Stenostephanus breedlovei	T.F.Daniel	Stenostephanus breedlovei T.F.Daniel	Proc. Calif. Acad. Sci., ser. 4, 48: 277 (1995)	Mexico	Mexico Southeast	unknown	unknown	303723-2	http://www.plantsoftheworldonline.org/taxon/urn:lsid:ipni.org:names:303723-2
Acanthaceae	Stenostephanus	chiapensis	Stenostephanus chiapensis	T.F.Daniel	Stenostephanus chiapensis T.F.Daniel	Proc. Calif. Acad. Sci., ser. 4, 48: 278 (1995)	Mexico	Mexico Southeast	unknown	unknown	306670-2	http://www.plantsoftheworldonline.org/taxon/urn:lsid:ipni.org:names:306670-2
Acanthaceae	Stenostephanus	glaber	Stenostephanus glaber	(Leonard) T.F.Daniel	Stenostephanus glaber (Leonard) T.F.Daniel	Proc. Calif. Acad. Sci., ser. 4, 48: 280 (1995)	Guatemala, Mexico	Guatemala, Mexico Gulf, Mexico Northeast, Mexico Southeast, Mexico Southwest	unknown	unknown	981976-1	http://www.plantsoftheworldonline.org/taxon/urn:lsid:ipni.org:names:981976-1
Acanthaceae	Stenostephanus	gracilis	Stenostephanus gracilis	(Oerst.) T.F.Daniel	Stenostephanus gracilis (Oerst.) T.F.Daniel	Proc. Calif. Acad. Sci., ser. 4, 48: 280 (1995)	Costa Rica, Guatemala, Mexico	Costa Rica, Guatemala, Mexico Central, Mexico Gulf, Mexico Southeast, Mexico Southwest	unknown	unknown	981977-1	http://www.plantsoftheworldonline.org/taxon/urn:lsid:ipni.org:names:981977-1
Acanthaceae	Stenostephanus	guerrerensis	Stenostephanus guerrerensis	T.F.Daniel	Stenostephanus guerrerensis T.F.Daniel	Contr. Univ. Michigan Herb. 22: 69 (1999)	Mexico	Mexico Southwest	unknown	unknown	318385-2	http://www.plantsoftheworldonline.org/taxon/urn:lsid:ipni.org:names:318385-2
Acanthaceae	Stenostephanus	haematodes	Stenostephanus haematodes	(Schltdl.) T.F.Daniel	Stenostephanus haematodes (Schltdl.) T.F.Daniel	Contr. Univ. Michigan Herb. 22: 71 (1999)	Mexico	Mexico Central, Mexico Gulf, Mexico Northeast, Mexico Southwest	unknown	unknown	1008943-1	http://www.plantsoftheworldonline.org/taxon/urn:lsid:ipni.org:names:1008943-1
Acanthaceae	Stenostephanus	harleyi	Stenostephanus harleyi	(Wassh.) T.F.Daniel	Stenostephanus harleyi (Wassh.) T.F.Daniel	Contr. Univ. Michigan Herb. 22: 77 (1999)	Mexico	Mexico Southwest	unknown	unknown	1008944-1	http://www.plantsoftheworldonline.org/taxon/urn:lsid:ipni.org:names:1008944-1
Acanthaceae	Stenostephanus	latilabris	Stenostephanus latilabris	(D.N.Gibson) T.F.Daniel	Stenostephanus latilabris (D.N.Gibson) T.F.Daniel	Proc. Calif. Acad. Sci., ser. 4, 48: 281 (1995)	Mexico	Mexico Southeast	unknown	unknown	981978-1	http://www.plantsoftheworldonline.org/taxon/urn:lsid:ipni.org:names:981978-1
Acanthaceae	Stenostephanus	leiorhachis	Stenostephanus leiorhachis	(Lindau) Hammel	Stenostephanus leiorhachis (Lindau) Hammel	Aliso 36: 41 (2018 publ. 2019)	Colombia, Costa Rica, Guatemala, Mexico, Nicaragua, Panama, Peru, Venezuela	Colombia, Costa Rica, Guatemala, Mexico Southeast, Mexico Southwest, Nicaragua, Panama, Peru, Venezuela	unknown	unknown	60478486-2	http://www.plantsoftheworldonline.org/taxon/urn:lsid:ipni.org:names:60478486-2
Acanthaceae	Stenostephanus	madrensis	Stenostephanus madrensis	T.F.Daniel	Stenostephanus madrensis T.F.Daniel	Contr. Univ. Michigan Herb. 22: 79 (1999)	Honduras, Mexico	Honduras, Mexico Southwest	unknown	unknown	1008945-1	http://www.plantsoftheworldonline.org/taxon/urn:lsid:ipni.org:names:1008945-1
Acanthaceae	Stenostephanus	monolophus	Stenostephanus monolophus	(Donn.Sm.) T.F.Daniel	Stenostephanus monolophus (Donn.Sm.) T.F.Daniel	Proc. Calif. Acad. Sci., ser. 4, 48: 281 (1995)	Guatemala, Mexico	Guatemala, Mexico Southeast, Mexico Southwest	unknown	unknown	981979-1	http://www.plantsoftheworldonline.org/taxon/urn:lsid:ipni.org:names:981979-1
Acanthaceae	Stenostephanus	oaxacanus	Stenostephanus oaxacanus	T.F.Daniel	Stenostephanus oaxacanus T.F.Daniel	Contr. Univ. Michigan Herb. 22: 83 (1999)	Mexico	Mexico Southwest	unknown	unknown	1008946-1	http://www.plantsoftheworldonline.org/taxon/urn:lsid:ipni.org:names:1008946-1
Acanthaceae	Stenostephanus	purpusii	Stenostephanus purpusii	(Brandegee) T.F.Daniel	Stenostephanus purpusii (Brandegee) T.F.Daniel	Proc. Calif. Acad. Sci., ser. 4, 48: 281 (1995)	Mexico	Mexico Southeast	unknown	unknown	981980-1	http://www.plantsoftheworldonline.org/taxon/urn:lsid:ipni.org:names:981980-1
Acanthaceae	Stenostephanus	ruberrimus	Stenostephanus ruberrimus	(D.N.Gibson) T.F.Daniel	Stenostephanus ruberrimus (D.N.Gibson) T.F.Daniel	Proc. Calif. Acad. Sci. 61: 371 (2010)	Guatemala, Mexico	Guatemala, Mexico Southeast	unknown	unknown	77104992-1	http://www.plantsoftheworldonline.org/taxon/urn:lsid:ipni.org:names:77104992-1
Acanthaceae	Stenostephanus	silvaticus	Stenostephanus silvaticus	(Nees) T.F.Daniel	Stenostephanus silvaticus (Nees) T.F.Daniel	Proc. Calif. Acad. Sci., ser. 4, 48: 281 (1995)	Costa Rica, Mexico, Panama	Costa Rica, Mexico Gulf, Mexico Southeast, Mexico Southwest, Panama	unknown	unknown	981981-1	http://www.plantsoftheworldonline.org/taxon/urn:lsid:ipni.org:names:981981-1
Acanthaceae	Stenostephanus	tacanensis	Stenostephanus tacanensis	(Acosta & R.Fernandez) T.F.Daniel	Stenostephanus tacanensis (Acosta & R.Fernandez) T.F.Daniel	Proc. Calif. Acad. Sci., ser. 4, 48: 281 (1995)	Mexico	Mexico Southeast	unknown	unknown	981982-1	http://www.plantsoftheworldonline.org/taxon/urn:lsid:ipni.org:names:981982-1
Acanthaceae	Streblacanthus	monospermus	Streblacanthus monospermus	Kuntze	Streblacanthus monospermus Kuntze	Revis. Gen. Pl. 2: 497 (1891)	Costa Rica, Mexico, Panama	Costa Rica, Mexico Southwest, Panama	unknown	unknown	246418-2	http://www.plantsoftheworldonline.org/taxon/urn:lsid:ipni.org:names:246418-2
Acanthaceae	Streblacanthus	parviflorus	Streblacanthus parviflorus	Leonard	Streblacanthus parviflorus Leonard	J. Washington Acad. Sci. 31: 103 (1941)	Guatemala, Mexico	Guatemala, Mexico Gulf, Mexico Southwest	unknown	unknown	285687-2	http://www.plantsoftheworldonline.org/taxon/urn:lsid:ipni.org:names:285687-2
Acanthaceae	Tabascina	lindenii	Tabascina lindenii	Baill.	Tabascina lindenii Baill.	Hist. Pl. 10: 445 (1891)	Mexico	Mexico Southeast	unknown	unknown	248610-2	http://www.plantsoftheworldonline.org/taxon/urn:lsid:ipni.org:names:248610-2
Acanthaceae	Tetramerium	abditum	Tetramerium abditum	(Brandegee) T.F.Daniel	Tetramerium abditum (Brandegee) T.F.Daniel	Syst. Bot. Monogr. 12: 113 (1986)	Mexico	Mexico Northeast, Mexico Northwest, Mexico Southwest	unknown	unknown	285944-2	http://www.plantsoftheworldonline.org/taxon/urn:lsid:ipni.org:names:285944-2
Acanthaceae	Tetramerium	aureum	Tetramerium aureum	Rose	Tetramerium aureum Rose	Contr. U.S. Natl. Herb. 1: 349 (1895)	Mexico	Mexico Central, Mexico Gulf, Mexico Northeast	unknown	unknown	251710-2	http://www.plantsoftheworldonline.org/taxon/urn:lsid:ipni.org:names:251710-2
Acanthaceae	Tetramerium	butterwickianum	Tetramerium butterwickianum	T.F.Daniel	Tetramerium butterwickianum T.F.Daniel	Syst. Bot. Monogr. 12: 89 (1986)	Mexico	Mexico Southwest	unknown	unknown	285946-2	http://www.plantsoftheworldonline.org/taxon/urn:lsid:ipni.org:names:285946-2
Acanthaceae	Tetramerium	carranzae	Tetramerium carranzae	T.F.Daniel	Tetramerium carranzae T.F.Daniel	Novon 13: 43 (2003)	Mexico	Mexico Gulf, Mexico Northeast	unknown	unknown	327079-2	http://www.plantsoftheworldonline.org/taxon/urn:lsid:ipni.org:names:327079-2
Acanthaceae	Tetramerium	crenatum	Tetramerium crenatum	T.F.Daniel	Tetramerium crenatum T.F.Daniel	Syst. Bot. Monogr. 12: 85 (1986)	Mexico	Mexico Southwest	unknown	unknown	285947-2	http://www.plantsoftheworldonline.org/taxon/urn:lsid:ipni.org:names:285947-2
Acanthaceae	Tetramerium	diffusum	Tetramerium diffusum	Rose	Tetramerium diffusum Rose	Contr. U.S. Natl. Herb. 1: 349 (1895)	Mexico	Mexico Southwest	unknown	unknown	251713-2	http://www.plantsoftheworldonline.org/taxon/urn:lsid:ipni.org:names:251713-2
Acanthaceae	Tetramerium	emilyanum	Tetramerium emilyanum	T.F.Daniel	Tetramerium emilyanum T.F.Daniel	Syst. Bot. Monogr. 12: 74 (1986)	Mexico	Mexico Southwest	unknown	unknown	285949-2	http://www.plantsoftheworldonline.org/taxon/urn:lsid:ipni.org:names:285949-2
Acanthaceae	Tetramerium	fruticosum	Tetramerium fruticosum	Brandegee	Tetramerium fruticosum Brandegee	Zoe 5: 171 (1903)	Mexico	Mexico Northwest	unknown	unknown	251715-2	http://www.plantsoftheworldonline.org/taxon/urn:lsid:ipni.org:names:251715-2
Acanthaceae	Tetramerium	glandulosum	Tetramerium glandulosum	Oerst.	Tetramerium glandulosum Oerst.	Vidensk. Meddel. Naturhist. Foren. Kjobenhavn 1854: 171 (1855)	Mexico	Mexico Central, Mexico Northeast, Mexico Northwest, Mexico Southwest	unknown	unknown	56138-1	http://www.plantsoftheworldonline.org/taxon/urn:lsid:ipni.org:names:56138-1
Acanthaceae	Tetramerium	glutinosum	Tetramerium glutinosum	Lindau ex Loes.	Tetramerium glutinosum Lindau ex Loes.	Bull. Herb. Boissier 2: 565 (1894)	Mexico	Mexico Central, Mexico Southwest	unknown	unknown	251717-2	http://www.plantsoftheworldonline.org/taxon/urn:lsid:ipni.org:names:251717-2
Acanthaceae	Tetramerium	guerrerense	Tetramerium guerrerense	T.F.Daniel	Tetramerium guerrerense T.F.Daniel	Syst. Bot. Monogr. 12: 101 (1986)	Mexico	Mexico Southwest	unknown	unknown	285950-2	http://www.plantsoftheworldonline.org/taxon/urn:lsid:ipni.org:names:285950-2
Acanthaceae	Tetramerium	langlassei	Tetramerium langlassei	Hopp	Tetramerium langlassei Hopp	Ann. Missouri Bot. Gard. 24: 523 (1937)	Mexico	Mexico Central, Mexico Gulf, Mexico Southwest	unknown	unknown	56144-1	http://www.plantsoftheworldonline.org/taxon/urn:lsid:ipni.org:names:56144-1
Acanthaceae	Tetramerium	mcvaughii	Tetramerium mcvaughii	T.F.Daniel	Tetramerium mcvaughii T.F.Daniel	Syst. Bot. Monogr. 12: 92 (1986)	Mexico	Mexico Southwest	unknown	unknown	285951-2	http://www.plantsoftheworldonline.org/taxon/urn:lsid:ipni.org:names:285951-2
Acanthaceae	Tetramerium	nemorum	Tetramerium nemorum	Brandegee	Tetramerium nemorum Brandegee	Univ. Calif. Publ. Bot. 4: 386 (1913)	Guatemala, Honduras, Mexico, Nicaragua	Guatemala, Honduras, Mexico Gulf, Mexico Southeast, Nicaragua	unknown	unknown	251725-2	http://www.plantsoftheworldonline.org/taxon/urn:lsid:ipni.org:names:251725-2
Acanthaceae	Tetramerium	nervosum	Tetramerium nervosum	Nees	Tetramerium nervosum Nees	G.Bentham, Bot. Voy. Sulphur: 148 (1846)	Colombia, Costa Rica, El Salvador, Galapagos, Guatemala, Honduras, Mexico, Nicaragua, Panama, Peru, United States, Venezuela	Arizona, Colombia, Costa Rica, El Salvador, Galapagos, Guatemala, Honduras, Mexico Central, Mexico Gulf, Mexico Northeast, Mexico Northwest, Mexico Southeast, Mexico Southwest, New Mexico, Nicaragua, Panama, Peru, Texas, Venezuela	unknown	unknown	56148-1	http://www.plantsoftheworldonline.org/taxon/urn:lsid:ipni.org:names:56148-1
Acanthaceae	Tetramerium	oaxacanum	Tetramerium oaxacanum	T.F.Daniel	Tetramerium oaxacanum T.F.Daniel	Syst. Bot. Monogr. 12: 77 (1986)	Mexico	Mexico Southeast, Mexico Southwest	unknown	unknown	285952-2	http://www.plantsoftheworldonline.org/taxon/urn:lsid:ipni.org:names:285952-2
Acanthaceae	Tetramerium	obovatum	Tetramerium obovatum	T.F.Daniel	Tetramerium obovatum T.F.Daniel	Syst. Bot. Monogr. 12: 78 (1986)	Mexico	Mexico Southwest	unknown	unknown	285953-2	http://www.plantsoftheworldonline.org/taxon/urn:lsid:ipni.org:names:285953-2
Acanthaceae	Tetramerium	ochoterenae	Tetramerium ochoterenae	(Miranda) T.F.Daniel	Tetramerium ochoterenae (Miranda) T.F.Daniel	Syst. Bot. Monogr. 12: 109 (1986)	Mexico	Mexico Central, Mexico Southwest	unknown	unknown	285954-2	http://www.plantsoftheworldonline.org/taxon/urn:lsid:ipni.org:names:285954-2
Acanthaceae	Tetramerium	rubrum	Tetramerium rubrum	Hopp	Tetramerium rubrum Hopp	Ann. Missouri Bot. Gard. 24: 536 (1937)	Mexico	Mexico Central, Mexico Southwest	unknown	unknown	56154-1	http://www.plantsoftheworldonline.org/taxon/urn:lsid:ipni.org:names:56154-1
Acanthaceae	Tetramerium	rzedowskii	Tetramerium rzedowskii	T.F.Daniel	Tetramerium rzedowskii T.F.Daniel	Syst. Bot. Monogr. 12: 104 (1986)	Mexico	Mexico Southwest	unknown	unknown	285957-2	http://www.plantsoftheworldonline.org/taxon/urn:lsid:ipni.org:names:285957-2
Acanthaceae	Tetramerium	tenuissimum	Tetramerium tenuissimum	Rose	Tetramerium tenuissimum Rose	Contr. U.S. Natl. Herb. 1: 349 (1895)	El Salvador, Guatemala, Mexico	El Salvador, Guatemala, Mexico Central, Mexico Gulf, Mexico Northwest, Mexico Southeast, Mexico Southwest	unknown	unknown	251732-2	http://www.plantsoftheworldonline.org/taxon/urn:lsid:ipni.org:names:251732-2
Acanthaceae	Tetramerium	tetramerioides	Tetramerium tetramerioides	(Lindau) T.F.Daniel	Tetramerium tetramerioides (Lindau) T.F.Daniel	Syst. Bot. Monogr. 12: 82 (1986)	Mexico	Mexico Southwest	unknown	unknown	285960-2	http://www.plantsoftheworldonline.org/taxon/urn:lsid:ipni.org:names:285960-2
Acanthaceae	Tetramerium	vargasiae	Tetramerium vargasiae	T.F.Daniel & Cruz Duran	Tetramerium vargasiae T.F.Daniel & Cruz Duran	Proc. Calif. Acad. Sci., ser. 4, 63: 159 (2016)	Mexico	Mexico Southwest	unknown	unknown	77157477-1	http://www.plantsoftheworldonline.org/taxon/urn:lsid:ipni.org:names:77157477-1
Acanthaceae	Tetramerium	yaquianum	Tetramerium yaquianum	T.F.Daniel	Tetramerium yaquianum T.F.Daniel	Syst. Bot. Monogr. 12: 102 (1986)	Mexico	Mexico Northwest	unknown	unknown	285963-2	http://www.plantsoftheworldonline.org/taxon/urn:lsid:ipni.org:names:285963-2
Acanthaceae	Yeatesia	mabryi	Yeatesia mabryi	Hilsenb.	Yeatesia mabryi Hilsenb.	Syst. Bot. 14: 436 (1989)	Mexico	Mexico Northeast	unknown	unknown	287143-2	http://www.plantsoftheworldonline.org/taxon/urn:lsid:ipni.org:names:287143-2
Acanthaceae	Yeatesia	platystegia	Yeatesia platystegia	(Torr.) Hilsenb.	Yeatesia platystegia (Torr.) Hilsenb.	Syst. Bot. 14: 435 (1989)	Mexico, United States	Mexico Northeast, Texas	unknown	unknown	946962-1	http://www.plantsoftheworldonline.org/taxon/urn:lsid:ipni.org:names:946962-1
Achariaceae	Chiangiodendron	mexicanum	Chiangiodendron mexicanum	Wendt	Chiangiodendron mexicanum Wendt	Syst. Bot. 13: 435 (1988)	Belize, Costa Rica, Mexico	Belize, Costa Rica, Mexico Gulf, Mexico Southeast, Mexico Southwest	unknown	unknown	274503-2	http://www.plantsoftheworldonline.org/taxon/urn:lsid:ipni.org:names:274503-2
Achariaceae	Lindackeria	laurina	Lindackeria laurina	C.Presl	Lindackeria laurina C.Presl	Reliq. Haenk. 2: 89 (1835)	Belize, Colombia, Costa Rica, Guatemala, Mexico, Nicaragua	Belize, Colombia, Costa Rica, Guatemala, Mexico Southeast, Nicaragua	unknown	unknown	111811-1	http://www.plantsoftheworldonline.org/taxon/urn:lsid:ipni.org:names:111811-1
Achariaceae	Mayna	odorata	Mayna odorata	Aubl.	Mayna odorata Aubl.	Hist. Pl. Guiane: 921 (1775)	Bolivia, Brazil, Colombia, Costa Rica, Ecuador, French Guiana, Guyana, Mexico, Panama, Peru, Suriname	Bolivia, Brazil North, Colombia, Costa Rica, Ecuador, French Guiana, Guyana, Mexico Gulf, Panama, Peru, Suriname	unknown	unknown	111855-1	http://www.plantsoftheworldonline.org/taxon/urn:lsid:ipni.org:names:111855-1
Achariaceae	Mayna	suaveolens	Mayna suaveolens	(H.Karst. & Triana) Warb.	Mayna suaveolens (H.Karst. & Triana) Warb.	H.G.A.Engler &amp; K.A.E.Prantl, Nat. Pflanzenfam. 3(6a): 19 (1893)	Colombia, Mexico	Colombia, Mexico Gulf	unknown	unknown	155453-2	http://www.plantsoftheworldonline.org/taxon/urn:lsid:ipni.org:names:155453-2
Achatocarpaceae	Achatocarpus	gracilis	Achatocarpus gracilis	H.Walter	Achatocarpus gracilis H.Walter	H.G.A.Engler (ed.), Pflanzenr., IV, 83: 137 (1909)	Mexico	Mexico Northwest, Mexico Southwest	unknown	unknown	2261-2	http://www.plantsoftheworldonline.org/taxon/urn:lsid:ipni.org:names:2261-2
Achatocarpaceae	Achatocarpus	nigricans	Achatocarpus nigricans	Triana	Achatocarpus nigricans Triana	Ann. Sci. Nat., Bot., ser. 4, 9: 46 (1858)	Bolivia, Colombia, Ecuador, El Salvador, Guatemala, Honduras, Mexico, Nicaragua, Venezuela	Bolivia, Colombia, Ecuador, El Salvador, Guatemala, Honduras, Mexico Gulf, Mexico Northeast, Mexico Southeast, Mexico Southwest, Nicaragua, Venezuela	unknown	unknown	58636-1	http://www.plantsoftheworldonline.org/taxon/urn:lsid:ipni.org:names:58636-1
Achatocarpaceae	Achatocarpus	oaxacanus	Achatocarpus oaxacanus	Standl.	Achatocarpus oaxacanus Standl.	Contr. U.S. Natl. Herb. 23: 264 (1922)	Mexico	Mexico Southeast, Mexico Southwest	unknown	unknown	2267-2	http://www.plantsoftheworldonline.org/taxon/urn:lsid:ipni.org:names:2267-2
Achatocarpaceae	Achatocarpus	pubescens	Achatocarpus pubescens	C.H.Wright	Achatocarpus pubescens C.H.Wright	Bull. Misc. Inform. Kew 1906: 6 (1906)	Colombia, Ecuador, Guatemala, Honduras, Mexico, Nicaragua, Peru	Colombia, Ecuador, Guatemala, Honduras, Mexico Southwest, Nicaragua, Peru	unknown	unknown	2271-2	http://www.plantsoftheworldonline.org/taxon/urn:lsid:ipni.org:names:2271-2
Achatocarpaceae	Phaulothamnus	spinescens	Phaulothamnus spinescens	A.Gray	Phaulothamnus spinescens A.Gray	Proc. Amer. Acad. Arts 20: 294 (1885)	Mexico, United States	Mexico Central, Mexico Northeast, Mexico Northwest, Mexico Southwest, Texas	unknown	unknown	327318-2	http://www.plantsoftheworldonline.org/taxon/urn:lsid:ipni.org:names:327318-2
Actinidiaceae	Saurauia	angustifolia	Saurauia angustifolia	Turcz.	Saurauia angustifolia Turcz.	Bull. Soc. Imp. Naturalistes Moscou 31(I): 242 (1858)	Guatemala, Honduras, Mexico	Guatemala, Honduras, Mexico Southeast, Mexico Southwest	unknown	unknown	829290-1	http://www.plantsoftheworldonline.org/taxon/urn:lsid:ipni.org:names:829290-1
Actinidiaceae	Saurauia	aspera	Saurauia aspera	Turcz.	Saurauia aspera Turcz.	Bull. Soc. Imp. Naturalistes Moscou 32(I): 242 (1858)	Guatemala, Honduras, Mexico, Nicaragua	Guatemala, Honduras, Mexico Gulf, Mexico Northeast, Mexico Southeast, Mexico Southwest, Nicaragua	unknown	unknown	829293-1	http://www.plantsoftheworldonline.org/taxon/urn:lsid:ipni.org:names:829293-1
Actinidiaceae	Saurauia	comitis-rossei	Saurauia comitis-rossei	R.E.Schult.	Saurauia comitis-rossei R.E.Schult.	Bot. Mus. Leafl. 16: 112 (1953)	Mexico	Mexico Southeast, Mexico Southwest	unknown	unknown	228024-2	http://www.plantsoftheworldonline.org/taxon/urn:lsid:ipni.org:names:228024-2
Actinidiaceae	Saurauia	conzattii	Saurauia conzattii	Buscal.	Saurauia conzattii Buscal.	Malpighia 25: 403 (1913)	Honduras, Mexico	Honduras, Mexico Southwest	unknown	unknown	228026-2	http://www.plantsoftheworldonline.org/taxon/urn:lsid:ipni.org:names:228026-2
Actinidiaceae	Saurauia	cuchumatanensis	Saurauia cuchumatanensis	Standl. & Steyerm.	Saurauia cuchumatanensis Standl. & Steyerm.	Publ. Field Mus. Nat. Hist., Bot. Ser. 23: 215 (1947)	Guatemala, Mexico	Guatemala, Mexico Southeast	unknown	unknown	228034-2	http://www.plantsoftheworldonline.org/taxon/urn:lsid:ipni.org:names:228034-2
Actinidiaceae	Saurauia	kegeliana	Saurauia kegeliana	Schltdl.	Saurauia kegeliana Schltdl.	Bot. Zeitung (Berlin) 11: 694 (1853)	El Salvador, Guatemala, Honduras, Mexico	El Salvador, Guatemala, Honduras, Mexico Southeast	unknown	unknown	829345-1	http://www.plantsoftheworldonline.org/taxon/urn:lsid:ipni.org:names:829345-1
Actinidiaceae	Saurauia	leucocarpa	Saurauia leucocarpa	Schltdl.	Saurauia leucocarpa Schltdl.	Linnaea 10: 249 (1836)	El Salvador, Guatemala, Honduras, Mexico	El Salvador, Guatemala, Honduras, Mexico Central, Mexico Gulf, Mexico Northeast, Mexico Southeast, Mexico Southwest	unknown	unknown	829355-1	http://www.plantsoftheworldonline.org/taxon/urn:lsid:ipni.org:names:829355-1
Actinidiaceae	Saurauia	madrensis	Saurauia madrensis	B.T.Keller & Breedlove	Saurauia madrensis B.T.Keller & Breedlove	Syst. Bot. 6: 65 (1981)	Mexico	Mexico Southeast	unknown	unknown	228062-2	http://www.plantsoftheworldonline.org/taxon/urn:lsid:ipni.org:names:228062-2
Actinidiaceae	Saurauia	matudae	Saurauia matudae	Lundell	Saurauia matudae Lundell	Contr. Univ. Michigan Herb. 7: 27 (1942)	Mexico	Mexico Southeast, Mexico Southwest	unknown	unknown	228064-2	http://www.plantsoftheworldonline.org/taxon/urn:lsid:ipni.org:names:228064-2
Actinidiaceae	Saurauia	montana	Saurauia montana	Seem.	Saurauia montana Seem.	Bot. Voy. Herald: 87 (1853)	Costa Rica, Honduras, Mexico, Nicaragua, Panama	Costa Rica, Honduras, Mexico Southeast, Nicaragua, Panama	unknown	unknown	829369-1	http://www.plantsoftheworldonline.org/taxon/urn:lsid:ipni.org:names:829369-1
Actinidiaceae	Saurauia	oreophila	Saurauia oreophila	Hemsl.	Saurauia oreophila Hemsl.	Diagn. Pl. Nov. Mexic.: 3 (1878)	El Salvador, Guatemala, Honduras, Mexico	El Salvador, Guatemala, Honduras, Mexico Gulf, Mexico Southeast, Mexico Southwest	unknown	unknown	829382-1	http://www.plantsoftheworldonline.org/taxon/urn:lsid:ipni.org:names:829382-1
Actinidiaceae	Saurauia	pedunculata	Saurauia pedunculata	Hook.	Saurauia pedunculata Hook.	Hooker&#x27;s Icon. Pl. 4: t. 341 (1840)	Mexico	Mexico Gulf, Mexico Southwest	unknown	unknown	30120623-2	http://www.plantsoftheworldonline.org/taxon/urn:lsid:ipni.org:names:30120623-2
Actinidiaceae	Saurauia	pringlei	Saurauia pringlei	Rose	Saurauia pringlei Rose	Contr. U.S. Natl. Herb. 8: 52 (1903)	Mexico	Mexico Gulf, Mexico Northeast, Mexico Southeast, Mexico Southwest	unknown	unknown	228100-2	http://www.plantsoftheworldonline.org/taxon/urn:lsid:ipni.org:names:228100-2
Actinidiaceae	Saurauia	pubescens	Saurauia pubescens	K.Koch & Linden	Saurauia pubescens K.Koch & Linden	Wochenschr. Vereines Beford. Gartenbaues Konigl. Preuss. Staaten 5: 293 (1862)	Mexico	Mexico Gulf	unknown	unknown	790186-1	http://www.plantsoftheworldonline.org/taxon/urn:lsid:ipni.org:names:790186-1
Actinidiaceae	Saurauia	pustulata	Saurauia pustulata	G.E.Hunter	Saurauia pustulata G.E.Hunter	Ann. Missouri Bot. Gard. 53: 63 (1966)	Mexico	Mexico Southeast, Mexico Southwest	unknown	unknown	228116-2	http://www.plantsoftheworldonline.org/taxon/urn:lsid:ipni.org:names:228116-2
Actinidiaceae	Saurauia	radlkoferi	Saurauia radlkoferi	Buscal.	Saurauia radlkoferi Buscal.	Malpighia 26: 318 (1913)	Mexico	Mexico Central, Mexico Gulf	unknown	unknown	317308-1	http://www.plantsoftheworldonline.org/taxon/urn:lsid:ipni.org:names:317308-1
Actinidiaceae	Saurauia	rubiformis	Saurauia rubiformis	Vatke	Saurauia rubiformis Vatke	Linnaea 40: 221 (1876)	Costa Rica, El Salvador, Guatemala, Honduras, Mexico, Nicaragua, Panama	Costa Rica, El Salvador, Guatemala, Honduras, Mexico Southeast, Nicaragua, Panama	unknown	unknown	829409-1	http://www.plantsoftheworldonline.org/taxon/urn:lsid:ipni.org:names:829409-1
Actinidiaceae	Saurauia	scabrida	Saurauia scabrida	Hemsl.	Saurauia scabrida Hemsl.	Diagn. Pl. Nov. Mexic. 1: 3 (1878)	El Salvador, Guatemala, Honduras, Mexico	El Salvador, Guatemala, Honduras, Mexico Central, Mexico Gulf, Mexico Northeast, Mexico Southeast, Mexico Southwest	unknown	unknown	829417-1	http://www.plantsoftheworldonline.org/taxon/urn:lsid:ipni.org:names:829417-1
Actinidiaceae	Saurauia	selerorum	Saurauia selerorum	Buscal.	Saurauia selerorum Buscal.	Malpighia 25: 8 (1912)	El Salvador, Guatemala, Honduras, Mexico	El Salvador, Guatemala, Honduras, Mexico Southeast	unknown	unknown	228142-2	http://www.plantsoftheworldonline.org/taxon/urn:lsid:ipni.org:names:228142-2
Actinidiaceae	Saurauia	serrata	Saurauia serrata	DC.	Saurauia serrata DC.	Mem. Soc. Phys. Geneve 1: 420 (1822)	Guatemala, Mexico	Guatemala, Mexico Central, Mexico Gulf, Mexico Northeast, Mexico Northwest, Mexico Southeast, Mexico Southwest	unknown	unknown	317945-2	http://www.plantsoftheworldonline.org/taxon/urn:lsid:ipni.org:names:317945-2
Actinidiaceae	Saurauia	villosa	Saurauia villosa	DC.	Saurauia villosa DC.	Mem. Soc. Phys. Geneve 1: 420 (1822)	Guatemala, Honduras, Mexico	Guatemala, Honduras, Mexico Central, Mexico Gulf, Mexico Southeast, Mexico Southwest	unknown	unknown	829442-1	http://www.plantsoftheworldonline.org/taxon/urn:lsid:ipni.org:names:829442-1
Actinidiaceae	Saurauia	yasicae	Saurauia yasicae	Loes.	Saurauia yasicae Loes.	Bot. Jahrb. Syst. 23: 125 (1896)	Belize, Colombia, Costa Rica, El Salvador, Guatemala, Honduras, Mexico, Nicaragua, Panama, Venezuela	Belize, Colombia, Costa Rica, El Salvador, Guatemala, Honduras, Mexico Central, Mexico Gulf, Mexico Northeast, Mexico Southeast, Mexico Southwest, Nicaragua, Panama, Venezuela	unknown	unknown	228173-2	http://www.plantsoftheworldonline.org/taxon/urn:lsid:ipni.org:names:228173-2
Actinidiaceae	Saurauia	zahlbruckneri	Saurauia zahlbruckneri	Buscal.	Saurauia zahlbruckneri Buscal.	Malpighia 25: 14 (1912)	Guatemala, Honduras, Mexico	Guatemala, Honduras, Mexico Southeast	unknown	unknown	317221-1	http://www.plantsoftheworldonline.org/taxon/urn:lsid:ipni.org:names:317221-1
Aizoaceae	Sesuvium	maritimum	Sesuvium maritimum	(Walter) Britton, Sterns & Poggenb.	Sesuvium maritimum (Walter) Britton, Sterns & Poggenb.	Prelim. Cat.: 20 (1888)	Bahamas, Belize, Cayman Is., Cuba, Leeward Is., Mexico, Puerto Rico, United States	Alabama, Bahamas, Belize, Cayman Is., Cuba, Delaware, Florida, Georgia, Illinois, Kansas, Leeward Is., Louisiana, Maryland, Mexico Gulf, Mexico Northeast, Mexico Southwest, Mississippi, New Jersey, New York, North Carolina, Oklahoma, Pennsylvania, Puerto Rico, South Carolina, Texas, Virginia	unknown	unknown	364610-1	http://www.plantsoftheworldonline.org/taxon/urn:lsid:ipni.org:names:364610-1
Aizoaceae	Sesuvium	portulacastrum	Sesuvium portulacastrum	(L.) L.	Sesuvium portulacastrum (L.) L.	Syst. Nat. ed. 10. 2: 1058 (1759)	Aldabra, Angola, Argentina, Aruba, Australia, Bahamas, Bangladesh, Belize, Benin, Bermuda, Bolivia, Brazil, Cambodia, Cameroon, Cape Verde, Cayman Is., Chile, China, Christmas I., Cocos (Keeling) Is., Colombia, Comoros, Cook Is., Costa Rica, Cote d'Ivoire, Cuba, Dominican Republic, Ecuador, El Salvador, Fiji, French Guiana, Gabon, Galapagos, Gambia, Ghana, Gilbert Is., Guatemala, Guinea, Guinea-B…	Alabama, Aldabra, Angola, Argentina Northeast, Argentina Northwest, Argentina South, Aruba, Bahamas, Bangladesh, Belize, Benin, Bermuda, Bolivia, Brazil North, Brazil Northeast, Brazil South, Brazil Southeast, Brazil West-Central, Cambodia, Cameroon, Canary Is., Cape Verde, Cayman Is., Chile North, China Southeast, Christmas I., Cocos (Keeling) Is., Colombia, Comoros, Cook Is., Costa Rica, Cuba, …	United States	Pennsylvania	235145-2	http://www.plantsoftheworldonline.org/taxon/urn:lsid:ipni.org:names:235145-2
Aizoaceae	Sesuvium	revolutifolium	Sesuvium revolutifolium	Ortega	Sesuvium revolutifolium Ortega	Nov. Rar. Pl. Descr. Dec.: 19 (1797)	Mexico, United States	Arizona, Arkansas, California, Colorado, Kansas, Louisiana, Mexico Northeast, Mexico Northwest, Mexico Southwest, Mississippi, Nevada, New Mexico, Oklahoma, Oregon, Texas, Utah	Cape Verde, Iran, Lebanon, Syria, Qatar, United Arab Emirates, Saudi Arabia, Spain, United States, Vietnam	Canary Is., Cape Verde, Gulf States, Hawaii, Iran, Lebanon-Syria, Saudi Arabia, Vietnam	364622-1	http://www.plantsoftheworldonline.org/taxon/urn:lsid:ipni.org:names:364622-1
Aizoaceae	Trianthema	portulacastrum	Trianthema portulacastrum	L.	Trianthema portulacastrum L.	Sp. Pl.: 223 (1753)	Aldabra, Angola, Argentina, Aruba, Bangladesh, Belize, Benin, Bolivia, Burkina Faso, Cambodia, Cameroon, Chad, China, Colombia, Comoros, Costa Rica, Cote d'Ivoire, Cuba, Djibouti, Dominican Republic, Ecuador, El Salvador, Eritrea, Galapagos, Gambia, Ghana, Guatemala, Guinea, Guinea-Bissau, Haiti, Honduras, India, Indonesia, Indonesia, East Timor, Indonesia, Papua New Guinea, Iran, Jamaica, Kenya,…	Aldabra, Angola, Argentina Northeast, Argentina Northwest, Arizona, Arkansas, Aruba, Bangladesh, Belize, Benin, Bolivia, Burkina, California, Cambodia, Cameroon, Chad, China Southeast, Colombia, Comoros, Congo, Costa Rica, Cuba, Djibouti, Dominican Republic, Ecuador, El Salvador, Eritrea, Florida, Galapagos, Gambia, Georgia, Ghana, Guatemala, Guinea, Guinea-Bissau, Gulf States, Hainan, Haiti, Hon…	Australia, Brazil, Palestina, Israel, Jordan, St.Helena, United States	Alabama, Brazil Northeast, Colorado, Hawaii, New South Wales, Northern Territory, Palestine, Queensland, St.Helena, Western Australia	322565-2	http://www.plantsoftheworldonline.org/taxon/urn:lsid:ipni.org:names:322565-2
Alismataceae	Albidella	nymphaeifolia	Albidella nymphaeifolia	(Griseb.) Pichon	Albidella nymphaeifolia (Griseb.) Pichon	Notul. Syst. (Paris) 12: 175 (1946)	Belize, Cuba, Guatemala, Mexico	Belize, Cuba, Guatemala, Mexico Southeast	unknown	unknown	8012-2	http://www.plantsoftheworldonline.org/taxon/urn:lsid:ipni.org:names:8012-2
Alismataceae	Aquarius	cordifolius	Aquarius cordifolius	(L.) Christenh. & Byng	Aquarius cordifolius (L.) Christenh. & Byng	Global Fl. 4: 51 (2018)	Colombia, Cuba, District of Columbia, Dominican Republic, Haiti, Leeward Is., Mexico, United States, Venezuela, Windward Is.	Alabama, Arkansas, Colombia, Cuba, District of Columbia, Dominican Republic, Florida, Georgia, Haiti, Illinois, Indiana, Kansas, Kentucky, Leeward Is., Louisiana, Maryland, Mexico Gulf, Mexico Northeast, Mexico Southeast, Mississippi, Missouri, North Carolina, Oklahoma, South Carolina, Tennessee, Texas, Venezuela, Virginia, Windward Is.	unknown	unknown	77182733-1	http://www.plantsoftheworldonline.org/taxon/urn:lsid:ipni.org:names:77182733-1
Alismataceae	Aquarius	floribundus	Aquarius floribundus	(Seub.) Christenh. & Byng	Aquarius floribundus (Seub.) Christenh. & Byng	Global Fl. 4: 53 (2018)	Argentina, Bolivia, Brazil, Colombia, Costa Rica, Cuba, El Salvador, Guatemala, Honduras, Mexico, Nicaragua, Panama, Paraguay, Peru, Uruguay, Venezuela	Argentina Northeast, Bolivia, Brazil North, Brazil Northeast, Brazil South, Brazil Southeast, Brazil West-Central, Colombia, Costa Rica, Cuba, El Salvador, Guatemala, Honduras, Mexico Gulf, Mexico Southeast, Nicaragua, Panama, Paraguay, Peru, Uruguay, Venezuela	unknown	unknown	77183476-1	http://www.plantsoftheworldonline.org/taxon/urn:lsid:ipni.org:names:77183476-1
Alismataceae	Aquarius	palifolius	Aquarius palifolius	(Nees & Mart.) Christenh. & Byng	Aquarius palifolius (Nees & Mart.) Christenh. & Byng	Global Fl. 4: 53 (2018)	Brazil, Mexico	Brazil Northeast, Brazil Southeast, Mexico Southwest	unknown	unknown	77182882-1	http://www.plantsoftheworldonline.org/taxon/urn:lsid:ipni.org:names:77182882-1
Alismataceae	Aquarius	paniculatus	Aquarius paniculatus	(Micheli) Christenh. & Byng	Aquarius paniculatus (Micheli) Christenh. & Byng	Global Fl. 4: 53 (2018)	Argentina, Bolivia, Brazil, Colombia, Costa Rica, Ecuador, El Salvador, Guyana, Mexico, Nicaragua, Panama, Paraguay, Peru, Venezuela	Argentina Northeast, Bolivia, Brazil North, Brazil Northeast, Brazil South, Brazil Southeast, Brazil West-Central, Colombia, Costa Rica, Ecuador, El Salvador, Guyana, Mexico Gulf, Mexico Southeast, Nicaragua, Panama, Paraguay, Peru, Venezuela	unknown	unknown	77182731-1	http://www.plantsoftheworldonline.org/taxon/urn:lsid:ipni.org:names:77182731-1
Alismataceae	Aquarius	subulatus	Aquarius subulatus	(Mart. ex Schult.f.) Christenh. & Byng	Aquarius subulatus (Mart. ex Schult.f.) Christenh. & Byng	Global Fl. 4: 53 (2018)	Belize, Bolivia, Brazil, Costa Rica, El Salvador, Guatemala, Guyana, Honduras, Mexico, Nicaragua, Panama, Paraguay, Venezuela	Belize, Bolivia, Brazil North, Brazil Northeast, Brazil South, Brazil Southeast, Brazil West-Central, Costa Rica, El Salvador, Guatemala, Guyana, Honduras, Mexico Central, Mexico Gulf, Mexico Northeast, Mexico Northwest, Mexico Southeast, Mexico Southwest, Nicaragua, Panama, Paraguay, Venezuela	unknown	unknown	77183002-1	http://www.plantsoftheworldonline.org/taxon/urn:lsid:ipni.org:names:77183002-1
Alismataceae	Echinodorus	berteroi	Echinodorus berteroi	(Spreng.) Fassett	Echinodorus berteroi (Spreng.) Fassett	Rhodora 57: 139 (1955)	Argentina, Bahamas, Bolivia, Cuba, Dominican Republic, Ecuador, Guyana, Haiti, Jamaica, Leeward Is., Mexico, Netherlands Antilles, Paraguay, Peru, Puerto Rico, Turks-Caicos Is., United States, Venezuela, Windward Is.	Argentina South, Arkansas, Bahamas, Bolivia, California, Cuba, Dominican Republic, Ecuador, Florida, Guyana, Haiti, Illinois, Iowa, Jamaica, Kansas, Kentucky, Leeward Is., Louisiana, Mexico Gulf, Mexico Northeast, Mexico Northwest, Mexico Southeast, Mexico Southwest, Missouri, Nebraska, Netherlands Antilles, Nevada, New Mexico, Ohio, Oklahoma, Paraguay, Peru, Puerto Rico, South Dakota, Tennessee,…	unknown	unknown	88149-2	http://www.plantsoftheworldonline.org/taxon/urn:lsid:ipni.org:names:88149-2
Alismataceae	Helanthium	bolivianum	Helanthium bolivianum	(Rusby) Lehtonen & Myllys	Helanthium bolivianum (Rusby) Lehtonen & Myllys	Cladistics 24: 228 (2008)	Argentina, Bolivia, Brazil, Colombia, Costa Rica, Dominican Republic, Ecuador, El Salvador, Guatemala, Guyana, Honduras, Jamaica, Mexico, Netherlands Antilles, Nicaragua, Panama, Paraguay, Peru, Puerto Rico, Venezuela	Argentina Northeast, Bolivia, Brazil North, Brazil Northeast, Brazil South, Brazil Southeast, Brazil West-Central, Colombia, Costa Rica, Dominican Republic, Ecuador, El Salvador, Guatemala, Guyana, Honduras, Jamaica, Mexico Southeast, Netherlands Antilles, Nicaragua, Panama, Paraguay, Peru, Puerto Rico, Venezuela	Mauritius	Mauritius	77089409-1	http://www.plantsoftheworldonline.org/taxon/urn:lsid:ipni.org:names:77089409-1
Alismataceae	Helanthium	tenellum	Helanthium tenellum	(Mart. ex Schult.f.) J.G.Sm.	Helanthium tenellum (Mart. ex Schult.f.) J.G.Sm.	N.L.Britton, Man. Fl. N. States, ed. 2: 54 (1905)	Argentina, Bolivia, Brazil, Colombia, Costa Rica, Cuba, Dominican Republic, Ecuador, El Salvador, Guatemala, Guyana, Haiti, Honduras, Jamaica, Mexico, Nicaragua, Panama, Paraguay, United States, Venezuela	Alabama, Argentina Northeast, Arkansas, Bolivia, Brazil North, Brazil Northeast, Brazil South, Brazil Southeast, Brazil West-Central, Colombia, Connecticut, Costa Rica, Cuba, Dominican Republic, Ecuador, El Salvador, Florida, Georgia, Guatemala, Guyana, Haiti, Honduras, Illinois, Jamaica, Kansas, Kentucky, Louisiana, Massachusetts, Mexico Gulf, Mexico Southeast, Mississippi, Missouri, New Jersey,…	unknown	unknown	118649-2	http://www.plantsoftheworldonline.org/taxon/urn:lsid:ipni.org:names:118649-2
Alismataceae	Hydrocleys	parviflora	Hydrocleys parviflora	Seub.	Hydrocleys parviflora Seub.	C.F.P.von Martius &amp; auct. suc. (eds.), Fl. Bras. 3(1): 117 (1847)	Bolivia, Brazil, Colombia, Costa Rica, El Salvador, Guatemala, Honduras, Mexico, Nicaragua, Venezuela	Bolivia, Brazil Southeast, Brazil West-Central, Colombia, Costa Rica, El Salvador, Guatemala, Honduras, Mexico Southeast, Nicaragua, Venezuela	unknown	unknown	304114-2	http://www.plantsoftheworldonline.org/taxon/urn:lsid:ipni.org:names:304114-2
Alismataceae	Limnocharis	flava	Limnocharis flava	(L.) Buchenau	Limnocharis flava (L.) Buchenau	Index Crit. Butom. Alism. Juncag.: 13 (1868)	Argentina, Bolivia, Brazil, Colombia, Costa Rica, Cuba, Dominican Republic, Ecuador, El Salvador, Guatemala, Haiti, Honduras, Mexico, Nicaragua, Panama, Paraguay, Peru, Trinidad-Tobago, Venezuela	Argentina Northeast, Argentina Northwest, Bolivia, Brazil North, Brazil Northeast, Brazil Southeast, Colombia, Costa Rica, Cuba, Dominican Republic, Ecuador, El Salvador, Guatemala, Haiti, Honduras, Mexico Gulf, Mexico Northwest, Mexico Southeast, Nicaragua, Panama, Paraguay, Peru, Trinidad-Tobago, Venezuela	Andaman Is., Bangladesh, Cambodia, China, India, Indonesia, Indonesia, Malaysia, Malaysia, Myanmar, Sri Lanka, Thailand, Vietnam, Windward Is.	Andaman Is., Assam, Bangladesh, Borneo, Cambodia, China South-Central, China Southeast, India, Jawa, Malaya, Myanmar, Sri Lanka, Sumatera, Thailand, Vietnam, Windward Is.	58404-1	http://www.plantsoftheworldonline.org/taxon/urn:lsid:ipni.org:names:58404-1
Alismataceae	Limnocharis	laforestii	Limnocharis laforestii	Duchass. ex Griseb.	Limnocharis laforestii Duchass. ex Griseb.	Bonplandia (Hannover) 6: 11 (1858)	Argentina, Bolivia, Brazil, Colombia, Costa Rica, Dominican Republic, Ecuador, El Salvador, Guatemala, Honduras, Mexico, Nicaragua, Panama, Peru, Venezuela	Argentina Northeast, Bolivia, Brazil Northeast, Brazil West-Central, Colombia, Costa Rica, Dominican Republic, Ecuador, El Salvador, Guatemala, Honduras, Mexico Southeast, Mexico Southwest, Nicaragua, Panama, Peru, Venezuela	unknown	unknown	279668-2	http://www.plantsoftheworldonline.org/taxon/urn:lsid:ipni.org:names:279668-2
Alismataceae	Sagittaria	demersa	Sagittaria demersa	J.G.Sm.	Sagittaria demersa J.G.Sm.	N. Amer. Sagittaria: 32 (1894)	Mexico, United States	Mexico Northeast, New Mexico	unknown	unknown	225236-2	http://www.plantsoftheworldonline.org/taxon/urn:lsid:ipni.org:names:225236-2
Alismataceae	Sagittaria	guayanensis	Sagittaria guayanensis	Kunth	Sagittaria guayanensis Kunth	F.W.H.von Humboldt, A.J.A.Bonpland &amp; C.S.Kunth, Nov. Gen. Sp. 1: 250 (1816)	Afghanistan, Argentina, Bangladesh, Bhutan, India, Bolivia, Brazil, Burkina Faso, Cambodia, Cameroon, Chad, China, Colombia, Costa Rica, Cote d'Ivoire, Cuba, Dominican Republic, Ecuador, El Salvador, French Guiana, Gambia, Ghana, Guatemala, Guinea-Bissau, Guyana, Honduras, India, India, Pakistan, Indonesia, Jamaica, Madagascar, Malaysia, Mali, Mexico, Nepal, Nicaragua, Niger, Nigeria, Pakistan, P…	Afghanistan, Argentina Northeast, Assam, Bangladesh, Bolivia, Brazil North, Brazil Northeast, Brazil Southeast, Brazil West-Central, Burkina, Cambodia, Cameroon, Chad, China South-Central, China Southeast, Colombia, Costa Rica, Cuba, Dominican Republic, East Himalaya, Ecuador, El Salvador, French Guiana, Gambia, Ghana, Guatemala, Guinea-Bissau, Guyana, Hainan, Honduras, India, Ivory Coast, Jamaic…	United States	Louisiana	58497-1	http://www.plantsoftheworldonline.org/taxon/urn:lsid:ipni.org:names:58497-1
Alismataceae	Sagittaria	intermedia	Sagittaria intermedia	Micheli	Sagittaria intermedia Micheli	A.L.P.P.de Candolle &amp; A.C.P.de Candolle, Monogr. Phan. 3: 80 (1881)	Colombia, Cuba, Dominican Republic, Haiti, Jamaica, Mexico, Puerto Rico	Colombia, Cuba, Dominican Republic, Haiti, Jamaica, Mexico Southeast, Puerto Rico	unknown	unknown	58510-1	http://www.plantsoftheworldonline.org/taxon/urn:lsid:ipni.org:names:58510-1
Alismataceae	Sagittaria	lancifolia	Sagittaria lancifolia	L.	Sagittaria lancifolia L.	Syst. Nat. ed. 10. 2: 1270 (1759)	Bahamas, Belize, Brazil, Cayman Is., Colombia, Costa Rica, Cuba, Dominican Republic, Ecuador, El Salvador, French Guiana, Guatemala, Guyana, Haiti, Honduras, Jamaica, Mexico, Nicaragua, Panama, Puerto Rico, Suriname, United States, Venezuela, Windward Is.	Alabama, Bahamas, Belize, Brazil North, Brazil Northeast, Cayman Is., Colombia, Costa Rica, Cuba, Dominican Republic, Ecuador, El Salvador, Florida, French Guiana, Georgia, Guatemala, Guyana, Haiti, Honduras, Jamaica, Louisiana, Maryland, Mexico Gulf, Mexico Southeast, Mexico Southwest, Mississippi, Nicaragua, North Carolina, Panama, Puerto Rico, South Carolina, Suriname, Venezuela, Virginia, Win…	Indonesia	Jawa	58516-1	http://www.plantsoftheworldonline.org/taxon/urn:lsid:ipni.org:names:58516-1
Alismataceae	Sagittaria	latifolia	Sagittaria latifolia	Willd.	Sagittaria latifolia Willd.	Sp. Pl. ed. 4. 4: 409 (1805)	Bolivia, Canada, Colombia, Costa Rica, Cuba, District of Columbia, Ecuador, Guatemala, Honduras, Mexico, Nicaragua, Quebec, Rhode I., United States, Venezuela	Alabama, Alberta, Arkansas, Bolivia, British Columbia, California, Colombia, Colorado, Connecticut, Costa Rica, Cuba, Delaware, District of Columbia, Ecuador, Florida, Georgia, Guatemala, Honduras, Illinois, Indiana, Iowa, Kansas, Kentucky, Louisiana, Maine, Manitoba, Maryland, Massachusetts, Mexico Central, Mexico Gulf, Mexico Northeast, Mexico Southeast, Mexico Southwest, Michigan, Minnesota, M…	Austria, Bulgaria, Cook Is., Czech Republic, Slovakia, France, Germany, India, Pakistan, Italy, Puerto Rico, Romania, Russia, Spain, Switzerland, United States	Austria, Bulgaria, Central European Rus, Cook Is., Czechoslovakia, France, Germany, Hawaii, Italy, Puerto Rico, Romania, Spain, Switzerland, West Himalaya	225280-2	http://www.plantsoftheworldonline.org/taxon/urn:lsid:ipni.org:names:225280-2
Alismataceae	Sagittaria	longiloba	Sagittaria longiloba	Engelm. ex J.G.Sm.	Sagittaria longiloba Engelm. ex J.G.Sm.	N. Amer. Sagittaria: 16 (1894)	Mexico, Nicaragua, United States, Venezuela	Arizona, California, Kansas, Mexico Central, Mexico Northeast, Mexico Northwest, Mexico Southwest, Nebraska, New Mexico, Nicaragua, Oklahoma, Texas, Venezuela	India, Pakistan	West Himalaya	60465099-2	http://www.plantsoftheworldonline.org/taxon/urn:lsid:ipni.org:names:60465099-2
Alismataceae	Sagittaria	macrophylla	Sagittaria macrophylla	Zucc.	Sagittaria macrophylla Zucc.	Abh. Math.-Phys. Cl. Konigl. Bayer. Akad. Wiss. 1: 289 (1829-1830 publ. 1832)	Mexico	Mexico Central, Mexico Northwest, Mexico Southwest	unknown	unknown	58524-1	http://www.plantsoftheworldonline.org/taxon/urn:lsid:ipni.org:names:58524-1
Alismataceae	Sagittaria	montevidensis	Sagittaria montevidensis	Cham. & Schltdl.	Sagittaria montevidensis Cham. & Schltdl.	Linnaea 2: 156 (1827)	Argentina, Bolivia, Brazil, Canada, Chile, Ecuador, Mexico, Paraguay, Peru, United States, Uruguay	Alabama, Argentina Northeast, Argentina Northwest, Arkansas, Bolivia, Brazil South, Brazil Southeast, California, Chile Central, Chile South, Colorado, Connecticut, Delaware, Ecuador, Georgia, Illinois, Indiana, Iowa, Kansas, Kentucky, Louisiana, Maine, Maryland, Massachusetts, Mexico Northeast, Mexico Northwest, Mexico Southeast, Michigan, Minnesota, Mississippi, Missouri, Nebraska, New Brunswic…	Indonesia, Leeward Is., Spain, Tanzania, United States	Florida, Jawa, Leeward Is., Spain, Tanzania	58531-1	http://www.plantsoftheworldonline.org/taxon/urn:lsid:ipni.org:names:58531-1
Alismataceae	Sagittaria	platyphylla	Sagittaria platyphylla	(Engelm.) J.G.Sm.	Sagittaria platyphylla (Engelm.) J.G.Sm.	N. Amer. Sagittaria: 55 (1894)	Mexico, Panama, United States	Alabama, Arkansas, Florida, Georgia, Illinois, Kentucky, Louisiana, Mexico Northeast, Mexico Southwest, Mississippi, Missouri, Ohio, Oklahoma, Panama, Pennsylvania, Tennessee, Texas, West Virginia	Armenia, Azerbaijan, Georgia, Australia, Indonesia, Italy, Trinidad-Tobago, United States	Hawaii, Italy, Jawa, South Australia, Transcaucasus, Trinidad-Tobago	58550-1	http://www.plantsoftheworldonline.org/taxon/urn:lsid:ipni.org:names:58550-1
Alstroemeriaceae	Bomarea	acutifolia	Bomarea acutifolia	(Link & Otto) Penny	Bomarea acutifolia (Link & Otto) Penny	Gard. Mag. &amp; Reg. Rural Domest. Improv. 9: 491 (1833)	Costa Rica, El Salvador, Guatemala, Honduras, Mexico, Panama	Costa Rica, El Salvador, Guatemala, Honduras, Mexico Central, Mexico Gulf, Mexico Northeast, Mexico Southeast, Mexico Southwest, Panama	Bolivia	Bolivia	63217-1	http://www.plantsoftheworldonline.org/taxon/urn:lsid:ipni.org:names:63217-1
Alstroemeriaceae	Bomarea	edulis	Bomarea edulis	(Tussac) Herb.	Bomarea edulis (Tussac) Herb.	Amaryllidaceae: 111 (1837)	Argentina, Belize, Bolivia, Brazil, Colombia, Costa Rica, Cuba, Dominican Republic, El Salvador, French Guiana, Guatemala, Guyana, Haiti, Honduras, Jamaica, Mexico, Nicaragua, Panama, Paraguay, Peru, Puerto Rico, Suriname, Trinidad-Tobago, Venezuela	Argentina Northeast, Argentina Northwest, Belize, Bolivia, Brazil Northeast, Brazil South, Brazil Southeast, Brazil West-Central, Colombia, Costa Rica, Cuba, Dominican Republic, El Salvador, French Guiana, Guatemala, Guyana, Haiti, Honduras, Jamaica, Mexico Central, Mexico Gulf, Mexico Northeast, Mexico Southeast, Mexico Southwest, Nicaragua, Panama, Paraguay, Peru, Puerto Rico, Suriname, Trinida…	unknown	unknown	63283-1	http://www.plantsoftheworldonline.org/taxon/urn:lsid:ipni.org:names:63283-1
Altingiaceae	Liquidambar	styraciflua	Liquidambar styraciflua	L.	Liquidambar styraciflua L.	Sp. Pl.: 999 (1753)	Belize, El Salvador, Guatemala, Honduras, Mexico, Nicaragua, United States	Alabama, Arkansas, Belize, Connecticut, El Salvador, Florida, Georgia, Guatemala, Honduras, Illinois, Indiana, Kentucky, Louisiana, Maryland, Mexico Central, Mexico Gulf, Mexico Northeast, Mexico Southeast, Mexico Southwest, Mississippi, Missouri, Nicaragua, North Carolina, Oklahoma, Pennsylvania, South Carolina, Tennessee, Texas, West Virginia	Belgium, Italy, Spain, United States	Belgium, Italy, New York, Spain	430718-1	http://www.plantsoftheworldonline.org/taxon/urn:lsid:ipni.org:names:430718-1
Amaranthaceae	Allenrolfea	occidentalis	Allenrolfea occidentalis	(S.Watson) Kuntze	Allenrolfea occidentalis (S.Watson) Kuntze	Revis. Gen. Pl. 2: 546 (1891)	Mexico, United States	Arizona, California, Idaho, Mexico Northeast, Mexico Northwest, Nevada, New Mexico, Oregon, Texas, Utah	unknown	unknown	8550-2	http://www.plantsoftheworldonline.org/taxon/urn:lsid:ipni.org:names:8550-2
Amaranthaceae	Alternanthera	brasiliana	Alternanthera brasiliana	(L.) Kuntze	Alternanthera brasiliana (L.) Kuntze	Revis. Gen. Pl. 2: 537 (1891)	Aruba, Bahamas, Belize, Brazil, Colombia, Ecuador, El Salvador, French Guiana, Guatemala, Guyana, Honduras, Leeward Is., Mexico, Netherlands Antilles, Nicaragua, Paraguay, Peru, Suriname, Trinidad-Tobago, Venezuela, Venezuelan Antilles, Windward Is.	Aruba, Bahamas, Belize, Brazil North, Brazil Northeast, Brazil South, Brazil Southeast, Brazil West-Central, Colombia, Ecuador, El Salvador, French Guiana, Guatemala, Guyana, Honduras, Leeward Is., Mexico Central, Mexico Gulf, Mexico Northeast, Mexico Southeast, Mexico Southwest, Netherlands Antilles, Nicaragua, Paraguay, Peru, Suriname, Trinidad-Tobago, Venezuela, Venezuelan Antilles, Windward I…	Andaman Is., Benin, Bhutan, India, Cambodia, Cameroon, Comoros, Gambia, India, Indonesia, Malaysia, Marquesas, Pitcairn Is., Society Is., South China Sea, Tuamotu, Tubuai Is., United States	Andaman Is., Assam, Benin, Cambodia, Cameroon, Comoros, East Himalaya, Florida, Gambia, Hawaii, Jawa, Malaya, Marquesas, Pitcairn Is., Society Is., South China Sea, Tuamotu, Tubuai Is.	10294-2	http://www.plantsoftheworldonline.org/taxon/urn:lsid:ipni.org:names:10294-2
Amaranthaceae	Alternanthera	caracasana	Alternanthera caracasana	Kunth	Alternanthera caracasana Kunth	F.W.H.von Humboldt, A.J.A.Bonpland &amp; C.S.Kunth, Nov. Gen. Sp. 2: 205 (1818)	Argentina, Bolivia, Colombia, Costa Rica, Cuba, Dominican Republic, Ecuador, Haiti, Honduras, Jamaica, Leeward Is., Mexico, Nicaragua, Peru, Puerto Rico, Trinidad-Tobago, Venezuela, Windward Is.	Argentina Northeast, Argentina Northwest, Bolivia, Colombia, Costa Rica, Cuba, Dominican Republic, Ecuador, Haiti, Honduras, Jamaica, Leeward Is., Mexico Central, Mexico Gulf, Mexico Northeast, Mexico Northwest, Mexico Southeast, Mexico Southwest, Nicaragua, Peru, Puerto Rico, Trinidad-Tobago, Venezuela, Windward Is.	Azores, Botswana, Cape Verde, Eritrea, Galapagos, Kenya, Madeira, Malawi, New Caledonia, Rwanda, South Africa, Spain, Tanzania, Uganda, United States, Zaire, Zambia, Zimbabwe	Alabama, Arizona, Arkansas, Azores, Botswana, California, Canary Is., Cape Verde, Eritrea, Florida, Free State, Galapagos, Georgia, Hawaii, Kenya, Louisiana, Madeira, Malawi, Maryland, Mississippi, New Caledonia, New Mexico, North Carolina, Northern Provinces, Oklahoma, Rwanda, South Carolina, Spain, Tanzania, Texas, Uganda, Zambia, Zaire, Zimbabwe	327344-2	http://www.plantsoftheworldonline.org/taxon/urn:lsid:ipni.org:names:327344-2
Amaranthaceae	Alternanthera	cordobensis	Alternanthera cordobensis	(Standl.) Standl.	Alternanthera cordobensis (Standl.) Standl.	Publ. Field Mus. Nat. Hist., Bot. Ser. 8: 10 (1930)	Mexico	Mexico Gulf	unknown	unknown	10310-2	http://www.plantsoftheworldonline.org/taxon/urn:lsid:ipni.org:names:10310-2
Amaranthaceae	Alternanthera	flava	Alternanthera flava	(L.) Mears	Alternanthera flava (L.) Mears	Taxon 29: 88 (1980)	Mexico	Mexico Central, Mexico Gulf, Mexico Northeast, Mexico Southeast, Mexico Southwest	unknown	unknown	59177-1	http://www.plantsoftheworldonline.org/taxon/urn:lsid:ipni.org:names:59177-1
Amaranthaceae	Alternanthera	flavescens	Alternanthera flavescens	Kunth	Alternanthera flavescens Kunth	F.W.H.von Humboldt, A.J.A.Bonpland &amp; C.S.Kunth, Nov. Gen. Sp. 2: 207 (1818)	Argentina, Belize, Bolivia, Brazil, Colombia, Ecuador, Leeward Is., Mexico, Paraguay, Peru, Venezuela, Windward Is.	Argentina Northwest, Belize, Bolivia, Brazil North, Brazil Northeast, Brazil South, Brazil Southeast, Colombia, Ecuador, Leeward Is., Mexico Southeast, Paraguay, Peru, Venezuela, Windward Is.	Dominican Republic, Madeira, Trinidad-Tobago, United States	Dominican Republic, Florida, Madeira, Trinidad-Tobago	327338-2	http://www.plantsoftheworldonline.org/taxon/urn:lsid:ipni.org:names:327338-2
Amaranthaceae	Alternanthera	halimifolia	Alternanthera halimifolia	(Lam.) Standl. ex Pittier	Alternanthera halimifolia (Lam.) Standl. ex Pittier	Man. Pl. Usual. Venez.: 145 (1926)	Aruba, Belize, Chile, Colombia, Cuba, French Guiana, Galapagos, Guyana, Jamaica, Leeward Is., Mexico, Netherlands Antilles, Panama, Peru, Suriname, Windward Is.	Aruba, Belize, Chile North, Colombia, Cuba, French Guiana, Galapagos, Guyana, Jamaica, Leeward Is., Mexico Gulf, Mexico Southeast, Netherlands Antilles, Panama, Peru, Suriname, Windward Is.	Puerto Rico	Puerto Rico	10362-2	http://www.plantsoftheworldonline.org/taxon/urn:lsid:ipni.org:names:10362-2
Amaranthaceae	Alternanthera	jacquinii	Alternanthera jacquinii	(Schrad.) Alain	Alternanthera jacquinii (Schrad.) Alain	Bull. Torrey Bot. Club 92: 292 (1965)	Brazil, Colombia, El Salvador, Guatemala, Honduras, Mexico, Peru	Brazil Northeast, Colombia, El Salvador, Guatemala, Honduras, Mexico Southeast, Mexico Southwest, Peru	Cook Is.	Cook Is.	10373-2	http://www.plantsoftheworldonline.org/taxon/urn:lsid:ipni.org:names:10373-2
Amaranthaceae	Alternanthera	laguroides	Alternanthera laguroides	(Standl.) Standl.	Alternanthera laguroides (Standl.) Standl.	P.C.Standley &amp; S.Calderon, Lista Pl. Salvador: 74 (1925)	Costa Rica, El Salvador, Guatemala, Honduras, Mexico, Nicaragua, Panama	Costa Rica, El Salvador, Guatemala, Honduras, Mexico Northeast, Mexico Southeast, Nicaragua, Panama	unknown	unknown	10377-2	http://www.plantsoftheworldonline.org/taxon/urn:lsid:ipni.org:names:10377-2
Amaranthaceae	Alternanthera	lanceolata	Alternanthera lanceolata	(Benth.) Schinz	Alternanthera lanceolata (Benth.) Schinz	H.G.A.Engler, Nat. Pflanzenfam. ed. 2. 16c: 75 (1934)	Argentina, Bolivia, Brazil, Colombia, Costa Rica, Ecuador, Galapagos, Guatemala, Mexico, Nicaragua, Panama, Peru, Venezuela	Argentina Northwest, Bolivia, Brazil Northeast, Brazil Southeast, Brazil West-Central, Colombia, Costa Rica, Ecuador, Galapagos, Guatemala, Mexico Central, Mexico Gulf, Mexico Northeast, Mexico Northwest, Mexico Southeast, Mexico Southwest, Nicaragua, Panama, Peru, Venezuela	unknown	unknown	10378-2	http://www.plantsoftheworldonline.org/taxon/urn:lsid:ipni.org:names:10378-2
Amaranthaceae	Alternanthera	obovata	Alternanthera obovata	(M.Martens & Galeotti) Millsp.	Alternanthera obovata (M.Martens & Galeotti) Millsp.	Publ. Field Columb. Mus., Bot. Ser. 1: 360 (1898)	Belize, Honduras, Mexico	Belize, Honduras, Mexico Central, Mexico Gulf, Mexico Northeast, Mexico Southeast, Mexico Southwest	unknown	unknown	10414-2	http://www.plantsoftheworldonline.org/taxon/urn:lsid:ipni.org:names:10414-2
Amaranthaceae	Alternanthera	paronychioides	Alternanthera paronychioides	A.St.-Hil.	Alternanthera paronychioides A.St.-Hil.	Voy. Distr. Diam. 2(2): 43 (1833)	Argentina, Belize, Bolivia, Brazil, Colombia, Costa Rica, Cuba, Dominican Republic, Ecuador, French Guiana, Guyana, Haiti, Honduras, Jamaica, Leeward Is., Mexico, Nicaragua, Panama, Paraguay, Peru, Puerto Rico, Suriname, Trinidad-Tobago, Turks-Caicos Is., Uruguay, Venezuela, Windward Is.	Argentina Northeast, Argentina Northwest, Belize, Bolivia, Brazil North, Brazil Northeast, Brazil South, Brazil Southeast, Brazil West-Central, Colombia, Costa Rica, Cuba, Dominican Republic, Ecuador, French Guiana, Guyana, Haiti, Honduras, Jamaica, Leeward Is., Mexico Gulf, Mexico Northeast, Mexico Northwest, Mexico Southeast, Mexico Southwest, Nicaragua, Panama, Paraguay, Peru, Puerto Rico, Sur…	Andaman Is., Bangladesh, Bulgaria, Cambodia, China, India, India, Pakistan, Indonesia, Italy, Laos, Nepal, Pakistan, Philippines, Sri Lanka, Taiwan, Thailand, United States, Vietnam	Alabama, Andaman Is., Assam, Bangladesh, Bulgaria, Cambodia, China Southeast, Delaware, Florida, Georgia, Hainan, India, Italy, Jawa, Laos, Louisiana, Mississippi, Nepal, New Jersey, North Carolina, Oklahoma, Pakistan, Pennsylvania, Philippines, South Carolina, Sri Lanka, Taiwan, Tennessee, Texas, Thailand, Vietnam, West Himalaya	327343-2	http://www.plantsoftheworldonline.org/taxon/urn:lsid:ipni.org:names:327343-2
Amaranthaceae	Alternanthera	pubiflora	Alternanthera pubiflora	(Benth.) Kuntze	Alternanthera pubiflora (Benth.) Kuntze	Revis. Gen. Pl. 2: 538 (1891)	Belize, Chile, Colombia, Ecuador, Honduras, Jamaica, Mexico, Nicaragua, Panama, Peru	Belize, Chile North, Colombia, Ecuador, Honduras, Jamaica, Mexico Gulf, Nicaragua, Panama, Peru	Brazil, Galapagos	Brazil Northeast, Brazil Southeast, Brazil West-Central, Galapagos	10450-2	http://www.plantsoftheworldonline.org/taxon/urn:lsid:ipni.org:names:10450-2
Amaranthaceae	Alternanthera	pungens	Alternanthera pungens	Kunth	Alternanthera pungens Kunth	F.W.H.von Humboldt, A.J.A.Bonpland &amp; C.S.Kunth, Nov. Gen. Sp. 2: 206 (1818)	Argentina, Bolivia, Brazil, Colombia, Cuba, Dominican Republic, Ecuador, Haiti, Jamaica, Leeward Is., Mexico, Paraguay, Peru, Puerto Rico, Uruguay, Venezuela	Argentina Northeast, Argentina Northwest, Bolivia, Brazil Northeast, Brazil South, Brazil Southeast, Brazil West-Central, Colombia, Cuba, Dominican Republic, Ecuador, Haiti, Jamaica, Leeward Is., Mexico Central, Mexico Gulf, Mexico Northeast, Mexico Northwest, Mexico Southeast, Mexico Southwest, Paraguay, Peru, Puerto Rico, Uruguay, Venezuela	Aldabra, Andaman Is., Angola, Ascension, Australia, Bangladesh, Benin, Bhutan, India, Botswana, Burkina Faso, Burundi, Cameroon, Central African Republic, Chad, China, Christmas I., Comoros, Cote d'Ivoire, Egypt, Eritrea, Ethiopia, Gabon, Ghana, Guinea, Gulf of Guinea Is., India, India, Pakistan, Indonesia, Kenya, Laos, Malawi, Mali, Mauritania, Mauritius, Mozambique, Myanmar, Namibia, Nepal, New…	Alabama, Aldabra, Andaman Is., Angola, Ascension, Assam, Bangladesh, Benin, Botswana, Burkina, Burundi, Cameroon, Central African Repu, Chad, China South-Central, China Southeast, Christmas I., Comoros, Congo, East Himalaya, Egypt, Eritrea, Ethiopia, Florida, Free State, Gabon, Ghana, Guinea, Gulf of Guinea Is., Gulf States, Hawaii, India, Ivory Coast, Jawa, Kenya, KwaZulu-Natal, Laos, Louisiana,…	327342-2	http://www.plantsoftheworldonline.org/taxon/urn:lsid:ipni.org:names:327342-2
Amaranthaceae	Alternanthera	pycnantha	Alternanthera pycnantha	(Benth.) Standl.	Alternanthera pycnantha (Benth.) Standl.	Publ. Field Mus. Nat. Hist., Bot. Ser. 8: 9 (1930)	Mexico	Mexico Northeast, Mexico Northwest, Mexico Southeast, Mexico Southwest	unknown	unknown	10456-2	http://www.plantsoftheworldonline.org/taxon/urn:lsid:ipni.org:names:10456-2
Amaranthaceae	Alternanthera	ramosissima	Alternanthera ramosissima	(Mart.) Chodat & Hassl.	Alternanthera ramosissima (Mart.) Chodat & Hassl.	Bull. Herb. Boissier, ser. 2, 3: 355 (1903)	Argentina, Belize, Bolivia, Brazil, Colombia, Ecuador, Guatemala, Mexico, Nicaragua, Paraguay, Peru	Argentina Northeast, Belize, Bolivia, Brazil North, Brazil Northeast, Brazil South, Brazil Southeast, Brazil West-Central, Colombia, Ecuador, Guatemala, Mexico Southeast, Nicaragua, Paraguay, Peru	Jamaica, Puerto Rico, Thailand	Jamaica, Puerto Rico, Thailand	10459-2	http://www.plantsoftheworldonline.org/taxon/urn:lsid:ipni.org:names:10459-2
Amaranthaceae	Alternanthera	sessilis	Alternanthera sessilis	(L.) R.Br. ex DC.	Alternanthera sessilis (L.) R.Br. ex DC.	Cat. Pl. Horti Monsp.: 77 (1813)	Andaman Is., Armenia, Azerbaijan, Georgia, Australia, Bangladesh, Belize, Bhutan, India, Bolivia, Brazil, Cambodia, Cayman Is., China, Colombia, Costa Rica, Cuba, Dominican Republic, El Salvador, French Guiana, Guatemala, Guyana, Haiti, Honduras, India, India, Pakistan, Indonesia, Indonesia, East Timor, Indonesia, Malaysia, Indonesia, Papua New Guinea, Iran, Iraq, Jamaica, Japan, Laccadive Is., L…	Andaman Is., Assam, Bangladesh, Belize, Bolivia, Borneo, Brazil North, Brazil Northeast, Brazil South, Brazil Southeast, Brazil West-Central, Cambodia, Cayman Is., China South-Central, China Southeast, Colombia, Costa Rica, Cuba, Dominican Republic, East Himalaya, El Salvador, French Guiana, Guatemala, Guyana, Haiti, Honduras, India, Iran, Iraq, Jamaica, Japan, Jawa, Laccadive Is., Laos, Lebanon-…	Algeria, Angola, Benin, Botswana, Burkina Faso, Burundi, Cameroon, Cape Verde, Caroline Is., Central African Republic, Chad, Christmas I., Comoros, Cook Is., Cote d'Ivoire, Egypt, Ethiopia, Fiji, Gabon, Galapagos, Gambia, Ghana, Guinea, Guinea-Bissau, Gulf of Guinea Is., Kenya, Liberia, Malawi, Mali, Marianas, Marquesas, Marshall Is., Mauritania, Mauritius, Mozambique, Namibia, Nauru, New Caledon…	Alabama, Algeria, Angola, Arkansas, Benin, Botswana, Burkina, Burundi, Cameroon, Cape Provinces, Cape Verde, Caroline Is., Central African Repu, Chad, Christmas I., Comoros, Congo, Cook Is., Egypt, Ethiopia, Fiji, Florida, Free State, Gabon, Galapagos, Gambia, Georgia, Ghana, Guinea, Guinea-Bissau, Gulf of Guinea Is., Hawaii, Ivory Coast, Kenya, KwaZulu-Natal, Liberia, Louisiana, Malawi, Mali, Ma…	1069792-2	http://www.plantsoftheworldonline.org/taxon/urn:lsid:ipni.org:names:1069792-2
Amaranthaceae	Alternanthera	stellata	Alternanthera stellata	(S.Watson) Uline & W.L.Bray	Alternanthera stellata (S.Watson) Uline & W.L.Bray	Bot. Gaz. 20: 451 (1895)	Mexico	Mexico Northeast, Mexico Northwest	unknown	unknown	10475-2	http://www.plantsoftheworldonline.org/taxon/urn:lsid:ipni.org:names:10475-2
Amaranthaceae	Amaranthus	acanthobracteatus	Amaranthus acanthobracteatus	Henrard	Amaranthus acanthobracteatus Henrard	Sida 21: 12 (2004)	Mexico	Mexico Northeast	unknown	unknown	60436235-2	http://www.plantsoftheworldonline.org/taxon/urn:lsid:ipni.org:names:60436235-2
Amaranthaceae	Amaranthus	acanthochiton	Amaranthus acanthochiton	J.D.Sauer	Amaranthus acanthochiton J.D.Sauer	Madrono 13: 44 (1955)	Mexico, United States	Arizona, Mexico Northeast, New Mexico, Texas, Utah	unknown	unknown	295245-2	http://www.plantsoftheworldonline.org/taxon/urn:lsid:ipni.org:names:295245-2
Amaranthaceae	Amaranthus	acutilobus	Amaranthus acutilobus	Uline & W.L.Bray	Amaranthus acutilobus Uline & W.L.Bray	Bot. Gaz. 19: 320 (1894)	Mexico	Mexico Central, Mexico Gulf, Mexico Northeast	Italy	Italy	10595-2	http://www.plantsoftheworldonline.org/taxon/urn:lsid:ipni.org:names:10595-2
Amaranthaceae	Amaranthus	albus	Amaranthus albus	L.	Amaranthus albus L.	Syst. Nat. ed. 10. 2: 1268 (1759)	Mexico, United States	Alabama, Arizona, California, Florida, Georgia, Kentucky, Louisiana, Mexico Northeast, Mississippi, Nevada, New Mexico, North Carolina, South Carolina, Texas, Utah, Virginia	Afghanistan, Albania, Algeria, Argentina, Armenia, Azerbaijan, Georgia, Australia, Austria, Bangladesh, Belarus, Belgium, Bosnia and Herzegovina, Croatia, Macedonia, Montenegro, Serbia, Slovenia, Bulgaria, Cambodia, Canada, Chile, China, Cyprus, Czech Republic, Slovakia, Denmark, District of Columbia, Egypt, Estonia, Latvia, Lithuania, Russia, Finland, France, Germany, Greece, Hungary, Iran, Iraq…	Afghanistan, Alaska, Albania, Alberta, Algeria, Altay, Amur, Argentina Northeast, Argentina Northwest, Argentina South, Arkansas, Austria, Baleares, Baltic States, Bangladesh, Belarus, Belgium, British Columbia, Bulgaria, Cambodia, Canary Is., Central European Rus, Chile Central, China North-Central, Colorado, Connecticut, Corse, Cyprus, Czechoslovakia, Delaware, Denmark, District of Columbia, Ea…	327388-2	http://www.plantsoftheworldonline.org/taxon/urn:lsid:ipni.org:names:327388-2
Amaranthaceae	Amaranthus	arenicola	Amaranthus arenicola	I.M.Johnst.	Amaranthus arenicola I.M.Johnst.	J. Arnold Arbor. 29: 193 (1948)	Mexico, United States	Colorado, Illinois, Iowa, Kansas, Mexico Northeast, Mexico Southeast, Missouri, Nebraska, Nevada, New Mexico, Oklahoma, South Dakota, Texas, Wyoming	District of Columbia, North Korea, South Korea, United States	Arizona, Arkansas, California, District of Columbia, Indiana, Kentucky, Korea, Louisiana, Michigan, Montana, New Jersey, Pennsylvania, Tennessee, Virginia, Wisconsin	10605-2	http://www.plantsoftheworldonline.org/taxon/urn:lsid:ipni.org:names:10605-2
Amaranthaceae	Amaranthus	australis	Amaranthus australis	(A.Gray) J.D.Sauer	Amaranthus australis (A.Gray) J.D.Sauer	Madrono 13: 15 (1955)	Colombia, Cuba, Haiti, Jamaica, Mexico, Puerto Rico, Trinidad-Tobago, United States, Venezuela	Alabama, Arkansas, Colombia, Cuba, Florida, Georgia, Haiti, Jamaica, Louisiana, Mexico Gulf, Mexico Northeast, Mexico Southeast, Mexico Southwest, Mississippi, North Carolina, Puerto Rico, Texas, Trinidad-Tobago, Venezuela, Virginia	Suriname	Suriname	10611-2	http://www.plantsoftheworldonline.org/taxon/urn:lsid:ipni.org:names:10611-2
Amaranthaceae	Amaranthus	brandegeei	Amaranthus brandegeei	Standl.	Amaranthus brandegeei Standl.	N.L.Britton &amp; al. (eds.), N. Amer. Fl. 21: 109 (1917)	Mexico	Mexico Northwest, Mexico Southwest	unknown	unknown	10623-2	http://www.plantsoftheworldonline.org/taxon/urn:lsid:ipni.org:names:10623-2
Amaranthaceae	Amaranthus	californicus	Amaranthus californicus	(Moq.) S.Watson	Amaranthus californicus (Moq.) S.Watson	S.Watson &amp; al., Bot. California 2: 42 (1880)	Canada, Mexico, Panama, United States	Alberta, California, Colorado, Idaho, Kansas, Mexico Northwest, Montana, Nebraska, Nevada, New Mexico, Oregon, Panama, Saskatchewan, South Dakota, Texas, Utah, Washington, Wyoming	unknown	unknown	1053905-2	http://www.plantsoftheworldonline.org/taxon/urn:lsid:ipni.org:names:1053905-2
Amaranthaceae	Amaranthus	crassipes	Amaranthus crassipes	Schltdl.	Amaranthus crassipes Schltdl.	Linnaea 6: 757 (1831)	Aruba, Bahamas, Cayman Is., Colombia, Cuba, Dominican Republic, Haiti, Jamaica, Leeward Is., Mexico, Netherlands Antilles, Puerto Rico, Turks-Caicos Is., United States, Venezuela, Windward Is.	Alabama, Arizona, Aruba, Bahamas, Cayman Is., Colombia, Cuba, Dominican Republic, Florida, Haiti, Jamaica, Leeward Is., Louisiana, Mexico Gulf, Mexico Northeast, Mexico Northwest, Netherlands Antilles, New Mexico, Puerto Rico, South Carolina, Texas, Turks-Caicos Is., Venezuela, Windward Is.	Mexico, Peru, Trinidad-Tobago	Mexico Southeast, Peru, Trinidad-Tobago	327385-2	http://www.plantsoftheworldonline.org/taxon/urn:lsid:ipni.org:names:327385-2
Amaranthaceae	Amaranthus	cruentus	Amaranthus cruentus	L.	Amaranthus cruentus L.	Syst. Nat. ed. 10. 2: 1269 (1759)	El Salvador, Guatemala, Honduras, Mexico, Nicaragua	El Salvador, Guatemala, Honduras, Mexico Central, Mexico Gulf, Mexico Southeast, Mexico Southwest, Nicaragua	Afghanistan, Albania, Algeria, Argentina, Australia, Bangladesh, Belgium, Benin, Bolivia, Bosnia and Herzegovina, Croatia, Macedonia, Montenegro, Serbia, Slovenia, Botswana, Brazil, Bulgaria, Burundi, Cambodia, Cameroon, Cape Verde, Chile, China, Christmas I., Colombia, Cote d'Ivoire, Cuba, Cyprus, Czech Republic, Slovakia, Dominican Republic, Ecuador, Egypt, Ethiopia, Fiji, France, Germany, Ghan…	Afghanistan, Alabama, Albania, Algeria, Altay, Amur, Argentina Northeast, Argentina Northwest, Arizona, Assam, Baleares, Bangladesh, Belgium, Benin, Bolivia, Borneo, Botswana, Brazil Northeast, Brazil South, Brazil Southeast, Brazil West-Central, Bulgaria, Burundi, California, Cambodia, Cameroon, Cape Provinces, Cape Verde, Central European Rus, Chile Central, China North-Central, China South-Cen…	10631-2	http://www.plantsoftheworldonline.org/taxon/urn:lsid:ipni.org:names:10631-2
Amaranthaceae	Amaranthus	fimbriatus	Amaranthus fimbriatus	(Torr.) Benth.	Amaranthus fimbriatus (Torr.) Benth.	S.Watson &amp; al., Bot. California 2: 42 (1880)	Mexico, United States	Arizona, California, Mexico Northeast, Mexico Northwest, Mexico Southwest, New Mexico, Texas, Utah	unknown	unknown	1113641-2	http://www.plantsoftheworldonline.org/taxon/urn:lsid:ipni.org:names:1113641-2
Amaranthaceae	Amaranthus	greggii	Amaranthus greggii	S.Watson	Amaranthus greggii S.Watson	Proc. Amer. Acad. Arts 12: 274 (1877)	Mexico, United States	Louisiana, Mexico Gulf, Mexico Northeast, Mexico Southeast, Texas	unknown	unknown	327377-2	http://www.plantsoftheworldonline.org/taxon/urn:lsid:ipni.org:names:327377-2
Amaranthaceae	Amaranthus	hybridus	Amaranthus hybridus	L.	Amaranthus hybridus L.	Sp. Pl.: 990 (1753)	Argentina, Belize, Bolivia, Brazil, Canada, Colombia, Costa Rica, Ecuador, El Salvador, Galapagos, Guatemala, Honduras, Mexico, Nicaragua, Panama, Paraguay, Peru, Rhode I., United States, Uruguay, Venezuela	Alabama, Argentina Northeast, Argentina Northwest, Argentina South, Arkansas, Belize, Bolivia, Brazil West-Central, Colombia, Costa Rica, Delaware, Ecuador, El Salvador, Florida, Galapagos, Georgia, Guatemala, Honduras, Louisiana, Maryland, Massachusetts, Mexico Central, Mexico Gulf, Mexico Northeast, Mexico Southeast, Mexico Southwest, Mississippi, New Hampshire, New Jersey, New York, Nicaragua,…	Afghanistan, Albania, Algeria, Angola, Armenia, Azerbaijan, Georgia, Australia, Austria, Azores, Bahamas, Belgium, Benin, Bermuda, Bhutan, India, Bosnia and Herzegovina, Croatia, Macedonia, Montenegro, Serbia, Slovenia, Botswana, Brazil, Bulgaria, Burkina Faso, Cambodia, Cameroon, Canada, Cape Verde, Central African Republic, Chad, Chile, China, Comoros, Cote d'Ivoire, Cuba, Cyprus, Czech Republi…	Afghanistan, Albania, Algeria, Angola, Arizona, Assam, Austria, Azores, Bahamas, Baleares, Belgium, Benin, Bermuda, Botswana, Brazil North, Brazil Northeast, Brazil South, Brazil Southeast, British Columbia, Bulgaria, Burkina, California, Cambodia, Cameroon, Canary Is., Cape Provinces, Cape Verde, Central African Repu, Chad, Chile Central, Chile North, Chile South, China North-Central, China Sout…	10648-2	http://www.plantsoftheworldonline.org/taxon/urn:lsid:ipni.org:names:10648-2
Amaranthaceae	Amaranthus	hypochondriacus	Amaranthus hypochondriacus	L.	Amaranthus hypochondriacus L.	Sp. Pl.: 991 (1753)	Mexico, United States	Kansas, Mexico Central, Mexico Gulf, Mexico Northeast, Mexico Northwest, Mexico Southwest, Minnesota, Missouri, Nebraska, Texas, Wisconsin	Algeria, Argentina, Austria, Bhutan, India, Bolivia, Bulgaria, Cameroon, Canada, Chad, China, Cook Is., Czech Republic, Slovakia, Denmark, Estonia, Latvia, Lithuania, Russia, Finland, France, Germany, Greece, India, India, Pakistan, Iran, Italy, Kenya, Lebanon, Syria, Morocco, Nauru, Nepal, Netherlands, New Zealand, Norway, Pakistan, Quebec, Republic of Congo, Romania, Russia, South Africa, Spain…	Alberta, Algeria, Argentina Northeast, Arizona, Austria, Baltic States, Bolivia, British Columbia, Bulgaria, California, Cameroon, Cape Provinces, Chad, China North-Central, China South-Central, China Southeast, Congo, Cook Is., Czechoslovakia, Denmark, East Aegean Is., East European Russia, East Himalaya, Finland, Florida, France, Germany, Greece, Illinois, India, Inner Mongolia, Iran, Italy, Ke…	10665-2	http://www.plantsoftheworldonline.org/taxon/urn:lsid:ipni.org:names:10665-2
Amaranthaceae	Amaranthus	lepturus	Amaranthus lepturus	S.F.Blake	Amaranthus lepturus S.F.Blake	J. Bot. 53: 104 (1915)	Mexico	Mexico Northwest, Mexico Southwest	unknown	unknown	10672-2	http://www.plantsoftheworldonline.org/taxon/urn:lsid:ipni.org:names:10672-2
Amaranthaceae	Amaranthus	neei	Amaranthus neei	D.B.Pratt, Sanch.Pino & Flores Olv.	Amaranthus neei D.B.Pratt, Sanch.Pino & Flores Olv.	Phytotaxa 291(3): 202 (2017)	Mexico	Mexico Central, Mexico Southeast	unknown	unknown	77160102-1	http://www.plantsoftheworldonline.org/taxon/urn:lsid:ipni.org:names:77160102-1
Amaranthaceae	Amaranthus	obcordatus	Amaranthus obcordatus	(A.Gray) Standl.	Amaranthus obcordatus (A.Gray) Standl.	N.L.Britton &amp; al. (eds.), N. Amer. Fl. 21: 107 (1917)	Mexico, United States	Arizona, Mexico Northwest, New Mexico, Texas	unknown	unknown	10680-2	http://www.plantsoftheworldonline.org/taxon/urn:lsid:ipni.org:names:10680-2
Amaranthaceae	Amaranthus	palmeri	Amaranthus palmeri	S.Watson	Amaranthus palmeri S.Watson	Proc. Amer. Acad. Arts 12: 274 (1877)	Mexico, United States	Arizona, California, Mexico Central, Mexico Gulf, Mexico Northeast, Mexico Northwest, Mexico Southwest, Nevada, New Mexico, Texas	Argentina, Canada, China, Cuba, Cyprus, Czech Republic, Slovakia, Denmark, Dominican Republic, Egypt, Ethiopia, Finland, France, Greece, Italy, Madeira, Mexican Pacific Is., Mexico, North Korea, South Korea, Norway, Palestina, Israel, Jordan, Russia, Spain, Sweden, Tunisia, Turkey, United States	Alabama, Argentina Northeast, Argentina Northwest, Arkansas, China Southeast, Colorado, Cuba, Cyprus, Czechoslovakia, Denmark, Dominican Republic, Egypt, Ethiopia, Finland, Florida, France, Georgia, Greece, Illinois, Italy, Kansas, Kentucky, Korea, Kriti, Louisiana, Madeira, Maryland, Massachusetts, Mexican Pacific Is., Mexico Southeast, Mississippi, Missouri, Nebraska, New Jersey, New York, Nort…	327376-2	http://www.plantsoftheworldonline.org/taxon/urn:lsid:ipni.org:names:327376-2
Amaranthaceae	Amaranthus	polygonoides	Amaranthus polygonoides	L.	Amaranthus polygonoides L.	Pl. Jamaic. Pug.: 27 (1759)	Aruba, Bahamas, Belize, Cuba, Dominican Republic, Guatemala, Haiti, Honduras, Jamaica, Leeward Is., Mexico, Netherlands Antilles, Puerto Rico, United States, Windward Is.	Aruba, Bahamas, Belize, Cuba, Dominican Republic, Florida, Guatemala, Haiti, Honduras, Jamaica, Leeward Is., Mexico Gulf, Mexico Northeast, Mexico Northwest, Mexico Southeast, Mexico Southwest, Netherlands Antilles, New Mexico, Puerto Rico, South Carolina, Texas, Windward Is.	Belgium, China, Finland, Germany, India, Italy, Netherlands, Spain, Trinidad-Tobago	Assam, Belgium, China North-Central, China Southeast, Finland, Germany, India, Italy, Netherlands, Spain, Trinidad-Tobago	316348-2	http://www.plantsoftheworldonline.org/taxon/urn:lsid:ipni.org:names:316348-2
Amaranthaceae	Amaranthus	powellii	Amaranthus powellii	S.Watson	Amaranthus powellii S.Watson	Proc. Amer. Acad. Arts 10: 347 (1875)	Mexico, United States	Arizona, California, Colorado, Mexico Central, Mexico Northeast, Mexico Northwest, Mexico Southeast, Mexico Southwest, Nevada, New Mexico, Texas, Utah	Algeria, Argentina, Armenia, Azerbaijan, Georgia, Australia, Austria, Bolivia, Canada, Chile, China, Czech Republic, Slovakia, Denmark, Ecuador, Ethiopia, Finland, France, Greece, Hungary, India, India, Pakistan, Italy, Moldova, Ukraine, Morocco, New Zealand, North Korea, South Korea, Norway, Pakistan, Peru, Quebec, Rhode I., Russia, Spain, Sweden, Tanzania, Uganda, United States	Alabama, Alberta, Algeria, Argentina Northwest, Arkansas, Austria, Bolivia, British Columbia, Canary Is., Central European Rus, Chile Central, Connecticut, Czechoslovakia, Denmark, Ecuador, Ethiopia, Finland, Florida, France, Greece, Hungary, Idaho, Illinois, India, Iowa, Italy, Kansas, Kentucky, Korea, Kriti, Louisiana, Maine, Manchuria, Massachusetts, Michigan, Minnesota, Mississippi, Missouri,…	319617-2	http://www.plantsoftheworldonline.org/taxon/urn:lsid:ipni.org:names:319617-2
Amaranthaceae	Amaranthus	retroflexus	Amaranthus retroflexus	L.	Amaranthus retroflexus L.	Sp. Pl.: 991 (1753)	Mexico	Mexico Central, Mexico Gulf, Mexico Northeast, Mexico Southeast, Mexico Southwest	Afghanistan, Albania, Algeria, Argentina, Armenia, Azerbaijan, Georgia, Australia, Austria, Azores, Belarus, Belgium, Bolivia, Bosnia and Herzegovina, Croatia, Macedonia, Montenegro, Serbia, Slovenia, Brazil, Bulgaria, Burkina Faso, Cambodia, Canada, Chad, Chile, China, Cyprus, Czech Republic, Slovakia, Denmark, District of Columbia, Egypt, Estonia, Latvia, Lithuania, Russia, Finland, France, Ger…	Afghanistan, Alabama, Albania, Alberta, Algeria, Altay, Amur, Argentina Northeast, Argentina South, Arizona, Arkansas, Austria, Azores, Baleares, Baltic States, Belarus, Belgium, Bolivia, Brazil Northeast, Brazil South, Brazil Southeast, Brazil West-Central, British Columbia, Bulgaria, Burkina, California, Cambodia, Canary Is., Central European Rus, Chad, Chile Central, Chile North, China North-C…	10698-2	http://www.plantsoftheworldonline.org/taxon/urn:lsid:ipni.org:names:10698-2
Amaranthaceae	Amaranthus	scariosus	Amaranthus scariosus	Benth.	Amaranthus scariosus Benth.	Bot. Voy. Sulphur: 158 (1846)	Costa Rica, Guatemala, Honduras, Mexico, Nicaragua	Costa Rica, Guatemala, Honduras, Mexico Gulf, Mexico Northeast, Mexico Southeast, Mexico Southwest, Nicaragua	unknown	unknown	59666-1	http://www.plantsoftheworldonline.org/taxon/urn:lsid:ipni.org:names:59666-1
Amaranthaceae	Amaranthus	scleropoides	Amaranthus scleropoides	Uline & W.L.Bray	Amaranthus scleropoides Uline & W.L.Bray	Bot. Gaz. 19: 316 (1894)	Mexico, United States	Mexico Gulf, Mexico Northeast, Mexico Northwest, Mexico Southeast, Oklahoma, Texas	Bulgaria	Bulgaria	10709-2	http://www.plantsoftheworldonline.org/taxon/urn:lsid:ipni.org:names:10709-2
Amaranthaceae	Amaranthus	sonoriensis	Amaranthus sonoriensis	Iamonico & El Mokni	Amaranthus sonoriensis Iamonico & El Mokni	Bothalia 47(1)-a2100: 3 (2017)	Mexico	Mexico Northwest	unknown	unknown	77192296-1	http://www.plantsoftheworldonline.org/taxon/urn:lsid:ipni.org:names:77192296-1
Amaranthaceae	Amaranthus	spinosus	Amaranthus spinosus	L.	Amaranthus spinosus L.	Sp. Pl.: 991 (1753)	Argentina, Bahamas, Belize, Bolivia, Brazil, Cayman Is., Colombia, Costa Rica, Cuba, Dominican Republic, Ecuador, El Salvador, Galapagos, Guatemala, Haiti, Honduras, Jamaica, Leeward Is., Mexico, Nicaragua, Panama, Paraguay, Peru, Puerto Rico, Southwest Caribbean, Trinidad-Tobago, Turks-Caicos Is., Venezuela, Venezuelan Antilles, Windward Is.	Argentina Northeast, Argentina Northwest, Bahamas, Belize, Bolivia, Brazil North, Brazil Northeast, Brazil South, Brazil Southeast, Brazil West-Central, Cayman Is., Colombia, Costa Rica, Cuba, Dominican Republic, Ecuador, El Salvador, Galapagos, Guatemala, Haiti, Honduras, Jamaica, Leeward Is., Mexico Central, Mexico Gulf, Mexico Northeast, Mexico Northwest, Mexico Southeast, Mexico Southwest, Ni…	Afghanistan, Albania, Andaman Is., Angola, Armenia, Azerbaijan, Georgia, Australia, Bangladesh, Benin, Bhutan, India, Botswana, Burkina Faso, Burundi, Cambodia, Cameroon, Canada, Cape Verde, Caroline Is., Central African Republic, Chad, China, Christmas I., Cote d'Ivoire, Cyprus, Czech Republic, Slovakia, Denmark, District of Columbia, Egypt, Eritrea, Ethiopia, Fiji, Finland, France, French Guian…	Afghanistan, Alabama, Albania, Andaman Is., Angola, Arkansas, Assam, Bangladesh, Benin, Borneo, Botswana, Burkina, Burundi, California, Cambodia, Cameroon, Cape Verde, Caroline Is., Central African Repu, Chad, China North-Central, China South-Central, China Southeast, Christmas I., Congo, Connecticut, Cyprus, Czechoslovakia, Delaware, Denmark, District of Columbia, East Himalaya, Egypt, Eritrea, …	10711-2	http://www.plantsoftheworldonline.org/taxon/urn:lsid:ipni.org:names:10711-2
Amaranthaceae	Amaranthus	tamaulipensis	Amaranthus tamaulipensis	Henrickson	Amaranthus tamaulipensis Henrickson	Sida 18: 800 (1999)	Mexico, United States	Mexico Northeast, Mexico Southeast, Texas	unknown	unknown	318879-2	http://www.plantsoftheworldonline.org/taxon/urn:lsid:ipni.org:names:318879-2
Amaranthaceae	Amaranthus	torreyi	Amaranthus torreyi	(A.Gray) Benth. ex S.Watson	Amaranthus torreyi (A.Gray) Benth. ex S.Watson	S.Watson &amp; al., Bot. California 2: 42 (1880)	Mexico, United States	Arizona, California, Mexico Central, Mexico Northeast, Mexico Northwest, Mexico Southwest, New Mexico, Texas	unknown	unknown	1193181-2	http://www.plantsoftheworldonline.org/taxon/urn:lsid:ipni.org:names:1193181-2
Amaranthaceae	Amaranthus	tortuosus	Amaranthus tortuosus	Hornem.	Amaranthus tortuosus Hornem.	Hort. Bot. Hafn., Suppl.: 107 (1819)	Aruba, Bahamas, Belize, Bolivia, Cayman Is., Colombia, Costa Rica, Cuba, Dominican Republic, Ecuador, French Guiana, Galapagos, Guyana, Haiti, Honduras, Jamaica, Leeward Is., Mexico, Netherlands Antilles, Nicaragua, Peru, Puerto Rico, Southwest Caribbean, Suriname, Trinidad-Tobago, Venezuela, Venezuelan Antilles, Windward Is.	Aruba, Bahamas, Belize, Bolivia, Cayman Is., Colombia, Costa Rica, Cuba, Dominican Republic, Ecuador, French Guiana, Galapagos, Guyana, Haiti, Honduras, Jamaica, Leeward Is., Mexico Gulf, Mexico Northeast, Mexico Northwest, Mexico Southeast, Mexico Southwest, Netherlands Antilles, Nicaragua, Peru, Puerto Rico, Southwest Caribbean, Suriname, Trinidad-Tobago, Venezuela, Venezuelan Antilles, Windwar…	Aldabra, Argentina, Bangladesh, Benin, Bulgaria, Burkina Faso, Burundi, Cameroon, Cape Verde, Caroline Is., Central African Republic, China, Christmas I., Cote d'Ivoire, Eritrea, Ethiopia, Fiji, Gilbert Is., Gulf of Guinea Is., Indonesia, Indonesia, East Timor, Indonesia, Papua New Guinea, Iraq, Kenya, Line Is., Malawi, Marianas, Marshall Is., Mauritius, Mozambique, Nauru, Nigeria, Oman, Phoenix …	Aldabra, Argentina Northeast, Bangladesh, Benin, Bulgaria, Burkina, Burundi, Cameroon, Cape Verde, Caroline Is., Central African Repu, China Southeast, Christmas I., Eritrea, Ethiopia, Fiji, Florida, Gilbert Is., Gulf of Guinea Is., Hawaii, Iraq, Ivory Coast, Jawa, Kenya, KwaZulu-Natal, Lesser Sunda Is., Line Is., Malawi, Marianas, Marshall Is., Mauritius, Mozambique, Nauru, New Guinea, Nigeria, …	59693-1	http://www.plantsoftheworldonline.org/taxon/urn:lsid:ipni.org:names:59693-1
Amaranthaceae	Amaranthus	tucsonensis	Amaranthus tucsonensis	Henrickson	Amaranthus tucsonensis Henrickson	Sida 18: 804 (1999)	Mexico, United States	Arizona, Mexico Northwest	unknown	unknown	318880-2	http://www.plantsoftheworldonline.org/taxon/urn:lsid:ipni.org:names:318880-2
Amaranthaceae	Amaranthus	viridis	Amaranthus viridis	L.	Amaranthus viridis L.	Sp. Pl. ed. 2.: 1405 (1763)	Argentina, Aruba, Bahamas, Belize, Bolivia, Brazil, Cayman Is., Colombia, Costa Rica, Cuba, Dominican Republic, Ecuador, El Salvador, French Guiana, Galapagos, Guatemala, Haiti, Honduras, Jamaica, Leeward Is., Mexico, Netherlands Antilles, Nicaragua, Panama, Paraguay, Peru, Puerto Rico, Trinidad-Tobago, Turks-Caicos Is., Uruguay, Venezuela, Windward Is.	Argentina Northeast, Argentina Northwest, Aruba, Bahamas, Belize, Bolivia, Brazil North, Brazil Northeast, Brazil South, Brazil Southeast, Brazil West-Central, Cayman Is., Colombia, Costa Rica, Cuba, Dominican Republic, Ecuador, El Salvador, French Guiana, Galapagos, Guatemala, Haiti, Honduras, Jamaica, Leeward Is., Mexico Southeast, Netherlands Antilles, Nicaragua, Panama, Paraguay, Peru, Puerto…	Afghanistan, Aldabra, Algeria, Andaman Is., Angola, Armenia, Azerbaijan, Georgia, Ascension, Australia, Austria, Azores, Bangladesh, Benin, Bhutan, India, Burkina Faso, Cambodia, Cameroon, Caroline Is., Central African Republic, Chad, Chagos Archipelago, China, Christmas I., Comoros, Cook Is., Cote d'Ivoire, Cyprus, Czech Republic, Slovakia, Denmark, Djibouti, Egypt, Eritrea, Ethiopia, Fiji, Finl…	Afghanistan, Alabama, Aldabra, Algeria, Andaman Is., Angola, Arizona, Arkansas, Ascension, Assam, Austria, Azores, Baleares, Bangladesh, Benin, Borneo, Burkina, Cambodia, Cameroon, Canary Is., Cape Provinces, Caroline Is., Central African Repu, Chad, Chagos Archipelago, China North-Central, China South-Central, China Southeast, Christmas I., Comoros, Congo, Cook Is., Corse, Cyprus, Czechoslovakia…	316349-2	http://www.plantsoftheworldonline.org/taxon/urn:lsid:ipni.org:names:316349-2
Amaranthaceae	Amaranthus	wallichii	Amaranthus wallichii	Iamonico	Amaranthus wallichii Iamonico	Phytotaxa 273: 95 (2016)	Guatemala, Mexico	Guatemala, Mexico Southeast	Nepal	Nepal	77222055-1	http://www.plantsoftheworldonline.org/taxon/urn:lsid:ipni.org:names:77222055-1
Amaranthaceae	Amaranthus	watsonii	Amaranthus watsonii	Standl.	Amaranthus watsonii Standl.	Bull. Torrey Bot. Club 41: 505 (1914)	Mexico, United States	Arizona, California, Mexico Northwest	Greece	Greece	10729-2	http://www.plantsoftheworldonline.org/taxon/urn:lsid:ipni.org:names:10729-2
Amaranthaceae	Aphanisma	blitoides	Aphanisma blitoides	Nutt. ex Moq.	Aphanisma blitoides Nutt. ex Moq.	A.P.de Candolle, Prodr. 13(2): 54 (1849)	Mexican Pacific Is., Mexico, United States	California, Mexican Pacific Is., Mexico Northwest	unknown	unknown	163530-1	http://www.plantsoftheworldonline.org/taxon/urn:lsid:ipni.org:names:163530-1
Amaranthaceae	Arthroceras	subterminale	Arthroceras subterminale	(Parish) Piirainen & G.Kadereit	Arthroceras subterminale (Parish) Piirainen & G.Kadereit	Taxon 66: 123 (2017)	Mexico, United States	California, Mexico Northwest	unknown	unknown	77161612-1	http://www.plantsoftheworldonline.org/taxon/urn:lsid:ipni.org:names:77161612-1
Amaranthaceae	Atriplex	abata	Atriplex abata	I.M.Johnst.	Atriplex abata I.M.Johnst.	J. Arnold Arbor. 21: 67 (1940)	Mexico	Mexico Northeast	unknown	unknown	26226-2	http://www.plantsoftheworldonline.org/taxon/urn:lsid:ipni.org:names:26226-2
Amaranthaceae	Atriplex	acanthocarpa	Atriplex acanthocarpa	(Torr.) S.Watson	Atriplex acanthocarpa (Torr.) S.Watson	Proc. Amer. Acad. Arts 9: 117 (1874)	Mexico, United States	Arizona, Mexico Gulf, Mexico Northeast, Mexico Northwest, New Mexico, Texas	unknown	unknown	1005288-2	http://www.plantsoftheworldonline.org/taxon/urn:lsid:ipni.org:names:1005288-2
Amaranthaceae	Atriplex	argentea	Atriplex argentea	Nutt.	Atriplex argentea Nutt.	Gen. N. Amer. Pl. 1: 198 (1818)	Canada, Mexico, United States	Alberta, Arizona, British Columbia, California, Colorado, Idaho, Kansas, Manitoba, Mexico Northeast, Montana, Nebraska, Nevada, New Mexico, New York, North Dakota, Oklahoma, Oregon, Saskatchewan, South Dakota, Texas, Utah, Washington, Wyoming	United States	Illinois	26237-2	http://www.plantsoftheworldonline.org/taxon/urn:lsid:ipni.org:names:26237-2
Amaranthaceae	Atriplex	barclayana	Atriplex barclayana	(Benth.) D.Dietr.	Atriplex barclayana (Benth.) D.Dietr.	Syn. Plant. 5: 537 (1852)	Mexican Pacific Is., Mexico, United States	California, Mexican Pacific Is., Mexico Northwest	unknown	unknown	163668-1	http://www.plantsoftheworldonline.org/taxon/urn:lsid:ipni.org:names:163668-1
Amaranthaceae	Atriplex	canescens	Atriplex canescens	(Pursh) Nutt.	Atriplex canescens (Pursh) Nutt.	Gen. N. Amer. Pl. 1: 197 (1818)	Canada, Mexico, United States	Alberta, Arizona, California, Colorado, Idaho, Kansas, Mexico Central, Mexico Gulf, Mexico Northeast, Mexico Northwest, Mexico Southeast, Montana, Nebraska, Nevada, New Mexico, North Dakota, Oklahoma, Oregon, South Dakota, Texas, Utah, Washington, Wyoming	Australia, Egypt, Iran, Morocco, Pakistan, Palestina, Israel, Jordan, Qatar, United Arab Emirates, Saudi Arabia, Tunisia	Egypt, Gulf States, Iran, Morocco, New South Wales, Pakistan, Palestine, Saudi Arabia, South Australia, Tunisia, Western Australia	1175090-2	http://www.plantsoftheworldonline.org/taxon/urn:lsid:ipni.org:names:1175090-2
Amaranthaceae	Atriplex	confertifolia	Atriplex confertifolia	(Torr. & Frem.) S.Watson	Atriplex confertifolia (Torr. & Frem.) S.Watson	Proc. Amer. Acad. Arts 9: 119 (1874)	Mexico, United States	Arizona, California, Colorado, Idaho, Mexico Northeast, Montana, Nevada, New Mexico, North Dakota, Oregon, Texas, Utah, Wyoming	unknown	unknown	1064943-2	http://www.plantsoftheworldonline.org/taxon/urn:lsid:ipni.org:names:1064943-2
Amaranthaceae	Atriplex	coulteri	Atriplex coulteri	(Moq.) D.Dietr.	Atriplex coulteri (Moq.) D.Dietr.	Syn. Plant. 5: 537 (1852)	Mexico, United States	California, Mexico Northwest	unknown	unknown	163736-1	http://www.plantsoftheworldonline.org/taxon/urn:lsid:ipni.org:names:163736-1
Amaranthaceae	Atriplex	cristata	Atriplex cristata	Humb. & Bonpl. ex Willd.	Atriplex cristata Humb. & Bonpl. ex Willd.	Sp. Pl. ed. 4. 4: 959 (1806)	Aruba, Bahamas, Bermuda, Cayman Is., Colombia, Cuba, Dominican Republic, Haiti, Honduras, Jamaica, Leeward Is., Mexico, Netherlands Antilles, Puerto Rico, Rhode I., Southwest Caribbean, Turks-Caicos Is., United States, Venezuela, Venezuelan Antilles	Alabama, Aruba, Bahamas, Bermuda, Cayman Is., Colombia, Connecticut, Cuba, Delaware, Dominican Republic, Florida, Georgia, Haiti, Honduras, Jamaica, Leeward Is., Louisiana, Maryland, Massachusetts, Mexico Central, Mexico Gulf, Mexico Northeast, Mexico Northwest, Mexico Southeast, Mississippi, Netherlands Antilles, New Hampshire, New Jersey, New York, North Carolina, Pennsylvania, Puerto Rico, Rho…	unknown	unknown	163744-1	http://www.plantsoftheworldonline.org/taxon/urn:lsid:ipni.org:names:163744-1
Amaranthaceae	Atriplex	cyclostegia	Atriplex cyclostegia	Standl.	Atriplex cyclostegia Standl.	N.L.Britton &amp; al. (eds.), N. Amer. Fl. 21: 58 (1916)	Mexico	Mexico Northwest	unknown	unknown	26303-2	http://www.plantsoftheworldonline.org/taxon/urn:lsid:ipni.org:names:26303-2
Amaranthaceae	Atriplex	elegans	Atriplex elegans	(Moq.) D.Dietr.	Atriplex elegans (Moq.) D.Dietr.	Syn. Plant. 5: 537 (1852)	Mexico, United States	Arizona, California, Mexico Northeast, Mexico Northwest, Nevada, New Mexico, Texas, Utah	United States	Maine, Maryland	30125523-2	http://www.plantsoftheworldonline.org/taxon/urn:lsid:ipni.org:names:30125523-2
Amaranthaceae	Atriplex	frankenioides	Atriplex frankenioides	Moran	Atriplex frankenioides Moran	Phytologia 30: 1 (1975)	Mexico	Mexico Northwest	unknown	unknown	26328-2	http://www.plantsoftheworldonline.org/taxon/urn:lsid:ipni.org:names:26328-2
Amaranthaceae	Atriplex	hymenelytra	Atriplex hymenelytra	(Torr.) S.Watson	Atriplex hymenelytra (Torr.) S.Watson	Proc. Amer. Acad. Arts 9: 119 (1874)	Mexico, United States	Arizona, California, Mexico Northwest, Nevada, Utah	unknown	unknown	1133967-2	http://www.plantsoftheworldonline.org/taxon/urn:lsid:ipni.org:names:1133967-2
Amaranthaceae	Atriplex	julacea	Atriplex julacea	S.Watson	Atriplex julacea S.Watson	Proc. Amer. Acad. Arts 20: 370 (1885)	Mexico	Mexico Northwest	unknown	unknown	163892-1	http://www.plantsoftheworldonline.org/taxon/urn:lsid:ipni.org:names:163892-1
Amaranthaceae	Atriplex	lentiformis	Atriplex lentiformis	(Torr.) S.Watson	Atriplex lentiformis (Torr.) S.Watson	Proc. Amer. Acad. Arts 9: 118 (1874)	Mexico, United States	Arizona, California, Mexico Northwest, Nevada, Texas, Utah	Eritrea, Ethiopia, United States	Eritrea, Ethiopia, Hawaii	1048190-2	http://www.plantsoftheworldonline.org/taxon/urn:lsid:ipni.org:names:1048190-2
Amaranthaceae	Atriplex	leucophylla	Atriplex leucophylla	(Moq.) D.Dietr.	Atriplex leucophylla (Moq.) D.Dietr.	Syn. Plant. 5: 536 (1852)	Mexico, United States	California, Mexico Northwest	unknown	unknown	163923-1	http://www.plantsoftheworldonline.org/taxon/urn:lsid:ipni.org:names:163923-1
Amaranthaceae	Atriplex	linearis	Atriplex linearis	S.Watson	Atriplex linearis S.Watson	Proc. Amer. Acad. Arts 24: 72 (1889)	Mexico, United States	Arizona, California, Mexico Northwest	unknown	unknown	309651-2	http://www.plantsoftheworldonline.org/taxon/urn:lsid:ipni.org:names:309651-2
Amaranthaceae	Atriplex	linifolia	Atriplex linifolia	Humb. & Bonpl. ex Willd.	Atriplex linifolia Humb. & Bonpl. ex Willd.	Sp. Pl. ed. 4. 4: 958 (1806)	Mexico	Mexico Central, Mexico Gulf, Mexico Northeast, Mexico Southwest	unknown	unknown	163929-1	http://www.plantsoftheworldonline.org/taxon/urn:lsid:ipni.org:names:163929-1
Amaranthaceae	Atriplex	matamorensis	Atriplex matamorensis	A.Nelson	Atriplex matamorensis A.Nelson	Proc. Biol. Soc. Washington 17: 99 (1904)	Mexico, United States	Mexico Northeast, Texas	unknown	unknown	26378-2	http://www.plantsoftheworldonline.org/taxon/urn:lsid:ipni.org:names:26378-2
Amaranthaceae	Atriplex	monilifera	Atriplex monilifera	S.Watson	Atriplex monilifera S.Watson	Proc. Amer. Acad. Arts 9: 111 (1874)	Mexico	Mexico Northeast	unknown	unknown	163980-1	http://www.plantsoftheworldonline.org/taxon/urn:lsid:ipni.org:names:163980-1
Amaranthaceae	Atriplex	muricata	Atriplex muricata	Humb. & Bonpl. ex Willd.	Atriplex muricata Humb. & Bonpl. ex Willd.	Sp. Pl. ed. 4. 4: 959 (1806)	Mexico	Mexico Central, Mexico Gulf, Mexico Northeast, Mexico Northwest, Mexico Southwest	unknown	unknown	163993-1	http://www.plantsoftheworldonline.org/taxon/urn:lsid:ipni.org:names:163993-1
Amaranthaceae	Atriplex	obovata	Atriplex obovata	Moq.	Atriplex obovata Moq.	Chenop. Monogr. Enum.: 61 (1840)	Mexico, United States	Arizona, Colorado, Mexico Northeast, New Mexico, Texas, Utah	unknown	unknown	308840-2	http://www.plantsoftheworldonline.org/taxon/urn:lsid:ipni.org:names:308840-2
Amaranthaceae	Atriplex	pacifica	Atriplex pacifica	A.Nelson	Atriplex pacifica A.Nelson	Proc. Biol. Soc. Washington 17: 99 (1904)	Mexico, United States	California, Mexico Northwest	unknown	unknown	326229-2	http://www.plantsoftheworldonline.org/taxon/urn:lsid:ipni.org:names:326229-2
Amaranthaceae	Atriplex	parishii	Atriplex parishii	S.Watson	Atriplex parishii S.Watson	Proc. Amer. Acad. Arts 17: 377 (1882)	Mexico, United States	California, Mexico Northwest	unknown	unknown	26416-2	http://www.plantsoftheworldonline.org/taxon/urn:lsid:ipni.org:names:26416-2
Amaranthaceae	Atriplex	polycarpa	Atriplex polycarpa	(Torr.) S.Watson	Atriplex polycarpa (Torr.) S.Watson	Proc. Amer. Acad. Arts 9: 117 (1874)	Mexico, United States	Arizona, California, Mexico Northwest, Nevada, Utah	unknown	unknown	164064-1	http://www.plantsoftheworldonline.org/taxon/urn:lsid:ipni.org:names:164064-1
Amaranthaceae	Atriplex	prosopidum	Atriplex prosopidum	I.M.Johnst.	Atriplex prosopidum I.M.Johnst.	J. Arnold Arbor. 24: 227 (1943)	Mexico	Mexico Northeast	unknown	unknown	26448-2	http://www.plantsoftheworldonline.org/taxon/urn:lsid:ipni.org:names:26448-2
Amaranthaceae	Atriplex	pueblensis	Atriplex pueblensis	Standl.	Atriplex pueblensis Standl.	N.L.Britton &amp; al. (eds.), N. Amer. Fl. 21: 56 (1916)	Mexico	Mexico Central, Mexico Gulf	unknown	unknown	26449-2	http://www.plantsoftheworldonline.org/taxon/urn:lsid:ipni.org:names:26449-2
Amaranthaceae	Atriplex	reptans	Atriplex reptans	I.M.Johnst.	Atriplex reptans I.M.Johnst.	J. Arnold Arbor. 22: 111 (1941)	Mexico	Mexico Northeast	unknown	unknown	26453-2	http://www.plantsoftheworldonline.org/taxon/urn:lsid:ipni.org:names:26453-2
Amaranthaceae	Atriplex	serenana	Atriplex serenana	A.Nelson ex Abrams	Atriplex serenana A.Nelson ex Abrams	Fl. Los Angeles: 128 (1904)	Mexico, United States	California, Mexico Northwest, Nevada	United States	New York	326230-2	http://www.plantsoftheworldonline.org/taxon/urn:lsid:ipni.org:names:326230-2
Amaranthaceae	Atriplex	tampicensis	Atriplex tampicensis	Standl.	Atriplex tampicensis Standl.	N.L.Britton &amp; al. (eds.), N. Amer. Fl. 21: 56 (1916)	Mexico	Mexico Gulf, Mexico Northeast, Mexico Southeast	unknown	unknown	26483-2	http://www.plantsoftheworldonline.org/taxon/urn:lsid:ipni.org:names:26483-2
Amaranthaceae	Atriplex	truncata	Atriplex truncata	(Torr.) A.Gray	Atriplex truncata (Torr.) A.Gray	Proc. Amer. Acad. Arts 8: 398 (1873)	Canada, Mexico, United States	Alberta, British Columbia, California, Colorado, Idaho, Mexico Northwest, Montana, Nevada, New Mexico, Oregon, Saskatchewan, Utah, Washington, Wyoming	United States	Missouri	164215-1	http://www.plantsoftheworldonline.org/taxon/urn:lsid:ipni.org:names:164215-1
Amaranthaceae	Atriplex	valdesii	Atriplex valdesii	Flores Olv.	Atriplex valdesii Flores Olv.	Novon 4: 242 (1994)	Mexico	Mexico Northeast	unknown	unknown	306719-2	http://www.plantsoftheworldonline.org/taxon/urn:lsid:ipni.org:names:306719-2
Amaranthaceae	Atriplex	watsonii	Atriplex watsonii	A.Nelson ex Abrams	Atriplex watsonii A.Nelson ex Abrams	Fl. Los Angeles: 128 (1904)	Mexico, United States	California, Mexico Northwest	unknown	unknown	164249-1	http://www.plantsoftheworldonline.org/taxon/urn:lsid:ipni.org:names:164249-1
Amaranthaceae	Atriplex	wrightii	Atriplex wrightii	S.Watson	Atriplex wrightii S.Watson	Proc. Amer. Acad. Arts 9: 113 (1874)	Mexico, United States	Arizona, Mexico Northeast, Mexico Northwest, New Mexico, Texas	unknown	unknown	26506-2	http://www.plantsoftheworldonline.org/taxon/urn:lsid:ipni.org:names:26506-2
Amaranthaceae	Blitum	californicum	Blitum californicum	S.Watson	Blitum californicum S.Watson	Proc. Amer. Acad. Arts 9: 101 (1874)	Mexico, United States	California, Mexico Northwest	unknown	unknown	164517-1	http://www.plantsoftheworldonline.org/taxon/urn:lsid:ipni.org:names:164517-1
Amaranthaceae	Blitum	nuttallianum	Blitum nuttallianum	Schult.	Blitum nuttallianum Schult.	Mant. 1: 65 (1822)	Canada, Mexico, United States	Alaska, Alberta, Arizona, British Columbia, California, Colorado, Idaho, Kansas, Manitoba, Mexico Northeast, Mexico Northwest, Minnesota, Montana, Nebraska, Nevada, New Mexico, North Dakota, Northwest Territorie, Oklahoma, Oregon, Saskatchewan, South Dakota, Texas, Utah, Washington, Wyoming, Yukon	Argentina, Czech Republic, Slovakia, United States	Argentina Northeast, Argentina Northwest, Argentina South, Czechoslovakia, New York	1069558-2	http://www.plantsoftheworldonline.org/taxon/urn:lsid:ipni.org:names:1069558-2
Amaranthaceae	Celosia	chiapensis	Celosia chiapensis	Brandegee	Celosia chiapensis Brandegee	Univ. Calif. Publ. Bot. 6: 363 (1917)	Mexico	Mexico Southeast	unknown	unknown	51136-2	http://www.plantsoftheworldonline.org/taxon/urn:lsid:ipni.org:names:51136-2
Amaranthaceae	Celosia	floribunda	Celosia floribunda	A.Gray	Celosia floribunda A.Gray	Proc. Amer. Acad. Arts 5: 167 (1861)	Mexico	Mexico Northwest	Honduras, United States	California, Honduras, Kansas, Texas	59877-1	http://www.plantsoftheworldonline.org/taxon/urn:lsid:ipni.org:names:59877-1
Amaranthaceae	Celosia	moquinii	Celosia moquinii	Guill. ex Moq.	Celosia moquinii Guill. ex Moq.	A.P.de Candolle, Prodr. 13(2): 239 (1849)	Mexico	Mexico Southwest	unknown	unknown	59921-1	http://www.plantsoftheworldonline.org/taxon/urn:lsid:ipni.org:names:59921-1
Amaranthaceae	Celosia	nitida	Celosia nitida	Vahl	Celosia nitida Vahl	Symb. Bot. 3: 44 (1794)	Bahamas, Cuba, Dominican Republic, Guatemala, Haiti, Jamaica, Leeward Is., Mexico, Puerto Rico, United States, Venezuela, Windward Is.	Bahamas, Cuba, Dominican Republic, Florida, Guatemala, Haiti, Jamaica, Leeward Is., Mexico Gulf, Mexico Northeast, Mexico Northwest, Mexico Southeast, Mexico Southwest, Puerto Rico, Texas, Venezuela, Windward Is.	unknown	unknown	327367-2	http://www.plantsoftheworldonline.org/taxon/urn:lsid:ipni.org:names:327367-2
Amaranthaceae	Celosia	orcuttii	Celosia orcuttii	Greenm.	Celosia orcuttii Greenm.	Publ. Field Mus. Nat. Hist., Bot. Ser. 2: 330 (1912)	Mexico	Mexico Southwest	unknown	unknown	51140-2	http://www.plantsoftheworldonline.org/taxon/urn:lsid:ipni.org:names:51140-2
Amaranthaceae	Celosia	palmeri	Celosia palmeri	S.Watson	Celosia palmeri S.Watson	Proc. Amer. Acad. Arts 18: 143 (1882)	Mexico, United States	Mexico Northeast, Texas	unknown	unknown	327366-2	http://www.plantsoftheworldonline.org/taxon/urn:lsid:ipni.org:names:327366-2
Amaranthaceae	Celosia	virgata	Celosia virgata	Jacq.	Celosia virgata Jacq.	Collectanea 2: 279 (1789)	Colombia, Cuba, Dominican Republic, Ecuador, El Salvador, Guatemala, Haiti, Honduras, Mexico, Netherlands Antilles, Nicaragua, Peru, Puerto Rico, Southwest Caribbean, Venezuela	Colombia, Cuba, Dominican Republic, Ecuador, El Salvador, Guatemala, Haiti, Honduras, Mexico Gulf, Mexico Northeast, Mexico Southeast, Mexico Southwest, Netherlands Antilles, Nicaragua, Peru, Puerto Rico, Southwest Caribbean, Venezuela	unknown	unknown	60011-1	http://www.plantsoftheworldonline.org/taxon/urn:lsid:ipni.org:names:60011-1
Amaranthaceae	Chamissoa	acuminata	Chamissoa acuminata	Mart.	Chamissoa acuminata Mart.	Nova Acta Phys.-Med. Acad. Caes. Leop.-Carol. Nat. Cur. 13: 286 (1826)	Argentina, Brazil, Colombia, Ecuador, El Salvador, Honduras, Mexico, Nicaragua, Panama, Paraguay, Peru, Suriname	Argentina Northeast, Brazil Northeast, Brazil South, Brazil Southeast, Colombia, Ecuador, El Salvador, Honduras, Mexico Central, Mexico Southeast, Mexico Southwest, Nicaragua, Panama, Paraguay, Peru, Suriname	unknown	unknown	55488-2	http://www.plantsoftheworldonline.org/taxon/urn:lsid:ipni.org:names:55488-2
Amaranthaceae	Chamissoa	altissima	Chamissoa altissima	(Jacq.) Kunth	Chamissoa altissima (Jacq.) Kunth	F.W.H.von Humboldt, A.J.A.Bonpland &amp; C.S.Kunth, Nov. Gen. Sp. 2: 197 (1818)	Argentina, Belize, Bolivia, Brazil, Colombia, Costa Rica, Cuba, Dominican Republic, Ecuador, El Salvador, Guatemala, Guyana, Haiti, Honduras, Jamaica, Leeward Is., Mexico, Nicaragua, Panama, Paraguay, Peru, Puerto Rico, Suriname, Trinidad-Tobago, Uruguay, Venezuela, Windward Is.	Argentina Northeast, Argentina Northwest, Belize, Bolivia, Brazil North, Brazil Northeast, Brazil South, Brazil Southeast, Brazil West-Central, Colombia, Costa Rica, Cuba, Dominican Republic, Ecuador, El Salvador, Guatemala, Guyana, Haiti, Honduras, Jamaica, Leeward Is., Mexico Central, Mexico Gulf, Mexico Northeast, Mexico Northwest, Mexico Southeast, Mexico Southwest, Nicaragua, Panama, Paragua…	unknown	unknown	60077-1	http://www.plantsoftheworldonline.org/taxon/urn:lsid:ipni.org:names:60077-1
Amaranthaceae	Chenopodium	berlandieri	Chenopodium berlandieri	Moq.	Chenopodium berlandieri Moq.	Chenop. Monogr. Enum.: 23 (1840)	Canada, District of Columbia, Honduras, Mexico, Quebec, Rhode I., United States	Alabama, Alaska, Alberta, Arizona, Arkansas, British Columbia, California, Colorado, Connecticut, Delaware, District of Columbia, Florida, Georgia, Honduras, Idaho, Illinois, Indiana, Iowa, Kansas, Kentucky, Louisiana, Maine, Manitoba, Maryland, Massachusetts, Mexico Central, Mexico Gulf, Mexico Northeast, Mexico Northwest, Mexico Southeast, Mexico Southwest, Michigan, Minnesota, Mississippi, Mis…	Cuba, Czech Republic, Slovakia, Denmark, Finland, Norway, Sweden, Trinidad-Tobago, United Kingdom	Cuba, Czechoslovakia, Denmark, Finland, Great Britain, Norway, Sweden, Trinidad-Tobago	56042-2	http://www.plantsoftheworldonline.org/taxon/urn:lsid:ipni.org:names:56042-2
Amaranthaceae	Chenopodium	cornutum	Chenopodium cornutum	(Torr.) Benth. & Hook.f. ex S.Watson	Chenopodium cornutum (Torr.) Benth. & Hook.f. ex S.Watson	S.Watson &amp; al., Bot. California 2: 482 (1880)	Mexico	Mexico Northeast	unknown	unknown	164891-1	http://www.plantsoftheworldonline.org/taxon/urn:lsid:ipni.org:names:164891-1
Amaranthaceae	Chenopodium	flabellifolium	Chenopodium flabellifolium	Standl.	Chenopodium flabellifolium Standl.	N.L.Britton &amp; al. (eds.), N. Amer. Fl. 21: 19 (1916)	Mexico	Mexico Northwest	unknown	unknown	56107-2	http://www.plantsoftheworldonline.org/taxon/urn:lsid:ipni.org:names:56107-2
Amaranthaceae	Chenopodium	fremontii	Chenopodium fremontii	S.Watson	Chenopodium fremontii S.Watson	Botany [Fortieth Parallel]: 287 (1871)	Canada, Mexico, United States	Alberta, Arizona, British Columbia, California, Colorado, Idaho, Kansas, Manitoba, Mexico Gulf, Mexico Northeast, Mexico Northwest, Mexico Southwest, Montana, Nebraska, Nevada, New Mexico, North Dakota, Oregon, Saskatchewan, South Dakota, Texas, Utah, Wyoming	unknown	unknown	56110-2	http://www.plantsoftheworldonline.org/taxon/urn:lsid:ipni.org:names:56110-2
Amaranthaceae	Chenopodium	incanum	Chenopodium incanum	(S.Watson) A.Heller	Chenopodium incanum (S.Watson) A.Heller	Pl. World 1: 23 (1897)	Canada, Mexico, United States	Alberta, Arizona, California, Colorado, Kansas, Mexico Northeast, Mexico Northwest, Missouri, Nebraska, Nevada, New Mexico, Oklahoma, Saskatchewan, South Dakota, Texas, Utah, Wyoming	unknown	unknown	56153-2	http://www.plantsoftheworldonline.org/taxon/urn:lsid:ipni.org:names:56153-2
Amaranthaceae	Chenopodium	lenticulare	Chenopodium lenticulare	Aellen	Chenopodium lenticulare Aellen	Repert. Spec. Nov. Regni Veg. 26: 152 (1929)	Mexico, United States	Mexico Northeast, New Mexico, Texas	unknown	unknown	56162-2	http://www.plantsoftheworldonline.org/taxon/urn:lsid:ipni.org:names:56162-2
Amaranthaceae	Chenopodium	leptophyllum	Chenopodium leptophyllum	(Moq.) Nutt. ex S.Watson	Chenopodium leptophyllum (Moq.) Nutt. ex S.Watson	Proc. Amer. Acad. Arts 9: 94 (1874)	Canada, Mexico, United States	Alaska, Alberta, Arizona, British Columbia, California, Colorado, Idaho, Kansas, Mexico Northeast, Mexico Northwest, Montana, Nevada, New Mexico, Oklahoma, Oregon, Saskatchewan, Texas, Utah, Washington, Wyoming, Yukon	United States	Maine, Maryland	1007223-2	http://www.plantsoftheworldonline.org/taxon/urn:lsid:ipni.org:names:1007223-2
Amaranthaceae	Chenopodium	neomexicanum	Chenopodium neomexicanum	Standl.	Chenopodium neomexicanum Standl.	N.L.Britton &amp; al. (eds.), N. Amer. Fl. 21: 19 (1916)	Mexico, United States	Arizona, Mexico Northeast, Mexico Northwest, New Mexico, Texas	unknown	unknown	56189-2	http://www.plantsoftheworldonline.org/taxon/urn:lsid:ipni.org:names:56189-2
Amaranthaceae	Chenopodium	palmeri	Chenopodium palmeri	Standl.	Chenopodium palmeri Standl.	N.L.Britton &amp; al. (eds.), N. Amer. Fl. 21: 19 (1916)	Mexico, United States	Arizona, Mexico Northeast, Mexico Northwest	unknown	unknown	56205-2	http://www.plantsoftheworldonline.org/taxon/urn:lsid:ipni.org:names:56205-2
Amaranthaceae	Chenopodium	parryi	Chenopodium parryi	Standl.	Chenopodium parryi Standl.	N.L.Britton &amp; al. (eds.), N. Amer. Fl. 21: 21 (1916)	Mexico	Mexico Gulf, Mexico Northeast	unknown	unknown	56210-2	http://www.plantsoftheworldonline.org/taxon/urn:lsid:ipni.org:names:56210-2
Amaranthaceae	Chenopodium	pratericola	Chenopodium pratericola	Rydb.	Chenopodium pratericola Rydb.	Bull. Torrey Bot. Club 39: 310 (1912)	Canada, Mexico, Panama, Rhode I., United States	Alabama, Alaska, Alberta, Arizona, British Columbia, California, Colorado, Connecticut, Delaware, Idaho, Illinois, Indiana, Iowa, Kansas, Kentucky, Louisiana, Maine, Manitoba, Maryland, Massachusetts, Mexico Central, Mexico Northeast, Mexico Northwest, Michigan, Minnesota, Mississippi, Missouri, Montana, Nebraska, Nevada, New Hampshire, New Jersey, New Mexico, New York, North Carolina, North Dako…	Argentina, Austria, Bulgaria, Czech Republic, Slovakia, Denmark, Estonia, Latvia, Lithuania, Russia, Finland, Germany, Moldova, Ukraine, Norway, Poland, Russia, Saudi Arabia, Sweden, Switzerland	Altay, Argentina Northeast, Argentina Northwest, Argentina South, Austria, Baltic States, Bulgaria, Central European Rus, Chita, Czechoslovakia, Denmark, East European Russia, Finland, Germany, Krasnoyarsk, North European Russi, Northwest European R, Norway, Poland, Saudi Arabia, Sweden, Switzerland, Tuva, Ukraine	309537-2	http://www.plantsoftheworldonline.org/taxon/urn:lsid:ipni.org:names:309537-2
Amaranthaceae	Chenopodium	pueblense	Chenopodium pueblense	H.S.Reed	Chenopodium pueblense H.S.Reed	Madrono 10: 139 (1950)	Mexico	Mexico Central	unknown	unknown	165165-1	http://www.plantsoftheworldonline.org/taxon/urn:lsid:ipni.org:names:165165-1
Amaranthaceae	Corispermum	americanum	Corispermum americanum	(Nutt.) Nutt.	Corispermum americanum (Nutt.) Nutt.	Trans. Amer. Philos. Soc., n.s., 5: 165 (1835)	Canada, Mexico, Quebec, United States	Alberta, Arizona, Arkansas, British Columbia, Colorado, Idaho, Indiana, Iowa, Kansas, Manitoba, Mexico Northeast, Michigan, Minnesota, Missouri, Montana, Nebraska, Nevada, New Jersey, New Mexico, New York, North Dakota, Ohio, Oklahoma, Ontario, Oregon, Quebec, Saskatchewan, South Dakota, Texas, Utah, Washington, Wisconsin, Wyoming	United States	Illinois, Kentucky	991605-1	http://www.plantsoftheworldonline.org/taxon/urn:lsid:ipni.org:names:991605-1
Amaranthaceae	Cyathula	achyranthoides	Cyathula achyranthoides	(Kunth) Moq.	Cyathula achyranthoides (Kunth) Moq.	A.P.de Candolle, Prodr. 13(2): 326 (1849)	Belize, Benin, Bolivia, Brazil, Burkina Faso, Burundi, Cameroon, Central African Republic, Chad, Colombia, Costa Rica, Cote d'Ivoire, Cuba, Dominican Republic, Ecuador, El Salvador, Ethiopia, Gabon, Ghana, Guatemala, Guinea, Gulf of Guinea Is., Haiti, Honduras, Jamaica, Madagascar, Mali, Mexico, Nicaragua, Nigeria, Panama, Peru, Republic of Congo, Senegal, Sierra Leone, Sudan, Tanzania, Trinidad-…	Belize, Benin, Bolivia, Brazil North, Brazil Northeast, Brazil Southeast, Burkina, Burundi, Cameroon, Central African Repu, Chad, Colombia, Congo, Costa Rica, Cuba, Dominican Republic, Ecuador, El Salvador, Ethiopia, Gabon, Ghana, Guatemala, Guinea, Gulf of Guinea Is., Haiti, Honduras, Ivory Coast, Jamaica, Madagascar, Mali, Mexico Central, Mexico Gulf, Mexico Southeast, Mexico Southwest, Nicarag…	French Guiana, Guyana, Suriname	French Guiana, Guyana, Suriname	60139-1	http://www.plantsoftheworldonline.org/taxon/urn:lsid:ipni.org:names:60139-1
Amaranthaceae	Dysphania	ambrosioides	Dysphania ambrosioides	(L.) Mosyakin & Clemants	Dysphania ambrosioides (L.) Mosyakin & Clemants	Ukrayins&#x27;k. Bot. Zhurn. 59: 382 (2002)	Argentina, Aruba, Belize, Bolivia, Brazil, Chile, Colombia, Costa Rica, El Salvador, Guatemala, Honduras, Mexico, Nicaragua, Panama, Paraguay, Peru, Tristan da Cunha, United States, Uruguay, Venezuela	Argentina Northeast, Argentina Northwest, Argentina South, Arkansas, Aruba, Belize, Bolivia, Brazil North, Brazil Northeast, Brazil South, Brazil Southeast, Brazil West-Central, Chile Central, Chile North, Chile South, Colombia, Costa Rica, El Salvador, Florida, Georgia, Guatemala, Honduras, Louisiana, Maryland, Mexico Central, Mexico Gulf, Mexico Northeast, Mexico Southeast, Mexico Southwest, Mi…	Afghanistan, Albania, Algeria, Angola, Armenia, Azerbaijan, Georgia, Ascension, Australia, Austria, Azores, Bahamas, Bangladesh, Belgium, Benin, Bermuda, Bhutan, India, Bosnia and Herzegovina, Croatia, Macedonia, Montenegro, Serbia, Slovenia, Botswana, Bulgaria, Burundi, Cameroon, Canada, Cape Verde, Cayman Is., Central African Republic, China, Cote d'Ivoire, Cuba, Czech Republic, Slovakia, Denma…	Afghanistan, Alabama, Albania, Algeria, Angola, Arizona, Ascension, Assam, Austria, Azores, Bahamas, Baleares, Bangladesh, Belgium, Benin, Bermuda, Botswana, Bulgaria, Burundi, California, Cameroon, Canary Is., Cape Provinces, Cape Verde, Cayman Is., Central African Repu, China South-Central, China Southeast, Congo, Connecticut, Corse, Cuba, Czechoslovakia, Delaware, Denmark, Desventurados Is., D…	1198060-2	http://www.plantsoftheworldonline.org/taxon/urn:lsid:ipni.org:names:1198060-2
Amaranthaceae	Dysphania	anthelmintica	Dysphania anthelmintica	(L.) Mosyakin & Clemants	Dysphania anthelmintica (L.) Mosyakin & Clemants	Ukrayins&#x27;k. Bot. Zhurn. 59: 382 (2002)	Bermuda, Colombia, Guatemala, Mexico, United States	Arkansas, Bermuda, Colombia, Delaware, Florida, Georgia, Guatemala, Louisiana, Maryland, Massachusetts, Mexico Gulf, Mexico Northeast, Mississippi, New Jersey, New York, North Carolina, South Carolina, Texas, Virginia	Eritrea, Ethiopia, Greece, Italy, Madagascar, Madeira, Paraguay, Puerto Rico, Spain, United States	Alabama, California, Canary Is., East Aegean Is., Eritrea, Ethiopia, Illinois, Indiana, Italy, Kansas, Kentucky, Madagascar, Madeira, Missouri, Ohio, Oklahoma, Paraguay, Pennsylvania, Puerto Rico, Spain, Tennessee, West Virginia	1090820-2	http://www.plantsoftheworldonline.org/taxon/urn:lsid:ipni.org:names:1090820-2
Amaranthaceae	Dysphania	atriplicifolia	Dysphania atriplicifolia	(Spreng.) G.Kadereit, Sukhor. & Uotila	Dysphania atriplicifolia (Spreng.) G.Kadereit, Sukhor. & Uotila	Taxon 70: 542 (2021)	Canada, Mexico, United States	Arizona, Arkansas, Colorado, Illinois, Indiana, Kansas, Kentucky, Manitoba, Mexico Northeast, Minnesota, Missouri, Montana, Nebraska, New Mexico, North Dakota, Oklahoma, Saskatchewan, South Dakota, Tennessee, Texas, Utah, Wisconsin, Wyoming	Albania, Argentina, Australia, Canada, France, Hungary, Quebec, United States	Alabama, Albania, Argentina Northeast, Argentina Northwest, California, Connecticut, France, Hungary, Iowa, Louisiana, Maryland, Massachusetts, Michigan, New Jersey, New York, North Carolina, Ohio, Ontario, Pennsylvania, Quebec, South Carolina, Victoria, Virginia, West Virginia	77219560-1	http://www.plantsoftheworldonline.org/taxon/urn:lsid:ipni.org:names:77219560-1
Amaranthaceae	Dysphania	dissecta	Dysphania dissecta	(Moq.) Mosyakin & Clemants	Dysphania dissecta (Moq.) Mosyakin & Clemants	J. Bot. Res. Inst. Texas 2: 429 (2008)	Mexico	Mexico Central, Mexico Northeast, Mexico Southwest	unknown	unknown	77099588-1	http://www.plantsoftheworldonline.org/taxon/urn:lsid:ipni.org:names:77099588-1
Amaranthaceae	Dysphania	incisa	Dysphania incisa	(Poir.) ined.	Dysphania incisa (Poir.) ined.	<!doctype html><!--[if IE 9 ]> <html class="no-js lt-ie10" lang="en"> <![endif]--><!--[if gt IE 9]><!--> <html class="no-js" lang="en"> <!--<![endif]--><head> <!-- OneTrust must come first --> <script src='https://cdn.cookielaw.org/scripttemplates/otSDKStub.js' type='text/javascript' charset='UTF-8' data-domain-script='1b3b4810-7603-41cf-9107-8fb5e1fcae15' ></script><script type='text/javascript'…	Argentina, Bolivia, Chile, Guatemala, Mexico, Peru, United States	Argentina Northwest, Arizona, Bolivia, Chile Central, Guatemala, Mexico Central, Mexico Gulf, Mexico Northeast, Mexico Northwest, Mexico Southeast, Mexico Southwest, New Mexico, Peru, Texas, Utah	United States	Colorado, Louisiana, Maine, Massachusetts, New York	77217304-1	http://www.plantsoftheworldonline.org/taxon/urn:lsid:ipni.org:names:77217304-1
Amaranthaceae	Dysphania	stellata	Dysphania stellata	(S.Watson) Mosyakin & Clemants	Dysphania stellata (S.Watson) Mosyakin & Clemants	J. Bot. Res. Inst. Texas 2: 429 (2008)	Mexico	Mexico Northeast	unknown	unknown	77099590-1	http://www.plantsoftheworldonline.org/taxon/urn:lsid:ipni.org:names:77099590-1
Amaranthaceae	Extriplex	californica	Extriplex californica	(Moq.) E.H.Zacharias	Extriplex californica (Moq.) E.H.Zacharias	Syst. Bot. 35: 851 (2010)	Mexico, United States	California, Mexico Northwest	unknown	unknown	77112321-1	http://www.plantsoftheworldonline.org/taxon/urn:lsid:ipni.org:names:77112321-1
Amaranthaceae	Froelichia	arizonica	Froelichia arizonica	Thornber ex Standl.	Froelichia arizonica Thornber ex Standl.	N.L.Britton &amp; al. (eds.), N. Amer. Fl. 21: 128 (1917)	Mexico, United States	Arizona, Mexico Northeast, Mexico Northwest, New Mexico, Texas	unknown	unknown	106085-2	http://www.plantsoftheworldonline.org/taxon/urn:lsid:ipni.org:names:106085-2
Amaranthaceae	Froelichia	floridana	Froelichia floridana	(Nutt.) Moq.	Froelichia floridana (Nutt.) Moq.	A.P.de Candolle, Prodr. 13(2): 420 (1849)	Mexico, United States	Alabama, Arkansas, Colorado, Delaware, Florida, Georgia, Illinois, Indiana, Iowa, Kansas, Kentucky, Louisiana, Maryland, Mexico Gulf, Mexico Northeast, Minnesota, Mississippi, Missouri, Nebraska, New Jersey, New Mexico, New York, North Carolina, North Dakota, Ohio, Oklahoma, South Carolina, South Dakota, Tennessee, Texas, Wisconsin	Australia	Queensland	106089-2	http://www.plantsoftheworldonline.org/taxon/urn:lsid:ipni.org:names:106089-2
Amaranthaceae	Froelichia	gracilis	Froelichia gracilis	(Hook.) Moq.	Froelichia gracilis (Hook.) Moq.	A.P.de Candolle, Prodr. 13(2): 420 (1849)	Mexico, United States	Alabama, Arizona, Arkansas, Colorado, Illinois, Iowa, Kansas, Louisiana, Mexico Northeast, Mexico Northwest, Mississippi, Missouri, Nebraska, New Mexico, Oklahoma, South Dakota, Texas, Wisconsin, Wyoming	Australia, Canada, Japan, Rhode I., Senegal, United States	California, Connecticut, Delaware, Florida, Georgia, Indiana, Japan, Kentucky, Maine, Maryland, Massachusetts, Michigan, New Hampshire, New Jersey, New South Wales, New York, North Carolina, Ohio, Ontario, Pennsylvania, Queensland, Rhode I., Senegal, South Carolina, Tennessee, Vermont, Virginia, West Virginia	1034070-2	http://www.plantsoftheworldonline.org/taxon/urn:lsid:ipni.org:names:1034070-2
Amaranthaceae	Froelichia	interrupta	Froelichia interrupta	(L.) Moq.	Froelichia interrupta (L.) Moq.	A.P.de Candolle, Prodr. 13(2): 421 (1849)	Argentina, Bolivia, Brazil, Colombia, Cuba, Dominican Republic, Ecuador, Guatemala, Haiti, Honduras, Jamaica, Mexico, Nicaragua, Paraguay, Peru, Uruguay, Venezuela	Argentina Northeast, Bolivia, Brazil Northeast, Brazil South, Brazil West-Central, Colombia, Cuba, Dominican Republic, Ecuador, Guatemala, Haiti, Honduras, Jamaica, Mexico Central, Mexico Gulf, Mexico Northeast, Mexico Northwest, Mexico Southwest, Nicaragua, Paraguay, Peru, Uruguay, Venezuela	unknown	unknown	1104891-2	http://www.plantsoftheworldonline.org/taxon/urn:lsid:ipni.org:names:1104891-2
Amaranthaceae	Froelichia	texana	Froelichia texana	J.M.Coult. & Fisher	Froelichia texana J.M.Coult. & Fisher	Bot. Gaz. 17: 350 (1892)	Mexico, United States	Mexico Northeast, Texas	unknown	unknown	64405-1	http://www.plantsoftheworldonline.org/taxon/urn:lsid:ipni.org:names:64405-1
Amaranthaceae	Froelichia	xantusii	Froelichia xantusii	R.A.McCauley	Froelichia xantusii R.A.McCauley	Syst. Bot. 29: 71 (2004)	Mexico	Mexico Northwest	unknown	unknown	330388-2	http://www.plantsoftheworldonline.org/taxon/urn:lsid:ipni.org:names:330388-2
Amaranthaceae	Gomphrena	caespitosa	Gomphrena caespitosa	Torr.	Gomphrena caespitosa Torr.	W.H.Emory, Rep. U.S. Mex. Bound. 2(1): 181 (1859)	Mexico, United States	Arizona, Mexico Northwest, New Mexico, Texas	unknown	unknown	111877-2	http://www.plantsoftheworldonline.org/taxon/urn:lsid:ipni.org:names:111877-2
Amaranthaceae	Gomphrena	elegans	Gomphrena elegans	Mart.	Gomphrena elegans Mart.	Nov. Gen. Sp. Pl. 2: 17 (1826)	Argentina, Brazil, Colombia, Guatemala, Honduras, Mexico, Nicaragua, Paraguay, Peru, Uruguay, Venezuela	Argentina Northeast, Argentina Northwest, Brazil North, Brazil Northeast, Brazil South, Brazil Southeast, Brazil West-Central, Colombia, Guatemala, Honduras, Mexico Southeast, Nicaragua, Paraguay, Peru, Uruguay, Venezuela	unknown	unknown	60435-1	http://www.plantsoftheworldonline.org/taxon/urn:lsid:ipni.org:names:60435-1
Amaranthaceae	Gomphrena	filaginoides	Gomphrena filaginoides	M.Martens & Galeotti	Gomphrena filaginoides M.Martens & Galeotti	Bull. Acad. Roy. Sci. Bruxelles 10: 350 (1843)	Belize, El Salvador, Guatemala, Honduras, Mexico, Nicaragua	Belize, El Salvador, Guatemala, Honduras, Mexico Gulf, Mexico Northeast, Mexico Southeast, Mexico Southwest, Nicaragua	unknown	unknown	60449-1	http://www.plantsoftheworldonline.org/taxon/urn:lsid:ipni.org:names:60449-1
Amaranthaceae	Gomphrena	globosa	Gomphrena globosa	L.	Gomphrena globosa L.	Sp. Pl.: 224 (1753)	Bolivia, Brazil, Colombia, Ecuador, Guatemala, Guyana, Honduras, Mexico, Nicaragua, Panama	Bolivia, Brazil North, Brazil Northeast, Brazil Southeast, Brazil West-Central, Colombia, Ecuador, Guatemala, Guyana, Honduras, Mexico Gulf, Mexico Northeast, Mexico Southeast, Mexico Southwest, Nicaragua, Panama	Angola, Australia, Bahamas, Bangladesh, Benin, Bhutan, India, Brazil, Bulgaria, Burkina Faso, Cambodia, Cameroon, Cape Verde, Caroline Is., Cayman Is., Central African Republic, Chad, China, Cook Is., Costa Rica, Cuba, Djibouti, Dominican Republic, Ethiopia, Fiji, Gilbert Is., Guinea, Guinea-Bissau, Gulf of Guinea Is., Haiti, India, Indonesia, Indonesia, East Timor, Indonesia, Malaysia, Indonesia…	Alabama, Angola, Arkansas, Assam, Bahamas, Bangladesh, Benin, Borneo, Brazil South, Bulgaria, Burkina, Cambodia, Cameroon, Cape Verde, Caroline Is., Cayman Is., Central African Repu, Chad, China North-Central, China South-Central, China Southeast, Congo, Cook Is., Costa Rica, Cuba, Djibouti, Dominican Republic, East Himalaya, Ethiopia, Fiji, Gilbert Is., Guinea, Guinea-Bissau, Gulf of Guinea Is.,…	327333-2	http://www.plantsoftheworldonline.org/taxon/urn:lsid:ipni.org:names:327333-2
Amaranthaceae	Gomphrena	haageana	Gomphrena haageana	Klotzsch	Gomphrena haageana Klotzsch	Allg. Gartenzeitung 21: 297 (1853)	Mexico, United States	Mexico Northeast, Mexico Northwest, Mexico Southwest, New Mexico, Texas	unknown	unknown	327334-2	http://www.plantsoftheworldonline.org/taxon/urn:lsid:ipni.org:names:327334-2
Amaranthaceae	Gomphrena	nitida	Gomphrena nitida	Rothr.	Gomphrena nitida Rothr.	Rep. U.S. Geogr. Surv., Wheeler 6: 233 (1878)	Mexico, United States	Arizona, Mexico Central, Mexico Gulf, Mexico Northeast, Mexico Northwest, Mexico Southeast, Mexico Southwest, New Mexico, Texas	unknown	unknown	112013-2	http://www.plantsoftheworldonline.org/taxon/urn:lsid:ipni.org:names:112013-2
Amaranthaceae	Gomphrena	parviceps	Gomphrena parviceps	Standl.	Gomphrena parviceps Standl.	Contr. U.S. Natl. Herb. 18: 92 (1916)	Mexico	Mexico Central, Mexico Northeast, Mexico Southwest	unknown	unknown	112029-2	http://www.plantsoftheworldonline.org/taxon/urn:lsid:ipni.org:names:112029-2
Amaranthaceae	Gomphrena	pilosa	Gomphrena pilosa	(M.Martens & Galeotti) Moq.	Gomphrena pilosa (M.Martens & Galeotti) Moq.	A.P.de Candolle, Prodr. 13(2): 395 (1849)	Mexico	Mexico Gulf, Mexico Northeast, Mexico Southeast, Mexico Southwest	unknown	unknown	60554-1	http://www.plantsoftheworldonline.org/taxon/urn:lsid:ipni.org:names:60554-1
Amaranthaceae	Gomphrena	pringlei	Gomphrena pringlei	J.M.Coult. & Fisher	Gomphrena pringlei J.M.Coult. & Fisher	Bot. Gaz. 17: 349 (1892)	Mexico	Mexico Central, Mexico Gulf, Mexico Northeast, Mexico Southwest	unknown	unknown	112057-2	http://www.plantsoftheworldonline.org/taxon/urn:lsid:ipni.org:names:112057-2
Amaranthaceae	Gomphrena	serrata	Gomphrena serrata	L.	Gomphrena serrata L.	Sp. Pl.: 224 (1753)	Belize, Bolivia, Colombia, Costa Rica, Ecuador, El Salvador, Guatemala, Honduras, Leeward Is., Mexico, Nicaragua, Panama, Paraguay, United States, Venezuela, Windward Is.	Belize, Bolivia, Colombia, Costa Rica, Ecuador, El Salvador, Florida, Georgia, Guatemala, Honduras, Leeward Is., Louisiana, Maryland, Mexico Central, Mexico Gulf, Mexico Northeast, Mexico Northwest, Mexico Southeast, Mexico Southwest, Nicaragua, Panama, Paraguay, Texas, Venezuela, Virginia, Windward Is.	Bangladesh, Cuba, Dominican Republic, Haiti, India, India, Pakistan, Jamaica, Marianas, Puerto Rico, Taiwan, Trinidad-Tobago, United States	Alabama, Bangladesh, Cuba, Dominican Republic, Haiti, Hawaii, India, Jamaica, Marianas, Puerto Rico, Taiwan, Trinidad-Tobago, West Himalaya	112097-2	http://www.plantsoftheworldonline.org/taxon/urn:lsid:ipni.org:names:112097-2
Amaranthaceae	Gomphrena	sonorae	Gomphrena sonorae	Torr.	Gomphrena sonorae Torr.	W.H.Emory, Rep. U.S. Mex. Bound. 2(1): 181 (1859)	Mexico, United States	Arizona, Mexico Northeast, Mexico Northwest, Mexico Southwest, New Mexico	unknown	unknown	112100-2	http://www.plantsoftheworldonline.org/taxon/urn:lsid:ipni.org:names:112100-2
Amaranthaceae	Gomphrena	vermicularis	Gomphrena vermicularis	L.	Gomphrena vermicularis L.	Sp. Pl.: 224 (1753)	Angola, Aruba, Azores, Bahamas, Belize, Benin, Brazil, Cameroon, Cape Verde, Cayman Is., Colombia, Costa Rica, Cote d'Ivoire, Cuba, Dominican Republic, Ecuador, French Guiana, Gabon, Gambia, Ghana, Guinea, Guinea-Bissau, Gulf of Guinea Is., Guyana, Haiti, Honduras, Jamaica, Leeward Is., Mauritania, Mexico, Netherlands Antilles, Nicaragua, Nigeria, Panama, Puerto Rico, Republic of Congo, Senegal, …	Angola, Aruba, Azores, Bahamas, Belize, Benin, Brazil North, Brazil Northeast, Brazil South, Brazil Southeast, Cabinda, Cameroon, Cape Verde, Cayman Is., Colombia, Congo, Costa Rica, Cuba, Dominican Republic, Ecuador, Florida, French Guiana, Gabon, Gambia, Ghana, Guinea, Guinea-Bissau, Gulf of Guinea Is., Guyana, Haiti, Honduras, Ivory Coast, Jamaica, Leeward Is., Louisiana, Mauritania, Mexico Gu…	Japan	Japan	112125-2	http://www.plantsoftheworldonline.org/taxon/urn:lsid:ipni.org:names:112125-2
Amaranthaceae	Gomphrena	viridis	Gomphrena viridis	Wooton & Standl.	Gomphrena viridis Wooton & Standl.	Contr. U.S. Natl. Herb. 16: 120 (1913)	Mexico, United States	Arizona, Mexico Northeast, Mexico Northwest, New Mexico	unknown	unknown	112129-2	http://www.plantsoftheworldonline.org/taxon/urn:lsid:ipni.org:names:112129-2
Amaranthaceae	Guilleminea	densa	Guilleminea densa	(Willd. ex Schult.) Moq.	Guilleminea densa (Willd. ex Schult.) Moq.	A.P.de Candolle, Prodr. 13(2): 338 (1849)	Argentina, Bolivia, Colombia, Ecuador, Mexico, Paraguay, Peru, United States	Argentina Northeast, Argentina Northwest, Arizona, Bolivia, California, Colombia, Colorado, Ecuador, Mexico Central, Mexico Northeast, Mexico Northwest, Mexico Southwest, New Mexico, Oklahoma, Paraguay, Peru, Texas	Angola, Australia, Botswana, Kenya, Lesotho, Malawi, Mauritius, Mozambique, Namibia, South Africa, United States, Zambia, Zimbabwe	Angola, Botswana, Cape Provinces, Free State, Kenya, KwaZulu-Natal, Lesotho, Malawi, Maryland, Mauritius, Mozambique, Namibia, Northern Provinces, Queensland, South Carolina, Zambia, Zimbabwe	1183159-2	http://www.plantsoftheworldonline.org/taxon/urn:lsid:ipni.org:names:1183159-2
Amaranthaceae	Guilleminea	lanuginosa	Guilleminea lanuginosa	(Poir.) Benth. & Hook.f.	Guilleminea lanuginosa (Poir.) Benth. & Hook.f.	Gen. Pl. 3: 37 (1880)	Dominican Republic, Haiti, Mexico, United States	Arkansas, Dominican Republic, Haiti, Mexico Northeast, Mexico Northwest, New Mexico, Oklahoma, Texas	unknown	unknown	1056764-2	http://www.plantsoftheworldonline.org/taxon/urn:lsid:ipni.org:names:1056764-2
Amaranthaceae	Hebanthe	grandiflora	Hebanthe grandiflora	(Hook.) Borsch & Pedersen	Hebanthe grandiflora (Hook.) Borsch & Pedersen	Sendtnera 4: 20 (1997)	Belize, Bolivia, Brazil, Colombia, Costa Rica, Ecuador, French Guiana, Guatemala, Honduras, Mexico, Nicaragua, Panama, Peru, Venezuela	Belize, Bolivia, Brazil Southeast, Brazil West-Central, Colombia, Costa Rica, Ecuador, French Guiana, Guatemala, Honduras, Mexico Gulf, Mexico Northeast, Mexico Southeast, Mexico Southwest, Nicaragua, Panama, Peru, Venezuela	unknown	unknown	1106959-2	http://www.plantsoftheworldonline.org/taxon/urn:lsid:ipni.org:names:1106959-2
Amaranthaceae	Iresine	ajuscana	Iresine ajuscana	Suess. & Beyerle	Iresine ajuscana Suess. & Beyerle	Repert. Spec. Nov. Regni Veg. 39: 10 (1935)	Mexico	Mexico Central, Mexico Gulf, Mexico Northeast, Mexico Northwest, Mexico Southwest	unknown	unknown	129866-2	http://www.plantsoftheworldonline.org/taxon/urn:lsid:ipni.org:names:129866-2
Amaranthaceae	Iresine	alternifolia	Iresine alternifolia	S.Watson	Iresine alternifolia S.Watson	Proc. Amer. Acad. Arts 24: 72 (1889)	Mexico	Mexico Northwest	unknown	unknown	129869-2	http://www.plantsoftheworldonline.org/taxon/urn:lsid:ipni.org:names:129869-2
Amaranthaceae	Iresine	angustifolia	Iresine angustifolia	Euphrasen	Iresine angustifolia Euphrasen	Beskrif. Svensk. Vestind.: 165 (1795)	Bolivia, Colombia, Costa Rica, Cuba, Dominican Republic, Ecuador, El Salvador, Guatemala, Haiti, Honduras, Jamaica, Leeward Is., Mexico, Nicaragua, Panama, Peru, Puerto Rico, Trinidad-Tobago, Venezuela, Venezuelan Antilles, Windward Is.	Bolivia, Colombia, Costa Rica, Cuba, Dominican Republic, Ecuador, El Salvador, Guatemala, Haiti, Honduras, Jamaica, Leeward Is., Mexico Central, Mexico Gulf, Mexico Northwest, Mexico Southeast, Mexico Southwest, Nicaragua, Panama, Peru, Puerto Rico, Trinidad-Tobago, Venezuela, Venezuelan Antilles, Windward Is.	unknown	unknown	60727-1	http://www.plantsoftheworldonline.org/taxon/urn:lsid:ipni.org:names:60727-1
Amaranthaceae	Iresine	arbuscula	Iresine arbuscula	Uline & W.L.Bray	Iresine arbuscula Uline & W.L.Bray	Bot. Gaz. 21: 350 (1896)	Belize, El Salvador, Guatemala, Honduras, Mexico	Belize, El Salvador, Guatemala, Honduras, Mexico Central, Mexico Gulf, Mexico Northeast, Mexico Southeast, Mexico Southwest	unknown	unknown	129871-2	http://www.plantsoftheworldonline.org/taxon/urn:lsid:ipni.org:names:129871-2
Amaranthaceae	Iresine	borschii	Iresine borschii	Zumaya & Flores Olv.	Iresine borschii Zumaya & Flores Olv.	Willdenowia 46: 166 (2016)	Mexico	Mexico Gulf	unknown	unknown	77155396-1	http://www.plantsoftheworldonline.org/taxon/urn:lsid:ipni.org:names:77155396-1
Amaranthaceae	Iresine	cassiniiformis	Iresine cassiniiformis	S.Schauer	Iresine cassiniiformis S.Schauer	Linnaea 19: 709 (1847)	Guatemala, Mexico	Guatemala, Mexico Central, Mexico Gulf, Mexico Northeast, Mexico Southwest	unknown	unknown	60738-1	http://www.plantsoftheworldonline.org/taxon/urn:lsid:ipni.org:names:60738-1
Amaranthaceae	Iresine	diffusa	Iresine diffusa	Humb. & Bonpl. ex Willd.	Iresine diffusa Humb. & Bonpl. ex Willd.	Sp. Pl. ed. 4. 4: 765 (1806)	Argentina, Belize, Bolivia, Brazil, Cayman Is., Colombia, Costa Rica, Cuba, Dominican Republic, Ecuador, El Salvador, Guatemala, Guyana, Haiti, Honduras, Jamaica, Leeward Is., Mexico, Nicaragua, Panama, Paraguay, Peru, Puerto Rico, Suriname, United States, Uruguay, Venezuela, Windward Is.	Argentina Northeast, Argentina Northwest, Belize, Bolivia, Brazil North, Brazil Northeast, Brazil South, Brazil Southeast, Brazil West-Central, Cayman Is., Colombia, Costa Rica, Cuba, Dominican Republic, Ecuador, El Salvador, Florida, Guatemala, Guyana, Haiti, Honduras, Jamaica, Leeward Is., Louisiana, Mexico Central, Mexico Gulf, Mexico Northeast, Mexico Northwest, Mexico Southeast, Mexico South…	Bhutan, India, Cameroon, China, Ethiopia, Fiji, Gulf of Guinea Is., India, Indonesia, Kenya, Laos, Madeira, Marianas, Marquesas, Nansei-shoto, Nepal, Papua New Guinea, Solomon Islands, Society Is., Sri Lanka, Tanzania, Trinidad-Tobago, Tubuai Is., Vanuatu, Venezuelan Antilles, Vietnam	Assam, Cameroon, China South-Central, China Southeast, East Himalaya, Ethiopia, Fiji, Gulf of Guinea Is., Hainan, India, Jawa, Kenya, Laos, Madeira, Maluku, Marianas, Marquesas, Nansei-shoto, Nepal, Society Is., Solomon Is., Sri Lanka, Sulawesi, Tanzania, Trinidad-Tobago, Tubuai Is., Vanuatu, Venezuelan Antilles, Vietnam	129900-2	http://www.plantsoftheworldonline.org/taxon/urn:lsid:ipni.org:names:129900-2
Amaranthaceae	Iresine	discolor	Iresine discolor	Greenm.	Iresine discolor Greenm.	Proc. Amer. Acad. Arts 33: 477 (1898)	Mexico	Mexico Southeast, Mexico Southwest	unknown	unknown	129902-2	http://www.plantsoftheworldonline.org/taxon/urn:lsid:ipni.org:names:129902-2
Amaranthaceae	Iresine	hartmanii	Iresine hartmanii	Uline	Iresine hartmanii Uline	Publ. Field Columb. Mus., Bot. Ser. 1: 422 (1899)	Mexico	Mexico Central, Mexico Northeast, Mexico Northwest, Mexico Southeast, Mexico Southwest	unknown	unknown	129917-2	http://www.plantsoftheworldonline.org/taxon/urn:lsid:ipni.org:names:129917-2
Amaranthaceae	Iresine	hebanthoides	Iresine hebanthoides	Suess.	Iresine hebanthoides Suess.	Repert. Spec. Nov. Regni Veg. 42: 58 (1937)	Mexico	Mexico Central, Mexico Gulf, Mexico Southwest	unknown	unknown	129923-2	http://www.plantsoftheworldonline.org/taxon/urn:lsid:ipni.org:names:129923-2
Amaranthaceae	Iresine	heterophylla	Iresine heterophylla	Standl.	Iresine heterophylla Standl.	Contr. U.S. Natl. Herb. 18: 95 (1916)	Mexico, United States	Arizona, Mexico Central, Mexico Gulf, Mexico Northeast, Mexico Northwest, Mexico Southeast, Mexico Southwest, New Mexico, Texas	unknown	unknown	129926-2	http://www.plantsoftheworldonline.org/taxon/urn:lsid:ipni.org:names:129926-2
Amaranthaceae	Iresine	interrupta	Iresine interrupta	Benth.	Iresine interrupta Benth.	Bot. Voy. Sulphur: 156 (1846)	Costa Rica, Guatemala, Honduras, Mexico, Nicaragua	Costa Rica, Guatemala, Honduras, Mexico Central, Mexico Gulf, Mexico Northeast, Mexico Northwest, Mexico Southeast, Mexico Southwest, Nicaragua	unknown	unknown	60784-1	http://www.plantsoftheworldonline.org/taxon/urn:lsid:ipni.org:names:60784-1
Amaranthaceae	Iresine	jaliscana	Iresine jaliscana	Uline & W.L.Bray	Iresine jaliscana Uline & W.L.Bray	Bot. Gaz. 21: 351 (1896)	Mexico	Mexico Southwest	unknown	unknown	129928-2	http://www.plantsoftheworldonline.org/taxon/urn:lsid:ipni.org:names:129928-2
Amaranthaceae	Iresine	latifolia	Iresine latifolia	(M.Martens & Galeotti) Benth. & Hook.f.	Iresine latifolia (M.Martens & Galeotti) Benth. & Hook.f.	Gen. Pl. 3: 42 (1880)	Colombia, Costa Rica, El Salvador, Guatemala, Honduras, Mexico, Nicaragua	Colombia, Costa Rica, El Salvador, Guatemala, Honduras, Mexico Central, Mexico Gulf, Mexico Northeast, Mexico Northwest, Mexico Southeast, Mexico Southwest, Nicaragua	unknown	unknown	60789-1	http://www.plantsoftheworldonline.org/taxon/urn:lsid:ipni.org:names:60789-1
Amaranthaceae	Iresine	leptoclada	Iresine leptoclada	(Hook.f.) Henrickson & S.D.Sundb.	Iresine leptoclada (Hook.f.) Henrickson & S.D.Sundb.	Aliso 11: 360 (1986)	Mexico, United States	Mexico Northeast, Texas	unknown	unknown	278862-2	http://www.plantsoftheworldonline.org/taxon/urn:lsid:ipni.org:names:278862-2
Amaranthaceae	Iresine	nigra	Iresine nigra	Uline & W.L.Bray	Iresine nigra Uline & W.L.Bray	Bot. Gaz. 21: 350 (1896)	Belize, Costa Rica, El Salvador, Guatemala, Honduras, Mexico, Nicaragua, Panama	Belize, Costa Rica, El Salvador, Guatemala, Honduras, Mexico Central, Mexico Gulf, Mexico Northeast, Mexico Northwest, Mexico Southeast, Mexico Southwest, Nicaragua, Panama	unknown	unknown	129939-2	http://www.plantsoftheworldonline.org/taxon/urn:lsid:ipni.org:names:129939-2
Amaranthaceae	Iresine	orientalis	Iresine orientalis	G.L.Nesom	Iresine orientalis G.L.Nesom	Sida 9: 327 (1982)	Mexico	Mexico Gulf, Mexico Northeast	unknown	unknown	129941-2	http://www.plantsoftheworldonline.org/taxon/urn:lsid:ipni.org:names:129941-2
Amaranthaceae	Iresine	palmeri	Iresine palmeri	(S.Watson) Standl.	Iresine palmeri (S.Watson) Standl.	J. Washington Acad. Sci. 5: 395 (1915)	Mexico, United States	Mexico Gulf, Mexico Northeast, Texas	unknown	unknown	129943-2	http://www.plantsoftheworldonline.org/taxon/urn:lsid:ipni.org:names:129943-2
Amaranthaceae	Iresine	pringlei	Iresine pringlei	S.Watson	Iresine pringlei S.Watson	Proc. Amer. Acad. Arts 25: 161 (1890)	Mexico	Mexico Central, Mexico Northeast, Mexico Southwest	unknown	unknown	129954-2	http://www.plantsoftheworldonline.org/taxon/urn:lsid:ipni.org:names:129954-2
Amaranthaceae	Iresine	rhizomatosa	Iresine rhizomatosa	Standl.	Iresine rhizomatosa Standl.	Proc. Biol. Soc. Washington 28: 172 (1915)	Bolivia, Cayman Is., Colombia, Ecuador, Guyana, Mexico, Paraguay, Peru, Suriname, Trinidad-Tobago, United States, Venezuela	Alabama, Bolivia, Cayman Is., Colombia, Ecuador, Florida, Guyana, Illinois, Kentucky, Louisiana, Maryland, Mexico Gulf, Mexico Northeast, Mexico Northwest, Mexico Southeast, Mexico Southwest, Oklahoma, Paraguay, Peru, Suriname, Tennessee, Texas, Trinidad-Tobago, Venezuela	unknown	unknown	129956-2	http://www.plantsoftheworldonline.org/taxon/urn:lsid:ipni.org:names:129956-2
Amaranthaceae	Iresine	rotundifolia	Iresine rotundifolia	Standl.	Iresine rotundifolia Standl.	Contr. U.S. Natl. Herb. 18: 96 (1916)	Mexico	Mexico Central, Mexico Southwest	unknown	unknown	129957-2	http://www.plantsoftheworldonline.org/taxon/urn:lsid:ipni.org:names:129957-2
Amaranthaceae	Iresine	rzedowskii	Iresine rzedowskii	Zumaya, Flores Olv. & Borsch	Iresine rzedowskii Zumaya, Flores Olv. & Borsch	Syst. Bot. 38: 435 (2013)	Mexico	Mexico Central, Mexico Northeast, Mexico Northwest, Mexico Southwest	unknown	unknown	77132576-1	http://www.plantsoftheworldonline.org/taxon/urn:lsid:ipni.org:names:77132576-1
Amaranthaceae	Iresine	schaffneri	Iresine schaffneri	S.Watson	Iresine schaffneri S.Watson	Proc. Amer. Acad. Arts 21: 437 (1886)	Mexico	Mexico Central, Mexico Gulf, Mexico Northeast, Mexico Northwest, Mexico Southwest	unknown	unknown	129959-2	http://www.plantsoftheworldonline.org/taxon/urn:lsid:ipni.org:names:129959-2
Amaranthaceae	Iresine	sousae	Iresine sousae	Zumaya, Borsch & Flores Olv.	Iresine sousae Zumaya, Borsch & Flores Olv.	Willdenowia 46: 169 (2016)	Mexico	Mexico Southeast, Mexico Southwest	unknown	unknown	77155397-1	http://www.plantsoftheworldonline.org/taxon/urn:lsid:ipni.org:names:77155397-1
Amaranthaceae	Iresine	stricta	Iresine stricta	Standl.	Iresine stricta Standl.	Contr. U.S. Natl. Herb. 18: 97 (1916)	Mexico	Mexico Central, Mexico Gulf, Mexico Southwest	unknown	unknown	129962-2	http://www.plantsoftheworldonline.org/taxon/urn:lsid:ipni.org:names:129962-2
Amaranthaceae	Iresine	valdesii	Iresine valdesii	Zumaya, Flores Olv. & Borsch	Iresine valdesii Zumaya, Flores Olv. & Borsch	Syst. Bot. 38: 438 (2013)	Mexico	Mexico Central	unknown	unknown	77132577-1	http://www.plantsoftheworldonline.org/taxon/urn:lsid:ipni.org:names:77132577-1
Amaranthaceae	Krascheninnikovia	lanata	Krascheninnikovia lanata	(Pursh) A.Meeuse & A.Smit	Krascheninnikovia lanata (Pursh) A.Meeuse & A.Smit	Taxon 20: 644 (1971)	Canada, Mexico, United States	Alberta, Arizona, California, Colorado, Idaho, Kansas, Manitoba, Mexico Northeast, Mexico Northwest, Montana, Nebraska, Nevada, New Mexico, North Dakota, Oklahoma, Oregon, Saskatchewan, South Dakota, Texas, Utah, Washington, Wyoming, Yukon	unknown	unknown	133914-2	http://www.plantsoftheworldonline.org/taxon/urn:lsid:ipni.org:names:133914-2
Amaranthaceae	Lagrezia	monosperma	Lagrezia monosperma	(Rose) Standl.	Lagrezia monosperma (Rose) Standl.	J. Washington Acad. Sci. 5: 393 (1915)	Mexico	Mexico Southeast, Mexico Southwest	unknown	unknown	134948-2	http://www.plantsoftheworldonline.org/taxon/urn:lsid:ipni.org:names:134948-2
Amaranthaceae	Neomonolepis	spathulata	Neomonolepis spathulata	(A.Gray) Sukhor.	Neomonolepis spathulata (A.Gray) Sukhor.	PhytoKeys 109: 121 (2018)	Mexico, United States	California, Mexico Northwest, Nevada, Oregon	Australia	South Australia	77191295-1	http://www.plantsoftheworldonline.org/taxon/urn:lsid:ipni.org:names:77191295-1
Amaranthaceae	Nitrophila	occidentalis	Nitrophila occidentalis	(Moq.) S.Watson	Nitrophila occidentalis (Moq.) S.Watson	Botany [Fortieth Parallel]: 297 (1871)	Mexico, United States	California, Mexico Northwest, Nevada, Oregon, Utah	unknown	unknown	166189-1	http://www.plantsoftheworldonline.org/taxon/urn:lsid:ipni.org:names:166189-1
Amaranthaceae	Oxybasis	mexicana	Oxybasis mexicana	(Moq.) Sukhor.	Oxybasis mexicana (Moq.) Sukhor.	Karpologiya Chenopodiaceae: 347 (2014)	Mexico	Mexico Central, Mexico Northeast, Mexico Southwest	unknown	unknown	77146218-1	http://www.plantsoftheworldonline.org/taxon/urn:lsid:ipni.org:names:77146218-1
Amaranthaceae	Oxybasis	rubra	Oxybasis rubra	(L.) S.Fuentes, Uotila & Borsch	Oxybasis rubra (L.) S.Fuentes, Uotila & Borsch	Willdenowia 42: 15 (2012)	Afghanistan, Albania, Armenia, Azerbaijan, Georgia, Austria, Belarus, Belgium, Bosnia and Herzegovina, Croatia, Macedonia, Montenegro, Serbia, Slovenia, Bulgaria, Canada, China, Cyprus, Czech Republic, Slovakia, Denmark, Estonia, Latvia, Lithuania, Russia, France, Germany, Hungary, Iran, Ireland, Italy, Kazakhstan, Uzbekistan, Kirgizstan, Lebanon, Syria, Mexico, Moldova, Ukraine, Mongolia, Nether…	Afghanistan, Alaska, Albania, Alberta, Altay, Amur, Arizona, Austria, Baltic States, Belarus, Belgium, British Columbia, Bulgaria, Buryatiya, California, Central European Rus, China North-Central, Chita, Colorado, Connecticut, Cyprus, Czechoslovakia, Denmark, East European Russia, France, Germany, Great Britain, Hungary, Idaho, Inner Mongolia, Iowa, Iran, Ireland, Irkutsk, Italy, Kansas, Kazakhst…	Ascension, Finland, French Southern Territories, Norway, United States	Ascension, Finland, Illinois, Kerguelen, Norway	77121013-1	http://www.plantsoftheworldonline.org/taxon/urn:lsid:ipni.org:names:77121013-1
Amaranthaceae	Pfaffia	iresinoides	Pfaffia iresinoides	(Kunth) Spreng.	Pfaffia iresinoides (Kunth) Spreng.	Syst. Veg. ed. 16. 4(2): 103 (1827)	Colombia, Ecuador, Haiti, Leeward Is., Mexico, Peru, Trinidad-Tobago, Venezuela, Venezuelan Antilles, Windward Is.	Colombia, Ecuador, Haiti, Leeward Is., Mexico Southeast, Mexico Southwest, Peru, Trinidad-Tobago, Venezuela, Venezuelan Antilles, Windward Is.	unknown	unknown	61055-1	http://www.plantsoftheworldonline.org/taxon/urn:lsid:ipni.org:names:61055-1
Amaranthaceae	Pleuropetalum	pleiogynum	Pleuropetalum pleiogynum	(Kuntze) Standl.	Pleuropetalum pleiogynum (Kuntze) Standl.	J. Washington Acad. Sci. 13: 369 (1923)	Bolivia, Colombia, Costa Rica, Ecuador, El Salvador, Mexico, Nicaragua, Panama, Peru	Bolivia, Colombia, Costa Rica, Ecuador, El Salvador, Mexico Southwest, Nicaragua, Panama, Peru	unknown	unknown	202188-2	http://www.plantsoftheworldonline.org/taxon/urn:lsid:ipni.org:names:202188-2
Amaranthaceae	Pleuropetalum	sprucei	Pleuropetalum sprucei	(Hook.f.) Standl.	Pleuropetalum sprucei (Hook.f.) Standl.	N.L.Britton &amp; al. (eds.), N. Amer. Fl. 21: 96 (1917)	Belize, Bolivia, Colombia, Costa Rica, Ecuador, El Salvador, Guatemala, Honduras, Mexico, Nicaragua, Panama, Peru, Venezuela	Belize, Bolivia, Colombia, Costa Rica, Ecuador, El Salvador, Guatemala, Honduras, Mexico Gulf, Mexico Northeast, Mexico Southeast, Mexico Southwest, Nicaragua, Panama, Peru, Venezuela	unknown	unknown	202189-2	http://www.plantsoftheworldonline.org/taxon/urn:lsid:ipni.org:names:202189-2
Amaranthaceae	Salicornia	ambigua	Salicornia ambigua	Michx.	Salicornia ambigua Michx.	Fl. Bor.-Amer. 1: 2 (1803)	Mexico, United States	Alabama, Maryland, Mexico Gulf, Mexico Northeast, New York	unknown	unknown	166477-1	http://www.plantsoftheworldonline.org/taxon/urn:lsid:ipni.org:names:166477-1
Amaranthaceae	Salicornia	bigelovii	Salicornia bigelovii	Torr.	Salicornia bigelovii Torr.	W.H.Emory, Rep. U.S. Mex. Bound. 2(1): 184 (1859)	Bahamas, Belize, Cayman Is., Cuba, Dominican Republic, Haiti, Leeward Is., Mexico, Puerto Rico, Turks-Caicos Is., United States	Alabama, Bahamas, Belize, California, Cayman Is., Cuba, Dominican Republic, Florida, Georgia, Haiti, Leeward Is., Maine, Maryland, Massachusetts, Mexico Gulf, Mexico Northeast, Mexico Northwest, Mexico Southeast, Mexico Southwest, New Jersey, New York, North Carolina, Puerto Rico, South Carolina, Texas, Turks-Caicos Is., Virginia	unknown	unknown	166494-1	http://www.plantsoftheworldonline.org/taxon/urn:lsid:ipni.org:names:166494-1
Amaranthaceae	Salicornia	pacifica	Salicornia pacifica	Standl.	Salicornia pacifica Standl.	N.L.Britton &amp; al. (eds.), N. Amer. Fl. 21: 83 (1916)	Mexico, Rhode I., United States	California, Connecticut, Delaware, Florida, Georgia, Maryland, Massachusetts, Mexico Gulf, Mexico Northwest, New Hampshire, New Jersey, New York, North Carolina, Rhode I., South Carolina, Virginia	unknown	unknown	225553-2	http://www.plantsoftheworldonline.org/taxon/urn:lsid:ipni.org:names:225553-2
Amaranthaceae	Salicornia	perennis	Salicornia perennis	Mill.	Salicornia perennis Mill.	Gard. Dict. ed. 8.: n.? 2 (1768)	Albania, Algeria, Argentina, Aruba, Bahamas, Bermuda, Bosnia and Herzegovina, Croatia, Macedonia, Montenegro, Serbia, Slovenia, Canada, Cayman Is., Colombia, Cuba, Dominican Republic, Egypt, France, Greece, Haiti, Ireland, Italy, Jamaica, Leeward Is., Libya, Mauritania, Mexico, Morocco, Mozambique, Namibia, Netherlands Antilles, Palestina, Israel, Jordan, Paraguay, Peru, Portugal, Puerto Rico, So…	Alaska, Albania, Algeria, Argentina Northeast, Argentina Northwest, Argentina South, Aruba, Bahamas, Baleares, Bermuda, British Columbia, Canary Is., Cape Provinces, Cayman Is., Colombia, Corse, Cuba, Dominican Republic, Egypt, France, Great Britain, Greece, Haiti, Ireland, Italy, Jamaica, Kriti, KwaZulu-Natal, Leeward Is., Libya, Mauritania, Mexico Gulf, Mexico Southeast, Morocco, Mozambique, Na…	unknown	unknown	225555-2	http://www.plantsoftheworldonline.org/taxon/urn:lsid:ipni.org:names:225555-2
Amaranthaceae	Salicornia	utahensis	Salicornia utahensis	Tidestr.	Salicornia utahensis Tidestr.	Proc. Biol. Soc. Washington 26: 13 (1913)	Mexico, United States	Mexico Northwest, New Mexico, Texas, Utah	unknown	unknown	225563-2	http://www.plantsoftheworldonline.org/taxon/urn:lsid:ipni.org:names:225563-2
Amaranthaceae	Salicornia	virginica	Salicornia virginica	L.	Salicornia virginica L.	Sp. Pl.: 4 (1753)	Bahamas, Canada, Cayman Is., Dominican Republic, Haiti, Jamaica, Mexico, Puerto Rico, Quebec, Rhode I., Turks-Caicos Is., United States	Alaska, Bahamas, British Columbia, California, Cayman Is., Delaware, Dominican Republic, Georgia, Haiti, Jamaica, Maine, Maryland, Massachusetts, Mexico Northeast, Mexico Northwest, New Brunswick, New Hampshire, New Jersey, New York, Newfoundland, North Carolina, Nova Scotia, Oregon, Prince Edward I., Puerto Rico, Quebec, Rhode I., South Carolina, Turks-Caicos Is., Virginia, Washington	United States	Hawaii	166613-1	http://www.plantsoftheworldonline.org/taxon/urn:lsid:ipni.org:names:166613-1
Amaranthaceae	Suaeda	californica	Suaeda californica	S.Watson	Suaeda californica S.Watson	Proc. Amer. Acad. Arts 9: 89 (1874)	Mexico, United States	California, Mexico Northwest	unknown	unknown	167430-1	http://www.plantsoftheworldonline.org/taxon/urn:lsid:ipni.org:names:167430-1
Amaranthaceae	Suaeda	conferta	Suaeda conferta	(Small) I.M.Johnst.	Suaeda conferta (Small) I.M.Johnst.	J. Arnold Arbor. 24: 230 (1943)	Dominican Republic, Haiti, Mexico, Turks-Caicos Is., United States	Dominican Republic, Haiti, Mexico Northeast, Texas, Turks-Caicos Is.	unknown	unknown	247744-2	http://www.plantsoftheworldonline.org/taxon/urn:lsid:ipni.org:names:247744-2
Amaranthaceae	Suaeda	edulis	Suaeda edulis	Flores Olv. & Noguez	Suaeda edulis Flores Olv. & Noguez	Bot. Sci. 91: 20 (2013)	Mexico	Mexico Central, Mexico Northeast, Mexico Southwest	unknown	unknown	77130866-1	http://www.plantsoftheworldonline.org/taxon/urn:lsid:ipni.org:names:77130866-1
Amaranthaceae	Suaeda	esteroa	Suaeda esteroa	Ferren & S.A.Whitmore	Suaeda esteroa Ferren & S.A.Whitmore	Madrono 30: 182 (1983)	Mexico, United States	California, Mexico Northwest	unknown	unknown	247754-2	http://www.plantsoftheworldonline.org/taxon/urn:lsid:ipni.org:names:247754-2
Amaranthaceae	Suaeda	jacoensis	Suaeda jacoensis	I.M.Johnst.	Suaeda jacoensis I.M.Johnst.	J. Arnold Arbor. 24: 228 (1943)	Mexico	Mexico Northeast	unknown	unknown	247761-2	http://www.plantsoftheworldonline.org/taxon/urn:lsid:ipni.org:names:247761-2
Amaranthaceae	Suaeda	linearis	Suaeda linearis	(Elliott) Moq.	Suaeda linearis (Elliott) Moq.	Chenop. Monogr. Enum.: 130 (1840)	Bahamas, Cuba, Haiti, Mexico, Rhode I., United States	Alabama, Bahamas, Connecticut, Cuba, Delaware, Florida, Georgia, Haiti, Louisiana, Maine, Maryland, Massachusetts, Mexico Gulf, Mexico Northeast, Mexico Southeast, Mississippi, New Hampshire, New Jersey, New York, North Carolina, Pennsylvania, Rhode I., South Carolina, Texas, Virginia	unknown	unknown	1020958-2	http://www.plantsoftheworldonline.org/taxon/urn:lsid:ipni.org:names:1020958-2
Amaranthaceae	Suaeda	mexicana	Suaeda mexicana	(Standl.) Standl.	Suaeda mexicana (Standl.) Standl.	Publ. Field Mus. Nat. Hist., Bot. Ser. 4: 203 (1929)	Mexico	Mexico Central, Mexico Gulf, Mexico Northeast, Mexico Southeast, Mexico Southwest	unknown	unknown	247767-2	http://www.plantsoftheworldonline.org/taxon/urn:lsid:ipni.org:names:247767-2
Amaranthaceae	Suaeda	nigra	Suaeda nigra	(Raf.) J.F.Macbr.	Suaeda nigra (Raf.) J.F.Macbr.	Contr. Gray Herb. 56: 50 (1918)	Bahamas, Canada, Cuba, Mexico, United States	Alberta, Arizona, Bahamas, California, Colorado, Cuba, Idaho, Mexico Central, Mexico Gulf, Mexico Northeast, Mexico Northwest, Mexico Southwest, Montana, Nevada, New Mexico, North Dakota, Oklahoma, Oregon, Saskatchewan, South Dakota, Texas, Utah, Washington, Wyoming	unknown	unknown	247773-2	http://www.plantsoftheworldonline.org/taxon/urn:lsid:ipni.org:names:247773-2
Amaranthaceae	Suaeda	nigrescens	Suaeda nigrescens	I.M.Johnst.	Suaeda nigrescens I.M.Johnst.	J. Arnold Arbor. 24: 228 (1943)	Mexico	Mexico Northeast	unknown	unknown	247772-2	http://www.plantsoftheworldonline.org/taxon/urn:lsid:ipni.org:names:247772-2
Amaranthaceae	Suaeda	palmeri	Suaeda palmeri	(Standl.) Standl.	Suaeda palmeri (Standl.) Standl.	Publ. Field Mus. Nat. Hist., Bot. Ser. 8: 10 (1930)	Mexico	Mexico Northeast	unknown	unknown	247776-2	http://www.plantsoftheworldonline.org/taxon/urn:lsid:ipni.org:names:247776-2
Amaranthaceae	Suaeda	puertopenascoa	Suaeda puertopenascoa	M.C.Watson & Ferren	Suaeda puertopenascoa M.C.Watson & Ferren	Madrono 38: 30 (1991)	Mexico	Mexico Northwest	unknown	unknown	285718-2	http://www.plantsoftheworldonline.org/taxon/urn:lsid:ipni.org:names:285718-2
Amaranthaceae	Suaeda	pulvinata	Suaeda pulvinata	Alvarado Reyes & Flores Olv.	Suaeda pulvinata Alvarado Reyes & Flores Olv.	Willdenowia 43: 309 (2013)	Mexico	Mexico Central	unknown	unknown	77135864-1	http://www.plantsoftheworldonline.org/taxon/urn:lsid:ipni.org:names:77135864-1
Amaranthaceae	Suaeda	tampicensis	Suaeda tampicensis	(Standl.) Standl.	Suaeda tampicensis (Standl.) Standl.	Publ. Field Mus. Nat. Hist., Bot. Ser. 8: 10 (1930)	Dominican Republic, Haiti, Leeward Is., Mexico, United States	Dominican Republic, Haiti, Leeward Is., Mexico Northeast, Texas	unknown	unknown	247784-2	http://www.plantsoftheworldonline.org/taxon/urn:lsid:ipni.org:names:247784-2
Amaranthaceae	Suaeda	taxifolia	Suaeda taxifolia	(Standl.) Standl.	Suaeda taxifolia (Standl.) Standl.	Publ. Field Mus. Nat. Hist., Bot. Ser. 8: 10 (1930)	Mexican Pacific Is., Mexico, United States	California, Mexican Pacific Is., Mexico Northeast, Mexico Northwest	unknown	unknown	247785-2	http://www.plantsoftheworldonline.org/taxon/urn:lsid:ipni.org:names:247785-2
Amaranthaceae	Tidestromia	carnosa	Tidestromia carnosa	(Steyerm.) I.M.Johnst.	Tidestromia carnosa (Steyerm.) I.M.Johnst.	J. Arnold Arbor. 24: 232 (1943)	Mexico, United States	Mexico Northeast, Texas	unknown	unknown	253343-2	http://www.plantsoftheworldonline.org/taxon/urn:lsid:ipni.org:names:253343-2
Amaranthaceae	Tidestromia	lanuginosa	Tidestromia lanuginosa	(Nutt.) Standl.	Tidestromia lanuginosa (Nutt.) Standl.	J. Washington Acad. Sci. 6: 70 (1916)	Dominican Republic, Mexico, United States	Arizona, California, Colorado, Dominican Republic, Illinois, Kansas, Louisiana, Mexico Northeast, Mexico Northwest, Missouri, New Mexico, Oklahoma, Texas, Utah	unknown	unknown	253345-2	http://www.plantsoftheworldonline.org/taxon/urn:lsid:ipni.org:names:253345-2
Amaranthaceae	Tidestromia	rhizomatosa	Tidestromia rhizomatosa	I.M.Johnst.	Tidestromia rhizomatosa I.M.Johnst.	J. Arnold Arbor. 24: 233 (1943)	Mexico	Mexico Northeast	unknown	unknown	253349-2	http://www.plantsoftheworldonline.org/taxon/urn:lsid:ipni.org:names:253349-2
Amaranthaceae	Tidestromia	suffruticosa	Tidestromia suffruticosa	(Torr.) Standl.	Tidestromia suffruticosa (Torr.) Standl.	J. Washington Acad. Sci. 6: 70 (1916)	Mexico, United States	Arizona, California, Mexico Northeast, Mexico Northwest, Nevada, New Mexico, Texas, Utah	unknown	unknown	253350-2	http://www.plantsoftheworldonline.org/taxon/urn:lsid:ipni.org:names:253350-2
Amaranthaceae	Tidestromia	tenella	Tidestromia tenella	I.M.Johnst.	Tidestromia tenella I.M.Johnst.	J. Arnold Arbor. 20: 234 (1939)	Mexico	Mexico Northeast	unknown	unknown	253352-2	http://www.plantsoftheworldonline.org/taxon/urn:lsid:ipni.org:names:253352-2
Amaranthaceae	Tidestromia	valdesiana	Tidestromia valdesiana	Sanch.Pino & Flores Olv.	Tidestromia valdesiana Sanch.Pino & Flores Olv.	Novon 12: 399 (2002)	Mexico	Mexico Northeast	unknown	unknown	324875-2	http://www.plantsoftheworldonline.org/taxon/urn:lsid:ipni.org:names:324875-2
Amaryllidaceae	Allium	cernuum	Allium cernuum	Roth	Allium cernuum Roth	Arch. Bot. (Leipzig) 1(2): 40 (1798)	Canada, District of Columbia, Mexico, United States	Alabama, Alberta, Arizona, Arkansas, British Columbia, Colorado, District of Columbia, Georgia, Idaho, Illinois, Indiana, Iowa, Kentucky, Maryland, Mexico Northeast, Michigan, Minnesota, Missouri, Montana, Nebraska, New Mexico, New York, North Carolina, Ohio, Ontario, Oregon, Pennsylvania, Saskatchewan, South Carolina, South Dakota, Tennessee, Texas, Utah, Virginia, Washington, West Virginia, Wis…	United Kingdom	Great Britain	527801-1	http://www.plantsoftheworldonline.org/taxon/urn:lsid:ipni.org:names:527801-1
Amaryllidaceae	Allium	drummondii	Allium drummondii	Regel	Allium drummondii Regel	Trudy Imp. S.-Peterburgsk. Bot. Sada 3(2): 112 (1875)	Mexico, United States	Arkansas, Kansas, Mexico Northeast, Nebraska, New Mexico, Oklahoma, Texas	unknown	unknown	527963-1	http://www.plantsoftheworldonline.org/taxon/urn:lsid:ipni.org:names:527963-1
Amaryllidaceae	Allium	durangoense	Allium durangoense	Traub	Allium durangoense Traub	Pl. Life 24: 140 (1968)	Mexico	Mexico Northeast	unknown	unknown	8750-2	http://www.plantsoftheworldonline.org/taxon/urn:lsid:ipni.org:names:8750-2
Amaryllidaceae	Allium	eurotophilum	Allium eurotophilum	Wiggins	Allium eurotophilum Wiggins	Contr. Dudley Herb. 1: 164 (1933)	Mexico	Mexico Northwest	unknown	unknown	8753-2	http://www.plantsoftheworldonline.org/taxon/urn:lsid:ipni.org:names:8753-2
Amaryllidaceae	Allium	fantasmasense	Allium fantasmasense	Traub	Allium fantasmasense Traub	Pl. Life 24: 139 (1968)	Mexico	Mexico Northeast	unknown	unknown	8757-2	http://www.plantsoftheworldonline.org/taxon/urn:lsid:ipni.org:names:8757-2
Amaryllidaceae	Allium	fimbriatum	Allium fimbriatum	S.Watson	Allium fimbriatum S.Watson	Proc. Amer. Acad. Arts 14: 232 (1879)	Mexico, United States	California, Mexico Northwest	unknown	unknown	528039-1	http://www.plantsoftheworldonline.org/taxon/urn:lsid:ipni.org:names:528039-1
Amaryllidaceae	Allium	glandulosum	Allium glandulosum	Link & Otto	Allium glandulosum Link & Otto	Icon. Pl. Rar.: 33 (1828)	Guatemala, Honduras, Mexico	Guatemala, Honduras, Mexico Central, Mexico Gulf, Mexico Northeast, Mexico Northwest, Mexico Southeast, Mexico Southwest	unknown	unknown	300727-2	http://www.plantsoftheworldonline.org/taxon/urn:lsid:ipni.org:names:300727-2
Amaryllidaceae	Allium	haematochiton	Allium haematochiton	S.Watson	Allium haematochiton S.Watson	Proc. Amer. Acad. Arts 14: 227 (1879)	Mexico, United States	California, Mexico Northwest	unknown	unknown	528137-1	http://www.plantsoftheworldonline.org/taxon/urn:lsid:ipni.org:names:528137-1
Amaryllidaceae	Allium	hintoniorum	Allium hintoniorum	B.L.Turner	Allium hintoniorum B.L.Turner	Phytologia 75: 333 (1993 publ. 1994)	Mexico	Mexico Northeast	unknown	unknown	300937-2	http://www.plantsoftheworldonline.org/taxon/urn:lsid:ipni.org:names:300937-2
Amaryllidaceae	Allium	huntiae	Allium huntiae	Traub	Allium huntiae Traub	Pl. Life 24: 136 (1968)	Mexico	Mexico Northeast	unknown	unknown	8789-2	http://www.plantsoftheworldonline.org/taxon/urn:lsid:ipni.org:names:8789-2
Amaryllidaceae	Allium	longifolium	Allium longifolium	(Kunth) Spreng.	Allium longifolium (Kunth) Spreng.	Syst. Veg., 2: 38 (1825)	Mexico, United States	Arizona, Mexico Central, Mexico Northeast, Mexico Northwest, Mexico Southeast, Mexico Southwest, New Mexico, Texas	unknown	unknown	528334-1	http://www.plantsoftheworldonline.org/taxon/urn:lsid:ipni.org:names:528334-1
Amaryllidaceae	Allium	macropetalum	Allium macropetalum	Rydb.	Allium macropetalum Rydb.	Bull. Torrey Bot. Club 31: 401 (1904)	Mexico, United States	Arizona, Colorado, Mexico Northwest, New Mexico, Texas, Utah	unknown	unknown	8804-2	http://www.plantsoftheworldonline.org/taxon/urn:lsid:ipni.org:names:8804-2
Amaryllidaceae	Allium	mannii	Allium mannii	Traub & T.M.Howard	Allium mannii Traub & T.M.Howard	Pl. Life 24: 138 (1968)	Mexico	Mexico Northeast	unknown	unknown	528378-1	http://www.plantsoftheworldonline.org/taxon/urn:lsid:ipni.org:names:528378-1
Amaryllidaceae	Allium	melliferum	Allium melliferum	Traub	Allium melliferum Traub	Pl. Life 28: 66 (1972)	Mexico	Mexico Southwest	unknown	unknown	8806-2	http://www.plantsoftheworldonline.org/taxon/urn:lsid:ipni.org:names:8806-2
Amaryllidaceae	Allium	mexicanum	Allium mexicanum	Traub	Allium mexicanum Traub	Pl. Life 24: 138 (1968)	Mexico	Mexico Northeast	unknown	unknown	8808-2	http://www.plantsoftheworldonline.org/taxon/urn:lsid:ipni.org:names:8808-2
Amaryllidaceae	Allium	michoacanum	Allium michoacanum	Traub	Allium michoacanum Traub	Pl. Life 24: 139 (1968)	Mexico	Mexico Southwest	unknown	unknown	8809-2	http://www.plantsoftheworldonline.org/taxon/urn:lsid:ipni.org:names:8809-2
Amaryllidaceae	Allium	ownbeyi	Allium ownbeyi	Traub	Allium ownbeyi Traub	Pl. Life 24: 139 (1968)	Mexico	Mexico Northeast	unknown	unknown	8832-2	http://www.plantsoftheworldonline.org/taxon/urn:lsid:ipni.org:names:8832-2
Amaryllidaceae	Allium	parryi	Allium parryi	S.Watson	Allium parryi S.Watson	Proc. Amer. Acad. Arts 14: 231 (1879)	Mexico, United States	California, Mexico Northwest	unknown	unknown	8836-2	http://www.plantsoftheworldonline.org/taxon/urn:lsid:ipni.org:names:8836-2
Amaryllidaceae	Allium	peninsulare	Allium peninsulare	Lemmon ex Greene	Allium peninsulare Lemmon ex Greene	Pittonia 1: 165 (1888)	Mexico, United States	California, Mexico Northwest, Oregon	unknown	unknown	8843-2	http://www.plantsoftheworldonline.org/taxon/urn:lsid:ipni.org:names:8843-2
Amaryllidaceae	Allium	plummerae	Allium plummerae	S.Watson	Allium plummerae S.Watson	Proc. Amer. Acad. Arts 18: 195 (1882)	Mexico, United States	Arizona, Mexico Northwest	unknown	unknown	528631-1	http://www.plantsoftheworldonline.org/taxon/urn:lsid:ipni.org:names:528631-1
Amaryllidaceae	Allium	potosiense	Allium potosiense	Traub	Allium potosiense Traub	Pl. Life 25: 47 (1969)	Mexico	Mexico Northeast	unknown	unknown	528649-1	http://www.plantsoftheworldonline.org/taxon/urn:lsid:ipni.org:names:528649-1
Amaryllidaceae	Allium	praecox	Allium praecox	Brandegee	Allium praecox Brandegee	Zoe 5: 228 (1906)	Mexico, United States	California, Mexico Northwest	unknown	unknown	8854-2	http://www.plantsoftheworldonline.org/taxon/urn:lsid:ipni.org:names:8854-2
Amaryllidaceae	Allium	pueblanum	Allium pueblanum	Traub	Allium pueblanum Traub	Pl. Life 24: 137 (1968)	Mexico	Mexico Central	unknown	unknown	8855-2	http://www.plantsoftheworldonline.org/taxon/urn:lsid:ipni.org:names:8855-2
Amaryllidaceae	Allium	rhizomatum	Allium rhizomatum	Wooton & Standl.	Allium rhizomatum Wooton & Standl.	Contr. U.S. Natl. Herb. 16: 114 (1913)	Mexico, United States	Arizona, Mexico Northeast, Mexico Northwest, New Mexico, Texas	unknown	unknown	8863-2	http://www.plantsoftheworldonline.org/taxon/urn:lsid:ipni.org:names:8863-2
Amaryllidaceae	Allium	runyonii	Allium runyonii	Ownbey	Allium runyonii Ownbey	Res. Stud. State Coll. Wash. 18: 198 (1950)	Mexico, United States	Mexico Northeast, Texas	unknown	unknown	8868-2	http://www.plantsoftheworldonline.org/taxon/urn:lsid:ipni.org:names:8868-2
Amaryllidaceae	Allium	stoloniferum	Allium stoloniferum	Ownbey & T.D.Jacobson	Allium stoloniferum Ownbey & T.D.Jacobson	Brittonia 31: 413 (1979)	Mexico	Mexico Central, Mexico Northeast	unknown	unknown	8885-2	http://www.plantsoftheworldonline.org/taxon/urn:lsid:ipni.org:names:8885-2
Amaryllidaceae	Allium	telaponense	Allium telaponense	Traub	Allium telaponense Traub	Pl. Life 24: 137 (1968)	Mexico	Mexico Central	unknown	unknown	8889-2	http://www.plantsoftheworldonline.org/taxon/urn:lsid:ipni.org:names:8889-2
Amaryllidaceae	Allium	traubii	Allium traubii	T.M.Howard	Allium traubii T.M.Howard	Pl. Life 23: 62 (1967)	Mexico	Mexico Northeast	unknown	unknown	8902-2	http://www.plantsoftheworldonline.org/taxon/urn:lsid:ipni.org:names:8902-2
Amaryllidaceae	Allium	unifolium	Allium unifolium	Kellogg	Allium unifolium Kellogg	Proc. Calif. Acad. Sci. 2: 112 (1863)	Mexico, United States	California, Mexico Northwest, Oregon	unknown	unknown	529083-1	http://www.plantsoftheworldonline.org/taxon/urn:lsid:ipni.org:names:529083-1
Amaryllidaceae	Crinum	americanum	Crinum americanum	L.	Crinum americanum L.	Sp. Pl.: 292 (1753)	Cayman Is., Jamaica, Mexico, United States	Alabama, Cayman Is., Florida, Georgia, Jamaica, Louisiana, Mexico Central, Mexico Gulf, Mexico Southeast, Mexico Southwest, Mississippi, South Carolina, Texas	Cuba	Cuba	319172-2	http://www.plantsoftheworldonline.org/taxon/urn:lsid:ipni.org:names:319172-2
Amaryllidaceae	Crinum	erubescens	Crinum erubescens	L.f. ex Aiton	Crinum erubescens L.f. ex Aiton	Hort. Kew. 1: 413 (1789)	Belize, Brazil, Colombia, Costa Rica, Ecuador, French Guiana, Guyana, Honduras, Mexico, Nicaragua, Panama, Paraguay, Peru, Suriname, Venezuela	Belize, Brazil North, Brazil Northeast, Brazil Southeast, Colombia, Costa Rica, Ecuador, French Guiana, Guyana, Honduras, Mexico Central, Mexico Southwest, Nicaragua, Panama, Paraguay, Peru, Suriname, Venezuela	Cuba, Dominican Republic, Haiti, Leeward Is., Trinidad-Tobago	Cuba, Dominican Republic, Haiti, Leeward Is., Trinidad-Tobago	30032850-2	http://www.plantsoftheworldonline.org/taxon/urn:lsid:ipni.org:names:30032850-2
Amaryllidaceae	Hymenocallis	acutifolia	Hymenocallis acutifolia	(Herb. ex Sims) Sweet	Hymenocallis acutifolia (Herb. ex Sims) Sweet	Hort. Brit., ed. 2: 513 (1830)	Mexico	Mexico Central, Mexico Northeast, Mexico Southwest	unknown	unknown	941471-1	http://www.plantsoftheworldonline.org/taxon/urn:lsid:ipni.org:names:941471-1
Amaryllidaceae	Hymenocallis	araniflora	Hymenocallis araniflora	T.M.Howard	Hymenocallis araniflora T.M.Howard	Herbertia 46: 101 (1990 publ. 1991)	Mexico	Mexico Northwest, Mexico Southwest	unknown	unknown	314328-2	http://www.plantsoftheworldonline.org/taxon/urn:lsid:ipni.org:names:314328-2
Amaryllidaceae	Hymenocallis	astrostephana	Hymenocallis astrostephana	T.M.Howard	Hymenocallis astrostephana T.M.Howard	Pl. Life 37: 89 (1981)	Mexico	Mexico Southwest	unknown	unknown	125494-2	http://www.plantsoftheworldonline.org/taxon/urn:lsid:ipni.org:names:125494-2
Amaryllidaceae	Hymenocallis	azteciana	Hymenocallis azteciana	Traub	Hymenocallis azteciana Traub	Pl. Life 23: 53 (1967)	Mexico	Mexico Central, Mexico Northeast	unknown	unknown	65202-1	http://www.plantsoftheworldonline.org/taxon/urn:lsid:ipni.org:names:65202-1
Amaryllidaceae	Hymenocallis	baumlii	Hymenocallis baumlii	Ravenna	Hymenocallis baumlii Ravenna	Pl. Life 35: 57 (1979)	Mexico	Mexico Southeast	unknown	unknown	125496-2	http://www.plantsoftheworldonline.org/taxon/urn:lsid:ipni.org:names:125496-2
Amaryllidaceae	Hymenocallis	choretis	Hymenocallis choretis	Hemsl.	Hymenocallis choretis Hemsl.	Biol. Cent.-Amer., Bot. 3: 335 (1884)	Mexico	Mexico Central, Mexico Southwest	unknown	unknown	65217-1	http://www.plantsoftheworldonline.org/taxon/urn:lsid:ipni.org:names:65217-1
Amaryllidaceae	Hymenocallis	cleo	Hymenocallis cleo	Ravenna	Hymenocallis cleo Ravenna	Not. Mens. Mus. Nac. Hist. Nat. 23: 11 (1979)	Mexico	Mexico Southeast	unknown	unknown	125505-2	http://www.plantsoftheworldonline.org/taxon/urn:lsid:ipni.org:names:125505-2
Amaryllidaceae	Hymenocallis	clivorum	Hymenocallis clivorum	Laferr.	Hymenocallis clivorum Laferr.	Novon 8: 242 (1998)	Mexico	Mexico Northwest	unknown	unknown	316442-2	http://www.plantsoftheworldonline.org/taxon/urn:lsid:ipni.org:names:316442-2
Amaryllidaceae	Hymenocallis	concinna	Hymenocallis concinna	Baker	Hymenocallis concinna Baker	Gard. Chron., ser. 3, 14: 150 (1893)	Mexico	Mexico Central, Mexico Northeast, Mexico Southwest	unknown	unknown	125506-2	http://www.plantsoftheworldonline.org/taxon/urn:lsid:ipni.org:names:125506-2
Amaryllidaceae	Hymenocallis	cordifolia	Hymenocallis cordifolia	Micheli	Hymenocallis cordifolia Micheli	Rev. Hort. (Paris) 71: 444 (1899)	Mexico	Mexico Southwest	unknown	unknown	125507-2	http://www.plantsoftheworldonline.org/taxon/urn:lsid:ipni.org:names:125507-2
Amaryllidaceae	Hymenocallis	durangoensis	Hymenocallis durangoensis	T.M.Howard	Hymenocallis durangoensis T.M.Howard	Pl. Life 34: 65 (1978)	Mexico	Mexico Northeast	unknown	unknown	125510-2	http://www.plantsoftheworldonline.org/taxon/urn:lsid:ipni.org:names:125510-2
Amaryllidaceae	Hymenocallis	eucharidifolia	Hymenocallis eucharidifolia	Baker	Hymenocallis eucharidifolia Baker	Gard. Chron., n.s., 21: 700 (1884)	Mexico	Mexico Southwest	unknown	unknown	65235-1	http://www.plantsoftheworldonline.org/taxon/urn:lsid:ipni.org:names:65235-1
Amaryllidaceae	Hymenocallis	glauca	Hymenocallis glauca	(Zucc.) M.Roem.	Hymenocallis glauca (Zucc.) M.Roem.	Fam. Nat. Syn. Monogr. 4: 173 (1847)	Mexico	Mexico Central, Mexico Southwest	unknown	unknown	65244-1	http://www.plantsoftheworldonline.org/taxon/urn:lsid:ipni.org:names:65244-1
Amaryllidaceae	Hymenocallis	graminifolia	Hymenocallis graminifolia	Greenm.	Hymenocallis graminifolia Greenm.	Proc. Amer. Acad. Arts 39: 74 (1903)	Mexico	Mexico Central	unknown	unknown	125516-2	http://www.plantsoftheworldonline.org/taxon/urn:lsid:ipni.org:names:125516-2
Amaryllidaceae	Hymenocallis	guerreroensis	Hymenocallis guerreroensis	T.M.Howard	Hymenocallis guerreroensis T.M.Howard	Pl. Life 34: 64 (1978)	Mexico	Mexico Southwest	unknown	unknown	125519-2	http://www.plantsoftheworldonline.org/taxon/urn:lsid:ipni.org:names:125519-2
Amaryllidaceae	Hymenocallis	harrisiana	Hymenocallis harrisiana	Herb.	Hymenocallis harrisiana Herb.	Edwards&#x27;s Bot. Reg. 26(Misc.): 35 (1840)	Mexico	Mexico Central, Mexico Southwest	unknown	unknown	65248-1	http://www.plantsoftheworldonline.org/taxon/urn:lsid:ipni.org:names:65248-1
Amaryllidaceae	Hymenocallis	howardii	Hymenocallis howardii	Bauml	Hymenocallis howardii Bauml	Fl. Novo-Galiciana 15: 212 (1989)	Mexico	Mexico Southwest	unknown	unknown	278506-2	http://www.plantsoftheworldonline.org/taxon/urn:lsid:ipni.org:names:278506-2
Amaryllidaceae	Hymenocallis	imperialis	Hymenocallis imperialis	T.M.Howard	Hymenocallis imperialis T.M.Howard	Herbertia 46: 102 (1990 publ. 1991)	Mexico	Mexico Northeast	unknown	unknown	314329-2	http://www.plantsoftheworldonline.org/taxon/urn:lsid:ipni.org:names:314329-2
Amaryllidaceae	Hymenocallis	jaliscensis	Hymenocallis jaliscensis	M.E.Jones	Hymenocallis jaliscensis M.E.Jones	Contr. W. Bot. 18: 33 (1933)	Mexico	Mexico Southwest	unknown	unknown	315661-2	http://www.plantsoftheworldonline.org/taxon/urn:lsid:ipni.org:names:315661-2
Amaryllidaceae	Hymenocallis	leavenworthii	Hymenocallis leavenworthii	(Standl. & Steyerm.) Bauml	Hymenocallis leavenworthii (Standl. & Steyerm.) Bauml	Fl. Novo-Galiciana 15: 215 (1989)	Mexico	Mexico Southwest	unknown	unknown	278508-2	http://www.plantsoftheworldonline.org/taxon/urn:lsid:ipni.org:names:278508-2
Amaryllidaceae	Hymenocallis	lehmilleri	Hymenocallis lehmilleri	T.M.Howard	Hymenocallis lehmilleri T.M.Howard	Herbertia 58: 141 (2003)	Mexico	Mexico Southwest	unknown	unknown	60440041-2	http://www.plantsoftheworldonline.org/taxon/urn:lsid:ipni.org:names:60440041-2
Amaryllidaceae	Hymenocallis	littoralis	Hymenocallis littoralis	(Jacq.) Salisb.	Hymenocallis littoralis (Jacq.) Salisb.	Trans. Hort. Soc. London 1: 338 (1812)	Belize, Brazil, Colombia, Costa Rica, Honduras, Mexico, Nicaragua, Panama, Peru, Venezuela	Belize, Brazil Northeast, Brazil Southeast, Brazil West-Central, Colombia, Costa Rica, Honduras, Mexico Central, Mexico Gulf, Mexico Northeast, Mexico Southeast, Mexico Southwest, Nicaragua, Panama, Peru, Venezuela	Angola, Bangladesh, Cape Verde, Caroline Is., Central African Republic, Chagos Archipelago, Comoros, Cook Is., Ecuador, Equatorial Guinea, Fiji, French Guiana, Gambia, Gilbert Is., Guinea, Guinea-Bissau, Gulf of Guinea Is., India, Indonesia, Line Is., Marianas, Marquesas, Marshall Is., Mauritius, Nauru, Niue, Ogasawara-shoto, Papua New Guinea, Philippines, Samoa, Seychelles, Society Is., Sri Lank…	Angola, Bangladesh, Bismarck Archipelago, Cape Verde, Caroline Is., Central African Repu, Chagos Archipelago, Comoros, Cook Is., Ecuador, Equatorial Guinea, Fiji, French Guiana, Gambia, Gilbert Is., Guinea, Guinea-Bissau, Gulf of Guinea Is., Hawaii, India, Jawa, Line Is., Marianas, Marquesas, Marshall Is., Mauritius, Nauru, Niue, Ogasawara-shoto, Philippines, Samoa, Seychelles, Society Is., Sri L…	30048918-2	http://www.plantsoftheworldonline.org/taxon/urn:lsid:ipni.org:names:30048918-2
Amaryllidaceae	Hymenocallis	longibracteata	Hymenocallis longibracteata	Hochr.	Hymenocallis longibracteata Hochr.	Bull. New York Bot. Gard. 6: 265 (1910)	Mexico	Mexico Gulf	unknown	unknown	125535-2	http://www.plantsoftheworldonline.org/taxon/urn:lsid:ipni.org:names:125535-2
Amaryllidaceae	Hymenocallis	maximiliani	Hymenocallis maximiliani	T.M.Howard	Hymenocallis maximiliani T.M.Howard	Pl. Life 38: 41 (1982)	Mexico	Mexico Southwest	unknown	unknown	125537-2	http://www.plantsoftheworldonline.org/taxon/urn:lsid:ipni.org:names:125537-2
Amaryllidaceae	Hymenocallis	partita	Hymenocallis partita	Ravenna	Hymenocallis partita Ravenna	Phytologia 57: 329 (1985)	Mexico	Mexico Southeast	unknown	unknown	278509-2	http://www.plantsoftheworldonline.org/taxon/urn:lsid:ipni.org:names:278509-2
Amaryllidaceae	Hymenocallis	phalangidis	Hymenocallis phalangidis	Bauml	Hymenocallis phalangidis Bauml	Fl. Novo-Galiciana 15: 216 (1989)	Mexico	Mexico Southwest	unknown	unknown	278510-2	http://www.plantsoftheworldonline.org/taxon/urn:lsid:ipni.org:names:278510-2
Amaryllidaceae	Hymenocallis	pimana	Hymenocallis pimana	Laferr.	Hymenocallis pimana Laferr.	Phytologia 68: 256 (1990)	Mexico	Mexico Northeast	unknown	unknown	278511-2	http://www.plantsoftheworldonline.org/taxon/urn:lsid:ipni.org:names:278511-2
Amaryllidaceae	Hymenocallis	portamonetensis	Hymenocallis portamonetensis	Ravenna	Hymenocallis portamonetensis Ravenna	Phytologia 57: 329 (1985)	Mexico	Mexico Southeast	unknown	unknown	278512-2	http://www.plantsoftheworldonline.org/taxon/urn:lsid:ipni.org:names:278512-2
Amaryllidaceae	Hymenocallis	proterantha	Hymenocallis proterantha	Bauml	Hymenocallis proterantha Bauml	Fl. Novo-Galiciana 15: 216 (1989)	Mexico	Mexico Southwest	unknown	unknown	278513-2	http://www.plantsoftheworldonline.org/taxon/urn:lsid:ipni.org:names:278513-2
Amaryllidaceae	Hymenocallis	pumila	Hymenocallis pumila	Bauml	Hymenocallis pumila Bauml	Fl. Novo-Galiciana 15: 218 (1989)	Mexico	Mexico Southwest	unknown	unknown	278514-2	http://www.plantsoftheworldonline.org/taxon/urn:lsid:ipni.org:names:278514-2
Amaryllidaceae	Hymenocallis	sonorensis	Hymenocallis sonorensis	Standl.	Hymenocallis sonorensis Standl.	Publ. Field Mus. Nat. Hist., Bot. Ser. 17: 229 (1937)	Mexico	Mexico Northwest, Mexico Southwest	unknown	unknown	125560-2	http://www.plantsoftheworldonline.org/taxon/urn:lsid:ipni.org:names:125560-2
Amaryllidaceae	Hymenocallis	vasconcelosii	Hymenocallis vasconcelosii	Garcia-Mend.	Hymenocallis vasconcelosii Garcia-Mend.	Revista Mex. Biodivers. 81: 625 (2010)	Mexico	Mexico Southwest	unknown	unknown	60457209-2	http://www.plantsoftheworldonline.org/taxon/urn:lsid:ipni.org:names:60457209-2
Amaryllidaceae	Hymenocallis	woelfleana	Hymenocallis woelfleana	T.M.Howard	Hymenocallis woelfleana T.M.Howard	Pl. Life 34: 66 (1978)	Mexico	Mexico Northeast, Mexico Northwest, Mexico Southwest	unknown	unknown	125573-2	http://www.plantsoftheworldonline.org/taxon/urn:lsid:ipni.org:names:125573-2
Amaryllidaceae	Nothoscordum	bivalve	Nothoscordum bivalve	(L.) Britton	Nothoscordum bivalve (L.) Britton	N.L.Britton &amp; A.Brown, Ill. Fl. N. U.S. 1: 415 (1896)	Argentina, Bolivia, Chile, Mexico, Peru, United States, Uruguay	Alabama, Argentina Northeast, Arizona, Arkansas, Bolivia, Chile Central, Florida, Georgia, Illinois, Indiana, Kansas, Kentucky, Louisiana, Mexico Central, Mexico Gulf, Mexico Northeast, Mexico Northwest, Mexico Southeast, Mexico Southwest, Mississippi, Missouri, New Mexico, North Carolina, Ohio, Oklahoma, Peru, South Carolina, Tennessee, Texas, Uruguay, Virginia	unknown	unknown	170498-2	http://www.plantsoftheworldonline.org/taxon/urn:lsid:ipni.org:names:170498-2
Amaryllidaceae	Nothoscordum	gracile	Nothoscordum gracile	(Aiton) Stearn	Nothoscordum gracile (Aiton) Stearn	Taxon 35: 338 (1986)	Argentina, Bolivia, Brazil, Chile, Colombia, Costa Rica, Ecuador, Guatemala, Honduras, Mexico, Panama, Paraguay, Peru, Uruguay	Argentina Northeast, Argentina Northwest, Argentina South, Bolivia, Brazil South, Chile Central, Colombia, Costa Rica, Ecuador, Guatemala, Honduras, Mexico Southeast, Panama, Paraguay, Peru, Uruguay	Algeria, Australia, Azores, Bermuda, Brazil, Cyprus, Egypt, France, Greece, Indonesia, Italy, Jamaica, Kenya, Libya, Madeira, Malawi, Mauritius, Mexico, Morocco, New Zealand, Norfolk Is., Palestina, Israel, Jordan, Portugal, Reunion, South Africa, Spain, St.Helena, Tanzania, United Kingdom, United States, Zimbabwe	Alabama, Algeria, Azores, Baleares, Bermuda, Brazil Southeast, California, Canary Is., Cape Provinces, Cyprus, East Aegean Is., Egypt, Florida, France, Free State, Georgia, Great Britain, Greece, Jamaica, Jawa, Kenya, KwaZulu-Natal, Libya, Louisiana, Madeira, Malawi, Mauritius, Mexico Northeast, Mexico Southwest, Mississippi, Morocco, New South Wales, New Zealand North, New Zealand South, Norfolk…	130726-3	http://www.plantsoftheworldonline.org/taxon/urn:lsid:ipni.org:names:130726-3
Amaryllidaceae	Sprekelia	formosissima	Sprekelia formosissima	(L.) Herb.	Sprekelia formosissima (L.) Herb.	Appendix: 35 (1821)	Mexico	Mexico Central, Mexico Northeast, Mexico Southeast, Mexico Southwest	Marianas	Marianas	66815-1	http://www.plantsoftheworldonline.org/taxon/urn:lsid:ipni.org:names:66815-1
Amaryllidaceae	Zephyranthes	alba	Zephyranthes alba	Flagg, G.Lom.Sm. & Garcia-Mend.	Zephyranthes alba Flagg, G.Lom.Sm. & Garcia-Mend.	Novon 27: 223 (2019)	Mexico	Mexico Central	unknown	unknown	77204683-1	http://www.plantsoftheworldonline.org/taxon/urn:lsid:ipni.org:names:77204683-1
Amaryllidaceae	Zephyranthes	arenicola	Zephyranthes arenicola	Brandegee	Zephyranthes arenicola Brandegee	Proc. Calif. Acad. Sci., ser. 2, 2: 205 (1889)	Mexican Pacific Is., Mexico	Mexican Pacific Is., Mexico Northwest	unknown	unknown	270917-2	http://www.plantsoftheworldonline.org/taxon/urn:lsid:ipni.org:names:270917-2
Amaryllidaceae	Zephyranthes	bella	Zephyranthes bella	T.M.Howard & S.Ogden	Zephyranthes bella T.M.Howard & S.Ogden	Herbertia 46: 105 (1990 publ. 1991)	Mexico	Mexico Northeast	unknown	unknown	314330-2	http://www.plantsoftheworldonline.org/taxon/urn:lsid:ipni.org:names:314330-2
Amaryllidaceae	Zephyranthes	brevipes	Zephyranthes brevipes	Standl.	Zephyranthes brevipes Standl.	Publ. Field Mus. Nat. Hist., Bot. Ser. 4: 199 (1929)	Mexico	Mexico Southeast	unknown	unknown	270928-2	http://www.plantsoftheworldonline.org/taxon/urn:lsid:ipni.org:names:270928-2
Amaryllidaceae	Zephyranthes	carinata	Zephyranthes carinata	Herb.	Zephyranthes carinata Herb.	Bot. Mag. 52: t. 2594 (1825)	Colombia, Costa Rica, Guatemala, Honduras, Mexico, Nicaragua	Colombia, Costa Rica, Guatemala, Honduras, Mexico Central, Mexico Northeast, Mexico Southeast, Mexico Southwest, Nicaragua	Argentina, Australia, Bhutan, India, Brazil, Caroline Is., China, India, Jamaica, Leeward Is., Line Is., Nansei-shoto, Nepal, New Caledonia, North Korea, South Korea, Papua New Guinea, Solomon Islands, Peru, Puerto Rico, South Africa, Sri Lanka, United States, Windward Is., Zimbabwe	Alabama, Argentina Northeast, Argentina Northwest, Assam, Brazil Southeast, Cape Provinces, Caroline Is., China South-Central, China Southeast, East Himalaya, Florida, Jamaica, Korea, KwaZulu-Natal, Leeward Is., Line Is., Louisiana, Mississippi, Nansei-shoto, Nepal, New Caledonia, Peru, Puerto Rico, Queensland, Solomon Is., Sri Lanka, Texas, Windward Is., Zimbabwe	270933-2	http://www.plantsoftheworldonline.org/taxon/urn:lsid:ipni.org:names:270933-2
Amaryllidaceae	Zephyranthes	chichimeca	Zephyranthes chichimeca	T.M.Howard & S.Ogden	Zephyranthes chichimeca T.M.Howard & S.Ogden	Herbertia 46: 105 (1990 publ. 1991)	Mexico	Mexico Northeast	unknown	unknown	314331-2	http://www.plantsoftheworldonline.org/taxon/urn:lsid:ipni.org:names:314331-2
Amaryllidaceae	Zephyranthes	chlorosolen	Zephyranthes chlorosolen	(Herb.) D.Dietr.	Zephyranthes chlorosolen (Herb.) D.Dietr.	Syn. Plant. 2: 1176 (1840)	Mexico, United States	Alabama, Arkansas, Kansas, Louisiana, Mexico Gulf, Mexico Northeast, Mexico Southeast, Mexico Southwest, Mississippi, Oklahoma, Texas	Brazil	Brazil South	67209-1	http://www.plantsoftheworldonline.org/taxon/urn:lsid:ipni.org:names:67209-1
Amaryllidaceae	Zephyranthes	chrysantha	Zephyranthes chrysantha	Greenm. & C.H.Thomps.	Zephyranthes chrysantha Greenm. & C.H.Thomps.	Ann. Missouri Bot. Gard. 1: 406 (1914)	Mexico, United States	Mexico Northeast, Texas	unknown	unknown	270936-2	http://www.plantsoftheworldonline.org/taxon/urn:lsid:ipni.org:names:270936-2
Amaryllidaceae	Zephyranthes	citrina	Zephyranthes citrina	Baker	Zephyranthes citrina Baker	Bot. Mag. 108: t. 6605 (1882)	Cayman Is., Cuba, Haiti, Honduras, Mexico, Panama	Cayman Is., Cuba, Haiti, Honduras, Mexico Southeast, Panama	Bahamas, Cook Is., Jamaica, Leeward Is., Myanmar, Puerto Rico, Seychelles, Tokelau-Manihiki, Trinidad-Tobago, United States, Windward Is.	Alabama, Bahamas, Cook Is., Florida, Hawaii, Jamaica, Leeward Is., Mississippi, Myanmar, Puerto Rico, Seychelles, Tokelau-Manihiki, Trinidad-Tobago, Windward Is.	67211-1	http://www.plantsoftheworldonline.org/taxon/urn:lsid:ipni.org:names:67211-1
Amaryllidaceae	Zephyranthes	clintiae	Zephyranthes clintiae	Traub	Zephyranthes clintiae Traub	Pl. Life 8: 76 (1952)	Mexico	Mexico Northeast	unknown	unknown	270937-2	http://www.plantsoftheworldonline.org/taxon/urn:lsid:ipni.org:names:270937-2
Amaryllidaceae	Zephyranthes	concolor	Zephyranthes concolor	(Lindl.) G.Nicholson	Zephyranthes concolor (Lindl.) G.Nicholson	Ill. Dict. Gard. 4: 239 (1887)	Mexico	Mexico Central, Mexico Northeast, Mexico Southwest	unknown	unknown	67216-1	http://www.plantsoftheworldonline.org/taxon/urn:lsid:ipni.org:names:67216-1
Amaryllidaceae	Zephyranthes	conzattii	Zephyranthes conzattii	Greenm.	Zephyranthes conzattii Greenm.	Proc. Amer. Acad. Arts 33: 473 (1898)	Mexico	Mexico Southwest	unknown	unknown	270939-2	http://www.plantsoftheworldonline.org/taxon/urn:lsid:ipni.org:names:270939-2
Amaryllidaceae	Zephyranthes	crociflora	Zephyranthes crociflora	T.M.Howard & S.Ogden	Zephyranthes crociflora T.M.Howard & S.Ogden	Herbertia 46: 106 (1990 publ. 1991)	Mexico	Mexico Northeast	unknown	unknown	314332-2	http://www.plantsoftheworldonline.org/taxon/urn:lsid:ipni.org:names:314332-2
Amaryllidaceae	Zephyranthes	dichromantha	Zephyranthes dichromantha	T.M.Howard	Zephyranthes dichromantha T.M.Howard	Herbertia 51: 38 (1996)	Mexico	Mexico Northeast	unknown	unknown	314343-2	http://www.plantsoftheworldonline.org/taxon/urn:lsid:ipni.org:names:314343-2
Amaryllidaceae	Zephyranthes	drummondii	Zephyranthes drummondii	D.Don	Zephyranthes drummondii D.Don	R.Sweet, Brit. Fl. Gard. 7: t. 328 (1836)	Mexico, United States	Florida, Louisiana, Mexico Northeast, Texas	unknown	unknown	67221-1	http://www.plantsoftheworldonline.org/taxon/urn:lsid:ipni.org:names:67221-1
Amaryllidaceae	Zephyranthes	erubescens	Zephyranthes erubescens	S.Watson	Zephyranthes erubescens S.Watson	Proc. Amer. Acad. Arts 25: 162 (1890)	Mexico	Mexico Northeast	unknown	unknown	270944-2	http://www.plantsoftheworldonline.org/taxon/urn:lsid:ipni.org:names:270944-2
Amaryllidaceae	Zephyranthes	fosteri	Zephyranthes fosteri	Traub	Zephyranthes fosteri Traub	Herbertia 7: 65 (1941)	Mexico	Mexico Central, Mexico Northeast, Mexico Southwest	unknown	unknown	270949-2	http://www.plantsoftheworldonline.org/taxon/urn:lsid:ipni.org:names:270949-2
Amaryllidaceae	Zephyranthes	howardii	Zephyranthes howardii	Traub	Zephyranthes howardii Traub	Pl. Life 19: 49 (1963)	Mexico	Mexico Northeast	unknown	unknown	270955-2	http://www.plantsoftheworldonline.org/taxon/urn:lsid:ipni.org:names:270955-2
Amaryllidaceae	Zephyranthes	immaculata	Zephyranthes immaculata	(Traub & Clint) Nic.Garcia & Meerow	Zephyranthes immaculata (Traub & Clint) Nic.Garcia & Meerow	Taxon 68: 490 (2019)	Mexico	Mexico Northeast, Mexico Southwest	unknown	unknown	77203223-1	http://www.plantsoftheworldonline.org/taxon/urn:lsid:ipni.org:names:77203223-1
Amaryllidaceae	Zephyranthes	ita-andivi	Zephyranthes ita-andivi	Garcia-Mend., Flagg & G.Lom.Sm.	Zephyranthes ita-andivi Garcia-Mend., Flagg & G.Lom.Sm.	Novon 27: 226 (2019)	Mexico	Mexico Southwest	unknown	unknown	77204684-1	http://www.plantsoftheworldonline.org/taxon/urn:lsid:ipni.org:names:77204684-1
Amaryllidaceae	Zephyranthes	katheriniae	Zephyranthes katheriniae	L.B.Spencer	Zephyranthes katheriniae L.B.Spencer	Phytologia 59: 86 (1986)	Mexico	Mexico Northeast	unknown	unknown	287195-2	http://www.plantsoftheworldonline.org/taxon/urn:lsid:ipni.org:names:287195-2
Amaryllidaceae	Zephyranthes	latissimifolia	Zephyranthes latissimifolia	L.B.Spencer	Zephyranthes latissimifolia L.B.Spencer	Phytologia 59: 86 (1986)	Mexico	Mexico Southwest	unknown	unknown	287196-2	http://www.plantsoftheworldonline.org/taxon/urn:lsid:ipni.org:names:287196-2
Amaryllidaceae	Zephyranthes	leucantha	Zephyranthes leucantha	T.M.Howard	Zephyranthes leucantha T.M.Howard	Herbertia 49: 94 (1993 publ. 1994)	Mexico	Mexico Northeast	unknown	unknown	314342-2	http://www.plantsoftheworldonline.org/taxon/urn:lsid:ipni.org:names:314342-2
Amaryllidaceae	Zephyranthes	lindleyana	Zephyranthes lindleyana	Herb.	Zephyranthes lindleyana Herb.	Amaryllidaceae: 174 (1837)	Belize, Honduras, Mexico, Nicaragua	Belize, Honduras, Mexico Gulf, Mexico Northeast, Mexico Southeast, Mexico Southwest, Nicaragua	Costa Rica	Costa Rica	67252-1	http://www.plantsoftheworldonline.org/taxon/urn:lsid:ipni.org:names:67252-1
Amaryllidaceae	Zephyranthes	longifolia	Zephyranthes longifolia	Hemsl.	Zephyranthes longifolia Hemsl.	Diagn. Pl. Nov. Mexic.: 55 (1880)	Mexico, United States	Arizona, Mexico Central, Mexico Northeast, Mexico Northwest, New Mexico, Texas	unknown	unknown	67253-1	http://www.plantsoftheworldonline.org/taxon/urn:lsid:ipni.org:names:67253-1
Amaryllidaceae	Zephyranthes	longituba	Zephyranthes longituba	Flory ex Flagg & G.Lom.Sm.	Zephyranthes longituba Flory ex Flagg & G.Lom.Sm.	Herbertia 64: 120 (2010)	Mexico	Mexico Northeast	unknown	unknown	77111161-1	http://www.plantsoftheworldonline.org/taxon/urn:lsid:ipni.org:names:77111161-1
Amaryllidaceae	Zephyranthes	macrosiphon	Zephyranthes macrosiphon	Baker	Zephyranthes macrosiphon Baker	Gard. Chron., n.s., 16: 70 (1881)	Mexico	Mexico Central, Mexico Northeast, Mexico Southwest	unknown	unknown	67259-1	http://www.plantsoftheworldonline.org/taxon/urn:lsid:ipni.org:names:67259-1
Amaryllidaceae	Zephyranthes	medinae	Zephyranthes medinae	(L.O.Alvarado & Garcia-Mend.) Nic.Garcia & Meerow	Zephyranthes medinae (L.O.Alvarado & Garcia-Mend.) Nic.Garcia & Meerow	Taxon 68: 490 (2019)	Mexico	Mexico Central	unknown	unknown	77203235-1	http://www.plantsoftheworldonline.org/taxon/urn:lsid:ipni.org:names:77203235-1
Amaryllidaceae	Zephyranthes	mexicana	Zephyranthes mexicana	(T.M.Howard) Nic.Garcia & Meerow	Zephyranthes mexicana (T.M.Howard) Nic.Garcia & Meerow	Taxon 68: 490 (2019)	Mexico	Mexico Northeast	unknown	unknown	77203236-1	http://www.plantsoftheworldonline.org/taxon/urn:lsid:ipni.org:names:77203236-1
Amaryllidaceae	Zephyranthes	minuta	Zephyranthes minuta	(Kunth) D.Dietr.	Zephyranthes minuta (Kunth) D.Dietr.	Syn. Plant. 2: 1176 (1840)	Guatemala, Mexico	Guatemala, Mexico Central, Mexico Northeast, Mexico Southeast, Mexico Southwest	Andaman Is., Bangladesh, Cook Is., Southwest Caribbean, United States	Andaman Is., Bangladesh, Cook Is., Hawaii, Southwest Caribbean	67266-1	http://www.plantsoftheworldonline.org/taxon/urn:lsid:ipni.org:names:67266-1
Amaryllidaceae	Zephyranthes	miradorensis	Zephyranthes miradorensis	(Kraenzl.) Espejo & Lopez-Ferr.	Zephyranthes miradorensis (Kraenzl.) Espejo & Lopez-Ferr.	Fl. Veracruz 128: 27 (2002)	Mexico	Mexico Gulf	unknown	unknown	20011188-1	http://www.plantsoftheworldonline.org/taxon/urn:lsid:ipni.org:names:20011188-1
Amaryllidaceae	Zephyranthes	moctezumae	Zephyranthes moctezumae	T.M.Howard	Zephyranthes moctezumae T.M.Howard	Herbertia 51: 40 (1996)	Mexico	Mexico Northeast	unknown	unknown	314344-2	http://www.plantsoftheworldonline.org/taxon/urn:lsid:ipni.org:names:314344-2
Amaryllidaceae	Zephyranthes	morrisclintii	Zephyranthes morrisclintii	Traub & T.M.Howard	Zephyranthes morrisclintii Traub & T.M.Howard	Pl. Life 26: 62 (1970)	Mexico	Mexico Northeast	unknown	unknown	270974-2	http://www.plantsoftheworldonline.org/taxon/urn:lsid:ipni.org:names:270974-2
Amaryllidaceae	Zephyranthes	nelsonii	Zephyranthes nelsonii	Greenm.	Zephyranthes nelsonii Greenm.	Proc. Amer. Acad. Arts 33: 473 (1898)	Mexico	Mexico Gulf, Mexico Southeast, Mexico Southwest	unknown	unknown	270975-2	http://www.plantsoftheworldonline.org/taxon/urn:lsid:ipni.org:names:270975-2
Amaryllidaceae	Zephyranthes	nervosa	Zephyranthes nervosa	Herb.	Zephyranthes nervosa Herb.	Amaryllidaceae: 172 (1837)	Mexico	Mexico Southeast	unknown	unknown	67270-1	http://www.plantsoftheworldonline.org/taxon/urn:lsid:ipni.org:names:67270-1
Amaryllidaceae	Zephyranthes	nymphaea	Zephyranthes nymphaea	T.M.Howard & S.Ogden	Zephyranthes nymphaea T.M.Howard & S.Ogden	Herbertia 46: 107 (1990 publ. 1991)	Mexico	Mexico Northeast	unknown	unknown	314333-2	http://www.plantsoftheworldonline.org/taxon/urn:lsid:ipni.org:names:314333-2
Amaryllidaceae	Zephyranthes	orellanae	Zephyranthes orellanae	Carnevali, Duno & J.L.Tapia	Zephyranthes orellanae Carnevali, Duno & J.L.Tapia	J. Torrey Bot. Soc. 137: 45 (2010)	Mexico	Mexico Southeast	unknown	unknown	77106265-1	http://www.plantsoftheworldonline.org/taxon/urn:lsid:ipni.org:names:77106265-1
Amaryllidaceae	Zephyranthes	primulina	Zephyranthes primulina	T.M.Howard & S.Ogden	Zephyranthes primulina T.M.Howard & S.Ogden	Herbertia 46: 110 (1990 publ. 1991)	Mexico	Mexico Northeast	unknown	unknown	314334-2	http://www.plantsoftheworldonline.org/taxon/urn:lsid:ipni.org:names:314334-2
Amaryllidaceae	Zephyranthes	pseudoconcolor	Zephyranthes pseudoconcolor	Flagg, G.Lom.Sm. & Garcia-Mend.	Zephyranthes pseudoconcolor Flagg, G.Lom.Sm. & Garcia-Mend.	Novon 26: 293 (2018)	Mexico	Mexico Northeast	unknown	unknown	77192595-1	http://www.plantsoftheworldonline.org/taxon/urn:lsid:ipni.org:names:77192595-1
Amaryllidaceae	Zephyranthes	pulchella	Zephyranthes pulchella	J.G.Sm.	Zephyranthes pulchella J.G.Sm.	Rep. (Annual) Missouri Bot. Gard. 6: 114 (1893 publ. 1895)	Mexico, United States	Mexico Northeast, Texas	unknown	unknown	270984-2	http://www.plantsoftheworldonline.org/taxon/urn:lsid:ipni.org:names:270984-2
Amaryllidaceae	Zephyranthes	reginae	Zephyranthes reginae	T.M.Howard & S.Ogden	Zephyranthes reginae T.M.Howard & S.Ogden	Herbertia 46: 111 (1990 publ. 1991)	Mexico	Mexico Northeast	unknown	unknown	314335-2	http://www.plantsoftheworldonline.org/taxon/urn:lsid:ipni.org:names:314335-2
Amaryllidaceae	Zephyranthes	sessilis	Zephyranthes sessilis	Herb.	Zephyranthes sessilis Herb.	Amaryllidaceae: 175 (1837)	Mexico	Mexico Central, Mexico Northeast, Mexico Southwest	unknown	unknown	67296-1	http://www.plantsoftheworldonline.org/taxon/urn:lsid:ipni.org:names:67296-1
Amaryllidaceae	Zephyranthes	sprekeliopsis	Zephyranthes sprekeliopsis	(Christenh. & Byng) Nic.Garcia & Meerow	Zephyranthes sprekeliopsis (Christenh. & Byng) Nic.Garcia & Meerow	Taxon 69: 208 (2020)	Mexico	Mexico Southwest	unknown	unknown	77210021-1	http://www.plantsoftheworldonline.org/taxon/urn:lsid:ipni.org:names:77210021-1
Amaryllidaceae	Zephyranthes	stellatorosea	Zephyranthes stellatorosea	G.Lom.Sm., Spurrier, Flagg & Espejo	Zephyranthes stellatorosea G.Lom.Sm., Spurrier, Flagg & Espejo	Novon 24: 289 (2015)	Mexico	Mexico Central, Mexico Northeast	unknown	unknown	77155426-1	http://www.plantsoftheworldonline.org/taxon/urn:lsid:ipni.org:names:77155426-1
Amaryllidaceae	Zephyranthes	subflava	Zephyranthes subflava	L.B.Spencer	Zephyranthes subflava L.B.Spencer	Phytologia 59: 87 (1986)	Mexico	Mexico Northeast	unknown	unknown	929487-1	http://www.plantsoftheworldonline.org/taxon/urn:lsid:ipni.org:names:929487-1
Amaryllidaceae	Zephyranthes	tepicensis	Zephyranthes tepicensis	(Greenm. ex Flagg & G.Lom.Sm.) Flagg & G.Lom.Sm.	Zephyranthes tepicensis (Greenm. ex Flagg & G.Lom.Sm.) Flagg & G.Lom.Sm.	Taxon 68: 491 (2019)	Mexico	Mexico Southwest	unknown	unknown	77203256-1	http://www.plantsoftheworldonline.org/taxon/urn:lsid:ipni.org:names:77203256-1
Amaryllidaceae	Zephyranthes	traubii	Zephyranthes traubii	(W.Hayw.) Moldenke	Zephyranthes traubii (W.Hayw.) Moldenke	Pl. Life 7: 79 (1951)	Mexico, United States	Mexico Northeast, Texas	unknown	unknown	271003-2	http://www.plantsoftheworldonline.org/taxon/urn:lsid:ipni.org:names:271003-2
Amaryllidaceae	Zephyranthes	vittata	Zephyranthes vittata	(T.M.Howard) Nic.Garcia & Meerow	Zephyranthes vittata (T.M.Howard) Nic.Garcia & Meerow	Taxon 68: 491 (2019)	Mexico	Mexico Southwest	unknown	unknown	77203258-1	http://www.plantsoftheworldonline.org/taxon/urn:lsid:ipni.org:names:77203258-1
Amaryllidaceae	Zephyranthes	zapotecana	Zephyranthes zapotecana	Nic.Garcia & Meerow	Zephyranthes zapotecana Nic.Garcia & Meerow	Taxon 68: 491 (2019)	Mexico	Mexico Southwest	unknown	unknown	77203259-1	http://www.plantsoftheworldonline.org/taxon/urn:lsid:ipni.org:names:77203259-1
Anacampserotaceae	Anacampseros	coahuilensis	Anacampseros coahuilensis	(S.Watson) Eggli & Nyffeler	Anacampseros coahuilensis (S.Watson) Eggli & Nyffeler	Taxon 59: 240 (2010)	Mexico	Mexico Northeast	unknown	unknown	77103956-1	http://www.plantsoftheworldonline.org/taxon/urn:lsid:ipni.org:names:77103956-1
Anacampserotaceae	Talinopsis	frutescens	Talinopsis frutescens	A.Gray	Talinopsis frutescens A.Gray	Smithsonian Contr. Knowl. 3(5): 15 (1852)	Mexico, United States	Mexico Central, Mexico Northeast, Mexico Southwest, New Mexico, Texas	unknown	unknown	316878-2	http://www.plantsoftheworldonline.org/taxon/urn:lsid:ipni.org:names:316878-2
Anacardiaceae	Actinocheita	filicina	Actinocheita filicina	(DC.) F.A.Barkley	Actinocheita filicina (DC.) F.A.Barkley	Ann. Missouri Bot. Gard. 24: 2 (1937)	Honduras, Mexico	Honduras, Mexico Central, Mexico Southwest	unknown	unknown	4011-2	http://www.plantsoftheworldonline.org/taxon/urn:lsid:ipni.org:names:4011-2
Anacardiaceae	Amphipterygium	adstringens	Amphipterygium adstringens	(Schltdl.) Schiede ex Standl.	Amphipterygium adstringens (Schltdl.) Schiede ex Standl.	Contr. U.S. Natl. Herb. 23: 673 (1923)	Guatemala, Honduras, Mexico, Nicaragua	Guatemala, Honduras, Mexico Central, Mexico Gulf, Mexico Northeast, Mexico Southwest, Nicaragua	unknown	unknown	442506-1	http://www.plantsoftheworldonline.org/taxon/urn:lsid:ipni.org:names:442506-1
Anacardiaceae	Amphipterygium	amplifolium	Amphipterygium amplifolium	(Hemsl. & Rose) Hemsl. & Rose ex Standl.	Amphipterygium amplifolium (Hemsl. & Rose) Hemsl. & Rose ex Standl.	Contr. U.S. Natl. Herb. 23: 672 (1923)	Mexico	Mexico Northeast, Mexico Southwest	unknown	unknown	442507-1	http://www.plantsoftheworldonline.org/taxon/urn:lsid:ipni.org:names:442507-1
Anacardiaceae	Amphipterygium	glaucum	Amphipterygium glaucum	(Hemsl. & Rose) Hemsl. & Rose ex Standl.	Amphipterygium glaucum (Hemsl. & Rose) Hemsl. & Rose ex Standl.	Contr. U.S. Natl. Herb. 23: 672 (1923)	Mexico	Mexico Southwest	unknown	unknown	442510-1	http://www.plantsoftheworldonline.org/taxon/urn:lsid:ipni.org:names:442510-1
Anacardiaceae	Amphipterygium	molle	Amphipterygium molle	(Hemsl.) Hemsl. & Rose ex Standl.	Amphipterygium molle (Hemsl.) Hemsl. & Rose ex Standl.	Contr. U.S. Natl. Herb. 23: 672 (1923)	Mexico	Mexico Northeast, Mexico Southwest	unknown	unknown	442513-1	http://www.plantsoftheworldonline.org/taxon/urn:lsid:ipni.org:names:442513-1
Anacardiaceae	Amphipterygium	simplicifolium	Amphipterygium simplicifolium	(Standl.) Cuevas-Figueroa	Amphipterygium simplicifolium (Standl.) Cuevas-Figueroa	Ibugana 13(1): 40 (2005 publ. 2006)	Costa Rica, Guatemala, Mexico, Nicaragua	Costa Rica, Guatemala, Mexico Southwest, Nicaragua	unknown	unknown	77088559-1	http://www.plantsoftheworldonline.org/taxon/urn:lsid:ipni.org:names:77088559-1
Anacardiaceae	Astronium	graveolens	Astronium graveolens	Jacq.	Astronium graveolens Jacq.	Enum. Syst. Pl.: 33 (1760)	Belize, Bolivia, Brazil, Colombia, Costa Rica, Ecuador, El Salvador, Guatemala, Honduras, Mexico, Nicaragua, Panama, Paraguay, Peru, Venezuela	Belize, Bolivia, Brazil North, Brazil Northeast, Brazil South, Brazil Southeast, Brazil West-Central, Colombia, Costa Rica, Ecuador, El Salvador, Guatemala, Honduras, Mexico Gulf, Mexico Northeast, Mexico Southeast, Mexico Southwest, Nicaragua, Panama, Paraguay, Peru, Venezuela	unknown	unknown	69240-1	http://www.plantsoftheworldonline.org/taxon/urn:lsid:ipni.org:names:69240-1
Anacardiaceae	Astronium	mirandae	Astronium mirandae	F.A.Barkley	Astronium mirandae F.A.Barkley	Phytologia 16: 134 (1968)	Mexico	Mexico Gulf	unknown	unknown	25919-2	http://www.plantsoftheworldonline.org/taxon/urn:lsid:ipni.org:names:25919-2
Anacardiaceae	Attilaea	abalak	Attilaea abalak	E.Martinez & Ramos	Attilaea abalak E.Martinez & Ramos	Acta Bot. Hung. 49: 354 (2007)	Guatemala, Mexico	Guatemala, Mexico Southeast	unknown	unknown	77086475-1	http://www.plantsoftheworldonline.org/taxon/urn:lsid:ipni.org:names:77086475-1
Anacardiaceae	Bonetiella	anomala	Bonetiella anomala	(I.M.Johnst.) Rzed.	Bonetiella anomala (I.M.Johnst.) Rzed.	Ciencia (Mexico) 16: 139 (1957)	Mexico	Mexico Northeast	unknown	unknown	34747-2	http://www.plantsoftheworldonline.org/taxon/urn:lsid:ipni.org:names:34747-2
Anacardiaceae	Comocladia	guatemalensis	Comocladia guatemalensis	Donn.Sm.	Comocladia guatemalensis Donn.Sm.	Bot. Gaz. 56: 52 (1913)	Belize, Guatemala, Mexico	Belize, Guatemala, Mexico Southeast	unknown	unknown	63956-2	http://www.plantsoftheworldonline.org/taxon/urn:lsid:ipni.org:names:63956-2
Anacardiaceae	Comocladia	macrophylla	Comocladia macrophylla	(Hook. & Arn.) L.Riley	Comocladia macrophylla (Hook. & Arn.) L.Riley	Bull. Misc. Inform. Kew 1923: 175 (1923)	Guatemala, Mexico	Guatemala, Mexico Central, Mexico Northwest, Mexico Southwest	unknown	unknown	63958-2	http://www.plantsoftheworldonline.org/taxon/urn:lsid:ipni.org:names:63958-2
Anacardiaceae	Comocladia	mollissima	Comocladia mollissima	Kunth	Comocladia mollissima Kunth	F.W.H.von Humboldt, A.J.A.Bonpland &amp; C.S.Kunth, Nov. Gen. Sp. 7: 16 (1824)	Mexico	Mexico Central, Mexico Gulf, Mexico Northeast, Mexico Northwest, Mexico Southeast, Mexico Southwest	unknown	unknown	69474-1	http://www.plantsoftheworldonline.org/taxon/urn:lsid:ipni.org:names:69474-1
Anacardiaceae	Comocladia	palmeri	Comocladia palmeri	Rose	Comocladia palmeri Rose	Contr. U.S. Natl. Herb. 23: 663 (1923)	Mexico	Mexico Southwest	unknown	unknown	63960-2	http://www.plantsoftheworldonline.org/taxon/urn:lsid:ipni.org:names:63960-2
Anacardiaceae	Comocladia	repanda	Comocladia repanda	S.F.Blake	Comocladia repanda S.F.Blake	Contr. Gray Herb. 53: 58 (1918)	Mexico	Mexico Southwest	unknown	unknown	63964-2	http://www.plantsoftheworldonline.org/taxon/urn:lsid:ipni.org:names:63964-2
Anacardiaceae	Cotinus	carranzae	Cotinus carranzae	Rzed. & Calderon	Cotinus carranzae Rzed. & Calderon	Acta Bot. Mex. 47: 24 (1999)	Mexico	Mexico Northeast	unknown	unknown	318526-2	http://www.plantsoftheworldonline.org/taxon/urn:lsid:ipni.org:names:318526-2
Anacardiaceae	Cotinus	chiangii	Cotinus chiangii	(D.A.Young) Rzed. & Calderon	Cotinus chiangii (D.A.Young) Rzed. & Calderon	Acta Bot. Mex. 47: 28 (1999)	Mexico	Mexico Northeast	unknown	unknown	1009202-1	http://www.plantsoftheworldonline.org/taxon/urn:lsid:ipni.org:names:1009202-1
Anacardiaceae	Cyrtocarpa	edulis	Cyrtocarpa edulis	(Brandegee) Standl.	Cyrtocarpa edulis (Brandegee) Standl.	Contr. U.S. Natl. Herb. 23: 659 (1923)	Mexico	Mexico Northwest	unknown	unknown	75440-2	http://www.plantsoftheworldonline.org/taxon/urn:lsid:ipni.org:names:75440-2
Anacardiaceae	Cyrtocarpa	kruseana	Cyrtocarpa kruseana	R.M.Fonseca	Cyrtocarpa kruseana R.M.Fonseca	Acta Bot. Mex. 71: 46 (2005)	Mexico	Mexico Southeast, Mexico Southwest	unknown	unknown	60439276-2	http://www.plantsoftheworldonline.org/taxon/urn:lsid:ipni.org:names:60439276-2
Anacardiaceae	Cyrtocarpa	procera	Cyrtocarpa procera	Kunth	Cyrtocarpa procera Kunth	F.W.H.von Humboldt, A.J.A.Bonpland &amp; C.S.Kunth, Nov. Gen. Sp. 7: 20 (1824)	Mexico	Mexico Central, Mexico Northeast, Mexico Northwest, Mexico Southeast, Mexico Southwest	unknown	unknown	69514-1	http://www.plantsoftheworldonline.org/taxon/urn:lsid:ipni.org:names:69514-1
Anacardiaceae	Lithraea	molleoides	Lithraea molleoides	(Vell.) Engl.	Lithraea molleoides (Vell.) Engl.	C.F.P.von Martius &amp; auct. suc. (eds.), Fl. Bras. 12(2): 394 (1876)	Argentina, Bolivia, Brazil, Mexico, Paraguay, Uruguay	Argentina Northeast, Argentina Northwest, Bolivia, Brazil Northeast, Brazil South, Brazil Southeast, Brazil West-Central, Mexico Central, Paraguay, Uruguay	Tunisia, United States	California, Tunisia	69847-1	http://www.plantsoftheworldonline.org/taxon/urn:lsid:ipni.org:names:69847-1
Anacardiaceae	Malosma	laurina	Malosma laurina	(Nutt.) Abrams	Malosma laurina (Nutt.) Abrams	Fl. Los Angeles, ed. 3: 220 (1917)	Mexican Pacific Is., Mexico, United States	California, Mexican Pacific Is., Mexico Northeast, Mexico Northwest	unknown	unknown	1032103-2	http://www.plantsoftheworldonline.org/taxon/urn:lsid:ipni.org:names:1032103-2
Anacardiaceae	Metopium	brownei	Metopium brownei	(Jacq.) Urb.	Metopium brownei (Jacq.) Urb.	Symb. Antill. 5: 402 (1908)	Belize, Cuba, Dominican Republic, Guatemala, Haiti, Honduras, Jamaica, Mexico, Netherlands Antilles, Southwest Caribbean	Belize, Cuba, Dominican Republic, Guatemala, Haiti, Honduras, Jamaica, Mexico Gulf, Mexico Southeast, Netherlands Antilles, Southwest Caribbean	unknown	unknown	158605-2	http://www.plantsoftheworldonline.org/taxon/urn:lsid:ipni.org:names:158605-2
Anacardiaceae	Mosquitoxylum	jamaicense	Mosquitoxylum jamaicense	Krug & Urb.	Mosquitoxylum jamaicense Krug & Urb.	Notizbl. Konigl. Bot. Gart. Berlin 1: 79 (1895)	Belize, Costa Rica, Ecuador, Guatemala, Honduras, Jamaica, Mexico, Nicaragua, Panama	Belize, Costa Rica, Ecuador, Guatemala, Honduras, Jamaica, Mexico Gulf, Mexico Southeast, Mexico Southwest, Nicaragua, Panama	unknown	unknown	164514-2	http://www.plantsoftheworldonline.org/taxon/urn:lsid:ipni.org:names:164514-2
Anacardiaceae	Pachycormus	discolor	Pachycormus discolor	(Benth.) Coville ex Standl.	Pachycormus discolor (Benth.) Coville ex Standl.	Contr. U.S. Natl. Herb. 23: 671 (1923)	Mexico	Mexico Northwest	unknown	unknown	70199-1	http://www.plantsoftheworldonline.org/taxon/urn:lsid:ipni.org:names:70199-1
Anacardiaceae	Pistacia	mexicana	Pistacia mexicana	Kunth	Pistacia mexicana Kunth	F.W.H.von Humboldt, A.J.A.Bonpland &amp; C.S.Kunth, Nov. Gen. Sp. 7: 22 (1824)	Guatemala, Honduras, Mexico, United States	Guatemala, Honduras, Mexico Central, Mexico Gulf, Mexico Northeast, Mexico Southeast, Mexico Southwest, Texas	unknown	unknown	200169-2	http://www.plantsoftheworldonline.org/taxon/urn:lsid:ipni.org:names:200169-2
Anacardiaceae	Pseudosmodingium	andrieuxii	Pseudosmodingium andrieuxii	(Baill.) Engl.	Pseudosmodingium andrieuxii (Baill.) Engl.	Bot. Jahrb. Syst. 1: 420 (1881)	Mexico	Mexico Central, Mexico Gulf, Mexico Northeast, Mexico Southwest	unknown	unknown	70330-1	http://www.plantsoftheworldonline.org/taxon/urn:lsid:ipni.org:names:70330-1
Anacardiaceae	Pseudosmodingium	barkleyi	Pseudosmodingium barkleyi	Miranda	Pseudosmodingium barkleyi Miranda	Bol. Soc. Bot. Mexico 26: 123 (1961)	Mexico	Mexico Southwest	unknown	unknown	211563-2	http://www.plantsoftheworldonline.org/taxon/urn:lsid:ipni.org:names:211563-2
Anacardiaceae	Pseudosmodingium	perniciosum	Pseudosmodingium perniciosum	(Kunth) Engl.	Pseudosmodingium perniciosum (Kunth) Engl.	Bot. Jahrb. Syst. 1: 420 (1881)	Mexico	Mexico Central, Mexico Northwest, Mexico Southwest	unknown	unknown	70334-1	http://www.plantsoftheworldonline.org/taxon/urn:lsid:ipni.org:names:70334-1
Anacardiaceae	Pseudosmodingium	rhoifolium	Pseudosmodingium rhoifolium	(DC.) F.A.Barkley	Pseudosmodingium rhoifolium (DC.) F.A.Barkley	Ann. Missouri Bot. Gard. 24: 442 (1937)	Mexico	Mexico Southwest	unknown	unknown	211566-2	http://www.plantsoftheworldonline.org/taxon/urn:lsid:ipni.org:names:211566-2
Anacardiaceae	Pseudosmodingium	virletii	Pseudosmodingium virletii	Engl.	Pseudosmodingium virletii Engl.	Bot. Jahrb. Syst. 1: 420 (1881)	Mexico	Mexico Central, Mexico Northeast	unknown	unknown	70337-1	http://www.plantsoftheworldonline.org/taxon/urn:lsid:ipni.org:names:70337-1
Anacardiaceae	Rhus	allophyloides	Rhus allophyloides	Standl.	Rhus allophyloides Standl.	Publ. Field Mus. Nat. Hist., Bot. Ser. 4: 220 (1929)	Mexico	Mexico Central, Mexico Southwest	unknown	unknown	219706-2	http://www.plantsoftheworldonline.org/taxon/urn:lsid:ipni.org:names:219706-2
Anacardiaceae	Rhus	andrieuxii	Rhus andrieuxii	Engl.	Rhus andrieuxii Engl.	A.L.P.P.de Candolle &amp; A.C.P.de Candolle, Monogr. Phan. 4: 389 (1883)	Mexico	Mexico Central, Mexico Gulf, Mexico Northeast, Mexico Southwest	unknown	unknown	70383-1	http://www.plantsoftheworldonline.org/taxon/urn:lsid:ipni.org:names:70383-1
Anacardiaceae	Rhus	aromatica	Rhus aromatica	Aiton	Rhus aromatica Aiton	Hort. Kew. 1: 367 (1789)	Canada, District of Columbia, Mexico, Quebec, United States	Alabama, Arkansas, Connecticut, District of Columbia, Florida, Georgia, Illinois, Indiana, Iowa, Kansas, Kentucky, Louisiana, Maryland, Massachusetts, Mexico Central, Mexico Northeast, Mexico Northwest, Mexico Southwest, Michigan, Minnesota, Mississippi, Missouri, Nebraska, New Hampshire, New Jersey, New York, North Carolina, Ohio, Oklahoma, Ontario, Pennsylvania, Quebec, South Carolina, South Da…	Tajikistan, Uzbekistan	Tadzhikistan, Uzbekistan	30016232-2	http://www.plantsoftheworldonline.org/taxon/urn:lsid:ipni.org:names:30016232-2
Anacardiaceae	Rhus	arsenei	Rhus arsenei	F.A.Barkley	Rhus arsenei F.A.Barkley	Ann. Missouri Bot. Gard. 24: 346 (1937)	Guatemala, Mexico	Guatemala, Mexico Central, Mexico Southwest	unknown	unknown	219728-2	http://www.plantsoftheworldonline.org/taxon/urn:lsid:ipni.org:names:219728-2
Anacardiaceae	Rhus	barclayi	Rhus barclayi	(Hemsl.) Standl.	Rhus barclayi (Hemsl.) Standl.	Contr. U.S. Natl. Herb. 20: 218 (1919)	Mexico	Mexico Southwest	unknown	unknown	219733-2	http://www.plantsoftheworldonline.org/taxon/urn:lsid:ipni.org:names:219733-2
Anacardiaceae	Rhus	chondroloma	Rhus chondroloma	Standl.	Rhus chondroloma Standl.	Publ. Field Mus. Nat. Hist., Bot. Ser. 11: 164 (1936)	Mexico	Mexico Central, Mexico Southwest	unknown	unknown	219744-2	http://www.plantsoftheworldonline.org/taxon/urn:lsid:ipni.org:names:219744-2
Anacardiaceae	Rhus	choriophylla	Rhus choriophylla	Wooton & Standl.	Rhus choriophylla Wooton & Standl.	Contr. U.S. Natl. Herb. 16: 146 (1913)	Mexico, United States	Arizona, Mexico Northeast, Mexico Northwest, New Mexico, Texas	unknown	unknown	219746-2	http://www.plantsoftheworldonline.org/taxon/urn:lsid:ipni.org:names:219746-2
Anacardiaceae	Rhus	ciliolata	Rhus ciliolata	Turcz.	Rhus ciliolata Turcz.	Bull. Soc. Imp. Naturalistes Moscou 31(I): 470 (1858)	Mexico	Mexico Central, Mexico Southwest	unknown	unknown	70457-1	http://www.plantsoftheworldonline.org/taxon/urn:lsid:ipni.org:names:70457-1
Anacardiaceae	Rhus	duckerae	Rhus duckerae	F.A.Barkley	Rhus duckerae F.A.Barkley	Ann. Missouri Bot. Gard. 24: 371 (1937)	Mexico	Mexico Southwest	unknown	unknown	219775-2	http://www.plantsoftheworldonline.org/taxon/urn:lsid:ipni.org:names:219775-2
Anacardiaceae	Rhus	galeottii	Rhus galeottii	Standl.	Rhus galeottii Standl.	Publ. Field Mus. Nat. Hist., Bot. Ser. 11: 163 (1936)	Mexico	Mexico Southwest	unknown	unknown	219786-2	http://www.plantsoftheworldonline.org/taxon/urn:lsid:ipni.org:names:219786-2
Anacardiaceae	Rhus	glabra	Rhus glabra	L.	Rhus glabra L.	Sp. Pl.: 265 (1753)	Canada, District of Columbia, Mexico, Quebec, Rhode I., United States	Alabama, Alberta, Arizona, Arkansas, British Columbia, California, Colorado, Connecticut, Delaware, District of Columbia, Florida, Georgia, Idaho, Illinois, Indiana, Iowa, Kansas, Kentucky, Louisiana, Maine, Manitoba, Maryland, Massachusetts, Mexico Northeast, Mexico Northwest, Michigan, Minnesota, Mississippi, Missouri, Montana, Nebraska, Nevada, New Hampshire, New Jersey, New Mexico, New York, …	unknown	unknown	70565-1	http://www.plantsoftheworldonline.org/taxon/urn:lsid:ipni.org:names:70565-1
Anacardiaceae	Rhus	hartmanii	Rhus hartmanii	F.A.Barkley	Rhus hartmanii F.A.Barkley	Ann. Missouri Bot. Gard. 24: 344 (1937)	Mexico	Mexico Northeast, Mexico Northwest	unknown	unknown	219803-2	http://www.plantsoftheworldonline.org/taxon/urn:lsid:ipni.org:names:219803-2
Anacardiaceae	Rhus	integrifolia	Rhus integrifolia	(Nutt.) Benth. & Hook.f. ex W.H.Brewer & S.Watson	Rhus integrifolia (Nutt.) Benth. & Hook.f. ex W.H.Brewer & S.Watson	S.Watson &amp; al., Bot. California 1: 110 (1876)	Mexican Pacific Is., Mexico, United States	California, Mexican Pacific Is., Mexico Northwest	unknown	unknown	30247297-2	http://www.plantsoftheworldonline.org/taxon/urn:lsid:ipni.org:names:30247297-2
Anacardiaceae	Rhus	jaliscana	Rhus jaliscana	Standl.	Rhus jaliscana Standl.	Contr. U.S. Natl. Herb. 20: 219 (1919)	Mexico	Mexico Northeast, Mexico Southwest	unknown	unknown	219812-2	http://www.plantsoftheworldonline.org/taxon/urn:lsid:ipni.org:names:219812-2
Anacardiaceae	Rhus	kearneyi	Rhus kearneyi	F.A.Barkley	Rhus kearneyi F.A.Barkley	Ann. Missouri Bot. Gard. 24: 363 (1937)	Mexico, United States	Arizona, Mexico Northwest	unknown	unknown	219815-2	http://www.plantsoftheworldonline.org/taxon/urn:lsid:ipni.org:names:219815-2
Anacardiaceae	Rhus	lanceolata	Rhus lanceolata	(A.Gray) Britton	Rhus lanceolata (A.Gray) Britton	N.L.Britton &amp; J.A.Shafer, N. Amer. Trees: 606 (1908)	Mexico, United States	Arizona, Mexico Central, Mexico Northeast, New Mexico, Oklahoma, Texas	unknown	unknown	219818-2	http://www.plantsoftheworldonline.org/taxon/urn:lsid:ipni.org:names:219818-2
Anacardiaceae	Rhus	lentii	Rhus lentii	Kellogg	Rhus lentii Kellogg	Proc. Calif. Acad. Sci. 2: 16 (1863)	Mexico, United States	California, Mexico Northwest	unknown	unknown	219820-2	http://www.plantsoftheworldonline.org/taxon/urn:lsid:ipni.org:names:219820-2
Anacardiaceae	Rhus	microphylla	Rhus microphylla	Engelm.	Rhus microphylla Engelm.	Smithsonian Contr. Knowl. 3(5): 31 (1852)	Mexico, United States	Arizona, Mexico Gulf, Mexico Northeast, Mexico Northwest, Mexico Southwest, New Mexico, Oklahoma, Texas	unknown	unknown	70699-1	http://www.plantsoftheworldonline.org/taxon/urn:lsid:ipni.org:names:70699-1
Anacardiaceae	Rhus	muelleri	Rhus muelleri	Standl. & F.A.Barkley	Rhus muelleri Standl. & F.A.Barkley	Ann. Missouri Bot. Gard. 24: 359 (1937)	Mexico	Mexico Northeast	unknown	unknown	219835-2	http://www.plantsoftheworldonline.org/taxon/urn:lsid:ipni.org:names:219835-2
Anacardiaceae	Rhus	nelsonii	Rhus nelsonii	F.A.Barkley	Rhus nelsonii F.A.Barkley	Ann. Missouri Bot. Gard. 24: 375 (1937)	Mexico	Mexico Southwest	unknown	unknown	219836-2	http://www.plantsoftheworldonline.org/taxon/urn:lsid:ipni.org:names:219836-2
Anacardiaceae	Rhus	oaxacana	Rhus oaxacana	Loes.	Rhus oaxacana Loes.	Bull. Herb. Boissier, ser. 2, 6: 834 (1906)	Mexico	Mexico Southwest	unknown	unknown	219839-2	http://www.plantsoftheworldonline.org/taxon/urn:lsid:ipni.org:names:219839-2
Anacardiaceae	Rhus	ovata	Rhus ovata	S.Watson	Rhus ovata S.Watson	Proc. Amer. Acad. Arts 20: 358 (1885)	Mexico, United States	Arizona, California, Mexico Northeast, Mexico Northwest	unknown	unknown	70748-1	http://www.plantsoftheworldonline.org/taxon/urn:lsid:ipni.org:names:70748-1
Anacardiaceae	Rhus	pachyrrhachis	Rhus pachyrrhachis	Hemsl.	Rhus pachyrrhachis Hemsl.	Biol. Cent.-Amer., Bot. 1: 218 (1879)	Mexico	Mexico Central, Mexico Gulf, Mexico Northeast, Mexico Northwest, Mexico Southeast, Mexico Southwest	unknown	unknown	219848-2	http://www.plantsoftheworldonline.org/taxon/urn:lsid:ipni.org:names:219848-2
Anacardiaceae	Rhus	palmeri	Rhus palmeri	Rose	Rhus palmeri Rose	Contr. U.S. Natl. Herb. 1: 95 (1891)	Mexico	Mexico Northeast, Mexico Northwest	unknown	unknown	219849-2	http://www.plantsoftheworldonline.org/taxon/urn:lsid:ipni.org:names:219849-2
Anacardiaceae	Rhus	rubifolia	Rhus rubifolia	Turcz.	Rhus rubifolia Turcz.	Bull. Soc. Imp. Naturalistes Moscou 31(I): 470 (1858)	Mexico	Mexico Southwest	unknown	unknown	70830-1	http://www.plantsoftheworldonline.org/taxon/urn:lsid:ipni.org:names:70830-1
Anacardiaceae	Rhus	schiedeana	Rhus schiedeana	Schltdl.	Rhus schiedeana Schltdl.	Linnaea 16: 480 (1842)	Guatemala, Honduras, Mexico	Guatemala, Honduras, Mexico Central, Mexico Gulf, Mexico Northeast, Mexico Northwest, Mexico Southeast, Mexico Southwest	unknown	unknown	219882-2	http://www.plantsoftheworldonline.org/taxon/urn:lsid:ipni.org:names:219882-2
Anacardiaceae	Rhus	schmidelioides	Rhus schmidelioides	Schltdl.	Rhus schmidelioides Schltdl.	Linnaea 16: 482 (1842)	Mexico	Mexico Northeast, Mexico Southwest	unknown	unknown	219884-2	http://www.plantsoftheworldonline.org/taxon/urn:lsid:ipni.org:names:219884-2
Anacardiaceae	Rhus	standleyi	Rhus standleyi	F.A.Barkley	Rhus standleyi F.A.Barkley	Ann. Missouri Bot. Gard. 24: 358 (1937)	Mexico	Mexico Central, Mexico Gulf, Mexico Northeast, Mexico Southeast, Mexico Southwest	unknown	unknown	219888-2	http://www.plantsoftheworldonline.org/taxon/urn:lsid:ipni.org:names:219888-2
Anacardiaceae	Rhus	tamaulipana	Rhus tamaulipana	B.L.Turner	Rhus tamaulipana B.L.Turner	Phytologia 80: 370 (1996 publ. 1997)	Mexico	Mexico Northwest	unknown	unknown	307110-2	http://www.plantsoftheworldonline.org/taxon/urn:lsid:ipni.org:names:307110-2
Anacardiaceae	Rhus	tepetate	Rhus tepetate	Standl. & F.A.Barkley	Rhus tepetate Standl. & F.A.Barkley	Ann. Missouri Bot. Gard. 24: 382 (1937)	Mexico	Mexico Northeast, Mexico Northwest	unknown	unknown	219893-2	http://www.plantsoftheworldonline.org/taxon/urn:lsid:ipni.org:names:219893-2
Anacardiaceae	Rhus	terebinthifolia	Rhus terebinthifolia	Schltdl. & Cham.	Rhus terebinthifolia Schltdl. & Cham.	Linnaea 5: 600 (1830)	Costa Rica, El Salvador, Guatemala, Honduras, Mexico, Nicaragua	Costa Rica, El Salvador, Guatemala, Honduras, Mexico Central, Mexico Gulf, Mexico Northeast, Mexico Northwest, Mexico Southeast, Mexico Southwest, Nicaragua	unknown	unknown	70905-1	http://www.plantsoftheworldonline.org/taxon/urn:lsid:ipni.org:names:70905-1
Anacardiaceae	Rhus	trilobata	Rhus trilobata	Nutt.	Rhus trilobata Nutt.	J.Torrey &amp; A.Gray, Fl. N. Amer. 1: 219 (1838)	Canada, Mexico, United States	Alberta, Arizona, Arkansas, California, Colorado, Idaho, Illinois, Iowa, Kansas, Mexico Central, Mexico Gulf, Mexico Northeast, Mexico Northwest, Mexico Southeast, Mexico Southwest, Montana, Nebraska, Nevada, New Mexico, North Dakota, Oklahoma, Oregon, Saskatchewan, South Dakota, Texas, Utah, Washington, Wyoming	unknown	unknown	284262-2	http://www.plantsoftheworldonline.org/taxon/urn:lsid:ipni.org:names:284262-2
Anacardiaceae	Rhus	vestita	Rhus vestita	Loes.	Rhus vestita Loes.	Bull. Herb. Boissier, ser. 2, 6: 885 (1906)	Guatemala, Mexico	Guatemala, Mexico Southeast	unknown	unknown	219940-2	http://www.plantsoftheworldonline.org/taxon/urn:lsid:ipni.org:names:219940-2
Anacardiaceae	Rhus	virens	Rhus virens	Lindh. ex A.Gray	Rhus virens Lindh. ex A.Gray	Boston J. Nat. Hist. 6: 159 (1850)	Mexico, United States	Mexico Central, Mexico Gulf, Mexico Northeast, Mexico Northwest, Mexico Southwest, New Mexico, Texas	unknown	unknown	219942-2	http://www.plantsoftheworldonline.org/taxon/urn:lsid:ipni.org:names:219942-2
Anacardiaceae	Spondias	mombin	Spondias mombin	L.	Spondias mombin L.	Sp. Pl.: 371 (1753)	Aruba, Belize, Bolivia, Brazil, Cayman Is., Colombia, Costa Rica, Cuba, Dominican Republic, Ecuador, El Salvador, French Guiana, Guatemala, Guyana, Haiti, Honduras, Jamaica, Leeward Is., Mexico, Netherlands Antilles, Nicaragua, Panama, Peru, Puerto Rico, Southwest Caribbean, Suriname, Trinidad-Tobago, Venezuela, Venezuelan Antilles, Windward Is.	Aruba, Belize, Bolivia, Brazil North, Brazil Northeast, Brazil Southeast, Brazil West-Central, Cayman Is., Colombia, Costa Rica, Cuba, Dominican Republic, Ecuador, El Salvador, French Guiana, Guatemala, Guyana, Haiti, Honduras, Jamaica, Leeward Is., Mexico Central, Mexico Gulf, Mexico Northeast, Mexico Northwest, Mexico Southeast, Mexico Southwest, Netherlands Antilles, Nicaragua, Panama, Peru, P…	Angola, Benin, Bermuda, Burkina Faso, Cameroon, Cape Verde, Caroline Is., Central African Republic, Chad, Cote d'Ivoire, Gabon, Gambia, Ghana, Guinea, Guinea-Bissau, Gulf of Guinea Is., India, Indonesia, Liberia, Mali, Nauru, Nigeria, Republic of Congo, Senegal, Sierra Leone, Sri Lanka, Sudan, Togo, Zaire	Angola, Assam, Benin, Bermuda, Burkina, Cabinda, Cameroon, Cape Verde, Caroline Is., Central African Repu, Chad, Congo, Gabon, Gambia, Ghana, Guinea, Guinea-Bissau, Gulf of Guinea Is., Ivory Coast, Jawa, Liberia, Mali, Nauru, Nigeria, Senegal, Sierra Leone, Sri Lanka, Sudan, Sumatera, Togo, Zaire	71480-1	http://www.plantsoftheworldonline.org/taxon/urn:lsid:ipni.org:names:71480-1
Anacardiaceae	Spondias	purpurea	Spondias purpurea	L.	Spondias purpurea L.	Sp. Pl. ed. 2.: 613 (1762)	Belize, Colombia, Costa Rica, El Salvador, Guatemala, Honduras, Jamaica, Mexico, Nicaragua, Panama, Southwest Caribbean	Belize, Colombia, Costa Rica, El Salvador, Guatemala, Honduras, Jamaica, Mexico Central, Mexico Gulf, Mexico Northeast, Mexico Northwest, Mexico Southeast, Mexico Southwest, Nicaragua, Panama, Southwest Caribbean	Bahamas, Bangladesh, Bolivia, Cayman Is., Cuba, Dominican Republic, French Guiana, Galapagos, Gambia, Guinea-Bissau, Guyana, Haiti, Indonesia, Leeward Is., Peru, Philippines, Puerto Rico, Senegal, Trinidad-Tobago, United States, Venezuela, Venezuelan Antilles, Windward Is.	Bahamas, Bangladesh, Bolivia, Cayman Is., Cuba, Dominican Republic, Florida, French Guiana, Galapagos, Gambia, Guinea-Bissau, Guyana, Haiti, Jawa, Leeward Is., Peru, Philippines, Puerto Rico, Senegal, Trinidad-Tobago, Venezuela, Venezuelan Antilles, Windward Is.	71494-1	http://www.plantsoftheworldonline.org/taxon/urn:lsid:ipni.org:names:71494-1
Anacardiaceae	Spondias	radlkoferi	Spondias radlkoferi	Donn.Sm.	Spondias radlkoferi Donn.Sm.	Bot. Gaz. 16: 194 (1891)	Belize, Colombia, Costa Rica, El Salvador, Guatemala, Honduras, Mexico, Nicaragua, Panama, Venezuela	Belize, Colombia, Costa Rica, El Salvador, Guatemala, Honduras, Mexico Gulf, Mexico Southeast, Mexico Southwest, Nicaragua, Panama, Venezuela	Ecuador	Ecuador	242911-2	http://www.plantsoftheworldonline.org/taxon/urn:lsid:ipni.org:names:242911-2
Anacardiaceae	Tapirira	chimalapana	Tapirira chimalapana	T.Wendt & J.D.Mitch.	Tapirira chimalapana T.Wendt & J.D.Mitch.	Brittonia 47: 102 (1995)	Mexico	Mexico Gulf, Mexico Southwest	unknown	unknown	302645-2	http://www.plantsoftheworldonline.org/taxon/urn:lsid:ipni.org:names:302645-2
Anacardiaceae	Tapirira	guianensis	Tapirira guianensis	Aubl.	Tapirira guianensis Aubl.	Hist. Pl. Guiane: 470 (1775)	Belize, Bolivia, Brazil, Colombia, Costa Rica, Ecuador, Honduras, Mexico, Nicaragua, Panama, Paraguay, Peru, Trinidad-Tobago, Venezuela	Belize, Bolivia, Brazil North, Brazil Northeast, Brazil South, Brazil Southeast, Brazil West-Central, Colombia, Costa Rica, Ecuador, Honduras, Mexico Southeast, Nicaragua, Panama, Paraguay, Peru, Trinidad-Tobago, Venezuela	unknown	unknown	71559-1	http://www.plantsoftheworldonline.org/taxon/urn:lsid:ipni.org:names:71559-1
Anacardiaceae	Tapirira	mexicana	Tapirira mexicana	Marchand	Tapirira mexicana Marchand	Rev. Anacardiac.: 162 (1869)	Belize, Costa Rica, El Salvador, Guatemala, Honduras, Mexico, Nicaragua, Panama	Belize, Costa Rica, El Salvador, Guatemala, Honduras, Mexico Central, Mexico Gulf, Mexico Southeast, Mexico Southwest, Nicaragua, Panama	unknown	unknown	71566-1	http://www.plantsoftheworldonline.org/taxon/urn:lsid:ipni.org:names:71566-1
Anacardiaceae	Toxicodendron	diversilobum	Toxicodendron diversilobum	(Torr. & A.Gray) Greene	Toxicodendron diversilobum (Torr. & A.Gray) Greene	Leafl. Bot. Observ. Crit. 1: 119 (1905)	Canada, Mexico, United States	British Columbia, California, Mexico Northeast, Mexico Northwest, Mexico Southwest, Nevada, Oregon, Washington	unknown	unknown	255739-2	http://www.plantsoftheworldonline.org/taxon/urn:lsid:ipni.org:names:255739-2
Anacardiaceae	Toxicodendron	radicans	Toxicodendron radicans	(L.) Kuntze	Toxicodendron radicans (L.) Kuntze	Revis. Gen. Pl. 1: 153 (1891)	Bahamas, Bermuda, Canada, District of Columbia, Guatemala, Mexico, Quebec, Rhode I., United States	Alabama, Arizona, Arkansas, Bahamas, Bermuda, Connecticut, Delaware, District of Columbia, Florida, Georgia, Guatemala, Illinois, Indiana, Iowa, Kansas, Kentucky, Louisiana, Maine, Maryland, Massachusetts, Mexico Central, Mexico Gulf, Mexico Northeast, Mexico Northwest, Mexico Southeast, Mexico Southwest, Michigan, Minnesota, Mississippi, Missouri, Nebraska, New Brunswick, New Hampshire, New Jers…	Canada, Tajikistan, Uzbekistan	Newfoundland, Tadzhikistan, Uzbekistan	255769-2	http://www.plantsoftheworldonline.org/taxon/urn:lsid:ipni.org:names:255769-2
Anacardiaceae	Toxicodendron	rydbergii	Toxicodendron rydbergii	(Small ex Rydb.) Greene	Toxicodendron rydbergii (Small ex Rydb.) Greene	Leafl. Bot. Observ. Crit. 1: 117 (1905)	Canada, Mexico, Quebec, Rhode I., United States	Alberta, Arizona, British Columbia, Connecticut, Idaho, Illinois, Indiana, Iowa, Kansas, Maine, Manitoba, Maryland, Massachusetts, Mexico Northeast, Mexico Northwest, Michigan, Minnesota, Montana, Nebraska, Nevada, New Brunswick, New Hampshire, New Jersey, New Mexico, New York, North Carolina, North Dakota, Nova Scotia, Ohio, Oklahoma, Ontario, Oregon, Pennsylvania, Prince Edward I., Quebec, Rhod…	unknown	unknown	255789-2	http://www.plantsoftheworldonline.org/taxon/urn:lsid:ipni.org:names:255789-2
Anacardiaceae	Toxicodendron	striatum	Toxicodendron striatum	(Ruiz & Pav.) Kuntze	Toxicodendron striatum (Ruiz & Pav.) Kuntze	Revis. Gen. Pl. 1: 153 (1891)	Bolivia, Colombia, Costa Rica, Ecuador, El Salvador, Guatemala, Honduras, Mexico, Nicaragua, Panama, Peru, Venezuela	Bolivia, Colombia, Costa Rica, Ecuador, El Salvador, Guatemala, Honduras, Mexico Gulf, Mexico Northeast, Mexico Southeast, Mexico Southwest, Nicaragua, Panama, Peru, Venezuela	unknown	unknown	255790-2	http://www.plantsoftheworldonline.org/taxon/urn:lsid:ipni.org:names:255790-2
Annonaceae	Anaxagorea	guatemalensis	Anaxagorea guatemalensis	Standl.	Anaxagorea guatemalensis Standl.	Trop. Woods 7: 4 (1926)	Belize, Guatemala, Honduras, Mexico	Belize, Guatemala, Honduras, Mexico Gulf, Mexico Southwest	unknown	unknown	12510-2	http://www.plantsoftheworldonline.org/taxon/urn:lsid:ipni.org:names:12510-2
Annonaceae	Annona	contrerasii	Annona contrerasii	J.Jimenez Ram. & J.C.Soto	Annona contrerasii J.Jimenez Ram. & J.C.Soto	Acta Bot. Mex. 112: 39 (2015)	Mexico	Mexico Southwest	unknown	unknown	60476907-2	http://www.plantsoftheworldonline.org/taxon/urn:lsid:ipni.org:names:60476907-2
Annonaceae	Annona	glabra	Annona glabra	L.	Annona glabra L.	Sp. Pl.: 537 (1753)	Bahamas, Belize, Brazil, Cameroon, Cayman Is., Central American Pac, Colombia, Costa Rica, Cote d'Ivoire, Cuba, Dominican Republic, Ecuador, El Salvador, French Guiana, Gabon, Gambia, Guatemala, Guinea, Guinea-Bissau, Gulf of Guinea Is., Guyana, Haiti, Honduras, Jamaica, Leeward Is., Liberia, Mexico, Netherlands Antilles, Nicaragua, Nigeria, Panama, Puerto Rico, Republic of Congo, Senegal, Sierra…	Bahamas, Belize, Brazil North, Brazil Northeast, Brazil South, Brazil Southeast, Cameroon, Cayman Is., Central American Pac, Colombia, Congo, Costa Rica, Cuba, Dominican Republic, Ecuador, El Salvador, Florida, French Guiana, Gabon, Gambia, Guatemala, Guinea, Guinea-Bissau, Gulf of Guinea Is., Guyana, Haiti, Honduras, Ivory Coast, Jamaica, Leeward Is., Liberia, Mexico Gulf, Mexico Northeast, Mexi…	Andaman Is., Australia, China, Cook Is., Fiji, Galapagos, India, New Caledonia, Seychelles, Society Is., Sri Lanka, Taiwan, Vietnam	Andaman Is., China South-Central, China Southeast, Cook Is., Fiji, Galapagos, Hainan, India, New Caledonia, Queensland, Seychelles, Society Is., Sri Lanka, Taiwan, Vietnam	72208-1	http://www.plantsoftheworldonline.org/taxon/urn:lsid:ipni.org:names:72208-1
Annonaceae	Annona	globiflora	Annona globiflora	Schltdl.	Annona globiflora Schltdl.	Linnaea 10: 235 (1836)	Mexico	Mexico Central, Mexico Gulf, Mexico Northeast, Mexico Southeast, Mexico Southwest	unknown	unknown	72212-1	http://www.plantsoftheworldonline.org/taxon/urn:lsid:ipni.org:names:72212-1
Annonaceae	Annona	liebmanniana	Annona liebmanniana	Baill.	Annona liebmanniana Baill.	Adansonia 8: 266 (1868)	Guatemala, Mexico	Guatemala, Mexico Gulf, Mexico Southeast, Mexico Southwest	unknown	unknown	72240-1	http://www.plantsoftheworldonline.org/taxon/urn:lsid:ipni.org:names:72240-1
Annonaceae	Annona	longiflora	Annona longiflora	S.Watson	Annona longiflora S.Watson	Proc. Amer. Acad. Arts 22: 297 (1887)	Mexico	Mexico Central, Mexico Gulf, Mexico Northeast, Mexico Southwest	unknown	unknown	14290-2	http://www.plantsoftheworldonline.org/taxon/urn:lsid:ipni.org:names:14290-2
Annonaceae	Annona	longipes	Annona longipes	Saff.	Annona longipes Saff.	Contr. U.S. Natl. Herb. 16: 269 (1913)	Mexico	Mexico Gulf	unknown	unknown	14293-2	http://www.plantsoftheworldonline.org/taxon/urn:lsid:ipni.org:names:14293-2
Annonaceae	Annona	macroprophyllata	Annona macroprophyllata	Donn.Sm.	Annona macroprophyllata Donn.Sm.	Bot. Gaz. 49: 453 (1910)	El Salvador, Guatemala, Honduras, Mexico	El Salvador, Guatemala, Honduras, Mexico Central, Mexico Gulf, Mexico Southeast, Mexico Southwest	Nicaragua	Nicaragua	14297-2	http://www.plantsoftheworldonline.org/taxon/urn:lsid:ipni.org:names:14297-2
Annonaceae	Annona	mucosa	Annona mucosa	Jacq.	Annona mucosa Jacq.	Observ. Bot. 1: 16 (1764)	Belize, Brazil, Colombia, Costa Rica, Dominican Republic, El Salvador, French Guiana, Guatemala, Guyana, Haiti, Honduras, Leeward Is., Mexico, Nicaragua, Panama, Peru, Puerto Rico, Suriname, Trinidad-Tobago, Venezuela, Windward Is.	Belize, Brazil North, Brazil Northeast, Brazil South, Brazil Southeast, Brazil West-Central, Colombia, Costa Rica, Dominican Republic, El Salvador, French Guiana, Guatemala, Guyana, Haiti, Honduras, Leeward Is., Mexico Central, Mexico Gulf, Mexico Southeast, Mexico Southwest, Nicaragua, Panama, Peru, Puerto Rico, Suriname, Trinidad-Tobago, Venezuela, Windward Is.	Bolivia	Bolivia	72259-1	http://www.plantsoftheworldonline.org/taxon/urn:lsid:ipni.org:names:72259-1
Annonaceae	Annona	muricata	Annona muricata	L.	Annona muricata L.	Sp. Pl.: 536 (1753)	Belize, Bolivia, Colombia, Costa Rica, Ecuador, French Guiana, Guatemala, Guyana, Honduras, Mexico, Nicaragua, Panama, Peru, Suriname, Venezuela	Belize, Bolivia, Colombia, Costa Rica, Ecuador, French Guiana, Guatemala, Guyana, Honduras, Mexico Southeast, Nicaragua, Panama, Peru, Suriname, Venezuela	Andaman Is., Australia, Bangladesh, Benin, Brazil, Cameroon, Caroline Is., Cayman Is., Central African Republic, China, Christmas I., Comoros, Cook Is., Cuba, Dominican Republic, El Salvador, Gabon, Galapagos, Gambia, Guinea, Guinea-Bissau, Gulf of Guinea Is., Haiti, India, Jamaica, Laos, Leeward Is., Maldives, Marianas, Marquesas, Marshall Is., Mauritania, Mauritius, Mexico, Nauru, Nicobar Is., …	Andaman Is., Assam, Bangladesh, Benin, Brazil Northeast, Brazil Southeast, Cameroon, Caroline Is., Cayman Is., Central African Repu, China South-Central, China Southeast, Christmas I., Comoros, Cook Is., Cuba, Dominican Republic, El Salvador, Gabon, Galapagos, Gambia, Guinea, Guinea-Bissau, Gulf of Guinea Is., Hainan, Haiti, India, Jamaica, Laos, Leeward Is., Maldives, Marianas, Marquesas, Marsha…	14308-2	http://www.plantsoftheworldonline.org/taxon/urn:lsid:ipni.org:names:14308-2
Annonaceae	Annona	palmeri	Annona palmeri	Saff.	Annona palmeri Saff.	Contr. U.S. Natl. Herb. 18: 43 (1914)	Mexico, Panama	Mexico Gulf, Mexico Southwest, Panama	unknown	unknown	14318-2	http://www.plantsoftheworldonline.org/taxon/urn:lsid:ipni.org:names:14318-2
Annonaceae	Annona	purpurea	Annona purpurea	Moc. & Sesse ex Dunal	Annona purpurea Moc. & Sesse ex Dunal	Monogr. Anonac.: 64 (1817)	Belize, Colombia, Costa Rica, Ecuador, El Salvador, Guatemala, Honduras, Mexico, Nicaragua, Panama, Trinidad-Tobago, Venezuela	Belize, Colombia, Costa Rica, Ecuador, El Salvador, Guatemala, Honduras, Mexico Central, Mexico Gulf, Mexico Southeast, Mexico Southwest, Nicaragua, Panama, Trinidad-Tobago, Venezuela	unknown	unknown	72289-1	http://www.plantsoftheworldonline.org/taxon/urn:lsid:ipni.org:names:72289-1
Annonaceae	Annona	rensoniana	Annona rensoniana	(Standl.) H.Rainer	Annona rensoniana (Standl.) H.Rainer	Ann. Naturhist. Mus. Wien, B 108: 197 (2007)	Colombia, Costa Rica, El Salvador, Guatemala, Honduras, Mexico, Nicaragua, Panama	Colombia, Costa Rica, El Salvador, Guatemala, Honduras, Mexico Central, Mexico Gulf, Mexico Southeast, Mexico Southwest, Nicaragua, Panama	unknown	unknown	77080795-1	http://www.plantsoftheworldonline.org/taxon/urn:lsid:ipni.org:names:77080795-1
Annonaceae	Annona	reticulata	Annona reticulata	L.	Annona reticulata L.	Sp. Pl.: 537 (1753)	Belize, Colombia, Costa Rica, El Salvador, Guatemala, Honduras, Mexico, Nicaragua, Panama, Venezuela	Belize, Colombia, Costa Rica, El Salvador, Guatemala, Honduras, Mexico Central, Mexico Gulf, Mexico Northeast, Mexico Northwest, Mexico Southeast, Mexico Southwest, Nicaragua, Panama, Venezuela	Andaman Is., Australia, Bahamas, Bangladesh, Bhutan, India, Bolivia, Brazil, Cambodia, Cape Verde, Caroline Is., Cayman Is., China, Christmas I., Cook Is., Cuba, Dominican Republic, Ecuador, Ethiopia, Guinea, Gulf of Guinea Is., Haiti, India, Jamaica, Laos, Leeward Is., Marianas, Mauritius, Nauru, Nepal, Nicobar Is., Papua New Guinea, Solomon Islands, Peru, Puerto Rico, Reunion, Senegal, Seychell…	Andaman Is., Assam, Bahamas, Bangladesh, Bolivia, Brazil Northeast, Brazil Southeast, Cambodia, Cape Verde, Caroline Is., Cayman Is., China South-Central, China Southeast, Christmas I., Cook Is., Cuba, Dominican Republic, East Himalaya, Ecuador, Ethiopia, Guinea, Gulf of Guinea Is., Hainan, Haiti, Jamaica, Laos, Leeward Is., Marianas, Mauritius, Nauru, Nepal, Nicobar Is., Peru, Puerto Rico, Queen…	72295-1	http://www.plantsoftheworldonline.org/taxon/urn:lsid:ipni.org:names:72295-1
Annonaceae	Annona	scleroderma	Annona scleroderma	Saff.	Annona scleroderma Saff.	J. Washington Acad. Sci. 3: 105 (1913)	Belize, Costa Rica, Guatemala, Honduras, Mexico, Panama	Belize, Costa Rica, Guatemala, Honduras, Mexico Southeast, Panama	unknown	unknown	72307-1	http://www.plantsoftheworldonline.org/taxon/urn:lsid:ipni.org:names:72307-1
Annonaceae	Annona	spraguei	Annona spraguei	Saff.	Annona spraguei Saff.	Contr. U.S. Natl. Herb. 16: 270 (1913)	Colombia, Mexico, Panama	Colombia, Mexico Southeast, Panama	unknown	unknown	14352-2	http://www.plantsoftheworldonline.org/taxon/urn:lsid:ipni.org:names:14352-2
Annonaceae	Annona	squamosa	Annona squamosa	L.	Annona squamosa L.	Sp. Pl.: 537 (1753)	Belize, Colombia, Costa Rica, El Salvador, Guatemala, Honduras, Mexico, Nicaragua, Panama	Belize, Colombia, Costa Rica, El Salvador, Guatemala, Honduras, Mexico Central, Mexico Gulf, Mexico Northeast, Mexico Northwest, Mexico Southeast, Mexico Southwest, Nicaragua, Panama	Andaman Is., Aruba, Australia, Bahamas, Bangladesh, Bhutan, India, Bolivia, Brazil, Cambodia, Cape Verde, Caroline Is., Cayman Is., Central African Republic, China, Comoros, Cook Is., Cuba, Dominican Republic, Ecuador, Eritrea, Ethiopia, Gambia, Guinea, Guinea-Bissau, Gulf of Guinea Is., Haiti, India, Indonesia, Indonesia, East Timor, Jamaica, Laccadive Is., Laos, Leeward Is., Marianas, Marquesas…	Andaman Is., Aruba, Assam, Bahamas, Bangladesh, Bolivia, Brazil Northeast, Brazil Southeast, Brazil West-Central, Cambodia, Cape Verde, Caroline Is., Cayman Is., Central African Repu, China South-Central, China Southeast, Comoros, Cook Is., Cuba, Dominican Republic, East Himalaya, Ecuador, Eritrea, Ethiopia, Florida, Gambia, Guinea, Guinea-Bissau, Gulf of Guinea Is., Hainan, Haiti, India, Jamaica…	72319-1	http://www.plantsoftheworldonline.org/taxon/urn:lsid:ipni.org:names:72319-1
Annonaceae	Cymbopetalum	baillonii	Cymbopetalum baillonii	R.E.Fr.	Cymbopetalum baillonii R.E.Fr.	Acta Horti Berg. 10: 190 (1931)	Mexico	Mexico Central, Mexico Gulf, Mexico Southeast, Mexico Southwest	unknown	unknown	73940-2	http://www.plantsoftheworldonline.org/taxon/urn:lsid:ipni.org:names:73940-2
Annonaceae	Cymbopetalum	gracile	Cymbopetalum gracile	R.E.Fr.	Cymbopetalum gracile R.E.Fr.	Ark. Bot., a.s., 3: 436 (1956)	Mexico	Mexico Gulf, Mexico Southwest	unknown	unknown	73944-2	http://www.plantsoftheworldonline.org/taxon/urn:lsid:ipni.org:names:73944-2
Annonaceae	Cymbopetalum	hintonii	Cymbopetalum hintonii	Lundell	Cymbopetalum hintonii Lundell	Wrightia 5: 53 (1974)	Mexico	Mexico Southwest	unknown	unknown	73945-2	http://www.plantsoftheworldonline.org/taxon/urn:lsid:ipni.org:names:73945-2
Annonaceae	Cymbopetalum	mayanum	Cymbopetalum mayanum	Lundell	Cymbopetalum mayanum Lundell	Wrightia 5: 25 (1974)	Belize, Guatemala, Honduras, Mexico	Belize, Guatemala, Honduras, Mexico Southeast	unknown	unknown	73952-2	http://www.plantsoftheworldonline.org/taxon/urn:lsid:ipni.org:names:73952-2
Annonaceae	Cymbopetalum	mirabile	Cymbopetalum mirabile	R.E.Fr.	Cymbopetalum mirabile R.E.Fr.	Acta Horti Berg. 10: 192 (1931)	Guatemala, Mexico	Guatemala, Mexico Gulf, Mexico Southeast	unknown	unknown	73953-2	http://www.plantsoftheworldonline.org/taxon/urn:lsid:ipni.org:names:73953-2
Annonaceae	Cymbopetalum	parviflorum	Cymbopetalum parviflorum	N.A.Murray	Cymbopetalum parviflorum N.A.Murray	Syst. Bot. Monogr. 40: 48 (1993)	Mexico	Mexico Southwest	unknown	unknown	975787-1	http://www.plantsoftheworldonline.org/taxon/urn:lsid:ipni.org:names:975787-1
Annonaceae	Cymbopetalum	penduliflorum	Cymbopetalum penduliflorum	(Dunal) Baill.	Cymbopetalum penduliflorum (Dunal) Baill.	Adansonia 8: 268 (1868)	El Salvador, Guatemala, Honduras, Mexico	El Salvador, Guatemala, Honduras, Mexico Central, Mexico Gulf, Mexico Southeast, Mexico Southwest	unknown	unknown	72721-1	http://www.plantsoftheworldonline.org/taxon/urn:lsid:ipni.org:names:72721-1
Annonaceae	Cymbopetalum	stenophyllum	Cymbopetalum stenophyllum	Donn.Sm.	Cymbopetalum stenophyllum Donn.Sm.	Bot. Gaz. 20: 2 (1895)	El Salvador, Guatemala, Mexico	El Salvador, Guatemala, Mexico Southeast, Mexico Southwest	unknown	unknown	73958-2	http://www.plantsoftheworldonline.org/taxon/urn:lsid:ipni.org:names:73958-2
Annonaceae	Desmopsis	dubia	Desmopsis dubia	Ortiz-Rodr. & Espinosa-Jimenez	Desmopsis dubia Ortiz-Rodr. & Espinosa-Jimenez	Nordic J. Bot. 38(4)-e02608: 2 (2020)	Mexico	Mexico Southeast	unknown	unknown	77210288-1	http://www.plantsoftheworldonline.org/taxon/urn:lsid:ipni.org:names:77210288-1
Annonaceae	Desmopsis	duran	Desmopsis duran	Gomez-Dominguez & Ortiz-Rodr.	Desmopsis duran Gomez-Dominguez & Ortiz-Rodr.	Syst. Bot. 45: 749 (2020)	Mexico	Mexico Southeast	unknown	unknown	77233937-1	http://www.plantsoftheworldonline.org/taxon/urn:lsid:ipni.org:names:77233937-1
Annonaceae	Desmopsis	guerrerensis	Desmopsis guerrerensis	Gonz.-Martinez & J.Jimenez Ram.	Desmopsis guerrerensis Gonz.-Martinez & J.Jimenez Ram.	Brittonia 68: 51 (2015)	Mexico	Mexico Southwest	unknown	unknown	77156285-1	http://www.plantsoftheworldonline.org/taxon/urn:lsid:ipni.org:names:77156285-1
Annonaceae	Desmopsis	lanceolata	Desmopsis lanceolata	Lundell	Desmopsis lanceolata Lundell	Lloydia 2: 85 (1939)	Guatemala, Mexico	Guatemala, Mexico Southeast, Mexico Southwest	unknown	unknown	78723-2	http://www.plantsoftheworldonline.org/taxon/urn:lsid:ipni.org:names:78723-2
Annonaceae	Desmopsis	mexicana	Desmopsis mexicana	R.E.Fr.	Desmopsis mexicana R.E.Fr.	Kongl. Svenska Vetensk. Acad. Handl., ser. 3, 24(10): 14 (1948)	Mexico	Mexico Southwest	unknown	unknown	78725-2	http://www.plantsoftheworldonline.org/taxon/urn:lsid:ipni.org:names:78725-2
Annonaceae	Desmopsis	schippii	Desmopsis schippii	Standl.	Desmopsis schippii Standl.	Publ. Field Mus. Nat. Hist., Bot. Ser. 11: 130 (1932)	Belize, Colombia, Costa Rica, El Salvador, Guatemala, Honduras, Mexico, Nicaragua, Panama	Belize, Colombia, Costa Rica, El Salvador, Guatemala, Honduras, Mexico Southeast, Nicaragua, Panama	unknown	unknown	78730-2	http://www.plantsoftheworldonline.org/taxon/urn:lsid:ipni.org:names:78730-2
Annonaceae	Desmopsis	subnuda	Desmopsis subnuda	(R.E.Fr.) G.E.Schatz & Maas	Desmopsis subnuda (R.E.Fr.) G.E.Schatz & Maas	Blumea 63: 81 (2018)	Mexico	Mexico Gulf, Mexico Southwest	unknown	unknown	77192569-1	http://www.plantsoftheworldonline.org/taxon/urn:lsid:ipni.org:names:77192569-1
Annonaceae	Desmopsis	trunciflora	Desmopsis trunciflora	(Schltdl. & Cham.) G.E.Schatz ex Maas, E.A.Mennega & Westra	Desmopsis trunciflora (Schltdl. & Cham.) G.E.Schatz ex Maas, E.A.Mennega & Westra	Candollea 49: 419 (1994)	Mexico	Mexico Gulf, Mexico Southwest	unknown	unknown	979460-1	http://www.plantsoftheworldonline.org/taxon/urn:lsid:ipni.org:names:979460-1
Annonaceae	Desmopsis	uxpanapensis	Desmopsis uxpanapensis	G.E.Schatz	Desmopsis uxpanapensis G.E.Schatz	Blumea 63: 83 (2018)	Mexico	Mexico Gulf	unknown	unknown	77192571-1	http://www.plantsoftheworldonline.org/taxon/urn:lsid:ipni.org:names:77192571-1
Annonaceae	Desmopsis	wendtii	Desmopsis wendtii	G.E.Schatz	Desmopsis wendtii G.E.Schatz	Blumea 63: 83 (2018)	Mexico	Mexico Gulf	unknown	unknown	77192572-1	http://www.plantsoftheworldonline.org/taxon/urn:lsid:ipni.org:names:77192572-1
Annonaceae	Guatteria	amplifolia	Guatteria amplifolia	Triana & Planch.	Guatteria amplifolia Triana & Planch.	Ann. Sci. Nat., Bot., ser. 4, 17: 35 (1862)	Belize, Colombia, Costa Rica, Guatemala, Honduras, Mexico, Nicaragua, Panama	Belize, Colombia, Costa Rica, Guatemala, Honduras, Mexico Central, Mexico Gulf, Mexico Southeast, Mexico Southwest, Nicaragua, Panama	unknown	unknown	73306-1	http://www.plantsoftheworldonline.org/taxon/urn:lsid:ipni.org:names:73306-1
Annonaceae	Guatteria	dolichopoda	Guatteria dolichopoda	Donn.Sm.	Guatteria dolichopoda Donn.Sm.	Bot. Gaz. 23: 2 (1896)	Colombia, Costa Rica, Honduras, Mexico, Nicaragua, Panama	Colombia, Costa Rica, Honduras, Mexico Southeast, Nicaragua, Panama	unknown	unknown	114226-2	http://www.plantsoftheworldonline.org/taxon/urn:lsid:ipni.org:names:114226-2
Annonaceae	Guatteria	galeottiana	Guatteria galeottiana	Baill.	Guatteria galeottiana Baill.	Adansonia 8: 268 (1868)	Mexico	Mexico Gulf, Mexico Southeast, Mexico Southwest	unknown	unknown	73419-1	http://www.plantsoftheworldonline.org/taxon/urn:lsid:ipni.org:names:73419-1
Annonaceae	Guatteria	grandiflora	Guatteria grandiflora	Donn.Sm.	Guatteria grandiflora Donn.Sm.	Bot. Gaz. 14: 25 (1889)	Guatemala, Honduras, Mexico	Guatemala, Honduras, Mexico Gulf, Mexico Southeast, Mexico Southwest	unknown	unknown	114252-2	http://www.plantsoftheworldonline.org/taxon/urn:lsid:ipni.org:names:114252-2
Annonaceae	Mosannona	depressa	Mosannona depressa	(Baill.) Chatrou	Mosannona depressa (Baill.) Chatrou	Changing Genera: 159 (1998)	Belize, Guatemala, Honduras, Mexico	Belize, Guatemala, Honduras, Mexico Central, Mexico Gulf, Mexico Southeast, Mexico Southwest	unknown	unknown	1003577-1	http://www.plantsoftheworldonline.org/taxon/urn:lsid:ipni.org:names:1003577-1
Annonaceae	Oxandra	aberrans	Oxandra aberrans	Maas & Junikka	Oxandra aberrans Maas & Junikka	Blumea 61: 221 (2016)	Mexico	Mexico Southeast	unknown	unknown	77159855-1	http://www.plantsoftheworldonline.org/taxon/urn:lsid:ipni.org:names:77159855-1
Annonaceae	Oxandra	lanceolata	Oxandra lanceolata	(Sw.) Baill.	Oxandra lanceolata (Sw.) Baill.	Adansonia 8: 168 (1868)	Cuba, Dominican Republic, Haiti, Jamaica, Mexico, Puerto Rico, Southwest Caribbean	Cuba, Dominican Republic, Haiti, Jamaica, Mexico Central, Mexico Gulf, Mexico Southeast, Mexico Southwest, Puerto Rico, Southwest Caribbean	unknown	unknown	74293-1	http://www.plantsoftheworldonline.org/taxon/urn:lsid:ipni.org:names:74293-1
Annonaceae	Oxandra	maya	Oxandra maya	Miranda	Oxandra maya Miranda	Bol. Soc. Bot. Mexico 26: 120 (1961)	Belize, Guatemala, Mexico	Belize, Guatemala, Mexico Southeast	unknown	unknown	178628-2	http://www.plantsoftheworldonline.org/taxon/urn:lsid:ipni.org:names:178628-2
Annonaceae	Oxandra	venezuelana	Oxandra venezuelana	R.E.Fr.	Oxandra venezuelana R.E.Fr.	Mem. New York Bot. Gard. 10(2): 22 (1960)	Colombia, Costa Rica, Mexico, Nicaragua, Panama, Venezuela	Colombia, Costa Rica, Mexico Southeast, Nicaragua, Panama, Venezuela	unknown	unknown	178641-2	http://www.plantsoftheworldonline.org/taxon/urn:lsid:ipni.org:names:178641-2
Annonaceae	Sapranthus	campechianus	Sapranthus campechianus	(Kunth) Standl.	Sapranthus campechianus (Kunth) Standl.	Contr. U.S. Natl. Herb. 23: 279 (1922)	Belize, Guatemala, Honduras, Mexico	Belize, Guatemala, Honduras, Mexico Gulf, Mexico Southeast, Mexico Southwest	unknown	unknown	227628-2	http://www.plantsoftheworldonline.org/taxon/urn:lsid:ipni.org:names:227628-2
Annonaceae	Sapranthus	chiapensis	Sapranthus chiapensis	Standl. ex G.E.Schatz	Sapranthus chiapensis Standl. ex G.E.Schatz	Blumea 63: 57 (2018)	Mexico	Mexico Southeast	unknown	unknown	77192538-1	http://www.plantsoftheworldonline.org/taxon/urn:lsid:ipni.org:names:77192538-1
Annonaceae	Sapranthus	microcarpus	Sapranthus microcarpus	(Donn.Sm.) R.E.Fr.	Sapranthus microcarpus (Donn.Sm.) R.E.Fr.	Kongl. Svenska Vetensk. Acad. Handl., n.f., 34(5): 12 (1900)	El Salvador, Guatemala, Honduras, Mexico	El Salvador, Guatemala, Honduras, Mexico Gulf, Mexico Northwest, Mexico Southeast, Mexico Southwest	unknown	unknown	227634-2	http://www.plantsoftheworldonline.org/taxon/urn:lsid:ipni.org:names:227634-2
Annonaceae	Sapranthus	violaceus	Sapranthus violaceus	(Dunal) Saff.	Sapranthus violaceus (Dunal) Saff.	Science, n.s., 33: 471 (1911)	El Salvador, Guatemala, Honduras, Mexico, Nicaragua	El Salvador, Guatemala, Honduras, Mexico Gulf, Mexico Northwest, Mexico Southwest, Nicaragua	unknown	unknown	77221714-1	http://www.plantsoftheworldonline.org/taxon/urn:lsid:ipni.org:names:77221714-1
Annonaceae	Stenanona	cauliflora	Stenanona cauliflora	(J.W.Walker) G.E.Schatz ex Maas, E.A.Mennega & Westra	Stenanona cauliflora (J.W.Walker) G.E.Schatz ex Maas, E.A.Mennega & Westra	Candollea 49: 465 (1994)	Mexico	Mexico Southeast	unknown	unknown	979462-1	http://www.plantsoftheworldonline.org/taxon/urn:lsid:ipni.org:names:979462-1
Annonaceae	Stenanona	flagelliflora	Stenanona flagelliflora	T.Wendt & G.E.Schatz	Stenanona flagelliflora T.Wendt & G.E.Schatz	Lundellia 7: 30 (2004)	Mexico	Mexico Gulf, Mexico Southwest	unknown	unknown	60437281-2	http://www.plantsoftheworldonline.org/taxon/urn:lsid:ipni.org:names:60437281-2
Annonaceae	Stenanona	humilis	Stenanona humilis	(Miranda) G.E.Schatz ex Maas, E.A.Mennega & Westra	Stenanona humilis (Miranda) G.E.Schatz ex Maas, E.A.Mennega & Westra	Candollea 49: 465 (1994)	Mexico	Mexico Gulf, Mexico Southeast, Mexico Southwest	unknown	unknown	979463-1	http://www.plantsoftheworldonline.org/taxon/urn:lsid:ipni.org:names:979463-1
Annonaceae	Stenanona	migueliana	Stenanona migueliana	Ortiz-Rodr. & G.E.Schatz	Stenanona migueliana Ortiz-Rodr. & G.E.Schatz	Bot. Sci. 92: 38 (2014)	Mexico	Mexico Southeast	unknown	unknown	77141141-1	http://www.plantsoftheworldonline.org/taxon/urn:lsid:ipni.org:names:77141141-1
Annonaceae	Stenanona	monticola	Stenanona monticola	Maas & G.E.Schatz	Stenanona monticola Maas & G.E.Schatz	Blumea 55: 217 (2010)	Mexico	Mexico Southeast	unknown	unknown	77109583-1	http://www.plantsoftheworldonline.org/taxon/urn:lsid:ipni.org:names:77109583-1
Annonaceae	Stenanona	morenoi	Stenanona morenoi	Ortiz-Rodr. & Mor.-Mendez	Stenanona morenoi Ortiz-Rodr. & Mor.-Mendez	Acta Bot. Mex. 127(e1625): 2 (2020)	Mexico	Mexico Southeast	unknown	unknown	77213485-1	http://www.plantsoftheworldonline.org/taxon/urn:lsid:ipni.org:names:77213485-1
Annonaceae	Stenanona	stenopetala	Stenanona stenopetala	(Donn.Sm.) G.E.Schatz ex Maas, E.A.Mennega & Westra	Stenanona stenopetala (Donn.Sm.) G.E.Schatz ex Maas, E.A.Mennega & Westra	Candollea 49: 465 (1994)	Belize, Guatemala, Mexico	Belize, Guatemala, Mexico Southeast	unknown	unknown	979464-1	http://www.plantsoftheworldonline.org/taxon/urn:lsid:ipni.org:names:979464-1
Annonaceae	Stenanona	wendtii	Stenanona wendtii	G.E.Schatz & Maas	Stenanona wendtii G.E.Schatz & Maas	Blumea 55: 221 (2010)	Mexico	Mexico Gulf, Mexico Southwest	unknown	unknown	77109587-1	http://www.plantsoftheworldonline.org/taxon/urn:lsid:ipni.org:names:77109587-1
Annonaceae	Stenanona	zoque	Stenanona zoque	Ortiz-Rodr. & Gomez-Dominguez	Stenanona zoque Ortiz-Rodr. & Gomez-Dominguez	Phytotaxa 383: 294 (2018)	Mexico	Mexico Southeast	unknown	unknown	77192606-1	http://www.plantsoftheworldonline.org/taxon/urn:lsid:ipni.org:names:77192606-1
Annonaceae	Tridimeris	chiapensis	Tridimeris chiapensis	M.A.Escobar & Ortiz-Rodr.	Tridimeris chiapensis M.A.Escobar & Ortiz-Rodr.	PhytoKeys 74: 86 (2016)	Mexico	Mexico Southeast	unknown	unknown	77158527-1	http://www.plantsoftheworldonline.org/taxon/urn:lsid:ipni.org:names:77158527-1
Annonaceae	Tridimeris	hahniana	Tridimeris hahniana	Baill.	Tridimeris hahniana Baill.	Adansonia 9: 219 (1869)	Mexico	Mexico Central, Mexico Gulf, Mexico Northeast	unknown	unknown	75200-1	http://www.plantsoftheworldonline.org/taxon/urn:lsid:ipni.org:names:75200-1
Annonaceae	Unonopsis	mexicana	Unonopsis mexicana	Maas & Westra	Unonopsis mexicana Maas & Westra	Blumea 52: 500 (2007)	Mexico	Mexico Southwest	unknown	unknown	77087214-1	http://www.plantsoftheworldonline.org/taxon/urn:lsid:ipni.org:names:77087214-1
Annonaceae	Unonopsis	pittieri	Unonopsis pittieri	Saff.	Unonopsis pittieri Saff.	J. Washington Acad. Sci. 15: 102 (1925)	Belize, Colombia, Costa Rica, Guatemala, Honduras, Mexico, Nicaragua, Panama	Belize, Colombia, Costa Rica, Guatemala, Honduras, Mexico Southeast, Nicaragua, Panama	unknown	unknown	259521-2	http://www.plantsoftheworldonline.org/taxon/urn:lsid:ipni.org:names:259521-2
Annonaceae	Xylopia	frutescens	Xylopia frutescens	Aubl.	Xylopia frutescens Aubl.	Hist. Pl. Guiane: 602 (1775)	Belize, Bolivia, Brazil, Colombia, Costa Rica, Cuba, El Salvador, French Guiana, Guatemala, Guyana, Honduras, Mexico, Panama, Peru, Suriname, Venezuela	Belize, Bolivia, Brazil North, Brazil Northeast, Brazil South, Brazil Southeast, Brazil West-Central, Colombia, Costa Rica, Cuba, El Salvador, French Guiana, Guatemala, Guyana, Honduras, Mexico Gulf, Mexico Southeast, Mexico Southwest, Panama, Peru, Suriname, Venezuela	unknown	unknown	76133-1	http://www.plantsoftheworldonline.org/taxon/urn:lsid:ipni.org:names:76133-1
Apiaceae	Ammoselinum	occidentale	Ammoselinum occidentale	Munz & I.M.Johnst.	Ammoselinum occidentale Munz & I.M.Johnst.	Bull. Torrey Bot. Club 52: 224 (1925)	Mexico	Mexico Northwest	unknown	unknown	11367-2	http://www.plantsoftheworldonline.org/taxon/urn:lsid:ipni.org:names:11367-2
Apiaceae	Ammoselinum	popei	Ammoselinum popei	Torr. & A.Gray	Ammoselinum popei Torr. & A.Gray	Pacif. Railr. Rep. Pope, Bot. 2(4): 165 (1857)	Mexico, United States	Kansas, Mexico Northeast, New Mexico, Oklahoma, Tennessee, Texas	unknown	unknown	837515-1	http://www.plantsoftheworldonline.org/taxon/urn:lsid:ipni.org:names:837515-1
Apiaceae	Angelica	nelsonii	Angelica nelsonii	J.M.Coult. & Rose	Angelica nelsonii J.M.Coult. & Rose	Contr. U.S. Natl. Herb. 3: 294 (1895)	Mexico	Mexico Central, Mexico Gulf, Mexico Northeast, Mexico Southwest	unknown	unknown	13661-2	http://www.plantsoftheworldonline.org/taxon/urn:lsid:ipni.org:names:13661-2
Apiaceae	Apiastrum	angustifolium	Apiastrum angustifolium	Nutt.	Apiastrum angustifolium Nutt.	J.Torrey &amp; A.Gray, Fl. N. Amer. 1: 644 (1840)	Mexico, United States	Arizona, California, Mexico Northwest	unknown	unknown	30248438-2	http://www.plantsoftheworldonline.org/taxon/urn:lsid:ipni.org:names:30248438-2
Apiaceae	Arracacia	aegopodioides	Arracacia aegopodioides	(Kunth) J.M.Coult. & Rose	Arracacia aegopodioides (Kunth) J.M.Coult. & Rose	Proc. Wash. Acad. Sci. 1: 139 (1900)	Costa Rica, Guatemala, Honduras, Mexico, Panama	Costa Rica, Guatemala, Honduras, Mexico Central, Mexico Northeast, Mexico Southeast, Mexico Southwest, Panama	unknown	unknown	838209-1	http://www.plantsoftheworldonline.org/taxon/urn:lsid:ipni.org:names:838209-1
Apiaceae	Arracacia	annulata	Arracacia annulata	L.O.Williams	Arracacia annulata L.O.Williams	Fieldiana, Bot. 31: 46 (1964)	Guatemala, Mexico	Guatemala, Mexico Southeast	unknown	unknown	20339-2	http://www.plantsoftheworldonline.org/taxon/urn:lsid:ipni.org:names:20339-2
Apiaceae	Arracacia	anomala	Arracacia anomala	Mathias & Constance	Arracacia anomala Mathias & Constance	Bull. Torrey Bot. Club 68: 121 (1941)	Mexico	Mexico Northeast	unknown	unknown	20340-2	http://www.plantsoftheworldonline.org/taxon/urn:lsid:ipni.org:names:20340-2
Apiaceae	Arracacia	atropurpurea	Arracacia atropurpurea	(Lehm.) Benth. & Hook.f. ex Hemsl.	Arracacia atropurpurea (Lehm.) Benth. & Hook.f. ex Hemsl.	Biol. Cent.-Amer., Bot. 1: 564 (1880)	Guatemala, Mexico	Guatemala, Mexico Central, Mexico Gulf, Mexico Northeast, Mexico Northwest, Mexico Southeast, Mexico Southwest	unknown	unknown	838215-1	http://www.plantsoftheworldonline.org/taxon/urn:lsid:ipni.org:names:838215-1
Apiaceae	Arracacia	bracteata	Arracacia bracteata	J.M.Coult. & Rose	Arracacia bracteata J.M.Coult. & Rose	Contr. U.S. Natl. Herb. 3: 295 (1895)	Costa Rica, El Salvador, Guatemala, Honduras, Mexico	Costa Rica, El Salvador, Guatemala, Honduras, Mexico Gulf, Mexico Southeast, Mexico Southwest	unknown	unknown	20343-2	http://www.plantsoftheworldonline.org/taxon/urn:lsid:ipni.org:names:20343-2
Apiaceae	Arracacia	brandegeei	Arracacia brandegeei	J.M.Coult. & Rose	Arracacia brandegeei J.M.Coult. & Rose	Proc. Calif. Acad. Sci., ser. 2, 2: 165 (1889)	Mexico	Mexico Northwest	unknown	unknown	20344-2	http://www.plantsoftheworldonline.org/taxon/urn:lsid:ipni.org:names:20344-2
Apiaceae	Arracacia	chiapensis	Arracacia chiapensis	J.M.Coult. & Rose	Arracacia chiapensis J.M.Coult. & Rose	Proc. Wash. Acad. Sci. 1: 140 (1900)	Mexico	Mexico Southeast	unknown	unknown	20347-2	http://www.plantsoftheworldonline.org/taxon/urn:lsid:ipni.org:names:20347-2
Apiaceae	Arracacia	compacta	Arracacia compacta	Rose	Arracacia compacta Rose	Contr. U.S. Natl. Herb. 13: 311 (1911)	Mexico	Mexico Central, Mexico Southwest	unknown	unknown	20349-2	http://www.plantsoftheworldonline.org/taxon/urn:lsid:ipni.org:names:20349-2
Apiaceae	Arracacia	donnell-smithii	Arracacia donnell-smithii	J.M.Coult. & Rose	Arracacia donnell-smithii J.M.Coult. & Rose	Bot. Gaz. 15: 261 (1890)	Guatemala, Mexico	Guatemala, Mexico Southeast, Mexico Southwest	unknown	unknown	20353-2	http://www.plantsoftheworldonline.org/taxon/urn:lsid:ipni.org:names:20353-2
Apiaceae	Arracacia	ebracteata	Arracacia ebracteata	(Rose) Mathias & Constance	Arracacia ebracteata (Rose) Mathias & Constance	Contr. Univ. Michigan Herb. 11: 12 (1973)	Mexico	Mexico Southeast, Mexico Southwest	unknown	unknown	20212-2	http://www.plantsoftheworldonline.org/taxon/urn:lsid:ipni.org:names:20212-2
Apiaceae	Arracacia	filipes	Arracacia filipes	Mathias & Constance	Arracacia filipes Mathias & Constance	Contr. Univ. Michigan Herb. 11: 6 (1973)	Mexico	Mexico Northeast, Mexico Northwest	unknown	unknown	20358-2	http://www.plantsoftheworldonline.org/taxon/urn:lsid:ipni.org:names:20358-2
Apiaceae	Arracacia	fruticosa	Arracacia fruticosa	Rose	Arracacia fruticosa Rose	Contr. U.S. Natl. Herb. 10: 127 (1906)	Mexico	Mexico Central, Mexico Southwest	unknown	unknown	20359-2	http://www.plantsoftheworldonline.org/taxon/urn:lsid:ipni.org:names:20359-2
Apiaceae	Arracacia	hemsleyana	Arracacia hemsleyana	J.M.Coult. & Rose	Arracacia hemsleyana J.M.Coult. & Rose	Proc. Wash. Acad. Sci. 1: 141 (1900)	Mexico	Mexico Central, Mexico Gulf, Mexico Northeast, Mexico Southwest	unknown	unknown	20362-2	http://www.plantsoftheworldonline.org/taxon/urn:lsid:ipni.org:names:20362-2
Apiaceae	Arracacia	hintonii	Arracacia hintonii	Constance & Affolter	Arracacia hintonii Constance & Affolter	Brittonia 47: 320 (1995)	Mexico	Mexico Northeast	unknown	unknown	301381-2	http://www.plantsoftheworldonline.org/taxon/urn:lsid:ipni.org:names:301381-2
Apiaceae	Arracacia	longipedunculata	Arracacia longipedunculata	J.M.Coult. & Rose	Arracacia longipedunculata J.M.Coult. & Rose	Proc. Wash. Acad. Sci. 1: 142 (1900)	Mexico	Mexico Central, Mexico Southeast, Mexico Southwest	unknown	unknown	20367-2	http://www.plantsoftheworldonline.org/taxon/urn:lsid:ipni.org:names:20367-2
Apiaceae	Arracacia	macvaughii	Arracacia macvaughii	Mathias & Constance	Arracacia macvaughii Mathias & Constance	Contr. Univ. Michigan Herb. 11: 8 (1973)	Mexico	Mexico Northeast, Mexico Southwest	unknown	unknown	20369-2	http://www.plantsoftheworldonline.org/taxon/urn:lsid:ipni.org:names:20369-2
Apiaceae	Arracacia	meyeri	Arracacia meyeri	Mathias & Constance	Arracacia meyeri Mathias & Constance	Bull. Torrey Bot. Club 77: 134 (1950)	Mexico	Mexico Northeast	unknown	unknown	20371-2	http://www.plantsoftheworldonline.org/taxon/urn:lsid:ipni.org:names:20371-2
Apiaceae	Arracacia	molseedii	Arracacia molseedii	Mathias & Constance	Arracacia molseedii Mathias & Constance	Collect. Bot. (Barcelona) 7: 762 (1968)	Mexico	Mexico Southwest	unknown	unknown	20372-2	http://www.plantsoftheworldonline.org/taxon/urn:lsid:ipni.org:names:20372-2
Apiaceae	Arracacia	montana	Arracacia montana	J.M.Coult. & Rose	Arracacia montana J.M.Coult. & Rose	Proc. Wash. Acad. Sci. 1: 142 (1900)	Mexico	Mexico Northeast, Mexico Southwest	unknown	unknown	20373-2	http://www.plantsoftheworldonline.org/taxon/urn:lsid:ipni.org:names:20373-2
Apiaceae	Arracacia	nelsonii	Arracacia nelsonii	J.M.Coult. & Rose	Arracacia nelsonii J.M.Coult. & Rose	Contr. U.S. Natl. Herb. 3: 296 (1895)	Guatemala, Mexico	Guatemala, Mexico Central, Mexico Gulf, Mexico Northeast, Mexico Southeast, Mexico Southwest	unknown	unknown	20375-2	http://www.plantsoftheworldonline.org/taxon/urn:lsid:ipni.org:names:20375-2
Apiaceae	Arracacia	ovata	Arracacia ovata	J.M.Coult. & Rose	Arracacia ovata J.M.Coult. & Rose	Contr. U.S. Natl. Herb. 3: 296 (1895)	Mexico	Mexico Southwest	unknown	unknown	20377-2	http://www.plantsoftheworldonline.org/taxon/urn:lsid:ipni.org:names:20377-2
Apiaceae	Arracacia	papillosa	Arracacia papillosa	Mathias & Constance	Arracacia papillosa Mathias & Constance	Contr. Univ. Michigan Herb. 11: 10 (1973)	Mexico	Mexico Southwest	unknown	unknown	20378-2	http://www.plantsoftheworldonline.org/taxon/urn:lsid:ipni.org:names:20378-2
Apiaceae	Arracacia	pringlei	Arracacia pringlei	J.M.Coult. ex Rose	Arracacia pringlei J.M.Coult. ex Rose	Contr. U.S. Natl. Herb. 3: 297 (1895)	Mexico	Mexico Southeast, Mexico Southwest	unknown	unknown	20382-2	http://www.plantsoftheworldonline.org/taxon/urn:lsid:ipni.org:names:20382-2
Apiaceae	Arracacia	pubescens	Arracacia pubescens	H.Wolff	Arracacia pubescens H.Wolff	Repert. Spec. Nov. Regni Veg. 8: 525 (1910)	Mexico	Mexico Northeast	unknown	unknown	20383-2	http://www.plantsoftheworldonline.org/taxon/urn:lsid:ipni.org:names:20383-2
Apiaceae	Arracacia	purpusii	Arracacia purpusii	Rose	Arracacia purpusii Rose	Contr. U.S. Natl. Herb. 12: 301 (1909)	Mexico	Mexico Central	unknown	unknown	20384-2	http://www.plantsoftheworldonline.org/taxon/urn:lsid:ipni.org:names:20384-2
Apiaceae	Arracacia	quadrifida	Arracacia quadrifida	Constance & Affolter	Arracacia quadrifida Constance & Affolter	Brittonia 47: 327 (1995)	Mexico	Mexico Central, Mexico Northeast, Mexico Southwest	unknown	unknown	985083-1	http://www.plantsoftheworldonline.org/taxon/urn:lsid:ipni.org:names:985083-1
Apiaceae	Arracacia	ravenii	Arracacia ravenii	Constance & Affolter	Arracacia ravenii Constance & Affolter	Novon 5: 22 (1995)	Mexico	Mexico Southeast, Mexico Southwest	unknown	unknown	982461-1	http://www.plantsoftheworldonline.org/taxon/urn:lsid:ipni.org:names:982461-1
Apiaceae	Arracacia	rigida	Arracacia rigida	J.M.Coult. & Rose	Arracacia rigida J.M.Coult. & Rose	Proc. Wash. Acad. Sci. 1: 143 (1900)	Mexico	Mexico Central, Mexico Gulf, Mexico Northeast, Mexico Southeast, Mexico Southwest	unknown	unknown	20385-2	http://www.plantsoftheworldonline.org/taxon/urn:lsid:ipni.org:names:20385-2
Apiaceae	Arracacia	schiedei	Arracacia schiedei	(H.Wolff) Mathias & Constance	Arracacia schiedei (H.Wolff) Mathias & Constance	Bull. Torrey Bot. Club 68: 121 (1941)	Mexico	Mexico Gulf, Mexico Northeast	unknown	unknown	20386-2	http://www.plantsoftheworldonline.org/taxon/urn:lsid:ipni.org:names:20386-2
Apiaceae	Arracacia	schneideri	Arracacia schneideri	Mathias & Constance	Arracacia schneideri Mathias & Constance	Bull. Torrey Bot. Club 69: 151 (1942)	Mexico	Mexico Northeast	unknown	unknown	20387-2	http://www.plantsoftheworldonline.org/taxon/urn:lsid:ipni.org:names:20387-2
Apiaceae	Arracacia	tapalpae	Arracacia tapalpae	M.E.Jones	Arracacia tapalpae M.E.Jones	Contr. W. Bot. 18: 62 (1933)	Mexico	Mexico Southwest	unknown	unknown	20388-2	http://www.plantsoftheworldonline.org/taxon/urn:lsid:ipni.org:names:20388-2
Apiaceae	Arracacia	ternata	Arracacia ternata	Mathias & Constance	Arracacia ternata Mathias & Constance	Bull. Torrey Bot. Club 68: 254 (1941)	Mexico	Mexico Northeast	unknown	unknown	20390-2	http://www.plantsoftheworldonline.org/taxon/urn:lsid:ipni.org:names:20390-2
Apiaceae	Arracacia	tolucensis	Arracacia tolucensis	(Kunth) Hemsl.	Arracacia tolucensis (Kunth) Hemsl.	Biol. Cent.-Amer., Bot. 1: 564 (1880)	Colombia, Mexico	Colombia, Mexico Central, Mexico Gulf, Mexico Northeast, Mexico Northwest, Mexico Southwest	unknown	unknown	838268-1	http://www.plantsoftheworldonline.org/taxon/urn:lsid:ipni.org:names:838268-1
Apiaceae	Arracacia	trifida	Arracacia trifida	J.M.Coult. & Rose	Arracacia trifida J.M.Coult. & Rose	M.Urbina y Altamirano, Cat. Pl. Mexic.: 105 (1897)	Mexico	Mexico Central	unknown	unknown	20392-2	http://www.plantsoftheworldonline.org/taxon/urn:lsid:ipni.org:names:20392-2
Apiaceae	Berula	erecta	Berula erecta	(Huds.) Coville	Berula erecta (Huds.) Coville	Contr. U.S. Natl. Herb. 4: 115 (1893)	Afghanistan, Albania, Armenia, Azerbaijan, Georgia, Austria, Belarus, Belgium, Bosnia and Herzegovina, Croatia, Macedonia, Montenegro, Serbia, Slovenia, Bulgaria, Canada, China, Czech Republic, Slovakia, Denmark, Egypt, Eritrea, Estonia, Latvia, Lithuania, Russia, Ethiopia, France, Germany, Greece, Guatemala, Hungary, India, Pakistan, Iran, Iraq, Ireland, Italy, Kazakhstan, Uzbekistan, Kenya, Kir…	Afghanistan, Albania, Arizona, Arkansas, Austria, Baleares, Baltic States, Belarus, Belgium, British Columbia, Bulgaria, California, Central European Rus, Corse, Czechoslovakia, Denmark, East European Russia, Egypt, Eritrea, Ethiopia, France, Germany, Great Britain, Greece, Guatemala, Hungary, Idaho, Illinois, Iowa, Iran, Iraq, Ireland, Italy, Kansas, Kazakhstan, Kenya, Kirgizstan, Krym, Lebanon-…	Australia, South Africa, United States	Cape Provinces, Colorado, South Australia	31836-2	http://www.plantsoftheworldonline.org/taxon/urn:lsid:ipni.org:names:31836-2
Apiaceae	Bowlesia	flabilis	Bowlesia flabilis	J.F.Macbr.	Bowlesia flabilis J.F.Macbr.	Publ. Field Mus. Nat. Hist., Bot. Ser. 11: 32 (1931)	Argentina, Bolivia, Ecuador, Mexico, Peru	Argentina Northwest, Bolivia, Ecuador, Mexico Central, Mexico Northeast, Mexico Southwest, Peru	unknown	unknown	35749-2	http://www.plantsoftheworldonline.org/taxon/urn:lsid:ipni.org:names:35749-2
Apiaceae	Bowlesia	incana	Bowlesia incana	Ruiz & Pav.	Bowlesia incana Ruiz & Pav.	Fl. Peruv. 3: 28 (1802)	Argentina, Brazil, Chile, French Guiana, Mexico, Paraguay, United States, Uruguay	Argentina Northeast, Argentina Northwest, Argentina South, Arizona, Brazil South, Brazil Southeast, California, Chile Central, Chile North, Florida, French Guiana, Louisiana, Mexico Northeast, Mexico Northwest, Mississippi, Nevada, New Mexico, Oklahoma, Oregon, Paraguay, Texas, Uruguay	France, Pakistan, United States	Alabama, France, Pakistan	838774-1	http://www.plantsoftheworldonline.org/taxon/urn:lsid:ipni.org:names:838774-1
Apiaceae	Centella	erecta	Centella erecta	(L.f.) Fernald	Centella erecta (L.f.) Fernald	Rhodora 42: 295 (1940)	Argentina, Bahamas, Belize, Bolivia, Brazil, Cayman Is., Chile, Colombia, Costa Rica, Cuba, Dominican Republic, El Salvador, Galapagos, Guatemala, Haiti, Honduras, Jamaica, Juan Fernandez Is., Leeward Is., Mexico, Nicaragua, Paraguay, Puerto Rico, Trinidad-Tobago, Turks-Caicos Is., United States, Uruguay, Venezuela, Windward Is.	Alabama, Argentina Northeast, Argentina Northwest, Arkansas, Bahamas, Belize, Bolivia, Brazil Northeast, Brazil South, Brazil Southeast, Brazil West-Central, Cayman Is., Chile Central, Chile South, Colombia, Costa Rica, Cuba, Delaware, Dominican Republic, El Salvador, Florida, Galapagos, Georgia, Guatemala, Haiti, Honduras, Jamaica, Juan Fernandez Is., Leeward Is., Louisiana, Maryland, Mexico Nor…	Bermuda	Bermuda	51383-2	http://www.plantsoftheworldonline.org/taxon/urn:lsid:ipni.org:names:51383-2
Apiaceae	Chaerophyllum	orizabae	Chaerophyllum orizabae	(I.M.Johnst.) K.F.Chung	Chaerophyllum orizabae (I.M.Johnst.) K.F.Chung	Syst. Bot. 32: 679 (2007)	Mexico	Mexico Central, Mexico Gulf, Mexico Northeast	unknown	unknown	77085252-1	http://www.plantsoftheworldonline.org/taxon/urn:lsid:ipni.org:names:77085252-1
Apiaceae	Chaerophyllum	tolucanum	Chaerophyllum tolucanum	(I.M.Johnst.) K.F.Chung	Chaerophyllum tolucanum (I.M.Johnst.) K.F.Chung	Syst. Bot. 32: 679 (2007)	Mexico	Mexico Central, Mexico Southwest	unknown	unknown	77085260-1	http://www.plantsoftheworldonline.org/taxon/urn:lsid:ipni.org:names:77085260-1
Apiaceae	Cicuta	douglasii	Cicuta douglasii	(DC.) J.M.Coult. & Rose	Cicuta douglasii (DC.) J.M.Coult. & Rose	Contr. U.S. Natl. Herb. 7: 95 (1900)	Canada, Mexico, United States	Alaska, British Columbia, California, Idaho, Mexico Northeast, Montana, Nevada, Northwest Territorie, Oregon, Washington	unknown	unknown	58598-2	http://www.plantsoftheworldonline.org/taxon/urn:lsid:ipni.org:names:58598-2
Apiaceae	Cicuta	maculata	Cicuta maculata	L.	Cicuta maculata L.	Sp. Pl.: 256 (1753)	Albania, Canada, District of Columbia, Mexico, Quebec, Rhode I., United States	Alabama, Alaska, Albania, Alberta, Arizona, Arkansas, British Columbia, California, Colorado, Connecticut, Delaware, District of Columbia, Florida, Georgia, Idaho, Illinois, Indiana, Iowa, Kansas, Kentucky, Louisiana, Maine, Manitoba, Maryland, Massachusetts, Mexico Northeast, Michigan, Minnesota, Mississippi, Missouri, Montana, Nebraska, Nevada, New Brunswick, New Hampshire, New Jersey, New Mexi…	unknown	unknown	58605-2	http://www.plantsoftheworldonline.org/taxon/urn:lsid:ipni.org:names:58605-2
Apiaceae	Coaxana	bambusioides	Coaxana bambusioides	Mathias & Constance	Coaxana bambusioides Mathias & Constance	Contr. Univ. Michigan Herb. 11: 13 (1973)	Mexico	Mexico Southwest	unknown	unknown	61904-2	http://www.plantsoftheworldonline.org/taxon/urn:lsid:ipni.org:names:61904-2
Apiaceae	Coaxana	purpurea	Coaxana purpurea	J.M.Coult. & Rose	Coaxana purpurea J.M.Coult. & Rose	Contr. U.S. Natl. Herb. 3: 5 (1895)	Guatemala, Honduras, Mexico	Guatemala, Honduras, Mexico Southeast, Mexico Southwest	unknown	unknown	61905-2	http://www.plantsoftheworldonline.org/taxon/urn:lsid:ipni.org:names:61905-2
Apiaceae	Conioselinum	mexicanum	Conioselinum mexicanum	J.M.Coult. & Rose	Conioselinum mexicanum J.M.Coult. & Rose	Proc. Wash. Acad. Sci. 1: 147 (1899)	Mexico, United States	Arizona, Mexico Northeast, Mexico Northwest, Mexico Southwest	unknown	unknown	64152-2	http://www.plantsoftheworldonline.org/taxon/urn:lsid:ipni.org:names:64152-2
Apiaceae	Coulterophytum	holwayi	Coulterophytum holwayi	Rose	Coulterophytum holwayi Rose	Contr. U.S. Natl. Herb. 8: 336 (1903)	Mexico	Mexico Southwest	unknown	unknown	67207-2	http://www.plantsoftheworldonline.org/taxon/urn:lsid:ipni.org:names:67207-2
Apiaceae	Coulterophytum	laxum	Coulterophytum laxum	B.L.Rob.	Coulterophytum laxum B.L.Rob.	Proc. Amer. Acad. Arts 27: 169 (1893)	Mexico	Mexico Southwest	unknown	unknown	67208-2	http://www.plantsoftheworldonline.org/taxon/urn:lsid:ipni.org:names:67208-2
Apiaceae	Coulterophytum	macrophyllum	Coulterophytum macrophyllum	J.M.Coult. & Rose	Coulterophytum macrophyllum J.M.Coult. & Rose	Proc. Wash. Acad. Sci. 1: 156 (1900)	Mexico	Mexico Northeast, Mexico Northwest, Mexico Southwest	unknown	unknown	67209-2	http://www.plantsoftheworldonline.org/taxon/urn:lsid:ipni.org:names:67209-2
Apiaceae	Coulterophytum	pubescens	Coulterophytum pubescens	J.M.Coult. & Rose	Coulterophytum pubescens J.M.Coult. & Rose	Proc. Wash. Acad. Sci. 1: 157 (1900)	Mexico	Mexico Southwest	unknown	unknown	67210-2	http://www.plantsoftheworldonline.org/taxon/urn:lsid:ipni.org:names:67210-2
Apiaceae	Cyclospermum	leptophyllum	Cyclospermum leptophyllum	(Pers.) Sprague ex Britton & P.Wilson	Cyclospermum leptophyllum (Pers.) Sprague ex Britton & P.Wilson	Sci. Surv. Porto Rico &amp; Virgin Islands 6: 52 (1925)	Argentina, Bolivia, Brazil, Chile, Colombia, Costa Rica, Ecuador, El Salvador, Guatemala, Honduras, Mexico, Nicaragua, Panama, Paraguay, Peru, Uruguay, Venezuela	Argentina Northeast, Argentina Northwest, Argentina South, Bolivia, Brazil Northeast, Brazil South, Brazil Southeast, Brazil West-Central, Chile Central, Chile North, Chile South, Colombia, Costa Rica, Ecuador, El Salvador, Guatemala, Honduras, Mexico Central, Mexico Gulf, Mexico Northeast, Mexico Southeast, Mexico Southwest, Nicaragua, Panama, Paraguay, Peru, Uruguay, Venezuela	Albania, Angola, Armenia, Azerbaijan, Georgia, Australia, Azores, Belgium, Bermuda, Botswana, Cape Verde, China, Cook Is., Cuba, Czech Republic, Slovakia, Dominican Republic, Easter Is., Egypt, Ethiopia, Fiji, France, Galapagos, Greece, Gulf of Guinea Is., Haiti, India, India, Pakistan, Indonesia, Indonesia, Papua New Guinea, Iran, Italy, Jamaica, Japan, Juan Fernandez Is., Kenya, Leeward Is., Le…	Alabama, Albania, Angola, Arizona, Arkansas, Azores, Belgium, Bermuda, Botswana, California, Canary Is., Cape Provinces, Cape Verde, China North-Central, China South-Central, China Southeast, Cook Is., Corse, Cuba, Czechoslovakia, Dominican Republic, Easter Is., Egypt, Ethiopia, Fiji, Florida, France, Free State, Galapagos, Georgia, Great Britain, Greece, Gulf of Guinea Is., Hainan, Haiti, Hawaii…	840899-1	http://www.plantsoftheworldonline.org/taxon/urn:lsid:ipni.org:names:840899-1
Apiaceae	Cymopterus	glomeratus	Cymopterus glomeratus	(Nutt.) DC.	Cymopterus glomeratus (Nutt.) DC.	Prodr. 4: 204 (1830)	Canada, Mexico, United States	Alberta, Arizona, Colorado, Idaho, Kansas, Manitoba, Mexico Northeast, Minnesota, Montana, Nebraska, New Mexico, North Dakota, Oklahoma, Oregon, Saskatchewan, South Dakota, Texas, Utah, Wyoming	unknown	unknown	840936-1	http://www.plantsoftheworldonline.org/taxon/urn:lsid:ipni.org:names:840936-1
Apiaceae	Cymopterus	hallii	Cymopterus hallii	(A.Gray) B.L.Turner	Cymopterus hallii (A.Gray) B.L.Turner	Sida, Bot. Misc. 24: 6 (2003)	Mexico, United States	Colorado, Mexico Northeast, New Mexico, Texas	unknown	unknown	1117953-2	http://www.plantsoftheworldonline.org/taxon/urn:lsid:ipni.org:names:1117953-2
Apiaceae	Cymopterus	lemmonii	Cymopterus lemmonii	(J.M.Coult. & Rose) Dorn	Cymopterus lemmonii (J.M.Coult. & Rose) Dorn	Man. Vasc. Pl. Wyoming 2: 1343 (1977)	Mexico, United States	Arizona, Colorado, Mexico Northeast, Mexico Northwest, Mexico Southwest, Nevada, New Mexico, Texas, Utah, Wyoming	unknown	unknown	973396-1	http://www.plantsoftheworldonline.org/taxon/urn:lsid:ipni.org:names:973396-1
Apiaceae	Dahliaphyllum	almedae	Dahliaphyllum almedae	Constance & Breedlove	Dahliaphyllum almedae Constance & Breedlove	Acta Bot. Mex. 26: 84 (1994)	Mexico	Mexico Southwest	unknown	unknown	304910-2	http://www.plantsoftheworldonline.org/taxon/urn:lsid:ipni.org:names:304910-2
Apiaceae	Daucus	montanus	Daucus montanus	Humb. & Bonpl. ex Schult.	Daucus montanus Humb. & Bonpl. ex Schult.	J.J.Roemer &amp; J.A.Schultes, Syst. Veg. ed. 15[bis]. 6: 482 (1820)	Argentina, Bolivia, Chile, Colombia, Costa Rica, Ecuador, El Salvador, Guatemala, Honduras, Mexican Pacific Is., Mexico, Peru, Venezuela	Argentina Northwest, Argentina South, Bolivia, Chile Central, Chile North, Chile South, Colombia, Costa Rica, Ecuador, El Salvador, Guatemala, Honduras, Mexican Pacific Is., Mexico Central, Mexico Gulf, Mexico Northeast, Mexico Northwest, Mexico Southeast, Mexico Southwest, Peru, Venezuela	Juan Fernandez Is., Spain	Juan Fernandez Is., Spain	841167-1	http://www.plantsoftheworldonline.org/taxon/urn:lsid:ipni.org:names:841167-1
Apiaceae	Daucus	pusillus	Daucus pusillus	Michx.	Daucus pusillus Michx.	Fl. Bor.-Amer. 1: 164 (1803)	Argentina, Brazil, Canada, Chile, Mexican Pacific Is., Mexico, United States, Uruguay	Alabama, Argentina Northeast, Argentina Northwest, Argentina South, Arizona, Arkansas, Brazil South, Brazil Southeast, British Columbia, California, Chile Central, Chile South, Florida, Georgia, Idaho, Illinois, Kansas, Louisiana, Mexican Pacific Is., Mexico Northeast, Mexico Northwest, Mississippi, Missouri, New Mexico, North Carolina, Oklahoma, Oregon, South Carolina, Tennessee, Texas, Uruguay,…	Portugal, Spain, United States	Hawaii, Portugal, Spain	841198-1	http://www.plantsoftheworldonline.org/taxon/urn:lsid:ipni.org:names:841198-1
Apiaceae	Donnellsmithia	ampulliformis	Donnellsmithia ampulliformis	Mathias & Constance	Donnellsmithia ampulliformis Mathias & Constance	Contr. Univ. Michigan Herb. 11: 2 (1973)	Mexico	Mexico Southwest	unknown	unknown	82986-2	http://www.plantsoftheworldonline.org/taxon/urn:lsid:ipni.org:names:82986-2
Apiaceae	Donnellsmithia	biennis	Donnellsmithia biennis	(J.M.Coult. & Rose) Mathias & Constance	Donnellsmithia biennis (J.M.Coult. & Rose) Mathias & Constance	Bull. Torrey Bot. Club 68: 122 (1941)	Mexico	Mexico Central, Mexico Southwest	unknown	unknown	82987-2	http://www.plantsoftheworldonline.org/taxon/urn:lsid:ipni.org:names:82987-2
Apiaceae	Donnellsmithia	breedlovei	Donnellsmithia breedlovei	Mathias & Constance	Donnellsmithia breedlovei Mathias & Constance	Collect. Bot. (Barcelona) 7: 763 (1968)	Mexico	Mexico Southeast	unknown	unknown	82988-2	http://www.plantsoftheworldonline.org/taxon/urn:lsid:ipni.org:names:82988-2
Apiaceae	Donnellsmithia	coahuilensis	Donnellsmithia coahuilensis	Mathias & Constance	Donnellsmithia coahuilensis Mathias & Constance	Brittonia 33: 345 (1981)	Mexico	Mexico Northeast	unknown	unknown	82989-2	http://www.plantsoftheworldonline.org/taxon/urn:lsid:ipni.org:names:82989-2
Apiaceae	Donnellsmithia	cordata	Donnellsmithia cordata	(J.M.Coult. & Rose) Mathias & Constance	Donnellsmithia cordata (J.M.Coult. & Rose) Mathias & Constance	Bull. Torrey Bot. Club 68: 122 (1941)	Mexico	Mexico Central, Mexico Southwest	unknown	unknown	82990-2	http://www.plantsoftheworldonline.org/taxon/urn:lsid:ipni.org:names:82990-2
Apiaceae	Donnellsmithia	dissecta	Donnellsmithia dissecta	(J.M.Coult. & Rose) Mathias & Constance	Donnellsmithia dissecta (J.M.Coult. & Rose) Mathias & Constance	Bull. Torrey Bot. Club 68: 122 (1941)	Mexico	Mexico Southeast, Mexico Southwest	unknown	unknown	82991-2	http://www.plantsoftheworldonline.org/taxon/urn:lsid:ipni.org:names:82991-2
Apiaceae	Donnellsmithia	guatemalensis	Donnellsmithia guatemalensis	J.M.Coult. & Rose	Donnellsmithia guatemalensis J.M.Coult. & Rose	Bot. Gaz. 15: t. 2 (1890)	Costa Rica, El Salvador, Guatemala, Honduras, Mexico, Venezuela	Costa Rica, El Salvador, Guatemala, Honduras, Mexico Gulf, Mexico Southeast, Mexico Southwest, Venezuela	unknown	unknown	82992-2	http://www.plantsoftheworldonline.org/taxon/urn:lsid:ipni.org:names:82992-2
Apiaceae	Donnellsmithia	hintonii	Donnellsmithia hintonii	Mathias & Constance	Donnellsmithia hintonii Mathias & Constance	Bull. Torrey Bot. Club 68: 255 (1941)	Mexico	Mexico Central, Mexico Southwest	unknown	unknown	82993-2	http://www.plantsoftheworldonline.org/taxon/urn:lsid:ipni.org:names:82993-2
Apiaceae	Donnellsmithia	juncea	Donnellsmithia juncea	(Humb. & Bonpl. ex Spreng.) Mathias & Constance	Donnellsmithia juncea (Humb. & Bonpl. ex Spreng.) Mathias & Constance	Contr. Univ. Michigan Herb. 11: 4 (1973)	Colombia, El Salvador, Guatemala, Honduras, Mexico, Nicaragua, Panama, Venezuela	Colombia, El Salvador, Guatemala, Honduras, Mexico Central, Mexico Gulf, Mexico Northeast, Mexico Northwest, Mexico Southeast, Mexico Southwest, Nicaragua, Panama, Venezuela	unknown	unknown	841427-1	http://www.plantsoftheworldonline.org/taxon/urn:lsid:ipni.org:names:841427-1
Apiaceae	Donnellsmithia	madrensis	Donnellsmithia madrensis	(J.M.Coult. & Rose) Mathias & Constance	Donnellsmithia madrensis (J.M.Coult. & Rose) Mathias & Constance	Bull. Torrey Bot. Club 68: 122 (1941)	Mexico	Mexico Northeast, Mexico Southwest	unknown	unknown	82996-2	http://www.plantsoftheworldonline.org/taxon/urn:lsid:ipni.org:names:82996-2
Apiaceae	Donnellsmithia	mexicana	Donnellsmithia mexicana	(B.L.Rob.) Mathias & Constance	Donnellsmithia mexicana (B.L.Rob.) Mathias & Constance	Bull. Torrey Bot. Club 68: 122 (1941)	Mexico	Mexico Central, Mexico Northeast, Mexico Southwest	unknown	unknown	82997-2	http://www.plantsoftheworldonline.org/taxon/urn:lsid:ipni.org:names:82997-2
Apiaceae	Donnellsmithia	ovata	Donnellsmithia ovata	(J.M.Coult. & Rose) Mathias & Constance	Donnellsmithia ovata (J.M.Coult. & Rose) Mathias & Constance	Bull. Torrey Bot. Club 68: 122 (1941)	Mexico	Mexico Northeast, Mexico Southwest	unknown	unknown	82998-2	http://www.plantsoftheworldonline.org/taxon/urn:lsid:ipni.org:names:82998-2
Apiaceae	Donnellsmithia	pinnatisecta	Donnellsmithia pinnatisecta	(L.Riley) Mathias & Constance	Donnellsmithia pinnatisecta (L.Riley) Mathias & Constance	Contr. Univ. Michigan Herb. 11: 1 (1973)	Mexico	Mexico Central, Mexico Southwest	unknown	unknown	83001-2	http://www.plantsoftheworldonline.org/taxon/urn:lsid:ipni.org:names:83001-2
Apiaceae	Donnellsmithia	reticulata	Donnellsmithia reticulata	(J.M.Coult. & Rose) Mathias & Constance	Donnellsmithia reticulata (J.M.Coult. & Rose) Mathias & Constance	Bull. Torrey Bot. Club 68: 123 (1941)	Mexico	Mexico Northeast, Mexico Southwest	unknown	unknown	83002-2	http://www.plantsoftheworldonline.org/taxon/urn:lsid:ipni.org:names:83002-2
Apiaceae	Donnellsmithia	serrata	Donnellsmithia serrata	(J.M.Coult. & Rose) Mathias & Constance	Donnellsmithia serrata (J.M.Coult. & Rose) Mathias & Constance	Bull. Torrey Bot. Club 68: 123 (1941)	Mexico	Mexico Central, Mexico Southeast, Mexico Southwest	unknown	unknown	83003-2	http://www.plantsoftheworldonline.org/taxon/urn:lsid:ipni.org:names:83003-2
Apiaceae	Donnellsmithia	silvicola	Donnellsmithia silvicola	Constance & Bye	Donnellsmithia silvicola Constance & Bye	Bot. Mus. Leafl. 24: 226 (1976)	Mexico	Mexico Northeast	unknown	unknown	83004-2	http://www.plantsoftheworldonline.org/taxon/urn:lsid:ipni.org:names:83004-2
Apiaceae	Donnellsmithia	submontana	Donnellsmithia submontana	(J.M.Coult. & Rose) Mathias & Constance	Donnellsmithia submontana (J.M.Coult. & Rose) Mathias & Constance	Bull. Torrey Bot. Club 68: 123 (1941)	Mexico	Mexico Northeast, Mexico Southwest	unknown	unknown	83005-2	http://www.plantsoftheworldonline.org/taxon/urn:lsid:ipni.org:names:83005-2
Apiaceae	Donnellsmithia	ternata	Donnellsmithia ternata	(S.Watson) Mathias & Constance	Donnellsmithia ternata (S.Watson) Mathias & Constance	Contr. Univ. Michigan Herb. 11: 5 (1973)	Mexico	Mexico Northeast, Mexico Northwest, Mexico Southwest	unknown	unknown	83006-2	http://www.plantsoftheworldonline.org/taxon/urn:lsid:ipni.org:names:83006-2
Apiaceae	Donnellsmithia	tuberosa	Donnellsmithia tuberosa	(J.M.Coult. & Rose) Mathias & Constance	Donnellsmithia tuberosa (J.M.Coult. & Rose) Mathias & Constance	Bull. Torrey Bot. Club 68: 123 (1941)	Mexico	Mexico Central, Mexico Northeast, Mexico Southwest	unknown	unknown	83007-2	http://www.plantsoftheworldonline.org/taxon/urn:lsid:ipni.org:names:83007-2
Apiaceae	Ligusticum	madrense	Ligusticum madrense	Rose	Ligusticum madrense Rose	Contr. U.S. Natl. Herb. 8: 336 (1905)	Mexico	Mexico Northeast, Mexico Northwest	unknown	unknown	140050-2	http://www.plantsoftheworldonline.org/taxon/urn:lsid:ipni.org:names:140050-2
Apiaceae	Ligusticum	porteri	Ligusticum porteri	J.M.Coult. & Rose	Ligusticum porteri J.M.Coult. & Rose	Rev. N. Amer. Umbell.: 86 (1888)	Mexico, United States	Arizona, Colorado, Mexico Northeast, Mexico Northwest, Montana, Nevada, New Mexico, Utah, Wyoming	unknown	unknown	140059-2	http://www.plantsoftheworldonline.org/taxon/urn:lsid:ipni.org:names:140059-2
[truncated: 21,796 more rows]
