# Supplementary material for: expowo: An R package for mining global plant diversity and distribution data
Source: Appl Plant Sci. 2024 Jul 30;12(6):e11609. doi: 10.1002/aps3.11609 (PMC11610411; doi:10.1002/aps3.11609)
Supplement: Supplementary file 5 — Appendix S5. List of all POWO's accepted species of angiosperms with native distribution occurrence in Malaysia, as retrieved with expowo's function powoSpecies. [file APS3-12-e11609-s006.xlsx]

## Sheet: Appendix_S5_Malaysia_species
Zuanny et al.—Applications in Plant Sciences 2024—Data Supplement S5
DOI 10.1002/aps3.11609
Appendix S5. List of all POWO’s accepted species of angiosperms with native distribution occurrence in Malaysia, as retrieved with expowo’s function powoSpecies.
family	genus	species	taxon_name	authors	scientific_name	publication	native_to_country	native_to_botanical_countries	introduced_to_country	introduced_to_botanical_countries	kew_id	powo_uri
Acanthaceae	Acanthus	ebracteatus	Acanthus ebracteatus	Vahl	Acanthus ebracteatus Vahl	Symb. Bot. 2: 75 (1791)	Andaman Is., Australia, Bangladesh, Cambodia, Caroline Is., China, India, Indonesia, Indonesia, East Timor, Indonesia, Papua New Guinea, Malaysia, Myanmar, Papua New Guinea, Solomon Islands, Thailand, Vietnam	Andaman Is., Bangladesh, Cambodia, Caroline Is., China Southeast, Hainan, India, Jawa, Lesser Sunda Is., Malaya, Myanmar, New Guinea, Northern Territory, Queensland, Solomon Is., Thailand, Vietnam, Western Australia	unknown	unknown	44857-1	http://www.plantsoftheworldonline.org/taxon/urn:lsid:ipni.org:names:44857-1
Acanthaceae	Acanthus	flexicaulis	Acanthus flexicaulis	Bremek.	Acanthus flexicaulis Bremek.	Proc. Kon. Ned. Akad. Wetensch. C 58: 304 (1955)	Indonesia, Malaysia	Malaya, Sumatera	unknown	unknown	44861-1	http://www.plantsoftheworldonline.org/taxon/urn:lsid:ipni.org:names:44861-1
Acanthaceae	Acanthus	ilicifolius	Acanthus ilicifolius	L.	Acanthus ilicifolius L.	Sp. Pl.: 639 (1753)	Andaman Is., Australia, Bangladesh, Cambodia, China, India, Indonesia, Indonesia, East Timor, Indonesia, Malaysia, Indonesia, Papua New Guinea, Laos, Malaysia, Myanmar, New Caledonia, Nicobar Is., Papua New Guinea, Papua New Guinea, Solomon Islands, Philippines, Santa Cruz Is., Sri Lanka, Thailand, Vanuatu, Vietnam	Andaman Is., Bangladesh, Bismarck Archipelago, Borneo, Cambodia, China Southeast, Hainan, India, Jawa, Laos, Lesser Sunda Is., Malaya, Maluku, Myanmar, New Caledonia, New Guinea, Nicobar Is., Northern Territory, Philippines, Queensland, Santa Cruz Is., Solomon Is., Sri Lanka, Sumatera, Thailand, Vanuatu, Vietnam	unknown	unknown	44873-1	http://www.plantsoftheworldonline.org/taxon/urn:lsid:ipni.org:names:44873-1
Acanthaceae	Acanthus	volubilis	Acanthus volubilis	Wall.	Acanthus volubilis Wall.	Pl. Asiat. Rar. 2: 56 (1831)	Andaman Is., Bangladesh, Malaysia, Myanmar, Nicobar Is., Thailand	Andaman Is., Bangladesh, Malaya, Myanmar, Nicobar Is., Thailand	unknown	unknown	44931-1	http://www.plantsoftheworldonline.org/taxon/urn:lsid:ipni.org:names:44931-1
Acanthaceae	Avicennia	alba	Avicennia alba	Blume	Avicennia alba Blume	Bijdr. Fl. Ned. Ind.: 821 (1826)	Australia, Bangladesh, Caroline Is., India, Indonesia, Indonesia, East Timor, Indonesia, Malaysia, Indonesia, Papua New Guinea, Malaysia, Marianas, Myanmar, Papua New Guinea, Papua New Guinea, Solomon Islands, Philippines, Thailand, Vietnam	Bangladesh, Bismarck Archipelago, Borneo, Caroline Is., India, Jawa, Lesser Sunda Is., Malaya, Marianas, Myanmar, New Guinea, Northern Territory, Philippines, Solomon Is., Sulawesi, Sumatera, Thailand, Vietnam	unknown	unknown	861116-1	http://www.plantsoftheworldonline.org/taxon/urn:lsid:ipni.org:names:861116-1
Acanthaceae	Avicennia	marina	Avicennia marina	(Forssk.) Vierh.	Avicennia marina (Forssk.) Vierh.	Denkschr. Kaiserl. Akad. Wiss., Wien. Math.-Naturwiss. Kl. 71: 435 (1907)	Aldabra, Andaman Is., Australia, Bangladesh, China, Christmas I., Cocos (Keeling) Is., Comoros, Djibouti, Egypt, Eritrea, India, Indonesia, Indonesia, East Timor, Indonesia, Malaysia, Indonesia, Papua New Guinea, Iran, Kenya, Madagascar, Malaysia, Mozambique, Mozambique Channel I, Myanmar, Nansei-shoto, New Caledonia, New Zealand, Nicobar Is., Norfolk Is., Oman, Pakistan, Papua New Guinea, Papua …	Aldabra, Andaman Is., Bangladesh, Bismarck Archipelago, Borneo, Cape Provinces, China Southeast, Christmas I., Cocos (Keeling) Is., Comoros, Djibouti, Egypt, Eritrea, Gulf States, Hainan, India, Iran, Jawa, Kenya, KwaZulu-Natal, Lesser Sunda Is., Madagascar, Malaya, Maluku, Mozambique, Mozambique Channel I, Myanmar, Nansei-shoto, New Caledonia, New Guinea, New South Wales, New Zealand North, Nico…	United States	California	861130-1	http://www.plantsoftheworldonline.org/taxon/urn:lsid:ipni.org:names:861130-1
Acanthaceae	Avicennia	officinalis	Avicennia officinalis	L.	Avicennia officinalis L.	Sp. Pl.: 110 (1753)	Andaman Is., Australia, Bangladesh, Cambodia, India, Indonesia, Indonesia, East Timor, Indonesia, Malaysia, Indonesia, Papua New Guinea, Malaysia, Myanmar, Philippines, Sri Lanka, Thailand, Vietnam	Andaman Is., Bangladesh, Borneo, Cambodia, India, Jawa, Lesser Sunda Is., Malaya, Maluku, Myanmar, New Guinea, New South Wales, Northern Territory, Philippines, Queensland, Sri Lanka, Sulawesi, Sumatera, Thailand, Vietnam	unknown	unknown	861138-1	http://www.plantsoftheworldonline.org/taxon/urn:lsid:ipni.org:names:861138-1
Acanthaceae	Barleria	conspicua	Barleria conspicua	Nees	Barleria conspicua Nees	N.Wallich, Pl. Asiat. Rar. 3: 92 (1832)	Malaysia	Malaya	unknown	unknown	45919-1	http://www.plantsoftheworldonline.org/taxon/urn:lsid:ipni.org:names:45919-1
Acanthaceae	Barleria	cristata	Barleria cristata	L.	Barleria cristata L.	Sp. Pl.: 636 (1753)	Andaman Is., Bangladesh, Bhutan, India, Cambodia, China, India, India, Pakistan, Indonesia, Indonesia, Papua New Guinea, Laos, Malaysia, Myanmar, Nepal, Pakistan, Panama, Philippines, Sri Lanka, Taiwan, Thailand, Vietnam	Andaman Is., Assam, Bangladesh, Cambodia, China South-Central, China Southeast, East Himalaya, Hainan, India, Jawa, Laos, Malaya, Myanmar, Nepal, New Guinea, Pakistan, Panama, Philippines, Sri Lanka, Taiwan, Thailand, Vietnam, West Himalaya	Bahamas, Caroline Is., Christmas I., Dominican Republic, El Salvador, Fiji, Haiti, Honduras, Jamaica, Leeward Is., Marianas, Marquesas, Marshall Is., Mauritius, New Caledonia, Niue, Puerto Rico, Reunion, Rodrigues, Society Is., Southwest Caribbean, Tanzania, Trinidad-Tobago, United States, Venezuela, Venezuelan Antilles, Windward Is.	Bahamas, Caroline Is., Christmas I., Dominican Republic, El Salvador, Fiji, Florida, Haiti, Hawaii, Honduras, Jamaica, Leeward Is., Marianas, Marquesas, Marshall Is., Mauritius, New Caledonia, Niue, Puerto Rico, Rodrigues, Reunion, Society Is., Southwest Caribbean, Tanzania, Trinidad-Tobago, Venezuela, Venezuelan Antilles, Windward Is.	45927-1	http://www.plantsoftheworldonline.org/taxon/urn:lsid:ipni.org:names:45927-1
Acanthaceae	Barleria	prionitis	Barleria prionitis	L.	Barleria prionitis L.	Sp. Pl.: 636 (1753)	Bangladesh, China, Eritrea, Ethiopia, India, India, Pakistan, Indonesia, Indonesia, East Timor, Laccadive Is., Laos, Madagascar, Malaysia, Maldives, Myanmar, Nepal, Nicobar Is., Pakistan, Philippines, Saudi Arabia, Sri Lanka, Thailand, Vietnam, Yemen	Assam, Bangladesh, China South-Central, Eritrea, Ethiopia, India, Jawa, Laccadive Is., Laos, Lesser Sunda Is., Madagascar, Malaya, Maldives, Myanmar, Nepal, Nicobar Is., Pakistan, Philippines, Saudi Arabia, Sri Lanka, Sulawesi, Thailand, Vietnam, West Himalaya, Yemen	Andaman Is., Jamaica, Leeward Is., Mauritius, Nauru, Puerto Rico, Reunion, Rodrigues, Seychelles, Windward Is.	Andaman Is., Jamaica, Leeward Is., Mauritius, Nauru, Puerto Rico, Rodrigues, Reunion, Seychelles, Windward Is.	46147-1	http://www.plantsoftheworldonline.org/taxon/urn:lsid:ipni.org:names:46147-1
Acanthaceae	Barleria	siamensis	Barleria siamensis	Craib	Barleria siamensis Craib	Bull. Misc. Inform. Kew 1911: 437 (1911)	Malaysia, Thailand	Malaya, Thailand	unknown	unknown	46214-1	http://www.plantsoftheworldonline.org/taxon/urn:lsid:ipni.org:names:46214-1
Acanthaceae	Borneacanthus	angustifolius	Borneacanthus angustifolius	Bremek.	Borneacanthus angustifolius Bremek.	Blumea 10: 158 (1960)	Indonesia, Malaysia	Borneo	unknown	unknown	46618-1	http://www.plantsoftheworldonline.org/taxon/urn:lsid:ipni.org:names:46618-1
Acanthaceae	Borneacanthus	grandifolius	Borneacanthus grandifolius	Bremek.	Borneacanthus grandifolius Bremek.	Blumea 10: 157 (1960)	Indonesia, Malaysia	Borneo	unknown	unknown	46619-1	http://www.plantsoftheworldonline.org/taxon/urn:lsid:ipni.org:names:46619-1
Acanthaceae	Borneacanthus	mesargyreus	Borneacanthus mesargyreus	(Hallier f.) Bremek.	Borneacanthus mesargyreus (Hallier f.) Bremek.	Blumea 10: 161 (1960)	Indonesia, Malaysia	Borneo	unknown	unknown	46620-1	http://www.plantsoftheworldonline.org/taxon/urn:lsid:ipni.org:names:46620-1
Acanthaceae	Borneacanthus	paniculatus	Borneacanthus paniculatus	Bremek.	Borneacanthus paniculatus Bremek.	Blumea 10: 158 (1960)	Indonesia, Malaysia	Borneo	unknown	unknown	46621-1	http://www.plantsoftheworldonline.org/taxon/urn:lsid:ipni.org:names:46621-1
Acanthaceae	Borneacanthus	parvus	Borneacanthus parvus	Bremek.	Borneacanthus parvus Bremek.	Blumea 10: 160 (1960)	Indonesia, Malaysia	Borneo	unknown	unknown	46622-1	http://www.plantsoftheworldonline.org/taxon/urn:lsid:ipni.org:names:46622-1
Acanthaceae	Borneacanthus	stenothyrsus	Borneacanthus stenothyrsus	Bremek.	Borneacanthus stenothyrsus Bremek.	Blumea 10: 159 (1960)	Indonesia, Malaysia	Borneo	unknown	unknown	46623-1	http://www.plantsoftheworldonline.org/taxon/urn:lsid:ipni.org:names:46623-1
Acanthaceae	Chroesthes	faizaltahiriana	Chroesthes faizaltahiriana	Siti-Munirah	Chroesthes faizaltahiriana Siti-Munirah	PhytoKeys 174: 130 (2021)	Malaysia	Malaya	unknown	unknown	77215721-1	http://www.plantsoftheworldonline.org/taxon/urn:lsid:ipni.org:names:77215721-1
Acanthaceae	Chroesthes	longifolia	Chroesthes longifolia	(Wight) B.Hansen	Chroesthes longifolia (Wight) B.Hansen	Nordic J. Bot. 3: 210 (1983)	Malaysia	Malaya	unknown	unknown	912230-1	http://www.plantsoftheworldonline.org/taxon/urn:lsid:ipni.org:names:912230-1
Acanthaceae	Clinacanthus	nutans	Clinacanthus nutans	(Burm.f.) Lindau	Clinacanthus nutans (Burm.f.) Lindau	Bot. Jahrb. Syst. 18: 63 (1893)	Cambodia, China, Indonesia, Indonesia, East Timor, Indonesia, Malaysia, Laos, Malaysia, Thailand, Vietnam	Borneo, Cambodia, China South-Central, China Southeast, Hainan, Jawa, Laos, Lesser Sunda Is., Malaya, Thailand, Vietnam	India	India	46937-1	http://www.plantsoftheworldonline.org/taxon/urn:lsid:ipni.org:names:46937-1
Acanthaceae	Cosmianthemum	angustifolium	Cosmianthemum angustifolium	Bremek.	Cosmianthemum angustifolium Bremek.	Blumea 10: 169 (1960)	Indonesia, Malaysia	Borneo	unknown	unknown	46956-1	http://www.plantsoftheworldonline.org/taxon/urn:lsid:ipni.org:names:46956-1
Acanthaceae	Cosmianthemum	anomalum	Cosmianthemum anomalum	B.L.Burtt & R.M.Sm.	Cosmianthemum anomalum B.L.Burtt & R.M.Sm.	Notes Roy. Bot. Gard. Edinburgh 26: 369 (1966)	Indonesia, Malaysia	Borneo	unknown	unknown	46957-1	http://www.plantsoftheworldonline.org/taxon/urn:lsid:ipni.org:names:46957-1
Acanthaceae	Cosmianthemum	brookeae	Cosmianthemum brookeae	Bremek.	Cosmianthemum brookeae Bremek.	Blumea 10: 172 (1960)	Indonesia, Malaysia	Borneo	unknown	unknown	46958-1	http://www.plantsoftheworldonline.org/taxon/urn:lsid:ipni.org:names:46958-1
Acanthaceae	Cosmianthemum	bullatum	Cosmianthemum bullatum	(N.E.Br.) B.L.Burtt & R.M.Sm.	Cosmianthemum bullatum (N.E.Br.) B.L.Burtt & R.M.Sm.	Notes Roy. Bot. Gard. Edinburgh 26: 372 (1966)	Indonesia, Malaysia	Borneo	unknown	unknown	46959-1	http://www.plantsoftheworldonline.org/taxon/urn:lsid:ipni.org:names:46959-1
Acanthaceae	Cosmianthemum	dido	Cosmianthemum dido	B.L.Burtt & R.M.Sm.	Cosmianthemum dido B.L.Burtt & R.M.Sm.	Notes Roy. Bot. Gard. Edinburgh 26: 371 (1966)	Indonesia, Malaysia	Borneo	unknown	unknown	46960-1	http://www.plantsoftheworldonline.org/taxon/urn:lsid:ipni.org:names:46960-1
Acanthaceae	Cosmianthemum	knoxiifolium	Cosmianthemum knoxiifolium	(C.B.Clarke) B.Hansen	Cosmianthemum knoxiifolium (C.B.Clarke) B.Hansen	Nordic J. Bot. 5: 195 (1985)	China, Malaysia, Thailand, Vietnam	Hainan, Malaya, Thailand, Vietnam	unknown	unknown	914954-1	http://www.plantsoftheworldonline.org/taxon/urn:lsid:ipni.org:names:914954-1
Acanthaceae	Cosmianthemum	latifolium	Cosmianthemum latifolium	Bremek.	Cosmianthemum latifolium Bremek.	Blumea 10: 168 (1960)	Indonesia, Malaysia	Borneo	unknown	unknown	46961-1	http://www.plantsoftheworldonline.org/taxon/urn:lsid:ipni.org:names:46961-1
Acanthaceae	Cosmianthemum	magnifolium	Cosmianthemum magnifolium	Bremek.	Cosmianthemum magnifolium Bremek.	Blumea 10: 168 (1960)	Indonesia, Malaysia	Borneo	unknown	unknown	46963-1	http://www.plantsoftheworldonline.org/taxon/urn:lsid:ipni.org:names:46963-1
Acanthaceae	Cosmianthemum	obtusifolium	Cosmianthemum obtusifolium	Bremek.	Cosmianthemum obtusifolium Bremek.	Blumea 10: 170 (1960)	Indonesia, Malaysia	Borneo	unknown	unknown	46964-1	http://www.plantsoftheworldonline.org/taxon/urn:lsid:ipni.org:names:46964-1
Acanthaceae	Cosmianthemum	punctulatum	Cosmianthemum punctulatum	Bremek.	Cosmianthemum punctulatum Bremek.	Blumea 10: 173 (1960)	Indonesia, Malaysia	Borneo	unknown	unknown	46965-1	http://www.plantsoftheworldonline.org/taxon/urn:lsid:ipni.org:names:46965-1
Acanthaceae	Cosmianthemum	subglabrum	Cosmianthemum subglabrum	Bremek.	Cosmianthemum subglabrum Bremek.	Blumea 10: 174 (1960)	Indonesia, Malaysia	Borneo	unknown	unknown	46966-1	http://www.plantsoftheworldonline.org/taxon/urn:lsid:ipni.org:names:46966-1
Acanthaceae	Dicliptera	rosea	Dicliptera rosea	Ridl.	Dicliptera rosea Ridl.	J. Straits Branch Roy. Asiat. Soc. 59: 154 (1911)	Malaysia	Malaya	unknown	unknown	47668-1	http://www.plantsoftheworldonline.org/taxon/urn:lsid:ipni.org:names:47668-1
Acanthaceae	Dicliptera	sebastinei	Dicliptera sebastinei	Karthik. & Moorthy	Dicliptera sebastinei Karthik. & Moorthy	Fl. Pl. India: 12 (2009)	Cambodia, India, Indonesia, Malaysia, Myanmar, Nicobar Is.	Assam, Cambodia, Jawa, Malaya, Myanmar, Nicobar Is.	unknown	unknown	77108323-1	http://www.plantsoftheworldonline.org/taxon/urn:lsid:ipni.org:names:77108323-1
Acanthaceae	Dicliptera	tinctoria	Dicliptera tinctoria	(Nees) Kostel.	Dicliptera tinctoria (Nees) Kostel.	Allg. Med.-Pharm. Fl. 3: 937 (1834)	Cambodia, China, India, Indonesia, Laos, Malaysia, Philippines, Taiwan, Thailand, Vietnam	Assam, Cambodia, China South-Central, China Southeast, Hainan, Jawa, Laos, Malaya, Philippines, Taiwan, Thailand, Vietnam	Christmas I.	Christmas I.	47708-1	http://www.plantsoftheworldonline.org/taxon/urn:lsid:ipni.org:names:47708-1
Acanthaceae	Dyschoriste	oligosperma	Dyschoriste oligosperma	(Steenis) Bremek.	Dyschoriste oligosperma (Steenis) Bremek.	Svensk Bot. Tidskr. 42: 391 (1948)	Indonesia, Malaysia	Borneo	unknown	unknown	48171-1	http://www.plantsoftheworldonline.org/taxon/urn:lsid:ipni.org:names:48171-1
Acanthaceae	Filetia	bracteosa	Filetia bracteosa	C.B.Clarke	Filetia bracteosa C.B.Clarke	J. Asiat. Soc. Bengal, Pt. 2, Nat. Hist. 74: 670 (1908)	Malaysia	Malaya	unknown	unknown	48982-1	http://www.plantsoftheworldonline.org/taxon/urn:lsid:ipni.org:names:48982-1
Acanthaceae	Filetia	brookeae	Filetia brookeae	Bremek.	Filetia brookeae Bremek.	Blumea 10: 162 (1960)	Indonesia, Malaysia	Borneo	unknown	unknown	48983-1	http://www.plantsoftheworldonline.org/taxon/urn:lsid:ipni.org:names:48983-1
Acanthaceae	Filetia	glabra	Filetia glabra	Ridl.	Filetia glabra Ridl.	J. Fed. Malay States Mus. 5: 42 (1914)	Malaysia	Malaya	unknown	unknown	48985-1	http://www.plantsoftheworldonline.org/taxon/urn:lsid:ipni.org:names:48985-1
Acanthaceae	Filetia	hirta	Filetia hirta	Ridl.	Filetia hirta Ridl.	J. Straits Branch Roy. Asiat. Soc. 61: 35 (1912)	Malaysia	Malaya	unknown	unknown	48986-1	http://www.plantsoftheworldonline.org/taxon/urn:lsid:ipni.org:names:48986-1
Acanthaceae	Filetia	lanceolata	Filetia lanceolata	Bremek.	Filetia lanceolata Bremek.	Blumea 10: 163 (1960)	Indonesia, Malaysia	Borneo	unknown	unknown	48987-1	http://www.plantsoftheworldonline.org/taxon/urn:lsid:ipni.org:names:48987-1
Acanthaceae	Filetia	paniculata	Filetia paniculata	C.B.Clarke	Filetia paniculata C.B.Clarke	J. Asiat. Soc. Bengal, Pt. 2, Nat. Hist. 74: 670 (1908)	Malaysia	Malaya	unknown	unknown	48989-1	http://www.plantsoftheworldonline.org/taxon/urn:lsid:ipni.org:names:48989-1
Acanthaceae	Filetia	ridleyi	Filetia ridleyi	C.B.Clarke	Filetia ridleyi C.B.Clarke	J. Asiat. Soc. Bengal, Pt. 2, Nat. Hist. 74: 671 (1908)	Malaysia	Malaya	unknown	unknown	48990-1	http://www.plantsoftheworldonline.org/taxon/urn:lsid:ipni.org:names:48990-1
Acanthaceae	Filetia	scortechinii	Filetia scortechinii	C.B.Clarke	Filetia scortechinii C.B.Clarke	J. Asiat. Soc. Bengal, Pt. 2, Nat. Hist. 74: 671 (1908)	Malaysia	Malaya	unknown	unknown	48991-1	http://www.plantsoftheworldonline.org/taxon/urn:lsid:ipni.org:names:48991-1
Acanthaceae	Gymnostachyum	ceylanicum	Gymnostachyum ceylanicum	Arn. & Nees	Gymnostachyum ceylanicum Arn. & Nees	Compan. Bot. Mag. 2: 311 (1837)	Malaysia, Sri Lanka	Malaya, Sri Lanka	Indonesia	Jawa	49222-1	http://www.plantsoftheworldonline.org/taxon/urn:lsid:ipni.org:names:49222-1
Acanthaceae	Gymnostachyum	decurrens	Gymnostachyum decurrens	Stapf	Gymnostachyum decurrens Stapf	Bull. Misc. Inform. Kew 1894: 357 (1894)	Malaysia	Malaya	unknown	unknown	49225-1	http://www.plantsoftheworldonline.org/taxon/urn:lsid:ipni.org:names:49225-1
Acanthaceae	Gymnostachyum	diversifolium	Gymnostachyum diversifolium	C.B.Clarke	Gymnostachyum diversifolium C.B.Clarke	J. Asiat. Soc. Bengal, Pt. 2, Nat. Hist. 74: 662 (1908)	Malaysia	Malaya	unknown	unknown	49226-1	http://www.plantsoftheworldonline.org/taxon/urn:lsid:ipni.org:names:49226-1
Acanthaceae	Gymnostachyum	hirtistylum	Gymnostachyum hirtistylum	C.B.Clarke	Gymnostachyum hirtistylum C.B.Clarke	J. Asiat. Soc. Bengal, Pt. 2, Nat. Hist. 74: 663 (1908)	Malaysia	Malaya	unknown	unknown	49234-1	http://www.plantsoftheworldonline.org/taxon/urn:lsid:ipni.org:names:49234-1
Acanthaceae	Gymnostachyum	hirtum	Gymnostachyum hirtum	Ridl.	Gymnostachyum hirtum Ridl.	Bull. Misc. Inform. Kew 1926: 474 (1926)	Malaysia	Malaya	unknown	unknown	49235-1	http://www.plantsoftheworldonline.org/taxon/urn:lsid:ipni.org:names:49235-1
Acanthaceae	Gymnostachyum	insulare	Gymnostachyum insulare	Ridl.	Gymnostachyum insulare Ridl.	J. Straits Branch Roy. Asiat. Soc. 61: 57 (1912)	Malaysia	Malaya	unknown	unknown	49236-1	http://www.plantsoftheworldonline.org/taxon/urn:lsid:ipni.org:names:49236-1
Acanthaceae	Gymnostachyum	kanthanense	Gymnostachyum kanthanense	Kiew	Gymnostachyum kanthanense Kiew	Phytotaxa 177: 147 (2014)	Malaysia	Malaya	unknown	unknown	77143036-1	http://www.plantsoftheworldonline.org/taxon/urn:lsid:ipni.org:names:77143036-1
Acanthaceae	Gymnostachyum	keithii	Gymnostachyum keithii	Ridl.	Gymnostachyum keithii Ridl.	J. Straits Branch Roy. Asiat. Soc. 59: 150 (1911)	Malaysia	Malaya	unknown	unknown	49238-1	http://www.plantsoftheworldonline.org/taxon/urn:lsid:ipni.org:names:49238-1
Acanthaceae	Gymnostachyum	magis-nervatum	Gymnostachyum magis-nervatum	C.B.Clarke	Gymnostachyum magis-nervatum C.B.Clarke	J. Asiat. Soc. Bengal, Pt. 2, Nat. Hist. 74: 663 (1908)	Malaysia	Malaya	unknown	unknown	49248-1	http://www.plantsoftheworldonline.org/taxon/urn:lsid:ipni.org:names:49248-1
Acanthaceae	Gymnostachyum	pallens	Gymnostachyum pallens	C.B.Clarke	Gymnostachyum pallens C.B.Clarke	J. Asiat. Soc. Bengal, Pt. 2, Nat. Hist. 74: 662 (1908)	Malaysia	Malaya	unknown	unknown	49253-1	http://www.plantsoftheworldonline.org/taxon/urn:lsid:ipni.org:names:49253-1
Acanthaceae	Gymnostachyum	polyneuron	Gymnostachyum polyneuron	C.B.Clarke	Gymnostachyum polyneuron C.B.Clarke	J. Asiat. Soc. Bengal, Pt. 2, Nat. Hist. 74: 662 (1908)	Malaysia	Malaya	unknown	unknown	49259-1	http://www.plantsoftheworldonline.org/taxon/urn:lsid:ipni.org:names:49259-1
Acanthaceae	Gymnostachyum	ridleyi	Gymnostachyum ridleyi	C.B.Clarke	Gymnostachyum ridleyi C.B.Clarke	J. Asiat. Soc. Bengal, Pt. 2, Nat. Hist. 74: 664 (1908)	Malaysia	Malaya	unknown	unknown	49260-1	http://www.plantsoftheworldonline.org/taxon/urn:lsid:ipni.org:names:49260-1
Acanthaceae	Gymnostachyum	scortechinii	Gymnostachyum scortechinii	C.B.Clarke	Gymnostachyum scortechinii C.B.Clarke	J. Asiat. Soc. Bengal, Pt. 2, Nat. Hist. 74: 664 (1908)	Malaysia	Malaya	unknown	unknown	49263-1	http://www.plantsoftheworldonline.org/taxon/urn:lsid:ipni.org:names:49263-1
Acanthaceae	Gymnostachyum	simplicicaule	Gymnostachyum simplicicaule	C.B.Clarke	Gymnostachyum simplicicaule C.B.Clarke	J. Asiat. Soc. Bengal, Pt. 2, Nat. Hist. 74: 663 (1908)	Malaysia	Malaya	unknown	unknown	49266-1	http://www.plantsoftheworldonline.org/taxon/urn:lsid:ipni.org:names:49266-1
Acanthaceae	Haplanthus	laxiflorus	Haplanthus laxiflorus	(Blume) Gnanasek., G.V.S.Murthy & Y.F.Deng	Haplanthus laxiflorus (Blume) Gnanasek., G.V.S.Murthy & Y.F.Deng	Blumea 61: 168 (2016)	Andaman Is., Bangladesh, Bhutan, India, Cambodia, China, India, Indonesia, Indonesia, East Timor, Indonesia, Malaysia, Laos, Malaysia, Myanmar, Thailand, Vietnam	Andaman Is., Assam, Bangladesh, Borneo, Cambodia, China South-Central, China Southeast, East Himalaya, Hainan, Jawa, Laos, Lesser Sunda Is., Malaya, Myanmar, Thailand, Vietnam	unknown	unknown	77159832-1	http://www.plantsoftheworldonline.org/taxon/urn:lsid:ipni.org:names:77159832-1
Acanthaceae	Hemigraphis	borneensis	Hemigraphis borneensis	Hallier f. ex Koord.	Hemigraphis borneensis Hallier f. ex Koord.	Meded. Lands Plantentuin 19: 555 (1898)	Indonesia, Malaysia	Borneo	unknown	unknown	49409-1	http://www.plantsoftheworldonline.org/taxon/urn:lsid:ipni.org:names:49409-1
Acanthaceae	Hemigraphis	flaccida	Hemigraphis flaccida	(Kurz) C.B.Clarke	Hemigraphis flaccida (Kurz) C.B.Clarke	J.D.Hooker, Fl. Brit. India 4: 424 (1884)	Malaysia, Myanmar	Malaya, Myanmar	unknown	unknown	49441-1	http://www.plantsoftheworldonline.org/taxon/urn:lsid:ipni.org:names:49441-1
Acanthaceae	Hemigraphis	parva	Hemigraphis parva	Bremek.	Hemigraphis parva Bremek.	Verh. Kon. Ned. Akad. Wetensch., Afd. Natuurk., Sect. 2, 41(1): 101 (1944)	Indonesia, Malaysia	Borneo	unknown	unknown	49497-1	http://www.plantsoftheworldonline.org/taxon/urn:lsid:ipni.org:names:49497-1
Acanthaceae	Hemigraphis	sumatrensis	Hemigraphis sumatrensis	(Roth) Boerl.	Hemigraphis sumatrensis (Roth) Boerl.	Handl. Fl. Ned. Ind. 2: 658 (1899)	Indonesia, Malaysia, Myanmar	Malaya, Myanmar, Sumatera	unknown	unknown	49545-1	http://www.plantsoftheworldonline.org/taxon/urn:lsid:ipni.org:names:49545-1
Acanthaceae	Hygrophila	auriculata	Hygrophila auriculata	(Schumach.) Heine	Hygrophila auriculata (Schumach.) Heine	Kew Bull. 16: 172 (1963)	Angola, Bangladesh, Benin, Bhutan, India, Burkina Faso, Burundi, Cameroon, Central African Republic, Chad, Cote d'Ivoire, Eritrea, Ethiopia, Gambia, Ghana, Guinea, Guinea-Bissau, India, India, Pakistan, Kenya, Malawi, Malaysia, Mali, Mauritania, Mozambique, Myanmar, Namibia, Nepal, Niger, Nigeria, Pakistan, Rwanda, Senegal, South Africa, Sri Lanka, Sudan, Swaziland, Tanzania, Togo, Uganda, Vietna…	Angola, Assam, Bangladesh, Benin, Burkina, Burundi, Cameroon, Central African Repu, Chad, East Himalaya, Eritrea, Ethiopia, Gambia, Ghana, Guinea, Guinea-Bissau, India, Ivory Coast, Kenya, KwaZulu-Natal, Malawi, Malaya, Mali, Mauritania, Mozambique, Myanmar, Namibia, Nepal, Niger, Nigeria, Northern Provinces, Pakistan, Rwanda, Senegal, Sri Lanka, Sudan, Swaziland, Tanzania, Togo, Uganda, Vietnam,…	unknown	unknown	49646-1	http://www.plantsoftheworldonline.org/taxon/urn:lsid:ipni.org:names:49646-1
Acanthaceae	Hygrophila	erecta	Hygrophila erecta	(Burm.f.) Hochr.	Hygrophila erecta (Burm.f.) Hochr.	Candollea 5: 230 (1934)	Andaman Is., Bangladesh, Cambodia, China, India, Laos, Malaysia, Myanmar, Pakistan, Philippines, Sri Lanka, Thailand, Vietnam	Andaman Is., Assam, Bangladesh, Cambodia, China South-Central, China Southeast, Hainan, India, Laos, Malaya, Myanmar, Pakistan, Philippines, Sri Lanka, Thailand, Vietnam	Society Is., Suriname	Society Is., Suriname	49681-1	http://www.plantsoftheworldonline.org/taxon/urn:lsid:ipni.org:names:49681-1
Acanthaceae	Hygrophila	meianthus	Hygrophila meianthus	C.B.Clarke	Hygrophila meianthus C.B.Clarke	J. Asiat. Soc. Bengal, Pt. 2, Nat. Hist. 74: 645 (1908)	Malaysia	Malaya	unknown	unknown	49725-1	http://www.plantsoftheworldonline.org/taxon/urn:lsid:ipni.org:names:49725-1
Acanthaceae	Hygrophila	phlomoides	Hygrophila phlomoides	Nees	Hygrophila phlomoides Nees	N.Wallich, Pl. Asiat. Rar. 3: 80 (1832)	Bangladesh, Bhutan, India, Cambodia, China, India, Laos, Malaysia, Myanmar, Philippines, Thailand, Vietnam	Assam, Bangladesh, Cambodia, China South-Central, East Himalaya, Laos, Malaya, Myanmar, Philippines, Thailand, Vietnam	unknown	unknown	49748-1	http://www.plantsoftheworldonline.org/taxon/urn:lsid:ipni.org:names:49748-1
Acanthaceae	Hygrophila	polysperma	Hygrophila polysperma	(Roxb.) T.Anderson	Hygrophila polysperma (Roxb.) T.Anderson	J. Linn. Soc., Bot. 9: 456 (1867)	Afghanistan, Bangladesh, Bhutan, India, China, India, India, Pakistan, Malaysia, Myanmar, Nepal, Pakistan, Sri Lanka, Taiwan, Thailand, Vietnam	Afghanistan, Assam, Bangladesh, China South-Central, China Southeast, East Himalaya, India, Malaya, Myanmar, Nepal, Pakistan, Sri Lanka, Taiwan, Thailand, Vietnam, West Himalaya	Mexico, Poland, United States	Alabama, Florida, Mexico Northeast, Mississippi, Poland, South Carolina, Texas, Virginia	49756-1	http://www.plantsoftheworldonline.org/taxon/urn:lsid:ipni.org:names:49756-1
Acanthaceae	Hygrophila	pusilla	Hygrophila pusilla	Blume	Hygrophila pusilla Blume	Bijdr. Fl. Ned. Ind.: 804 (1826)	Indonesia, Malaysia	Malaya, Maluku	unknown	unknown	49764-1	http://www.plantsoftheworldonline.org/taxon/urn:lsid:ipni.org:names:49764-1
Acanthaceae	Hygrophila	ringens	Hygrophila ringens	(L.) R.Br. ex Spreng.	Hygrophila ringens (L.) R.Br. ex Spreng.	Syst. Veg. ed. 16. 2: 828 (1825)	Andaman Is., Bangladesh, Bhutan, India, Cambodia, China, India, India, Pakistan, Japan, Laos, Malaysia, Maldives, Myanmar, Nansei-shoto, Nepal, Nicobar Is., North Korea, South Korea, Pakistan, Philippines, Sri Lanka, Taiwan, Thailand, Vietnam	Andaman Is., Assam, Bangladesh, Cambodia, China South-Central, China Southeast, East Himalaya, Hainan, India, Japan, Korea, Laos, Malaya, Maldives, Myanmar, Nansei-shoto, Nepal, Nicobar Is., Pakistan, Philippines, Sri Lanka, Taiwan, Thailand, Vietnam, West Himalaya	unknown	unknown	60454721-2	http://www.plantsoftheworldonline.org/taxon/urn:lsid:ipni.org:names:60454721-2
Acanthaceae	Hygrophila	subsessilis	Hygrophila subsessilis	C.B.Clarke	Hygrophila subsessilis C.B.Clarke	J. Asiat. Soc. Bengal, Pt. 2, Nat. Hist. 74: 646 (1908)	Malaysia	Malaya	unknown	unknown	49794-1	http://www.plantsoftheworldonline.org/taxon/urn:lsid:ipni.org:names:49794-1
Acanthaceae	Hypoestes	floribunda	Hypoestes floribunda	R.Br.	Hypoestes floribunda R.Br.	Prodr. Fl. Nov. Holland.: 474 (1810)	Australia, Indonesia, East Timor, Indonesia, Malaysia, Indonesia, Papua New Guinea, Papua New Guinea, Philippines	Bismarck Archipelago, Borneo, Lesser Sunda Is., New Guinea, New South Wales, Northern Territory, Philippines, Queensland, Western Australia	unknown	unknown	49895-1	http://www.plantsoftheworldonline.org/taxon/urn:lsid:ipni.org:names:49895-1
Acanthaceae	Hypoestes	malaccensis	Hypoestes malaccensis	Wight	Hypoestes malaccensis Wight	Icon. Pl. Ind. Orient. 4: t. 1555 (1850)	Indonesia, Malaysia, Vietnam	Jawa, Malaya, Vietnam	unknown	unknown	49937-1	http://www.plantsoftheworldonline.org/taxon/urn:lsid:ipni.org:names:49937-1
Acanthaceae	Isoglossa	subcordata	Isoglossa subcordata	(C.B.Clarke) B.Hansen	Isoglossa subcordata (C.B.Clarke) B.Hansen	Nordic J. Bot. 5: 8 (1985)	Malaysia	Malaya	unknown	unknown	915183-1	http://www.plantsoftheworldonline.org/taxon/urn:lsid:ipni.org:names:915183-1
Acanthaceae	Justicia	alternifolia	Justicia alternifolia	C.B.Clarke	Justicia alternifolia C.B.Clarke	J. Asiat. Soc. Bengal, Pt. 2, Nat. Hist. 74: 686 (1908)	Malaysia, Myanmar, Thailand	Malaya, Myanmar, Thailand	unknown	unknown	50267-1	http://www.plantsoftheworldonline.org/taxon/urn:lsid:ipni.org:names:50267-1
Acanthaceae	Justicia	gendarussa	Justicia gendarussa	Burm.f.	Justicia gendarussa Burm.f.	Fl. Indica: 10 (1768)	Andaman Is., Bangladesh, Bhutan, India, Cambodia, India, Indonesia, Indonesia, East Timor, Indonesia, Papua New Guinea, Laos, Malaysia, Myanmar, Philippines, Sri Lanka, Thailand, Vietnam	Andaman Is., Assam, Bangladesh, Cambodia, East Himalaya, India, Laos, Lesser Sunda Is., Malaya, Myanmar, New Guinea, Philippines, Sri Lanka, Sumatera, Thailand, Vietnam	China, Christmas I., Comoros, India, Pakistan, Kenya, Mauritius, Mozambique, Nepal, Pakistan, Reunion, Rodrigues, Seychelles, Taiwan, Tanzania, Uganda, Windward Is.	China South-Central, China Southeast, Christmas I., Comoros, Hainan, Kenya, Mauritius, Mozambique, Nepal, Pakistan, Rodrigues, Reunion, Seychelles, Taiwan, Tanzania, Uganda, West Himalaya, Windward Is.	50766-1	http://www.plantsoftheworldonline.org/taxon/urn:lsid:ipni.org:names:50766-1
Acanthaceae	Justicia	grossa	Justicia grossa	C.B.Clarke	Justicia grossa C.B.Clarke	J.D.Hooker, Fl. Brit. India 4: 535 (1885)	China, Laos, Malaysia, Myanmar, Thailand, Vietnam	Hainan, Laos, Malaya, Myanmar, Thailand, Vietnam	unknown	unknown	50819-1	http://www.plantsoftheworldonline.org/taxon/urn:lsid:ipni.org:names:50819-1
Acanthaceae	Justicia	maingayi	Justicia maingayi	C.B.Clarke	Justicia maingayi C.B.Clarke	J.D.Hooker, Fl. Brit. India 4: 534 (1885)	Malaysia	Malaya	unknown	unknown	51093-1	http://www.plantsoftheworldonline.org/taxon/urn:lsid:ipni.org:names:51093-1
Acanthaceae	Justicia	microcarpa	Justicia microcarpa	Ridl.	Justicia microcarpa Ridl.	J. Straits Branch Roy. Asiat. Soc. 86: 306 (1922)	Malaysia	Malaya	unknown	unknown	51133-1	http://www.plantsoftheworldonline.org/taxon/urn:lsid:ipni.org:names:51133-1
Acanthaceae	Justicia	ochroleuca	Justicia ochroleuca	Blume	Justicia ochroleuca Blume	Bijdr. Fl. Ned. Ind.: 786 (1826)	Malaysia	Malaya	unknown	unknown	51233-1	http://www.plantsoftheworldonline.org/taxon/urn:lsid:ipni.org:names:51233-1
Acanthaceae	Justicia	otophora	Justicia otophora	C.B.Clarke	Justicia otophora C.B.Clarke	J. Asiat. Soc. Bengal, Pt. 2, Nat. Hist. 74: 686 (1908)	Malaysia	Malaya	unknown	unknown	51260-1	http://www.plantsoftheworldonline.org/taxon/urn:lsid:ipni.org:names:51260-1
Acanthaceae	Justicia	ovalis	Justicia ovalis	Ridl.	Justicia ovalis Ridl.	J. Fed. Malay States Mus. 10: 150 (1920)	Malaysia	Malaya	unknown	unknown	51262-1	http://www.plantsoftheworldonline.org/taxon/urn:lsid:ipni.org:names:51262-1
Acanthaceae	Justicia	pubiflora	Justicia pubiflora	C.B.Clarke	Justicia pubiflora C.B.Clarke	J. Asiat. Soc. Bengal, Pt. 2, Nat. Hist. 74: 683 (1908)	Malaysia	Malaya	unknown	unknown	51410-1	http://www.plantsoftheworldonline.org/taxon/urn:lsid:ipni.org:names:51410-1
Acanthaceae	Justicia	pulgarensis	Justicia pulgarensis	(Elmer) C.M.Gao & Y.F.Deng	Justicia pulgarensis (Elmer) C.M.Gao & Y.F.Deng	J. Trop. Subtrop. Bot. 18: 257 (2010)	Indonesia, Malaysia, Philippines	Borneo, Philippines	unknown	unknown	77106759-1	http://www.plantsoftheworldonline.org/taxon/urn:lsid:ipni.org:names:77106759-1
Acanthaceae	Justicia	quadrifaria	Justicia quadrifaria	(Nees) T.Anderson	Justicia quadrifaria (Nees) T.Anderson	J. Linn. Soc., Bot. 9: 514 (1867)	Bangladesh, China, India, Indonesia, Laos, Malaysia, Myanmar, Nepal, Thailand, Vietnam	Assam, Bangladesh, China South-Central, China Southeast, Hainan, Jawa, Laos, Malaya, Myanmar, Nepal, Thailand, Vietnam	unknown	unknown	51438-1	http://www.plantsoftheworldonline.org/taxon/urn:lsid:ipni.org:names:51438-1
Acanthaceae	Justicia	remotifolia	Justicia remotifolia	Ridl.	Justicia remotifolia Ridl.	J. Straits Branch Roy. Asiat. Soc. 68: 12 (1915)	Malaysia, Thailand	Malaya, Thailand	unknown	unknown	51458-1	http://www.plantsoftheworldonline.org/taxon/urn:lsid:ipni.org:names:51458-1
Acanthaceae	Justicia	robinsonii	Justicia robinsonii	Ridl.	Justicia robinsonii Ridl.	J. Straits Branch Roy. Asiat. Soc. 86: 305 (1922)	Malaysia	Malaya	unknown	unknown	51490-1	http://www.plantsoftheworldonline.org/taxon/urn:lsid:ipni.org:names:51490-1
Acanthaceae	Justicia	rupestris	Justicia rupestris	Ridl.	Justicia rupestris Ridl.	J. Straits Branch Roy. Asiat. Soc. 59: 153 (1911)	Malaysia	Malaya	unknown	unknown	51523-1	http://www.plantsoftheworldonline.org/taxon/urn:lsid:ipni.org:names:51523-1
Acanthaceae	Justicia	scortechinii	Justicia scortechinii	C.B.Clarke	Justicia scortechinii C.B.Clarke	J. Asiat. Soc. Bengal, Pt. 2, Nat. Hist. 74: 683 (1908)	Malaysia	Malaya	unknown	unknown	51576-1	http://www.plantsoftheworldonline.org/taxon/urn:lsid:ipni.org:names:51576-1
Acanthaceae	Justicia	subalternans	Justicia subalternans	C.B.Clarke	Justicia subalternans C.B.Clarke	J. Asiat. Soc. Bengal, Pt. 2, Nat. Hist. 74: 685 (1908)	Malaysia	Malaya	unknown	unknown	51680-1	http://www.plantsoftheworldonline.org/taxon/urn:lsid:ipni.org:names:51680-1
Acanthaceae	Justicia	subcymosa	Justicia subcymosa	C.B.Clarke	Justicia subcymosa C.B.Clarke	J. Asiat. Soc. Bengal, Pt. 2, Nat. Hist. 74: 683 (1908)	Malaysia	Malaya	unknown	unknown	51683-1	http://www.plantsoftheworldonline.org/taxon/urn:lsid:ipni.org:names:51683-1
Acanthaceae	Justicia	sumatrana	Justicia sumatrana	(Miq.) Kurz	Justicia sumatrana (Miq.) Kurz	J. Asiat. Soc. Bengal, Pt. 2, Nat. Hist. 45: 142 (1876)	Andaman Is., Indonesia, Malaysia, Nicobar Is.	Andaman Is., Malaya, Nicobar Is., Sumatera	unknown	unknown	51694-1	http://www.plantsoftheworldonline.org/taxon/urn:lsid:ipni.org:names:51694-1
Acanthaceae	Justicia	uber	Justicia uber	C.B.Clarke	Justicia uber C.B.Clarke	J. Asiat. Soc. Bengal, Pt. 2, Nat. Hist. 74: 688 (1908)	Malaysia	Malaya	unknown	unknown	51776-1	http://www.plantsoftheworldonline.org/taxon/urn:lsid:ipni.org:names:51776-1
Acanthaceae	Justicia	valida	Justicia valida	Ridl.	Justicia valida Ridl.	J. Straits Branch Roy. Asiat. Soc. 59: 152 (1911)	Malaysia, Myanmar	Malaya, Myanmar	unknown	unknown	51804-1	http://www.plantsoftheworldonline.org/taxon/urn:lsid:ipni.org:names:51804-1
Acanthaceae	Justicia	vasculosa	Justicia vasculosa	(Nees) T.Anderson	Justicia vasculosa (Nees) T.Anderson	J. Linn. Soc., Bot. 9: 575 (1867)	Bangladesh, Bhutan, India, India, Laos, Malaysia, Myanmar, Nicobar Is., Thailand, Vietnam	Assam, Bangladesh, East Himalaya, Laos, Malaya, Myanmar, Nicobar Is., Thailand, Vietnam	unknown	unknown	51809-1	http://www.plantsoftheworldonline.org/taxon/urn:lsid:ipni.org:names:51809-1
Acanthaceae	Lepidagathis	incurva	Lepidagathis incurva	Buch.-Ham. ex D.Don	Lepidagathis incurva Buch.-Ham. ex D.Don	Prodr. Fl. Nepal.: 119 (1825)	Andaman Is., Bangladesh, Bhutan, India, Cambodia, China, India, India, Pakistan, Indonesia, Laos, Malaysia, Myanmar, Nepal, Pakistan, Papua New Guinea, Solomon Islands, Sri Lanka, Thailand, Vietnam	Andaman Is., Assam, Bangladesh, Cambodia, China South-Central, China Southeast, East Himalaya, Hainan, India, Jawa, Laos, Malaya, Myanmar, Nepal, Pakistan, Solomon Is., Sri Lanka, Thailand, Vietnam, West Himalaya	unknown	unknown	52022-1	http://www.plantsoftheworldonline.org/taxon/urn:lsid:ipni.org:names:52022-1
Acanthaceae	Lepidagathis	macrantha	Lepidagathis macrantha	C.B.Clarke	Lepidagathis macrantha C.B.Clarke	J. Asiat. Soc. Bengal, Pt. 2, Nat. Hist. 74: 673 (1908)	Malaysia	Malaya	unknown	unknown	52044-1	http://www.plantsoftheworldonline.org/taxon/urn:lsid:ipni.org:names:52044-1
Acanthaceae	Lepidagathis	marginata	Lepidagathis marginata	Bremek.	Lepidagathis marginata Bremek.	Blumea 10: 152 (1960)	Indonesia, Malaysia	Borneo	unknown	unknown	52047-1	http://www.plantsoftheworldonline.org/taxon/urn:lsid:ipni.org:names:52047-1
Acanthaceae	Lepidagathis	staurogynoides	Lepidagathis staurogynoides	S.Moore	Lepidagathis staurogynoides S.Moore	J. Linn. Soc., Bot. 42: 120 (1914)	Indonesia, Malaysia	Borneo	unknown	unknown	52110-1	http://www.plantsoftheworldonline.org/taxon/urn:lsid:ipni.org:names:52110-1
Acanthaceae	Leptostachya	wallichii	Leptostachya wallichii	Nees	Leptostachya wallichii Nees	N.Wallich, Pl. Asiat. Rar. 3: 105 (1832)	Bhutan, India, China, India, Indonesia, Malaysia, Myanmar, Thailand, Vietnam	Borneo, China Southeast, East Himalaya, Hainan, India, Myanmar, Thailand, Vietnam	unknown	unknown	52179-1	http://www.plantsoftheworldonline.org/taxon/urn:lsid:ipni.org:names:52179-1
Acanthaceae	Linariantha	bicolor	Linariantha bicolor	B.L.Burtt & R.M.Sm.	Linariantha bicolor B.L.Burtt & R.M.Sm.	Notes Roy. Bot. Gard. Edinburgh 26: 328 (1965)	Indonesia, Malaysia	Borneo	unknown	unknown	52192-1	http://www.plantsoftheworldonline.org/taxon/urn:lsid:ipni.org:names:52192-1
Acanthaceae	Mackaya	neesiana	Mackaya neesiana	(Wall.) Das	Mackaya neesiana (Wall.) Das	Fl. Assam 3: 447 (1939)	Bhutan, India, China, India, Laos, Malaysia, Myanmar, Taiwan, Thailand, Vietnam	Assam, China South-Central, China Southeast, East Himalaya, Laos, Malaya, Myanmar, Taiwan, Thailand, Vietnam	unknown	unknown	52247-1	http://www.plantsoftheworldonline.org/taxon/urn:lsid:ipni.org:names:52247-1
Acanthaceae	Monechma	debile	Monechma debile	(Forssk.) Nees	Monechma debile (Forssk.) Nees	A.P.de Candolle, Prodr. 11: 411 (1847)	Angola, Botswana, Burundi, Djibouti, Eritrea, Ethiopia, India, Kenya, Malawi, Malaysia, Mozambique, Namibia, Oman, Rwanda, Saudi Arabia, Somalia, South Africa, Sudan, Swaziland, Tanzania, Yemen, Zaire, Zambia, Zimbabwe	Angola, Botswana, Burundi, Djibouti, Eritrea, Ethiopia, India, Kenya, KwaZulu-Natal, Malawi, Malaya, Mozambique, Namibia, Northern Provinces, Oman, Rwanda, Saudi Arabia, Somalia, Sudan, Swaziland, Tanzania, Yemen, Zambia, Zaire, Zimbabwe	unknown	unknown	52495-1	http://www.plantsoftheworldonline.org/taxon/urn:lsid:ipni.org:names:52495-1
Acanthaceae	Nelsonia	canescens	Nelsonia canescens	(Lam.) Spreng.	Nelsonia canescens (Lam.) Spreng.	Syst. Veg. ed. 16. 1: 42 (1824)	Andaman Is., Angola, Australia, Bangladesh, Benin, Bhutan, India, Botswana, Burkina Faso, Burundi, Cambodia, Cameroon, Central African Republic, Chad, China, Cote d'Ivoire, Equatorial Guinea, Eritrea, Ethiopia, Gabon, Gambia, Ghana, Guinea, Guinea-Bissau, Gulf of Guinea Is., India, India, Pakistan, Indonesia, Indonesia, Papua New Guinea, Kenya, Laos, Liberia, Madagascar, Malawi, Malaysia, Mali, M…	Andaman Is., Angola, Assam, Bangladesh, Benin, Botswana, Burkina, Burundi, Cambodia, Cameroon, Caprivi Strip, Central African Repu, Chad, China South-Central, China Southeast, Congo, East Himalaya, Equatorial Guinea, Eritrea, Ethiopia, Gabon, Gambia, Ghana, Guinea, Guinea-Bissau, Gulf of Guinea Is., India, Ivory Coast, Kenya, Laos, Liberia, Madagascar, Malawi, Malaya, Mali, Mauritania, Mozambique…	Bolivia, Brazil, Colombia, Costa Rica, Ecuador, El Salvador, French Guiana, Honduras, Mexico, Nicaragua, Panama, Puerto Rico, United States	Bolivia, Brazil North, Brazil Northeast, Brazil Southeast, Brazil West-Central, Colombia, Costa Rica, Ecuador, El Salvador, Florida, French Guiana, Honduras, Mexico Southwest, Nicaragua, Panama, Puerto Rico	52558-1	http://www.plantsoftheworldonline.org/taxon/urn:lsid:ipni.org:names:52558-1
Acanthaceae	Pararuellia	sumatrensis	Pararuellia sumatrensis	(C.B.Clarke) Bremek. & Nann.-Bremek.	Pararuellia sumatrensis (C.B.Clarke) Bremek. & Nann.-Bremek.	Verh. Kon. Ned. Akad. Wetensch., Afd. Natuurk., Sect. 2, 45(1): 27 (1948)	Indonesia, Malaysia	Malaya, Sumatera	unknown	unknown	52837-1	http://www.plantsoftheworldonline.org/taxon/urn:lsid:ipni.org:names:52837-1
Acanthaceae	Phialacanthus	major	Phialacanthus major	C.B.Clarke	Phialacanthus major C.B.Clarke	J. Asiat. Soc. Bengal, Pt. 2, Nat. Hist. 74: 669 (1908)	Malaysia	Malaya	unknown	unknown	53028-1	http://www.plantsoftheworldonline.org/taxon/urn:lsid:ipni.org:names:53028-1
Acanthaceae	Phialacanthus	minor	Phialacanthus minor	C.B.Clarke	Phialacanthus minor C.B.Clarke	J. Asiat. Soc. Bengal, Pt. 2, Nat. Hist. 74: 669 (1908)	Malaysia	Malaya	unknown	unknown	53029-1	http://www.plantsoftheworldonline.org/taxon/urn:lsid:ipni.org:names:53029-1
Acanthaceae	Phialacanthus	pauper	Phialacanthus pauper	(C.B.Clarke) Bremek.	Phialacanthus pauper (C.B.Clarke) Bremek.	Reinwardtia 3: 256 (1955)	Malaysia	Malaya	unknown	unknown	53030-1	http://www.plantsoftheworldonline.org/taxon/urn:lsid:ipni.org:names:53030-1
Acanthaceae	Phialacanthus	wrayi	Phialacanthus wrayi	C.B.Clarke	Phialacanthus wrayi C.B.Clarke	J. Asiat. Soc. Bengal, Pt. 2, Nat. Hist. 74: 668 (1908)	Malaysia	Malaya	unknown	unknown	53031-1	http://www.plantsoftheworldonline.org/taxon/urn:lsid:ipni.org:names:53031-1
Acanthaceae	Phlogacanthus	brevis	Phlogacanthus brevis	C.B.Clarke	Phlogacanthus brevis C.B.Clarke	J. Asiat. Soc. Bengal, Pt. 2, Nat. Hist. 74: 665 (1908)	Malaysia	Malaya	unknown	unknown	53050-1	http://www.plantsoftheworldonline.org/taxon/urn:lsid:ipni.org:names:53050-1
Acanthaceae	Phlogacanthus	magnus	Phlogacanthus magnus	(C.B.Clarke) Y.F.Deng	Phlogacanthus magnus (C.B.Clarke) Y.F.Deng	Gard. Bull. Singapore 66: 122 (2014)	Malaysia	Malaya	unknown	unknown	77145379-1	http://www.plantsoftheworldonline.org/taxon/urn:lsid:ipni.org:names:77145379-1
Acanthaceae	Pseuderanthemum	breviflos	Pseuderanthemum breviflos	(C.B.Clarke) Ridl.	Pseuderanthemum breviflos (C.B.Clarke) Ridl.	Fl. Malay Penins. 2: 590 (1923)	Malaysia	Malaya	unknown	unknown	53208-1	http://www.plantsoftheworldonline.org/taxon/urn:lsid:ipni.org:names:53208-1
Acanthaceae	Pseuderanthemum	candidum	Pseuderanthemum candidum	(Ridl.) Ridl.	Pseuderanthemum candidum (Ridl.) Ridl.	Fl. Malay Penins. 2: 590 (1923)	Malaysia	Malaya	unknown	unknown	53210-1	http://www.plantsoftheworldonline.org/taxon/urn:lsid:ipni.org:names:53210-1
Acanthaceae	Pseuderanthemum	caudifolium	Pseuderanthemum caudifolium	(C.B.Clarke) Ridl.	Pseuderanthemum caudifolium (C.B.Clarke) Ridl.	Fl. Malay Penins. 2: 590 (1923)	Malaysia	Malaya	unknown	unknown	53212-1	http://www.plantsoftheworldonline.org/taxon/urn:lsid:ipni.org:names:53212-1
Acanthaceae	Pseuderanthemum	confusum	Pseuderanthemum confusum	Merr.	Pseuderanthemum confusum Merr.	Philipp. J. Sci. 30: 427 (1926)	Indonesia, Malaysia, Philippines	Borneo, Philippines	unknown	unknown	53220-1	http://www.plantsoftheworldonline.org/taxon/urn:lsid:ipni.org:names:53220-1
Acanthaceae	Pseuderanthemum	crenulatum	Pseuderanthemum crenulatum	(Wall. ex Lindl.) Radlk.	Pseuderanthemum crenulatum (Wall. ex Lindl.) Radlk.	Sitzungsber. Math.-Phys. Cl. Konigl. Bayer. Akad. Wiss. Munchen 13: 286 (1884 publ. 1883)	Bangladesh, Cambodia, China, India, Indonesia, Indonesia, Malaysia, Laos, Malaysia, Myanmar, Thailand, Vietnam	Assam, Bangladesh, Borneo, Cambodia, China South-Central, China Southeast, Jawa, Laos, Malaya, Myanmar, Thailand, Vietnam	unknown	unknown	53227-1	http://www.plantsoftheworldonline.org/taxon/urn:lsid:ipni.org:names:53227-1
Acanthaceae	Pseuderanthemum	graciliflorum	Pseuderanthemum graciliflorum	(Nees) Ridl.	Pseuderanthemum graciliflorum (Nees) Ridl.	Fl. Malay Penins. 2: 591 (1923)	Indonesia, Laos, Malaysia, Myanmar, Philippines, Thailand, Vietnam	Jawa, Laos, Malaya, Myanmar, Philippines, Thailand, Vietnam	unknown	unknown	53251-1	http://www.plantsoftheworldonline.org/taxon/urn:lsid:ipni.org:names:53251-1
Acanthaceae	Pseuderanthemum	hirtipistillum	Pseuderanthemum hirtipistillum	(C.B.Clarke) Ridl.	Pseuderanthemum hirtipistillum (C.B.Clarke) Ridl.	Fl. Malay Penins. 2: 589 (1923)	Malaysia	Malaya	unknown	unknown	53259-1	http://www.plantsoftheworldonline.org/taxon/urn:lsid:ipni.org:names:53259-1
Acanthaceae	Pseuderanthemum	kingii	Pseuderanthemum kingii	(C.B.Clarke) Ridl.	Pseuderanthemum kingii (C.B.Clarke) Ridl.	Fl. Malay Penins. 2: 591 (1923)	Malaysia	Malaya	unknown	unknown	53271-1	http://www.plantsoftheworldonline.org/taxon/urn:lsid:ipni.org:names:53271-1
Acanthaceae	Pseuderanthemum	latifolium	Pseuderanthemum latifolium	(Vahl) B.Hansen	Pseuderanthemum latifolium (Vahl) B.Hansen	Nordic J. Bot. 9: 213 (1989)	Bangladesh, Bhutan, India, Cambodia, China, India, Indonesia, Malaysia, Laos, Malaysia, Myanmar, Nepal, Sri Lanka, Thailand, Vietnam	Assam, Bangladesh, Borneo, Cambodia, China South-Central, China Southeast, East Himalaya, Hainan, India, Laos, Malaya, Myanmar, Nepal, Sri Lanka, Thailand, Vietnam	unknown	unknown	947004-1	http://www.plantsoftheworldonline.org/taxon/urn:lsid:ipni.org:names:947004-1
Acanthaceae	Pseuderanthemum	lilacinum	Pseuderanthemum lilacinum	Stapf	Pseuderanthemum lilacinum Stapf	Bot. Mag. 138: t. 8446 (1912)	Malaysia	Malaya	unknown	unknown	53281-1	http://www.plantsoftheworldonline.org/taxon/urn:lsid:ipni.org:names:53281-1
Acanthaceae	Pseuderanthemum	polyanthum	Pseuderanthemum polyanthum	(C.B.Clarke ex Oliv.) Merr.	Pseuderanthemum polyanthum (C.B.Clarke ex Oliv.) Merr.	Brittonia 4: 175 (1941)	China, India, Malaysia, Myanmar, Thailand, Vietnam	Assam, China South-Central, China Southeast, Malaya, Myanmar, Thailand, Vietnam	unknown	unknown	53315-1	http://www.plantsoftheworldonline.org/taxon/urn:lsid:ipni.org:names:53315-1
Acanthaceae	Pseuderanthemum	selangorense	Pseuderanthemum selangorense	(C.B.Clarke) Ridl.	Pseuderanthemum selangorense (C.B.Clarke) Ridl.	Fl. Malay Penins. 2: 590 (1923)	Malaysia	Malaya	unknown	unknown	53327-1	http://www.plantsoftheworldonline.org/taxon/urn:lsid:ipni.org:names:53327-1
Acanthaceae	Pseuderanthemum	sylvestre	Pseuderanthemum sylvestre	Ridl.	Pseuderanthemum sylvestre Ridl.	Fl. Malay Penins. 2: 591 (1923)	Malaysia	Malaya	unknown	unknown	53340-1	http://www.plantsoftheworldonline.org/taxon/urn:lsid:ipni.org:names:53340-1
Acanthaceae	Pseuderanthemum	teijsmannii	Pseuderanthemum teijsmannii	(T.Anderson) Stapf	Pseuderanthemum teijsmannii (T.Anderson) Stapf	Bot. Mag. 138: t. 8446 (1912)	China, Malaysia, Thailand	China South-Central, Malaya, Thailand	unknown	unknown	53341-1	http://www.plantsoftheworldonline.org/taxon/urn:lsid:ipni.org:names:53341-1
Acanthaceae	Ptyssiglottis	auriculata	Ptyssiglottis auriculata	Hallier f.	Ptyssiglottis auriculata Hallier f.	Ann. Jard. Bot. Buitenzorg 13: 292 (1896)	Indonesia, Malaysia	Borneo	unknown	unknown	53467-1	http://www.plantsoftheworldonline.org/taxon/urn:lsid:ipni.org:names:53467-1
Acanthaceae	Ptyssiglottis	caudata	Ptyssiglottis caudata	(Stapf) B.Hansen	Ptyssiglottis caudata (Stapf) B.Hansen	Opera Bot. 116: 46 (1992)	Indonesia, Malaysia	Borneo	unknown	unknown	969652-1	http://www.plantsoftheworldonline.org/taxon/urn:lsid:ipni.org:names:969652-1
Acanthaceae	Ptyssiglottis	chrysea	Ptyssiglottis chrysea	Ridl.	Ptyssiglottis chrysea Ridl.	Fl. Malay Penins. 2: 605 (1923)	Malaysia	Malaya	unknown	unknown	53469-1	http://www.plantsoftheworldonline.org/taxon/urn:lsid:ipni.org:names:53469-1
Acanthaceae	Ptyssiglottis	creaghii	Ptyssiglottis creaghii	(Stapf) B.Hansen	Ptyssiglottis creaghii (Stapf) B.Hansen	Opera Bot. 116: 50 (1992)	Indonesia, Malaysia	Borneo	unknown	unknown	969654-1	http://www.plantsoftheworldonline.org/taxon/urn:lsid:ipni.org:names:969654-1
Acanthaceae	Ptyssiglottis	cuprea	Ptyssiglottis cuprea	(Ridl.) B.Hansen	Ptyssiglottis cuprea (Ridl.) B.Hansen	Opera Bot. 116: 40 (1992)	Malaysia	Malaya	unknown	unknown	969649-1	http://www.plantsoftheworldonline.org/taxon/urn:lsid:ipni.org:names:969649-1
Acanthaceae	Ptyssiglottis	decurrens	Ptyssiglottis decurrens	B.Hansen	Ptyssiglottis decurrens B.Hansen	Opera Bot. 116: 37 (1992)	Indonesia, Malaysia	Borneo	unknown	unknown	968800-1	http://www.plantsoftheworldonline.org/taxon/urn:lsid:ipni.org:names:968800-1
Acanthaceae	Ptyssiglottis	densiflora	Ptyssiglottis densiflora	(C.B.Clarke) Ridl.	Ptyssiglottis densiflora (C.B.Clarke) Ridl.	Fl. Malay Penins. 2: 604 (1923)	Malaysia	Malaya	unknown	unknown	53472-1	http://www.plantsoftheworldonline.org/taxon/urn:lsid:ipni.org:names:53472-1
Acanthaceae	Ptyssiglottis	dulcamarioides	Ptyssiglottis dulcamarioides	(Stapf) B.Hansen	Ptyssiglottis dulcamarioides (Stapf) B.Hansen	Opera Bot. 116: 47 (1992)	Indonesia, Malaysia	Borneo	unknown	unknown	969653-1	http://www.plantsoftheworldonline.org/taxon/urn:lsid:ipni.org:names:969653-1
Acanthaceae	Ptyssiglottis	fusca	Ptyssiglottis fusca	B.Hansen	Ptyssiglottis fusca B.Hansen	Opera Bot. 116: 39 (1992)	Indonesia, Malaysia	Borneo	unknown	unknown	968801-1	http://www.plantsoftheworldonline.org/taxon/urn:lsid:ipni.org:names:968801-1
Acanthaceae	Ptyssiglottis	gibbsiae	Ptyssiglottis gibbsiae	S.Moore	Ptyssiglottis gibbsiae S.Moore	J. Linn. Soc., Bot. 42: 122 (1914)	Indonesia, Malaysia	Borneo	unknown	unknown	53477-1	http://www.plantsoftheworldonline.org/taxon/urn:lsid:ipni.org:names:53477-1
Acanthaceae	Ptyssiglottis	granulata	Ptyssiglottis granulata	(Stapf) B.Hansen	Ptyssiglottis granulata (Stapf) B.Hansen	Opera Bot. 116: 50 (1992)	Indonesia, Malaysia	Borneo	unknown	unknown	969655-1	http://www.plantsoftheworldonline.org/taxon/urn:lsid:ipni.org:names:969655-1
Acanthaceae	Ptyssiglottis	hallieri	Ptyssiglottis hallieri	Valeton	Ptyssiglottis hallieri Valeton	Icon. Bogor. 3: t. 252 (1908)	Indonesia, Malaysia	Borneo	unknown	unknown	53478-1	http://www.plantsoftheworldonline.org/taxon/urn:lsid:ipni.org:names:53478-1
Acanthaceae	Ptyssiglottis	hirsuta	Ptyssiglottis hirsuta	Hallier f.	Ptyssiglottis hirsuta Hallier f.	Nova Acta Acad. Caes. Leop.-Carol. German. Nat. Cur. 70: 217 (1898)	Indonesia, Malaysia	Borneo	unknown	unknown	53479-1	http://www.plantsoftheworldonline.org/taxon/urn:lsid:ipni.org:names:53479-1
Acanthaceae	Ptyssiglottis	isophylla	Ptyssiglottis isophylla	(C.B.Clarke) B.Hansen	Ptyssiglottis isophylla (C.B.Clarke) B.Hansen	Nordic J. Bot. 9: 214 (1989)	Malaysia	Malaya	unknown	unknown	947007-1	http://www.plantsoftheworldonline.org/taxon/urn:lsid:ipni.org:names:947007-1
Acanthaceae	Ptyssiglottis	kunthiana	Ptyssiglottis kunthiana	(Nees) B.Hansen	Ptyssiglottis kunthiana (Nees) B.Hansen	Nordic J. Bot. 9: 214 (1989)	Cambodia, Indonesia, Indonesia, Malaysia, Laos, Malaysia, Philippines, Thailand, Vietnam	Borneo, Cambodia, Jawa, Laos, Malaya, Philippines, Sumatera, Thailand, Vietnam	unknown	unknown	947006-1	http://www.plantsoftheworldonline.org/taxon/urn:lsid:ipni.org:names:947006-1
Acanthaceae	Ptyssiglottis	lanceolata	Ptyssiglottis lanceolata	Hallier f.	Ptyssiglottis lanceolata Hallier f.	Nova Acta Acad. Caes. Leop.-Carol. German. Nat. Cur. 70: 221 (1898)	Indonesia, Malaysia	Borneo	unknown	unknown	53480-1	http://www.plantsoftheworldonline.org/taxon/urn:lsid:ipni.org:names:53480-1
Acanthaceae	Ptyssiglottis	maxima	Ptyssiglottis maxima	Valeton	Ptyssiglottis maxima Valeton	Icon. Bogor. 3: t. 251 (1908)	Indonesia, Malaysia	Borneo	unknown	unknown	53484-1	http://www.plantsoftheworldonline.org/taxon/urn:lsid:ipni.org:names:53484-1
Acanthaceae	Ptyssiglottis	nigrescens	Ptyssiglottis nigrescens	(Merr.) B.Hansen	Ptyssiglottis nigrescens (Merr.) B.Hansen	Opera Bot. 116: 40 (1992)	Indonesia, Malaysia	Borneo	unknown	unknown	969647-1	http://www.plantsoftheworldonline.org/taxon/urn:lsid:ipni.org:names:969647-1
Acanthaceae	Ptyssiglottis	peranthera	Ptyssiglottis peranthera	(Bremek.) B.Hansen	Ptyssiglottis peranthera (Bremek.) B.Hansen	Opera Bot. 116: 46 (1992)	Indonesia, Malaysia	Borneo	unknown	unknown	969651-1	http://www.plantsoftheworldonline.org/taxon/urn:lsid:ipni.org:names:969651-1
Acanthaceae	Ptyssiglottis	psychotriifolia	Ptyssiglottis psychotriifolia	(Stapf) B.Hansen	Ptyssiglottis psychotriifolia (Stapf) B.Hansen	Opera Bot. 116: 39 (1992)	Indonesia, Malaysia	Borneo	unknown	unknown	969646-1	http://www.plantsoftheworldonline.org/taxon/urn:lsid:ipni.org:names:969646-1
Acanthaceae	Ptyssiglottis	pubescens	Ptyssiglottis pubescens	B.Hansen	Ptyssiglottis pubescens B.Hansen	Opera Bot. 116: 34 (1992)	Indonesia, Malaysia	Borneo	unknown	unknown	968799-1	http://www.plantsoftheworldonline.org/taxon/urn:lsid:ipni.org:names:968799-1
Acanthaceae	Ptyssiglottis	radicans	Ptyssiglottis radicans	(C.B.Clarke) S.Moore	Ptyssiglottis radicans (C.B.Clarke) S.Moore	J. Bot. 1922: 358 (1922)	Malaysia	Malaya	unknown	unknown	77222089-1	http://www.plantsoftheworldonline.org/taxon/urn:lsid:ipni.org:names:77222089-1
Acanthaceae	Ptyssiglottis	rubrolutea	Ptyssiglottis rubrolutea	Ridl.	Ptyssiglottis rubrolutea Ridl.	Fl. Malay Penins. 2: 605 (1923)	Malaysia	Malaya	unknown	unknown	53490-1	http://www.plantsoftheworldonline.org/taxon/urn:lsid:ipni.org:names:53490-1
Acanthaceae	Ptyssiglottis	salicifolia	Ptyssiglottis salicifolia	(Stapf) B.Hansen	Ptyssiglottis salicifolia (Stapf) B.Hansen	Opera Bot. 116: 40 (1992)	Indonesia, Malaysia	Borneo	unknown	unknown	969648-1	http://www.plantsoftheworldonline.org/taxon/urn:lsid:ipni.org:names:969648-1
Acanthaceae	Ptyssiglottis	staminodifera	Ptyssiglottis staminodifera	B.Hansen	Ptyssiglottis staminodifera B.Hansen	Opera Bot. 116: 49 (1992)	Indonesia, Malaysia	Borneo	unknown	unknown	968804-1	http://www.plantsoftheworldonline.org/taxon/urn:lsid:ipni.org:names:968804-1
Acanthaceae	Ptyssiglottis	subcordata	Ptyssiglottis subcordata	S.Moore	Ptyssiglottis subcordata S.Moore	J. Bot. 60: 358 (1922)	Malaysia	Malaya	unknown	unknown	53492-1	http://www.plantsoftheworldonline.org/taxon/urn:lsid:ipni.org:names:53492-1
Acanthaceae	Rhinacanthus	nasutus	Rhinacanthus nasutus	(L.) Kurz	Rhinacanthus nasutus (L.) Kurz	J. Asiat. Soc. Bengal, Pt. 2, Nat. Hist. 39: 79 (1870)	Bangladesh, Cambodia, India, Laos, Malaysia, Myanmar, Philippines, Sri Lanka, Thailand, Vietnam	Bangladesh, Cambodia, India, Laos, Malaya, Myanmar, Philippines, Sri Lanka, Thailand, Vietnam	Angola, China, Mauritius, Reunion	Angola, China South-Central, China Southeast, Hainan, Mauritius, Reunion	53554-1	http://www.plantsoftheworldonline.org/taxon/urn:lsid:ipni.org:names:53554-1
Acanthaceae	Rostellularia	procumbens	Rostellularia procumbens	(L.) Nees	Rostellularia procumbens (L.) Nees	A.P.de Candolle, Prodr. 11: 371 (1847)	Andaman Is., Bangladesh, Bhutan, India, Cambodia, China, India, India, Pakistan, Indonesia, Japan, Laccadive Is., Laos, Malaysia, Maldives, Myanmar, Nansei-shoto, Nepal, North Korea, South Korea, Pakistan, Philippines, Sri Lanka, Taiwan, Thailand, Vietnam	Andaman Is., Assam, Bangladesh, Cambodia, China North-Central, China South-Central, China Southeast, East Himalaya, Hainan, India, Japan, Jawa, Korea, Laccadive Is., Laos, Malaya, Maldives, Myanmar, Nansei-shoto, Nepal, Pakistan, Philippines, Sri Lanka, Sulawesi, Sumatera, Taiwan, Thailand, Tibet, Vietnam, West Himalaya	unknown	unknown	53735-1	http://www.plantsoftheworldonline.org/taxon/urn:lsid:ipni.org:names:53735-1
Acanthaceae	Ruellia	borneensis	Ruellia borneensis	(S.Moore) E.A.Tripp & I.Darbysh.	Ruellia borneensis (S.Moore) E.A.Tripp & I.Darbysh.	Syst. Bot. 42: 479 (2017)	Indonesia, Malaysia	Borneo	unknown	unknown	77167308-1	http://www.plantsoftheworldonline.org/taxon/urn:lsid:ipni.org:names:77167308-1
Acanthaceae	Ruellia	malasica	Ruellia malasica	(C.B.Clarke) J.B.Imlay	Ruellia malasica (C.B.Clarke) J.B.Imlay	Bull. Misc. Inform. Kew 1939: 112 (1939)	Malaysia	Malaya	unknown	unknown	54293-1	http://www.plantsoftheworldonline.org/taxon/urn:lsid:ipni.org:names:54293-1
Acanthaceae	Ruellia	prostrata	Ruellia prostrata	Poir.	Ruellia prostrata Poir.	J.B.A.M.de Lamarck, Encycl. 6: 349 (1804)	Angola, Bangladesh, Botswana, Central African Republic, Christmas I., Eritrea, Ethiopia, India, Indonesia, Indonesia, Papua New Guinea, Kenya, Laccadive Is., Madagascar, Malawi, Malaysia, Mozambique, Namibia, New Caledonia, Oman, Pakistan, Papua New Guinea, Solomon Islands, Samoa, Saudi Arabia, Somalia, South Africa, Sri Lanka, Sudan, Swaziland, Tanzania, Uganda, Vanuatu, Wallis-Futuna Is., Yemen…	Bangladesh, Botswana, Cabinda, Caprivi Strip, Central African Repu, Christmas I., Eritrea, Ethiopia, India, Jawa, Kenya, Laccadive Is., Madagascar, Malawi, Malaya, Mozambique, Namibia, New Caledonia, New Guinea, Northern Provinces, Oman, Pakistan, Samoa, Saudi Arabia, Solomon Is., Somalia, Sri Lanka, Sudan, Swaziland, Tanzania, Uganda, Vanuatu, Wallis-Futuna Is., Yemen, Zambia, Zimbabwe	Cook Is., Guyana, India, Tokelau-Manihiki, United States	Assam, Cook Is., Guyana, Hawaii, Tokelau-Manihiki	54453-1	http://www.plantsoftheworldonline.org/taxon/urn:lsid:ipni.org:names:54453-1
Acanthaceae	Ruellia	repens	Ruellia repens	L.	Ruellia repens L.	Mant. Pl.: 89 (1767)	Cambodia, China, Malaysia, Myanmar, Philippines, Taiwan, Thailand, Vietnam	Cambodia, China South-Central, China Southeast, Hainan, Malaya, Myanmar, Philippines, Taiwan, Thailand, Vietnam	Caroline Is.	Caroline Is.	54502-1	http://www.plantsoftheworldonline.org/taxon/urn:lsid:ipni.org:names:54502-1
Acanthaceae	Rungia	minutiflora	Rungia minutiflora	C.B.Clarke	Rungia minutiflora C.B.Clarke	J. Asiat. Soc. Bengal, Pt. 2, Nat. Hist. 74: 698 (1908)	Malaysia, Thailand	Malaya, Thailand	unknown	unknown	54793-1	http://www.plantsoftheworldonline.org/taxon/urn:lsid:ipni.org:names:54793-1
Acanthaceae	Rungia	pectinata	Rungia pectinata	(L.) Nees	Rungia pectinata (L.) Nees	A.P.de Candolle, Prodr. 11: 470 (1847)	Andaman Is., Bangladesh, Bhutan, India, Cambodia, China, India, India, Pakistan, Indonesia, Laccadive Is., Laos, Malaysia, Maldives, Myanmar, Nepal, Oman, Sri Lanka, Thailand, Vietnam, Yemen	Andaman Is., Assam, Bangladesh, Cambodia, China South-Central, China Southeast, East Himalaya, Hainan, India, Jawa, Laccadive Is., Laos, Malaya, Maldives, Myanmar, Nepal, Oman, Sri Lanka, Thailand, Vietnam, West Himalaya, Yemen	unknown	unknown	54799-1	http://www.plantsoftheworldonline.org/taxon/urn:lsid:ipni.org:names:54799-1
Acanthaceae	Rungia	purpurascens	Rungia purpurascens	(Ridl.) B.Hansen	Rungia purpurascens (Ridl.) B.Hansen	Nordic J. Bot. 9: 212 (1989)	Malaysia, Thailand	Malaya, Thailand	unknown	unknown	947000-1	http://www.plantsoftheworldonline.org/taxon/urn:lsid:ipni.org:names:947000-1
Acanthaceae	Rungia	selangorensis	Rungia selangorensis	(C.B.Clarke) B.Hansen	Rungia selangorensis (C.B.Clarke) B.Hansen	Nordic J. Bot. 9: 213 (1989)	Malaysia	Malaya	unknown	unknown	947001-1	http://www.plantsoftheworldonline.org/taxon/urn:lsid:ipni.org:names:947001-1
Acanthaceae	Rungia	vegeta	Rungia vegeta	(Ridl.) B.Hansen	Rungia vegeta (Ridl.) B.Hansen	Nordic J. Bot. 9: 213 (1989)	Malaysia	Malaya	unknown	unknown	947003-1	http://www.plantsoftheworldonline.org/taxon/urn:lsid:ipni.org:names:947003-1
Acanthaceae	Staurogyne	arcuata	Staurogyne arcuata	C.B.Clarke	Staurogyne arcuata C.B.Clarke	J. Asiat. Soc. Bengal, Pt. 2, Nat. Hist. 74: 640 (1908)	Malaysia	Malaya	unknown	unknown	55192-1	http://www.plantsoftheworldonline.org/taxon/urn:lsid:ipni.org:names:55192-1
Acanthaceae	Staurogyne	axillaris	Staurogyne axillaris	S.Moore	Staurogyne axillaris S.Moore	J. Linn. Soc., Bot. 42: 118 (1914)	Indonesia, Malaysia	Borneo	unknown	unknown	55197-1	http://www.plantsoftheworldonline.org/taxon/urn:lsid:ipni.org:names:55197-1
Acanthaceae	Staurogyne	burbidgei	Staurogyne burbidgei	C.B.Clarke ex Bremek.	Staurogyne burbidgei C.B.Clarke ex Bremek.	Reinwardtia 3: 228 (1955)	Indonesia, Malaysia	Borneo	unknown	unknown	55210-1	http://www.plantsoftheworldonline.org/taxon/urn:lsid:ipni.org:names:55210-1
Acanthaceae	Staurogyne	comosa	Staurogyne comosa	Kuntze	Staurogyne comosa Kuntze	Revis. Gen. Pl. 2: 497 (1891)	Malaysia	Malaya	unknown	unknown	55218-1	http://www.plantsoftheworldonline.org/taxon/urn:lsid:ipni.org:names:55218-1
Acanthaceae	Staurogyne	condensata	Staurogyne condensata	(Ridl.) Bremek.	Staurogyne condensata (Ridl.) Bremek.	Reinwardtia 3: 206 (1955)	Malaysia	Malaya	unknown	unknown	55221-1	http://www.plantsoftheworldonline.org/taxon/urn:lsid:ipni.org:names:55221-1
Acanthaceae	Staurogyne	dasyphylla	Staurogyne dasyphylla	Bremek.	Staurogyne dasyphylla Bremek.	Reinwardtia 3: 229 (1955)	Indonesia, Malaysia	Borneo	unknown	unknown	55227-1	http://www.plantsoftheworldonline.org/taxon/urn:lsid:ipni.org:names:55227-1
Acanthaceae	Staurogyne	griffithiana	Staurogyne griffithiana	(Nees) Kuntze	Staurogyne griffithiana (Nees) Kuntze	Revis. Gen. Pl. 2: 497 (1891)	Indonesia, Malaysia, Thailand	Malaya, Sumatera, Thailand	unknown	unknown	55251-1	http://www.plantsoftheworldonline.org/taxon/urn:lsid:ipni.org:names:55251-1
Acanthaceae	Staurogyne	havilandii	Staurogyne havilandii	C.B.Clarke ex Bremek.	Staurogyne havilandii C.B.Clarke ex Bremek.	Reinwardtia 3: 186 (1955)	Indonesia, Malaysia	Borneo	unknown	unknown	55253-1	http://www.plantsoftheworldonline.org/taxon/urn:lsid:ipni.org:names:55253-1
Acanthaceae	Staurogyne	humifusa	Staurogyne humifusa	Bremek.	Staurogyne humifusa Bremek.	Reinwardtia 3: 231 (1955)	Indonesia, Malaysia	Borneo	unknown	unknown	55257-1	http://www.plantsoftheworldonline.org/taxon/urn:lsid:ipni.org:names:55257-1
Acanthaceae	Staurogyne	jaheri	Staurogyne jaheri	Bremek.	Staurogyne jaheri Bremek.	Reinwardtia 3: 211 (1955)	Indonesia, Malaysia	Borneo	unknown	unknown	55263-1	http://www.plantsoftheworldonline.org/taxon/urn:lsid:ipni.org:names:55263-1
Acanthaceae	Staurogyne	kinabaluensis	Staurogyne kinabaluensis	Bremek.	Staurogyne kinabaluensis Bremek.	Reinwardtia 3: 212 (1955)	Indonesia, Malaysia	Borneo	unknown	unknown	55267-1	http://www.plantsoftheworldonline.org/taxon/urn:lsid:ipni.org:names:55267-1
Acanthaceae	Staurogyne	kingiana	Staurogyne kingiana	C.B.Clarke	Staurogyne kingiana C.B.Clarke	J. Asiat. Soc. Bengal, Pt. 2, Nat. Hist. 74: 637 (1908)	Malaysia	Malaya	unknown	unknown	55268-1	http://www.plantsoftheworldonline.org/taxon/urn:lsid:ipni.org:names:55268-1
Acanthaceae	Staurogyne	lanceolata	Staurogyne lanceolata	(Blume) Kuntze	Staurogyne lanceolata (Blume) Kuntze	Revis. Gen. Pl. 2: 497 (1891)	Andaman Is., Bangladesh, Cambodia, Laos, Malaysia, Myanmar, Nicobar Is., Vietnam	Andaman Is., Bangladesh, Cambodia, Laos, Malaya, Myanmar, Nicobar Is., Vietnam	unknown	unknown	55270-1	http://www.plantsoftheworldonline.org/taxon/urn:lsid:ipni.org:names:55270-1
Acanthaceae	Staurogyne	lasiobotrys	Staurogyne lasiobotrys	(Nees) Kuntze	Staurogyne lasiobotrys (Nees) Kuntze	Revis. Gen. Pl. 2: 497 (1891)	Malaysia, Myanmar, Thailand	Malaya, Myanmar, Thailand	unknown	unknown	55271-1	http://www.plantsoftheworldonline.org/taxon/urn:lsid:ipni.org:names:55271-1
Acanthaceae	Staurogyne	longispica	Staurogyne longispica	(Ridl.) Ridl.	Staurogyne longispica (Ridl.) Ridl.	Fl. Malay Penins. 2: 563 (1923)	Malaysia	Malaya	unknown	unknown	77221922-1	http://www.plantsoftheworldonline.org/taxon/urn:lsid:ipni.org:names:77221922-1
Acanthaceae	Staurogyne	malaccensis	Staurogyne malaccensis	C.B.Clarke	Staurogyne malaccensis C.B.Clarke	J. Asiat. Soc. Bengal, Pt. 2, Nat. Hist. 74: 636 (1908)	Cambodia, Indonesia, Laos, Malaysia, Myanmar, Thailand, Vietnam	Cambodia, Jawa, Laos, Malaya, Myanmar, Thailand, Vietnam	unknown	unknown	55288-1	http://www.plantsoftheworldonline.org/taxon/urn:lsid:ipni.org:names:55288-1
Acanthaceae	Staurogyne	merguensis	Staurogyne merguensis	(T.Anderson) Kuntze	Staurogyne merguensis (T.Anderson) Kuntze	Revis. Gen. Pl. 2: 497 (1891)	Malaysia, Myanmar, Thailand, Vietnam	Malaya, Myanmar, Thailand, Vietnam	unknown	unknown	55291-1	http://www.plantsoftheworldonline.org/taxon/urn:lsid:ipni.org:names:55291-1
Acanthaceae	Staurogyne	racemosa	Staurogyne racemosa	(Roxb.) Kuntze	Staurogyne racemosa (Roxb.) Kuntze	Revis. Gen. Pl. 2: 497 (1891)	Cambodia, Malaysia, Myanmar	Cambodia, Malaya, Myanmar	unknown	unknown	55317-1	http://www.plantsoftheworldonline.org/taxon/urn:lsid:ipni.org:names:55317-1
Acanthaceae	Staurogyne	ranaiensis	Staurogyne ranaiensis	Bremek.	Staurogyne ranaiensis Bremek.	Reinwardtia 3: 185 (1955)	Indonesia, Malaysia	Borneo	unknown	unknown	55318-1	http://www.plantsoftheworldonline.org/taxon/urn:lsid:ipni.org:names:55318-1
Acanthaceae	Staurogyne	sandakanica	Staurogyne sandakanica	Bremek.	Staurogyne sandakanica Bremek.	Reinwardtia 3: 240 (1955)	Indonesia, Malaysia	Borneo	unknown	unknown	55324-1	http://www.plantsoftheworldonline.org/taxon/urn:lsid:ipni.org:names:55324-1
Acanthaceae	Staurogyne	scopulicola	Staurogyne scopulicola	Kiew	Staurogyne scopulicola Kiew	Malayan Nat. J. 43: 245 (1990)	Malaysia	Malaya	unknown	unknown	940320-1	http://www.plantsoftheworldonline.org/taxon/urn:lsid:ipni.org:names:940320-1
Acanthaceae	Staurogyne	setigera	Staurogyne setigera	(Nees) Kuntze	Staurogyne setigera (Nees) Kuntze	Revis. Gen. Pl. 2: 497 (1891)	Indonesia, Indonesia, Malaysia, Malaysia, Philippines, Thailand	Borneo, Malaya, Philippines, Sumatera, Thailand	unknown	unknown	55328-1	http://www.plantsoftheworldonline.org/taxon/urn:lsid:ipni.org:names:55328-1
Acanthaceae	Staurogyne	subglabra	Staurogyne subglabra	C.B.Clarke	Staurogyne subglabra C.B.Clarke	J. Asiat. Soc. Bengal, Pt. 2, Nat. Hist. 74: 640 (1908)	Malaysia	Malaya	unknown	unknown	55345-1	http://www.plantsoftheworldonline.org/taxon/urn:lsid:ipni.org:names:55345-1
Acanthaceae	Staurogyne	viscida	Staurogyne viscida	(Ridl.) Bremek.	Staurogyne viscida (Ridl.) Bremek.	Reinwardtia 3: 169 (1955)	Malaysia	Malaya	unknown	unknown	55356-1	http://www.plantsoftheworldonline.org/taxon/urn:lsid:ipni.org:names:55356-1
Acanthaceae	Stenothyrsus	ridleyi	Stenothyrsus ridleyi	C.B.Clarke	Stenothyrsus ridleyi C.B.Clarke	J. Asiat. Soc. Bengal, Pt. 2, Nat. Hist. 74: 651 (1908)	Malaysia	Malaya	unknown	unknown	55481-1	http://www.plantsoftheworldonline.org/taxon/urn:lsid:ipni.org:names:55481-1
Acanthaceae	Strobilanthes	albostriata	Strobilanthes albostriata	Ridl.	Strobilanthes albostriata Ridl.	J. Fed. Malay States Mus. 4: 54 (1909)	Malaysia	Malaya	unknown	unknown	55529-1	http://www.plantsoftheworldonline.org/taxon/urn:lsid:ipni.org:names:55529-1
Acanthaceae	Strobilanthes	alboviridis	Strobilanthes alboviridis	J.B.Imlay	Strobilanthes alboviridis J.B.Imlay	Bull. Misc. Inform. Kew 1939: 117 (1939)	Indonesia, Malaysia, Thailand	Malaya, Sumatera, Thailand	unknown	unknown	55528-1	http://www.plantsoftheworldonline.org/taxon/urn:lsid:ipni.org:names:55528-1
Acanthaceae	Strobilanthes	antonii	Strobilanthes antonii	Elmer	Strobilanthes antonii Elmer	Leafl. Philipp. Bot. 7: 2550 (1915)	Indonesia, Malaysia, Philippines	Borneo, Philippines	unknown	unknown	55543-1	http://www.plantsoftheworldonline.org/taxon/urn:lsid:ipni.org:names:55543-1
Acanthaceae	Strobilanthes	apoensis	Strobilanthes apoensis	(Elmer) Merr.	Strobilanthes apoensis (Elmer) Merr.	Enum. Philipp. Fl. Pl. 3: 475 (1923)	Indonesia, Indonesia, East Timor, Indonesia, Malaysia, Philippines	Borneo, Jawa, Lesser Sunda Is., Philippines	unknown	unknown	55544-1	http://www.plantsoftheworldonline.org/taxon/urn:lsid:ipni.org:names:55544-1
Acanthaceae	Strobilanthes	auriculata	Strobilanthes auriculata	Nees	Strobilanthes auriculata Nees	N.Wallich, Pl. Asiat. Rar. 3: 86 (1832)	Bangladesh, Bhutan, India, Cambodia, China, India, Laos, Malaysia, Myanmar, Nepal, Pakistan, Thailand, Vietnam	Assam, Bangladesh, Cambodia, China South-Central, China Southeast, East Himalaya, Laos, Malaya, Myanmar, Nepal, Pakistan, Thailand, Vietnam	Cameroon, Cuba, Dominican Republic, Haiti, Venezuelan Antilles	Cameroon, Cuba, Dominican Republic, Haiti, Venezuelan Antilles	55560-1	http://www.plantsoftheworldonline.org/taxon/urn:lsid:ipni.org:names:55560-1
Acanthaceae	Strobilanthes	blumeana	Strobilanthes blumeana	(Nees) Y.F.Deng	Strobilanthes blumeana (Nees) Y.F.Deng	Phytotaxa 404: 205 (2019)	Indonesia, Indonesia, Malaysia, Malaysia, Philippines	Borneo, Jawa, Malaya, Philippines, Sulawesi, Sumatera	unknown	unknown	77197943-1	http://www.plantsoftheworldonline.org/taxon/urn:lsid:ipni.org:names:77197943-1
Acanthaceae	Strobilanthes	brunelloides	Strobilanthes brunelloides	(Lam.) J.R.I.Wood	Strobilanthes brunelloides (Lam.) J.R.I.Wood	Novon 23: 389 (2014)	Indonesia, Malaysia, Myanmar, Vietnam	Jawa, Malaya, Myanmar, Vietnam	unknown	unknown	77147689-1	http://www.plantsoftheworldonline.org/taxon/urn:lsid:ipni.org:names:77147689-1
Acanthaceae	Strobilanthes	collina	Strobilanthes collina	Nees	Strobilanthes collina Nees	N.Wallich, Pl. Asiat. Rar. 3: 86 (1832)	Malaysia, Thailand	Malaya, Thailand	unknown	unknown	55607-1	http://www.plantsoftheworldonline.org/taxon/urn:lsid:ipni.org:names:55607-1
Acanthaceae	Strobilanthes	cumingiana	Strobilanthes cumingiana	(Nees) Y.F.Deng & J.R.I.Wood	Strobilanthes cumingiana (Nees) Y.F.Deng & J.R.I.Wood	J. Trop. Subtrop. Bot. 18: 483 (2010)	Indonesia, Indonesia, Malaysia, Philippines, Taiwan	Borneo, Jawa, Philippines, Taiwan	unknown	unknown	77109078-1	http://www.plantsoftheworldonline.org/taxon/urn:lsid:ipni.org:names:77109078-1
Acanthaceae	Strobilanthes	echinata	Strobilanthes echinata	Nees	Strobilanthes echinata Nees	N.Wallich, Pl. Asiat. Rar. 3: 85 (1832)	Bhutan, India, Cambodia, China, India, Indonesia, Laos, Malaysia, Myanmar, Thailand, Vietnam	Assam, Cambodia, China South-Central, China Southeast, East Himalaya, Laos, Malaya, Myanmar, Sumatera, Thailand, Vietnam	unknown	unknown	55660-1	http://www.plantsoftheworldonline.org/taxon/urn:lsid:ipni.org:names:55660-1
Acanthaceae	Strobilanthes	galeopsis	Strobilanthes galeopsis	Stapf	Strobilanthes galeopsis Stapf	Trans. Linn. Soc. London, Bot. 4: 215 (1894)	Indonesia, Malaysia	Borneo	unknown	unknown	55694-1	http://www.plantsoftheworldonline.org/taxon/urn:lsid:ipni.org:names:55694-1
Acanthaceae	Strobilanthes	hirtisepala	Strobilanthes hirtisepala	C.B.Clarke	Strobilanthes hirtisepala C.B.Clarke	J. Asiat. Soc. Bengal, Pt. 2, Nat. Hist. 74: 656 (1908)	Malaysia	Malaya	unknown	unknown	55730-1	http://www.plantsoftheworldonline.org/taxon/urn:lsid:ipni.org:names:55730-1
Acanthaceae	Strobilanthes	hossei	Strobilanthes hossei	C.B.Clarke	Strobilanthes hossei C.B.Clarke	Bot. Jahrb. Syst. 41: 67 (1907)	Bangladesh, China, Indonesia, Laos, Malaysia, Myanmar, Thailand, Vietnam	Bangladesh, China South-Central, China Southeast, Laos, Malaya, Myanmar, Sumatera, Thailand, Vietnam	unknown	unknown	55735-1	http://www.plantsoftheworldonline.org/taxon/urn:lsid:ipni.org:names:55735-1
Acanthaceae	Strobilanthes	latebrosa	Strobilanthes latebrosa	Ridl.	Strobilanthes latebrosa Ridl.	J. Straits Branch Roy. Asiat. Soc. 86: 304 (1922)	Malaysia	Malaya	unknown	unknown	55776-1	http://www.plantsoftheworldonline.org/taxon/urn:lsid:ipni.org:names:55776-1
Acanthaceae	Strobilanthes	leucopogon	Strobilanthes leucopogon	Ridl.	Strobilanthes leucopogon Ridl.	J. Straits Branch Roy. Asiat. Soc. 86: 304 (1922)	Malaysia	Malaya	unknown	unknown	55783-1	http://www.plantsoftheworldonline.org/taxon/urn:lsid:ipni.org:names:55783-1
Acanthaceae	Strobilanthes	maingayi	Strobilanthes maingayi	C.B.Clarke	Strobilanthes maingayi C.B.Clarke	J.D.Hooker, Fl. Brit. India 4: 448 (1884)	Malaysia, Vietnam	Malaya, Vietnam	unknown	unknown	55802-1	http://www.plantsoftheworldonline.org/taxon/urn:lsid:ipni.org:names:55802-1
Acanthaceae	Strobilanthes	murutorum	Strobilanthes murutorum	J.R.I.Wood	Strobilanthes murutorum J.R.I.Wood	Kew Bull. 61: 6 (2006)	Indonesia, Malaysia	Borneo	unknown	unknown	77073846-1	http://www.plantsoftheworldonline.org/taxon/urn:lsid:ipni.org:names:77073846-1
Acanthaceae	Strobilanthes	pachyphylla	Strobilanthes pachyphylla	C.B.Clarke	Strobilanthes pachyphylla C.B.Clarke	J. Asiat. Soc. Bengal, Pt. 2, Nat. Hist. 74: 658 (1908)	Malaysia	Malaya	unknown	unknown	55847-1	http://www.plantsoftheworldonline.org/taxon/urn:lsid:ipni.org:names:55847-1
Acanthaceae	Strobilanthes	palawanensis	Strobilanthes palawanensis	Elmer	Strobilanthes palawanensis Elmer	Leafl. Philipp. Bot. 5: 1686 (1913)	Malaysia, Philippines	Malaya, Philippines	unknown	unknown	55849-1	http://www.plantsoftheworldonline.org/taxon/urn:lsid:ipni.org:names:55849-1
Acanthaceae	Strobilanthes	paniculata	Strobilanthes paniculata	(Nees) Miq.	Strobilanthes paniculata (Nees) Miq.	Fl. Ned. Ind. 2: 802 (1858)	Indonesia, Indonesia, East Timor, Indonesia, Malaysia, Laos, Myanmar, Thailand	Borneo, Jawa, Laos, Lesser Sunda Is., Myanmar, Sumatera, Thailand	unknown	unknown	55853-1	http://www.plantsoftheworldonline.org/taxon/urn:lsid:ipni.org:names:55853-1
Acanthaceae	Strobilanthes	pateriformis	Strobilanthes pateriformis	Lindau	Strobilanthes pateriformis Lindau	Bull. Herb. Boissier 5: 653 (1897)	China, Laos, Malaysia, Thailand, Vietnam	China South-Central, China Southeast, Hainan, Laos, Malaya, Thailand, Vietnam	unknown	unknown	55863-1	http://www.plantsoftheworldonline.org/taxon/urn:lsid:ipni.org:names:55863-1
Acanthaceae	Strobilanthes	pedicellata	Strobilanthes pedicellata	Ridl.	Strobilanthes pedicellata Ridl.	J. Fed. Malay States Mus. 4: 54 (1909)	Malaysia	Malaya	unknown	unknown	55868-1	http://www.plantsoftheworldonline.org/taxon/urn:lsid:ipni.org:names:55868-1
Acanthaceae	Strobilanthes	peninsularis	Strobilanthes peninsularis	Terao	Strobilanthes peninsularis Terao	Acta Phytotax. Geobot. 34: 123 (1983)	Malaysia, Thailand	Malaya, Thailand	unknown	unknown	903160-1	http://www.plantsoftheworldonline.org/taxon/urn:lsid:ipni.org:names:903160-1
Acanthaceae	Strobilanthes	phoenicea	Strobilanthes phoenicea	Ridl.	Strobilanthes phoenicea Ridl.	Fl. Malay Penins. 2: 575 (1923)	Malaysia	Malaya	unknown	unknown	55878-1	http://www.plantsoftheworldonline.org/taxon/urn:lsid:ipni.org:names:55878-1
Acanthaceae	Strobilanthes	reptans	Strobilanthes reptans	(G.Forst.) Moylan ex Y.F.Deng & J.R.I.Wood	Strobilanthes reptans (G.Forst.) Moylan ex Y.F.Deng & J.R.I.Wood	Fl. China 19: 390 (2011)	Australia, Caroline Is., Gilbert Is., Indonesia, Indonesia, Malaysia, Indonesia, Papua New Guinea, Malaysia, Marianas, Marshall Is., New Caledonia, Papua New Guinea, Papua New Guinea, Solomon Islands, Philippines, Tuvalu, Vanuatu	Bismarck Archipelago, Borneo, Caroline Is., Gilbert Is., Jawa, Malaya, Maluku, Marianas, Marshall Is., New Caledonia, New Guinea, Philippines, Queensland, Solomon Is., Sulawesi, Tuvalu, Vanuatu	Bhutan, India, Laos, Marquesas, Myanmar, Puerto Rico, Reunion, Society Is., Sri Lanka, Taiwan, Thailand, Tubuai Is., United States, Vietnam	East Himalaya, Florida, Hawaii, Laos, Louisiana, Marquesas, Myanmar, Puerto Rico, Reunion, Society Is., Sri Lanka, Taiwan, Thailand, Tubuai Is., Vietnam	77112369-1	http://www.plantsoftheworldonline.org/taxon/urn:lsid:ipni.org:names:77112369-1
Acanthaceae	Strobilanthes	rufescens	Strobilanthes rufescens	(Roth) T.Anderson	Strobilanthes rufescens (Roth) T.Anderson	J. Linn. Soc., Bot. 9: 472 (1867)	Bangladesh, India, Malaysia, Myanmar	Assam, Bangladesh, Malaya, Myanmar	unknown	unknown	55925-1	http://www.plantsoftheworldonline.org/taxon/urn:lsid:ipni.org:names:55925-1
Acanthaceae	Strobilanthes	ruficapillis	Strobilanthes ruficapillis	Ridl.	Strobilanthes ruficapillis Ridl.	Fl. Malay Penins. 5: 326 (1925)	Malaysia	Malaya	unknown	unknown	55926-1	http://www.plantsoftheworldonline.org/taxon/urn:lsid:ipni.org:names:55926-1
Acanthaceae	Strobilanthes	ruficaulis	Strobilanthes ruficaulis	Ridl.	Strobilanthes ruficaulis Ridl.	J. Fed. Malay States Mus. 4: 53 (1909)	Malaysia	Malaya	unknown	unknown	55927-1	http://www.plantsoftheworldonline.org/taxon/urn:lsid:ipni.org:names:55927-1
Acanthaceae	Strobilanthes	rufocapitata	Strobilanthes rufocapitata	C.B.Clarke	Strobilanthes rufocapitata C.B.Clarke	J. Asiat. Soc. Bengal, Pt. 2, Nat. Hist. 74: 657 (1908)	Malaysia	Malaya	unknown	unknown	55928-1	http://www.plantsoftheworldonline.org/taxon/urn:lsid:ipni.org:names:55928-1
Acanthaceae	Strobilanthes	rufopauper	Strobilanthes rufopauper	C.B.Clarke	Strobilanthes rufopauper C.B.Clarke	J. Asiat. Soc. Bengal, Pt. 2, Nat. Hist. 74: 657 (1908)	Malaysia	Malaya	unknown	unknown	55930-1	http://www.plantsoftheworldonline.org/taxon/urn:lsid:ipni.org:names:55930-1
Acanthaceae	Strobilanthes	rufosepalus	Strobilanthes rufosepalus	C.B.Clarke	Strobilanthes rufosepalus C.B.Clarke	J. Asiat. Soc. Bengal, Pt. 2, Nat. Hist. 74: 656 (1908)	Malaysia	Malaya	unknown	unknown	55931-1	http://www.plantsoftheworldonline.org/taxon/urn:lsid:ipni.org:names:55931-1
Acanthaceae	Strobilanthes	rufostrobilata	Strobilanthes rufostrobilata	C.B.Clarke	Strobilanthes rufostrobilata C.B.Clarke	J. Asiat. Soc. Bengal, Pt. 2, Nat. Hist. 74: 657 (1908)	Malaysia	Malaya	unknown	unknown	55932-1	http://www.plantsoftheworldonline.org/taxon/urn:lsid:ipni.org:names:55932-1
Acanthaceae	Strobilanthes	scabrida	Strobilanthes scabrida	Ridl.	Strobilanthes scabrida Ridl.	J. Fed. Malay States Mus. 4: 54 (1909)	Malaysia	Malaya	unknown	unknown	55940-1	http://www.plantsoftheworldonline.org/taxon/urn:lsid:ipni.org:names:55940-1
Acanthaceae	Strobilanthes	serpens	Strobilanthes serpens	(Nees) J.R.I.Wood & Scotland	Strobilanthes serpens (Nees) J.R.I.Wood & Scotland	Kew Bull. 76: 834 (2021)	Indonesia, Malaysia, Myanmar, Thailand	Jawa, Malaya, Myanmar, Thailand	unknown	unknown	3286289-4	http://www.plantsoftheworldonline.org/taxon/urn:lsid:ipni.org:names:3286289-4
Acanthaceae	Strobilanthes	sinuata	Strobilanthes sinuata	J.R.I.Wood	Strobilanthes sinuata J.R.I.Wood	Novon 23: 393 (2014)	Malaysia	Malaya	Trinidad-Tobago	Trinidad-Tobago	77147694-1	http://www.plantsoftheworldonline.org/taxon/urn:lsid:ipni.org:names:77147694-1
Acanthaceae	Strobilanthes	speciosa	Strobilanthes speciosa	Blume	Strobilanthes speciosa Blume	Bijdr. Fl. Ned. Ind.: 799 (1826)	Cambodia, China, Indonesia, Indonesia, Malaysia, Laos, Malaysia, Thailand	Borneo, Cambodia, China South-Central, Jawa, Laos, Malaya, Sumatera, Thailand	unknown	unknown	55956-1	http://www.plantsoftheworldonline.org/taxon/urn:lsid:ipni.org:names:55956-1
Acanthaceae	Strobilanthes	sylvestris	Strobilanthes sylvestris	Ridl.	Strobilanthes sylvestris Ridl.	J. Straits Branch Roy. Asiat. Soc. 57: 80 (1911)	Malaysia	Malaya	unknown	unknown	55970-1	http://www.plantsoftheworldonline.org/taxon/urn:lsid:ipni.org:names:55970-1
Acanthaceae	Thunbergia	crispula	Thunbergia crispula	Bremek.	Thunbergia crispula Bremek.	Verh. Kon. Ned. Akad. Wetensch., Afd. Natuurk., Sect. 2, 50(4): 53 (1955)	Malaysia	Malaya	unknown	unknown	56242-1	http://www.plantsoftheworldonline.org/taxon/urn:lsid:ipni.org:names:56242-1
Acanthaceae	Thunbergia	cycloneura	Thunbergia cycloneura	Bremek.	Thunbergia cycloneura Bremek.	Verh. Kon. Ned. Akad. Wetensch., Afd. Natuurk., Sect. 2, 50(4): 60 (1955)	Indonesia, Malaysia	Borneo	unknown	unknown	56245-1	http://www.plantsoftheworldonline.org/taxon/urn:lsid:ipni.org:names:56245-1
Acanthaceae	Thunbergia	grandiflora	Thunbergia grandiflora	Roxb.	Thunbergia grandiflora Roxb.	Bot. Reg. 6: 6 (1820)	Bangladesh, Bhutan, India, Cambodia, China, India, Laos, Malaysia, Myanmar, Nepal, Thailand, Vietnam	Assam, Bangladesh, Cambodia, China South-Central, China Southeast, East Himalaya, Hainan, Laos, Malaya, Myanmar, Nepal, Thailand, Vietnam	Ascension, Belize, Cameroon, Caroline Is., Comoros, Cook Is., Costa Rica, Cuba, Dominican Republic, Ecuador, El Salvador, Fiji, Gabon, Gambia, Guatemala, Haiti, Jamaica, Leeward Is., Madeira, Marianas, Mauritius, Panama, Paraguay, Puerto Rico, Reunion, Society Is., Sri Lanka, Trinidad-Tobago, United States, Venezuelan Antilles, Windward Is.	Ascension, Belize, Cameroon, Caroline Is., Comoros, Cook Is., Costa Rica, Cuba, Dominican Republic, Ecuador, El Salvador, Fiji, Florida, Gabon, Gambia, Guatemala, Haiti, Hawaii, Jamaica, Leeward Is., Madeira, Marianas, Mauritius, Panama, Paraguay, Puerto Rico, Reunion, Society Is., Sri Lanka, Trinidad-Tobago, Venezuelan Antilles, Windward Is.	117460-3	http://www.plantsoftheworldonline.org/taxon/urn:lsid:ipni.org:names:117460-3
Acanthaceae	Thunbergia	hebecocca	Thunbergia hebecocca	Bremek.	Thunbergia hebecocca Bremek.	Verh. Kon. Ned. Akad. Wetensch., Afd. Natuurk., Sect. 2, 50(4): 56 (1955)	Malaysia	Malaya	unknown	unknown	56300-1	http://www.plantsoftheworldonline.org/taxon/urn:lsid:ipni.org:names:56300-1
Acanthaceae	Thunbergia	laurifolia	Thunbergia laurifolia	Lindl.	Thunbergia laurifolia Lindl.	Gard. Chron. 1856: 260 (1856)	Andaman Is., Bhutan, India, India, Malaysia, Myanmar, Nicobar Is., Vietnam	Andaman Is., Assam, East Himalaya, Malaya, Myanmar, Nicobar Is., Vietnam	Cook Is., Fiji, Leeward Is., Marianas, Mexico, Ogasawara-shoto, Peru, Society Is., Sri Lanka, Tanzania, Uganda, United States, Wallis-Futuna Is., Windward Is.	Cook Is., Fiji, Hawaii, Leeward Is., Marianas, Mexico Southwest, Ogasawara-shoto, Peru, Society Is., Sri Lanka, Tanzania, Uganda, Wallis-Futuna Is., Windward Is.	56339-1	http://www.plantsoftheworldonline.org/taxon/urn:lsid:ipni.org:names:56339-1
Acanthaceae	Thunbergia	siantanensis	Thunbergia siantanensis	Bremek.	Thunbergia siantanensis Bremek.	Verh. Kon. Ned. Akad. Wetensch., Afd. Natuurk., Sect. 2, 50(4): 54 (1955)	Indonesia, Malaysia	Borneo	unknown	unknown	56422-1	http://www.plantsoftheworldonline.org/taxon/urn:lsid:ipni.org:names:56422-1
Acanthaceae	Thunbergia	stenochlamys	Thunbergia stenochlamys	Bremek.	Thunbergia stenochlamys Bremek.	Verh. Kon. Ned. Akad. Wetensch., Afd. Natuurk., Sect. 2, 50(4): 55 (1955)	Indonesia, Indonesia, Malaysia	Borneo, Sumatera	unknown	unknown	56430-1	http://www.plantsoftheworldonline.org/taxon/urn:lsid:ipni.org:names:56430-1
Acanthaceae	Thunbergia	trachychlamys	Thunbergia trachychlamys	Bremek.	Thunbergia trachychlamys Bremek.	Verh. Kon. Ned. Akad. Wetensch., Afd. Natuurk., Sect. 2, 50(4): 52 (1955)	Malaysia	Malaya	unknown	unknown	56447-1	http://www.plantsoftheworldonline.org/taxon/urn:lsid:ipni.org:names:56447-1
Acanthaceae	Thysanostigma	odontites	Thysanostigma odontites	(Ridl.) B.Hansen	Thysanostigma odontites (Ridl.) B.Hansen	Nordic J. Bot. 8: 228 (1988)	Malaysia	Malaya	unknown	unknown	945373-1	http://www.plantsoftheworldonline.org/taxon/urn:lsid:ipni.org:names:945373-1
Achariaceae	Eleutherandra	pes-cervi	Eleutherandra pes-cervi	Slooten	Eleutherandra pes-cervi Slooten	Bull. Jard. Bot. Buitenzorg, ser. 3, 7: 329 (1925)	Indonesia, Indonesia, Malaysia	Borneo, Sumatera	unknown	unknown	365332-1	http://www.plantsoftheworldonline.org/taxon/urn:lsid:ipni.org:names:365332-1
Achariaceae	Erythrospermum	candidum	Erythrospermum candidum	(Becc.) Becc.	Erythrospermum candidum (Becc.) Becc.	L.S.Gibbs, Fl. Arfak Mts.: 215 (1917)	Indonesia, Indonesia, Malaysia, Indonesia, Papua New Guinea, Malaysia, Papua New Guinea, Solomon Islands	Borneo, Malaya, Maluku, New Guinea, Solomon Is., Sulawesi	unknown	unknown	365334-1	http://www.plantsoftheworldonline.org/taxon/urn:lsid:ipni.org:names:365334-1
Achariaceae	Hydnocarpus	anomalus	Hydnocarpus anomalus	(Merr.) Sleumer	Hydnocarpus anomalus (Merr.) Sleumer	Bot. Jahrb. Syst. 69: 65 (1938)	Indonesia, Malaysia	Borneo	unknown	unknown	365609-1	http://www.plantsoftheworldonline.org/taxon/urn:lsid:ipni.org:names:365609-1
Achariaceae	Hydnocarpus	beccarianus	Hydnocarpus beccarianus	Sleumer	Hydnocarpus beccarianus Sleumer	Bot. Jahrb. Syst. 69: 50 (1938)	Indonesia, Malaysia	Borneo	unknown	unknown	365611-1	http://www.plantsoftheworldonline.org/taxon/urn:lsid:ipni.org:names:365611-1
Achariaceae	Hydnocarpus	borneensis	Hydnocarpus borneensis	Sleumer	Hydnocarpus borneensis Sleumer	Bot. Jahrb. Syst. 69: 52 (1938)	Indonesia, Malaysia	Borneo	unknown	unknown	365612-1	http://www.plantsoftheworldonline.org/taxon/urn:lsid:ipni.org:names:365612-1
Achariaceae	Hydnocarpus	calophyllus	Hydnocarpus calophyllus	(Ridl.) Sleumer	Hydnocarpus calophyllus (Ridl.) Sleumer	Bot. Jahrb. Syst. 69: 26 (1938)	Indonesia, Malaysia	Borneo	unknown	unknown	365613-1	http://www.plantsoftheworldonline.org/taxon/urn:lsid:ipni.org:names:365613-1
Achariaceae	Hydnocarpus	castaneus	Hydnocarpus castaneus	Hook.f. & Thomson	Hydnocarpus castaneus Hook.f. & Thomson	J.D.Hooker, Fl. Brit. India 1: 197 (1872)	Cambodia, Indonesia, Indonesia, Malaysia, Laos, Malaysia, Myanmar, Thailand, Vietnam	Borneo, Cambodia, Laos, Malaya, Myanmar, Sumatera, Thailand, Vietnam	Caroline Is., New Caledonia, Trinidad-Tobago	Caroline Is., New Caledonia, Trinidad-Tobago	111741-1	http://www.plantsoftheworldonline.org/taxon/urn:lsid:ipni.org:names:111741-1
Achariaceae	Hydnocarpus	crassifolius	Hydnocarpus crassifolius	Sleumer	Hydnocarpus crassifolius Sleumer	Bot. Jahrb. Syst. 69: 61 (1938)	Indonesia, Malaysia	Borneo	unknown	unknown	365617-1	http://www.plantsoftheworldonline.org/taxon/urn:lsid:ipni.org:names:365617-1
Achariaceae	Hydnocarpus	cucurbitinus	Hydnocarpus cucurbitinus	King	Hydnocarpus cucurbitinus King	J. Asiat. Soc. Bengal, Pt. 2, Nat. Hist. 59: 120 (1890)	Malaysia	Malaya	unknown	unknown	111743-1	http://www.plantsoftheworldonline.org/taxon/urn:lsid:ipni.org:names:111743-1
Achariaceae	Hydnocarpus	curtisii	Hydnocarpus curtisii	King	Hydnocarpus curtisii King	J. Asiat. Soc. Bengal, Pt. 2, Nat. Hist. 59: 119 (1890)	Malaysia, Thailand	Malaya, Thailand	unknown	unknown	111744-1	http://www.plantsoftheworldonline.org/taxon/urn:lsid:ipni.org:names:111744-1
Achariaceae	Hydnocarpus	elmeri	Hydnocarpus elmeri	Merr.	Hydnocarpus elmeri Merr.	Bull. Jard. Bot. Buitenzorg, ser. 3, 9: 233 (1928)	Indonesia, Malaysia	Borneo	unknown	unknown	365619-1	http://www.plantsoftheworldonline.org/taxon/urn:lsid:ipni.org:names:365619-1
Achariaceae	Hydnocarpus	filipes	Hydnocarpus filipes	Symington & Sleumer	Hydnocarpus filipes Symington & Sleumer	Bot. Jahrb. Syst. 69: 40 (1938)	Malaysia	Malaya	unknown	unknown	365620-1	http://www.plantsoftheworldonline.org/taxon/urn:lsid:ipni.org:names:365620-1
Achariaceae	Hydnocarpus	gracilis	Hydnocarpus gracilis	(Slooten) Sleumer	Hydnocarpus gracilis (Slooten) Sleumer	Bot. Jahrb. Syst. 69: 64 (1938)	Indonesia, Indonesia, Malaysia	Borneo, Sumatera	unknown	unknown	365621-1	http://www.plantsoftheworldonline.org/taxon/urn:lsid:ipni.org:names:365621-1
Achariaceae	Hydnocarpus	heterophyllus	Hydnocarpus heterophyllus	Blume	Hydnocarpus heterophyllus Blume	Rumphia 4: 22 (1849)	Indonesia, Indonesia, Malaysia, Philippines	Borneo, Jawa, Philippines, Sulawesi, Sumatera	unknown	unknown	111747-1	http://www.plantsoftheworldonline.org/taxon/urn:lsid:ipni.org:names:111747-1
Achariaceae	Hydnocarpus	humei	Hydnocarpus humei	Ridl.	Hydnocarpus humei Ridl.	Bull. Misc. Inform. Kew 1926: 470 (1926)	Malaysia	Malaya	unknown	unknown	365624-1	http://www.plantsoftheworldonline.org/taxon/urn:lsid:ipni.org:names:365624-1
Achariaceae	Hydnocarpus	ilicifolius	Hydnocarpus ilicifolius	King	Hydnocarpus ilicifolius King	Ann. Roy. Bot. Gard. (Calcutta) 5: 130 (1895)	Cambodia, Indonesia, Laos, Malaysia, Thailand, Vietnam	Cambodia, Laos, Malaya, Sumatera, Thailand, Vietnam	unknown	unknown	111748-1	http://www.plantsoftheworldonline.org/taxon/urn:lsid:ipni.org:names:111748-1
Achariaceae	Hydnocarpus	kunstleri	Hydnocarpus kunstleri	(King) Warb.	Hydnocarpus kunstleri (King) Warb.	H.G.A.Engler &amp; K.A.E.Prantl, Nat. Pflanzenfam. 3(6a): 21 (1893)	Indonesia, Indonesia, Malaysia, Malaysia	Borneo, Malaya, Sumatera	unknown	unknown	111752-1	http://www.plantsoftheworldonline.org/taxon/urn:lsid:ipni.org:names:111752-1
Achariaceae	Hydnocarpus	kurzii	Hydnocarpus kurzii	(King) Warb.	Hydnocarpus kurzii (King) Warb.	H.G.A.Engler &amp; K.A.E.Prantl, Nat. Pflanzenfam. 3(6a): 21 (1893)	Bangladesh, Cambodia, India, Laos, Malaysia, Myanmar, Thailand, Vietnam	Assam, Bangladesh, Cambodia, India, Laos, Malaya, Myanmar, Thailand, Vietnam	Trinidad-Tobago	Trinidad-Tobago	111753-1	http://www.plantsoftheworldonline.org/taxon/urn:lsid:ipni.org:names:111753-1
Achariaceae	Hydnocarpus	nanus	Hydnocarpus nanus	King	Hydnocarpus nanus King	J. Asiat. Soc. Bengal, Pt. 2, Nat. Hist. 59: 118 (1890)	Indonesia, Malaysia, Thailand	Malaya, Sumatera, Thailand	unknown	unknown	111758-1	http://www.plantsoftheworldonline.org/taxon/urn:lsid:ipni.org:names:111758-1
Achariaceae	Hydnocarpus	pinguis	Hydnocarpus pinguis	Sleumer	Hydnocarpus pinguis Sleumer	Blumea 7: 493 (1954)	Indonesia, Malaysia	Borneo	unknown	unknown	365636-1	http://www.plantsoftheworldonline.org/taxon/urn:lsid:ipni.org:names:365636-1
Achariaceae	Hydnocarpus	polypetalus	Hydnocarpus polypetalus	(Slooten) Sleumer	Hydnocarpus polypetalus (Slooten) Sleumer	Bot. Jahrb. Syst. 69: 62 (1938)	Indonesia, Indonesia, Malaysia	Borneo, Sumatera	unknown	unknown	365638-1	http://www.plantsoftheworldonline.org/taxon/urn:lsid:ipni.org:names:365638-1
Achariaceae	Hydnocarpus	scortechinii	Hydnocarpus scortechinii	King	Hydnocarpus scortechinii King	J. Asiat. Soc. Bengal, Pt. 2, Nat. Hist. 59: 118 (1890)	Malaysia	Malaya	unknown	unknown	111762-1	http://www.plantsoftheworldonline.org/taxon/urn:lsid:ipni.org:names:111762-1
Achariaceae	Hydnocarpus	subfalcatus	Hydnocarpus subfalcatus	Merr.	Hydnocarpus subfalcatus Merr.	Philipp. J. Sci., C 4: 297 (1909)	Indonesia, Indonesia, Malaysia, Philippines	Borneo, Philippines, Sumatera	unknown	unknown	365644-1	http://www.plantsoftheworldonline.org/taxon/urn:lsid:ipni.org:names:365644-1
Achariaceae	Hydnocarpus	sumatranus	Hydnocarpus sumatranus	(Miq.) Koord.	Hydnocarpus sumatranus (Miq.) Koord.	A.Koorders-Schumacher, Syst. Verz. 1(199): 2 (1911)	Indonesia, Indonesia, Malaysia, Philippines	Borneo, Jawa, Philippines, Sulawesi, Sumatera	unknown	unknown	365646-1	http://www.plantsoftheworldonline.org/taxon/urn:lsid:ipni.org:names:365646-1
Achariaceae	Hydnocarpus	tenuipetalus	Hydnocarpus tenuipetalus	Sleumer	Hydnocarpus tenuipetalus Sleumer	Blumea 7: 494 (1954)	Indonesia, Malaysia	Borneo	unknown	unknown	365648-1	http://www.plantsoftheworldonline.org/taxon/urn:lsid:ipni.org:names:365648-1
Achariaceae	Hydnocarpus	woodii	Hydnocarpus woodii	Merr.	Hydnocarpus woodii Merr.	Univ. Calif. Publ. Bot. 15: 208 (1929)	Indonesia, Indonesia, Malaysia, Malaysia	Borneo, Malaya, Sumatera	unknown	unknown	365651-1	http://www.plantsoftheworldonline.org/taxon/urn:lsid:ipni.org:names:365651-1
Achariaceae	Hydnocarpus	wrayi	Hydnocarpus wrayi	King	Hydnocarpus wrayi King	J. Asiat. Soc. Bengal, Pt. 2, Nat. Hist. 59: 121 (1890)	Indonesia, Malaysia, Malaysia	Borneo, Malaya	unknown	unknown	111767-1	http://www.plantsoftheworldonline.org/taxon/urn:lsid:ipni.org:names:111767-1
Achariaceae	Pangium	edule	Pangium edule	Reinw.	Pangium edule Reinw.	Syll. Pl. Nov. 2: 12 (1828)	Caroline Is., Indonesia, Indonesia, East Timor, Indonesia, Malaysia, Indonesia, Papua New Guinea, Malaysia, Marianas, Nicobar Is., Papua New Guinea, Papua New Guinea, Solomon Islands, Philippines, Santa Cruz Is., Vanuatu	Bismarck Archipelago, Borneo, Caroline Is., Jawa, Lesser Sunda Is., Malaya, Maluku, Marianas, New Guinea, Nicobar Is., Philippines, Santa Cruz Is., Solomon Is., Sulawesi, Sumatera, Vanuatu	unknown	unknown	111972-1	http://www.plantsoftheworldonline.org/taxon/urn:lsid:ipni.org:names:111972-1
Achariaceae	Ryparosa	acuminata	Ryparosa acuminata	Merr.	Ryparosa acuminata Merr.	Philipp. J. Sci., C 11: 100 (1916)	Indonesia, Malaysia	Borneo	unknown	unknown	365867-1	http://www.plantsoftheworldonline.org/taxon/urn:lsid:ipni.org:names:365867-1
Achariaceae	Ryparosa	anterides	Ryparosa anterides	B.L.Webber	Ryparosa anterides B.L.Webber	Austral. Syst. Bot. 19: 564 (2006)	Indonesia, Malaysia	Borneo	unknown	unknown	77076041-1	http://www.plantsoftheworldonline.org/taxon/urn:lsid:ipni.org:names:77076041-1
Achariaceae	Ryparosa	baccaureoides	Ryparosa baccaureoides	Sleumer	Ryparosa baccaureoides Sleumer	Blumea 7: 495 (1954)	Indonesia, Malaysia	Borneo	unknown	unknown	365869-1	http://www.plantsoftheworldonline.org/taxon/urn:lsid:ipni.org:names:365869-1
Achariaceae	Ryparosa	fasciculata	Ryparosa fasciculata	King	Ryparosa fasciculata King	J. Asiat. Soc. Bengal, Pt. 2, Nat. Hist. 59: 127 (1890)	Malaysia, Thailand	Malaya, Thailand	unknown	unknown	355713-1	http://www.plantsoftheworldonline.org/taxon/urn:lsid:ipni.org:names:355713-1
Achariaceae	Ryparosa	glauca	Ryparosa glauca	Ridl.	Ryparosa glauca Ridl.	J. Bot. 74: 225 (1936)	Indonesia, Malaysia	Borneo	unknown	unknown	365873-1	http://www.plantsoftheworldonline.org/taxon/urn:lsid:ipni.org:names:365873-1
Achariaceae	Ryparosa	hirsuta	Ryparosa hirsuta	J.J.Sm.	Ryparosa hirsuta J.J.Sm.	Icon. Bogor. 4: t. 317 (1910)	Indonesia, Malaysia	Borneo	unknown	unknown	365874-1	http://www.plantsoftheworldonline.org/taxon/urn:lsid:ipni.org:names:365874-1
Achariaceae	Ryparosa	hullettii	Ryparosa hullettii	King	Ryparosa hullettii King	J. Asiat. Soc. Bengal, Pt. 2, Nat. Hist. 59: 126 (1890)	Indonesia, Malaysia, Malaysia	Borneo, Malaya	unknown	unknown	355714-1	http://www.plantsoftheworldonline.org/taxon/urn:lsid:ipni.org:names:355714-1
Achariaceae	Ryparosa	javanica	Ryparosa javanica	(Blume) Kurz ex Koord. & Valeton	Ryparosa javanica (Blume) Kurz ex Koord. & Valeton	Meded. Lands Plantentuin 33: 11 (1900)	Andaman Is., Australia, Indonesia, Indonesia, East Timor, Indonesia, Malaysia, Indonesia, Papua New Guinea, Malaysia, Nicobar Is., Thailand, Vietnam	Andaman Is., Borneo, Jawa, Lesser Sunda Is., Malaya, New Guinea, Nicobar Is., Queensland, Sumatera, Thailand, Vietnam	unknown	unknown	147626-3	http://www.plantsoftheworldonline.org/taxon/urn:lsid:ipni.org:names:147626-3
Achariaceae	Ryparosa	kostermansii	Ryparosa kostermansii	Sleumer	Ryparosa kostermansii Sleumer	Blumea 7: 496 (1954)	Indonesia, Malaysia	Borneo	unknown	unknown	365876-1	http://www.plantsoftheworldonline.org/taxon/urn:lsid:ipni.org:names:365876-1
Achariaceae	Ryparosa	kunstleri	Ryparosa kunstleri	King	Ryparosa kunstleri King	J. Asiat. Soc. Bengal, Pt. 2, Nat. Hist. 59: 127 (1890)	Indonesia, Malaysia	Malaya, Sumatera	unknown	unknown	355716-1	http://www.plantsoftheworldonline.org/taxon/urn:lsid:ipni.org:names:355716-1
Achariaceae	Ryparosa	maycockii	Ryparosa maycockii	B.L.Webber	Ryparosa maycockii B.L.Webber	Austral. Syst. Bot. 19: 565 (2006)	Indonesia, Malaysia	Borneo	unknown	unknown	77076045-1	http://www.plantsoftheworldonline.org/taxon/urn:lsid:ipni.org:names:77076045-1
Achariaceae	Ryparosa	minor	Ryparosa minor	Ridl.	Ryparosa minor Ridl.	J. Bot. 74: 225 (1936)	Indonesia, Malaysia	Borneo	unknown	unknown	365878-1	http://www.plantsoftheworldonline.org/taxon/urn:lsid:ipni.org:names:365878-1
Achariaceae	Ryparosa	porcata	Ryparosa porcata	P.F.Stevens	Ryparosa porcata P.F.Stevens	Harvard Pap. Bot. 3: 253 (1998)	Indonesia, Malaysia	Borneo	unknown	unknown	1006512-1	http://www.plantsoftheworldonline.org/taxon/urn:lsid:ipni.org:names:1006512-1
Achariaceae	Ryparosa	wallichii	Ryparosa wallichii	Ridl.	Ryparosa wallichii Ridl.	J. Straits Branch Roy. Asiat. Soc. 68: 139 (1916)	Malaysia, Thailand	Malaya, Thailand	unknown	unknown	365881-1	http://www.plantsoftheworldonline.org/taxon/urn:lsid:ipni.org:names:365881-1
Achariaceae	Ryparosa	wrayi	Ryparosa wrayi	King	Ryparosa wrayi King	J. Asiat. Soc. Bengal, Pt. 2, Nat. Hist. 59: 126 (1890)	Indonesia, Malaysia, Myanmar, Thailand	Malaya, Myanmar, Sumatera, Thailand	unknown	unknown	355720-1	http://www.plantsoftheworldonline.org/taxon/urn:lsid:ipni.org:names:355720-1
Achariaceae	Scaphocalyx	spathacea	Scaphocalyx spathacea	Ridl.	Scaphocalyx spathacea Ridl.	J. Bot. 58: 149 (1920)	Indonesia, Indonesia, Malaysia, Malaysia, Thailand	Borneo, Malaya, Sumatera, Thailand	unknown	unknown	365903-1	http://www.plantsoftheworldonline.org/taxon/urn:lsid:ipni.org:names:365903-1
Acoraceae	Acorus	calamus	Acorus calamus	L.	Acorus calamus L.	Sp. Pl.: 324 (1753)	Bangladesh, Bhutan, India, Cambodia, Canada, China, India, India, Pakistan, Indonesia, Indonesia, East Timor, Indonesia, Malaysia, Japan, Kazakhstan, Uzbekistan, Kirgizstan, Laccadive Is., Malaysia, Maldives, Mongolia, Myanmar, Nepal, North Korea, South Korea, Philippines, Quebec, Russia, Sri Lanka, Thailand, United States, Uzbekistan, Vietnam	Alaska, Alberta, Altay, Amur, Assam, Bangladesh, Borneo, British Columbia, Buryatiya, Cambodia, China North-Central, China South-Central, China Southeast, Chita, Connecticut, East Himalaya, Hainan, Idaho, India, Inner Mongolia, Iowa, Irkutsk, Japan, Jawa, Kamchatka, Kansas, Kazakhstan, Khabarovsk, Kirgizstan, Korea, Krasnoyarsk, Kuril Is., Laccadive Is., Lesser Sunda Is., Maine, Malaya, Maldives,…	Albania, Andaman Is., Armenia, Azerbaijan, Georgia, Austria, Belarus, Belgium, Bosnia and Herzegovina, Croatia, Macedonia, Montenegro, Serbia, Slovenia, Bulgaria, Czech Republic, Slovakia, Denmark, Estonia, Latvia, Lithuania, Russia, Foroyar, Finland, France, Germany, Hungary, Iceland, Indonesia, Papua New Guinea, Ireland, Italy, Moldova, Ukraine, Netherlands, Norway, Pakistan, Poland, Romania, R…	Alabama, Albania, Andaman Is., Arkansas, Austria, Baltic States, Belarus, Belgium, Bulgaria, California, Cape Provinces, Central European Rus, Colorado, Czechoslovakia, Delaware, Denmark, East European Russia, Finland, France, Free State, Foroyar, Georgia, Germany, Great Britain, Hungary, Iceland, Ireland, Italy, Kentucky, Krym, Louisiana, Maryland, Mississippi, Missouri, Netherlands, New Guinea,…	84009-1	http://www.plantsoftheworldonline.org/taxon/urn:lsid:ipni.org:names:84009-1
Actinidiaceae	Actinidia	callosa	Actinidia callosa	Lindl.	Actinidia callosa Lindl.	Intr. Nat. Syst. Bot., ed. 2: 439 (1836)	Bhutan, India, China, India, India, Pakistan, Indonesia, Malaysia, Myanmar, Nepal, Taiwan, Vietnam	Assam, China North-Central, China South-Central, China Southeast, East Himalaya, India, Malaya, Myanmar, Nepal, Sumatera, Taiwan, Tibet, Vietnam, West Himalaya	unknown	unknown	828394-1	http://www.plantsoftheworldonline.org/taxon/urn:lsid:ipni.org:names:828394-1
Actinidiaceae	Actinidia	latifolia	Actinidia latifolia	(Gardner & Champ.) Merr.	Actinidia latifolia (Gardner & Champ.) Merr.	J. Straits Branch Roy. Asiat. Soc. 86: 330 (1922)	Cambodia, China, Indonesia, Indonesia, Malaysia, Laos, Malaysia, Taiwan, Thailand, Vietnam	Borneo, Cambodia, China South-Central, China Southeast, Hainan, Laos, Malaya, Sumatera, Taiwan, Thailand, Vietnam	unknown	unknown	316474-1	http://www.plantsoftheworldonline.org/taxon/urn:lsid:ipni.org:names:316474-1
Actinidiaceae	Saurauia	actinidiifolia	Saurauia actinidiifolia	Stapf	Saurauia actinidiifolia Stapf	Trans. Linn. Soc. London, Bot. 4: 135 (1894)	Indonesia, Malaysia	Borneo	unknown	unknown	829282-1	http://www.plantsoftheworldonline.org/taxon/urn:lsid:ipni.org:names:829282-1
Actinidiaceae	Saurauia	acuminata	Saurauia acuminata	Merr.	Saurauia acuminata Merr.	Philipp. J. Sci., C 13: 85 (1918)	Indonesia, Malaysia	Borneo	unknown	unknown	317224-1	http://www.plantsoftheworldonline.org/taxon/urn:lsid:ipni.org:names:317224-1
Actinidiaceae	Saurauia	agamae	Saurauia agamae	Merr.	Saurauia agamae Merr.	Philipp. J. Sci., C 21: 529 (1922)	Indonesia, Malaysia	Borneo	unknown	unknown	317169-1	http://www.plantsoftheworldonline.org/taxon/urn:lsid:ipni.org:names:317169-1
Actinidiaceae	Saurauia	amdjahii	Saurauia amdjahii	K.M.Wong	Saurauia amdjahii K.M.Wong	Gen. Saurauia Borneo: 58 (2017)	Indonesia, Malaysia	Borneo	unknown	unknown	77174860-1	http://www.plantsoftheworldonline.org/taxon/urn:lsid:ipni.org:names:77174860-1
Actinidiaceae	Saurauia	amoena	Saurauia amoena	Stapf	Saurauia amoena Stapf	Trans. Linn. Soc. London, Bot. 4: 134 (1894)	Indonesia, Malaysia	Borneo	unknown	unknown	829286-1	http://www.plantsoftheworldonline.org/taxon/urn:lsid:ipni.org:names:829286-1
Actinidiaceae	Saurauia	angustipetala	Saurauia angustipetala	K.M.Wong	Saurauia angustipetala K.M.Wong	Gen. Saurauia Borneo: 64 (2017)	Indonesia, Malaysia	Borneo	unknown	unknown	77174861-1	http://www.plantsoftheworldonline.org/taxon/urn:lsid:ipni.org:names:77174861-1
Actinidiaceae	Saurauia	ashtonii	Saurauia ashtonii	K.M.Wong	Saurauia ashtonii K.M.Wong	Gen. Saurauia Borneo: 65 (2017)	Indonesia, Malaysia	Borneo	unknown	unknown	77174863-1	http://www.plantsoftheworldonline.org/taxon/urn:lsid:ipni.org:names:77174863-1
Actinidiaceae	Saurauia	aurea	Saurauia aurea	Kamariah ex K.M.Wong	Saurauia aurea Kamariah ex K.M.Wong	Gen. Saurauia Borneo: 68 (2017)	Indonesia, Malaysia	Borneo	unknown	unknown	77174864-1	http://www.plantsoftheworldonline.org/taxon/urn:lsid:ipni.org:names:77174864-1
Actinidiaceae	Saurauia	bakaraya	Saurauia bakaraya	Kamariah ex K.M.Wong	Saurauia bakaraya Kamariah ex K.M.Wong	Gen. Saurauia Borneo: 70 (2017)	Indonesia, Malaysia	Borneo	unknown	unknown	77174865-1	http://www.plantsoftheworldonline.org/taxon/urn:lsid:ipni.org:names:77174865-1
Actinidiaceae	Saurauia	barbata	Saurauia barbata	Kamariah ex K.M.Wong	Saurauia barbata Kamariah ex K.M.Wong	Gen. Saurauia Borneo: 72 (2017)	Indonesia, Malaysia	Borneo	unknown	unknown	77174866-1	http://www.plantsoftheworldonline.org/taxon/urn:lsid:ipni.org:names:77174866-1
Actinidiaceae	Saurauia	beluranensis	Saurauia beluranensis	K.M.Wong	Saurauia beluranensis K.M.Wong	Gen. Saurauia Borneo: 75 (2017)	Indonesia, Malaysia	Borneo	unknown	unknown	77174867-1	http://www.plantsoftheworldonline.org/taxon/urn:lsid:ipni.org:names:77174867-1
Actinidiaceae	Saurauia	bentuangensis	Saurauia bentuangensis	K.M.Wong	Saurauia bentuangensis K.M.Wong	Gen. Saurauia Borneo: 78 (2017)	Indonesia, Malaysia	Borneo	unknown	unknown	77174868-1	http://www.plantsoftheworldonline.org/taxon/urn:lsid:ipni.org:names:77174868-1
Actinidiaceae	Saurauia	borneensis	Saurauia borneensis	Merr.	Saurauia borneensis Merr.	Philipp. J. Sci., C 13: 86 (1918)	Indonesia, Malaysia	Borneo	unknown	unknown	317235-1	http://www.plantsoftheworldonline.org/taxon/urn:lsid:ipni.org:names:317235-1
Actinidiaceae	Saurauia	bosuangii	Saurauia bosuangii	Kamariah ex K.M.Wong	Saurauia bosuangii Kamariah ex K.M.Wong	Gen. Saurauia Borneo: 82 (2017)	Indonesia, Malaysia	Borneo	unknown	unknown	77174869-1	http://www.plantsoftheworldonline.org/taxon/urn:lsid:ipni.org:names:77174869-1
Actinidiaceae	Saurauia	brevicymula	Saurauia brevicymula	K.M.Wong	Saurauia brevicymula K.M.Wong	Gen. Saurauia Borneo: 88 (2017)	Indonesia, Malaysia	Borneo	unknown	unknown	77174870-1	http://www.plantsoftheworldonline.org/taxon/urn:lsid:ipni.org:names:77174870-1
Actinidiaceae	Saurauia	bruneiensis	Saurauia bruneiensis	Kamariah	Saurauia bruneiensis Kamariah	Sandakania 22: 44 (2016)	Indonesia, Malaysia	Borneo	unknown	unknown	77161599-1	http://www.plantsoftheworldonline.org/taxon/urn:lsid:ipni.org:names:77161599-1
Actinidiaceae	Saurauia	calcicola	Saurauia calcicola	K.M.Wong	Saurauia calcicola K.M.Wong	Gen. Saurauia Borneo: 97 (2017)	Indonesia, Malaysia	Borneo	unknown	unknown	77174871-1	http://www.plantsoftheworldonline.org/taxon/urn:lsid:ipni.org:names:77174871-1
Actinidiaceae	Saurauia	capitellata	Saurauia capitellata	Kamariah ex K.M.Wong	Saurauia capitellata Kamariah ex K.M.Wong	Gen. Saurauia Borneo: 99 (2017)	Indonesia, Malaysia	Borneo	unknown	unknown	77174872-1	http://www.plantsoftheworldonline.org/taxon/urn:lsid:ipni.org:names:77174872-1
Actinidiaceae	Saurauia	cauliflora	Saurauia cauliflora	DC.	Saurauia cauliflora DC.	Mem. Soc. Phys. Geneve 1: 425 (1822)	Indonesia, Malaysia, Thailand	Jawa, Malaya, Thailand	unknown	unknown	829308-1	http://www.plantsoftheworldonline.org/taxon/urn:lsid:ipni.org:names:829308-1
Actinidiaceae	Saurauia	chaiana	Saurauia chaiana	K.M.Wong	Saurauia chaiana K.M.Wong	Gen. Saurauia Borneo: 103 (2017)	Indonesia, Malaysia	Borneo	unknown	unknown	77174873-1	http://www.plantsoftheworldonline.org/taxon/urn:lsid:ipni.org:names:77174873-1
Actinidiaceae	Saurauia	chewlunii	Saurauia chewlunii	K.M.Wong	Saurauia chewlunii K.M.Wong	Gen. Saurauia Borneo: 104 (2017)	Indonesia, Malaysia	Borneo	unknown	unknown	77174874-1	http://www.plantsoftheworldonline.org/taxon/urn:lsid:ipni.org:names:77174874-1
Actinidiaceae	Saurauia	conniechaniae	Saurauia conniechaniae	K.M.Wong	Saurauia conniechaniae K.M.Wong	Gen. Saurauia Borneo: 109 (2017)	Indonesia, Malaysia	Borneo	unknown	unknown	77174875-1	http://www.plantsoftheworldonline.org/taxon/urn:lsid:ipni.org:names:77174875-1
Actinidiaceae	Saurauia	corneri	Saurauia corneri	Kamariah ex K.M.Wong	Saurauia corneri Kamariah ex K.M.Wong	Gen. Saurauia Borneo: 111 (2017)	Indonesia, Malaysia	Borneo	unknown	unknown	77175031-1	http://www.plantsoftheworldonline.org/taxon/urn:lsid:ipni.org:names:77175031-1
Actinidiaceae	Saurauia	crockerensis	Saurauia crockerensis	K.M.Wong	Saurauia crockerensis K.M.Wong	Gen. Saurauia Borneo: 113 (2017)	Indonesia, Malaysia	Borneo	unknown	unknown	77175037-1	http://www.plantsoftheworldonline.org/taxon/urn:lsid:ipni.org:names:77175037-1
Actinidiaceae	Saurauia	darikalteng	Saurauia darikalteng	K.M.Wong	Saurauia darikalteng K.M.Wong	Gen. Saurauia Borneo: 115 (2017)	Indonesia, Malaysia	Borneo	unknown	unknown	77175038-1	http://www.plantsoftheworldonline.org/taxon/urn:lsid:ipni.org:names:77175038-1
Actinidiaceae	Saurauia	dewildeorum	Saurauia dewildeorum	K.M.Wong	Saurauia dewildeorum K.M.Wong	Gen. Saurauia Borneo: 117 (2017)	Indonesia, Malaysia	Borneo	unknown	unknown	77175039-1	http://www.plantsoftheworldonline.org/taxon/urn:lsid:ipni.org:names:77175039-1
Actinidiaceae	Saurauia	diwolii	Saurauia diwolii	K.M.Wong	Saurauia diwolii K.M.Wong	Gen. Saurauia Borneo: 118 (2017)	Indonesia, Malaysia	Borneo	unknown	unknown	77175040-1	http://www.plantsoftheworldonline.org/taxon/urn:lsid:ipni.org:names:77175040-1
Actinidiaceae	Saurauia	excavata	Saurauia excavata	Korth.	Saurauia excavata Korth.	Verh. Nat. Gesch. Ned. Bezitt., Bot.: 130 (1842)	Indonesia, Malaysia	Borneo	unknown	unknown	829325-1	http://www.plantsoftheworldonline.org/taxon/urn:lsid:ipni.org:names:829325-1
Actinidiaceae	Saurauia	ferox	Saurauia ferox	Korth.	Saurauia ferox Korth.	Verh. Nat. Gesch. Ned. Bezitt., Bot.: t. 19 (1841)	Indonesia, Malaysia	Borneo	unknown	unknown	829328-1	http://www.plantsoftheworldonline.org/taxon/urn:lsid:ipni.org:names:829328-1
Actinidiaceae	Saurauia	fragrans	Saurauia fragrans	Hoogland	Saurauia fragrans Hoogland	Gard. Bull. Singapore 30: 113 (1977)	Malaysia	Malaya	unknown	unknown	56955-1	http://www.plantsoftheworldonline.org/taxon/urn:lsid:ipni.org:names:56955-1
Actinidiaceae	Saurauia	fraseri	Saurauia fraseri	Ridl.	Saurauia fraseri Ridl.	Bull. Misc. Inform. Kew 1929: 262 (1929)	Indonesia, Malaysia	Borneo	unknown	unknown	56956-1	http://www.plantsoftheworldonline.org/taxon/urn:lsid:ipni.org:names:56956-1
Actinidiaceae	Saurauia	geensinkii	Saurauia geensinkii	K.M.Wong	Saurauia geensinkii K.M.Wong	Gen. Saurauia Borneo: 129 (2017)	Indonesia, Malaysia	Borneo	unknown	unknown	77175041-1	http://www.plantsoftheworldonline.org/taxon/urn:lsid:ipni.org:names:77175041-1
Actinidiaceae	Saurauia	glabra	Saurauia glabra	Merr.	Saurauia glabra Merr.	J. Straits Branch Roy. Asiat. Soc. 79: 31 (1918)	Indonesia, Malaysia	Borneo	unknown	unknown	317255-1	http://www.plantsoftheworldonline.org/taxon/urn:lsid:ipni.org:names:317255-1
Actinidiaceae	Saurauia	graciliflora	Saurauia graciliflora	Kamariah ex K.M.Wong	Saurauia graciliflora Kamariah ex K.M.Wong	Gen. Saurauia Borneo: 138 (2017)	Indonesia, Malaysia	Borneo	unknown	unknown	77175042-1	http://www.plantsoftheworldonline.org/taxon/urn:lsid:ipni.org:names:77175042-1
Actinidiaceae	Saurauia	hiranohottae	Saurauia hiranohottae	K.M.Wong	Saurauia hiranohottae K.M.Wong	Gen. Saurauia Borneo: 142 (2017)	Indonesia, Malaysia	Borneo	unknown	unknown	77175043-1	http://www.plantsoftheworldonline.org/taxon/urn:lsid:ipni.org:names:77175043-1
Actinidiaceae	Saurauia	hispidicalyx	Saurauia hispidicalyx	Kamariah ex K.M.Wong	Saurauia hispidicalyx Kamariah ex K.M.Wong	Gen. Saurauia Borneo: 144 (2017)	Indonesia, Malaysia	Borneo	unknown	unknown	77175046-1	http://www.plantsoftheworldonline.org/taxon/urn:lsid:ipni.org:names:77175046-1
Actinidiaceae	Saurauia	horrida	Saurauia horrida	Hook.f.	Saurauia horrida Hook.f.	Trans. Linn. Soc. London 23: 162 (1860)	Indonesia, Malaysia	Borneo	unknown	unknown	829340-1	http://www.plantsoftheworldonline.org/taxon/urn:lsid:ipni.org:names:829340-1
Actinidiaceae	Saurauia	hosei	Saurauia hosei	Merr.	Saurauia hosei Merr.	Philipp. J. Sci., C 13: 87 (1918)	Indonesia, Malaysia	Borneo	unknown	unknown	317262-1	http://www.plantsoftheworldonline.org/taxon/urn:lsid:ipni.org:names:317262-1
Actinidiaceae	Saurauia	iliasii	Saurauia iliasii	K.M.Wong	Saurauia iliasii K.M.Wong	Gen. Saurauia Borneo: 151 (2017)	Indonesia, Malaysia	Borneo	unknown	unknown	77175047-1	http://www.plantsoftheworldonline.org/taxon/urn:lsid:ipni.org:names:77175047-1
Actinidiaceae	Saurauia	isosepala	Saurauia isosepala	Kamariah ex K.M.Wong	Saurauia isosepala Kamariah ex K.M.Wong	Gen. Saurauia Borneo: 153 (2017)	Indonesia, Malaysia	Borneo	unknown	unknown	77175049-1	http://www.plantsoftheworldonline.org/taxon/urn:lsid:ipni.org:names:77175049-1
Actinidiaceae	Saurauia	jaswirii	Saurauia jaswirii	K.M.Wong	Saurauia jaswirii K.M.Wong	Gen. Saurauia Borneo: 155 (2017)	Indonesia, Malaysia	Borneo	unknown	unknown	77175050-1	http://www.plantsoftheworldonline.org/taxon/urn:lsid:ipni.org:names:77175050-1
Actinidiaceae	Saurauia	jeisinii	Saurauia jeisinii	K.M.Wong	Saurauia jeisinii K.M.Wong	Gen. Saurauia Borneo: 157 (2017)	Indonesia, Malaysia	Borneo	unknown	unknown	77175051-1	http://www.plantsoftheworldonline.org/taxon/urn:lsid:ipni.org:names:77175051-1
Actinidiaceae	Saurauia	jiewhoei	Saurauia jiewhoei	K.M.Wong	Saurauia jiewhoei K.M.Wong	Gen. Saurauia Borneo: 160 (2017)	Indonesia, Malaysia	Borneo	unknown	unknown	77175052-1	http://www.plantsoftheworldonline.org/taxon/urn:lsid:ipni.org:names:77175052-1
Actinidiaceae	Saurauia	joelii	Saurauia joelii	K.M.Wong	Saurauia joelii K.M.Wong	Gen. Saurauia Borneo: 166 (2017)	Indonesia, Malaysia	Borneo	unknown	unknown	77175053-1	http://www.plantsoftheworldonline.org/taxon/urn:lsid:ipni.org:names:77175053-1
Actinidiaceae	Saurauia	jugahii	Saurauia jugahii	K.M.Wong	Saurauia jugahii K.M.Wong	Gen. Saurauia Borneo: 167 (2017)	Indonesia, Malaysia	Borneo	unknown	unknown	77175054-1	http://www.plantsoftheworldonline.org/taxon/urn:lsid:ipni.org:names:77175054-1
Actinidiaceae	Saurauia	juliae	Saurauia juliae	K.M.Wong	Saurauia juliae K.M.Wong	Gen. Saurauia Borneo: 170 (2017)	Indonesia, Malaysia	Borneo	unknown	unknown	77175055-1	http://www.plantsoftheworldonline.org/taxon/urn:lsid:ipni.org:names:77175055-1
Actinidiaceae	Saurauia	kessleri	Saurauia kessleri	K.M.Wong	Saurauia kessleri K.M.Wong	Gen. Saurauia Borneo: 171 (2017)	Indonesia, Malaysia	Borneo	unknown	unknown	77175056-1	http://www.plantsoftheworldonline.org/taxon/urn:lsid:ipni.org:names:77175056-1
Actinidiaceae	Saurauia	kinabaluensis	Saurauia kinabaluensis	Merr.	Saurauia kinabaluensis Merr.	Philipp. J. Sci., C 13: 88 (1918)	Indonesia, Malaysia	Borneo	unknown	unknown	317266-1	http://www.plantsoftheworldonline.org/taxon/urn:lsid:ipni.org:names:317266-1
Actinidiaceae	Saurauia	kuchingensis	Saurauia kuchingensis	K.M.Wong	Saurauia kuchingensis K.M.Wong	Gen. Saurauia Borneo: 176 (2017)	Indonesia, Malaysia	Borneo	unknown	unknown	77175057-1	http://www.plantsoftheworldonline.org/taxon/urn:lsid:ipni.org:names:77175057-1
Actinidiaceae	Saurauia	kuswatae	Saurauia kuswatae	K.M.Wong	Saurauia kuswatae K.M.Wong	Gen. Saurauia Borneo: 178 (2017)	Indonesia, Malaysia	Borneo	unknown	unknown	77175059-1	http://www.plantsoftheworldonline.org/taxon/urn:lsid:ipni.org:names:77175059-1
Actinidiaceae	Saurauia	latifolia	Saurauia latifolia	K.M.Wong	Saurauia latifolia K.M.Wong	Gen. Saurauia Borneo: 181 (2017)	Indonesia, Malaysia	Borneo	unknown	unknown	77175061-1	http://www.plantsoftheworldonline.org/taxon/urn:lsid:ipni.org:names:77175061-1
Actinidiaceae	Saurauia	leeana	Saurauia leeana	K.M.Wong	Saurauia leeana K.M.Wong	Gen. Saurauia Borneo: 183 (2017)	Indonesia, Malaysia	Borneo	unknown	unknown	77175075-1	http://www.plantsoftheworldonline.org/taxon/urn:lsid:ipni.org:names:77175075-1
Actinidiaceae	Saurauia	leopoldii	Saurauia leopoldii	K.M.Wong	Saurauia leopoldii K.M.Wong	Gen. Saurauia Borneo: 183 (2017)	Indonesia, Malaysia	Borneo	unknown	unknown	77175076-1	http://www.plantsoftheworldonline.org/taxon/urn:lsid:ipni.org:names:77175076-1
Actinidiaceae	Saurauia	lepidota	Saurauia lepidota	Kamariah	Saurauia lepidota Kamariah	Sandakania 22: 49 (2016)	Indonesia, Malaysia	Borneo	unknown	unknown	77161601-1	http://www.plantsoftheworldonline.org/taxon/urn:lsid:ipni.org:names:77161601-1
Actinidiaceae	Saurauia	leprosa	Saurauia leprosa	Korth.	Saurauia leprosa Korth.	Verh. Nat. Gesch. Ned. Bezitt., Bot.: 131 (1842)	Indonesia, Indonesia, East Timor, Malaysia	Jawa, Lesser Sunda Is., Malaya	unknown	unknown	829354-1	http://www.plantsoftheworldonline.org/taxon/urn:lsid:ipni.org:names:829354-1
Actinidiaceae	Saurauia	linusii	Saurauia linusii	K.M.Wong	Saurauia linusii K.M.Wong	Gen. Saurauia Borneo: 192 (2017)	Indonesia, Malaysia	Borneo	unknown	unknown	77175079-1	http://www.plantsoftheworldonline.org/taxon/urn:lsid:ipni.org:names:77175079-1
Actinidiaceae	Saurauia	longipetiolata	Saurauia longipetiolata	Merr.	Saurauia longipetiolata Merr.	Philipp. J. Sci., C 13: 89 (1918)	Indonesia, Malaysia	Borneo	unknown	unknown	317271-1	http://www.plantsoftheworldonline.org/taxon/urn:lsid:ipni.org:names:317271-1
Actinidiaceae	Saurauia	mahmudii	Saurauia mahmudii	Hoogland	Saurauia mahmudii Hoogland	Gard. Bull. Singapore 30: 118 (1977)	Malaysia	Malaya	unknown	unknown	56974-1	http://www.plantsoftheworldonline.org/taxon/urn:lsid:ipni.org:names:56974-1
Actinidiaceae	Saurauia	malayana	Saurauia malayana	Hoogland	Saurauia malayana Hoogland	Gard. Bull. Singapore 30: 120 (1977)	Malaysia	Malaya	unknown	unknown	56975-1	http://www.plantsoftheworldonline.org/taxon/urn:lsid:ipni.org:names:56975-1
Actinidiaceae	Saurauia	minutiflora	Saurauia minutiflora	K.M.Wong	Saurauia minutiflora K.M.Wong	Gen. Saurauia Borneo: 201 (2017)	Indonesia, Malaysia	Borneo	unknown	unknown	77175080-1	http://www.plantsoftheworldonline.org/taxon/urn:lsid:ipni.org:names:77175080-1
Actinidiaceae	Saurauia	montifragrans	Saurauia montifragrans	K.M.Wong	Saurauia montifragrans K.M.Wong	Gen. Saurauia Borneo: 203 (2017)	Indonesia, Malaysia	Borneo	unknown	unknown	77175081-1	http://www.plantsoftheworldonline.org/taxon/urn:lsid:ipni.org:names:77175081-1
Actinidiaceae	Saurauia	myrmecoidea	Saurauia myrmecoidea	Merr.	Saurauia myrmecoidea Merr.	Philipp. J. Sci., C 13: 91 (1918)	Indonesia, Malaysia	Borneo	unknown	unknown	317280-1	http://www.plantsoftheworldonline.org/taxon/urn:lsid:ipni.org:names:317280-1
Actinidiaceae	Saurauia	napaulensis	Saurauia napaulensis	DC.	Saurauia napaulensis DC.	Mem. Soc. Phys. Geneve 1: 421 (1822)	Bhutan, India, China, India, India, Pakistan, Laos, Malaysia, Myanmar, Nepal, Thailand, Vietnam	Assam, China South-Central, China Southeast, East Himalaya, Laos, Malaya, Myanmar, Nepal, Thailand, Vietnam, West Himalaya	unknown	unknown	829373-1	http://www.plantsoftheworldonline.org/taxon/urn:lsid:ipni.org:names:829373-1
Actinidiaceae	Saurauia	nigrescens	Saurauia nigrescens	Korth.	Saurauia nigrescens Korth.	Verh. Nat. Gesch. Ned. Bezitt., Bot.: 128 (1842)	Indonesia, Malaysia	Borneo	unknown	unknown	829375-1	http://www.plantsoftheworldonline.org/taxon/urn:lsid:ipni.org:names:829375-1
Actinidiaceae	Saurauia	njapaensis	Saurauia njapaensis	K.M.Wong	Saurauia njapaensis K.M.Wong	Gen. Saurauia Borneo: 213 (2017)	Indonesia, Malaysia	Borneo	unknown	unknown	77175085-1	http://www.plantsoftheworldonline.org/taxon/urn:lsid:ipni.org:names:77175085-1
Actinidiaceae	Saurauia	nooteboomii	Saurauia nooteboomii	K.M.Wong	Saurauia nooteboomii K.M.Wong	Gen. Saurauia Borneo: 215 (2017)	Indonesia, Malaysia	Borneo	unknown	unknown	77175086-1	http://www.plantsoftheworldonline.org/taxon/urn:lsid:ipni.org:names:77175086-1
Actinidiaceae	Saurauia	oblancifolia	Saurauia oblancifolia	Merr.	Saurauia oblancifolia Merr.	J. Straits Branch Roy. Asiat. Soc. 79: 31 (1918)	Indonesia, Malaysia	Borneo	unknown	unknown	317284-1	http://www.plantsoftheworldonline.org/taxon/urn:lsid:ipni.org:names:317284-1
Actinidiaceae	Saurauia	othmanii	Saurauia othmanii	K.M.Wong	Saurauia othmanii K.M.Wong	Gen. Saurauia Borneo: 221 (2017)	Indonesia, Malaysia	Borneo	unknown	unknown	77175088-1	http://www.plantsoftheworldonline.org/taxon/urn:lsid:ipni.org:names:77175088-1
Actinidiaceae	Saurauia	pachyphylla	Saurauia pachyphylla	K.M.Wong	Saurauia pachyphylla K.M.Wong	Gen. Saurauia Borneo: 223 (2017)	Indonesia, Malaysia	Borneo	unknown	unknown	77175089-1	http://www.plantsoftheworldonline.org/taxon/urn:lsid:ipni.org:names:77175089-1
Actinidiaceae	Saurauia	pentapetala	Saurauia pentapetala	(Jack) Hoogland	Saurauia pentapetala (Jack) Hoogland	Gard. Bull. Singapore 30: 112 (1977)	Malaysia, Thailand	Malaya, Thailand	unknown	unknown	56992-1	http://www.plantsoftheworldonline.org/taxon/urn:lsid:ipni.org:names:56992-1
Actinidiaceae	Saurauia	pereirae	Saurauia pereirae	K.M.Wong	Saurauia pereirae K.M.Wong	Gen. Saurauia Borneo: 225 (2017)	Indonesia, Malaysia	Borneo	unknown	unknown	77175090-1	http://www.plantsoftheworldonline.org/taxon/urn:lsid:ipni.org:names:77175090-1
Actinidiaceae	Saurauia	planchonii	Saurauia planchonii	Hook.f.	Saurauia planchonii Hook.f.	Trans. Linn. Soc. London 23: 161 (1860)	Indonesia, Malaysia	Borneo	unknown	unknown	829392-1	http://www.plantsoftheworldonline.org/taxon/urn:lsid:ipni.org:names:829392-1
Actinidiaceae	Saurauia	platyphylla	Saurauia platyphylla	Merr.	Saurauia platyphylla Merr.	Philipp. J. Sci., C 13: 93 (1918)	Indonesia, Malaysia	Borneo	unknown	unknown	317295-1	http://www.plantsoftheworldonline.org/taxon/urn:lsid:ipni.org:names:317295-1
Actinidiaceae	Saurauia	postarii	Saurauia postarii	K.M.Wong	Saurauia postarii K.M.Wong	Gen. Saurauia Borneo: 236 (2017)	Indonesia, Malaysia	Borneo	unknown	unknown	77175091-1	http://www.plantsoftheworldonline.org/taxon/urn:lsid:ipni.org:names:77175091-1
Actinidiaceae	Saurauia	rantaijawae	Saurauia rantaijawae	K.M.Wong	Saurauia rantaijawae K.M.Wong	Gen. Saurauia Borneo: 237 (2017)	Indonesia, Malaysia	Borneo	unknown	unknown	77175092-1	http://www.plantsoftheworldonline.org/taxon/urn:lsid:ipni.org:names:77175092-1
Actinidiaceae	Saurauia	ridleyi	Saurauia ridleyi	Merr.	Saurauia ridleyi Merr.	J. Straits Branch Roy. Asiat. Soc. 79: 33 (1918)	Indonesia, Malaysia	Borneo	unknown	unknown	317309-1	http://www.plantsoftheworldonline.org/taxon/urn:lsid:ipni.org:names:317309-1
Actinidiaceae	Saurauia	roxburghii	Saurauia roxburghii	Wall.	Saurauia roxburghii Wall.	Pl. Asiat. Rar. 2: 40 (1831)	Bangladesh, Bhutan, India, Cambodia, India, Laos, Malaysia, Myanmar, Nepal, Thailand, Vietnam	Assam, Bangladesh, Cambodia, East Himalaya, Laos, Malaya, Myanmar, Nepal, Thailand, Vietnam	unknown	unknown	829407-1	http://www.plantsoftheworldonline.org/taxon/urn:lsid:ipni.org:names:829407-1
Actinidiaceae	Saurauia	rubens	Saurauia rubens	Ridl.	Saurauia rubens Ridl.	J. Straits Branch Roy. Asiat. Soc. 61: 1 (1912)	Malaysia	Malaya	unknown	unknown	317311-1	http://www.plantsoftheworldonline.org/taxon/urn:lsid:ipni.org:names:317311-1
Actinidiaceae	Saurauia	runiae	Saurauia runiae	K.M.Wong	Saurauia runiae K.M.Wong	Gen. Saurauia Borneo: 241 (2017)	Indonesia, Malaysia	Borneo	unknown	unknown	77175093-1	http://www.plantsoftheworldonline.org/taxon/urn:lsid:ipni.org:names:77175093-1
Actinidiaceae	Saurauia	sakoembangensis	Saurauia sakoembangensis	Korth.	Saurauia sakoembangensis Korth.	Verh. Nat. Gesch. Ned. Bezitt., Bot.: 134 (1842)	Indonesia, Malaysia	Borneo	unknown	unknown	829414-1	http://www.plantsoftheworldonline.org/taxon/urn:lsid:ipni.org:names:829414-1
Actinidiaceae	Saurauia	sammanniana	Saurauia sammanniana	K.M.Wong	Saurauia sammanniana K.M.Wong	Gen. Saurauia Borneo: 252 (2017)	Indonesia, Malaysia	Borneo	unknown	unknown	77175095-1	http://www.plantsoftheworldonline.org/taxon/urn:lsid:ipni.org:names:77175095-1
Actinidiaceae	Saurauia	serpentina	Saurauia serpentina	Kamariah ex K.M.Wong	Saurauia serpentina Kamariah ex K.M.Wong	Gen. Saurauia Borneo: 255 (2017)	Indonesia, Malaysia	Borneo	unknown	unknown	77175096-1	http://www.plantsoftheworldonline.org/taxon/urn:lsid:ipni.org:names:77175096-1
Actinidiaceae	Saurauia	sidiyasae	Saurauia sidiyasae	K.M.Wong	Saurauia sidiyasae K.M.Wong	Gen. Saurauia Borneo: 259 (2017)	Indonesia, Malaysia	Borneo	unknown	unknown	77175097-1	http://www.plantsoftheworldonline.org/taxon/urn:lsid:ipni.org:names:77175097-1
Actinidiaceae	Saurauia	simplex	Saurauia simplex	Merr.	Saurauia simplex Merr.	Univ. Calif. Publ. Bot. 15: 197 (1929)	Indonesia, Malaysia	Borneo	unknown	unknown	57024-1	http://www.plantsoftheworldonline.org/taxon/urn:lsid:ipni.org:names:57024-1
Actinidiaceae	Saurauia	speciosa	Saurauia speciosa	Kamariah ex K.M.Wong	Saurauia speciosa Kamariah ex K.M.Wong	Gen. Saurauia Borneo: 259 (2017)	Indonesia, Malaysia	Borneo	unknown	unknown	77175098-1	http://www.plantsoftheworldonline.org/taxon/urn:lsid:ipni.org:names:77175098-1
Actinidiaceae	Saurauia	strigosa	Saurauia strigosa	Kamariah ex K.M.Wong	Saurauia strigosa Kamariah ex K.M.Wong	Gen. Saurauia Borneo: 263 (2017)	Indonesia, Malaysia	Borneo	unknown	unknown	77175099-1	http://www.plantsoftheworldonline.org/taxon/urn:lsid:ipni.org:names:77175099-1
Actinidiaceae	Saurauia	subcordata	Saurauia subcordata	Korth.	Saurauia subcordata Korth.	Verh. Nat. Gesch. Ned. Bezitt., Bot.: 124 (1841)	Indonesia, Malaysia, Philippines	Borneo, Philippines	unknown	unknown	829431-1	http://www.plantsoftheworldonline.org/taxon/urn:lsid:ipni.org:names:829431-1
Actinidiaceae	Saurauia	subnuda	Saurauia subnuda	K.M.Wong	Saurauia subnuda K.M.Wong	Gen. Saurauia Borneo: 273 (2017)	Indonesia, Malaysia	Borneo	unknown	unknown	77175100-1	http://www.plantsoftheworldonline.org/taxon/urn:lsid:ipni.org:names:77175100-1
Actinidiaceae	Saurauia	subsessilifolia	Saurauia subsessilifolia	Kamariah ex K.M.Wong	Saurauia subsessilifolia Kamariah ex K.M.Wong	Gen. Saurauia Borneo: 274 (2017)	Indonesia, Malaysia	Borneo	unknown	unknown	77175101-1	http://www.plantsoftheworldonline.org/taxon/urn:lsid:ipni.org:names:77175101-1
Actinidiaceae	Saurauia	sugaui	Saurauia sugaui	K.M.Wong	Saurauia sugaui K.M.Wong	Gen. Saurauia Borneo: 276 (2017)	Indonesia, Malaysia	Borneo	unknown	unknown	77175102-1	http://www.plantsoftheworldonline.org/taxon/urn:lsid:ipni.org:names:77175102-1
Actinidiaceae	Saurauia	suzanae	Saurauia suzanae	K.M.Wong	Saurauia suzanae K.M.Wong	Gen. Saurauia Borneo: 278 (2017)	Indonesia, Malaysia	Borneo	unknown	unknown	77175103-1	http://www.plantsoftheworldonline.org/taxon/urn:lsid:ipni.org:names:77175103-1
Actinidiaceae	Saurauia	temburongensis	Saurauia temburongensis	K.M.Wong	Saurauia temburongensis K.M.Wong	Sandakania 22: 51 (2016)	Indonesia, Malaysia	Borneo	unknown	unknown	77161603-1	http://www.plantsoftheworldonline.org/taxon/urn:lsid:ipni.org:names:77161603-1
Actinidiaceae	Saurauia	tenuicyma	Saurauia tenuicyma	K.M.Wong	Saurauia tenuicyma K.M.Wong	Gen. Saurauia Borneo: 281 (2017)	Indonesia, Malaysia	Borneo	unknown	unknown	77175106-1	http://www.plantsoftheworldonline.org/taxon/urn:lsid:ipni.org:names:77175106-1
Actinidiaceae	Saurauia	tewensis	Saurauia tewensis	Korth.	Saurauia tewensis Korth.	Verh. Nat. Gesch. Ned. Bezitt., Bot.: 133 (1842)	Indonesia, Malaysia	Borneo	unknown	unknown	829434-1	http://www.plantsoftheworldonline.org/taxon/urn:lsid:ipni.org:names:829434-1
Actinidiaceae	Saurauia	tomentocalyx	Saurauia tomentocalyx	Kamariah ex K.M.Wong	Saurauia tomentocalyx Kamariah ex K.M.Wong	Gen. Saurauia Borneo: 286 (2017)	Indonesia, Malaysia	Borneo	unknown	unknown	77175107-1	http://www.plantsoftheworldonline.org/taxon/urn:lsid:ipni.org:names:77175107-1
Actinidiaceae	Saurauia	tristyla	Saurauia tristyla	DC.	Saurauia tristyla DC.	Mem. Soc. Phys. Geneve 1: 423 (1822)	China, Malaysia, Nansei-shoto, Nepal, Taiwan, Thailand, Vietnam	China South-Central, China Southeast, Hainan, Malaya, Nansei-shoto, Nepal, Taiwan, Thailand, Vietnam	unknown	unknown	829438-1	http://www.plantsoftheworldonline.org/taxon/urn:lsid:ipni.org:names:829438-1
Actinidiaceae	Saurauia	ubaldusii	Saurauia ubaldusii	Kamariah ex K.M.Wong	Saurauia ubaldusii Kamariah ex K.M.Wong	Gen. Saurauia Borneo: 288 (2017)	Indonesia, Malaysia	Borneo	unknown	unknown	77175108-1	http://www.plantsoftheworldonline.org/taxon/urn:lsid:ipni.org:names:77175108-1
Actinidiaceae	Saurauia	urophylla	Saurauia urophylla	K.M.Wong	Saurauia urophylla K.M.Wong	Gen. Saurauia Borneo: 290 (2017)	Indonesia, Malaysia	Borneo	unknown	unknown	77175111-1	http://www.plantsoftheworldonline.org/taxon/urn:lsid:ipni.org:names:77175111-1
Actinidiaceae	Saurauia	vulcani	Saurauia vulcani	Korth.	Saurauia vulcani Korth.	Verh. Nat. Gesch. Ned. Bezitt., Bot.: 128 (1842)	Indonesia, Malaysia	Malaya, Sumatera	unknown	unknown	829443-1	http://www.plantsoftheworldonline.org/taxon/urn:lsid:ipni.org:names:829443-1
Actinidiaceae	Saurauia	winkleri	Saurauia winkleri	Merr.	Saurauia winkleri Merr.	Philipp. J. Sci., C 13: 93 (1918)	Indonesia, Malaysia	Borneo	unknown	unknown	317338-1	http://www.plantsoftheworldonline.org/taxon/urn:lsid:ipni.org:names:317338-1
Aizoaceae	Sesuvium	portulacastrum	Sesuvium portulacastrum	(L.) L.	Sesuvium portulacastrum (L.) L.	Syst. Nat. ed. 10. 2: 1058 (1759)	Aldabra, Angola, Argentina, Aruba, Australia, Bahamas, Bangladesh, Belize, Benin, Bermuda, Bolivia, Brazil, Cambodia, Cameroon, Cape Verde, Cayman Is., Chile, China, Christmas I., Cocos (Keeling) Is., Colombia, Comoros, Cook Is., Costa Rica, Cote d'Ivoire, Cuba, Dominican Republic, Ecuador, El Salvador, Fiji, French Guiana, Gabon, Galapagos, Gambia, Ghana, Gilbert Is., Guatemala, Guinea, Guinea-B…	Alabama, Aldabra, Angola, Argentina Northeast, Argentina Northwest, Argentina South, Aruba, Bahamas, Bangladesh, Belize, Benin, Bermuda, Bolivia, Brazil North, Brazil Northeast, Brazil South, Brazil Southeast, Brazil West-Central, Cambodia, Cameroon, Canary Is., Cape Verde, Cayman Is., Chile North, China Southeast, Christmas I., Cocos (Keeling) Is., Colombia, Comoros, Cook Is., Costa Rica, Cuba, …	United States	Pennsylvania	235145-2	http://www.plantsoftheworldonline.org/taxon/urn:lsid:ipni.org:names:235145-2
Aizoaceae	Trianthema	portulacastrum	Trianthema portulacastrum	L.	Trianthema portulacastrum L.	Sp. Pl.: 223 (1753)	Aldabra, Angola, Argentina, Aruba, Bangladesh, Belize, Benin, Bolivia, Burkina Faso, Cambodia, Cameroon, Chad, China, Colombia, Comoros, Costa Rica, Cote d'Ivoire, Cuba, Djibouti, Dominican Republic, Ecuador, El Salvador, Eritrea, Galapagos, Gambia, Ghana, Guatemala, Guinea, Guinea-Bissau, Haiti, Honduras, India, Indonesia, Indonesia, East Timor, Indonesia, Papua New Guinea, Iran, Jamaica, Kenya,…	Aldabra, Angola, Argentina Northeast, Argentina Northwest, Arizona, Arkansas, Aruba, Bangladesh, Belize, Benin, Bolivia, Burkina, California, Cambodia, Cameroon, Chad, China Southeast, Colombia, Comoros, Congo, Costa Rica, Cuba, Djibouti, Dominican Republic, Ecuador, El Salvador, Eritrea, Florida, Galapagos, Gambia, Georgia, Ghana, Guatemala, Guinea, Guinea-Bissau, Gulf States, Hainan, Haiti, Hon…	Australia, Brazil, Palestina, Israel, Jordan, St.Helena, United States	Alabama, Brazil Northeast, Colorado, Hawaii, New South Wales, Northern Territory, Palestine, Queensland, St.Helena, Western Australia	322565-2	http://www.plantsoftheworldonline.org/taxon/urn:lsid:ipni.org:names:322565-2
Alismataceae	Ranalisma	rostrata	Ranalisma rostrata	Stapf	Ranalisma rostrata Stapf	Hooker&#x27;s Icon. Pl. 27: t. 2652 (1900)	China, Malaysia, Vietnam	China Southeast, Hainan, Malaya, Vietnam	unknown	unknown	58439-1	http://www.plantsoftheworldonline.org/taxon/urn:lsid:ipni.org:names:58439-1
Alismataceae	Sagittaria	guayanensis	Sagittaria guayanensis	Kunth	Sagittaria guayanensis Kunth	F.W.H.von Humboldt, A.J.A.Bonpland &amp; C.S.Kunth, Nov. Gen. Sp. 1: 250 (1816)	Afghanistan, Argentina, Bangladesh, Bhutan, India, Bolivia, Brazil, Burkina Faso, Cambodia, Cameroon, Chad, China, Colombia, Costa Rica, Cote d'Ivoire, Cuba, Dominican Republic, Ecuador, El Salvador, French Guiana, Gambia, Ghana, Guatemala, Guinea-Bissau, Guyana, Honduras, India, India, Pakistan, Indonesia, Jamaica, Madagascar, Malaysia, Mali, Mexico, Nepal, Nicaragua, Niger, Nigeria, Pakistan, P…	Afghanistan, Argentina Northeast, Assam, Bangladesh, Bolivia, Brazil North, Brazil Northeast, Brazil Southeast, Brazil West-Central, Burkina, Cambodia, Cameroon, Chad, China South-Central, China Southeast, Colombia, Costa Rica, Cuba, Dominican Republic, East Himalaya, Ecuador, El Salvador, French Guiana, Gambia, Ghana, Guatemala, Guinea-Bissau, Guyana, Hainan, Honduras, India, Ivory Coast, Jamaic…	United States	Louisiana	58497-1	http://www.plantsoftheworldonline.org/taxon/urn:lsid:ipni.org:names:58497-1
Alismataceae	Sagittaria	trifolia	Sagittaria trifolia	L.	Sagittaria trifolia L.	Sp. Pl.: 993 (1753)	Afghanistan, Armenia, Azerbaijan, Georgia, Bangladesh, Bhutan, India, Cambodia, China, India, India, Pakistan, Indonesia, Iran, Iraq, Japan, Kazakhstan, Uzbekistan, Kirgizstan, Laos, Malaysia, Myanmar, Nansei-shoto, Nepal, Nicobar Is., North Korea, South Korea, Pakistan, Philippines, Russia, Taiwan, Tajikistan, Thailand, Uzbekistan, Vietnam	Afghanistan, Amur, Assam, Bangladesh, Buryatiya, Cambodia, China North-Central, China South-Central, China Southeast, Chita, East Himalaya, Hainan, India, Inner Mongolia, Iran, Iraq, Japan, Kazakhstan, Khabarovsk, Kirgizstan, Korea, Krasnoyarsk, Laos, Malaya, Manchuria, Myanmar, Nansei-shoto, Nepal, Nicobar Is., North Caucasus, Pakistan, Philippines, Primorye, South European Russi, Sulawesi, Suma…	Fiji, Indonesia, Indonesia, Malaysia, Marquesas, Moldova, Ukraine, Society Is., Tubuai Is.	Borneo, Fiji, Jawa, Marquesas, Society Is., Tubuai Is., Ukraine	58596-1	http://www.plantsoftheworldonline.org/taxon/urn:lsid:ipni.org:names:58596-1
Altingiaceae	Liquidambar	excelsa	Liquidambar excelsa	(Noronha) Oken	Liquidambar excelsa (Noronha) Oken	Allg. Naturgesch. 3(3): 1539 (1841)	Bangladesh, Bhutan, India, Cambodia, China, India, Indonesia, Indonesia, East Timor, Laos, Malaysia, Myanmar, Thailand, Vietnam	Assam, Bangladesh, Cambodia, China South-Central, East Himalaya, Jawa, Laos, Lesser Sunda Is., Malaya, Myanmar, Sumatera, Thailand, Tibet, Vietnam	unknown	unknown	58631-1	http://www.plantsoftheworldonline.org/taxon/urn:lsid:ipni.org:names:58631-1
Amaranthaceae	Achyranthes	aspera	Achyranthes aspera	L.	Achyranthes aspera L.	Sp. Pl.: 204 (1753)	Afghanistan, Aldabra, Algeria, Andaman Is., Angola, Australia, Azores, Bangladesh, Benin, Bhutan, India, Botswana, Burkina Faso, Burundi, Cambodia, Cameroon, Cape Verde, Caroline Is., Central African Republic, Chad, Chagos Archipelago, China, Christmas I., Cocos (Keeling) Is., Comoros, Cote d'Ivoire, Djibouti, Egypt, Eritrea, Ethiopia, Gabon, Gambia, Ghana, Gilbert Is., Guinea, Guinea-Bissau, Gul…	Afghanistan, Aldabra, Algeria, Andaman Is., Angola, Assam, Azores, Bangladesh, Benin, Bismarck Archipelago, Borneo, Botswana, Burkina, Burundi, Cambodia, Cameroon, Canary Is., Cape Provinces, Cape Verde, Caroline Is., Central African Repu, Chad, Chagos Archipelago, China South-Central, China Southeast, Christmas I., Cocos (Keeling) Is., Comoros, Congo, Djibouti, East Himalaya, Egypt, Eritrea, Eth…	Aruba, Austria, Bahamas, Belize, Bolivia, Brazil, Colombia, Cook Is., Costa Rica, Cuba, Dominican Republic, El Salvador, Fiji, French Guiana, Galapagos, Guatemala, Guyana, Haiti, Honduras, Jamaica, Japan, Kermadec Is., Leeward Is., Marquesas, Mexico, Netherlands Antilles, New Caledonia, New Zealand, Nicaragua, Niue, Palestina, Israel, Jordan, Peru, Puerto Rico, Seychelles, Southwest Caribbean, St…	Alabama, Aruba, Austria, Bahamas, Belize, Bolivia, Brazil North, Brazil Northeast, Brazil Southeast, Brazil West-Central, Colombia, Cook Is., Costa Rica, Cuba, Dominican Republic, El Salvador, Fiji, Florida, French Guiana, Galapagos, Guatemala, Guyana, Haiti, Hawaii, Honduras, Jamaica, Japan, Kermadec Is., Leeward Is., Louisiana, Marquesas, Maryland, Mexico Central, Mexico Gulf, Mexico Northeast,…	2468-2	http://www.plantsoftheworldonline.org/taxon/urn:lsid:ipni.org:names:2468-2
Amaranthaceae	Achyranthes	bidentata	Achyranthes bidentata	Blume	Achyranthes bidentata Blume	Bijdr. Fl. Ned. Ind.: 545 (1826)	Bangladesh, Bhutan, India, Cambodia, Caroline Is., China, India, India, Pakistan, Indonesia, Indonesia, East Timor, Indonesia, Malaysia, Indonesia, Papua New Guinea, Japan, Laos, Malaysia, Marianas, Myanmar, Nansei-shoto, Nepal, Nicobar Is., North Korea, South Korea, Ogasawara-shoto, Pakistan, Papua New Guinea, Solomon Islands, Philippines, Sri Lanka, Taiwan, Thailand, Vietnam	Assam, Bangladesh, Borneo, Cambodia, Caroline Is., China North-Central, China South-Central, China Southeast, East Himalaya, Hainan, India, Japan, Jawa, Korea, Laos, Lesser Sunda Is., Malaya, Maluku, Marianas, Myanmar, Nansei-shoto, Nepal, New Guinea, Nicobar Is., Ogasawara-shoto, Pakistan, Philippines, Solomon Is., Sri Lanka, Sulawesi, Sumatera, Taiwan, Thailand, Tibet, Vietnam, West Himalaya	Angola, Cameroon, Canada, Gulf of Guinea Is., Nigeria, Russia, United States	Alabama, Angola, Cameroon, Gulf of Guinea Is., Illinois, Kentucky, Nigeria, Ohio, Ontario, Primorye, Tennessee, West Virginia	58678-1	http://www.plantsoftheworldonline.org/taxon/urn:lsid:ipni.org:names:58678-1
Amaranthaceae	Allmania	nodiflora	Allmania nodiflora	(L.) R.Br. ex Wight	Allmania nodiflora (L.) R.Br. ex Wight	J. Bot. (Hooker) 1: 226 (1834)	Bhutan, India, China, India, Indonesia, Indonesia, East Timor, Indonesia, Malaysia, Laos, Malaysia, Philippines, Sri Lanka, Thailand, Vietnam	Assam, Borneo, China Southeast, East Himalaya, Hainan, India, Jawa, Laos, Lesser Sunda Is., Malaya, Philippines, Sri Lanka, Sumatera, Thailand, Vietnam	unknown	unknown	77141572-1	http://www.plantsoftheworldonline.org/taxon/urn:lsid:ipni.org:names:77141572-1
Amaranthaceae	Alternanthera	sessilis	Alternanthera sessilis	(L.) R.Br. ex DC.	Alternanthera sessilis (L.) R.Br. ex DC.	Cat. Pl. Horti Monsp.: 77 (1813)	Andaman Is., Armenia, Azerbaijan, Georgia, Australia, Bangladesh, Belize, Bhutan, India, Bolivia, Brazil, Cambodia, Cayman Is., China, Colombia, Costa Rica, Cuba, Dominican Republic, El Salvador, French Guiana, Guatemala, Guyana, Haiti, Honduras, India, India, Pakistan, Indonesia, Indonesia, East Timor, Indonesia, Malaysia, Indonesia, Papua New Guinea, Iran, Iraq, Jamaica, Japan, Laccadive Is., L…	Andaman Is., Assam, Bangladesh, Belize, Bolivia, Borneo, Brazil North, Brazil Northeast, Brazil South, Brazil Southeast, Brazil West-Central, Cambodia, Cayman Is., China South-Central, China Southeast, Colombia, Costa Rica, Cuba, Dominican Republic, East Himalaya, El Salvador, French Guiana, Guatemala, Guyana, Haiti, Honduras, India, Iran, Iraq, Jamaica, Japan, Jawa, Laccadive Is., Laos, Lebanon-…	Algeria, Angola, Benin, Botswana, Burkina Faso, Burundi, Cameroon, Cape Verde, Caroline Is., Central African Republic, Chad, Christmas I., Comoros, Cook Is., Cote d'Ivoire, Egypt, Ethiopia, Fiji, Gabon, Galapagos, Gambia, Ghana, Guinea, Guinea-Bissau, Gulf of Guinea Is., Kenya, Liberia, Malawi, Mali, Marianas, Marquesas, Marshall Is., Mauritania, Mauritius, Mozambique, Namibia, Nauru, New Caledon…	Alabama, Algeria, Angola, Arkansas, Benin, Botswana, Burkina, Burundi, Cameroon, Cape Provinces, Cape Verde, Caroline Is., Central African Repu, Chad, Christmas I., Comoros, Congo, Cook Is., Egypt, Ethiopia, Fiji, Florida, Free State, Gabon, Galapagos, Gambia, Georgia, Ghana, Guinea, Guinea-Bissau, Gulf of Guinea Is., Hawaii, Ivory Coast, Kenya, KwaZulu-Natal, Liberia, Louisiana, Malawi, Mali, Ma…	1069792-2	http://www.plantsoftheworldonline.org/taxon/urn:lsid:ipni.org:names:1069792-2
Amaranthaceae	Amaranthus	tricolor	Amaranthus tricolor	L.	Amaranthus tricolor L.	Sp. Pl.: 989 (1753)	Bangladesh, India, Indonesia, Indonesia, East Timor, Indonesia, Malaysia, Indonesia, Papua New Guinea, Laos, Line Is., Malaysia, Myanmar, Nepal, Papua New Guinea, Solomon Islands, Philippines, Sri Lanka, Thailand, Vietnam	Assam, Bangladesh, Borneo, India, Jawa, Laos, Lesser Sunda Is., Line Is., Malaya, Maluku, Myanmar, Nepal, New Guinea, Philippines, Solomon Is., Sri Lanka, Sulawesi, Sumatera, Thailand, Vietnam	Angola, Australia, Benin, Cambodia, Cameroon, Cayman Is., Central African Republic, China, Christmas I., Cuba, Dominican Republic, Egypt, Eritrea, Ethiopia, Fiji, France, Haiti, Iraq, Japan, Kazakhstan, Uzbekistan, Maldives, Marianas, Marquesas, Mauritius, Mozambique, Nansei-shoto, New Caledonia, North Korea, South Korea, Pakistan, Panama, Puerto Rico, Saudi Arabia, Sierra Leone, Society Is., Sou…	Angola, Benin, Cambodia, Cameroon, Cayman Is., Central African Repu, China North-Central, China South-Central, China Southeast, Christmas I., Cuba, Dominican Republic, Egypt, Eritrea, Ethiopia, Fiji, France, Hainan, Haiti, Inner Mongolia, Iraq, Japan, Kazakhstan, Korea, Maldives, Manchuria, Marianas, Marquesas, Mauritius, Mozambique, Nansei-shoto, New Caledonia, Pakistan, Panama, Puerto Rico, Qin…	327386-2	http://www.plantsoftheworldonline.org/taxon/urn:lsid:ipni.org:names:327386-2
Amaranthaceae	Cyathula	prostrata	Cyathula prostrata	(L.) Blume	Cyathula prostrata (L.) Blume	Bijdr. Fl. Ned. Ind.: 549 (1826)	Angola, Australia, Bangladesh, Benin, Bhutan, India, Brazil, Burkina Faso, Cambodia, Cameroon, Central African Republic, China, Colombia, Comoros, Costa Rica, Cote d'Ivoire, Ecuador, El Salvador, Ethiopia, Fiji, Gabon, Gambia, Ghana, Guinea, Guinea-Bissau, Gulf of Guinea Is., Honduras, India, Indonesia, Indonesia, East Timor, Indonesia, Malaysia, Indonesia, Papua New Guinea, Laos, Liberia, Malawi…	Angola, Assam, Bangladesh, Benin, Borneo, Brazil North, Brazil Northeast, Brazil South, Brazil Southeast, Brazil West-Central, Burkina, Cambodia, Cameroon, Central African Repu, China South-Central, China Southeast, Colombia, Comoros, Congo, Costa Rica, East Himalaya, Ecuador, El Salvador, Ethiopia, Fiji, Gabon, Gambia, Ghana, Guinea, Guinea-Bissau, Gulf of Guinea Is., Hainan, Honduras, India, Iv…	Bolivia, Caroline Is., Cook Is., French Guiana, Guyana, Jamaica, Leeward Is., Marquesas, Mauritius, Puerto Rico, Reunion, Seychelles, Society Is., Suriname, Trinidad-Tobago, Tubuai Is., Venezuelan Antilles, Windward Is.	Bolivia, Caroline Is., Cook Is., French Guiana, Guyana, Jamaica, Leeward Is., Marquesas, Mauritius, Puerto Rico, Reunion, Seychelles, Society Is., Suriname, Trinidad-Tobago, Tubuai Is., Venezuelan Antilles, Windward Is.	60185-1	http://www.plantsoftheworldonline.org/taxon/urn:lsid:ipni.org:names:60185-1
Amaranthaceae	Deeringia	amaranthoides	Deeringia amaranthoides	(Lam.) Merr.	Deeringia amaranthoides (Lam.) Merr.	Interpr. Herb. Amboin.: 211 (1917)	Australia, Bangladesh, Bhutan, India, China, Christmas I., Fiji, India, India, Pakistan, Indonesia, Indonesia, East Timor, Indonesia, Papua New Guinea, Laos, Malaysia, Marianas, Myanmar, Nepal, Papua New Guinea, Solomon Islands, Philippines, Taiwan, Thailand, Tonga, Vietnam	Assam, Bangladesh, China South-Central, China Southeast, Christmas I., East Himalaya, Fiji, Hainan, India, Jawa, Laos, Lesser Sunda Is., Malaya, Marianas, Myanmar, Nepal, New Guinea, New South Wales, Philippines, Queensland, Solomon Is., Sulawesi, Sumatera, Taiwan, Thailand, Tibet, Tonga, Vietnam, West Himalaya, Western Australia	unknown	unknown	60226-1	http://www.plantsoftheworldonline.org/taxon/urn:lsid:ipni.org:names:60226-1
Amaranthaceae	Deeringia	polysperma	Deeringia polysperma	(Roxb.) Moq.	Deeringia polysperma (Roxb.) Moq.	A.P.de Candolle, Prodr. 13(2): 236 (1849)	China, Indonesia, Indonesia, Malaysia, Indonesia, Papua New Guinea, Malaysia, Nansei-shoto, Philippines, Taiwan, Thailand, Vietnam	Borneo, China Southeast, Hainan, Jawa, Malaya, Maluku, Nansei-shoto, New Guinea, Philippines, Sulawesi, Sumatera, Taiwan, Thailand, Vietnam	unknown	unknown	60240-1	http://www.plantsoftheworldonline.org/taxon/urn:lsid:ipni.org:names:60240-1
Amaranthaceae	Nothosaerva	brachiata	Nothosaerva brachiata	(L.) Wight	Nothosaerva brachiata (L.) Wight	Icon. Pl. Ind. Orient. 6: 1 (1853)	Angola, Bangladesh, Benin, Burkina Faso, Cameroon, Central African Republic, Chad, Eritrea, Ethiopia, Gulf of Guinea Is., India, Indonesia, Malaysia, Kenya, Malawi, Maldives, Mali, Mauritania, Mozambique, Myanmar, Niger, Nigeria, Pakistan, Saudi Arabia, Senegal, Somalia, South Africa, Sri Lanka, Sudan, Tanzania, Zambia, Zimbabwe	Angola, Bangladesh, Benin, Borneo, Burkina, Cameroon, Central African Repu, Chad, Eritrea, Ethiopia, Gulf of Guinea Is., India, Kenya, KwaZulu-Natal, Malawi, Maldives, Mali, Mauritania, Mozambique, Myanmar, Niger, Nigeria, Pakistan, Saudi Arabia, Senegal, Somalia, Sri Lanka, Sudan, Tanzania, Zambia, Zimbabwe	Mauritius	Mauritius	60963-1	http://www.plantsoftheworldonline.org/taxon/urn:lsid:ipni.org:names:60963-1
Amaranthaceae	Ouret	lanata	Ouret lanata	(L.) Kuntze	Ouret lanata (L.) Kuntze	Revis. Gen. Pl. 2: 544 (1891)	Angola, Bangladesh, Benin, Burkina Faso, Burundi, Cameroon, Central African Republic, Chad, Chagos Archipelago, Cocos (Keeling) Is., Comoros, Cote d'Ivoire, Djibouti, Egypt, Eritrea, Ethiopia, Ghana, Gulf of Guinea Is., India, Indonesia, Indonesia, East Timor, Indonesia, Papua New Guinea, Kenya, Laccadive Is., Liberia, Madagascar, Malawi, Malaysia, Maldives, Mozambique, Nepal, Nigeria, Philippine…	Angola, Assam, Bangladesh, Benin, Burkina, Burundi, Cameroon, Central African Repu, Chad, Chagos Archipelago, Cocos (Keeling) Is., Comoros, Congo, Djibouti, Egypt, Eritrea, Ethiopia, Ghana, Gulf of Guinea Is., India, Ivory Coast, Jawa, Kenya, KwaZulu-Natal, Laccadive Is., Lesser Sunda Is., Liberia, Madagascar, Malawi, Malaya, Maldives, Mozambique, Nepal, New Guinea, Nigeria, Northern Provinces, P…	Nicobar Is.	Nicobar Is.	61673-1	http://www.plantsoftheworldonline.org/taxon/urn:lsid:ipni.org:names:61673-1
Amaranthaceae	Ouret	sanguinolenta	Ouret sanguinolenta	(L.) Kuntze	Ouret sanguinolenta (L.) Kuntze	Revis. Gen. Pl. 2: 544 (1891)	Bangladesh, Bhutan, India, Cambodia, China, India, India, Pakistan, Indonesia, Indonesia, East Timor, Laos, Malaysia, Myanmar, Nepal, Pakistan, Philippines, Taiwan, Thailand, Vietnam	Assam, Bangladesh, Cambodia, China South-Central, China Southeast, East Himalaya, Hainan, India, Jawa, Laos, Lesser Sunda Is., Malaya, Maluku, Myanmar, Nepal, Pakistan, Philippines, Sulawesi, Taiwan, Thailand, Vietnam, West Himalaya	unknown	unknown	61681-1	http://www.plantsoftheworldonline.org/taxon/urn:lsid:ipni.org:names:61681-1
Amaranthaceae	Psilotrichopsis	curtisii	Psilotrichopsis curtisii	(Oliv.) C.C.Towns.	Psilotrichopsis curtisii (Oliv.) C.C.Towns.	Kew Bull. 29: 465 (1974)	China, Malaysia, Thailand, Vietnam	Hainan, Malaya, Thailand, Vietnam	unknown	unknown	61135-1	http://www.plantsoftheworldonline.org/taxon/urn:lsid:ipni.org:names:61135-1
Amaranthaceae	Psilotrichum	ferrugineum	Psilotrichum ferrugineum	(Roxb.) Voigt	Psilotrichum ferrugineum (Roxb.) Voigt	Hort. Suburb. Calcutt.: 318 (1845)	Bangladesh, Cambodia, Caroline Is., China, India, Indonesia, Indonesia, Malaysia, Indonesia, Papua New Guinea, Laos, Malaysia, Myanmar, Nepal, Papua New Guinea, Solomon Islands, Philippines, Thailand, Vietnam	Assam, Bangladesh, Borneo, Cambodia, Caroline Is., Hainan, India, Jawa, Laos, Malaya, Myanmar, Nepal, New Guinea, Philippines, Solomon Is., Sulawesi, Sumatera, Thailand, Vietnam	unknown	unknown	1004456-1	http://www.plantsoftheworldonline.org/taxon/urn:lsid:ipni.org:names:1004456-1
Amaranthaceae	Pupalia	lappacea	Pupalia lappacea	(L.) Juss.	Pupalia lappacea (L.) Juss.	Ann. Mus. Natl. Hist. Nat. 2: 132 (1803)	Afghanistan, Angola, Bangladesh, Benin, Botswana, Burkina Faso, Cameroon, Central African Republic, Chad, Cote d'Ivoire, Djibouti, Eritrea, Ethiopia, Gambia, Ghana, Guinea, Guinea-Bissau, Gulf of Guinea Is., India, India, Pakistan, Indonesia, Indonesia, East Timor, Indonesia, Papua New Guinea, Kenya, Madagascar, Malawi, Malaysia, Mali, Mauritania, Mozambique, Myanmar, Namibia, Nepal, Niger, Niger…	Afghanistan, Angola, Assam, Bangladesh, Benin, Botswana, Burkina, Cameroon, Cape Provinces, Central African Repu, Chad, Djibouti, Eritrea, Ethiopia, Free State, Gambia, Ghana, Guinea, Guinea-Bissau, Gulf of Guinea Is., India, Ivory Coast, Jawa, Kenya, KwaZulu-Natal, Lesser Sunda Is., Madagascar, Malawi, Malaya, Mali, Mauritania, Mozambique, Myanmar, Namibia, Nepal, New Guinea, Niger, Nigeria, Nor…	unknown	unknown	61335-1	http://www.plantsoftheworldonline.org/taxon/urn:lsid:ipni.org:names:61335-1
Amaryllidaceae	Crinum	asiaticum	Crinum asiaticum	L.	Crinum asiaticum L.	Sp. Pl.: 292 (1753)	Andaman Is., Australia, Bangladesh, Cambodia, China, Christmas I., Cocos (Keeling) Is., Fiji, Gilbert Is., India, Indonesia, Indonesia, East Timor, Indonesia, Malaysia, Indonesia, Papua New Guinea, Japan, Laos, Malaysia, Maldives, Mauritius, Myanmar, Nansei-shoto, New Caledonia, Nicobar Is., Norfolk Is., North Korea, South Korea, Ogasawara-shoto, Papua New Guinea, Papua New Guinea, Solomon Island…	Andaman Is., Assam, Bangladesh, Bismarck Archipelago, Borneo, Cambodia, China Southeast, Christmas I., Cocos (Keeling) Is., Fiji, Gilbert Is., India, Japan, Jawa, Korea, Laos, Lesser Sunda Is., Malaya, Maldives, Maluku, Mauritius, Myanmar, Nansei-shoto, New Caledonia, New Guinea, New South Wales, Nicobar Is., Norfolk Is., Northern Territory, Ogasawara-shoto, Philippines, Queensland, Rodrigues, Re…	Bahamas, Caroline Is., Chagos Archipelago, Comoros, Cook Is., Cuba, Dominican Republic, Haiti, Jamaica, Leeward Is., Line Is., Madagascar, Marianas, Marshall Is., Mexico, Nauru, Phoenix Is., Pitcairn Is., Puerto Rico, Society Is., Tokelau-Manihiki, Tonga, Trinidad-Tobago, Tuamotu, Tubuai Is., Tuvalu, United States, Venezuelan Antilles, Windward Is.	Bahamas, Caroline Is., Chagos Archipelago, Comoros, Cook Is., Cuba, Dominican Republic, Florida, Haiti, Jamaica, Leeward Is., Line Is., Louisiana, Madagascar, Marianas, Marshall Is., Mexico Central, Mexico Gulf, Mexico Northeast, Mexico Northwest, Mexico Southeast, Mexico Southwest, Nauru, Phoenix Is., Pitcairn Is., Puerto Rico, Society Is., Tokelau-Manihiki, Tonga, Trinidad-Tobago, Tuamotu, Tubu…	63796-1	http://www.plantsoftheworldonline.org/taxon/urn:lsid:ipni.org:names:63796-1
Amaryllidaceae	Pancratium	zeylanicum	Pancratium zeylanicum	L.	Pancratium zeylanicum L.	Sp. Pl.: 290 (1753)	India, Indonesia, Indonesia, Malaysia, Laccadive Is., Maldives, Philippines, Sri Lanka	Borneo, India, Jawa, Laccadive Is., Maldives, Maluku, Philippines, Sri Lanka, Sulawesi	Comoros	Comoros	66528-1	http://www.plantsoftheworldonline.org/taxon/urn:lsid:ipni.org:names:66528-1
Anacardiaceae	Allospondias	lakonensis	Allospondias lakonensis	(Pierre) Stapf	Allospondias lakonensis (Pierre) Stapf	Hooker&#x27;s Icon. Pl. 27: t. 2667 (1900)	China, Laos, Malaysia, Thailand, Vietnam	China South-Central, China Southeast, Hainan, Laos, Malaya, Thailand, Vietnam	unknown	unknown	69165-1	http://www.plantsoftheworldonline.org/taxon/urn:lsid:ipni.org:names:69165-1
Anacardiaceae	Androtium	astylum	Androtium astylum	Stapf	Androtium astylum Stapf	Hooker&#x27;s Icon. Pl. 28: t. 2763 (1903)	Indonesia, Malaysia, Malaysia	Borneo, Malaya	unknown	unknown	69222-1	http://www.plantsoftheworldonline.org/taxon/urn:lsid:ipni.org:names:69222-1
Anacardiaceae	Bouea	macrophylla	Bouea macrophylla	Griff.	Bouea macrophylla Griff.	Account Bot. Coll. Cantor: 15 (1841)	Andaman Is., Indonesia, Malaysia, Thailand	Andaman Is., Jawa, Malaya, Sumatera, Thailand	unknown	unknown	69262-1	http://www.plantsoftheworldonline.org/taxon/urn:lsid:ipni.org:names:69262-1
Anacardiaceae	Bouea	oppositifolia	Bouea oppositifolia	(Roxb.) Meisn.	Bouea oppositifolia (Roxb.) Meisn.	Pl. Vasc. Gen. 2: 55 (1837)	Andaman Is., Bangladesh, Cambodia, China, Indonesia, Indonesia, Malaysia, Laos, Malaysia, Myanmar, Thailand, Vietnam	Andaman Is., Bangladesh, Borneo, Cambodia, China South-Central, Laos, Malaya, Myanmar, Sumatera, Thailand, Vietnam	unknown	unknown	69265-1	http://www.plantsoftheworldonline.org/taxon/urn:lsid:ipni.org:names:69265-1
Anacardiaceae	Buchanania	arborescens	Buchanania arborescens	(Blume) Blume	Buchanania arborescens (Blume) Blume	Mus. Bot. 1: 183 (1850)	Andaman Is., Australia, Cambodia, Indonesia, Indonesia, East Timor, Indonesia, Malaysia, Indonesia, Papua New Guinea, Laos, Malaysia, Myanmar, Papua New Guinea, Papua New Guinea, Solomon Islands, Philippines, Taiwan, Thailand, Vietnam	Andaman Is., Bismarck Archipelago, Borneo, Cambodia, Jawa, Laos, Lesser Sunda Is., Malaya, Maluku, Myanmar, New Guinea, Northern Territory, Philippines, Queensland, Solomon Is., Sulawesi, Sumatera, Taiwan, Thailand, Vietnam	unknown	unknown	69275-1	http://www.plantsoftheworldonline.org/taxon/urn:lsid:ipni.org:names:69275-1
Anacardiaceae	Buchanania	insignis	Buchanania insignis	Blume	Buchanania insignis Blume	Mus. Bot. 1: 184 (1850)	Indonesia, Malaysia, Philippines	Borneo, Philippines	unknown	unknown	69295-1	http://www.plantsoftheworldonline.org/taxon/urn:lsid:ipni.org:names:69295-1
Anacardiaceae	Buchanania	sessifolia	Buchanania sessifolia	Blume	Buchanania sessifolia Blume	Mus. Bot. 1: 184 (1850)	India, Indonesia, Indonesia, Malaysia, Laos, Malaysia, Myanmar, Nicobar Is., Thailand	Assam, Borneo, Laos, Malaya, Myanmar, Nicobar Is., Sumatera, Thailand	unknown	unknown	69338-1	http://www.plantsoftheworldonline.org/taxon/urn:lsid:ipni.org:names:69338-1
Anacardiaceae	Buchanania	splendens	Buchanania splendens	Miq.	Buchanania splendens Miq.	Fl. Ned. Ind., Eerste Bijv.: 524 (1861)	Andaman Is., Indonesia, Indonesia, Malaysia, Nicobar Is.	Andaman Is., Borneo, Nicobar Is., Sumatera	unknown	unknown	69343-1	http://www.plantsoftheworldonline.org/taxon/urn:lsid:ipni.org:names:69343-1
Anacardiaceae	Campnosperma	auriculatum	Campnosperma auriculatum	(Blume) Hook.f.	Campnosperma auriculatum (Blume) Hook.f.	Fl. Brit. India 2: 41 (1876)	Indonesia, Indonesia, Malaysia, Malaysia, Thailand	Borneo, Malaya, Sulawesi, Sumatera, Thailand	unknown	unknown	69379-1	http://www.plantsoftheworldonline.org/taxon/urn:lsid:ipni.org:names:69379-1
Anacardiaceae	Campnosperma	coriaceum	Campnosperma coriaceum	(Jack) Hallier f.	Campnosperma coriaceum (Jack) Hallier f.	Fl. Males. Bull. 3: 74 (1948)	Indonesia, Indonesia, Malaysia, Indonesia, Papua New Guinea, Malaysia, Thailand	Borneo, Malaya, New Guinea, Sumatera, Thailand	unknown	unknown	69382-1	http://www.plantsoftheworldonline.org/taxon/urn:lsid:ipni.org:names:69382-1
Anacardiaceae	Campnosperma	squamatum	Campnosperma squamatum	Ridl.	Campnosperma squamatum Ridl.	Bull. Misc. Inform. Kew 1933: 197 (1933)	Indonesia, Malaysia, Malaysia	Borneo, Malaya	unknown	unknown	69393-1	http://www.plantsoftheworldonline.org/taxon/urn:lsid:ipni.org:names:69393-1
Anacardiaceae	Dracontomelon	costatum	Dracontomelon costatum	Blume	Dracontomelon costatum Blume	Mus. Bot. 1: 231 (1850)	Indonesia, Indonesia, Malaysia	Borneo, Sumatera	unknown	unknown	69525-1	http://www.plantsoftheworldonline.org/taxon/urn:lsid:ipni.org:names:69525-1
Anacardiaceae	Dracontomelon	dao	Dracontomelon dao	(Blanco) Merr. & Rolfe	Dracontomelon dao (Blanco) Merr. & Rolfe	Philipp. J. Sci., C 3: 108 (1908)	Andaman Is., Bangladesh, Bhutan, India, Cambodia, China, Indonesia, Indonesia, East Timor, Indonesia, Malaysia, Indonesia, Papua New Guinea, Laos, Malaysia, Myanmar, Nicobar Is., Papua New Guinea, Papua New Guinea, Solomon Islands, Philippines, Thailand, Vietnam	Andaman Is., Bangladesh, Bismarck Archipelago, Borneo, Cambodia, China South-Central, China Southeast, East Himalaya, Jawa, Laos, Lesser Sunda Is., Malaya, Maluku, Myanmar, New Guinea, Nicobar Is., Philippines, Solomon Is., Sulawesi, Sumatera, Thailand, Vietnam	Trinidad-Tobago	Trinidad-Tobago	69546-1	http://www.plantsoftheworldonline.org/taxon/urn:lsid:ipni.org:names:69546-1
Anacardiaceae	Drimycarpus	luridus	Drimycarpus luridus	(Hook.f.) Ding Hou	Drimycarpus luridus (Hook.f.) Ding Hou	Blumea 24: 6 (1978)	Indonesia, Indonesia, Malaysia, Malaysia	Borneo, Malaya, Sumatera	unknown	unknown	69550-1	http://www.plantsoftheworldonline.org/taxon/urn:lsid:ipni.org:names:69550-1
Anacardiaceae	Drimycarpus	maximus	Drimycarpus maximus	Kochummen	Drimycarpus maximus Kochummen	Sandakania 7: 81 (1996)	Indonesia, Malaysia	Borneo	unknown	unknown	991544-1	http://www.plantsoftheworldonline.org/taxon/urn:lsid:ipni.org:names:991544-1
Anacardiaceae	Drimycarpus	racemosus	Drimycarpus racemosus	(Roxb.) Hook.f. ex Marchand	Drimycarpus racemosus (Roxb.) Hook.f. ex Marchand	Rev. Anacardiac.: 172 (1869)	Andaman Is., Bangladesh, Bhutan, India, China, India, Malaysia, Myanmar, Nepal, Thailand, Vietnam	Andaman Is., Assam, Bangladesh, China South-Central, East Himalaya, Malaya, Myanmar, Nepal, Thailand, Vietnam	unknown	unknown	69552-1	http://www.plantsoftheworldonline.org/taxon/urn:lsid:ipni.org:names:69552-1
Anacardiaceae	Gluta	aptera	Gluta aptera	(King) Ding Hou	Gluta aptera (King) Ding Hou	Blumea 24: 12 (1978)	Indonesia, Indonesia, Malaysia, Malaysia	Borneo, Malaya, Sumatera	unknown	unknown	69609-1	http://www.plantsoftheworldonline.org/taxon/urn:lsid:ipni.org:names:69609-1
Anacardiaceae	Gluta	beccarii	Gluta beccarii	(Engl.) Ding Hou	Gluta beccarii (Engl.) Ding Hou	Blumea 24: 13 (1978)	Indonesia, Malaysia, Malaysia	Borneo, Malaya	unknown	unknown	69610-1	http://www.plantsoftheworldonline.org/taxon/urn:lsid:ipni.org:names:69610-1
Anacardiaceae	Gluta	cambodiana	Gluta cambodiana	Pierre	Gluta cambodiana Pierre	Fl. Forest. Cochinch.: t. 368B (1897)	Cambodia, Laos, Malaysia, Thailand	Cambodia, Laos, Malaya, Thailand	unknown	unknown	69613-1	http://www.plantsoftheworldonline.org/taxon/urn:lsid:ipni.org:names:69613-1
Anacardiaceae	Gluta	capituliflora	Gluta capituliflora	Ding Hou	Gluta capituliflora Ding Hou	Blumea 24: 13 (1978)	Malaysia	Malaya	unknown	unknown	69614-1	http://www.plantsoftheworldonline.org/taxon/urn:lsid:ipni.org:names:69614-1
Anacardiaceae	Gluta	curtisii	Gluta curtisii	(Oliv.) Ding Hou	Gluta curtisii (Oliv.) Ding Hou	Blumea 24: 13 (1978)	Malaysia	Malaya	unknown	unknown	69617-1	http://www.plantsoftheworldonline.org/taxon/urn:lsid:ipni.org:names:69617-1
Anacardiaceae	Gluta	elegans	Gluta elegans	(Wall.) Kurz	Gluta elegans (Wall.) Kurz	Prelim. Rep. Forest Pegu, App. A: xli (1875)	Malaysia, Myanmar, Thailand	Malaya, Myanmar, Thailand	Bangladesh	Bangladesh	69619-1	http://www.plantsoftheworldonline.org/taxon/urn:lsid:ipni.org:names:69619-1
Anacardiaceae	Gluta	lanceolata	Gluta lanceolata	Ridl.	Gluta lanceolata Ridl.	J. Straits Branch Roy. Asiat. Soc. 49: 17 (1907 publ. 1908)	Malaysia	Malaya	unknown	unknown	69624-1	http://www.plantsoftheworldonline.org/taxon/urn:lsid:ipni.org:names:69624-1
Anacardiaceae	Gluta	laxiflora	Gluta laxiflora	Ridl.	Gluta laxiflora Ridl.	Bull. Misc. Inform. Kew 1933: 196 (1933)	Indonesia, Malaysia	Borneo	unknown	unknown	69625-1	http://www.plantsoftheworldonline.org/taxon/urn:lsid:ipni.org:names:69625-1
Anacardiaceae	Gluta	macrocarpa	Gluta macrocarpa	(Engl.) Ding Hou	Gluta macrocarpa (Engl.) Ding Hou	Blumea 24: 14 (1978)	Indonesia, Malaysia, Malaysia	Borneo, Malaya	unknown	unknown	69627-1	http://www.plantsoftheworldonline.org/taxon/urn:lsid:ipni.org:names:69627-1
Anacardiaceae	Gluta	malayana	Gluta malayana	(Corner) Ding Hou	Gluta malayana (Corner) Ding Hou	Blumea 24: 14 (1978)	Indonesia, Malaysia	Malaya, Sumatera	unknown	unknown	69628-1	http://www.plantsoftheworldonline.org/taxon/urn:lsid:ipni.org:names:69628-1
Anacardiaceae	Gluta	oba	Gluta oba	(Merr.) Ding Hou	Gluta oba (Merr.) Ding Hou	Blumea 24: 14 (1978)	Indonesia, Malaysia	Borneo	unknown	unknown	69631-1	http://www.plantsoftheworldonline.org/taxon/urn:lsid:ipni.org:names:69631-1
Anacardiaceae	Gluta	pubescens	Gluta pubescens	(Ridl.) Ding Hou	Gluta pubescens (Ridl.) Ding Hou	Blumea 24: 15 (1978)	Indonesia, Malaysia	Malaya, Sumatera	unknown	unknown	69635-1	http://www.plantsoftheworldonline.org/taxon/urn:lsid:ipni.org:names:69635-1
Anacardiaceae	Gluta	renghas	Gluta renghas	L.	Gluta renghas L.	Mant. Pl. 2: 293 (1771)	Indonesia, Indonesia, Malaysia, Malaysia, Myanmar, Thailand	Borneo, Jawa, Malaya, Maluku, Myanmar, Sulawesi, Sumatera, Thailand	unknown	unknown	69636-1	http://www.plantsoftheworldonline.org/taxon/urn:lsid:ipni.org:names:69636-1
Anacardiaceae	Gluta	rugulosa	Gluta rugulosa	Ding Hou	Gluta rugulosa Ding Hou	Blumea 24: 16 (1978)	Indonesia, Malaysia	Borneo	unknown	unknown	69638-1	http://www.plantsoftheworldonline.org/taxon/urn:lsid:ipni.org:names:69638-1
Anacardiaceae	Gluta	sabahana	Gluta sabahana	Ding Hou	Gluta sabahana Ding Hou	Blumea 24: 16 (1978)	Indonesia, Malaysia	Borneo	unknown	unknown	69639-1	http://www.plantsoftheworldonline.org/taxon/urn:lsid:ipni.org:names:69639-1
Anacardiaceae	Gluta	speciosa	Gluta speciosa	(Ridl.) Ding Hou	Gluta speciosa (Ridl.) Ding Hou	Blumea 24: 21 (1978)	Indonesia, Malaysia	Borneo	unknown	unknown	69640-1	http://www.plantsoftheworldonline.org/taxon/urn:lsid:ipni.org:names:69640-1
Anacardiaceae	Gluta	tavoyana	Gluta tavoyana	Hook.f.	Gluta tavoyana Hook.f.	Fl. Brit. India 2: 22 (1876)	Andaman Is., Bangladesh, China, Indonesia, Laos, Malaysia, Myanmar, Thailand, Vietnam	Andaman Is., Bangladesh, Hainan, Laos, Malaya, Myanmar, Sumatera, Thailand, Vietnam	unknown	unknown	69641-1	http://www.plantsoftheworldonline.org/taxon/urn:lsid:ipni.org:names:69641-1
Anacardiaceae	Gluta	torquata	Gluta torquata	(King) Tardieu	Gluta torquata (King) Tardieu	Adansonia, n.s., 1: 195 (1962)	Indonesia, Malaysia	Malaya, Sumatera	unknown	unknown	69642-1	http://www.plantsoftheworldonline.org/taxon/urn:lsid:ipni.org:names:69642-1
Anacardiaceae	Gluta	velutina	Gluta velutina	Blume	Gluta velutina Blume	Mus. Bot. 1: 183 (1850)	Indonesia, Indonesia, Malaysia, Malaysia, Myanmar, Thailand, Vietnam	Borneo, Jawa, Malaya, Myanmar, Sumatera, Thailand, Vietnam	unknown	unknown	69646-1	http://www.plantsoftheworldonline.org/taxon/urn:lsid:ipni.org:names:69646-1
Anacardiaceae	Gluta	wallichii	Gluta wallichii	(Hook.f.) Ding Hou	Gluta wallichii (Hook.f.) Ding Hou	Blumea 24: 21 (1978)	Indonesia, Malaysia, Malaysia	Borneo, Malaya	unknown	unknown	69648-1	http://www.plantsoftheworldonline.org/taxon/urn:lsid:ipni.org:names:69648-1
Anacardiaceae	Gluta	wrayi	Gluta wrayi	King	Gluta wrayi King	J. Asiat. Soc. Bengal, Pt. 2, Nat. Hist. 65: 482 (1896)	Malaysia, Thailand, Vietnam	Malaya, Thailand, Vietnam	unknown	unknown	69649-1	http://www.plantsoftheworldonline.org/taxon/urn:lsid:ipni.org:names:69649-1
Anacardiaceae	Koordersiodendron	pinnatum	Koordersiodendron pinnatum	(Blanco) Merr.	Koordersiodendron pinnatum (Blanco) Merr.	Bull. Bur. Forest. Philipp. Islands 1: 33 (1903)	Indonesia, Indonesia, Malaysia, Indonesia, Papua New Guinea, Philippines	Borneo, Maluku, New Guinea, Philippines, Sulawesi	unknown	unknown	69737-1	http://www.plantsoftheworldonline.org/taxon/urn:lsid:ipni.org:names:69737-1
Anacardiaceae	Mangifera	applanata	Mangifera applanata	Kosterm.	Mangifera applanata Kosterm.	A.J.G.H.Kostermans &amp; J.M.Bompard, Mangoes: 64 (1993)	Indonesia, Indonesia, Malaysia, Malaysia	Borneo, Malaya, Sumatera	unknown	unknown	978613-1	http://www.plantsoftheworldonline.org/taxon/urn:lsid:ipni.org:names:978613-1
Anacardiaceae	Mangifera	blommesteinii	Mangifera blommesteinii	Kosterm.	Mangifera blommesteinii Kosterm.	A.J.G.H.Kostermans &amp; J.M.Bompard, Mangoes: 146 (1993)	Indonesia, Malaysia, Malaysia	Borneo, Malaya	unknown	unknown	978628-1	http://www.plantsoftheworldonline.org/taxon/urn:lsid:ipni.org:names:978628-1
Anacardiaceae	Mangifera	caesia	Mangifera caesia	Jack	Mangifera caesia Jack	W.Roxburgh, Fl. Ind. 2: 441 (1824)	Indonesia, Malaysia, Thailand	Malaya, Sumatera, Thailand	Indonesia, Indonesia, East Timor, Indonesia, Malaysia, Philippines	Borneo, Lesser Sunda Is., Maluku, Philippines	69885-1	http://www.plantsoftheworldonline.org/taxon/urn:lsid:ipni.org:names:69885-1
Anacardiaceae	Mangifera	campnospermoides	Mangifera campnospermoides	Kosterm.	Mangifera campnospermoides Kosterm.	A.J.G.H.Kostermans &amp; J.M.Bompard, Mangoes: 176 (1993)	Indonesia, Malaysia	Borneo	unknown	unknown	978632-1	http://www.plantsoftheworldonline.org/taxon/urn:lsid:ipni.org:names:978632-1
Anacardiaceae	Mangifera	decandra	Mangifera decandra	Ding Hou	Mangifera decandra Ding Hou	Reinwardtia 8: 323 (1972)	Indonesia, Indonesia, Malaysia	Borneo, Sumatera	unknown	unknown	69892-1	http://www.plantsoftheworldonline.org/taxon/urn:lsid:ipni.org:names:69892-1
Anacardiaceae	Mangifera	foetida	Mangifera foetida	Lour.	Mangifera foetida Lour.	Fl. Cochinch.: 160 (1790)	Cambodia, Indonesia, Indonesia, Malaysia, Malaysia, Myanmar, Thailand, Vietnam	Borneo, Cambodia, Malaya, Myanmar, Sumatera, Thailand, Vietnam	unknown	unknown	69898-1	http://www.plantsoftheworldonline.org/taxon/urn:lsid:ipni.org:names:69898-1
Anacardiaceae	Mangifera	gedebe	Mangifera gedebe	Miq.	Mangifera gedebe Miq.	Fl. Ned. Ind., Eerste Bijv.: 522 (1861)	Indonesia, Indonesia, Malaysia, Malaysia, Thailand	Borneo, Jawa, Malaya, Sumatera, Thailand	unknown	unknown	69902-1	http://www.plantsoftheworldonline.org/taxon/urn:lsid:ipni.org:names:69902-1
Anacardiaceae	Mangifera	gracilipes	Mangifera gracilipes	Hook.f.	Mangifera gracilipes Hook.f.	Fl. Brit. India 2: 16 (1876)	Malaysia, Thailand	Malaya, Thailand	unknown	unknown	69907-1	http://www.plantsoftheworldonline.org/taxon/urn:lsid:ipni.org:names:69907-1
Anacardiaceae	Mangifera	griffithii	Mangifera griffithii	Hook.f.	Mangifera griffithii Hook.f.	Trans. Linn. Soc. London 23: 168 (1860)	Andaman Is., India, Indonesia, Indonesia, Malaysia, Malaysia, Thailand	Andaman Is., Assam, Borneo, Malaya, Sumatera, Thailand	unknown	unknown	69908-1	http://www.plantsoftheworldonline.org/taxon/urn:lsid:ipni.org:names:69908-1
Anacardiaceae	Mangifera	havilandii	Mangifera havilandii	Ridl.	Mangifera havilandii Ridl.	Bull. Misc. Inform. Kew 1933: 194 (1933)	Indonesia, Malaysia	Borneo	unknown	unknown	69909-1	http://www.plantsoftheworldonline.org/taxon/urn:lsid:ipni.org:names:69909-1
Anacardiaceae	Mangifera	khoonmengiana	Mangifera khoonmengiana	Kochummen	Mangifera khoonmengiana Kochummen	Sandakania 7: 83 (1996)	Indonesia, Malaysia	Borneo	unknown	unknown	991545-1	http://www.plantsoftheworldonline.org/taxon/urn:lsid:ipni.org:names:991545-1
Anacardiaceae	Mangifera	lagenifera	Mangifera lagenifera	Griff.	Mangifera lagenifera Griff.	Not. Pl. Asiat. 4: 414 (1854)	Indonesia, Malaysia, Thailand	Malaya, Sumatera, Thailand	unknown	unknown	69920-1	http://www.plantsoftheworldonline.org/taxon/urn:lsid:ipni.org:names:69920-1
Anacardiaceae	Mangifera	laurina	Mangifera laurina	Blume	Mangifera laurina Blume	Mus. Bot. 1: 195 (1850)	Bangladesh, Cambodia, China, Indonesia, Indonesia, East Timor, Indonesia, Malaysia, Malaysia, Myanmar, Philippines, Vietnam	Bangladesh, Borneo, Cambodia, China South-Central, Jawa, Lesser Sunda Is., Malaya, Myanmar, Philippines, Sumatera, Vietnam	unknown	unknown	69923-1	http://www.plantsoftheworldonline.org/taxon/urn:lsid:ipni.org:names:69923-1
Anacardiaceae	Mangifera	macrocarpa	Mangifera macrocarpa	Blume	Mangifera macrocarpa Blume	Bijdr. Fl. Ned. Ind.: 1158 (1827)	Cambodia, Indonesia, Indonesia, Malaysia, Laos, Malaysia, Thailand	Borneo, Cambodia, Jawa, Laos, Malaya, Sumatera, Thailand	unknown	unknown	69929-1	http://www.plantsoftheworldonline.org/taxon/urn:lsid:ipni.org:names:69929-1
Anacardiaceae	Mangifera	magnifica	Mangifera magnifica	Kochummen	Mangifera magnifica Kochummen	Gard. Bull. Singapore 36: 189 (1983 publ. 1984)	Malaysia	Malaya	unknown	unknown	904642-1	http://www.plantsoftheworldonline.org/taxon/urn:lsid:ipni.org:names:904642-1
Anacardiaceae	Mangifera	orophila	Mangifera orophila	Kosterm.	Mangifera orophila Kosterm.	A.J.G.H.Kostermans &amp; J.M.Bompard, Mangoes: 138 (1993)	Indonesia, Malaysia	Malaya, Sumatera	unknown	unknown	978627-1	http://www.plantsoftheworldonline.org/taxon/urn:lsid:ipni.org:names:978627-1
Anacardiaceae	Mangifera	pajang	Mangifera pajang	Kosterm.	Mangifera pajang Kosterm.	Reinwardtia 7: 20 (1965)	Indonesia, Malaysia	Borneo	unknown	unknown	69947-1	http://www.plantsoftheworldonline.org/taxon/urn:lsid:ipni.org:names:69947-1
Anacardiaceae	Mangifera	paludosa	Mangifera paludosa	Kosterm. ex S.K.Ganesan	Mangifera paludosa Kosterm. ex S.K.Ganesan	Gard. Bull. Singapore 70: 301 (2018)	Indonesia, Malaysia	Malaya, Sumatera	unknown	unknown	77195452-1	http://www.plantsoftheworldonline.org/taxon/urn:lsid:ipni.org:names:77195452-1
Anacardiaceae	Mangifera	parvifolia	Mangifera parvifolia	Boerl. & Koord.-Schum.	Mangifera parvifolia Boerl. & Koord.-Schum.	A.Koorders-Schumacher, Syst. Verz. 2: 31 (1910)	Indonesia, Malaysia	Malaya, Sumatera	unknown	unknown	69950-1	http://www.plantsoftheworldonline.org/taxon/urn:lsid:ipni.org:names:69950-1
Anacardiaceae	Mangifera	pentandra	Mangifera pentandra	Hook.f.	Mangifera pentandra Hook.f.	Fl. Brit. India 2: 14 (1876)	Malaysia, Thailand	Malaya, Thailand	unknown	unknown	69952-1	http://www.plantsoftheworldonline.org/taxon/urn:lsid:ipni.org:names:69952-1
Anacardiaceae	Mangifera	quadrifida	Mangifera quadrifida	Jack	Mangifera quadrifida Jack	W.Roxburgh, Fl. Ind. 2: 440 (1824)	Indonesia, Indonesia, Malaysia, Laos, Malaysia, Thailand	Borneo, Laos, Malaya, Sumatera, Thailand	unknown	unknown	69958-1	http://www.plantsoftheworldonline.org/taxon/urn:lsid:ipni.org:names:69958-1
Anacardiaceae	Mangifera	rubropetala	Mangifera rubropetala	Kosterm.	Mangifera rubropetala Kosterm.	A.J.G.H.Kostermans &amp; J.M.Bompard, Mangoes: 107 (1993)	Indonesia, Indonesia, Malaysia	Borneo, Jawa	unknown	unknown	978620-1	http://www.plantsoftheworldonline.org/taxon/urn:lsid:ipni.org:names:978620-1
Anacardiaceae	Mangifera	rufocostata	Mangifera rufocostata	Kosterm.	Mangifera rufocostata Kosterm.	A.J.G.H.Kostermans &amp; J.M.Bompard, Mangoes: 116 (1993)	Indonesia, Indonesia, Malaysia	Borneo, Sumatera	unknown	unknown	978621-1	http://www.plantsoftheworldonline.org/taxon/urn:lsid:ipni.org:names:978621-1
Anacardiaceae	Mangifera	similis	Mangifera similis	Blume	Mangifera similis Blume	Mus. Bot. 1: 200 (1850)	Indonesia, Indonesia, Malaysia	Borneo, Sumatera	unknown	unknown	69972-1	http://www.plantsoftheworldonline.org/taxon/urn:lsid:ipni.org:names:69972-1
Anacardiaceae	Mangifera	subsessilifolia	Mangifera subsessilifolia	Kosterm.	Mangifera subsessilifolia Kosterm.	A.J.G.H.Kostermans &amp; J.M.Bompard, Mangoes: 180 (1993)	Indonesia, Indonesia, Malaysia, Malaysia	Borneo, Malaya, Sumatera	unknown	unknown	978633-1	http://www.plantsoftheworldonline.org/taxon/urn:lsid:ipni.org:names:978633-1
Anacardiaceae	Mangifera	superba	Mangifera superba	Hook.f.	Mangifera superba Hook.f.	Fl. Brit. India 2: 19 (1876)	Malaysia	Malaya	unknown	unknown	69976-1	http://www.plantsoftheworldonline.org/taxon/urn:lsid:ipni.org:names:69976-1
Anacardiaceae	Mangifera	swintonioides	Mangifera swintonioides	Kosterm.	Mangifera swintonioides Kosterm.	A.J.G.H.Kostermans &amp; J.M.Bompard, Mangoes: 80 (1993)	Indonesia, Indonesia, Malaysia, Malaysia	Borneo, Malaya, Sumatera	unknown	unknown	978617-1	http://www.plantsoftheworldonline.org/taxon/urn:lsid:ipni.org:names:978617-1
Anacardiaceae	Melanochyla	angustifolia	Melanochyla angustifolia	Hook.f.	Melanochyla angustifolia Hook.f.	Fl. Brit. India 2: 39 (1876)	Indonesia, Malaysia, Malaysia	Borneo, Malaya	unknown	unknown	70018-1	http://www.plantsoftheworldonline.org/taxon/urn:lsid:ipni.org:names:70018-1
Anacardiaceae	Melanochyla	auriculata	Melanochyla auriculata	Hook.f.	Melanochyla auriculata Hook.f.	Fl. Brit. India 2: 39 (1876)	Indonesia, Malaysia, Malaysia	Borneo, Malaya	unknown	unknown	70019-1	http://www.plantsoftheworldonline.org/taxon/urn:lsid:ipni.org:names:70019-1
Anacardiaceae	Melanochyla	axillaris	Melanochyla axillaris	Ridl.	Melanochyla axillaris Ridl.	Bull. Misc. Inform. Kew 1933: 198 (1933)	Indonesia, Malaysia	Borneo	unknown	unknown	70020-1	http://www.plantsoftheworldonline.org/taxon/urn:lsid:ipni.org:names:70020-1
Anacardiaceae	Melanochyla	beccariana	Melanochyla beccariana	Oliv.	Melanochyla beccariana Oliv.	Hooker&#x27;s Icon. Pl. 24: t. 2313 (1894)	Indonesia, Malaysia	Borneo	unknown	unknown	70021-1	http://www.plantsoftheworldonline.org/taxon/urn:lsid:ipni.org:names:70021-1
Anacardiaceae	Melanochyla	borneensis	Melanochyla borneensis	(Ridl.) Ding Hou	Melanochyla borneensis (Ridl.) Ding Hou	Blumea 24: 31 (1978)	Indonesia, Malaysia	Borneo	unknown	unknown	70022-1	http://www.plantsoftheworldonline.org/taxon/urn:lsid:ipni.org:names:70022-1
Anacardiaceae	Melanochyla	bracteata	Melanochyla bracteata	King	Melanochyla bracteata King	J. Asiat. Soc. Bengal, Pt. 2, Nat. Hist. 65: 506 (1896)	Indonesia, Indonesia, Malaysia, Malaysia, Thailand	Borneo, Malaya, Sumatera, Thailand	unknown	unknown	70023-1	http://www.plantsoftheworldonline.org/taxon/urn:lsid:ipni.org:names:70023-1
Anacardiaceae	Melanochyla	bullata	Melanochyla bullata	Ding Hou	Melanochyla bullata Ding Hou	Blumea 24: 31 (1978)	Indonesia, Malaysia	Borneo	unknown	unknown	70024-1	http://www.plantsoftheworldonline.org/taxon/urn:lsid:ipni.org:names:70024-1
Anacardiaceae	Melanochyla	caesia	Melanochyla caesia	(Blume) Ding Hou	Melanochyla caesia (Blume) Ding Hou	Blumea 24: 31 (1978)	Indonesia, Indonesia, Malaysia, Malaysia	Borneo, Jawa, Malaya, Sumatera	unknown	unknown	70025-1	http://www.plantsoftheworldonline.org/taxon/urn:lsid:ipni.org:names:70025-1
Anacardiaceae	Melanochyla	castaneifolia	Melanochyla castaneifolia	Ding Hou	Melanochyla castaneifolia Ding Hou	Blumea 24: 32 (1978)	Indonesia, Malaysia	Borneo	unknown	unknown	70026-1	http://www.plantsoftheworldonline.org/taxon/urn:lsid:ipni.org:names:70026-1
Anacardiaceae	Melanochyla	condensata	Melanochyla condensata	Kochummen	Melanochyla condensata Kochummen	Sandakania 7: 83 (1996)	Indonesia, Malaysia	Borneo	unknown	unknown	991546-1	http://www.plantsoftheworldonline.org/taxon/urn:lsid:ipni.org:names:991546-1
Anacardiaceae	Melanochyla	densiflora	Melanochyla densiflora	King	Melanochyla densiflora King	J. Asiat. Soc. Bengal, Pt. 2, Nat. Hist. 65: 503 (1896)	Indonesia, Indonesia, Malaysia, Malaysia	Borneo, Malaya, Sumatera	unknown	unknown	70027-1	http://www.plantsoftheworldonline.org/taxon/urn:lsid:ipni.org:names:70027-1
Anacardiaceae	Melanochyla	elmeri	Melanochyla elmeri	Merr.	Melanochyla elmeri Merr.	Univ. Calif. Publ. Bot. 15: 169 (1929)	Indonesia, Malaysia	Borneo	unknown	unknown	70028-1	http://www.plantsoftheworldonline.org/taxon/urn:lsid:ipni.org:names:70028-1
Anacardiaceae	Melanochyla	fasciculiflora	Melanochyla fasciculiflora	Kochummen	Melanochyla fasciculiflora Kochummen	Gard. Bull. Singapore 36: 190 (1983 publ. 1984)	Malaysia	Malaya	unknown	unknown	904676-1	http://www.plantsoftheworldonline.org/taxon/urn:lsid:ipni.org:names:904676-1
Anacardiaceae	Melanochyla	fulvinervis	Melanochyla fulvinervis	(Blume) Ding Hou	Melanochyla fulvinervis (Blume) Ding Hou	Blumea 24: 32 (1978)	Indonesia, Malaysia, Malaysia	Borneo, Malaya	unknown	unknown	70030-1	http://www.plantsoftheworldonline.org/taxon/urn:lsid:ipni.org:names:70030-1
Anacardiaceae	Melanochyla	kunstleri	Melanochyla kunstleri	King	Melanochyla kunstleri King	J. Asiat. Soc. Bengal, Pt. 2, Nat. Hist. 65: 504 (1896)	Malaysia	Malaya	unknown	unknown	70031-1	http://www.plantsoftheworldonline.org/taxon/urn:lsid:ipni.org:names:70031-1
Anacardiaceae	Melanochyla	longipetiolata	Melanochyla longipetiolata	Kochummen	Melanochyla longipetiolata Kochummen	Gard. Bull. Singapore 36: 192 (1983 publ. 1984)	Malaysia	Malaya	unknown	unknown	904677-1	http://www.plantsoftheworldonline.org/taxon/urn:lsid:ipni.org:names:904677-1
Anacardiaceae	Melanochyla	minutiflora	Melanochyla minutiflora	Ding Hou	Melanochyla minutiflora Ding Hou	Blumea 24: 33 (1978)	Indonesia, Malaysia	Borneo	unknown	unknown	70033-1	http://www.plantsoftheworldonline.org/taxon/urn:lsid:ipni.org:names:70033-1
Anacardiaceae	Melanochyla	montana	Melanochyla montana	Kochummen	Melanochyla montana Kochummen	Sandakania 7: 86 (1996)	Indonesia, Malaysia	Borneo	unknown	unknown	991547-1	http://www.plantsoftheworldonline.org/taxon/urn:lsid:ipni.org:names:991547-1
Anacardiaceae	Melanochyla	nitida	Melanochyla nitida	King	Melanochyla nitida King	J. Asiat. Soc. Bengal, Pt. 2, Nat. Hist. 65: 507 (1896)	Malaysia	Malaya	unknown	unknown	70034-1	http://www.plantsoftheworldonline.org/taxon/urn:lsid:ipni.org:names:70034-1
Anacardiaceae	Melanochyla	scalarinervis	Melanochyla scalarinervis	Kochummen	Melanochyla scalarinervis Kochummen	Sandakania 7: 88 (1996)	Indonesia, Malaysia	Borneo	unknown	unknown	991548-1	http://www.plantsoftheworldonline.org/taxon/urn:lsid:ipni.org:names:991548-1
Anacardiaceae	Melanochyla	semecarpoides	Melanochyla semecarpoides	Ding Hou	Melanochyla semecarpoides Ding Hou	Blumea 24: 33 (1978)	Indonesia, Malaysia	Borneo	unknown	unknown	70036-1	http://www.plantsoftheworldonline.org/taxon/urn:lsid:ipni.org:names:70036-1
Anacardiaceae	Melanochyla	tomentosa	Melanochyla tomentosa	Hook.f.	Melanochyla tomentosa Hook.f.	Fl. Brit. India 2: 38 (1876)	Malaysia	Malaya	unknown	unknown	70038-1	http://www.plantsoftheworldonline.org/taxon/urn:lsid:ipni.org:names:70038-1
Anacardiaceae	Melanochyla	woodiana	Melanochyla woodiana	Kochummen	Melanochyla woodiana Kochummen	Sandakania 7: 88 (1996)	Indonesia, Malaysia	Borneo	unknown	unknown	991549-1	http://www.plantsoftheworldonline.org/taxon/urn:lsid:ipni.org:names:991549-1
Anacardiaceae	Parishia	coriacea	Parishia coriacea	P.S.Ashton	Parishia coriacea P.S.Ashton	Gard. Bull. Singapore 54: 209 (2002)	Indonesia, Malaysia	Borneo	unknown	unknown	20012375-1	http://www.plantsoftheworldonline.org/taxon/urn:lsid:ipni.org:names:20012375-1
Anacardiaceae	Parishia	dinghouiana	Parishia dinghouiana	Kochummen	Parishia dinghouiana Kochummen	Sandakania 7: 91 (1996)	Indonesia, Malaysia	Borneo	unknown	unknown	991550-1	http://www.plantsoftheworldonline.org/taxon/urn:lsid:ipni.org:names:991550-1
Anacardiaceae	Parishia	insignis	Parishia insignis	Hook.f.	Parishia insignis Hook.f.	Trans. Linn. Soc. London 23: 170 (1860)	Andaman Is., Indonesia, Indonesia, Malaysia, Malaysia, Myanmar, Thailand	Andaman Is., Borneo, Malaya, Myanmar, Sumatera, Thailand	unknown	unknown	70202-1	http://www.plantsoftheworldonline.org/taxon/urn:lsid:ipni.org:names:70202-1
Anacardiaceae	Parishia	maingayi	Parishia maingayi	Hook.f.	Parishia maingayi Hook.f.	Fl. Brit. India 2: 30 (1876)	Indonesia, Indonesia, Malaysia, Malaysia, Philippines	Borneo, Malaya, Philippines, Sumatera	unknown	unknown	70204-1	http://www.plantsoftheworldonline.org/taxon/urn:lsid:ipni.org:names:70204-1
Anacardiaceae	Parishia	paucijuga	Parishia paucijuga	Engl.	Parishia paucijuga Engl.	A.L.P.P.de Candolle &amp; A.C.P.de Candolle, Monogr. Phan. 4: 309 (1883)	Indonesia, Indonesia, Malaysia, Malaysia	Borneo, Malaya, Sumatera	unknown	unknown	70208-1	http://www.plantsoftheworldonline.org/taxon/urn:lsid:ipni.org:names:70208-1
Anacardiaceae	Parishia	sericea	Parishia sericea	Ridl.	Parishia sericea Ridl.	Bull. Misc. Inform. Kew 1933: 201 (1933)	Indonesia, Malaysia	Borneo	unknown	unknown	70212-1	http://www.plantsoftheworldonline.org/taxon/urn:lsid:ipni.org:names:70212-1
Anacardiaceae	Parishia	trifoliolata	Parishia trifoliolata	Kochummen	Parishia trifoliolata Kochummen	Sandakania 7: 91 (1996)	Indonesia, Malaysia	Borneo	unknown	unknown	991551-1	http://www.plantsoftheworldonline.org/taxon/urn:lsid:ipni.org:names:991551-1
Anacardiaceae	Pegia	sarmentosa	Pegia sarmentosa	(Lecomte) Hand.-Mazz.	Pegia sarmentosa (Lecomte) Hand.-Mazz.	Sinensia 3: 187 (1933)	Cambodia, China, Indonesia, Malaysia, Laos, Thailand, Vietnam	Borneo, Cambodia, China South-Central, China Southeast, Laos, Thailand, Vietnam	unknown	unknown	70217-1	http://www.plantsoftheworldonline.org/taxon/urn:lsid:ipni.org:names:70217-1
Anacardiaceae	Pentaspadon	curtisii	Pentaspadon curtisii	(King) Corner	Pentaspadon curtisii (King) Corner	Gard. Bull. Straits Settlem. 10: 262 (1939)	Malaysia, Thailand	Malaya, Thailand	unknown	unknown	70218-1	http://www.plantsoftheworldonline.org/taxon/urn:lsid:ipni.org:names:70218-1
Anacardiaceae	Pentaspadon	motleyi	Pentaspadon motleyi	Hook.f.	Pentaspadon motleyi Hook.f.	Trans. Linn. Soc. London 23: 168 (1860)	Indonesia, Indonesia, Malaysia, Indonesia, Papua New Guinea, Malaysia, Papua New Guinea, Solomon Islands	Borneo, Malaya, Maluku, New Guinea, Solomon Is., Sumatera	unknown	unknown	70221-1	http://www.plantsoftheworldonline.org/taxon/urn:lsid:ipni.org:names:70221-1
Anacardiaceae	Pentaspadon	velutinus	Pentaspadon velutinus	Hook.f.	Pentaspadon velutinus Hook.f.	Fl. Brit. India 2: 28 (1876)	Indonesia, Malaysia, Thailand	Malaya, Sumatera, Thailand	unknown	unknown	70224-1	http://www.plantsoftheworldonline.org/taxon/urn:lsid:ipni.org:names:70224-1
Anacardiaceae	Pistacia	weinmanniifolia	Pistacia weinmanniifolia	J.Poiss. ex Franch.	Pistacia weinmanniifolia J.Poiss. ex Franch.	Bull. Soc. Bot. France 33: 467 (1886)	China, Malaysia, Myanmar, Vietnam	China South-Central, China Southeast, Malaya, Myanmar, Tibet, Vietnam	unknown	unknown	70282-1	http://www.plantsoftheworldonline.org/taxon/urn:lsid:ipni.org:names:70282-1
Anacardiaceae	Pleiogynium	timoriense	Pleiogynium timoriense	(DC.) Leenh.	Pleiogynium timoriense (DC.) Leenh.	Blumea 7: 159 (1952)	Australia, Cook Is., Fiji, Indonesia, Indonesia, East Timor, Indonesia, Malaysia, Indonesia, Papua New Guinea, New Caledonia, Papua New Guinea, Solomon Islands, Philippines, Tonga, Vietnam	Borneo, Cook Is., Fiji, Lesser Sunda Is., Maluku, New Caledonia, New Guinea, Philippines, Queensland, Solomon Is., Sulawesi, Tonga, Vietnam	unknown	unknown	70288-1	http://www.plantsoftheworldonline.org/taxon/urn:lsid:ipni.org:names:70288-1
Anacardiaceae	Semecarpus	angulatus	Semecarpus angulatus	Kochummen	Semecarpus angulatus Kochummen	Sandakania 7: 94 (1996)	Indonesia, Malaysia	Borneo	unknown	unknown	991553-1	http://www.plantsoftheworldonline.org/taxon/urn:lsid:ipni.org:names:991553-1
Anacardiaceae	Semecarpus	angustifolius	Semecarpus angustifolius	Kochummen	Semecarpus angustifolius Kochummen	Sandakania 7: 94 (1996)	Indonesia, Malaysia	Borneo	unknown	unknown	991554-1	http://www.plantsoftheworldonline.org/taxon/urn:lsid:ipni.org:names:991554-1
Anacardiaceae	Semecarpus	borneensis	Semecarpus borneensis	Merr.	Semecarpus borneensis Merr.	J. Straits Branch Roy. Asiat. Soc. 86: 323 (1922)	Indonesia, Malaysia	Borneo	unknown	unknown	71206-1	http://www.plantsoftheworldonline.org/taxon/urn:lsid:ipni.org:names:71206-1
Anacardiaceae	Semecarpus	bunburyanus	Semecarpus bunburyanus	Gibbs	Semecarpus bunburyanus Gibbs	J. Linn. Soc., Bot. 42: 67 (1914)	Indonesia, Malaysia, Philippines	Borneo, Philippines	unknown	unknown	71209-1	http://www.plantsoftheworldonline.org/taxon/urn:lsid:ipni.org:names:71209-1
Anacardiaceae	Semecarpus	calcicola	Semecarpus calcicola	Kochummen	Semecarpus calcicola Kochummen	Sandakania 7: 97 (1996)	Indonesia, Malaysia	Borneo	unknown	unknown	991555-1	http://www.plantsoftheworldonline.org/taxon/urn:lsid:ipni.org:names:991555-1
Anacardiaceae	Semecarpus	cochinchinensis	Semecarpus cochinchinensis	Engl.	Semecarpus cochinchinensis Engl.	A.L.P.P.de Candolle &amp; A.C.P.de Candolle, Monogr. Phan. 4: 489 (1883)	Cambodia, Laos, Malaysia, Thailand, Vietnam	Cambodia, Laos, Malaya, Thailand, Vietnam	unknown	unknown	71214-1	http://www.plantsoftheworldonline.org/taxon/urn:lsid:ipni.org:names:71214-1
Anacardiaceae	Semecarpus	cuneiformis	Semecarpus cuneiformis	Blanco	Semecarpus cuneiformis Blanco	Fl. Filip.: 220 (1837)	Indonesia, Indonesia, East Timor, Indonesia, Malaysia, Philippines, Taiwan	Borneo, Lesser Sunda Is., Philippines, Sulawesi, Taiwan	unknown	unknown	71220-1	http://www.plantsoftheworldonline.org/taxon/urn:lsid:ipni.org:names:71220-1
Anacardiaceae	Semecarpus	cupularis	Semecarpus cupularis	Kochummen	Semecarpus cupularis Kochummen	Sandakania 7: 97 (1996)	Indonesia, Malaysia	Borneo	unknown	unknown	991556-1	http://www.plantsoftheworldonline.org/taxon/urn:lsid:ipni.org:names:991556-1
Anacardiaceae	Semecarpus	curtisii	Semecarpus curtisii	King	Semecarpus curtisii King	J. Asiat. Soc. Bengal, Pt. 2, Nat. Hist. 65: 509 (1896)	Malaysia, Thailand	Malaya, Thailand	unknown	unknown	71221-1	http://www.plantsoftheworldonline.org/taxon/urn:lsid:ipni.org:names:71221-1
Anacardiaceae	Semecarpus	euodiifolius	Semecarpus euodiifolius	Kochummen	Semecarpus euodiifolius Kochummen	Sandakania 7: 100 (1996)	Indonesia, Malaysia	Borneo	unknown	unknown	991557-1	http://www.plantsoftheworldonline.org/taxon/urn:lsid:ipni.org:names:991557-1
Anacardiaceae	Semecarpus	forstenii	Semecarpus forstenii	Blume	Semecarpus forstenii Blume	Mus. Bot. 1: 188 (1850)	Indonesia, Indonesia, Malaysia, Indonesia, Papua New Guinea, Papua New Guinea, Papua New Guinea, Solomon Islands, Philippines	Bismarck Archipelago, Borneo, Maluku, New Guinea, Philippines, Solomon Is., Sulawesi	unknown	unknown	71228-1	http://www.plantsoftheworldonline.org/taxon/urn:lsid:ipni.org:names:71228-1
Anacardiaceae	Semecarpus	heterophyllus	Semecarpus heterophyllus	Blume	Semecarpus heterophyllus Blume	Mus. Bot. 1: 187 (1850)	Andaman Is., Indonesia, Indonesia, East Timor, Indonesia, Malaysia, Malaysia, Myanmar, Nicobar Is.	Andaman Is., Borneo, Jawa, Lesser Sunda Is., Malaya, Myanmar, Nicobar Is., Sulawesi, Sumatera	unknown	unknown	71242-1	http://www.plantsoftheworldonline.org/taxon/urn:lsid:ipni.org:names:71242-1
Anacardiaceae	Semecarpus	impressicostatus	Semecarpus impressicostatus	Kochummen	Semecarpus impressicostatus Kochummen	Sandakania 7: 102 (1996)	Indonesia, Malaysia	Borneo	unknown	unknown	991558-1	http://www.plantsoftheworldonline.org/taxon/urn:lsid:ipni.org:names:991558-1
Anacardiaceae	Semecarpus	kinabaluensis	Semecarpus kinabaluensis	Kochummen	Semecarpus kinabaluensis Kochummen	Sandakania 7: 102 (1996)	Indonesia, Malaysia	Borneo	unknown	unknown	991559-1	http://www.plantsoftheworldonline.org/taxon/urn:lsid:ipni.org:names:991559-1
Anacardiaceae	Semecarpus	lineatus	Semecarpus lineatus	Kosterm.	Semecarpus lineatus Kosterm.	Blumea 33: 348 (1988)	Indonesia, Malaysia	Borneo	unknown	unknown	935693-1	http://www.plantsoftheworldonline.org/taxon/urn:lsid:ipni.org:names:935693-1
Anacardiaceae	Semecarpus	longipes	Semecarpus longipes	Kosterm.	Semecarpus longipes Kosterm.	Blumea 33: 349 (1988)	Indonesia, Malaysia	Borneo	unknown	unknown	935694-1	http://www.plantsoftheworldonline.org/taxon/urn:lsid:ipni.org:names:935694-1
Anacardiaceae	Semecarpus	lucens	Semecarpus lucens	King	Semecarpus lucens King	J. Asiat. Soc. Bengal, Pt. 2, Nat. Hist. 65: 510 (1896)	Malaysia	Malaya	unknown	unknown	71256-1	http://www.plantsoftheworldonline.org/taxon/urn:lsid:ipni.org:names:71256-1
Anacardiaceae	Semecarpus	minutipetalus	Semecarpus minutipetalus	Kochummen	Semecarpus minutipetalus Kochummen	Sandakania 7: 105 (1996)	Indonesia, Malaysia	Borneo	unknown	unknown	991560-1	http://www.plantsoftheworldonline.org/taxon/urn:lsid:ipni.org:names:991560-1
Anacardiaceae	Semecarpus	nigroviridis	Semecarpus nigroviridis	Thwaites	Semecarpus nigroviridis Thwaites	Enum. Pl. Zeyl.: 76 (1858)	Bangladesh, Indonesia, Malaysia, Sri Lanka	Bangladesh, Borneo, Sri Lanka	unknown	unknown	71275-1	http://www.plantsoftheworldonline.org/taxon/urn:lsid:ipni.org:names:71275-1
Anacardiaceae	Semecarpus	paucinervius	Semecarpus paucinervius	Merr.	Semecarpus paucinervius Merr.	Philipp. J. Sci., C 7: 286 (1912)	Indonesia, Malaysia, Philippines	Borneo, Philippines	unknown	unknown	71290-1	http://www.plantsoftheworldonline.org/taxon/urn:lsid:ipni.org:names:71290-1
Anacardiaceae	Semecarpus	prainii	Semecarpus prainii	King	Semecarpus prainii King	J. Asiat. Soc. Bengal, Pt. 2, Nat. Hist. 65: 511 (1896)	Andaman Is., Bangladesh, India, Malaysia, Nicobar Is.	Andaman Is., Assam, Bangladesh, Malaya, Nicobar Is.	unknown	unknown	71295-1	http://www.plantsoftheworldonline.org/taxon/urn:lsid:ipni.org:names:71295-1
Anacardiaceae	Semecarpus	pulvinatus	Semecarpus pulvinatus	Kochummen	Semecarpus pulvinatus Kochummen	Sandakania 7: 105 (1996)	Indonesia, Malaysia	Borneo	unknown	unknown	991561-1	http://www.plantsoftheworldonline.org/taxon/urn:lsid:ipni.org:names:991561-1
Anacardiaceae	Semecarpus	rufovelutinus	Semecarpus rufovelutinus	Ridl.	Semecarpus rufovelutinus Ridl.	Bull. Misc. Inform. Kew 1933: 199 (1933)	Indonesia, Malaysia, Malaysia	Borneo, Malaya	unknown	unknown	71302-1	http://www.plantsoftheworldonline.org/taxon/urn:lsid:ipni.org:names:71302-1
Anacardiaceae	Semecarpus	sandakanus	Semecarpus sandakanus	Kochummen	Semecarpus sandakanus Kochummen	Sandakania 7: 108 (1996)	Indonesia, Malaysia	Borneo	unknown	unknown	991562-1	http://www.plantsoftheworldonline.org/taxon/urn:lsid:ipni.org:names:991562-1
Anacardiaceae	Semecarpus	trengganuensis	Semecarpus trengganuensis	Kochummen	Semecarpus trengganuensis Kochummen	Gard. Bull. Singapore 36: 196 (1983 publ. 1984)	Malaysia	Malaya	unknown	unknown	905244-1	http://www.plantsoftheworldonline.org/taxon/urn:lsid:ipni.org:names:905244-1
Anacardiaceae	Semecarpus	velutinus	Semecarpus velutinus	King	Semecarpus velutinus King	J. Asiat. Soc. Bengal, Pt. 2, Nat. Hist. 65: 508 (1896)	Indonesia, Malaysia, Vietnam	Malaya, Sumatera, Vietnam	unknown	unknown	71326-1	http://www.plantsoftheworldonline.org/taxon/urn:lsid:ipni.org:names:71326-1
Anacardiaceae	Solenocarpus	philippinensis	Solenocarpus philippinensis	(Elmer) Kosterm.	Solenocarpus philippinensis (Elmer) Kosterm.	New Crit. Mal. Pl. 3: 1 (1955)	Indonesia, Indonesia, Malaysia, Indonesia, Papua New Guinea, Philippines	Borneo, New Guinea, Philippines, Sumatera	unknown	unknown	71342-1	http://www.plantsoftheworldonline.org/taxon/urn:lsid:ipni.org:names:71342-1
Anacardiaceae	Spondias	malayana	Spondias malayana	Kosterm.	Spondias malayana Kosterm.	Quart. J. Taiwan Mus. 34: 108 (1981)	Cambodia, Indonesia, Papua New Guinea, Malaysia, Myanmar, Philippines, Thailand	Cambodia, Malaya, Myanmar, New Guinea, Philippines, Thailand	unknown	unknown	898793-1	http://www.plantsoftheworldonline.org/taxon/urn:lsid:ipni.org:names:898793-1
Anacardiaceae	Spondias	pinnata	Spondias pinnata	(L.f.) Kurz	Spondias pinnata (L.f.) Kurz	Prelim. Rep. Forest Pegu, App. A: 44 (1875)	Andaman Is., Bangladesh, Bhutan, India, China, India, Indonesia, Indonesia, East Timor, Laos, Malaysia, Myanmar, Nepal, Pakistan, Philippines, Sri Lanka, Thailand, Vietnam	Andaman Is., Assam, Bangladesh, China South-Central, China Southeast, East Himalaya, Hainan, India, Jawa, Laos, Lesser Sunda Is., Malaya, Maluku, Myanmar, Nepal, Pakistan, Philippines, Sri Lanka, Sulawesi, Thailand, Vietnam	Cambodia, Caroline Is.	Cambodia, Caroline Is.	71489-1	http://www.plantsoftheworldonline.org/taxon/urn:lsid:ipni.org:names:71489-1
Anacardiaceae	Swintonia	acuta	Swintonia acuta	Engl.	Swintonia acuta Engl.	Bot. Jahrb. Syst. 1: 44 (1880)	Indonesia, Malaysia, Philippines	Borneo, Philippines	unknown	unknown	71522-1	http://www.plantsoftheworldonline.org/taxon/urn:lsid:ipni.org:names:71522-1
Anacardiaceae	Swintonia	floribunda	Swintonia floribunda	Griff.	Swintonia floribunda Griff.	Proc. Linn. Soc. London 1: 283 (1846)	Andaman Is., Bangladesh, India, Indonesia, Malaysia, Myanmar, Thailand, Vietnam	Andaman Is., Assam, Bangladesh, Malaya, Myanmar, Sumatera, Thailand, Vietnam	unknown	unknown	71524-1	http://www.plantsoftheworldonline.org/taxon/urn:lsid:ipni.org:names:71524-1
Anacardiaceae	Swintonia	foxworthyi	Swintonia foxworthyi	Elmer	Swintonia foxworthyi Elmer	Leafl. Philipp. Bot. 5: 1751 (1913)	Indonesia, Indonesia, Malaysia, Philippines	Borneo, Philippines, Sumatera	unknown	unknown	71525-1	http://www.plantsoftheworldonline.org/taxon/urn:lsid:ipni.org:names:71525-1
Anacardiaceae	Swintonia	glauca	Swintonia glauca	Engl.	Swintonia glauca Engl.	Bot. Jahrb. Syst. 1: 44 (1880)	Indonesia, Indonesia, Malaysia	Borneo, Sumatera	unknown	unknown	71526-1	http://www.plantsoftheworldonline.org/taxon/urn:lsid:ipni.org:names:71526-1
Anacardiaceae	Swintonia	minutalata	Swintonia minutalata	Ding Hou	Swintonia minutalata Ding Hou	Blumea 24: 38 (1978)	Indonesia, Malaysia	Borneo	unknown	unknown	71532-1	http://www.plantsoftheworldonline.org/taxon/urn:lsid:ipni.org:names:71532-1
Anacardiaceae	Swintonia	robinsonii	Swintonia robinsonii	Ridl.	Swintonia robinsonii Ridl.	J. Straits Branch Roy. Asiat. Soc. 54: 37 (1910)	Malaysia	Malaya	unknown	unknown	71537-1	http://www.plantsoftheworldonline.org/taxon/urn:lsid:ipni.org:names:71537-1
Anacardiaceae	Swintonia	sarawakana	Swintonia sarawakana	Kochummen	Swintonia sarawakana Kochummen	Sandakania 7: 111 (1996)	Indonesia, Malaysia	Borneo	unknown	unknown	991563-1	http://www.plantsoftheworldonline.org/taxon/urn:lsid:ipni.org:names:991563-1
Anacardiaceae	Swintonia	schwenckii	Swintonia schwenckii	(Teijsm. & Binn.) Teijsm. & Binn.	Swintonia schwenckii (Teijsm. & Binn.) Teijsm. & Binn.	Cat. Hort. Bot. Bogor.: 230 (1866)	Cambodia, Indonesia, Indonesia, Malaysia, Malaysia, Myanmar, Thailand, Vietnam	Borneo, Cambodia, Malaya, Myanmar, Sumatera, Thailand, Vietnam	unknown	unknown	71538-1	http://www.plantsoftheworldonline.org/taxon/urn:lsid:ipni.org:names:71538-1
Anacardiaceae	Swintonia	spicifera	Swintonia spicifera	Hook.f.	Swintonia spicifera Hook.f.	Fl. Brit. India 2: 27 (1876)	Indonesia, Malaysia	Malaya, Sumatera	unknown	unknown	71539-1	http://www.plantsoftheworldonline.org/taxon/urn:lsid:ipni.org:names:71539-1
Anacardiaceae	Swintonia	whitmorei	Swintonia whitmorei	(Kochummen) Kosterm.	Swintonia whitmorei (Kochummen) Kosterm.	Blumea 33: 347 (1988)	Malaysia	Malaya	unknown	unknown	945809-1	http://www.plantsoftheworldonline.org/taxon/urn:lsid:ipni.org:names:945809-1
Anacardiaceae	Toxicodendron	borneense	Toxicodendron borneense	(Stapf) Gillis	Toxicodendron borneense (Stapf) Gillis	Rhodora 73: 164 (1971)	Indonesia, Malaysia	Borneo	unknown	unknown	71672-1	http://www.plantsoftheworldonline.org/taxon/urn:lsid:ipni.org:names:71672-1
Anacardiaceae	Toxicodendron	nodosum	Toxicodendron nodosum	(Blume) Kuntze	Toxicodendron nodosum (Blume) Kuntze	Revis. Gen. Pl. 1: 154 (1891)	Indonesia, Indonesia, Malaysia, Malaysia	Borneo, Jawa, Malaya, Sulawesi, Sumatera	unknown	unknown	71753-1	http://www.plantsoftheworldonline.org/taxon/urn:lsid:ipni.org:names:71753-1
Anacardiaceae	Toxicodendron	succedaneum	Toxicodendron succedaneum	(L.) Kuntze	Toxicodendron succedaneum (L.) Kuntze	Revis. Gen. Pl. 1: 154 (1891)	Bangladesh, Bhutan, India, Cambodia, China, India, India, Pakistan, Indonesia, Japan, Laos, Malaysia, Myanmar, Nansei-shoto, Nepal, North Korea, South Korea, Ogasawara-shoto, Taiwan, Thailand, Vietnam	Assam, Bangladesh, Cambodia, China North-Central, China South-Central, China Southeast, East Himalaya, Hainan, Inner Mongolia, Japan, Korea, Laos, Malaya, Myanmar, Nansei-shoto, Nepal, Ogasawara-shoto, Qinghai, Sumatera, Taiwan, Thailand, Tibet, Vietnam, West Himalaya	Caroline Is., Cuba	Caroline Is., Cuba	71802-1	http://www.plantsoftheworldonline.org/taxon/urn:lsid:ipni.org:names:71802-1
Ancistrocladaceae	Ancistrocladus	tectorius	Ancistrocladus tectorius	(Lour.) Merr.	Ancistrocladus tectorius (Lour.) Merr.	Lingnan Sci. J. 6: 329 (1928 publ. 1930)	Andaman Is., Bangladesh, Cambodia, China, Indonesia, Indonesia, Malaysia, Laos, Malaysia, Myanmar, Thailand, Vietnam	Andaman Is., Bangladesh, Borneo, Cambodia, Hainan, Laos, Malaya, Myanmar, Sumatera, Thailand, Vietnam	unknown	unknown	71950-1	http://www.plantsoftheworldonline.org/taxon/urn:lsid:ipni.org:names:71950-1
Anisophylleaceae	Anisophyllea	apetala	Anisophyllea apetala	Scort. ex King	Anisophyllea apetala Scort. ex King	J. Asiat. Soc. Bengal, Pt. 2, Nat. Hist. 66: 323 (1897)	Indonesia, Malaysia, Malaysia, Thailand	Borneo, Malaya, Thailand	unknown	unknown	719458-1	http://www.plantsoftheworldonline.org/taxon/urn:lsid:ipni.org:names:719458-1
Anisophylleaceae	Anisophyllea	bakoensis	Anisophyllea bakoensis	Li Bing Zhang, Xin Chen & H.He	Anisophyllea bakoensis Li Bing Zhang, Xin Chen & H.He	Phytotaxa 229: 16 (2015)	Indonesia, Malaysia	Borneo	unknown	unknown	77150322-1	http://www.plantsoftheworldonline.org/taxon/urn:lsid:ipni.org:names:77150322-1
Anisophylleaceae	Anisophyllea	beccariana	Anisophyllea beccariana	Baill.	Anisophyllea beccariana Baill.	Adansonia 11: 311 (1875)	Indonesia, Indonesia, Malaysia, Malaysia	Borneo, Malaya, Sumatera	unknown	unknown	719459-1	http://www.plantsoftheworldonline.org/taxon/urn:lsid:ipni.org:names:719459-1
Anisophylleaceae	Anisophyllea	borneensis	Anisophyllea borneensis	Li Bing Zhang, Xin Chen & H.He	Anisophyllea borneensis Li Bing Zhang, Xin Chen & H.He	Phytotaxa 229: 26 (2015)	Indonesia, Malaysia	Borneo	unknown	unknown	77150324-1	http://www.plantsoftheworldonline.org/taxon/urn:lsid:ipni.org:names:77150324-1
Anisophylleaceae	Anisophyllea	chartacea	Anisophyllea chartacea	Madani	Anisophyllea chartacea Madani	Sandakania 3: 51 (1993)	Indonesia, Malaysia	Borneo	unknown	unknown	975776-1	http://www.plantsoftheworldonline.org/taxon/urn:lsid:ipni.org:names:975776-1
Anisophylleaceae	Anisophyllea	corneri	Anisophyllea corneri	Ding Hou	Anisophyllea corneri Ding Hou	Fl. Males. 5: 478 (1958)	Indonesia, Malaysia, Malaysia	Borneo, Malaya	unknown	unknown	719468-1	http://www.plantsoftheworldonline.org/taxon/urn:lsid:ipni.org:names:719468-1
Anisophylleaceae	Anisophyllea	curtisii	Anisophyllea curtisii	King	Anisophyllea curtisii King	J. Asiat. Soc. Bengal, Pt. 2, Nat. Hist. 66: 326 (1897)	Indonesia, Malaysia, Malaysia	Borneo, Malaya	unknown	unknown	719469-1	http://www.plantsoftheworldonline.org/taxon/urn:lsid:ipni.org:names:719469-1
Anisophylleaceae	Anisophyllea	disticha	Anisophyllea disticha	(Jack) Baill.	Anisophyllea disticha (Jack) Baill.	Adansonia 11: 311 (1875)	Indonesia, Indonesia, East Timor, Indonesia, Malaysia, Malaysia	Borneo, Jawa, Lesser Sunda Is., Malaya, Sulawesi, Sumatera	unknown	unknown	719471-1	http://www.plantsoftheworldonline.org/taxon/urn:lsid:ipni.org:names:719471-1
Anisophylleaceae	Anisophyllea	ferruginea	Anisophyllea ferruginea	Ding Hou	Anisophyllea ferruginea Ding Hou	Fl. Males. 5: 477 (1958)	Indonesia, Indonesia, Malaysia	Borneo, Sulawesi	unknown	unknown	719475-1	http://www.plantsoftheworldonline.org/taxon/urn:lsid:ipni.org:names:719475-1
Anisophylleaceae	Anisophyllea	glandibeccariana	Anisophyllea glandibeccariana	Li Bing Zhang, Xin Chen & H.He	Anisophyllea glandibeccariana Li Bing Zhang, Xin Chen & H.He	Phytotaxa 229: 70 (2015)	Indonesia, Malaysia	Borneo	unknown	unknown	77150327-1	http://www.plantsoftheworldonline.org/taxon/urn:lsid:ipni.org:names:77150327-1
Anisophylleaceae	Anisophyllea	glandulipetiolata	Anisophyllea glandulipetiolata	Li Bing Zhang, Xin Chen & H.He	Anisophyllea glandulipetiolata Li Bing Zhang, Xin Chen & H.He	Phytotaxa 229: 73 (2015)	Indonesia, Malaysia	Borneo	unknown	unknown	77150328-1	http://www.plantsoftheworldonline.org/taxon/urn:lsid:ipni.org:names:77150328-1
Anisophylleaceae	Anisophyllea	globosa	Anisophyllea globosa	Madani	Anisophyllea globosa Madani	Sandakania 3: 53 (1993)	Indonesia, Malaysia	Borneo	unknown	unknown	975778-1	http://www.plantsoftheworldonline.org/taxon/urn:lsid:ipni.org:names:975778-1
Anisophylleaceae	Anisophyllea	grandis	Anisophyllea grandis	Benth.	Anisophyllea grandis Benth.	J. Proc. Linn. Soc., Bot. 1: 79 (1856)	Indonesia, Malaysia, Malaysia	Borneo, Malaya	unknown	unknown	719482-1	http://www.plantsoftheworldonline.org/taxon/urn:lsid:ipni.org:names:719482-1
Anisophylleaceae	Anisophyllea	griffithii	Anisophyllea griffithii	Oliv.	Anisophyllea griffithii Oliv.	Trans. Linn. Soc. London 23: 460 (1862)	Indonesia, Malaysia, Malaysia	Borneo, Malaya	unknown	unknown	719483-1	http://www.plantsoftheworldonline.org/taxon/urn:lsid:ipni.org:names:719483-1
Anisophylleaceae	Anisophyllea	impressinervia	Anisophyllea impressinervia	Madani	Anisophyllea impressinervia Madani	Sandakania 3: 53 (1993)	Indonesia, Malaysia	Borneo	unknown	unknown	975779-1	http://www.plantsoftheworldonline.org/taxon/urn:lsid:ipni.org:names:975779-1
Anisophylleaceae	Anisophyllea	insularis	Anisophyllea insularis	Li Bing Zhang, Xin Chen & H.He	Anisophyllea insularis Li Bing Zhang, Xin Chen & H.He	Phytotaxa 229: 89 (2015)	Indonesia, Malaysia	Borneo	unknown	unknown	77150329-1	http://www.plantsoftheworldonline.org/taxon/urn:lsid:ipni.org:names:77150329-1
Anisophylleaceae	Anisophyllea	ismailii	Anisophyllea ismailii	J.A.McDonald	Anisophyllea ismailii J.A.McDonald	Harvard Pap. Bot. 6: 123 (1995)	Indonesia, Malaysia	Borneo	unknown	unknown	982089-1	http://www.plantsoftheworldonline.org/taxon/urn:lsid:ipni.org:names:982089-1
Anisophylleaceae	Anisophyllea	nitida	Anisophyllea nitida	Madani	Anisophyllea nitida Madani	Sandakania 3: 53 (1993)	Indonesia, Malaysia	Borneo	unknown	unknown	975780-1	http://www.plantsoftheworldonline.org/taxon/urn:lsid:ipni.org:names:975780-1
Anisophylleaceae	Anisophyllea	rengamensis	Anisophyllea rengamensis	Li Bing Zhang, Xin Chen & H.He	Anisophyllea rengamensis Li Bing Zhang, Xin Chen & H.He	Phytotaxa 229: 144 (2015)	Malaysia	Malaya	unknown	unknown	77150334-1	http://www.plantsoftheworldonline.org/taxon/urn:lsid:ipni.org:names:77150334-1
Anisophylleaceae	Anisophyllea	reticulata	Anisophyllea reticulata	Kochummen	Anisophyllea reticulata Kochummen	Malayan Nat. J. 41: 268 (1987)	Malaysia	Malaya	unknown	unknown	20007941-1	http://www.plantsoftheworldonline.org/taxon/urn:lsid:ipni.org:names:20007941-1
Anisophylleaceae	Anisophyllea	rhomboidea	Anisophyllea rhomboidea	Baill.	Anisophyllea rhomboidea Baill.	Adansonia 11: 310 (1875)	Indonesia, Indonesia, Malaysia, Malaysia	Borneo, Malaya, Sumatera	unknown	unknown	719496-1	http://www.plantsoftheworldonline.org/taxon/urn:lsid:ipni.org:names:719496-1
Anisophylleaceae	Anisophyllea	rubroglandula	Anisophyllea rubroglandula	Li Bing Zhang, Xin Chen & H.He	Anisophyllea rubroglandula Li Bing Zhang, Xin Chen & H.He	Phytotaxa 229: 152 (2015)	Indonesia, Malaysia	Borneo	unknown	unknown	77150335-1	http://www.plantsoftheworldonline.org/taxon/urn:lsid:ipni.org:names:77150335-1
Anisophylleaceae	Anisophyllea	sabahensis	Anisophyllea sabahensis	Li Bing Zhang, Xin Chen & H.He	Anisophyllea sabahensis Li Bing Zhang, Xin Chen & H.He	Phytotaxa 229: 154 (2015)	Indonesia, Malaysia	Borneo	unknown	unknown	77150336-1	http://www.plantsoftheworldonline.org/taxon/urn:lsid:ipni.org:names:77150336-1
Anisophylleaceae	Anisophyllea	sarawakensis	Anisophyllea sarawakensis	Li Bing Zhang, Xin Chen & H.He	Anisophyllea sarawakensis Li Bing Zhang, Xin Chen & H.He	Phytotaxa 229: 156 (2015)	Indonesia, Malaysia	Borneo	unknown	unknown	77150337-1	http://www.plantsoftheworldonline.org/taxon/urn:lsid:ipni.org:names:77150337-1
Anisophylleaceae	Anisophyllea	scortechinii	Anisophyllea scortechinii	King	Anisophyllea scortechinii King	J. Asiat. Soc. Bengal, Pt. 2, Nat. Hist. 66: 325 (1897)	Indonesia, Malaysia	Malaya, Sumatera	unknown	unknown	719497-1	http://www.plantsoftheworldonline.org/taxon/urn:lsid:ipni.org:names:719497-1
Anisophylleaceae	Anisophyllea	sessiliflora	Anisophyllea sessiliflora	Li Bing Zhang, Xin Chen & H.He	Anisophyllea sessiliflora Li Bing Zhang, Xin Chen & H.He	Phytotaxa 229: 163 (2015)	Indonesia, Malaysia, Malaysia	Borneo, Malaya	unknown	unknown	77150338-1	http://www.plantsoftheworldonline.org/taxon/urn:lsid:ipni.org:names:77150338-1
Anisophylleaceae	Combretocarpus	rotundatus	Combretocarpus rotundatus	(Miq.) Danser	Combretocarpus rotundatus (Miq.) Danser	Bull. Jard. Bot. Buitenzorg, ser. 3, 10: 345 (1929)	Indonesia, Indonesia, Malaysia, Malaysia	Borneo, Malaya, Sumatera	unknown	unknown	719716-1	http://www.plantsoftheworldonline.org/taxon/urn:lsid:ipni.org:names:719716-1
Annonaceae	Alphonsea	boniana	Alphonsea boniana	Finet & Gagnep.	Alphonsea boniana Finet & Gagnep.	Mem. Soc. Bot. France 4: 162 (1906)	China, Malaysia, Myanmar, Thailand, Vietnam	China South-Central, Malaya, Myanmar, Thailand, Vietnam	unknown	unknown	71981-1	http://www.plantsoftheworldonline.org/taxon/urn:lsid:ipni.org:names:71981-1
Annonaceae	Alphonsea	borneensis	Alphonsea borneensis	I.M.Turner	Alphonsea borneensis I.M.Turner	Gard. Bull. Singapore 61: 185 (2009)	Indonesia, Malaysia	Borneo	unknown	unknown	77102838-1	http://www.plantsoftheworldonline.org/taxon/urn:lsid:ipni.org:names:77102838-1
Annonaceae	Alphonsea	curtisii	Alphonsea curtisii	King	Alphonsea curtisii King	J. Asiat. Soc. Bengal, Pt. 2, Nat. Hist. 61: 127 (1892)	Malaysia	Malaya	unknown	unknown	71984-1	http://www.plantsoftheworldonline.org/taxon/urn:lsid:ipni.org:names:71984-1
Annonaceae	Alphonsea	cylindrica	Alphonsea cylindrica	King	Alphonsea cylindrica King	J. Asiat. Soc. Bengal, Pt. 2, Nat. Hist. 61: 127 (1892)	Malaysia, Thailand	Malaya, Thailand	unknown	unknown	71985-1	http://www.plantsoftheworldonline.org/taxon/urn:lsid:ipni.org:names:71985-1
Annonaceae	Alphonsea	elliptica	Alphonsea elliptica	Hook.f. & Thomson	Alphonsea elliptica Hook.f. & Thomson	Fl. Ind. 1: 90 (1855)	Indonesia, Malaysia	Jawa, Malaya, Sumatera	unknown	unknown	71986-1	http://www.plantsoftheworldonline.org/taxon/urn:lsid:ipni.org:names:71986-1
Annonaceae	Alphonsea	havilandii	Alphonsea havilandii	P.J.A.Kessler	Alphonsea havilandii P.J.A.Kessler	Bot. Jahrb. Syst. 118: 91 (1996)	Indonesia, Malaysia	Borneo	unknown	unknown	988496-1	http://www.plantsoftheworldonline.org/taxon/urn:lsid:ipni.org:names:988496-1
Annonaceae	Alphonsea	isthmicola	Alphonsea isthmicola	I.M.Turner & Utteridge	Alphonsea isthmicola I.M.Turner & Utteridge	Thai Forest Bull., Bot. 45: 42 (2017)	Malaysia, Thailand	Malaya, Thailand	unknown	unknown	77176233-1	http://www.plantsoftheworldonline.org/taxon/urn:lsid:ipni.org:names:77176233-1
Annonaceae	Alphonsea	javanica	Alphonsea javanica	Scheff.	Alphonsea javanica Scheff.	Natuurk. Tijdschr. Ned.-Indie 31: 340 (1870)	Indonesia, Indonesia, Malaysia, Malaysia, Philippines, Thailand	Borneo, Jawa, Malaya, Maluku, Philippines, Sulawesi, Sumatera, Thailand	unknown	unknown	71989-1	http://www.plantsoftheworldonline.org/taxon/urn:lsid:ipni.org:names:71989-1
Annonaceae	Alphonsea	johorensis	Alphonsea johorensis	J.Sinclair	Alphonsea johorensis J.Sinclair	Gard. Bull. Singapore 14: 386 (1955)	Indonesia, Malaysia, Malaysia	Borneo, Malaya	unknown	unknown	71990-1	http://www.plantsoftheworldonline.org/taxon/urn:lsid:ipni.org:names:71990-1
Annonaceae	Alphonsea	keithii	Alphonsea keithii	Ridl.	Alphonsea keithii Ridl.	J. Straits Branch Roy. Asiat. Soc. 59: 66 (1911)	Malaysia	Malaya	unknown	unknown	71991-1	http://www.plantsoftheworldonline.org/taxon/urn:lsid:ipni.org:names:71991-1
Annonaceae	Alphonsea	kinabaluensis	Alphonsea kinabaluensis	J.Sinclair	Alphonsea kinabaluensis J.Sinclair	Sarawak Mus. J. 5: 597 (1951)	Indonesia, Malaysia	Borneo	unknown	unknown	71992-1	http://www.plantsoftheworldonline.org/taxon/urn:lsid:ipni.org:names:71992-1
Annonaceae	Alphonsea	kingii	Alphonsea kingii	J.Sinclair	Alphonsea kingii J.Sinclair	Gard. Bull. Singapore 14: 386 (1955)	Malaysia, Thailand	Malaya, Thailand	unknown	unknown	71993-1	http://www.plantsoftheworldonline.org/taxon/urn:lsid:ipni.org:names:71993-1
Annonaceae	Alphonsea	lucida	Alphonsea lucida	King	Alphonsea lucida King	J. Asiat. Soc. Bengal, Pt. 2, Nat. Hist. 61: 126 (1892)	Malaysia, Thailand	Malaya, Thailand	unknown	unknown	71994-1	http://www.plantsoftheworldonline.org/taxon/urn:lsid:ipni.org:names:71994-1
Annonaceae	Alphonsea	maingayi	Alphonsea maingayi	Hook.f. & Thomson	Alphonsea maingayi Hook.f. & Thomson	Fl. Ind. 1: 90 (1855)	Malaysia	Malaya	unknown	unknown	71998-1	http://www.plantsoftheworldonline.org/taxon/urn:lsid:ipni.org:names:71998-1
Annonaceae	Alphonsea	malayana	Alphonsea malayana	P.J.A.Kessler	Alphonsea malayana P.J.A.Kessler	Bot. Jahrb. Syst. 118: 97 (1996)	Malaysia, Thailand	Malaya, Thailand	unknown	unknown	988497-1	http://www.plantsoftheworldonline.org/taxon/urn:lsid:ipni.org:names:988497-1
Annonaceae	Alphonsea	rugosa	Alphonsea rugosa	I.M.Turner & Utteridge	Alphonsea rugosa I.M.Turner & Utteridge	Blumea 59: 206 (2015)	Malaysia	Malaya	unknown	unknown	77150823-1	http://www.plantsoftheworldonline.org/taxon/urn:lsid:ipni.org:names:77150823-1
Annonaceae	Anaxagorea	borneensis	Anaxagorea borneensis	(Becc.) J.Sinclair	Anaxagorea borneensis (Becc.) J.Sinclair	Sarawak Mus. J. 5: 598 (1951)	Indonesia, Malaysia	Borneo	unknown	unknown	72025-1	http://www.plantsoftheworldonline.org/taxon/urn:lsid:ipni.org:names:72025-1
Annonaceae	Anaxagorea	javanica	Anaxagorea javanica	Blume	Anaxagorea javanica Blume	Fl. Javae, Anon.: 66 (1830)	Andaman Is., Indonesia, Indonesia, Malaysia, Malaysia, Nicobar Is., Philippines, Thailand	Andaman Is., Borneo, Jawa, Malaya, Nicobar Is., Philippines, Sumatera, Thailand	unknown	unknown	72037-1	http://www.plantsoftheworldonline.org/taxon/urn:lsid:ipni.org:names:72037-1
Annonaceae	Anaxagorea	luzonensis	Anaxagorea luzonensis	A.Gray	Anaxagorea luzonensis A.Gray	U.S. Expl. Exped., Phan. 1: 27 (1854)	Andaman Is., Bangladesh, Cambodia, China, Indonesia, Indonesia, Malaysia, Laos, Myanmar, Nicobar Is., Philippines, Sri Lanka, Thailand, Vietnam	Andaman Is., Bangladesh, Borneo, Cambodia, China Southeast, Hainan, Jawa, Laos, Maluku, Myanmar, Nicobar Is., Philippines, Sri Lanka, Sulawesi, Thailand, Vietnam	unknown	unknown	72039-1	http://www.plantsoftheworldonline.org/taxon/urn:lsid:ipni.org:names:72039-1
Annonaceae	Artabotrys	atractocarpus	Artabotrys atractocarpus	I.M.Turner	Artabotrys atractocarpus I.M.Turner	Folia Malaysiana 10: 79 (2009)	Indonesia, Malaysia	Borneo	unknown	unknown	77103631-1	http://www.plantsoftheworldonline.org/taxon/urn:lsid:ipni.org:names:77103631-1
Annonaceae	Artabotrys	byrsophyllus	Artabotrys byrsophyllus	I.M.Turner & Utteridge	Artabotrys byrsophyllus I.M.Turner & Utteridge	Nordic J. Bot. 33: 562 (2015)	Malaysia, Thailand	Malaya, Thailand	unknown	unknown	77154750-1	http://www.plantsoftheworldonline.org/taxon/urn:lsid:ipni.org:names:77154750-1
Annonaceae	Artabotrys	costatus	Artabotrys costatus	King	Artabotrys costatus King	J. Asiat. Soc. Bengal, Pt. 2, Nat. Hist. 61: 37 (1892)	Indonesia, Malaysia, Malaysia	Borneo, Malaya	unknown	unknown	72374-1	http://www.plantsoftheworldonline.org/taxon/urn:lsid:ipni.org:names:72374-1
Annonaceae	Artabotrys	crassifolius	Artabotrys crassifolius	Hook.f. & Thomson	Artabotrys crassifolius Hook.f. & Thomson	J.D.Hooker, Fl. Brit. India 1: 54 (1872)	Malaysia, Myanmar, Thailand	Malaya, Myanmar, Thailand	unknown	unknown	72375-1	http://www.plantsoftheworldonline.org/taxon/urn:lsid:ipni.org:names:72375-1
Annonaceae	Artabotrys	gracilis	Artabotrys gracilis	King	Artabotrys gracilis King	J. Asiat. Soc. Bengal, Pt. 2, Nat. Hist. 61: 35 (1892)	Indonesia, Indonesia, Malaysia, Malaysia	Borneo, Malaya, Sumatera	unknown	unknown	72388-1	http://www.plantsoftheworldonline.org/taxon/urn:lsid:ipni.org:names:72388-1
Annonaceae	Artabotrys	grandifolius	Artabotrys grandifolius	King	Artabotrys grandifolius King	J. Asiat. Soc. Bengal, Pt. 2, Nat. Hist. 61: 31 (1892)	Indonesia, Malaysia	Malaya, Sumatera	unknown	unknown	72389-1	http://www.plantsoftheworldonline.org/taxon/urn:lsid:ipni.org:names:72389-1
Annonaceae	Artabotrys	hirtipes	Artabotrys hirtipes	Ridl.	Artabotrys hirtipes Ridl.	Bull. Misc. Inform. Kew 1912: 383 (1912)	Indonesia, Malaysia	Borneo	unknown	unknown	72397-1	http://www.plantsoftheworldonline.org/taxon/urn:lsid:ipni.org:names:72397-1
Annonaceae	Artabotrys	kinabaluensis	Artabotrys kinabaluensis	I.M.Turner	Artabotrys kinabaluensis I.M.Turner	Malayan Nat. J. 62: 360 (2010)	Indonesia, Malaysia	Borneo	unknown	unknown	77110833-1	http://www.plantsoftheworldonline.org/taxon/urn:lsid:ipni.org:names:77110833-1
Annonaceae	Artabotrys	lanuginosus	Artabotrys lanuginosus	Boerl.	Artabotrys lanuginosus Boerl.	Icon. Bogor. 2: 52 (1903)	Indonesia, Indonesia, Malaysia	Borneo, Sulawesi, Sumatera	unknown	unknown	72407-1	http://www.plantsoftheworldonline.org/taxon/urn:lsid:ipni.org:names:72407-1
Annonaceae	Artabotrys	lowianus	Artabotrys lowianus	King	Artabotrys lowianus King	J. Asiat. Soc. Bengal, Pt. 2, Nat. Hist. 61: 34 (1892)	Malaysia	Malaya	unknown	unknown	72412-1	http://www.plantsoftheworldonline.org/taxon/urn:lsid:ipni.org:names:72412-1
Annonaceae	Artabotrys	macropodus	Artabotrys macropodus	I.M.Turner	Artabotrys macropodus I.M.Turner	Folia Malaysiana 10: 77 (2009)	Indonesia, Malaysia	Borneo	unknown	unknown	77103630-1	http://www.plantsoftheworldonline.org/taxon/urn:lsid:ipni.org:names:77103630-1
Annonaceae	Artabotrys	maingayi	Artabotrys maingayi	Hook.f. & Thomson	Artabotrys maingayi Hook.f. & Thomson	J.D.Hooker, Fl. Brit. India 1: 55 (1872)	Indonesia, Malaysia, Malaysia	Borneo, Malaya	unknown	unknown	72421-1	http://www.plantsoftheworldonline.org/taxon/urn:lsid:ipni.org:names:72421-1
Annonaceae	Artabotrys	oblongus	Artabotrys oblongus	King	Artabotrys oblongus King	J. Asiat. Soc. Bengal, Pt. 2, Nat. Hist. 61: 33 (1892)	Cambodia, Malaysia	Cambodia, Malaya	unknown	unknown	72432-1	http://www.plantsoftheworldonline.org/taxon/urn:lsid:ipni.org:names:72432-1
Annonaceae	Artabotrys	ochropetalus	Artabotrys ochropetalus	I.M.Turner	Artabotrys ochropetalus I.M.Turner	Folia Malaysiana 10: 63 (2009)	Indonesia, Malaysia	Borneo	unknown	unknown	77103627-1	http://www.plantsoftheworldonline.org/taxon/urn:lsid:ipni.org:names:77103627-1
Annonaceae	Artabotrys	oxycarpus	Artabotrys oxycarpus	King	Artabotrys oxycarpus King	J. Asiat. Soc. Bengal, Pt. 2, Nat. Hist. 61: 34 (1892)	Malaysia	Malaya	unknown	unknown	72440-1	http://www.plantsoftheworldonline.org/taxon/urn:lsid:ipni.org:names:72440-1
Annonaceae	Artabotrys	pandanicarpus	Artabotrys pandanicarpus	I.M.Turner	Artabotrys pandanicarpus I.M.Turner	Folia Malaysiana 10: 83 (2009)	Indonesia, Malaysia	Borneo	unknown	unknown	77103632-1	http://www.plantsoftheworldonline.org/taxon/urn:lsid:ipni.org:names:77103632-1
Annonaceae	Artabotrys	pleurocarpus	Artabotrys pleurocarpus	Maingay ex Hook.f. & Thomson	Artabotrys pleurocarpus Maingay ex Hook.f. & Thomson	J.D.Hooker, Fl. Brit. India 1: 54 (1872)	Malaysia, Thailand	Malaya, Thailand	unknown	unknown	72451-1	http://www.plantsoftheworldonline.org/taxon/urn:lsid:ipni.org:names:72451-1
Annonaceae	Artabotrys	polygynus	Artabotrys polygynus	Miq.	Artabotrys polygynus Miq.	Ann. Mus. Bot. Lugduno-Batavi 2: 41 (1865)	Indonesia, Malaysia	Borneo	unknown	unknown	72452-1	http://www.plantsoftheworldonline.org/taxon/urn:lsid:ipni.org:names:72452-1
Annonaceae	Artabotrys	roseus	Artabotrys roseus	Boerl.	Artabotrys roseus Boerl.	Icon. Bogor. 1: 122, t. 53 (1899)	Indonesia, Malaysia	Borneo	unknown	unknown	72457-1	http://www.plantsoftheworldonline.org/taxon/urn:lsid:ipni.org:names:72457-1
Annonaceae	Artabotrys	sarawakensis	Artabotrys sarawakensis	I.M.Turner	Artabotrys sarawakensis I.M.Turner	Folia Malaysiana 10: 70 (2009)	Indonesia, Malaysia	Borneo	unknown	unknown	77103628-1	http://www.plantsoftheworldonline.org/taxon/urn:lsid:ipni.org:names:77103628-1
Annonaceae	Artabotrys	scortechinii	Artabotrys scortechinii	King	Artabotrys scortechinii King	J. Asiat. Soc. Bengal, Pt. 2, Nat. Hist. 61: 32 (1892)	Malaysia	Malaya	unknown	unknown	72462-1	http://www.plantsoftheworldonline.org/taxon/urn:lsid:ipni.org:names:72462-1
Annonaceae	Artabotrys	suaveolens	Artabotrys suaveolens	(Blume) Blume	Artabotrys suaveolens (Blume) Blume	Fl. Javae, Anon.: 62 (1830)	Indonesia, Indonesia, East Timor, Indonesia, Malaysia, Indonesia, Papua New Guinea, Malaysia, Myanmar, Philippines, Thailand	Borneo, Jawa, Lesser Sunda Is., Malaya, Maluku, Myanmar, New Guinea, Philippines, Sulawesi, Sumatera, Thailand	Bangladesh	Bangladesh	72472-1	http://www.plantsoftheworldonline.org/taxon/urn:lsid:ipni.org:names:72472-1
Annonaceae	Artabotrys	sumatranus	Artabotrys sumatranus	Miq.	Artabotrys sumatranus Miq.	Fl. Ned. Ind., Eerste Bijv.: 375 (1861)	Indonesia, Indonesia, Malaysia	Borneo, Jawa, Sumatera	unknown	unknown	72473-1	http://www.plantsoftheworldonline.org/taxon/urn:lsid:ipni.org:names:72473-1
Annonaceae	Artabotrys	tipulifer	Artabotrys tipulifer	I.M.Turner & Utteridge	Artabotrys tipulifer I.M.Turner & Utteridge	Nordic J. Bot. 33: 564 (2015)	Malaysia, Thailand	Malaya, Thailand	unknown	unknown	77154752-1	http://www.plantsoftheworldonline.org/taxon/urn:lsid:ipni.org:names:77154752-1
Annonaceae	Artabotrys	veldkampii	Artabotrys veldkampii	I.M.Turner	Artabotrys veldkampii I.M.Turner	Folia Malaysiana 10: 73 (2009)	Indonesia, Malaysia	Borneo	unknown	unknown	77103629-1	http://www.plantsoftheworldonline.org/taxon/urn:lsid:ipni.org:names:77103629-1
Annonaceae	Artabotrys	venustus	Artabotrys venustus	King	Artabotrys venustus King	J. Asiat. Soc. Bengal, Pt. 2, Nat. Hist. 61: 32 (1892)	Indonesia, Indonesia, Malaysia, Malaysia, Thailand	Borneo, Malaya, Sumatera, Thailand	unknown	unknown	72483-1	http://www.plantsoftheworldonline.org/taxon/urn:lsid:ipni.org:names:72483-1
Annonaceae	Artabotrys	wrayi	Artabotrys wrayi	King	Artabotrys wrayi King	J. Asiat. Soc. Bengal, Pt. 2, Nat. Hist. 61: 37 (1892)	Malaysia	Malaya	unknown	unknown	72487-1	http://www.plantsoftheworldonline.org/taxon/urn:lsid:ipni.org:names:72487-1
Annonaceae	Cananga	brandisiana	Cananga brandisiana	(Pierre) Saff.	Cananga brandisiana (Pierre) Saff.	Bull. Torrey Bot. Club 39: 504 (1912)	Cambodia, Laos, Malaysia, Myanmar, Thailand, Vietnam	Cambodia, Laos, Malaya, Myanmar, Thailand, Vietnam	unknown	unknown	77102839-1	http://www.plantsoftheworldonline.org/taxon/urn:lsid:ipni.org:names:77102839-1
Annonaceae	Cananga	odorata	Cananga odorata	(Lam.) Hook.f. & Thomson	Cananga odorata (Lam.) Hook.f. & Thomson	Fl. Ind. 1: 130 (1855)	Australia, Indonesia, Indonesia, East Timor, Indonesia, Malaysia, Indonesia, Papua New Guinea, Malaysia, Papua New Guinea, Solomon Islands, Philippines, Thailand, Vietnam	Borneo, Jawa, Lesser Sunda Is., Malaya, New Guinea, Philippines, Queensland, Solomon Is., Sulawesi, Sumatera, Thailand, Vietnam	Andaman Is., Bangladesh, Cambodia, Caroline Is., China, Comoros, Cook Is., Costa Rica, Cuba, Dominican Republic, Fiji, Guatemala, Guinea, Gulf of Guinea Is., Haiti, India, Kenya, Laos, Leeward Is., Marianas, Marquesas, Mexico, Nicaragua, Nicobar Is., Puerto Rico, Reunion, Samoa, Senegal, Seychelles, Society Is., Sri Lanka, Taiwan, Tanzania, Tonga, Trinidad-Tobago, Tuamotu, Tubuai Is., Vanuatu, Wa…	Andaman Is., Assam, Bangladesh, Cambodia, Caroline Is., China South-Central, China Southeast, Comoros, Cook Is., Costa Rica, Cuba, Dominican Republic, Fiji, Guatemala, Guinea, Gulf of Guinea Is., Hainan, Haiti, India, Kenya, Laos, Leeward Is., Marianas, Marquesas, Mexico Southwest, Nicaragua, Nicobar Is., Puerto Rico, Reunion, Samoa, Senegal, Seychelles, Society Is., Sri Lanka, Taiwan, Tanzania, …	72580-1	http://www.plantsoftheworldonline.org/taxon/urn:lsid:ipni.org:names:72580-1
Annonaceae	Cyathocalyx	magnifructus	Cyathocalyx magnifructus	R.J.Wang & R.M.K.Saunders	Cyathocalyx magnifructus R.J.Wang & R.M.K.Saunders	Bot. J. Linn. Soc. 152: 522 (2006)	Indonesia, Malaysia	Borneo	unknown	unknown	77075842-1	http://www.plantsoftheworldonline.org/taxon/urn:lsid:ipni.org:names:77075842-1
Annonaceae	Cyathocalyx	olivaceus	Cyathocalyx olivaceus	(King) J.Sinclair	Cyathocalyx olivaceus (King) J.Sinclair	Gard. Bull. Singapore 14: 242 (1955)	Malaysia	Malaya	unknown	unknown	72670-1	http://www.plantsoftheworldonline.org/taxon/urn:lsid:ipni.org:names:72670-1
Annonaceae	Cyathocalyx	sumatranus	Cyathocalyx sumatranus	Scheff.	Cyathocalyx sumatranus Scheff.	Natuurk. Tijdschr. Ned.-Indie 32: 388 (1871)	Indonesia, Malaysia, Thailand, Vietnam	Malaya, Sumatera, Thailand, Vietnam	unknown	unknown	72686-1	http://www.plantsoftheworldonline.org/taxon/urn:lsid:ipni.org:names:72686-1
Annonaceae	Cyathocalyx	tsukayae	Cyathocalyx tsukayae	H.Okada	Cyathocalyx tsukayae H.Okada	Acta Phytotax. Geobot. 65: 17 (2014)	Indonesia, Malaysia	Borneo	unknown	unknown	77139673-1	http://www.plantsoftheworldonline.org/taxon/urn:lsid:ipni.org:names:77139673-1
Annonaceae	Dasymaschalon	argenteum	Dasymaschalon argenteum	(Griff.) Jongsook & Chaowasku	Dasymaschalon argenteum (Griff.) Jongsook & Chaowasku	Phytotaxa 449: 269 (2020)	Malaysia, Myanmar, Thailand	Malaya, Myanmar, Thailand	unknown	unknown	77210750-1	http://www.plantsoftheworldonline.org/taxon/urn:lsid:ipni.org:names:77210750-1
Annonaceae	Dasymaschalon	borneense	Dasymaschalon borneense	Nurmawati	Dasymaschalon borneense Nurmawati	Floribunda 2: 79 (2003)	Indonesia, Malaysia	Borneo	unknown	unknown	50425739-2	http://www.plantsoftheworldonline.org/taxon/urn:lsid:ipni.org:names:50425739-2
Annonaceae	Dasymaschalon	clusiflorum	Dasymaschalon clusiflorum	(Merr.) Merr.	Dasymaschalon clusiflorum (Merr.) Merr.	Philipp. J. Sci., C 10: 237 (1915)	Indonesia, Malaysia, Philippines	Borneo, Philippines	unknown	unknown	72729-1	http://www.plantsoftheworldonline.org/taxon/urn:lsid:ipni.org:names:72729-1
Annonaceae	Dasymaschalon	dasymaschalum	Dasymaschalon dasymaschalum	(Blume) I.M.Turner	Dasymaschalon dasymaschalum (Blume) I.M.Turner	Gard. Bull. Singapore 58: 276 (2007)	Andaman Is., Indonesia, Indonesia, Malaysia, Malaysia, Nicobar Is.	Andaman Is., Borneo, Jawa, Malaya, Nicobar Is., Sumatera	unknown	unknown	77085883-1	http://www.plantsoftheworldonline.org/taxon/urn:lsid:ipni.org:names:77085883-1
Annonaceae	Dasymaschalon	ellipticum	Dasymaschalon ellipticum	Nurmawati	Dasymaschalon ellipticum Nurmawati	Floribunda 2: 78 (2003)	Indonesia, Malaysia	Borneo	unknown	unknown	50425737-2	http://www.plantsoftheworldonline.org/taxon/urn:lsid:ipni.org:names:50425737-2
Annonaceae	Dasymaschalon	filipes	Dasymaschalon filipes	(Ridl.) Ban	Dasymaschalon filipes (Ridl.) Ban	Bot. Zhurn. (Moscow &amp; Leningrad) 60: 229 (1975)	Malaysia, Thailand	Malaya, Thailand	unknown	unknown	72733-1	http://www.plantsoftheworldonline.org/taxon/urn:lsid:ipni.org:names:72733-1
Annonaceae	Dasymaschalon	hirsutum	Dasymaschalon hirsutum	Nurmawati	Dasymaschalon hirsutum Nurmawati	Floribunda 2: 79 (2003)	Malaysia	Malaya	unknown	unknown	50425738-2	http://www.plantsoftheworldonline.org/taxon/urn:lsid:ipni.org:names:50425738-2
Annonaceae	Dasymaschalon	minutiflorum	Dasymaschalon minutiflorum	(Nurmawati) Jing Wang & R.M.K.Saunders	Dasymaschalon minutiflorum (Nurmawati) Jing Wang & R.M.K.Saunders	Nordic J. Bot. 29: 675 (2011 publ. 2012)	Indonesia, Malaysia	Borneo	unknown	unknown	77117688-1	http://www.plantsoftheworldonline.org/taxon/urn:lsid:ipni.org:names:77117688-1
Annonaceae	Dasymaschalon	wallichii	Dasymaschalon wallichii	(Hook.f. & Thomson) Jing Wang & R.M.K.Saunders	Dasymaschalon wallichii (Hook.f. & Thomson) Jing Wang & R.M.K.Saunders	Syst. Bot. 34: 263 (2009)	Malaysia, Thailand	Malaya, Thailand	unknown	unknown	77102254-1	http://www.plantsoftheworldonline.org/taxon/urn:lsid:ipni.org:names:77102254-1
Annonaceae	Dendrokingstonia	nervosa	Dendrokingstonia nervosa	(Hook.f. & Thomson) Rauschert	Dendrokingstonia nervosa (Hook.f. & Thomson) Rauschert	Taxon 31: 555 (1982)	Malaysia	Malaya	unknown	unknown	910519-1	http://www.plantsoftheworldonline.org/taxon/urn:lsid:ipni.org:names:910519-1
Annonaceae	Desmos	acutus	Desmos acutus	(Teijsm. & Binn.) I.M.Turner	Desmos acutus (Teijsm. & Binn.) I.M.Turner	Malayan Nat. J. 62: 368 (2010)	Indonesia, Indonesia, Malaysia, Malaysia	Borneo, Jawa, Malaya	unknown	unknown	77110842-1	http://www.plantsoftheworldonline.org/taxon/urn:lsid:ipni.org:names:77110842-1
Annonaceae	Desmos	chinensis	Desmos chinensis	Lour.	Desmos chinensis Lour.	Fl. Cochinch.: 352 (1790)	Bangladesh, Bhutan, India, Cambodia, China, India, Indonesia, Indonesia, East Timor, Indonesia, Malaysia, Laos, Malaysia, Myanmar, Nepal, Philippines, Sri Lanka, Thailand, Vietnam	Assam, Bangladesh, Borneo, Cambodia, China South-Central, China Southeast, East Himalaya, Hainan, India, Jawa, Laos, Lesser Sunda Is., Malaya, Myanmar, Nepal, Philippines, Sri Lanka, Sulawesi, Sumatera, Thailand, Vietnam	Brazil, Trinidad-Tobago	Brazil Northeast, Brazil Southeast, Brazil West-Central, Trinidad-Tobago	72771-1	http://www.plantsoftheworldonline.org/taxon/urn:lsid:ipni.org:names:72771-1
Annonaceae	Desmos	cochinchinensis	Desmos cochinchinensis	Lour.	Desmos cochinchinensis Lour.	Fl. Cochinch.: 352 (1790)	Cambodia, India, Laos, Malaysia, Myanmar, Nicobar Is., Vietnam	Assam, Cambodia, Laos, Malaya, Myanmar, Nicobar Is., Vietnam	unknown	unknown	72773-1	http://www.plantsoftheworldonline.org/taxon/urn:lsid:ipni.org:names:72773-1
Annonaceae	Desmos	dumosus	Desmos dumosus	(Roxb.) Saff.	Desmos dumosus (Roxb.) Saff.	Bull. Torrey Bot. Club 39: 506 (1912)	Bangladesh, Bhutan, India, China, India, Indonesia, Malaysia, Laos, Malaysia, Myanmar, Nicobar Is., Thailand, Vietnam	Assam, Bangladesh, Borneo, China South-Central, China Southeast, East Himalaya, Laos, Malaya, Myanmar, Nicobar Is., Thailand, Vietnam	unknown	unknown	72781-1	http://www.plantsoftheworldonline.org/taxon/urn:lsid:ipni.org:names:72781-1
Annonaceae	Desmos	dunalii	Desmos dunalii	(Wall. ex Hook.f. & Thomson) Saff.	Desmos dunalii (Wall. ex Hook.f. & Thomson) Saff.	Bull. Torrey Bot. Club 39: 506 (1912)	Bangladesh, Indonesia, Malaysia, Malaysia, Myanmar, Thailand	Bangladesh, Borneo, Malaya, Myanmar, Thailand	unknown	unknown	72782-1	http://www.plantsoftheworldonline.org/taxon/urn:lsid:ipni.org:names:72782-1
Annonaceae	Desmos	pedunculosus	Desmos pedunculosus	(A.DC.) Ban	Desmos pedunculosus (A.DC.) Ban	Bot. Zhurn. (Moscow &amp; Leningrad) 59: 1774 (1974)	Malaysia, Myanmar, Thailand, Vietnam	Malaya, Myanmar, Thailand, Vietnam	unknown	unknown	72802-1	http://www.plantsoftheworldonline.org/taxon/urn:lsid:ipni.org:names:72802-1
Annonaceae	Disepalum	aciculare	Disepalum aciculare	D.M.Johnson	Disepalum aciculare D.M.Johnson	Brittonia 41: 372 (1989)	Indonesia, Malaysia	Borneo	unknown	unknown	938576-1	http://www.plantsoftheworldonline.org/taxon/urn:lsid:ipni.org:names:938576-1
Annonaceae	Disepalum	anomalum	Disepalum anomalum	Hook.f.	Disepalum anomalum Hook.f.	Trans. Linn. Soc. London 23: 156 (1860)	Indonesia, Malaysia	Borneo	unknown	unknown	72825-1	http://www.plantsoftheworldonline.org/taxon/urn:lsid:ipni.org:names:72825-1
Annonaceae	Disepalum	coronatum	Disepalum coronatum	Becc.	Disepalum coronatum Becc.	Nuovo Giorn. Bot. Ital. 2: 155 (1870)	Indonesia, Malaysia	Borneo	unknown	unknown	72826-1	http://www.plantsoftheworldonline.org/taxon/urn:lsid:ipni.org:names:72826-1
Annonaceae	Disepalum	longipes	Disepalum longipes	King	Disepalum longipes King	J. Asiat. Soc. Bengal, Pt. 2, Nat. Hist. 61: 69 (1892)	Indonesia, Malaysia	Malaya, Sumatera	unknown	unknown	72828-1	http://www.plantsoftheworldonline.org/taxon/urn:lsid:ipni.org:names:72828-1
Annonaceae	Disepalum	pulchrum	Disepalum pulchrum	(King) J.Sinclair	Disepalum pulchrum (King) J.Sinclair	Gard. Bull. Singapore 14: 333 (1955)	Malaysia, Thailand	Malaya, Thailand	unknown	unknown	72830-1	http://www.plantsoftheworldonline.org/taxon/urn:lsid:ipni.org:names:72830-1
Annonaceae	Drepananthus	angustipetalus	Drepananthus angustipetalus	(R.J.Wang & R.M.K.Saunders) Survesw. & R.M.K.Saunders	Drepananthus angustipetalus (R.J.Wang & R.M.K.Saunders) Survesw. & R.M.K.Saunders	Taxon 59: 1730 (2010)	Indonesia, Malaysia	Borneo	unknown	unknown	77109467-1	http://www.plantsoftheworldonline.org/taxon/urn:lsid:ipni.org:names:77109467-1
Annonaceae	Drepananthus	biovulatus	Drepananthus biovulatus	(Boerl.) Survesw. & R.M.K.Saunders	Drepananthus biovulatus (Boerl.) Survesw. & R.M.K.Saunders	Taxon 59: 1730 (2010)	Indonesia, Malaysia	Borneo	unknown	unknown	77109468-1	http://www.plantsoftheworldonline.org/taxon/urn:lsid:ipni.org:names:77109468-1
Annonaceae	Drepananthus	carinatus	Drepananthus carinatus	Ridl.	Drepananthus carinatus Ridl.	Fl. Malay Penins. 1: 38 (1922)	Indonesia, Malaysia	Malaya, Sumatera	unknown	unknown	72833-1	http://www.plantsoftheworldonline.org/taxon/urn:lsid:ipni.org:names:72833-1
Annonaceae	Drepananthus	deltoideus	Drepananthus deltoideus	(Airy Shaw) Survesw. & R.M.K.Saunders	Drepananthus deltoideus (Airy Shaw) Survesw. & R.M.K.Saunders	Taxon 59: 1731 (2010)	Indonesia, Malaysia	Borneo	unknown	unknown	77109471-1	http://www.plantsoftheworldonline.org/taxon/urn:lsid:ipni.org:names:77109471-1
Annonaceae	Drepananthus	havilandii	Drepananthus havilandii	(Boerl.) Survesw. & R.M.K.Saunders	Drepananthus havilandii (Boerl.) Survesw. & R.M.K.Saunders	Taxon 59: 1731 (2010)	Indonesia, Malaysia	Borneo	unknown	unknown	77109473-1	http://www.plantsoftheworldonline.org/taxon/urn:lsid:ipni.org:names:77109473-1
Annonaceae	Drepananthus	magnificus	Drepananthus magnificus	(Diels) Survesw. & R.M.K.Saunders	Drepananthus magnificus (Diels) Survesw. & R.M.K.Saunders	Taxon 59: 1731 (2010)	Indonesia, Malaysia	Borneo	unknown	unknown	77109500-1	http://www.plantsoftheworldonline.org/taxon/urn:lsid:ipni.org:names:77109500-1
Annonaceae	Drepananthus	olivaceus	Drepananthus olivaceus	(King) Survesw. & R.M.K.Saunders	Drepananthus olivaceus (King) Survesw. & R.M.K.Saunders	Taxon 59: 1731 (2010)	Malaysia	Malaya	unknown	unknown	77109479-1	http://www.plantsoftheworldonline.org/taxon/urn:lsid:ipni.org:names:77109479-1
Annonaceae	Drepananthus	pahangensis	Drepananthus pahangensis	M.R.Hend.	Drepananthus pahangensis M.R.Hend.	Gard. Bull. Straits Settlem. 4: 49 (1927)	Indonesia, Malaysia	Malaya, Sumatera	unknown	unknown	72836-1	http://www.plantsoftheworldonline.org/taxon/urn:lsid:ipni.org:names:72836-1
Annonaceae	Drepananthus	prunifer	Drepananthus prunifer	Maingay ex Hook.f. & Thomson	Drepananthus prunifer Maingay ex Hook.f. & Thomson	J.D.Hooker, Fl. Brit. India 1: 56 (1872)	Indonesia, Malaysia	Malaya, Sumatera	unknown	unknown	72838-1	http://www.plantsoftheworldonline.org/taxon/urn:lsid:ipni.org:names:72838-1
Annonaceae	Drepananthus	pubescens	Drepananthus pubescens	(Scheff.) Survesw. & R.M.K.Saunders	Drepananthus pubescens (Scheff.) Survesw. & R.M.K.Saunders	Taxon 59: 1731 (2010)	Indonesia, Malaysia	Malaya, Sumatera	unknown	unknown	77109482-1	http://www.plantsoftheworldonline.org/taxon/urn:lsid:ipni.org:names:77109482-1
Annonaceae	Drepananthus	ramuliflorus	Drepananthus ramuliflorus	Maingay ex Hook.f. & Thomson	Drepananthus ramuliflorus Maingay ex Hook.f. & Thomson	J.D.Hooker, Fl. Brit. India 1: 56 (1872)	Indonesia, Indonesia, Malaysia, Malaysia	Borneo, Malaya, Sumatera	unknown	unknown	72839-1	http://www.plantsoftheworldonline.org/taxon/urn:lsid:ipni.org:names:72839-1
Annonaceae	Drepananthus	ridleyi	Drepananthus ridleyi	(King) Survesw. & R.M.K.Saunders	Drepananthus ridleyi (King) Survesw. & R.M.K.Saunders	Taxon 59: 1731 (2010)	Indonesia, Malaysia, Malaysia	Borneo, Malaya	unknown	unknown	77109483-1	http://www.plantsoftheworldonline.org/taxon/urn:lsid:ipni.org:names:77109483-1
Annonaceae	Fissistigma	brevistipitatum	Fissistigma brevistipitatum	I.M.Turner	Fissistigma brevistipitatum I.M.Turner	Nordic J. Bot. 27: 363 (2009)	Indonesia, Malaysia	Borneo	unknown	unknown	77102195-1	http://www.plantsoftheworldonline.org/taxon/urn:lsid:ipni.org:names:77102195-1
Annonaceae	Fissistigma	bygravei	Fissistigma bygravei	I.M.Turner	Fissistigma bygravei I.M.Turner	Nordic J. Bot. 27: 366 (2009)	Indonesia, Malaysia	Borneo	unknown	unknown	77102198-1	http://www.plantsoftheworldonline.org/taxon/urn:lsid:ipni.org:names:77102198-1
Annonaceae	Fissistigma	carrii	Fissistigma carrii	I.M.Turner	Fissistigma carrii I.M.Turner	Nordic J. Bot. 27: 367 (2009)	Indonesia, Malaysia	Borneo	unknown	unknown	77102199-1	http://www.plantsoftheworldonline.org/taxon/urn:lsid:ipni.org:names:77102199-1
Annonaceae	Fissistigma	crassicaule	Fissistigma crassicaule	I.M.Turner	Fissistigma crassicaule I.M.Turner	Nordic J. Bot. 27: 365 (2009)	Indonesia, Malaysia	Borneo	unknown	unknown	77102197-1	http://www.plantsoftheworldonline.org/taxon/urn:lsid:ipni.org:names:77102197-1
Annonaceae	Fissistigma	elegans	Fissistigma elegans	(Hook.f. & Thomson) Merr.	Fissistigma elegans (Hook.f. & Thomson) Merr.	Philipp. J. Sci. 15: 131 (1919)	Malaysia, Thailand	Malaya, Thailand	unknown	unknown	73015-1	http://www.plantsoftheworldonline.org/taxon/urn:lsid:ipni.org:names:73015-1
Annonaceae	Fissistigma	elmeri	Fissistigma elmeri	Merr.	Fissistigma elmeri Merr.	Univ. Calif. Publ. Bot. 15: 72 (1929)	Indonesia, Malaysia	Borneo	unknown	unknown	73016-1	http://www.plantsoftheworldonline.org/taxon/urn:lsid:ipni.org:names:73016-1
Annonaceae	Fissistigma	fulgens	Fissistigma fulgens	(Hook.f. & Thomson) Merr.	Fissistigma fulgens (Hook.f. & Thomson) Merr.	Philipp. J. Sci. 15: 131 (1919)	Indonesia, Indonesia, Malaysia, Malaysia, Philippines, Thailand	Borneo, Malaya, Philippines, Sumatera, Thailand	unknown	unknown	73018-1	http://www.plantsoftheworldonline.org/taxon/urn:lsid:ipni.org:names:73018-1
Annonaceae	Fissistigma	hypoglaucum	Fissistigma hypoglaucum	(Miq.) Merr.	Fissistigma hypoglaucum (Miq.) Merr.	Philipp. J. Sci. 15: 132 (1919)	Indonesia, Indonesia, Malaysia, Malaysia	Borneo, Malaya, Sumatera	unknown	unknown	73023-1	http://www.plantsoftheworldonline.org/taxon/urn:lsid:ipni.org:names:73023-1
Annonaceae	Fissistigma	kinabaluense	Fissistigma kinabaluense	(Stapf) Merr.	Fissistigma kinabaluense (Stapf) Merr.	Philipp. J. Sci. 15: 132 (1919)	Indonesia, Malaysia	Borneo	unknown	unknown	73025-1	http://www.plantsoftheworldonline.org/taxon/urn:lsid:ipni.org:names:73025-1
Annonaceae	Fissistigma	kingii	Fissistigma kingii	(Boerl.) Burkill	Fissistigma kingii (Boerl.) Burkill	Bull. Misc. Inform. Kew 1935: 317 (1935)	Indonesia, Indonesia, Malaysia, Malaysia, Thailand	Borneo, Malaya, Sulawesi, Sumatera, Thailand	unknown	unknown	73026-1	http://www.plantsoftheworldonline.org/taxon/urn:lsid:ipni.org:names:73026-1
Annonaceae	Fissistigma	lanuginosum	Fissistigma lanuginosum	(Hook.f. & Thomson) Merr.	Fissistigma lanuginosum (Hook.f. & Thomson) Merr.	Philipp. J. Sci. 15: 132 (1919)	Malaysia, Thailand	Malaya, Thailand	unknown	unknown	73029-1	http://www.plantsoftheworldonline.org/taxon/urn:lsid:ipni.org:names:73029-1
Annonaceae	Fissistigma	latifolium	Fissistigma latifolium	(Dunal) Merr.	Fissistigma latifolium (Dunal) Merr.	Philipp. J. Sci. 15: 132 (1919)	China, Indonesia, Indonesia, Malaysia, Malaysia, Philippines, Thailand, Vietnam	Borneo, China South-Central, Jawa, Malaya, Maluku, Philippines, Sulawesi, Sumatera, Thailand, Vietnam	unknown	unknown	73030-1	http://www.plantsoftheworldonline.org/taxon/urn:lsid:ipni.org:names:73030-1
Annonaceae	Fissistigma	litseifolium	Fissistigma litseifolium	(King) Merr.	Fissistigma litseifolium (King) Merr.	Philipp. J. Sci. 15: 133 (1919)	Indonesia, Malaysia	Malaya, Sumatera	unknown	unknown	73032-1	http://www.plantsoftheworldonline.org/taxon/urn:lsid:ipni.org:names:73032-1
Annonaceae	Fissistigma	longipes	Fissistigma longipes	Merr.	Fissistigma longipes Merr.	Pap. Michigan Acad. Sci. 24: 70 (1938 publ. 1939)	Indonesia, Indonesia, Malaysia	Borneo, Sumatera	unknown	unknown	73033-1	http://www.plantsoftheworldonline.org/taxon/urn:lsid:ipni.org:names:73033-1
Annonaceae	Fissistigma	longipetalum	Fissistigma longipetalum	(Ridl.) Merr.	Fissistigma longipetalum (Ridl.) Merr.	Philipp. J. Sci. 15: 133 (1919)	Indonesia, Malaysia	Borneo	unknown	unknown	73034-1	http://www.plantsoftheworldonline.org/taxon/urn:lsid:ipni.org:names:73034-1
Annonaceae	Fissistigma	manubriatum	Fissistigma manubriatum	(Hook.f. & Thomson) Merr.	Fissistigma manubriatum (Hook.f. & Thomson) Merr.	Philipp. J. Sci. 15: 124 (1919)	India, Indonesia, Indonesia, Malaysia, Malaysia, Myanmar	Assam, Borneo, Malaya, Myanmar, Sumatera	unknown	unknown	73042-1	http://www.plantsoftheworldonline.org/taxon/urn:lsid:ipni.org:names:73042-1
Annonaceae	Fissistigma	montanum	Fissistigma montanum	I.M.Turner	Fissistigma montanum I.M.Turner	Nordic J. Bot. 27: 364 (2009)	Indonesia, Malaysia	Borneo	unknown	unknown	77102196-1	http://www.plantsoftheworldonline.org/taxon/urn:lsid:ipni.org:names:77102196-1
Annonaceae	Fissistigma	multivenium	Fissistigma multivenium	(Diels) I.M.Turner	Fissistigma multivenium (Diels) I.M.Turner	Nordic J. Bot. 27: 363 (2009)	Indonesia, Malaysia	Borneo	unknown	unknown	77102194-1	http://www.plantsoftheworldonline.org/taxon/urn:lsid:ipni.org:names:77102194-1
Annonaceae	Fissistigma	ovoideum	Fissistigma ovoideum	(King) Merr.	Fissistigma ovoideum (King) Merr.	Philipp. J. Sci. 15: 134 (1919)	Malaysia	Malaya	unknown	unknown	73049-1	http://www.plantsoftheworldonline.org/taxon/urn:lsid:ipni.org:names:73049-1
Annonaceae	Fissistigma	paniculatum	Fissistigma paniculatum	(Ridl.) Merr.	Fissistigma paniculatum (Ridl.) Merr.	Philipp. J. Sci. 15: 134 (1919)	Indonesia, Malaysia	Borneo	unknown	unknown	73051-1	http://www.plantsoftheworldonline.org/taxon/urn:lsid:ipni.org:names:73051-1
Annonaceae	Fissistigma	rubiginosum	Fissistigma rubiginosum	(A.DC.) Merr.	Fissistigma rubiginosum (A.DC.) Merr.	Philipp. J. Sci. 15: 135 (1919)	Bangladesh, Bhutan, India, Cambodia, India, Indonesia, Malaysia, Malaysia, Myanmar, Vietnam	Assam, Bangladesh, Borneo, Cambodia, East Himalaya, Malaya, Myanmar, Vietnam	unknown	unknown	73061-1	http://www.plantsoftheworldonline.org/taxon/urn:lsid:ipni.org:names:73061-1
Annonaceae	Fissistigma	rugosum	Fissistigma rugosum	J.Sinclair	Fissistigma rugosum J.Sinclair	Sarawak Mus. J. 5: 600 (1951)	Indonesia, Malaysia	Borneo	unknown	unknown	73064-1	http://www.plantsoftheworldonline.org/taxon/urn:lsid:ipni.org:names:73064-1
Annonaceae	Fissistigma	scandens	Fissistigma scandens	Griff.	Fissistigma scandens Griff.	Not. Pl. Asiat. 4: 706 (1854)	Malaysia, Myanmar, Thailand, Vietnam	Malaya, Myanmar, Thailand, Vietnam	unknown	unknown	73066-1	http://www.plantsoftheworldonline.org/taxon/urn:lsid:ipni.org:names:73066-1
Annonaceae	Friesodielsia	affinis	Friesodielsia affinis	(Hook.f. & Thomson) D.Das	Friesodielsia affinis (Hook.f. & Thomson) D.Das	Bull. Bot. Surv. India 5: 93 (1963)	Indonesia, Malaysia, Laos, Malaysia, Thailand, Vietnam	Borneo, Laos, Malaya, Thailand, Vietnam	unknown	unknown	73088-1	http://www.plantsoftheworldonline.org/taxon/urn:lsid:ipni.org:names:73088-1
Annonaceae	Friesodielsia	alpina	Friesodielsia alpina	(J.Sinclair) Steenis	Friesodielsia alpina (J.Sinclair) Steenis	Blumea 12: 358 (1964)	Malaysia	Malaya	unknown	unknown	73090-1	http://www.plantsoftheworldonline.org/taxon/urn:lsid:ipni.org:names:73090-1
Annonaceae	Friesodielsia	biglandulosa	Friesodielsia biglandulosa	(Blume) Steenis	Friesodielsia biglandulosa (Blume) Steenis	Blumea 12: 358 (1964)	Indonesia, Indonesia, Malaysia, Malaysia	Borneo, Jawa, Malaya	unknown	unknown	73095-1	http://www.plantsoftheworldonline.org/taxon/urn:lsid:ipni.org:names:73095-1
Annonaceae	Friesodielsia	borneensis	Friesodielsia borneensis	(Miq.) Steenis	Friesodielsia borneensis (Miq.) Steenis	Blumea 12: 358 (1964)	Indonesia, Indonesia, Malaysia, Malaysia	Borneo, Malaya, Sumatera	unknown	unknown	73096-1	http://www.plantsoftheworldonline.org/taxon/urn:lsid:ipni.org:names:73096-1
Annonaceae	Friesodielsia	calycina	Friesodielsia calycina	(King) Steenis	Friesodielsia calycina (King) Steenis	Blumea 12: 358 (1964)	Malaysia, Thailand	Malaya, Thailand	unknown	unknown	73098-1	http://www.plantsoftheworldonline.org/taxon/urn:lsid:ipni.org:names:73098-1
Annonaceae	Friesodielsia	discolor	Friesodielsia discolor	(Craib) D.Das	Friesodielsia discolor (Craib) D.Das	Bull. Bot. Surv. India 5: 93 (1963)	Malaysia, Myanmar, Thailand	Malaya, Myanmar, Thailand	unknown	unknown	73103-1	http://www.plantsoftheworldonline.org/taxon/urn:lsid:ipni.org:names:73103-1
Annonaceae	Friesodielsia	excisa	Friesodielsia excisa	(Miq.) Steenis	Friesodielsia excisa (Miq.) Steenis	Blumea 12: 359 (1964)	Indonesia, Indonesia, Malaysia, Malaysia	Borneo, Malaya, Sumatera	unknown	unknown	73106-1	http://www.plantsoftheworldonline.org/taxon/urn:lsid:ipni.org:names:73106-1
Annonaceae	Friesodielsia	filipes	Friesodielsia filipes	(Hook.f. & Thomson) Steenis	Friesodielsia filipes (Hook.f. & Thomson) Steenis	Blumea 12: 259 (1964)	Malaysia, Thailand	Malaya, Thailand	unknown	unknown	73107-1	http://www.plantsoftheworldonline.org/taxon/urn:lsid:ipni.org:names:73107-1
Annonaceae	Friesodielsia	formosa	Friesodielsia formosa	I.M.Turner	Friesodielsia formosa I.M.Turner	Edinburgh J. Bot. 66: 366 (2009)	Indonesia, Malaysia	Borneo	unknown	unknown	77102557-1	http://www.plantsoftheworldonline.org/taxon/urn:lsid:ipni.org:names:77102557-1
Annonaceae	Friesodielsia	glauca	Friesodielsia glauca	(Hook.f. & Thomson) Steenis	Friesodielsia glauca (Hook.f. & Thomson) Steenis	Blumea 12: 359 (1964)	Indonesia, Indonesia, Malaysia, Malaysia, Thailand	Borneo, Malaya, Sumatera, Thailand	unknown	unknown	73109-1	http://www.plantsoftheworldonline.org/taxon/urn:lsid:ipni.org:names:73109-1
Annonaceae	Friesodielsia	grandifolia	Friesodielsia grandifolia	(Merr.) I.M.Turner	Friesodielsia grandifolia (Merr.) I.M.Turner	Edinburgh J. Bot. 66: 369 (2009)	Indonesia, Malaysia	Borneo	unknown	unknown	77102558-1	http://www.plantsoftheworldonline.org/taxon/urn:lsid:ipni.org:names:77102558-1
Annonaceae	Friesodielsia	kingii	Friesodielsia kingii	(J.Sinclair) Steenis	Friesodielsia kingii (J.Sinclair) Steenis	Blumea 12: 360 (1964)	Malaysia, Thailand	Malaya, Thailand	unknown	unknown	73117-1	http://www.plantsoftheworldonline.org/taxon/urn:lsid:ipni.org:names:73117-1
Annonaceae	Friesodielsia	korthalsiana	Friesodielsia korthalsiana	(Miq.) Steenis	Friesodielsia korthalsiana (Miq.) Steenis	Blumea 12: 360 (1964)	Indonesia, Malaysia	Borneo	unknown	unknown	73118-1	http://www.plantsoftheworldonline.org/taxon/urn:lsid:ipni.org:names:73118-1
Annonaceae	Friesodielsia	latifolia	Friesodielsia latifolia	(Hook.f. & Thomson) Steenis	Friesodielsia latifolia (Hook.f. & Thomson) Steenis	Blumea 12: 360 (1964)	Malaysia, Thailand	Malaya, Thailand	unknown	unknown	73121-1	http://www.plantsoftheworldonline.org/taxon/urn:lsid:ipni.org:names:73121-1
Annonaceae	Friesodielsia	ovalifolia	Friesodielsia ovalifolia	(Ridl.) I.M.Turner	Friesodielsia ovalifolia (Ridl.) I.M.Turner	Blumea 55: 118 (2010)	Indonesia, Malaysia	Borneo	unknown	unknown	77107319-1	http://www.plantsoftheworldonline.org/taxon/urn:lsid:ipni.org:names:77107319-1
Annonaceae	Goniothalamus	andersonii	Goniothalamus andersonii	J.Sinclair	Goniothalamus andersonii J.Sinclair	Gard. Bull. Singapore 18: 98 (1961)	Indonesia, Malaysia	Borneo	unknown	unknown	73153-1	http://www.plantsoftheworldonline.org/taxon/urn:lsid:ipni.org:names:73153-1
Annonaceae	Goniothalamus	borneensis	Goniothalamus borneensis	Mat-Salleh	Goniothalamus borneensis Mat-Salleh	Folia Malaysiana 2: 82 (2001)	Indonesia, Malaysia	Borneo	unknown	unknown	20002495-1	http://www.plantsoftheworldonline.org/taxon/urn:lsid:ipni.org:names:20002495-1
Annonaceae	Goniothalamus	bracteosus	Goniothalamus bracteosus	Ban	Goniothalamus bracteosus Ban	Bot. Zhurn. (Moscow &amp; Leningrad) 59: 553 (1974)	Indonesia, Malaysia	Borneo	unknown	unknown	73156-1	http://www.plantsoftheworldonline.org/taxon/urn:lsid:ipni.org:names:73156-1
Annonaceae	Goniothalamus	bygravei	Goniothalamus bygravei	I.M.Turner & R.M.K.Saunders	Goniothalamus bygravei I.M.Turner & R.M.K.Saunders	Nordic J. Bot. 26: 329 (2009)	Indonesia, Malaysia	Borneo	unknown	unknown	77096136-1	http://www.plantsoftheworldonline.org/taxon/urn:lsid:ipni.org:names:77096136-1
Annonaceae	Goniothalamus	calcareus	Goniothalamus calcareus	Mat-Salleh	Goniothalamus calcareus Mat-Salleh	Folia Malaysiana 1: 107 (2001)	Indonesia, Malaysia	Borneo	unknown	unknown	20002502-1	http://www.plantsoftheworldonline.org/taxon/urn:lsid:ipni.org:names:20002502-1
Annonaceae	Goniothalamus	calycinus	Goniothalamus calycinus	J.Sinclair	Goniothalamus calycinus J.Sinclair	Gard. Bull. Singapore 14: 440 (1955)	Malaysia	Malaya	unknown	unknown	73162-1	http://www.plantsoftheworldonline.org/taxon/urn:lsid:ipni.org:names:73162-1
Annonaceae	Goniothalamus	clemensii	Goniothalamus clemensii	Ban	Goniothalamus clemensii Ban	Bot. Zhurn. (Moscow &amp; Leningrad) 59: 552 (1974)	Indonesia, Malaysia	Borneo	unknown	unknown	73173-1	http://www.plantsoftheworldonline.org/taxon/urn:lsid:ipni.org:names:73173-1
Annonaceae	Goniothalamus	crockerensis	Goniothalamus crockerensis	Mat-Salleh	Goniothalamus crockerensis Mat-Salleh	Folia Malaysiana 2: 105 (2001)	Indonesia, Malaysia	Borneo	unknown	unknown	20002501-1	http://www.plantsoftheworldonline.org/taxon/urn:lsid:ipni.org:names:20002501-1
Annonaceae	Goniothalamus	curtisii	Goniothalamus curtisii	King	Goniothalamus curtisii King	J. Asiat. Soc. Bengal, Pt. 2, Nat. Hist. 61: 75 (1892)	Malaysia	Malaya	unknown	unknown	73177-1	http://www.plantsoftheworldonline.org/taxon/urn:lsid:ipni.org:names:73177-1
Annonaceae	Goniothalamus	dolichocarpus	Goniothalamus dolichocarpus	Merr.	Goniothalamus dolichocarpus Merr.	J. Straits Branch Roy. Asiat. Soc. 85: 183 (1922)	Indonesia, Malaysia	Borneo	unknown	unknown	73182-1	http://www.plantsoftheworldonline.org/taxon/urn:lsid:ipni.org:names:73182-1
Annonaceae	Goniothalamus	fulvus	Goniothalamus fulvus	Hook.f. & Thomson	Goniothalamus fulvus Hook.f. & Thomson	J.D.Hooker, Fl. Brit. India 1: 75 (1872)	Malaysia	Malaya	unknown	unknown	73192-1	http://www.plantsoftheworldonline.org/taxon/urn:lsid:ipni.org:names:73192-1
Annonaceae	Goniothalamus	giganteus	Goniothalamus giganteus	Hook.f. & Thomson	Goniothalamus giganteus Hook.f. & Thomson	Fl. Ind. 1: 109 (1855)	Indonesia, Malaysia, Myanmar, Thailand	Malaya, Myanmar, Sumatera, Thailand	unknown	unknown	73195-1	http://www.plantsoftheworldonline.org/taxon/urn:lsid:ipni.org:names:73195-1
Annonaceae	Goniothalamus	gigantifolius	Goniothalamus gigantifolius	Merr.	Goniothalamus gigantifolius Merr.	Philipp. J. Sci., C 10: 263 (1915)	Indonesia, Malaysia, Philippines	Borneo, Philippines	unknown	unknown	73196-1	http://www.plantsoftheworldonline.org/taxon/urn:lsid:ipni.org:names:73196-1
Annonaceae	Goniothalamus	holttumii	Goniothalamus holttumii	J.Sinclair	Goniothalamus holttumii J.Sinclair	Gard. Bull. Singapore 14: 429 (1955)	Malaysia	Malaya	unknown	unknown	73200-1	http://www.plantsoftheworldonline.org/taxon/urn:lsid:ipni.org:names:73200-1
Annonaceae	Goniothalamus	kamarudinii	Goniothalamus kamarudinii	I.M.Turner & R.M.K.Saunders	Goniothalamus kamarudinii I.M.Turner & R.M.K.Saunders	Nordic J. Bot. 26: 331 (2009)	Indonesia, Malaysia	Borneo	unknown	unknown	77096137-1	http://www.plantsoftheworldonline.org/taxon/urn:lsid:ipni.org:names:77096137-1
Annonaceae	Goniothalamus	kinabaluensis	Goniothalamus kinabaluensis	Ban ex Mat-Salleh	Goniothalamus kinabaluensis Ban ex Mat-Salleh	J.H.Beaman, C.Anderson &amp; R.S.Beaman, Pl. Mt. Kinabalu 4: 88 (2001)	Indonesia, Malaysia	Borneo	unknown	unknown	1021571-1	http://www.plantsoftheworldonline.org/taxon/urn:lsid:ipni.org:names:1021571-1
Annonaceae	Goniothalamus	kostermansii	Goniothalamus kostermansii	Mat-Salleh	Goniothalamus kostermansii Mat-Salleh	Folia Malaysiana 2: 101 (2001)	Indonesia, Malaysia	Borneo	unknown	unknown	20002500-1	http://www.plantsoftheworldonline.org/taxon/urn:lsid:ipni.org:names:20002500-1
Annonaceae	Goniothalamus	macrophyllus	Goniothalamus macrophyllus	(Blume) Zoll.	Goniothalamus macrophyllus (Blume) Zoll.	Linnaea 29: 313 (1858)	Indonesia, Indonesia, Malaysia, Malaysia, Myanmar, Thailand	Borneo, Jawa, Malaya, Myanmar, Sumatera, Thailand	unknown	unknown	73215-1	http://www.plantsoftheworldonline.org/taxon/urn:lsid:ipni.org:names:73215-1
Annonaceae	Goniothalamus	malayanus	Goniothalamus malayanus	Hook.f. & Thomson	Goniothalamus malayanus Hook.f. & Thomson	Fl. Ind. 1: 107 (1855)	Indonesia, Indonesia, Malaysia, Malaysia, Nicobar Is., Thailand	Borneo, Malaya, Nicobar Is., Sumatera, Thailand	unknown	unknown	73218-1	http://www.plantsoftheworldonline.org/taxon/urn:lsid:ipni.org:names:73218-1
Annonaceae	Goniothalamus	megalocalyx	Goniothalamus megalocalyx	I.M.Turner & R.M.K.Saunders	Goniothalamus megalocalyx I.M.Turner & R.M.K.Saunders	Nordic J. Bot. 26: 332 (2009)	Indonesia, Malaysia	Borneo	unknown	unknown	77096138-1	http://www.plantsoftheworldonline.org/taxon/urn:lsid:ipni.org:names:77096138-1
Annonaceae	Goniothalamus	montanus	Goniothalamus montanus	J.Sinclair	Goniothalamus montanus J.Sinclair	Gard. Bull. Singapore 14: 443 (1955)	Malaysia	Malaya	unknown	unknown	73224-1	http://www.plantsoftheworldonline.org/taxon/urn:lsid:ipni.org:names:73224-1
Annonaceae	Goniothalamus	nitidus	Goniothalamus nitidus	Merr.	Goniothalamus nitidus Merr.	J. Straits Branch Roy. Asiat. Soc. 85: 181 (1922)	Indonesia, Malaysia	Borneo	unknown	unknown	73227-1	http://www.plantsoftheworldonline.org/taxon/urn:lsid:ipni.org:names:73227-1
Annonaceae	Goniothalamus	parallelovenius	Goniothalamus parallelovenius	Ridl.	Goniothalamus parallelovenius Ridl.	Bull. Misc. Inform. Kew 1912: 385 (1912)	Indonesia, Indonesia, Malaysia	Borneo, Sumatera	unknown	unknown	73232-1	http://www.plantsoftheworldonline.org/taxon/urn:lsid:ipni.org:names:73232-1
Annonaceae	Goniothalamus	phaeotrichus	Goniothalamus phaeotrichus	I.M.Turner & R.M.K.Saunders	Goniothalamus phaeotrichus I.M.Turner & R.M.K.Saunders	Nordic J. Bot. 26: 334 (2009)	Indonesia, Malaysia	Borneo	unknown	unknown	77096139-1	http://www.plantsoftheworldonline.org/taxon/urn:lsid:ipni.org:names:77096139-1
Annonaceae	Goniothalamus	puncticulifolius	Goniothalamus puncticulifolius	Merr.	Goniothalamus puncticulifolius Merr.	Philipp. J. Sci. 20: 383 (1922)	Indonesia, Malaysia, Philippines	Borneo, Philippines	unknown	unknown	73238-1	http://www.plantsoftheworldonline.org/taxon/urn:lsid:ipni.org:names:73238-1
Annonaceae	Goniothalamus	ridleyi	Goniothalamus ridleyi	King	Goniothalamus ridleyi King	J. Asiat. Soc. Bengal, Pt. 2, Nat. Hist. 61: 76 (1892)	Indonesia, Indonesia, Malaysia, Malaysia, Thailand	Borneo, Malaya, Sumatera, Thailand	unknown	unknown	73243-1	http://www.plantsoftheworldonline.org/taxon/urn:lsid:ipni.org:names:73243-1
Annonaceae	Goniothalamus	roseus	Goniothalamus roseus	Stapf	Goniothalamus roseus Stapf	Trans. Linn. Soc. London, Bot. 4: 130 (1894)	Indonesia, Malaysia	Borneo	unknown	unknown	73244-1	http://www.plantsoftheworldonline.org/taxon/urn:lsid:ipni.org:names:73244-1
Annonaceae	Goniothalamus	rostellatus	Goniothalamus rostellatus	Mat-Salleh	Goniothalamus rostellatus Mat-Salleh	Folia Malaysiana 2: 109 (2001)	Indonesia, Malaysia	Borneo	unknown	unknown	20002503-1	http://www.plantsoftheworldonline.org/taxon/urn:lsid:ipni.org:names:20002503-1
Annonaceae	Goniothalamus	rotundisepalus	Goniothalamus rotundisepalus	M.R.Hend.	Goniothalamus rotundisepalus M.R.Hend.	Gard. Bull. Straits Settlem. 4: 48 (1927)	Malaysia, Thailand	Malaya, Thailand	unknown	unknown	73245-1	http://www.plantsoftheworldonline.org/taxon/urn:lsid:ipni.org:names:73245-1
Annonaceae	Goniothalamus	rufus	Goniothalamus rufus	Miq.	Goniothalamus rufus Miq.	Ann. Mus. Bot. Lugduno-Batavi 2: 35 (1865)	Indonesia, Malaysia	Borneo	unknown	unknown	73246-1	http://www.plantsoftheworldonline.org/taxon/urn:lsid:ipni.org:names:73246-1
Annonaceae	Goniothalamus	scortechinii	Goniothalamus scortechinii	King	Goniothalamus scortechinii King	J. Asiat. Soc. Bengal, Pt. 2, Nat. Hist. 59: 77 (1890)	Malaysia, Thailand	Malaya, Thailand	unknown	unknown	73250-1	http://www.plantsoftheworldonline.org/taxon/urn:lsid:ipni.org:names:73250-1
Annonaceae	Goniothalamus	stenopetalus	Goniothalamus stenopetalus	Stapf	Goniothalamus stenopetalus Stapf	Trans. Linn. Soc. London, Bot. 4: 129 (1894)	Indonesia, Malaysia	Borneo	unknown	unknown	73255-1	http://www.plantsoftheworldonline.org/taxon/urn:lsid:ipni.org:names:73255-1
Annonaceae	Goniothalamus	stenophyllus	Goniothalamus stenophyllus	Merr.	Goniothalamus stenophyllus Merr.	J. Straits Branch Roy. Asiat. Soc. 85: 181 (1922)	Indonesia, Malaysia	Borneo	unknown	unknown	73256-1	http://www.plantsoftheworldonline.org/taxon/urn:lsid:ipni.org:names:73256-1
Annonaceae	Goniothalamus	suaveolens	Goniothalamus suaveolens	Becc.	Goniothalamus suaveolens Becc.	Nelle Forest. Borneo: 168 (1902)	Indonesia, Malaysia	Borneo	unknown	unknown	60445439-2	http://www.plantsoftheworldonline.org/taxon/urn:lsid:ipni.org:names:60445439-2
Annonaceae	Goniothalamus	subevenius	Goniothalamus subevenius	King	Goniothalamus subevenius King	J. Asiat. Soc. Bengal, Pt. 2, Nat. Hist. 61: 71 (1892)	Malaysia	Malaya	unknown	unknown	73257-1	http://www.plantsoftheworldonline.org/taxon/urn:lsid:ipni.org:names:73257-1
Annonaceae	Goniothalamus	tamirensis	Goniothalamus tamirensis	Pierre ex Finet & Gagnep.	Goniothalamus tamirensis Pierre ex Finet & Gagnep.	Mem. Soc. Bot. France 4: 119 (1906)	Cambodia, Laos, Malaysia, Thailand, Vietnam	Cambodia, Laos, Malaya, Thailand, Vietnam	unknown	unknown	73260-1	http://www.plantsoftheworldonline.org/taxon/urn:lsid:ipni.org:names:73260-1
Annonaceae	Goniothalamus	tapis	Goniothalamus tapis	Miq.	Goniothalamus tapis Miq.	Fl. Ned. Ind., Eerste Bijv.: 371 (1861)	Indonesia, Malaysia, Thailand	Malaya, Sumatera, Thailand	unknown	unknown	73261-1	http://www.plantsoftheworldonline.org/taxon/urn:lsid:ipni.org:names:73261-1
Annonaceae	Goniothalamus	tapisoides	Goniothalamus tapisoides	Mat-Salleh	Goniothalamus tapisoides Mat-Salleh	Folia Malaysiana 2: 89 (2001)	Indonesia, Malaysia	Borneo	unknown	unknown	20002497-1	http://www.plantsoftheworldonline.org/taxon/urn:lsid:ipni.org:names:20002497-1
Annonaceae	Goniothalamus	tenuifolius	Goniothalamus tenuifolius	King	Goniothalamus tenuifolius King	J. Asiat. Soc. Bengal, Pt. 2, Nat. Hist. 61: 71 (1892)	Malaysia, Thailand, Vietnam	Malaya, Thailand, Vietnam	unknown	unknown	73264-1	http://www.plantsoftheworldonline.org/taxon/urn:lsid:ipni.org:names:73264-1
Annonaceae	Goniothalamus	tomentosus	Goniothalamus tomentosus	R.M.K.Saunders	Goniothalamus tomentosus R.M.K.Saunders	Bot. J. Linn. Soc. 142: 332 (2003)	Malaysia	Malaya	unknown	unknown	70028304-1	http://www.plantsoftheworldonline.org/taxon/urn:lsid:ipni.org:names:70028304-1
Annonaceae	Goniothalamus	tortilipetalus	Goniothalamus tortilipetalus	M.R.Hend.	Goniothalamus tortilipetalus M.R.Hend.	Gard. Bull. Straits Settlem. 7: 88 (1933)	Malaysia, Thailand	Malaya, Thailand	unknown	unknown	73267-1	http://www.plantsoftheworldonline.org/taxon/urn:lsid:ipni.org:names:73267-1
Annonaceae	Goniothalamus	undulatus	Goniothalamus undulatus	Ridl.	Goniothalamus undulatus Ridl.	J. Fed. Malay States Mus. 10: 81 (1920)	Malaysia, Thailand, Vietnam	Malaya, Thailand, Vietnam	unknown	unknown	77213548-1	http://www.plantsoftheworldonline.org/taxon/urn:lsid:ipni.org:names:77213548-1
Annonaceae	Goniothalamus	uvarioides	Goniothalamus uvarioides	King	Goniothalamus uvarioides King	J. Asiat. Soc. Bengal, Pt. 2, Nat. Hist. 61: 78 (1892)	Malaysia, Thailand	Malaya, Thailand	unknown	unknown	73272-1	http://www.plantsoftheworldonline.org/taxon/urn:lsid:ipni.org:names:73272-1
Annonaceae	Goniothalamus	velutinus	Goniothalamus velutinus	Airy Shaw	Goniothalamus velutinus Airy Shaw	Bull. Misc. Inform. Kew 1939: 286 (1939)	Indonesia, Malaysia	Borneo	unknown	unknown	73273-1	http://www.plantsoftheworldonline.org/taxon/urn:lsid:ipni.org:names:73273-1
Annonaceae	Goniothalamus	woodii	Goniothalamus woodii	Merr. ex Mat-Salleh	Goniothalamus woodii Merr. ex Mat-Salleh	Folia Malaysiana 2: 83 (2001)	Indonesia, Malaysia	Borneo	unknown	unknown	20002496-1	http://www.plantsoftheworldonline.org/taxon/urn:lsid:ipni.org:names:20002496-1
Annonaceae	Goniothalamus	wrayi	Goniothalamus wrayi	King	Goniothalamus wrayi King	J. Asiat. Soc. Bengal, Pt. 2, Nat. Hist. 61: 78 (1892)	Indonesia, Malaysia	Malaya, Sumatera	unknown	unknown	73278-1	http://www.plantsoftheworldonline.org/taxon/urn:lsid:ipni.org:names:73278-1
Annonaceae	Huberantha	jenkinsii	Huberantha jenkinsii	(Hook.f. & Thomson) Chaowasku	Huberantha jenkinsii (Hook.f. & Thomson) Chaowasku	Kew Bull. 70(2)-23: 2 (2015)	Andaman Is., Bangladesh, China, India, Indonesia, Malaysia, Malaysia, Myanmar, Nicobar Is., Philippines, Thailand, Vietnam	Andaman Is., Assam, Bangladesh, Borneo, Hainan, Malaya, Myanmar, Nicobar Is., Philippines, Thailand, Vietnam	unknown	unknown	77146156-1	http://www.plantsoftheworldonline.org/taxon/urn:lsid:ipni.org:names:77146156-1
Annonaceae	Huberantha	rumphii	Huberantha rumphii	(Blume ex Hensch.) Chaowasku	Huberantha rumphii (Blume ex Hensch.) Chaowasku	Kew Bull. 70(2)-23: 3 (2015)	Indonesia, Indonesia, Malaysia, Malaysia, Papua New Guinea, Solomon Islands, Philippines	Borneo, Malaya, Maluku, Philippines, Solomon Is., Sumatera	unknown	unknown	77146167-1	http://www.plantsoftheworldonline.org/taxon/urn:lsid:ipni.org:names:77146167-1
Annonaceae	Maasia	glauca	Maasia glauca	(Hassk.) Mols, Kessler & Rogstad	Maasia glauca (Hassk.) Mols, Kessler & Rogstad	Syst. Bot. 33: 493 (2008)	Andaman Is., Indonesia, Indonesia, Malaysia, Indonesia, Papua New Guinea, Malaysia, Nicobar Is., Philippines, Thailand	Andaman Is., Borneo, Jawa, Malaya, Maluku, New Guinea, Nicobar Is., Philippines, Sulawesi, Sumatera, Thailand	unknown	unknown	60448919-2	http://www.plantsoftheworldonline.org/taxon/urn:lsid:ipni.org:names:60448919-2
Annonaceae	Maasia	hypoleuca	Maasia hypoleuca	(Hook.f. & Thomson) Mols, Kessler & Rogstad	Maasia hypoleuca (Hook.f. & Thomson) Mols, Kessler & Rogstad	Syst. Bot. 33: 493 (2008)	Indonesia, Indonesia, Malaysia, Malaysia, Thailand	Borneo, Malaya, Sumatera, Thailand	unknown	unknown	60448920-2	http://www.plantsoftheworldonline.org/taxon/urn:lsid:ipni.org:names:60448920-2
Annonaceae	Maasia	ovalifolia	Maasia ovalifolia	(Rogstad) Mols, Kessler & Rogstad	Maasia ovalifolia (Rogstad) Mols, Kessler & Rogstad	Syst. Bot. 33: 493 (2008)	Indonesia, Malaysia	Borneo	unknown	unknown	60448922-2	http://www.plantsoftheworldonline.org/taxon/urn:lsid:ipni.org:names:60448922-2
Annonaceae	Maasia	sumatrana	Maasia sumatrana	(Miq.) Mols, Kessler & Rogstad	Maasia sumatrana (Miq.) Mols, Kessler & Rogstad	Syst. Bot. 33: 493 (2008)	Indonesia, Indonesia, Malaysia, Malaysia, Myanmar	Borneo, Malaya, Myanmar, Sumatera	unknown	unknown	60448923-2	http://www.plantsoftheworldonline.org/taxon/urn:lsid:ipni.org:names:60448923-2
Annonaceae	Marsypopetalum	pallidum	Marsypopetalum pallidum	(Blume) Backer	Marsypopetalum pallidum (Blume) Backer	Schoolfl. Java: 36 (1911)	Indonesia, Indonesia, Malaysia, Malaysia	Borneo, Jawa, Malaya	unknown	unknown	73800-1	http://www.plantsoftheworldonline.org/taxon/urn:lsid:ipni.org:names:73800-1
Annonaceae	Meiogyne	anomalocarpa	Meiogyne anomalocarpa	D.M.Johnson & Chalermglin	Meiogyne anomalocarpa D.M.Johnson & Chalermglin	Thai Forest Bull., Bot. 47: 93 (2019)	Malaysia, Thailand	Malaya, Thailand	unknown	unknown	77202025-1	http://www.plantsoftheworldonline.org/taxon/urn:lsid:ipni.org:names:77202025-1
Annonaceae	Meiogyne	beccarii	Meiogyne beccarii	I.M.Turner	Meiogyne beccarii I.M.Turner	Malayan Nat. J. 61: 271 (2009)	Indonesia, Malaysia	Borneo	unknown	unknown	77104365-1	http://www.plantsoftheworldonline.org/taxon/urn:lsid:ipni.org:names:77104365-1
Annonaceae	Meiogyne	cylindrocarpa	Meiogyne cylindrocarpa	(Burck) Heusden	Meiogyne cylindrocarpa (Burck) Heusden	Blumea 38: 499 (1994)	Australia, Indonesia, Indonesia, Malaysia, Indonesia, Papua New Guinea, Marianas, Philippines, Vanuatu	Borneo, Jawa, Marianas, New Guinea, Northern Territory, Philippines, Queensland, Vanuatu, Western Australia	unknown	unknown	977587-1	http://www.plantsoftheworldonline.org/taxon/urn:lsid:ipni.org:names:977587-1
Annonaceae	Meiogyne	kanthanensis	Meiogyne kanthanensis	Ummul-Nazrah & J.P.C.Tan	Meiogyne kanthanensis Ummul-Nazrah & J.P.C.Tan	Phytotaxa 177: 149 (2014)	Malaysia, Thailand	Malaya, Thailand	unknown	unknown	77143038-1	http://www.plantsoftheworldonline.org/taxon/urn:lsid:ipni.org:names:77143038-1
Annonaceae	Meiogyne	monosperma	Meiogyne monosperma	(Hook.f. & Thomson) Heusden	Meiogyne monosperma (Hook.f. & Thomson) Heusden	Blumea 38: 502 (1994)	Indonesia, Malaysia, Malaysia, Thailand	Borneo, Malaya, Thailand	unknown	unknown	977589-1	http://www.plantsoftheworldonline.org/taxon/urn:lsid:ipni.org:names:977589-1
Annonaceae	Meiogyne	virgata	Meiogyne virgata	(Blume) Miq.	Meiogyne virgata (Blume) Miq.	Ann. Mus. Bot. Lugduno-Batavi 2: 12 (1865)	Indonesia, Indonesia, Malaysia, Malaysia, Philippines, Thailand, Vietnam	Borneo, Jawa, Malaya, Philippines, Thailand, Vietnam	unknown	unknown	73818-1	http://www.plantsoftheworldonline.org/taxon/urn:lsid:ipni.org:names:73818-1
Annonaceae	Mezzettia	havilandii	Mezzettia havilandii	(Boerl.) Ridl.	Mezzettia havilandii (Boerl.) Ridl.	Sarawak Mus. J. 1(3): 96 (1913)	Indonesia, Malaysia	Borneo	unknown	unknown	73907-1	http://www.plantsoftheworldonline.org/taxon/urn:lsid:ipni.org:names:73907-1
Annonaceae	Mezzettia	herveyeana	Mezzettia herveyeana	Oliv.	Mezzettia herveyeana Oliv.	Hooker&#x27;s Icon. Pl. 16: t. 1560 (1887)	Malaysia, Thailand	Malaya, Thailand	unknown	unknown	73908-1	http://www.plantsoftheworldonline.org/taxon/urn:lsid:ipni.org:names:73908-1
Annonaceae	Mezzettia	macrocarpa	Mezzettia macrocarpa	Heyden & Kessler	Mezzettia macrocarpa Heyden & Kessler	Blumea 35: 225 (1990)	Indonesia, Malaysia	Borneo	unknown	unknown	940747-1	http://www.plantsoftheworldonline.org/taxon/urn:lsid:ipni.org:names:940747-1
Annonaceae	Mezzettia	parviflora	Mezzettia parviflora	Becc.	Mezzettia parviflora Becc.	Nuovo Giorn. Bot. Ital. 3: 188 (1871)	Andaman Is., Indonesia, Indonesia, Malaysia, Malaysia	Andaman Is., Borneo, Malaya, Maluku, Sulawesi, Sumatera	unknown	unknown	73910-1	http://www.plantsoftheworldonline.org/taxon/urn:lsid:ipni.org:names:73910-1
Annonaceae	Mezzettia	umbellata	Mezzettia umbellata	Becc.	Mezzettia umbellata Becc.	Nuovo Giorn. Bot. Ital. 3: 187 (1871)	Indonesia, Malaysia, Malaysia	Borneo, Malaya	unknown	unknown	73912-1	http://www.plantsoftheworldonline.org/taxon/urn:lsid:ipni.org:names:73912-1
Annonaceae	Miliusa	amplexicaulis	Miliusa amplexicaulis	Ridl.	Miliusa amplexicaulis Ridl.	J. Straits Branch Roy. Asiat. Soc. 54: 13 (1910)	Malaysia	Malaya	unknown	unknown	73914-1	http://www.plantsoftheworldonline.org/taxon/urn:lsid:ipni.org:names:73914-1
Annonaceae	Miliusa	eupoda	Miliusa eupoda	(Miq.) I.M.Turner	Miliusa eupoda (Miq.) I.M.Turner	Webbia 70: 113 (2015)	Indonesia, Laos, Malaysia, Thailand	Laos, Malaya, Sumatera, Thailand	unknown	unknown	77147936-1	http://www.plantsoftheworldonline.org/taxon/urn:lsid:ipni.org:names:77147936-1
Annonaceae	Miliusa	macropoda	Miliusa macropoda	Miq.	Miliusa macropoda Miq.	Ann. Mus. Bot. Lugduno-Batavi 2: 40 (1865)	Indonesia, Malaysia	Borneo	unknown	unknown	73944-1	http://www.plantsoftheworldonline.org/taxon/urn:lsid:ipni.org:names:73944-1
Annonaceae	Miliusa	parviflora	Miliusa parviflora	Ridl.	Miliusa parviflora Ridl.	J. Straits Branch Roy. Asiat. Soc. 59: 65 (1911)	Andaman Is., Laos, Malaysia, Nicobar Is.	Andaman Is., Laos, Malaya, Nicobar Is.	unknown	unknown	73948-1	http://www.plantsoftheworldonline.org/taxon/urn:lsid:ipni.org:names:73948-1
Annonaceae	Mitrella	clementis	Mitrella clementis	(Merr.) I.M.Turner	Mitrella clementis (Merr.) I.M.Turner	Malayan Nat. J. 61: 273 (2009)	Indonesia, Malaysia	Borneo	unknown	unknown	77104366-1	http://www.plantsoftheworldonline.org/taxon/urn:lsid:ipni.org:names:77104366-1
Annonaceae	Mitrella	dielsii	Mitrella dielsii	J.Sinclair	Mitrella dielsii J.Sinclair	Gard. Bull. Singapore 15: 14 (1956)	Indonesia, Malaysia	Borneo	unknown	unknown	73970-1	http://www.plantsoftheworldonline.org/taxon/urn:lsid:ipni.org:names:73970-1
Annonaceae	Mitrella	kentii	Mitrella kentii	(Blume) Miq.	Mitrella kentii (Blume) Miq.	Ann. Mus. Bot. Lugduno-Batavi 2: 39 (1865)	Indonesia, Indonesia, Malaysia, Malaysia	Borneo, Jawa, Malaya	unknown	unknown	73971-1	http://www.plantsoftheworldonline.org/taxon/urn:lsid:ipni.org:names:73971-1
Annonaceae	Mitrephora	alba	Mitrephora alba	Ridl.	Mitrephora alba Ridl.	J. Fed. Malay States Mus. 5: 158 (1915)	Malaysia	Malaya	unknown	unknown	73976-1	http://www.plantsoftheworldonline.org/taxon/urn:lsid:ipni.org:names:73976-1
Annonaceae	Mitrephora	amdjahii	Mitrephora amdjahii	Weeras. & R.M.K.Saunders	Mitrephora amdjahii Weeras. & R.M.K.Saunders	Syst. Bot. Monogr. 90: 41 (2010)	Indonesia, Malaysia	Borneo	unknown	unknown	77104817-1	http://www.plantsoftheworldonline.org/taxon/urn:lsid:ipni.org:names:77104817-1
Annonaceae	Mitrephora	clemensiorum	Mitrephora clemensiorum	Weeras. & R.M.K.Saunders	Mitrephora clemensiorum Weeras. & R.M.K.Saunders	Bot. J. Linn. Soc. 135: 306 (2001)	Indonesia, Malaysia	Borneo	unknown	unknown	1020077-1	http://www.plantsoftheworldonline.org/taxon/urn:lsid:ipni.org:names:1020077-1
Annonaceae	Mitrephora	endertii	Mitrephora endertii	Weeras. & R.M.K.Saunders	Mitrephora endertii Weeras. & R.M.K.Saunders	Syst. Bot. Monogr. 90: 56 (2010)	Indonesia, Malaysia	Borneo	unknown	unknown	77104833-1	http://www.plantsoftheworldonline.org/taxon/urn:lsid:ipni.org:names:77104833-1
Annonaceae	Mitrephora	fragrans	Mitrephora fragrans	Merr.	Mitrephora fragrans Merr.	Philipp. J. Sci., C 10: 252 (1915)	Indonesia, Malaysia, Philippines	Borneo, Philippines	unknown	unknown	73998-1	http://www.plantsoftheworldonline.org/taxon/urn:lsid:ipni.org:names:73998-1
Annonaceae	Mitrephora	glabra	Mitrephora glabra	Scheff.	Mitrephora glabra Scheff.	Ann. Jard. Bot. Buitenzorg 2: 20 (1885 publ. 1881)	Indonesia, Malaysia	Borneo	unknown	unknown	74000-1	http://www.plantsoftheworldonline.org/taxon/urn:lsid:ipni.org:names:74000-1
Annonaceae	Mitrephora	imbricatarum-apicum	Mitrephora imbricatarum-apicum	H.Okada	Mitrephora imbricatarum-apicum H.Okada	Acta Phytotax. Geobot. 65: 18 (2014)	Indonesia, Malaysia	Borneo	unknown	unknown	77139676-1	http://www.plantsoftheworldonline.org/taxon/urn:lsid:ipni.org:names:77139676-1
Annonaceae	Mitrephora	keithii	Mitrephora keithii	Ridl.	Mitrephora keithii Ridl.	J. Straits Branch Roy. Asiat. Soc. 59: 66 (1911)	Malaysia, Myanmar, Thailand	Malaya, Myanmar, Thailand	unknown	unknown	74008-1	http://www.plantsoftheworldonline.org/taxon/urn:lsid:ipni.org:names:74008-1
Annonaceae	Mitrephora	korthalsiana	Mitrephora korthalsiana	Miq.	Mitrephora korthalsiana Miq.	Ann. Mus. Bot. Lugduno-Batavi 2: 28 (1865)	Indonesia, Malaysia	Borneo	unknown	unknown	74009-1	http://www.plantsoftheworldonline.org/taxon/urn:lsid:ipni.org:names:74009-1
Annonaceae	Mitrephora	kostermansii	Mitrephora kostermansii	Weeras. & R.M.K.Saunders	Mitrephora kostermansii Weeras. & R.M.K.Saunders	Syst. Bot. Monogr. 90: 74 (2010)	Indonesia, Malaysia	Borneo	unknown	unknown	77104836-1	http://www.plantsoftheworldonline.org/taxon/urn:lsid:ipni.org:names:77104836-1
Annonaceae	Mitrephora	longipetala	Mitrephora longipetala	Miq.	Mitrephora longipetala Miq.	Ann. Mus. Bot. Lugduno-Batavi 2: 28 (1865)	Indonesia, Malaysia	Borneo	unknown	unknown	74013-1	http://www.plantsoftheworldonline.org/taxon/urn:lsid:ipni.org:names:74013-1
Annonaceae	Mitrephora	maingayi	Mitrephora maingayi	Hook.f. & Thomson	Mitrephora maingayi Hook.f. & Thomson	J.D.Hooker, Fl. Brit. India 1: 77 (1872), nom. cons.	Bangladesh, Cambodia, India, Indonesia, Indonesia, Malaysia, Laos, Malaysia, Myanmar, Vietnam	Assam, Bangladesh, Borneo, Cambodia, Laos, Malaya, Myanmar, Sumatera, Vietnam	unknown	unknown	74017-1	http://www.plantsoftheworldonline.org/taxon/urn:lsid:ipni.org:names:74017-1
Annonaceae	Mitrephora	rufescens	Mitrephora rufescens	Ridl.	Mitrephora rufescens Ridl.	Bull. Misc. Inform. Kew 1912: 385 (1912)	Indonesia, Indonesia, Malaysia	Borneo, Sumatera	unknown	unknown	74039-1	http://www.plantsoftheworldonline.org/taxon/urn:lsid:ipni.org:names:74039-1
Annonaceae	Mitrephora	uniflora	Mitrephora uniflora	Weeras. & R.M.K.Saunders	Mitrephora uniflora Weeras. & R.M.K.Saunders	Syst. Bot. Monogr. 90: 122 (2010)	Indonesia, Malaysia	Borneo	unknown	unknown	77104843-1	http://www.plantsoftheworldonline.org/taxon/urn:lsid:ipni.org:names:77104843-1
Annonaceae	Mitrephora	vittata	Mitrephora vittata	Weeras. & R.M.K.Saunders	Mitrephora vittata Weeras. & R.M.K.Saunders	Bot. J. Linn. Soc. 135: 308 (2001)	Indonesia, Malaysia	Borneo	unknown	unknown	1020078-1	http://www.plantsoftheworldonline.org/taxon/urn:lsid:ipni.org:names:1020078-1
Annonaceae	Mitrephora	vulpina	Mitrephora vulpina	C.E.C.Fisch.	Mitrephora vulpina C.E.C.Fisch.	Bull. Misc. Inform. Kew 1926: 449 (1926)	Malaysia, Myanmar	Malaya, Myanmar	unknown	unknown	74053-1	http://www.plantsoftheworldonline.org/taxon/urn:lsid:ipni.org:names:74053-1
Annonaceae	Mitrephora	woodii	Mitrephora woodii	Weeras. & R.M.K.Saunders	Mitrephora woodii Weeras. & R.M.K.Saunders	Bot. J. Linn. Soc. 135: 311 (2001)	Indonesia, Malaysia	Borneo	unknown	unknown	1020079-1	http://www.plantsoftheworldonline.org/taxon/urn:lsid:ipni.org:names:1020079-1
Annonaceae	Monocarpia	borneensis	Monocarpia borneensis	Mols & Kessler	Monocarpia borneensis Mols & Kessler	Bot. Jahrb. Syst. 122: 235 (2000)	Indonesia, Malaysia	Borneo	unknown	unknown	1015453-1	http://www.plantsoftheworldonline.org/taxon/urn:lsid:ipni.org:names:1015453-1
Annonaceae	Monocarpia	euneura	Monocarpia euneura	Miq.	Monocarpia euneura Miq.	Ann. Mus. Bot. Lugduno-Batavi 2: 12 (1865)	Indonesia, Malaysia	Borneo	unknown	unknown	74116-1	http://www.plantsoftheworldonline.org/taxon/urn:lsid:ipni.org:names:74116-1
Annonaceae	Monocarpia	kalimantanensis	Monocarpia kalimantanensis	P.J.A.Kessler	Monocarpia kalimantanensis P.J.A.Kessler	Rheedea 3: 73 (1993)	Indonesia, Malaysia	Borneo	unknown	unknown	972853-1	http://www.plantsoftheworldonline.org/taxon/urn:lsid:ipni.org:names:972853-1
Annonaceae	Monocarpia	maingayi	Monocarpia maingayi	(Hook.f. & Thomson) I.M.Turner	Monocarpia maingayi (Hook.f. & Thomson) I.M.Turner	Edinburgh J. Bot. 69: 97 (2012)	Indonesia, Malaysia	Malaya, Sumatera	unknown	unknown	77117657-1	http://www.plantsoftheworldonline.org/taxon/urn:lsid:ipni.org:names:77117657-1
Annonaceae	Monoon	amischocarpum	Monoon amischocarpum	(I.M.Turner) B.Xue & R.M.K.Saunders	Monoon amischocarpum (I.M.Turner) B.Xue & R.M.K.Saunders	Taxon 61: 1030 (2012)	Indonesia, Malaysia	Borneo	unknown	unknown	77122988-1	http://www.plantsoftheworldonline.org/taxon/urn:lsid:ipni.org:names:77122988-1
Annonaceae	Monoon	anomalum	Monoon anomalum	(Becc.) B.Xue & R.M.K.Saunders	Monoon anomalum (Becc.) B.Xue & R.M.K.Saunders	Taxon 61: 1030 (2012)	Indonesia, Indonesia, Malaysia, Malaysia	Borneo, Malaya, Sumatera	unknown	unknown	77122989-1	http://www.plantsoftheworldonline.org/taxon/urn:lsid:ipni.org:names:77122989-1
Annonaceae	Monoon	asteriellum	Monoon asteriellum	(Ridl.) B.Xue & R.M.K.Saunders	Monoon asteriellum (Ridl.) B.Xue & R.M.K.Saunders	Taxon 61: 1030 (2012)	Malaysia	Malaya	unknown	unknown	77122990-1	http://www.plantsoftheworldonline.org/taxon/urn:lsid:ipni.org:names:77122990-1
Annonaceae	Monoon	bathrantherum	Monoon bathrantherum	I.M.Turner	Monoon bathrantherum I.M.Turner	Gard. Bull. Singapore 65: 227 (2013)	Indonesia, Malaysia	Borneo	unknown	unknown	77138852-1	http://www.plantsoftheworldonline.org/taxon/urn:lsid:ipni.org:names:77138852-1
Annonaceae	Monoon	borneense	Monoon borneense	(H.Okada) B.Xue & R.M.K.Saunders	Monoon borneense (H.Okada) B.Xue & R.M.K.Saunders	Taxon 61: 1030 (2012)	Indonesia, Malaysia, Malaysia	Borneo, Malaya	unknown	unknown	77122993-1	http://www.plantsoftheworldonline.org/taxon/urn:lsid:ipni.org:names:77122993-1
Annonaceae	Monoon	congestum	Monoon congestum	(Ridl.) B.Xue & R.M.K.Saunders	Monoon congestum (Ridl.) B.Xue & R.M.K.Saunders	Taxon 61: 1030 (2012)	Indonesia, Malaysia	Borneo	unknown	unknown	77122998-1	http://www.plantsoftheworldonline.org/taxon/urn:lsid:ipni.org:names:77122998-1
Annonaceae	Monoon	congregatum	Monoon congregatum	(King) B.Xue & R.M.K.Saunders	Monoon congregatum (King) B.Xue & R.M.K.Saunders	Taxon 61: 1031 (2012)	Malaysia	Malaya	unknown	unknown	77122999-1	http://www.plantsoftheworldonline.org/taxon/urn:lsid:ipni.org:names:77122999-1
Annonaceae	Monoon	coriaceum	Monoon coriaceum	(Ridl.) B.Xue & R.M.K.Saunders	Monoon coriaceum (Ridl.) B.Xue & R.M.K.Saunders	Taxon 61: 1031 (2012)	Indonesia, Malaysia	Borneo	unknown	unknown	77123000-1	http://www.plantsoftheworldonline.org/taxon/urn:lsid:ipni.org:names:77123000-1
Annonaceae	Monoon	cupulare	Monoon cupulare	(King) B.Xue & R.M.K.Saunders	Monoon cupulare (King) B.Xue & R.M.K.Saunders	Taxon 61: 1031 (2012)	Malaysia	Malaya	unknown	unknown	77123002-1	http://www.plantsoftheworldonline.org/taxon/urn:lsid:ipni.org:names:77123002-1
Annonaceae	Monoon	erianthoides	Monoon erianthoides	(Airy Shaw) B.Xue & R.M.K.Saunders	Monoon erianthoides (Airy Shaw) B.Xue & R.M.K.Saunders	Taxon 61: 1031 (2012)	Indonesia, Malaysia	Borneo	unknown	unknown	77123005-1	http://www.plantsoftheworldonline.org/taxon/urn:lsid:ipni.org:names:77123005-1
Annonaceae	Monoon	fuscum	Monoon fuscum	(King) B.Xue & R.M.K.Saunders	Monoon fuscum (King) B.Xue & R.M.K.Saunders	Taxon 61: 1031 (2012)	Malaysia	Malaya	unknown	unknown	77123007-1	http://www.plantsoftheworldonline.org/taxon/urn:lsid:ipni.org:names:77123007-1
Annonaceae	Monoon	glabrum	Monoon glabrum	(Hook.f. & Thomson) B.Xue & R.M.K.Saunders	Monoon glabrum (Hook.f. & Thomson) B.Xue & R.M.K.Saunders	Taxon 61: 1031 (2012)	Malaysia	Malaya	unknown	unknown	77123010-1	http://www.plantsoftheworldonline.org/taxon/urn:lsid:ipni.org:names:77123010-1
Annonaceae	Monoon	grandiflorum	Monoon grandiflorum	(Becc.) B.Xue & R.M.K.Saunders	Monoon grandiflorum (Becc.) B.Xue & R.M.K.Saunders	Taxon 61: 1031 (2012)	Indonesia, Malaysia	Borneo	unknown	unknown	77123011-1	http://www.plantsoftheworldonline.org/taxon/urn:lsid:ipni.org:names:77123011-1
Annonaceae	Monoon	hookerianum	Monoon hookerianum	(King) B.Xue & R.M.K.Saunders	Monoon hookerianum (King) B.Xue & R.M.K.Saunders	Taxon 61: 1032 (2012)	Indonesia, Indonesia, Malaysia, Malaysia, Myanmar	Borneo, Malaya, Myanmar, Sumatera	unknown	unknown	77123014-1	http://www.plantsoftheworldonline.org/taxon/urn:lsid:ipni.org:names:77123014-1
Annonaceae	Monoon	hypogaeum	Monoon hypogaeum	(King) B.Xue & R.M.K.Saunders	Monoon hypogaeum (King) B.Xue & R.M.K.Saunders	Taxon 61: 1032 (2012)	Indonesia, Malaysia, Malaysia, Thailand	Borneo, Malaya, Thailand	unknown	unknown	77123015-1	http://www.plantsoftheworldonline.org/taxon/urn:lsid:ipni.org:names:77123015-1
Annonaceae	Monoon	kalimantanense	Monoon kalimantanense	Nurmawati	Monoon kalimantanense Nurmawati	Phytotaxa 446: 1 (2020)	Indonesia, Malaysia	Borneo	unknown	unknown	77210339-1	http://www.plantsoftheworldonline.org/taxon/urn:lsid:ipni.org:names:77210339-1
Annonaceae	Monoon	lateriflorum	Monoon lateriflorum	(Blume) Miq.	Monoon lateriflorum (Blume) Miq.	Ann. Mus. Bot. Lugduno-Batavi 2: 19 (1865)	Andaman Is., Indonesia, Indonesia, East Timor, Indonesia, Malaysia, Malaysia, Myanmar, Nicobar Is.	Andaman Is., Borneo, Jawa, Lesser Sunda Is., Malaya, Myanmar, Nicobar Is., Sulawesi, Sumatera	unknown	unknown	74161-1	http://www.plantsoftheworldonline.org/taxon/urn:lsid:ipni.org:names:74161-1
Annonaceae	Monoon	macranthum	Monoon macranthum	(King) B.Xue & R.M.K.Saunders	Monoon macranthum (King) B.Xue & R.M.K.Saunders	Taxon 61: 1032 (2012)	Malaysia	Malaya	unknown	unknown	77123023-1	http://www.plantsoftheworldonline.org/taxon/urn:lsid:ipni.org:names:77123023-1
Annonaceae	Monoon	magnoliiflorum	Monoon magnoliiflorum	(Maingay ex Hook.f. & Thomson) B.Xue & R.M.K.Saunders	Monoon magnoliiflorum (Maingay ex Hook.f. & Thomson) B.Xue & R.M.K.Saunders	Taxon 61: 1032 (2012)	Malaysia	Malaya	unknown	unknown	77123024-1	http://www.plantsoftheworldonline.org/taxon/urn:lsid:ipni.org:names:77123024-1
Annonaceae	Monoon	malayanum	Monoon malayanum	I.M.Turner & Utteridge	Monoon malayanum I.M.Turner & Utteridge	Webbia 70: 99 (2015)	Malaysia	Malaya	unknown	unknown	77147927-1	http://www.plantsoftheworldonline.org/taxon/urn:lsid:ipni.org:names:77147927-1
Annonaceae	Monoon	membranifolium	Monoon membranifolium	(J.Sinclair) B.Xue & R.M.K.Saunders	Monoon membranifolium (J.Sinclair) B.Xue & R.M.K.Saunders	Taxon 61: 1032 (2012)	Malaysia, Thailand	Malaya, Thailand	unknown	unknown	77123025-1	http://www.plantsoftheworldonline.org/taxon/urn:lsid:ipni.org:names:77123025-1
Annonaceae	Monoon	merguiense	Monoon merguiense	(Chatterjee) B.Xue & R.M.K.Saunders	Monoon merguiense (Chatterjee) B.Xue & R.M.K.Saunders	Taxon 61: 1032 (2012)	Malaysia, Myanmar	Malaya, Myanmar	unknown	unknown	77123026-1	http://www.plantsoftheworldonline.org/taxon/urn:lsid:ipni.org:names:77123026-1
Annonaceae	Monoon	nitidum	Monoon nitidum	(A.DC.) I.M.Turner	Monoon nitidum (A.DC.) I.M.Turner	Nordic J. Bot. 33: 280 (2015)	Malaysia, Myanmar, Thailand	Malaya, Myanmar, Thailand	unknown	unknown	77148863-1	http://www.plantsoftheworldonline.org/taxon/urn:lsid:ipni.org:names:77148863-1
Annonaceae	Monoon	pachyphyllum	Monoon pachyphyllum	(King) B.Xue & R.M.K.Saunders	Monoon pachyphyllum (King) B.Xue & R.M.K.Saunders	Taxon 61: 1033 (2012)	Malaysia	Malaya	unknown	unknown	77123031-1	http://www.plantsoftheworldonline.org/taxon/urn:lsid:ipni.org:names:77123031-1
Annonaceae	Monoon	paradoxum	Monoon paradoxum	(Becc.) B.Xue & R.M.K.Saunders	Monoon paradoxum (Becc.) B.Xue & R.M.K.Saunders	Taxon 61: 1033 (2012)	Indonesia, Malaysia	Borneo	unknown	unknown	77123032-1	http://www.plantsoftheworldonline.org/taxon/urn:lsid:ipni.org:names:77123032-1
Annonaceae	Monoon	praestigiosum	Monoon praestigiosum	(J.Sinclair) B.Xue & R.M.K.Saunders	Monoon praestigiosum (J.Sinclair) B.Xue & R.M.K.Saunders	Taxon 61: 1033 (2012)	Malaysia	Malaya	unknown	unknown	77123036-1	http://www.plantsoftheworldonline.org/taxon/urn:lsid:ipni.org:names:77123036-1
Annonaceae	Monoon	sclerophyllum	Monoon sclerophyllum	(Hook.f. & Thomson) B.Xue & R.M.K.Saunders	Monoon sclerophyllum (Hook.f. & Thomson) B.Xue & R.M.K.Saunders	Taxon 61: 1033 (2012)	Malaysia	Malaya	unknown	unknown	77123038-1	http://www.plantsoftheworldonline.org/taxon/urn:lsid:ipni.org:names:77123038-1
Annonaceae	Monoon	sublanceolatum	Monoon sublanceolatum	Miq.	Monoon sublanceolatum Miq.	Ann. Mus. Bot. Lugduno-Batavi 2: 18 (1865)	Indonesia, Malaysia	Borneo	unknown	unknown	74167-1	http://www.plantsoftheworldonline.org/taxon/urn:lsid:ipni.org:names:74167-1
Annonaceae	Monoon	sympetalum	Monoon sympetalum	(Merr.) B.Xue & R.M.K.Saunders	Monoon sympetalum (Merr.) B.Xue & R.M.K.Saunders	Taxon 61: 1033 (2012)	Indonesia, Malaysia	Borneo	unknown	unknown	77123041-1	http://www.plantsoftheworldonline.org/taxon/urn:lsid:ipni.org:names:77123041-1
Annonaceae	Monoon	xanthopetalum	Monoon xanthopetalum	(Merr.) B.Xue & R.M.K.Saunders	Monoon xanthopetalum (Merr.) B.Xue & R.M.K.Saunders	Taxon 61: 1034 (2012)	Indonesia, Malaysia	Borneo	unknown	unknown	77123045-1	http://www.plantsoftheworldonline.org/taxon/urn:lsid:ipni.org:names:77123045-1
Annonaceae	Neo-uvaria	acuminatissima	Neo-uvaria acuminatissima	(Miq.) Airy Shaw	Neo-uvaria acuminatissima (Miq.) Airy Shaw	Bull. Misc. Inform. Kew 1939: 279 (1939)	Indonesia, Malaysia, Malaysia	Borneo, Malaya	unknown	unknown	74172-1	http://www.plantsoftheworldonline.org/taxon/urn:lsid:ipni.org:names:74172-1
Annonaceae	Neo-uvaria	parallelivenia	Neo-uvaria parallelivenia	(Boerl.) H.Okada & K.Ueda	Neo-uvaria parallelivenia (Boerl.) H.Okada & K.Ueda	Pl. Syst. Evol. 144: 173 (1984)	Indonesia, Malaysia	Borneo	unknown	unknown	914300-1	http://www.plantsoftheworldonline.org/taxon/urn:lsid:ipni.org:names:914300-1
Annonaceae	Orophea	alba	Orophea alba	P.J.A.Kessler	Orophea alba P.J.A.Kessler	Blumea 33: 52 (1988)	Indonesia, Malaysia	Borneo	unknown	unknown	934857-1	http://www.plantsoftheworldonline.org/taxon/urn:lsid:ipni.org:names:934857-1
Annonaceae	Orophea	chrysantha	Orophea chrysantha	P.J.A.Kessler	Orophea chrysantha P.J.A.Kessler	Blumea 33: 35 (1988)	Malaysia	Malaya	unknown	unknown	934851-1	http://www.plantsoftheworldonline.org/taxon/urn:lsid:ipni.org:names:934851-1
Annonaceae	Orophea	clemensiana	Orophea clemensiana	P.J.A.Kessler	Orophea clemensiana P.J.A.Kessler	Blumea 33: 45 (1988)	Indonesia, Malaysia	Borneo	unknown	unknown	934854-1	http://www.plantsoftheworldonline.org/taxon/urn:lsid:ipni.org:names:934854-1
Annonaceae	Orophea	corymbosa	Orophea corymbosa	(Blume) Zoll.	Orophea corymbosa (Blume) Zoll.	Linnaea 29: 313 (1858)	Indonesia, Indonesia, Malaysia, Philippines	Borneo, Jawa, Philippines, Sumatera	unknown	unknown	74211-1	http://www.plantsoftheworldonline.org/taxon/urn:lsid:ipni.org:names:74211-1
Annonaceae	Orophea	creaghii	Orophea creaghii	(Ridl.) Leonardia & Kessler	Orophea creaghii (Ridl.) Leonardia & Kessler	Blumea 46: 149 (2001)	Indonesia, Malaysia, Philippines	Borneo, Philippines	unknown	unknown	1020126-1	http://www.plantsoftheworldonline.org/taxon/urn:lsid:ipni.org:names:1020126-1
Annonaceae	Orophea	cuneiformis	Orophea cuneiformis	King	Orophea cuneiformis King	J. Asiat. Soc. Bengal, Pt. 2, Nat. Hist. 61: 84 (1892)	Malaysia	Malaya	unknown	unknown	74214-1	http://www.plantsoftheworldonline.org/taxon/urn:lsid:ipni.org:names:74214-1
Annonaceae	Orophea	dodecandra	Orophea dodecandra	Miq.	Orophea dodecandra Miq.	Ann. Mus. Bot. Lugduno-Batavi 2: 25 (1865)	Indonesia, Malaysia	Borneo	unknown	unknown	74218-1	http://www.plantsoftheworldonline.org/taxon/urn:lsid:ipni.org:names:74218-1
Annonaceae	Orophea	enneandra	Orophea enneandra	Blume	Orophea enneandra Blume	Bijdr. Fl. Ned. Ind.: 18 (1825)	Indonesia, Indonesia, Malaysia	Borneo, Jawa, Sulawesi	unknown	unknown	74222-1	http://www.plantsoftheworldonline.org/taxon/urn:lsid:ipni.org:names:74222-1
Annonaceae	Orophea	enterocarpa	Orophea enterocarpa	Maingay ex Hook.f.	Orophea enterocarpa Maingay ex Hook.f.	Fl. Brit. India 1: 92 (1872)	Malaysia	Malaya	unknown	unknown	74223-1	http://www.plantsoftheworldonline.org/taxon/urn:lsid:ipni.org:names:74223-1
Annonaceae	Orophea	flagellaris	Orophea flagellaris	P.J.A.Kessler	Orophea flagellaris P.J.A.Kessler	Blumea 33: 38 (1988)	Indonesia, Malaysia	Borneo	unknown	unknown	934853-1	http://www.plantsoftheworldonline.org/taxon/urn:lsid:ipni.org:names:934853-1
Annonaceae	Orophea	fusca	Orophea fusca	Craib	Orophea fusca Craib	Bull. Misc. Inform. Kew 1925: 13 (1925)	Malaysia, Thailand	Malaya, Thailand	unknown	unknown	74227-1	http://www.plantsoftheworldonline.org/taxon/urn:lsid:ipni.org:names:74227-1
Annonaceae	Orophea	hastata	Orophea hastata	King	Orophea hastata King	J. Asiat. Soc. Bengal, Pt. 2, Nat. Hist. 61: 83 (1892)	Malaysia	Malaya	unknown	unknown	74232-1	http://www.plantsoftheworldonline.org/taxon/urn:lsid:ipni.org:names:74232-1
Annonaceae	Orophea	hirsuta	Orophea hirsuta	King	Orophea hirsuta King	J. Asiat. Soc. Bengal, Pt. 2, Nat. Hist. 61: 82 (1892)	Cambodia, China, India, Laos, Malaysia, Vietnam	Assam, Cambodia, China South-Central, Hainan, Laos, Malaya, Vietnam	unknown	unknown	74235-1	http://www.plantsoftheworldonline.org/taxon/urn:lsid:ipni.org:names:74235-1
Annonaceae	Orophea	kingiana	Orophea kingiana	Leonardia & Kessler	Orophea kingiana Leonardia & Kessler	Blumea 46: 153 (2001)	Malaysia	Malaya	unknown	unknown	1020127-1	http://www.plantsoftheworldonline.org/taxon/urn:lsid:ipni.org:names:1020127-1
Annonaceae	Orophea	kostermansiana	Orophea kostermansiana	P.J.A.Kessler	Orophea kostermansiana P.J.A.Kessler	Blumea 33: 55 (1988)	Indonesia, Malaysia	Borneo	unknown	unknown	934858-1	http://www.plantsoftheworldonline.org/taxon/urn:lsid:ipni.org:names:934858-1
Annonaceae	Orophea	maculata	Orophea maculata	Scort. ex King	Orophea maculata Scort. ex King	J. Asiat. Soc. Bengal, Pt. 2, Nat. Hist. 61: 82 (1892)	Malaysia	Malaya	unknown	unknown	74241-1	http://www.plantsoftheworldonline.org/taxon/urn:lsid:ipni.org:names:74241-1
Annonaceae	Orophea	malayana	Orophea malayana	P.J.A.Kessler	Orophea malayana P.J.A.Kessler	Blumea 34: 509 (1990)	Malaysia	Malaya	unknown	unknown	939687-1	http://www.plantsoftheworldonline.org/taxon/urn:lsid:ipni.org:names:939687-1
Annonaceae	Orophea	merrillii	Orophea merrillii	P.J.A.Kessler	Orophea merrillii P.J.A.Kessler	Blumea 33: 33 (1988)	Indonesia, Malaysia, Philippines	Borneo, Philippines	unknown	unknown	934850-1	http://www.plantsoftheworldonline.org/taxon/urn:lsid:ipni.org:names:934850-1
Annonaceae	Orophea	myriantha	Orophea myriantha	Merr.	Orophea myriantha Merr.	Philipp. J. Sci. 21: 518 (1922)	Indonesia, Malaysia	Borneo	unknown	unknown	74247-1	http://www.plantsoftheworldonline.org/taxon/urn:lsid:ipni.org:names:74247-1
Annonaceae	Orophea	polycarpa	Orophea polycarpa	A.DC.	Orophea polycarpa A.DC.	Mem. Soc. Phys. Geneve 5: 215 (1832)	Bangladesh, Cambodia, China, India, Indonesia, East Timor, Malaysia, Myanmar, Thailand, Vietnam	Assam, Bangladesh, Cambodia, China South-Central, China Southeast, Hainan, Lesser Sunda Is., Malaya, Myanmar, Thailand, Vietnam	unknown	unknown	74255-1	http://www.plantsoftheworldonline.org/taxon/urn:lsid:ipni.org:names:74255-1
Annonaceae	Orophea	rubra	Orophea rubra	P.J.A.Kessler	Orophea rubra P.J.A.Kessler	Blumea 33: 65 (1988)	Indonesia, Malaysia	Borneo	unknown	unknown	934860-1	http://www.plantsoftheworldonline.org/taxon/urn:lsid:ipni.org:names:934860-1
Annonaceae	Orophea	sagittalis	Orophea sagittalis	H.Okada	Orophea sagittalis H.Okada	Acta Phytotax. Geobot. 65: 21 (2014)	Indonesia, Malaysia	Borneo	unknown	unknown	77139677-1	http://www.plantsoftheworldonline.org/taxon/urn:lsid:ipni.org:names:77139677-1
Annonaceae	Orophea	sarawakensis	Orophea sarawakensis	P.J.A.Kessler	Orophea sarawakensis P.J.A.Kessler	Blumea 34: 507 (1990)	Indonesia, Malaysia	Borneo	unknown	unknown	939685-1	http://www.plantsoftheworldonline.org/taxon/urn:lsid:ipni.org:names:939685-1
Annonaceae	Orophea	trigyna	Orophea trigyna	Miq.	Orophea trigyna Miq.	Ann. Mus. Bot. Lugduno-Batavi 2: 25 (1865)	Indonesia, Malaysia	Borneo	unknown	unknown	74276-1	http://www.plantsoftheworldonline.org/taxon/urn:lsid:ipni.org:names:74276-1
Annonaceae	Phaeanthus	impressinervius	Phaeanthus impressinervius	Merr.	Phaeanthus impressinervius Merr.	J. Straits Branch Roy. Asiat. Soc. 85: 186 (1922)	Indonesia, Malaysia	Borneo	unknown	unknown	74439-1	http://www.plantsoftheworldonline.org/taxon/urn:lsid:ipni.org:names:74439-1
Annonaceae	Phaeanthus	intermedius	Phaeanthus intermedius	(P.Parm.) I.M.Turner & Veldkamp	Phaeanthus intermedius (P.Parm.) I.M.Turner & Veldkamp	Kew Bull. 66: 577 (2012)	Indonesia, Malaysia, Thailand	Malaya, Sumatera, Thailand	unknown	unknown	77116504-1	http://www.plantsoftheworldonline.org/taxon/urn:lsid:ipni.org:names:77116504-1
Annonaceae	Phaeanthus	lucidus	Phaeanthus lucidus	Oliv.	Phaeanthus lucidus Oliv.	Hooker&#x27;s Icon. Pl. 16: t. 1561 (1887)	Malaysia, Thailand	Malaya, Thailand	unknown	unknown	74441-1	http://www.plantsoftheworldonline.org/taxon/urn:lsid:ipni.org:names:74441-1
Annonaceae	Phaeanthus	ophthalmicus	Phaeanthus ophthalmicus	(Roxb. ex G.Don) J.Sinclair	Phaeanthus ophthalmicus (Roxb. ex G.Don) J.Sinclair	Gard. Bull. Singapore 14: 374 (1955)	Indonesia, Indonesia, East Timor, Indonesia, Malaysia, Indonesia, Papua New Guinea, Malaysia, Philippines	Borneo, Lesser Sunda Is., Malaya, Maluku, New Guinea, Philippines, Sulawesi	unknown	unknown	74450-1	http://www.plantsoftheworldonline.org/taxon/urn:lsid:ipni.org:names:74450-1
Annonaceae	Phaeanthus	splendens	Phaeanthus splendens	Miq.	Phaeanthus splendens Miq.	Ann. Mus. Bot. Lugduno-Batavi 2: 40 (1865)	Indonesia, Indonesia, Malaysia, Malaysia	Borneo, Malaya, Sumatera	unknown	unknown	74455-1	http://www.plantsoftheworldonline.org/taxon/urn:lsid:ipni.org:names:74455-1
Annonaceae	Phaeanthus	sumatrana	Phaeanthus sumatrana	Miq.	Phaeanthus sumatrana Miq.	Ann. Mus. Bot. Lugduno-Batavi 2: 40 (1865)	Indonesia, Indonesia, East Timor, Malaysia	Lesser Sunda Is., Malaya, Sumatera	unknown	unknown	74456-1	http://www.plantsoftheworldonline.org/taxon/urn:lsid:ipni.org:names:74456-1
Annonaceae	Phaeanthus	tephrocarpus	Phaeanthus tephrocarpus	Merr.	Phaeanthus tephrocarpus Merr.	Univ. Calif. Publ. Bot. 15: 68 (1929)	Indonesia, Malaysia	Borneo	unknown	unknown	74457-1	http://www.plantsoftheworldonline.org/taxon/urn:lsid:ipni.org:names:74457-1
Annonaceae	Platymitra	macrocarpa	Platymitra macrocarpa	Boerl.	Platymitra macrocarpa Boerl.	Cat. Pl. Phan.: 33 (1899)	Indonesia, Indonesia, East Timor, Malaysia, Thailand	Jawa, Lesser Sunda Is., Malaya, Sumatera, Thailand	unknown	unknown	74485-1	http://www.plantsoftheworldonline.org/taxon/urn:lsid:ipni.org:names:74485-1
Annonaceae	Polyalthia	angustissima	Polyalthia angustissima	Ridl.	Polyalthia angustissima Ridl.	J. Straits Branch Roy. Asiat. Soc. 54: 11 (1910)	Malaysia, Vietnam	Malaya, Vietnam	unknown	unknown	74497-1	http://www.plantsoftheworldonline.org/taxon/urn:lsid:ipni.org:names:74497-1
Annonaceae	Polyalthia	borneensis	Polyalthia borneensis	Merr.	Polyalthia borneensis Merr.	Univ. Calif. Publ. Bot. 15: 65 (1929)	Indonesia, Malaysia	Borneo	unknown	unknown	74508-1	http://www.plantsoftheworldonline.org/taxon/urn:lsid:ipni.org:names:74508-1
Annonaceae	Polyalthia	bromantha	Polyalthia bromantha	I.M.Turner	Polyalthia bromantha I.M.Turner	Malayan Nat. J. 61: 267 (2009)	Indonesia, Malaysia	Borneo	unknown	unknown	77104363-1	http://www.plantsoftheworldonline.org/taxon/urn:lsid:ipni.org:names:77104363-1
Annonaceae	Polyalthia	brunneifolia	Polyalthia brunneifolia	J.Sinclair	Polyalthia brunneifolia J.Sinclair	Gard. Bull. Singapore 14: 301 (1955)	Malaysia	Malaya	unknown	unknown	74511-1	http://www.plantsoftheworldonline.org/taxon/urn:lsid:ipni.org:names:74511-1
Annonaceae	Polyalthia	bullata	Polyalthia bullata	King	Polyalthia bullata King	J. Asiat. Soc. Bengal, Pt. 2, Nat. Hist. 61: 64 (1892)	Indonesia, Malaysia, Malaysia	Borneo, Malaya	unknown	unknown	74512-1	http://www.plantsoftheworldonline.org/taxon/urn:lsid:ipni.org:names:74512-1
Annonaceae	Polyalthia	cauliflora	Polyalthia cauliflora	Hook.f. & Thomson	Polyalthia cauliflora Hook.f. & Thomson	Fl. Ind. 1: 138 (1855)	Indonesia, Indonesia, Malaysia, Malaysia, Myanmar, Nicobar Is.	Borneo, Malaya, Myanmar, Nicobar Is., Sumatera	unknown	unknown	74518-1	http://www.plantsoftheworldonline.org/taxon/urn:lsid:ipni.org:names:74518-1
Annonaceae	Polyalthia	charitopoda	Polyalthia charitopoda	I.M.Turner	Polyalthia charitopoda I.M.Turner	Folia Malaysiana 9: 90 (2008)	Indonesia, Malaysia	Borneo	unknown	unknown	77098292-1	http://www.plantsoftheworldonline.org/taxon/urn:lsid:ipni.org:names:77098292-1
Annonaceae	Polyalthia	chinii	Polyalthia chinii	I.M.Turner & Utteridge	Polyalthia chinii I.M.Turner & Utteridge	Nordic J. Bot. 36(5)-e01693: 3 (2017)	Malaysia	Malaya	unknown	unknown	77187993-1	http://www.plantsoftheworldonline.org/taxon/urn:lsid:ipni.org:names:77187993-1
Annonaceae	Polyalthia	chrysotricha	Polyalthia chrysotricha	Ridl.	Polyalthia chrysotricha Ridl.	Fl. Malay Penins. 1: 57 (1922)	Indonesia, Malaysia, Malaysia	Borneo, Malaya	unknown	unknown	74529-1	http://www.plantsoftheworldonline.org/taxon/urn:lsid:ipni.org:names:74529-1
Annonaceae	Polyalthia	cinnamomea	Polyalthia cinnamomea	Hook.f. & Thomson	Polyalthia cinnamomea Hook.f. & Thomson	Fl. Ind. 1: 138 (1855)	Indonesia, Malaysia, Malaysia	Borneo, Malaya	unknown	unknown	74530-1	http://www.plantsoftheworldonline.org/taxon/urn:lsid:ipni.org:names:74530-1
Annonaceae	Polyalthia	clavigera	Polyalthia clavigera	King	Polyalthia clavigera King	J. Asiat. Soc. Bengal, Pt. 2, Nat. Hist. 61: 60 (1892)	Malaysia, Thailand	Malaya, Thailand	unknown	unknown	74531-1	http://www.plantsoftheworldonline.org/taxon/urn:lsid:ipni.org:names:74531-1
Annonaceae	Polyalthia	dictyoneura	Polyalthia dictyoneura	Diels	Polyalthia dictyoneura Diels	Mitt. Inst. Allg. Bot. Hamburg 7: 78 (1927)	Indonesia, Malaysia	Borneo	unknown	unknown	74554-1	http://www.plantsoftheworldonline.org/taxon/urn:lsid:ipni.org:names:74554-1
Annonaceae	Polyalthia	dolichopoda	Polyalthia dolichopoda	I.M.Turner	Polyalthia dolichopoda I.M.Turner	Gard. Bull. Singapore 58: 275 (2007)	Indonesia, Malaysia	Borneo	unknown	unknown	77085882-1	http://www.plantsoftheworldonline.org/taxon/urn:lsid:ipni.org:names:77085882-1
Annonaceae	Polyalthia	dumosa	Polyalthia dumosa	King	Polyalthia dumosa King	J. Asiat. Soc. Bengal, Pt. 2, Nat. Hist. 61: 52 (1892)	Malaysia	Malaya	unknown	unknown	74559-1	http://www.plantsoftheworldonline.org/taxon/urn:lsid:ipni.org:names:74559-1
Annonaceae	Polyalthia	elliptica	Polyalthia elliptica	(Blume) Blume	Polyalthia elliptica (Blume) Blume	Fl. Javae 28-29: 73 (1830)	Indonesia, Indonesia, Malaysia	Borneo, Jawa, Sumatera	unknown	unknown	74562-1	http://www.plantsoftheworldonline.org/taxon/urn:lsid:ipni.org:names:74562-1
Annonaceae	Polyalthia	endertii	Polyalthia endertii	D.M.Johnson	Polyalthia endertii D.M.Johnson	Contr. Univ. Michigan Herb. 22: 103 (1999)	Indonesia, Malaysia	Borneo	unknown	unknown	1008951-1	http://www.plantsoftheworldonline.org/taxon/urn:lsid:ipni.org:names:1008951-1
Annonaceae	Polyalthia	flagellaris	Polyalthia flagellaris	(Becc.) Airy Shaw	Polyalthia flagellaris (Becc.) Airy Shaw	Bull. Misc. Inform. Kew 1939: 283 (1939)	Indonesia, Malaysia	Borneo	unknown	unknown	74569-1	http://www.plantsoftheworldonline.org/taxon/urn:lsid:ipni.org:names:74569-1
Annonaceae	Polyalthia	gracilicolumnaris	Polyalthia gracilicolumnaris	H.Okada, Tsukaya & Suleiman	Polyalthia gracilicolumnaris H.Okada, Tsukaya & Suleiman	Acta Phytotax. Geobot. 68: 33 (2017)	Indonesia, Malaysia	Borneo	unknown	unknown	77164274-1	http://www.plantsoftheworldonline.org/taxon/urn:lsid:ipni.org:names:77164274-1
Annonaceae	Polyalthia	guabatuensis	Polyalthia guabatuensis	I.M.Turner & Utteridge	Polyalthia guabatuensis I.M.Turner & Utteridge	Nordic J. Bot. 36(5)-e01693: 5 (2017)	Malaysia	Malaya	unknown	unknown	77187994-1	http://www.plantsoftheworldonline.org/taxon/urn:lsid:ipni.org:names:77187994-1
Annonaceae	Polyalthia	guamusangensis	Polyalthia guamusangensis	I.M.Turner & Utteridge	Polyalthia guamusangensis I.M.Turner & Utteridge	Nordic J. Bot. 36(5)-e01693: 8 (2017)	Malaysia	Malaya	unknown	unknown	77187995-1	http://www.plantsoftheworldonline.org/taxon/urn:lsid:ipni.org:names:77187995-1
Annonaceae	Polyalthia	hirtifolia	Polyalthia hirtifolia	J.Sinclair	Polyalthia hirtifolia J.Sinclair	Gard. Bull. Singapore 14: 300 (1955)	Malaysia	Malaya	unknown	unknown	74599-1	http://www.plantsoftheworldonline.org/taxon/urn:lsid:ipni.org:names:74599-1
Annonaceae	Polyalthia	ichthyosma	Polyalthia ichthyosma	I.M.Turner	Polyalthia ichthyosma I.M.Turner	Nordic J. Bot. 28: 276 (2010)	Indonesia, Malaysia	Borneo	unknown	unknown	77105588-1	http://www.plantsoftheworldonline.org/taxon/urn:lsid:ipni.org:names:77105588-1
Annonaceae	Polyalthia	igniflora	Polyalthia igniflora	D.M.Johnson	Polyalthia igniflora D.M.Johnson	Contr. Univ. Michigan Herb. 22: 96 (1999)	Indonesia, Malaysia	Borneo	unknown	unknown	1008947-1	http://www.plantsoftheworldonline.org/taxon/urn:lsid:ipni.org:names:1008947-1
Annonaceae	Polyalthia	insignis	Polyalthia insignis	(Hook.f.) Airy Shaw	Polyalthia insignis (Hook.f.) Airy Shaw	Bull. Misc. Inform. Kew 1939: 279 (1939)	Indonesia, Malaysia, Philippines	Borneo, Philippines	unknown	unknown	74606-1	http://www.plantsoftheworldonline.org/taxon/urn:lsid:ipni.org:names:74606-1
Annonaceae	Polyalthia	kinabaluensis	Polyalthia kinabaluensis	I.M.Turner	Polyalthia kinabaluensis I.M.Turner	Nordic J. Bot. 28: 270 (2010)	Indonesia, Malaysia	Borneo	unknown	unknown	77105573-1	http://www.plantsoftheworldonline.org/taxon/urn:lsid:ipni.org:names:77105573-1
Annonaceae	Polyalthia	lasioclada	Polyalthia lasioclada	I.M.Turner	Polyalthia lasioclada I.M.Turner	Gard. Bull. Singapore 62: 173 (2010)	Indonesia, Malaysia	Borneo	unknown	unknown	77107781-1	http://www.plantsoftheworldonline.org/taxon/urn:lsid:ipni.org:names:77107781-1
Annonaceae	Polyalthia	lateritia	Polyalthia lateritia	J.Sinclair	Polyalthia lateritia J.Sinclair	Gard. Bull. Singapore 14: 290 (1955)	Malaysia	Malaya	unknown	unknown	74622-1	http://www.plantsoftheworldonline.org/taxon/urn:lsid:ipni.org:names:74622-1
Annonaceae	Polyalthia	microsepala	Polyalthia microsepala	Diels	Polyalthia microsepala Diels	Mitt. Inst. Allg. Bot. Hamburg 7: 78 (1927)	Indonesia, Malaysia	Borneo	unknown	unknown	74654-1	http://www.plantsoftheworldonline.org/taxon/urn:lsid:ipni.org:names:74654-1
Annonaceae	Polyalthia	microtus	Polyalthia microtus	Miq.	Polyalthia microtus Miq.	Ann. Mus. Bot. Lugduno-Batavi 2: 13 (1865)	Indonesia, Malaysia, Philippines	Borneo, Philippines	unknown	unknown	74655-1	http://www.plantsoftheworldonline.org/taxon/urn:lsid:ipni.org:names:74655-1
Annonaceae	Polyalthia	miliusoides	Polyalthia miliusoides	I.M.Turner	Polyalthia miliusoides I.M.Turner	Folia Malaysiana 9: 86 (2008)	Indonesia, Malaysia	Borneo	unknown	unknown	77098291-1	http://www.plantsoftheworldonline.org/taxon/urn:lsid:ipni.org:names:77098291-1
Annonaceae	Polyalthia	monocarpioides	Polyalthia monocarpioides	I.M.Turner	Polyalthia monocarpioides I.M.Turner	Malayan Nat. J. 61: 269 (2009)	Indonesia, Malaysia	Borneo	unknown	unknown	77104364-1	http://www.plantsoftheworldonline.org/taxon/urn:lsid:ipni.org:names:77104364-1
Annonaceae	Polyalthia	montis-silam	Polyalthia montis-silam	D.M.Johnson	Polyalthia montis-silam D.M.Johnson	Contr. Univ. Michigan Herb. 22: 101 (1999)	Indonesia, Malaysia	Borneo	unknown	unknown	1008950-1	http://www.plantsoftheworldonline.org/taxon/urn:lsid:ipni.org:names:1008950-1
Annonaceae	Polyalthia	motleyana	Polyalthia motleyana	(Hook.f.) Airy Shaw	Polyalthia motleyana (Hook.f.) Airy Shaw	Bull. Misc. Inform. Kew 1939: 280 (1939)	Indonesia, Malaysia, Malaysia	Borneo, Malaya	unknown	unknown	74666-1	http://www.plantsoftheworldonline.org/taxon/urn:lsid:ipni.org:names:74666-1
Annonaceae	Polyalthia	myristica	Polyalthia myristica	I.M.Turner	Polyalthia myristica I.M.Turner	Nordic J. Bot. 28: 275 (2010)	Indonesia, Malaysia	Borneo	unknown	unknown	77105585-1	http://www.plantsoftheworldonline.org/taxon/urn:lsid:ipni.org:names:77105585-1
Annonaceae	Polyalthia	obliqua	Polyalthia obliqua	Hook.f. & Thomson	Polyalthia obliqua Hook.f. & Thomson	Fl. Ind. 1: 138 (1855)	Bangladesh, Bhutan, India, China, India, Indonesia, Indonesia, Malaysia, Malaysia, Philippines, Vietnam	Assam, Bangladesh, Borneo, East Himalaya, Hainan, Malaya, Philippines, Sumatera, Vietnam	unknown	unknown	74673-1	http://www.plantsoftheworldonline.org/taxon/urn:lsid:ipni.org:names:74673-1
Annonaceae	Polyalthia	oblonga	Polyalthia oblonga	King	Polyalthia oblonga King	J. Asiat. Soc. Bengal, Pt. 2, Nat. Hist. 61: 65 (1892)	Indonesia, Malaysia, Malaysia	Borneo, Malaya	unknown	unknown	74674-1	http://www.plantsoftheworldonline.org/taxon/urn:lsid:ipni.org:names:74674-1
Annonaceae	Polyalthia	pakdin	Polyalthia pakdin	I.M.Turner & Utteridge	Polyalthia pakdin I.M.Turner & Utteridge	Eur. J. Taxon. 183: 16 (2016)	Malaysia	Malaya	unknown	unknown	77153637-1	http://www.plantsoftheworldonline.org/taxon/urn:lsid:ipni.org:names:77153637-1
Annonaceae	Polyalthia	parviflora	Polyalthia parviflora	Ridl.	Polyalthia parviflora Ridl.	J. Straits Branch Roy. Asiat. Soc. 61: 49 (1912)	Malaysia, Thailand	Malaya, Thailand	unknown	unknown	74689-1	http://www.plantsoftheworldonline.org/taxon/urn:lsid:ipni.org:names:74689-1
Annonaceae	Polyalthia	polyphlebia	Polyalthia polyphlebia	Diels	Polyalthia polyphlebia Diels	Notizbl. Bot. Gart. Berlin-Dahlem 11: 81 (1931)	Indonesia, Malaysia	Borneo	unknown	unknown	74698-1	http://www.plantsoftheworldonline.org/taxon/urn:lsid:ipni.org:names:74698-1
Annonaceae	Polyalthia	pumila	Polyalthia pumila	Ridl.	Polyalthia pumila Ridl.	J. Straits Branch Roy. Asiat. Soc. 54: 12 (1910)	Malaysia, Thailand	Malaya, Thailand	unknown	unknown	74704-1	http://www.plantsoftheworldonline.org/taxon/urn:lsid:ipni.org:names:74704-1
Annonaceae	Polyalthia	saprosma	Polyalthia saprosma	I.M.Turner	Polyalthia saprosma I.M.Turner	Gard. Bull. Singapore 60: 63 (2008)	Indonesia, Malaysia	Borneo	unknown	unknown	77094778-1	http://www.plantsoftheworldonline.org/taxon/urn:lsid:ipni.org:names:77094778-1
Annonaceae	Polyalthia	spathulata	Polyalthia spathulata	(Teijsm. & Binn.) Boerl.	Polyalthia spathulata (Teijsm. & Binn.) Boerl.	Icon. Bogor. 1: t. 108 (1899)	Indonesia, Indonesia, Malaysia	Borneo, Sumatera	unknown	unknown	74726-1	http://www.plantsoftheworldonline.org/taxon/urn:lsid:ipni.org:names:74726-1
Annonaceae	Polyalthia	stenopetala	Polyalthia stenopetala	(Hook.f. & Thomson) Finet & Gagnep.	Polyalthia stenopetala (Hook.f. & Thomson) Finet & Gagnep.	Mem. Soc. Bot. France 4: 96 (1906)	Indonesia, Malaysia, Malaysia	Borneo, Malaya	unknown	unknown	74728-1	http://www.plantsoftheworldonline.org/taxon/urn:lsid:ipni.org:names:74728-1
Annonaceae	Polyalthia	stenophylla	Polyalthia stenophylla	I.M.Turner	Polyalthia stenophylla I.M.Turner	Folia Malaysiana 9: 94 (2008)	Indonesia, Malaysia	Borneo	unknown	unknown	77098293-1	http://www.plantsoftheworldonline.org/taxon/urn:lsid:ipni.org:names:77098293-1
Annonaceae	Polyalthia	suberosa	Polyalthia suberosa	(Roxb.) Thwaites	Polyalthia suberosa (Roxb.) Thwaites	Enum. Pl. Zeyl.: 398 (1864)	Bangladesh, Cambodia, China, India, Laos, Malaysia, Myanmar, Philippines, Sri Lanka, Thailand, Vietnam	Assam, Bangladesh, Cambodia, China Southeast, Hainan, India, Laos, Malaya, Myanmar, Philippines, Sri Lanka, Thailand, Vietnam	Trinidad-Tobago	Trinidad-Tobago	74734-1	http://www.plantsoftheworldonline.org/taxon/urn:lsid:ipni.org:names:74734-1
Annonaceae	Polyalthia	sympetala	Polyalthia sympetala	I.M.Turner	Polyalthia sympetala I.M.Turner	Folia Malaysiana 9: 95 (2008)	Indonesia, Malaysia	Borneo	unknown	unknown	77098294-1	http://www.plantsoftheworldonline.org/taxon/urn:lsid:ipni.org:names:77098294-1
Annonaceae	Polyalthia	tipuliflora	Polyalthia tipuliflora	D.M.Johnson	Polyalthia tipuliflora D.M.Johnson	Contr. Univ. Michigan Herb. 22: 99 (1999)	Indonesia, Malaysia	Borneo	unknown	unknown	1008949-1	http://www.plantsoftheworldonline.org/taxon/urn:lsid:ipni.org:names:1008949-1
Annonaceae	Polyalthia	trochilia	Polyalthia trochilia	I.M.Turner	Polyalthia trochilia I.M.Turner	Nordic J. Bot. 28: 272 (2010)	Indonesia, Malaysia	Borneo	unknown	unknown	77105584-1	http://www.plantsoftheworldonline.org/taxon/urn:lsid:ipni.org:names:77105584-1
Annonaceae	Polyalthia	watui	Polyalthia watui	K.M.Wong	Polyalthia watui K.M.Wong	Gard. Bull. Singapore 68: 72 (2016)	Indonesia, Malaysia	Borneo	unknown	unknown	77157218-1	http://www.plantsoftheworldonline.org/taxon/urn:lsid:ipni.org:names:77157218-1
Annonaceae	Popowia	alata	Popowia alata	S.K.Ganesan	Popowia alata S.K.Ganesan	Folia Malaysiana 11: 26 (2010)	Indonesia, Malaysia	Borneo	unknown	unknown	77111151-1	http://www.plantsoftheworldonline.org/taxon/urn:lsid:ipni.org:names:77111151-1
Annonaceae	Popowia	fusca	Popowia fusca	King	Popowia fusca King	J. Asiat. Soc. Bengal, Pt. 2, Nat. Hist. 61: 94 (1892)	Malaysia, Thailand	Malaya, Thailand	unknown	unknown	74818-1	http://www.plantsoftheworldonline.org/taxon/urn:lsid:ipni.org:names:74818-1
Annonaceae	Popowia	hirta	Popowia hirta	Miq.	Popowia hirta Miq.	Ann. Mus. Bot. Lugduno-Batavi 2: 21 (1865)	Indonesia, Indonesia, Malaysia	Borneo, Sumatera	unknown	unknown	74832-1	http://www.plantsoftheworldonline.org/taxon/urn:lsid:ipni.org:names:74832-1
Annonaceae	Popowia	odoardi	Popowia odoardi	Diels	Popowia odoardi Diels	Notizbl. Bot. Gart. Berlin-Dahlem 11: 82 (1931)	Indonesia, Malaysia	Borneo	unknown	unknown	74869-1	http://www.plantsoftheworldonline.org/taxon/urn:lsid:ipni.org:names:74869-1
Annonaceae	Popowia	pauciflora	Popowia pauciflora	Maingay ex Hook.f. & Thomson	Popowia pauciflora Maingay ex Hook.f. & Thomson	J.D.Hooker, Fl. Brit. India 1: 69 (1872)	Malaysia	Malaya	unknown	unknown	74877-1	http://www.plantsoftheworldonline.org/taxon/urn:lsid:ipni.org:names:74877-1
Annonaceae	Popowia	perakensis	Popowia perakensis	King	Popowia perakensis King	J. Asiat. Soc. Bengal, Pt. 2, Nat. Hist. 61: 94 (1892)	Malaysia	Malaya	unknown	unknown	74878-1	http://www.plantsoftheworldonline.org/taxon/urn:lsid:ipni.org:names:74878-1
Annonaceae	Popowia	pisocarpa	Popowia pisocarpa	(Blume) Endl. ex Walp.	Popowia pisocarpa (Blume) Endl. ex Walp.	Repert. Bot. Syst. 1: 74 (1842)	China, Indonesia, Indonesia, Malaysia, Malaysia, Myanmar, Philippines, Thailand, Vietnam	Borneo, China Southeast, Hainan, Jawa, Malaya, Myanmar, Philippines, Sulawesi, Sumatera, Thailand, Vietnam	unknown	unknown	74881-1	http://www.plantsoftheworldonline.org/taxon/urn:lsid:ipni.org:names:74881-1
Annonaceae	Popowia	tomentosa	Popowia tomentosa	Maingay ex Hook.f. & Thomson	Popowia tomentosa Maingay ex Hook.f. & Thomson	J.D.Hooker, Fl. Brit. India 1: 70 (1872)	Malaysia	Malaya	unknown	unknown	74905-1	http://www.plantsoftheworldonline.org/taxon/urn:lsid:ipni.org:names:74905-1
Annonaceae	Popowia	velutina	Popowia velutina	King	Popowia velutina King	J. Asiat. Soc. Bengal, Pt. 2, Nat. Hist. 61: 94 (1892)	Malaysia	Malaya	unknown	unknown	74909-1	http://www.plantsoftheworldonline.org/taxon/urn:lsid:ipni.org:names:74909-1
Annonaceae	Pseuduvaria	borneensis	Pseuduvaria borneensis	Y.C.F.Su & R.M.K.Saunders	Pseuduvaria borneensis Y.C.F.Su & R.M.K.Saunders	Syst. Bot. Monogr. 79: 55 (2006)	Indonesia, Malaysia	Borneo	unknown	unknown	77076770-1	http://www.plantsoftheworldonline.org/taxon/urn:lsid:ipni.org:names:77076770-1
Annonaceae	Pseuduvaria	bruneiensis	Pseuduvaria bruneiensis	Y.C.F.Su & R.M.K.Saunders	Pseuduvaria bruneiensis Y.C.F.Su & R.M.K.Saunders	Syst. Bot. Monogr. 79: 62 (2006)	Indonesia, Malaysia	Borneo	unknown	unknown	77076772-1	http://www.plantsoftheworldonline.org/taxon/urn:lsid:ipni.org:names:77076772-1
Annonaceae	Pseuduvaria	calliura	Pseuduvaria calliura	Airy Shaw	Pseuduvaria calliura Airy Shaw	Bull. Misc. Inform. Kew 1939: 289 (1939)	Indonesia, Malaysia	Borneo	unknown	unknown	74939-1	http://www.plantsoftheworldonline.org/taxon/urn:lsid:ipni.org:names:74939-1
Annonaceae	Pseuduvaria	cerina	Pseuduvaria cerina	J.Sinclair	Pseuduvaria cerina J.Sinclair	Gard. Bull. Singapore 14: 419 (1955)	Malaysia	Malaya	unknown	unknown	74941-1	http://www.plantsoftheworldonline.org/taxon/urn:lsid:ipni.org:names:74941-1
Annonaceae	Pseuduvaria	cymosa	Pseuduvaria cymosa	(J.Sinclair) Y.C.F.Su & R.M.K.Saunders	Pseuduvaria cymosa (J.Sinclair) Y.C.F.Su & R.M.K.Saunders	Syst. Bot. Monogr. 79: 76 (2006)	Malaysia	Malaya	unknown	unknown	77076776-1	http://www.plantsoftheworldonline.org/taxon/urn:lsid:ipni.org:names:77076776-1
Annonaceae	Pseuduvaria	galeata	Pseuduvaria galeata	J.Sinclair	Pseuduvaria galeata J.Sinclair	Gard. Bull. Singapore 14: 414 (1955)	Malaysia	Malaya	unknown	unknown	74947-1	http://www.plantsoftheworldonline.org/taxon/urn:lsid:ipni.org:names:74947-1
Annonaceae	Pseuduvaria	glossopetala	Pseuduvaria glossopetala	Y.C.F.Su & R.M.K.Saunders	Pseuduvaria glossopetala Y.C.F.Su & R.M.K.Saunders	Syst. Bot. 35: 34 (2010)	Malaysia, Thailand	Malaya, Thailand	unknown	unknown	60453708-2	http://www.plantsoftheworldonline.org/taxon/urn:lsid:ipni.org:names:60453708-2
Annonaceae	Pseuduvaria	hyadena	Pseuduvaria hyadena	I.M.Turner	Pseuduvaria hyadena I.M.Turner	Malayan Nat. J. 62: 362 (2010)	Indonesia, Malaysia	Borneo	unknown	unknown	77110835-1	http://www.plantsoftheworldonline.org/taxon/urn:lsid:ipni.org:names:77110835-1
Annonaceae	Pseuduvaria	kingiana	Pseuduvaria kingiana	Y.C.F.Su & R.M.K.Saunders	Pseuduvaria kingiana Y.C.F.Su & R.M.K.Saunders	Syst. Bot. Monogr. 79: 94 (2006)	Malaysia	Malaya	unknown	unknown	77076778-1	http://www.plantsoftheworldonline.org/taxon/urn:lsid:ipni.org:names:77076778-1
Annonaceae	Pseuduvaria	macrophylla	Pseuduvaria macrophylla	(Oliv.) Merr.	Pseuduvaria macrophylla (Oliv.) Merr.	Philipp. J. Sci., C 10: 255 (1915)	Indonesia, Malaysia, Thailand	Malaya, Sumatera, Thailand	unknown	unknown	74955-1	http://www.plantsoftheworldonline.org/taxon/urn:lsid:ipni.org:names:74955-1
Annonaceae	Pseuduvaria	monticola	Pseuduvaria monticola	J.Sinclair	Pseuduvaria monticola J.Sinclair	Gard. Bull. Singapore 14: 408 (1955)	Malaysia, Thailand	Malaya, Thailand	unknown	unknown	74957-1	http://www.plantsoftheworldonline.org/taxon/urn:lsid:ipni.org:names:74957-1
Annonaceae	Pseuduvaria	obliqua	Pseuduvaria obliqua	Y.C.F.Su & R.M.K.Saunders	Pseuduvaria obliqua Y.C.F.Su & R.M.K.Saunders	Syst. Bot. Monogr. 79: 131 (2006)	Indonesia, Malaysia	Borneo	unknown	unknown	77076781-1	http://www.plantsoftheworldonline.org/taxon/urn:lsid:ipni.org:names:77076781-1
Annonaceae	Pseuduvaria	pamattonis	Pseuduvaria pamattonis	(Miq.) Y.C.F.Su & R.M.K.Saunders	Pseuduvaria pamattonis (Miq.) Y.C.F.Su & R.M.K.Saunders	Blumea 46: 591 (2001)	Indonesia, Malaysia, Philippines	Borneo, Philippines	unknown	unknown	20002932-1	http://www.plantsoftheworldonline.org/taxon/urn:lsid:ipni.org:names:20002932-1
Annonaceae	Pseuduvaria	parvipetala	Pseuduvaria parvipetala	Y.C.F.Su & R.M.K.Saunders	Pseuduvaria parvipetala Y.C.F.Su & R.M.K.Saunders	Syst. Bot. Monogr. 79: 143 (2006)	Indonesia, Indonesia, Malaysia	Borneo, Sumatera	unknown	unknown	77076782-1	http://www.plantsoftheworldonline.org/taxon/urn:lsid:ipni.org:names:77076782-1
Annonaceae	Pseuduvaria	reticulata	Pseuduvaria reticulata	(Blume) Miq.	Pseuduvaria reticulata (Blume) Miq.	Fl. Ned. Ind. 1(2): 32 (1858)	Bangladesh, Indonesia, Indonesia, East Timor, Indonesia, Malaysia, Myanmar	Bangladesh, Borneo, Jawa, Lesser Sunda Is., Myanmar, Sumatera	unknown	unknown	74964-1	http://www.plantsoftheworldonline.org/taxon/urn:lsid:ipni.org:names:74964-1
Annonaceae	Pseuduvaria	rugosa	Pseuduvaria rugosa	(Blume) Merr.	Pseuduvaria rugosa (Blume) Merr.	Philipp. J. Sci., C 10: 255 (1915)	Indonesia, Indonesia, East Timor, Laos, Malaysia, Myanmar, Nicobar Is., Thailand	Jawa, Laos, Lesser Sunda Is., Malaya, Myanmar, Nicobar Is., Sumatera, Thailand	unknown	unknown	74966-1	http://www.plantsoftheworldonline.org/taxon/urn:lsid:ipni.org:names:74966-1
Annonaceae	Pseuduvaria	sessilicarpa	Pseuduvaria sessilicarpa	(J.Sinclair) Y.C.F.Su & R.M.K.Saunders	Pseuduvaria sessilicarpa (J.Sinclair) Y.C.F.Su & R.M.K.Saunders	Syst. Bot. Monogr. 79: 160 (2006)	Malaysia	Malaya	unknown	unknown	77076784-1	http://www.plantsoftheworldonline.org/taxon/urn:lsid:ipni.org:names:77076784-1
Annonaceae	Pseuduvaria	setosa	Pseuduvaria setosa	(King) J.Sinclair	Pseuduvaria setosa (King) J.Sinclair	Gard. Bull. Singapore 14: 43 (1953)	Malaysia	Malaya	unknown	unknown	74968-1	http://www.plantsoftheworldonline.org/taxon/urn:lsid:ipni.org:names:74968-1
Annonaceae	Pseuduvaria	taipingensis	Pseuduvaria taipingensis	J.Sinclair	Pseuduvaria taipingensis J.Sinclair	Gard. Bull. Singapore 14: 406 (1955)	Malaysia	Malaya	unknown	unknown	74970-1	http://www.plantsoftheworldonline.org/taxon/urn:lsid:ipni.org:names:74970-1
Annonaceae	Pyramidanthe	prismatica	Pyramidanthe prismatica	(Hook.f. & Thomson) Merr.	Pyramidanthe prismatica (Hook.f. & Thomson) Merr.	J. Straits Branch Roy. Asiat. Soc. 84(Spec. No.): 262 (1921)	Indonesia, Indonesia, Malaysia, Malaysia	Borneo, Malaya, Sumatera	unknown	unknown	74972-1	http://www.plantsoftheworldonline.org/taxon/urn:lsid:ipni.org:names:74972-1
Annonaceae	Sageraea	elliptica	Sageraea elliptica	(A.DC.) Hook.f. & Thomson	Sageraea elliptica (A.DC.) Hook.f. & Thomson	Fl. Ind. 1: 93 (1855)	Andaman Is., Cambodia, Malaysia, Myanmar, Vietnam	Andaman Is., Cambodia, Malaya, Myanmar, Vietnam	unknown	unknown	75129-1	http://www.plantsoftheworldonline.org/taxon/urn:lsid:ipni.org:names:75129-1
Annonaceae	Sageraea	lanceolata	Sageraea lanceolata	Miq.	Sageraea lanceolata Miq.	Ann. Mus. Bot. Lugduno-Batavi 2: 10 (1865)	Indonesia, Malaysia, Malaysia, Philippines	Borneo, Malaya, Philippines	unknown	unknown	75133-1	http://www.plantsoftheworldonline.org/taxon/urn:lsid:ipni.org:names:75133-1
Annonaceae	Sageraea	sarawakensis	Sageraea sarawakensis	Heusden	Sageraea sarawakensis Heusden	Nordic J. Bot. 17: 48 (1997)	Indonesia, Malaysia	Borneo	unknown	unknown	996448-1	http://www.plantsoftheworldonline.org/taxon/urn:lsid:ipni.org:names:996448-1
Annonaceae	Sphaerocoryne	affinis	Sphaerocoryne affinis	(Teijsm. & Binn.) Ridl.	Sphaerocoryne affinis (Teijsm. & Binn.) Ridl.	J. Straits Branch Roy. Asiat. Soc. 75: 8 (1917)	Cambodia, Indonesia, Indonesia, Malaysia, Laos, Malaysia, Philippines, Thailand, Vietnam	Borneo, Cambodia, Jawa, Laos, Malaya, Philippines, Thailand, Vietnam	unknown	unknown	75154-1	http://www.plantsoftheworldonline.org/taxon/urn:lsid:ipni.org:names:75154-1
Annonaceae	Stelechocarpus	burahol	Stelechocarpus burahol	(Blume) Hook.f. & Thomson	Stelechocarpus burahol (Blume) Hook.f. & Thomson	Fl. Ind. 1: 94 (1855)	Indonesia, Indonesia, East Timor, Indonesia, Malaysia, Malaysia	Borneo, Jawa, Lesser Sunda Is., Malaya	unknown	unknown	75160-1	http://www.plantsoftheworldonline.org/taxon/urn:lsid:ipni.org:names:75160-1
Annonaceae	Stelechocarpus	cauliflorus	Stelechocarpus cauliflorus	(Scheff.) R.E.Fr.	Stelechocarpus cauliflorus (Scheff.) R.E.Fr.	Ark. Bot., prepr., a.s., 3: 42 (1953)	Indonesia, Indonesia, Malaysia, Laos, Malaysia, Thailand	Borneo, Jawa, Laos, Malaya, Sumatera, Thailand	unknown	unknown	75162-1	http://www.plantsoftheworldonline.org/taxon/urn:lsid:ipni.org:names:75162-1
Annonaceae	Trivalvaria	costata	Trivalvaria costata	(Hook.f. & Thomson) I.M.Turner	Trivalvaria costata (Hook.f. & Thomson) I.M.Turner	Kew Bull. 64: 577 (2009)	Andaman Is., Bangladesh, China, India, Laos, Malaysia, Myanmar, Nicobar Is., Vietnam	Andaman Is., Assam, Bangladesh, Hainan, Laos, Malaya, Myanmar, Nicobar Is., Vietnam	unknown	unknown	77102907-1	http://www.plantsoftheworldonline.org/taxon/urn:lsid:ipni.org:names:77102907-1
Annonaceae	Trivalvaria	macrophylla	Trivalvaria macrophylla	(Blume) Miq.	Trivalvaria macrophylla (Blume) Miq.	Ann. Mus. Bot. Lugduno-Batavi 2: 19 (1865)	Indonesia, Indonesia, Malaysia, Malaysia, Myanmar	Borneo, Jawa, Malaya, Myanmar, Sumatera	unknown	unknown	75222-1	http://www.plantsoftheworldonline.org/taxon/urn:lsid:ipni.org:names:75222-1
Annonaceae	Trivalvaria	nervosa	Trivalvaria nervosa	(Hook.f. & Thomson) J.Sinclair	Trivalvaria nervosa (Hook.f. & Thomson) J.Sinclair	Gard. Bull. Singapore 14: 197 (1955)	Malaysia	Malaya	unknown	unknown	75223-1	http://www.plantsoftheworldonline.org/taxon/urn:lsid:ipni.org:names:75223-1
Annonaceae	Uvaria	argentea	Uvaria argentea	Blume	Uvaria argentea Blume	Fl. Javae 21-22: 24 (1830)	Bangladesh, China, India, Indonesia, Indonesia, Malaysia, Malaysia, Myanmar, Thailand, Vietnam	Assam, Bangladesh, Borneo, China South-Central, Jawa, Malaya, Myanmar, Sumatera, Thailand, Vietnam	unknown	unknown	75567-1	http://www.plantsoftheworldonline.org/taxon/urn:lsid:ipni.org:names:75567-1
Annonaceae	Uvaria	beccarii	Uvaria beccarii	Attan., I.M.Turner & R.M.K.Saunders	Uvaria beccarii Attan., I.M.Turner & R.M.K.Saunders	Novon 21: 161 (2011)	Indonesia, Malaysia	Borneo	unknown	unknown	77116619-1	http://www.plantsoftheworldonline.org/taxon/urn:lsid:ipni.org:names:77116619-1
Annonaceae	Uvaria	blumei	Uvaria blumei	(Boerl.) I.M.Turner	Uvaria blumei (Boerl.) I.M.Turner	Gard. Bull. Singapore 70: 692 (2018)	Indonesia, Indonesia, Malaysia, Malaysia	Borneo, Jawa, Malaya	unknown	unknown	77195463-1	http://www.plantsoftheworldonline.org/taxon/urn:lsid:ipni.org:names:77195463-1
Annonaceae	Uvaria	borneensis	Uvaria borneensis	(Merr.) Utteridge	Uvaria borneensis (Merr.) Utteridge	Blumea 45: 393 (2000)	Indonesia, Malaysia	Borneo	unknown	unknown	1018197-1	http://www.plantsoftheworldonline.org/taxon/urn:lsid:ipni.org:names:1018197-1
Annonaceae	Uvaria	clementis	Uvaria clementis	(Merr.) Attan., I.M.Turner & R.M.K.Saunders	Uvaria clementis (Merr.) Attan., I.M.Turner & R.M.K.Saunders	Novon 21: 166 (2011)	Cambodia, Indonesia, Malaysia, Malaysia, Thailand	Borneo, Cambodia, Malaya, Thailand	unknown	unknown	77116621-1	http://www.plantsoftheworldonline.org/taxon/urn:lsid:ipni.org:names:77116621-1
Annonaceae	Uvaria	concava	Uvaria concava	Teijsm. & Binn.	Uvaria concava Teijsm. & Binn.	Natuurk. Tijdschr. Ned.-Indie 3: 331 (1852)	Andaman Is., Australia, Bangladesh, Bhutan, India, India, Indonesia, Indonesia, East Timor, Indonesia, Malaysia, Indonesia, Papua New Guinea, Malaysia, Nicobar Is., Philippines, Thailand, Vietnam	Andaman Is., Assam, Bangladesh, Borneo, East Himalaya, India, Jawa, Lesser Sunda Is., Malaya, New Guinea, Nicobar Is., Philippines, Queensland, Sulawesi, Sumatera, Thailand, Vietnam	unknown	unknown	75624-1	http://www.plantsoftheworldonline.org/taxon/urn:lsid:ipni.org:names:75624-1
Annonaceae	Uvaria	cuneifolia	Uvaria cuneifolia	(Hook.f. & Thomson) L.L.Zhou, Y.C.F.Su & R.M.K.Saunders	Uvaria cuneifolia (Hook.f. & Thomson) L.L.Zhou, Y.C.F.Su & R.M.K.Saunders	Syst. Biodivers. 7: 255 (2009)	Indonesia, Indonesia, Malaysia, Malaysia	Borneo, Malaya, Sumatera	unknown	unknown	77101190-1	http://www.plantsoftheworldonline.org/taxon/urn:lsid:ipni.org:names:77101190-1
Annonaceae	Uvaria	curtisii	Uvaria curtisii	King	Uvaria curtisii King	J. Asiat. Soc. Bengal, Pt. 2, Nat. Hist. 61: 21 (1892)	Malaysia, Thailand	Malaya, Thailand	unknown	unknown	75639-1	http://www.plantsoftheworldonline.org/taxon/urn:lsid:ipni.org:names:75639-1
Annonaceae	Uvaria	curvistipitata	Uvaria curvistipitata	Attan., I.M.Turner & R.M.K.Saunders	Uvaria curvistipitata Attan., I.M.Turner & R.M.K.Saunders	Novon 21: 164 (2011)	Indonesia, Malaysia	Borneo	unknown	unknown	77116620-1	http://www.plantsoftheworldonline.org/taxon/urn:lsid:ipni.org:names:77116620-1
Annonaceae	Uvaria	excelsa	Uvaria excelsa	(Hook.f. & Thomson) King	Uvaria excelsa (Hook.f. & Thomson) King	J. Asiat. Soc. Bengal, Pt. 2, Nat. Hist. 61: 22 (1892)	Indonesia, Indonesia, Malaysia, Malaysia	Borneo, Malaya, Sumatera	unknown	unknown	75677-1	http://www.plantsoftheworldonline.org/taxon/urn:lsid:ipni.org:names:75677-1
Annonaceae	Uvaria	grandiflora	Uvaria grandiflora	Roxb. ex Hornem.	Uvaria grandiflora Roxb. ex Hornem.	Hort. Bot. Hafn., Suppl.: 141 (1819)	Cambodia, China, Indonesia, Indonesia, Malaysia, Indonesia, Papua New Guinea, Laos, Malaysia, Myanmar, Philippines, Thailand, Vietnam	Borneo, Cambodia, China Southeast, Hainan, Jawa, Laos, Malaya, Myanmar, New Guinea, Philippines, Sulawesi, Sumatera, Thailand, Vietnam	unknown	unknown	927670-1	http://www.plantsoftheworldonline.org/taxon/urn:lsid:ipni.org:names:927670-1
Annonaceae	Uvaria	griffithii	Uvaria griffithii	L.L.Zhou, Y.C.F.Su & R.M.K.Saunders	Uvaria griffithii L.L.Zhou, Y.C.F.Su & R.M.K.Saunders	Syst. Biodivers. 7: 255 (2009)	Indonesia, Indonesia, Malaysia, Malaysia, Thailand	Borneo, Malaya, Sumatera, Thailand	unknown	unknown	77101193-1	http://www.plantsoftheworldonline.org/taxon/urn:lsid:ipni.org:names:77101193-1
Annonaceae	Uvaria	hirsuta	Uvaria hirsuta	Jack	Uvaria hirsuta Jack	Malayan Misc. 1(5): 46 (1820)	Bangladesh, Indonesia, Indonesia, Malaysia, Malaysia, Myanmar, Thailand, Vietnam	Bangladesh, Borneo, Jawa, Malaya, Myanmar, Thailand, Vietnam	unknown	unknown	326371-2	http://www.plantsoftheworldonline.org/taxon/urn:lsid:ipni.org:names:326371-2
Annonaceae	Uvaria	lanuginosa	Uvaria lanuginosa	Ridl.	Uvaria lanuginosa Ridl.	Bull. Misc. Inform. Kew 1912: 382 (1912)	Indonesia, Malaysia	Borneo	unknown	unknown	75766-1	http://www.plantsoftheworldonline.org/taxon/urn:lsid:ipni.org:names:75766-1
Annonaceae	Uvaria	larep	Uvaria larep	Miq.	Uvaria larep Miq.	Fl. Ned. Ind., Eerste Bijv.: 370 (1861)	Indonesia, Malaysia	Malaya, Sumatera	unknown	unknown	75767-1	http://www.plantsoftheworldonline.org/taxon/urn:lsid:ipni.org:names:75767-1
Annonaceae	Uvaria	leptopoda	Uvaria leptopoda	(King) J.Sinclair	Uvaria leptopoda (King) J.Sinclair	Gard. Bull. Singapore 14: 212 (1955)	Malaysia	Malaya	unknown	unknown	75781-1	http://www.plantsoftheworldonline.org/taxon/urn:lsid:ipni.org:names:75781-1
Annonaceae	Uvaria	littoralis	Uvaria littoralis	(Blume) Blume	Uvaria littoralis (Blume) Blume	Fl. Javae 21-22: 26 (1830)	Andaman Is., Bangladesh, Cambodia, India, Indonesia, Indonesia, East Timor, Indonesia, Malaysia, Indonesia, Papua New Guinea, Laos, Malaysia, Myanmar, Nicobar Is., Papua New Guinea, Solomon Islands, Philippines, Sri Lanka, Thailand, Vietnam	Andaman Is., Assam, Bangladesh, Borneo, Cambodia, India, Jawa, Laos, Lesser Sunda Is., Malaya, Maluku, Myanmar, New Guinea, Nicobar Is., Philippines, Solomon Is., Sri Lanka, Sulawesi, Sumatera, Thailand, Vietnam	unknown	unknown	75784-1	http://www.plantsoftheworldonline.org/taxon/urn:lsid:ipni.org:names:75784-1
Annonaceae	Uvaria	lobbiana	Uvaria lobbiana	Hook.f. & Thomson	Uvaria lobbiana Hook.f. & Thomson	Fl. Ind. 1: 100 (1855)	Andaman Is., Indonesia, Malaysia, Myanmar, Thailand	Andaman Is., Malaya, Myanmar, Sumatera, Thailand	Trinidad-Tobago	Trinidad-Tobago	75785-1	http://www.plantsoftheworldonline.org/taxon/urn:lsid:ipni.org:names:75785-1
Annonaceae	Uvaria	micrantha	Uvaria micrantha	(A.DC.) Hook.f. & Thomson	Uvaria micrantha (A.DC.) Hook.f. & Thomson	Fl. Ind. 1: 103 (1855)	Andaman Is., Australia, Cambodia, Indonesia, Indonesia, East Timor, Indonesia, Malaysia, Indonesia, Papua New Guinea, Laos, Malaysia, Myanmar, Nicobar Is., Philippines, Thailand, Vietnam	Andaman Is., Borneo, Cambodia, Jawa, Laos, Lesser Sunda Is., Malaya, Myanmar, New Guinea, Nicobar Is., Philippines, Queensland, Sulawesi, Sumatera, Thailand, Vietnam, Western Australia	unknown	unknown	75821-1	http://www.plantsoftheworldonline.org/taxon/urn:lsid:ipni.org:names:75821-1
Annonaceae	Uvaria	monticola	Uvaria monticola	Miq.	Uvaria monticola Miq.	Ann. Mus. Bot. Lugduno-Batavi 2: 5 (1865)	Indonesia, Malaysia, Philippines	Borneo, Philippines	unknown	unknown	75839-1	http://www.plantsoftheworldonline.org/taxon/urn:lsid:ipni.org:names:75839-1
Annonaceae	Uvaria	ovata	Uvaria ovata	(Vahl ex DC.) Hook.f. & Benth.	Uvaria ovata (Vahl ex DC.) Hook.f. & Benth.	W.J.Hooker, Niger Fl.: 211 (1849)	Benin, Cote d'Ivoire, Ghana, Gulf of Guinea Is., Laos, Liberia, Malaysia, Myanmar, Sierra Leone, Togo, Vietnam	Benin, Ghana, Gulf of Guinea Is., Ivory Coast, Laos, Liberia, Malaya, Myanmar, Sierra Leone, Togo, Vietnam	unknown	unknown	60456774-2	http://www.plantsoftheworldonline.org/taxon/urn:lsid:ipni.org:names:60456774-2
Annonaceae	Uvaria	pauciovulata	Uvaria pauciovulata	Hook.f. & Thomson	Uvaria pauciovulata Hook.f. & Thomson	J.D.Hooker, Fl. Brit. India 1: 51 (1872)	Malaysia, Thailand	Malaya, Thailand	unknown	unknown	75884-1	http://www.plantsoftheworldonline.org/taxon/urn:lsid:ipni.org:names:75884-1
Annonaceae	Uvaria	rufa	Uvaria rufa	(Dunal) Blume	Uvaria rufa (Dunal) Blume	Fl. Javae 21-22: 19 (1830)	Andaman Is., Australia, Cambodia, China, Indonesia, Indonesia, East Timor, Indonesia, Papua New Guinea, Laos, Malaysia, Nicobar Is., Philippines, Thailand, Vietnam	Andaman Is., Cambodia, China South-Central, Hainan, Jawa, Laos, Lesser Sunda Is., Malaya, New Guinea, Nicobar Is., Philippines, Queensland, Sumatera, Thailand, Vietnam	unknown	unknown	75913-1	http://www.plantsoftheworldonline.org/taxon/urn:lsid:ipni.org:names:75913-1
Annonaceae	Uvaria	schefferi	Uvaria schefferi	L.L.Zhou, Y.C.F.Su & R.M.K.Saunders	Uvaria schefferi L.L.Zhou, Y.C.F.Su & R.M.K.Saunders	Syst. Biodivers. 7: 255 (2009)	Indonesia, Malaysia	Borneo	unknown	unknown	77101198-1	http://www.plantsoftheworldonline.org/taxon/urn:lsid:ipni.org:names:77101198-1
Annonaceae	Uvaria	siamensis	Uvaria siamensis	(Scheff.) L.L.Zhou, Y.C.F.Su & R.M.K.Saunders	Uvaria siamensis (Scheff.) L.L.Zhou, Y.C.F.Su & R.M.K.Saunders	Syst. Biodivers. 7: 255 (2009)	Cambodia, Laos, Malaysia, Myanmar, Thailand, Vietnam	Cambodia, Laos, Malaya, Myanmar, Thailand, Vietnam	unknown	unknown	77101199-1	http://www.plantsoftheworldonline.org/taxon/urn:lsid:ipni.org:names:77101199-1
Annonaceae	Uvaria	verrucosa	Uvaria verrucosa	Scheff.	Uvaria verrucosa Scheff.	Ann. Jard. Bot. Buitenzorg 2: 3 (1885 publ. 1881)	Indonesia, Malaysia	Borneo	unknown	unknown	75984-1	http://www.plantsoftheworldonline.org/taxon/urn:lsid:ipni.org:names:75984-1
Annonaceae	Uvaria	wrayi	Uvaria wrayi	(King) L.L.Zhou, Y.C.F.Su & R.M.K.Saunders	Uvaria wrayi (King) L.L.Zhou, Y.C.F.Su & R.M.K.Saunders	Syst. Biodivers. 7: 255 (2009)	Cambodia, Malaysia, Thailand, Vietnam	Cambodia, Malaya, Thailand, Vietnam	unknown	unknown	77101218-1	http://www.plantsoftheworldonline.org/taxon/urn:lsid:ipni.org:names:77101218-1
Annonaceae	Xylopia	caudata	Xylopia caudata	Hook.f. & Thomson	Xylopia caudata Hook.f. & Thomson	Fl. Ind. 1: 125 (1855)	Indonesia, Indonesia, Malaysia, Malaysia	Borneo, Malaya, Sumatera	unknown	unknown	76090-1	http://www.plantsoftheworldonline.org/taxon/urn:lsid:ipni.org:names:76090-1
Annonaceae	Xylopia	coriifolia	Xylopia coriifolia	Ridl.	Xylopia coriifolia Ridl.	Bull. Misc. Inform. Kew 1912: 388 (1912)	Indonesia, Malaysia	Borneo	unknown	unknown	76100-1	http://www.plantsoftheworldonline.org/taxon/urn:lsid:ipni.org:names:76100-1
Annonaceae	Xylopia	dehiscens	Xylopia dehiscens	(Blanco) Merr.	Xylopia dehiscens (Blanco) Merr.	Bull. Bur. Forest. Philipp. Islands 1: 20 (1903)	Indonesia, Malaysia, Philippines	Borneo, Philippines	unknown	unknown	76111-1	http://www.plantsoftheworldonline.org/taxon/urn:lsid:ipni.org:names:76111-1
Annonaceae	Xylopia	densifolia	Xylopia densifolia	Elmer	Xylopia densifolia Elmer	Leafl. Philipp. Bot. 5: 1749 (1913)	Indonesia, Malaysia, Philippines	Borneo, Philippines	unknown	unknown	76114-1	http://www.plantsoftheworldonline.org/taxon/urn:lsid:ipni.org:names:76114-1
Annonaceae	Xylopia	elliptica	Xylopia elliptica	Maingay ex Hook.f. & Thomson	Xylopia elliptica Maingay ex Hook.f. & Thomson	J.D.Hooker, Fl. Brit. India 1: 86 (1872)	Malaysia	Malaya	unknown	unknown	76125-1	http://www.plantsoftheworldonline.org/taxon/urn:lsid:ipni.org:names:76125-1
Annonaceae	Xylopia	erythrodactyla	Xylopia erythrodactyla	D.M.Johnson & N.A.Murray	Xylopia erythrodactyla D.M.Johnson & N.A.Murray	Gard. Bull. Singapore 67: 363 (2015)	Indonesia, Malaysia, Malaysia	Borneo, Malaya	unknown	unknown	77154188-1	http://www.plantsoftheworldonline.org/taxon/urn:lsid:ipni.org:names:77154188-1
Annonaceae	Xylopia	ferruginea	Xylopia ferruginea	(Hook.f. & Thomson) Baill.	Xylopia ferruginea (Hook.f. & Thomson) Baill.	Hist. Pl. 1: 225 (1868)	Indonesia, Indonesia, Malaysia, Malaysia	Borneo, Malaya, Sumatera	unknown	unknown	76130-1	http://www.plantsoftheworldonline.org/taxon/urn:lsid:ipni.org:names:76130-1
Annonaceae	Xylopia	fusca	Xylopia fusca	Maingay ex Hook.f. & Thomson	Xylopia fusca Maingay ex Hook.f. & Thomson	J.D.Hooker, Fl. Brit. India 1: 83 (1872)	Indonesia, Malaysia, Malaysia	Borneo, Malaya	unknown	unknown	76136-1	http://www.plantsoftheworldonline.org/taxon/urn:lsid:ipni.org:names:76136-1
Annonaceae	Xylopia	heterotricha	Xylopia heterotricha	D.M.Johnson & N.A.Murray	Xylopia heterotricha D.M.Johnson & N.A.Murray	Gard. Bull. Singapore 67: 376 (2015)	Indonesia, Indonesia, Malaysia, Malaysia	Borneo, Malaya, Sumatera	unknown	unknown	77154192-1	http://www.plantsoftheworldonline.org/taxon/urn:lsid:ipni.org:names:77154192-1
Annonaceae	Xylopia	kuchingensis	Xylopia kuchingensis	I.M.Turner & D.M.Johnson	Xylopia kuchingensis I.M.Turner & D.M.Johnson	Harvard Pap. Bot. 14: 129 (2009)	Indonesia, Malaysia	Borneo	unknown	unknown	77107488-1	http://www.plantsoftheworldonline.org/taxon/urn:lsid:ipni.org:names:77107488-1
Annonaceae	Xylopia	lanceola	Xylopia lanceola	Ridl.	Xylopia lanceola Ridl.	Bull. Misc. Inform. Kew 1912: 389 (1912)	Indonesia, Malaysia	Borneo	unknown	unknown	76163-1	http://www.plantsoftheworldonline.org/taxon/urn:lsid:ipni.org:names:76163-1
Annonaceae	Xylopia	magna	Xylopia magna	Maingay ex Hook.f.	Xylopia magna Maingay ex Hook.f.	Fl. Brit. India 1: 84 (1872)	Malaysia	Malaya	unknown	unknown	76185-1	http://www.plantsoftheworldonline.org/taxon/urn:lsid:ipni.org:names:76185-1
Annonaceae	Xylopia	malayana	Xylopia malayana	Hook.f. & Thomson	Xylopia malayana Hook.f. & Thomson	Fl. Ind. 1: 125 (1855)	Indonesia, Indonesia, East Timor, Indonesia, Malaysia, Malaysia	Borneo, Lesser Sunda Is., Malaya, Sumatera	unknown	unknown	76187-1	http://www.plantsoftheworldonline.org/taxon/urn:lsid:ipni.org:names:76187-1
Annonaceae	Xylopia	mucronata	Xylopia mucronata	Boerl.	Xylopia mucronata Boerl.	Icon. Bogor. 1: 207, t. 75 (1897)	Indonesia, Malaysia	Borneo	unknown	unknown	76196-1	http://www.plantsoftheworldonline.org/taxon/urn:lsid:ipni.org:names:76196-1
Annonaceae	Xylopia	ngii	Xylopia ngii	D.M.Johnson & N.A.Murray	Xylopia ngii D.M.Johnson & N.A.Murray	Gard. Bull. Singapore 67: 373 (2015)	Indonesia, Indonesia, Malaysia, Malaysia	Borneo, Malaya, Sumatera	unknown	unknown	77154191-1	http://www.plantsoftheworldonline.org/taxon/urn:lsid:ipni.org:names:77154191-1
Annonaceae	Xylopia	orestera	Xylopia orestera	I.M.Turner & D.M.Johnson	Xylopia orestera I.M.Turner & D.M.Johnson	Harvard Pap. Bot. 14: 133 (2009)	Indonesia, Malaysia	Borneo	unknown	unknown	77107489-1	http://www.plantsoftheworldonline.org/taxon/urn:lsid:ipni.org:names:77107489-1
Annonaceae	Xylopia	oxyantha	Xylopia oxyantha	(Hook.f. & Thomson) Hook.f. & Thomson	Xylopia oxyantha (Hook.f. & Thomson) Hook.f. & Thomson	J.D.Hooker, Fl. Brit. India 1: 83 (1872)	Indonesia, Malaysia	Malaya, Sumatera	unknown	unknown	76211-1	http://www.plantsoftheworldonline.org/taxon/urn:lsid:ipni.org:names:76211-1
Annonaceae	Xylopia	platycarpa	Xylopia platycarpa	D.M.Johnson & N.A.Murray	Xylopia platycarpa D.M.Johnson & N.A.Murray	Gard. Bull. Singapore 67: 371 (2015)	Malaysia, Thailand	Malaya, Thailand	unknown	unknown	77154190-1	http://www.plantsoftheworldonline.org/taxon/urn:lsid:ipni.org:names:77154190-1
Annonaceae	Xylopia	pulchella	Xylopia pulchella	Ridl.	Xylopia pulchella Ridl.	Bull. Misc. Inform. Kew 1912: 388 (1912)	Indonesia, Malaysia	Borneo	unknown	unknown	76239-1	http://www.plantsoftheworldonline.org/taxon/urn:lsid:ipni.org:names:76239-1
Annonaceae	Xylopia	sessiliflora	Xylopia sessiliflora	(Kochummen & Whitmore) D.M.Johnson & N.A.Murray	Xylopia sessiliflora (Kochummen & Whitmore) D.M.Johnson & N.A.Murray	Gard. Bull. Singapore 67: 382 (2015)	Malaysia	Malaya	unknown	unknown	77154193-1	http://www.plantsoftheworldonline.org/taxon/urn:lsid:ipni.org:names:77154193-1
Annonaceae	Xylopia	subdehiscens	Xylopia subdehiscens	(King) J.Sinclair	Xylopia subdehiscens (King) J.Sinclair	Gard. Bull. Singapore 14: 345 (1955)	Malaysia, Thailand	Malaya, Thailand	unknown	unknown	76264-1	http://www.plantsoftheworldonline.org/taxon/urn:lsid:ipni.org:names:76264-1
Annonaceae	Xylopia	sumatrana	Xylopia sumatrana	(Miq.) D.M.Johnson & N.A.Murray	Xylopia sumatrana (Miq.) D.M.Johnson & N.A.Murray	Gard. Bull. Singapore 67: 367 (2015)	Indonesia, Indonesia, Malaysia, Malaysia, Philippines	Borneo, Malaya, Philippines, Sumatera	unknown	unknown	77154189-1	http://www.plantsoftheworldonline.org/taxon/urn:lsid:ipni.org:names:77154189-1
Apiaceae	Centella	asiatica	Centella asiatica	(L.) Urb.	Centella asiatica (L.) Urb.	C.F.P.von Martius &amp; auct. suc. (eds.), Fl. Bras. 11(1): 287 (1879)	Andaman Is., Angola, Armenia, Azerbaijan, Georgia, Australia, Bangladesh, Belize, Benin, Bhutan, India, Botswana, Burkina Faso, Burundi, Cambodia, Cameroon, Cape Verde, Caroline Is., Central African Republic, Chad, Chatham Is., China, Comoros, Cote d'Ivoire, Equatorial Guinea, Eritrea, Ethiopia, Fiji, Gabon, Gambia, Ghana, Guinea, Guinea-Bissau, Gulf of Guinea Is., India, India, Pakistan, Indones…	Andaman Is., Angola, Assam, Bangladesh, Belize, Benin, Borneo, Botswana, Burkina, Burundi, Cabinda, Cambodia, Cameroon, Cape Provinces, Cape Verde, Caprivi Strip, Caroline Is., Central African Repu, Chad, Chatham Is., China North-Central, China South-Central, China Southeast, Comoros, Congo, East Himalaya, Equatorial Guinea, Eritrea, Ethiopia, Fiji, Free State, Gabon, Gambia, Ghana, Guinea, Guine…	Ascension, Chagos Archipelago, Colombia, Cook Is., Marquesas, Niue, Norfolk Is., Seychelles, Society Is., St.Helena, Tristan da Cunha, Tubuai Is., United States	Ascension, Chagos Archipelago, Colombia, Cook Is., Florida, Hawaii, Marquesas, Niue, Norfolk Is., Oregon, Seychelles, Society Is., St.Helena, Tristan da Cunha, Tubuai Is.	1197718-2	http://www.plantsoftheworldonline.org/taxon/urn:lsid:ipni.org:names:1197718-2
Apiaceae	Chaerophyllum	borneense	Chaerophyllum borneense	(Merr.) K.F.Chung	Chaerophyllum borneense (Merr.) K.F.Chung	Syst. Bot. 32: 678 (2007)	Indonesia, Malaysia	Borneo	unknown	unknown	77085233-1	http://www.plantsoftheworldonline.org/taxon/urn:lsid:ipni.org:names:77085233-1
Apiaceae	Oenanthe	javanica	Oenanthe javanica	(Blume) DC.	Oenanthe javanica (Blume) DC.	Prodr. 4: 138 (1830)	Bangladesh, Bhutan, India, Cambodia, China, India, India, Pakistan, Indonesia, Indonesia, East Timor, Indonesia, Malaysia, Indonesia, Papua New Guinea, Japan, Laos, Mongolia, Myanmar, Nansei-shoto, Nepal, North Korea, South Korea, Pakistan, Philippines, Russia, Taiwan, Thailand, Vietnam	Assam, Bangladesh, Borneo, Cambodia, China North-Central, China South-Central, China Southeast, Chita, East Himalaya, Hainan, India, Inner Mongolia, Japan, Jawa, Korea, Kuril Is., Laos, Lesser Sunda Is., Maluku, Manchuria, Mongolia, Myanmar, Nansei-shoto, Nepal, New Guinea, Pakistan, Philippines, Primorye, Sakhalin, Sulawesi, Sumatera, Taiwan, Thailand, Vietnam, West Himalaya	Marshall Is., United Kingdom, United States	Great Britain, Illinois, Marshall Is., Maryland, Missouri	845307-1	http://www.plantsoftheworldonline.org/taxon/urn:lsid:ipni.org:names:845307-1
Apiaceae	Sanicula	elata	Sanicula elata	Buch.-Ham. ex D.Don	Sanicula elata Buch.-Ham. ex D.Don	Prodr. Fl. Nepal.: 183 (1825)	Bhutan, India, Burundi, Cameroon, China, Comoros, Eritrea, Ethiopia, Gulf of Guinea Is., India, India, Pakistan, Indonesia, Indonesia, East Timor, Indonesia, Malaysia, Kenya, Laos, Lesotho, Madagascar, Malawi, Malaysia, Mozambique, Myanmar, Nepal, Pakistan, Philippines, Rwanda, South Africa, Sudan, Swaziland, Tanzania, Uganda, Vietnam, Yemen, Zaire, Zambia, Zimbabwe	Assam, Borneo, Burundi, Cameroon, Cape Provinces, China South-Central, China Southeast, Comoros, East Himalaya, Eritrea, Ethiopia, Free State, Gulf of Guinea Is., India, Jawa, Kenya, KwaZulu-Natal, Laos, Lesotho, Lesser Sunda Is., Madagascar, Malawi, Malaya, Maluku, Mozambique, Myanmar, Nepal, Northern Provinces, Pakistan, Philippines, Rwanda, Sudan, Sulawesi, Sumatera, Swaziland, Tanzania, Tibet…	unknown	unknown	847828-1	http://www.plantsoftheworldonline.org/taxon/urn:lsid:ipni.org:names:847828-1
Apocynaceae	Aganosma	wallichii	Aganosma wallichii	G.Don	Aganosma wallichii G.Don	Gen. Hist. 4: 77 (1837)	Indonesia, Malaysia, Myanmar, Thailand	Jawa, Malaya, Myanmar, Sumatera, Thailand	unknown	unknown	76413-1	http://www.plantsoftheworldonline.org/taxon/urn:lsid:ipni.org:names:76413-1
Apocynaceae	Alstonia	angustifolia	Alstonia angustifolia	Wall. ex A.DC.	Alstonia angustifolia Wall. ex A.DC.	A.P.de Candolle, Prodr. 8: 409 (1844)	Indonesia, Indonesia, Malaysia, Malaysia	Borneo, Malaya, Sumatera	unknown	unknown	105718-3	http://www.plantsoftheworldonline.org/taxon/urn:lsid:ipni.org:names:105718-3
Apocynaceae	Alstonia	angustiloba	Alstonia angustiloba	Miq.	Alstonia angustiloba Miq.	Fl. Ned. Ind. 2: 438 (1857)	Indonesia, Indonesia, Malaysia, Malaysia, Thailand	Borneo, Jawa, Malaya, Sumatera, Thailand	unknown	unknown	76507-1	http://www.plantsoftheworldonline.org/taxon/urn:lsid:ipni.org:names:76507-1
Apocynaceae	Alstonia	iwahigensis	Alstonia iwahigensis	Elmer	Alstonia iwahigensis Elmer	Leafl. Philipp. Bot. 4: 1447 (1912)	Indonesia, Malaysia, Philippines	Borneo, Philippines	unknown	unknown	76543-1	http://www.plantsoftheworldonline.org/taxon/urn:lsid:ipni.org:names:76543-1
Apocynaceae	Alstonia	macrophylla	Alstonia macrophylla	Wall. ex G.Don	Alstonia macrophylla Wall. ex G.Don	Gen. Hist. 4: 78 (1837)	Andaman Is., Cambodia, China, Indonesia, Indonesia, Malaysia, Indonesia, Papua New Guinea, Malaysia, Nicobar Is., Philippines, Sri Lanka, Thailand, Vietnam	Andaman Is., Borneo, Cambodia, China South-Central, China Southeast, Malaya, Maluku, New Guinea, Nicobar Is., Philippines, Sri Lanka, Sumatera, Thailand, Vietnam	Bangladesh, India	Bangladesh, India	76556-1	http://www.plantsoftheworldonline.org/taxon/urn:lsid:ipni.org:names:76556-1
Apocynaceae	Alstonia	penangiana	Alstonia penangiana	Sidiyasa	Alstonia penangiana Sidiyasa	Blumea, Suppl. 11: 162 (1998)	Malaysia	Malaya	unknown	unknown	999779-1	http://www.plantsoftheworldonline.org/taxon/urn:lsid:ipni.org:names:999779-1
Apocynaceae	Alstonia	pneumatophora	Alstonia pneumatophora	Backer ex Den Berger	Alstonia pneumatophora Backer ex Den Berger	Meded. Proefstat. Thee 97: 153 (1926)	Indonesia, Indonesia, Malaysia, Malaysia	Borneo, Malaya, Sulawesi, Sumatera	unknown	unknown	76578-1	http://www.plantsoftheworldonline.org/taxon/urn:lsid:ipni.org:names:76578-1
Apocynaceae	Alstonia	rostrata	Alstonia rostrata	C.E.C.Fisch.	Alstonia rostrata C.E.C.Fisch.	Bull. Misc. Inform. Kew 1929: 315 (1929)	Cambodia, China, Indonesia, Laos, Malaysia, Myanmar, Thailand, Vietnam	Cambodia, China South-Central, Hainan, Laos, Malaya, Myanmar, Sumatera, Thailand, Vietnam	unknown	unknown	76584-1	http://www.plantsoftheworldonline.org/taxon/urn:lsid:ipni.org:names:76584-1
Apocynaceae	Alstonia	scholaris	Alstonia scholaris	(L.) R.Br.	Alstonia scholaris (L.) R.Br.	Asclepiadeae: 64 (1810)	Andaman Is., Australia, Bangladesh, Bhutan, India, Cambodia, China, India, India, Pakistan, Indonesia, Indonesia, East Timor, Indonesia, Malaysia, Indonesia, Papua New Guinea, Laccadive Is., Laos, Malaysia, Myanmar, Nepal, Nicobar Is., Pakistan, Papua New Guinea, Papua New Guinea, Solomon Islands, Philippines, Sri Lanka, Thailand, Vietnam	Andaman Is., Assam, Bangladesh, Bismarck Archipelago, Borneo, Cambodia, China South-Central, China Southeast, East Himalaya, India, Jawa, Laccadive Is., Laos, Lesser Sunda Is., Malaya, Maluku, Myanmar, Nepal, New Guinea, Nicobar Is., Northern Territory, Pakistan, Philippines, Queensland, Solomon Is., Sri Lanka, Sulawesi, Sumatera, Thailand, Vietnam, West Himalaya, Western Australia	Caroline Is., China, Trinidad-Tobago	Caroline Is., Hainan, Trinidad-Tobago	60445977-2	http://www.plantsoftheworldonline.org/taxon/urn:lsid:ipni.org:names:60445977-2
Apocynaceae	Alstonia	spatulata	Alstonia spatulata	Blume	Alstonia spatulata Blume	Bijdr. Fl. Ned. Ind.: 1037 (1826)	Cambodia, Indonesia, Indonesia, Malaysia, Indonesia, Papua New Guinea, Malaysia, Myanmar, Thailand, Vietnam	Borneo, Cambodia, Jawa, Malaya, Myanmar, New Guinea, Sumatera, Thailand, Vietnam	unknown	unknown	76595-1	http://www.plantsoftheworldonline.org/taxon/urn:lsid:ipni.org:names:76595-1
Apocynaceae	Alyxia	angustifolia	Alyxia angustifolia	Ridl.	Alyxia angustifolia Ridl.	J. Fed. Malay States Mus. 6: 161 (1915)	Indonesia, Malaysia, Malaysia, Philippines	Borneo, Malaya, Philippines	unknown	unknown	76614-1	http://www.plantsoftheworldonline.org/taxon/urn:lsid:ipni.org:names:76614-1
Apocynaceae	Alyxia	ganophylla	Alyxia ganophylla	Markgr.	Alyxia ganophylla Markgr.	Bot. Jahrb. Syst. 60: 314 (1926)	Indonesia, Malaysia, Malaysia	Borneo, Malaya	unknown	unknown	76670-1	http://www.plantsoftheworldonline.org/taxon/urn:lsid:ipni.org:names:76670-1
Apocynaceae	Alyxia	mujongensis	Alyxia mujongensis	Markgr.	Alyxia mujongensis Markgr.	Blumea 23: 384 (1977)	Indonesia, Malaysia	Borneo	unknown	unknown	76728-1	http://www.plantsoftheworldonline.org/taxon/urn:lsid:ipni.org:names:76728-1
Apocynaceae	Alyxia	oleifolia	Alyxia oleifolia	King & Gamble	Alyxia oleifolia King & Gamble	J. Asiat. Soc. Bengal, Pt. 2, Nat. Hist. 74: 419 (1908)	Indonesia, Indonesia, Malaysia, Malaysia	Borneo, Malaya, Sumatera	unknown	unknown	76742-1	http://www.plantsoftheworldonline.org/taxon/urn:lsid:ipni.org:names:76742-1
Apocynaceae	Alyxia	palawanensis	Alyxia palawanensis	Markgr.	Alyxia palawanensis Markgr.	Blumea 23: 400 (1977)	Indonesia, Indonesia, Malaysia, Philippines	Borneo, Philippines, Sulawesi	unknown	unknown	76751-1	http://www.plantsoftheworldonline.org/taxon/urn:lsid:ipni.org:names:76751-1
Apocynaceae	Alyxia	pilosa	Alyxia pilosa	Miq.	Alyxia pilosa Miq.	Fl. Ned. Ind. 2: 408 (1856)	Indonesia, Malaysia	Malaya, Sumatera	unknown	unknown	76753-1	http://www.plantsoftheworldonline.org/taxon/urn:lsid:ipni.org:names:76753-1
Apocynaceae	Alyxia	reinwardtii	Alyxia reinwardtii	Blume	Alyxia reinwardtii Blume	Catalogus: 43 (1823)	Andaman Is., Bangladesh, Cambodia, China, Indonesia, Indonesia, East Timor, Indonesia, Malaysia, Laos, Malaysia, Myanmar, Nicobar Is., Philippines, Thailand, Vietnam	Andaman Is., Bangladesh, Borneo, Cambodia, China South-Central, Jawa, Laos, Lesser Sunda Is., Malaya, Myanmar, Nicobar Is., Philippines, Sumatera, Thailand, Vietnam	unknown	unknown	76771-1	http://www.plantsoftheworldonline.org/taxon/urn:lsid:ipni.org:names:76771-1
Apocynaceae	Amphineurion	marginatum	Amphineurion marginatum	(Roxb.) D.J.Middleton	Amphineurion marginatum (Roxb.) D.J.Middleton	Taxon 55: 502 (2006)	Andaman Is., Bangladesh, Bhutan, India, Cambodia, China, India, Indonesia, Indonesia, East Timor, Indonesia, Malaysia, Laos, Malaysia, Myanmar, Nepal, Nicobar Is., Philippines, Thailand, Vietnam	Andaman Is., Assam, Bangladesh, Borneo, Cambodia, China Southeast, East Himalaya, Hainan, India, Jawa, Laos, Lesser Sunda Is., Malaya, Maluku, Myanmar, Nepal, Nicobar Is., Philippines, Sulawesi, Sumatera, Thailand, Vietnam	unknown	unknown	77074602-1	http://www.plantsoftheworldonline.org/taxon/urn:lsid:ipni.org:names:77074602-1
Apocynaceae	Anodendron	axillare	Anodendron axillare	Merr.	Anodendron axillare Merr.	Philipp. J. Sci., C 7: 331 (1912)	Indonesia, Indonesia, Malaysia, Malaysia, Philippines	Borneo, Jawa, Malaya, Philippines, Sumatera	unknown	unknown	77062-1	http://www.plantsoftheworldonline.org/taxon/urn:lsid:ipni.org:names:77062-1
Apocynaceae	Anodendron	borneense	Anodendron borneense	(King & Gamble) D.J.Middleton	Anodendron borneense (King & Gamble) D.J.Middleton	Blumea 41: 46 (1996)	Indonesia, Malaysia, Philippines	Borneo, Philippines	unknown	unknown	989507-1	http://www.plantsoftheworldonline.org/taxon/urn:lsid:ipni.org:names:989507-1
Apocynaceae	Anodendron	candolleanum	Anodendron candolleanum	Wight	Anodendron candolleanum Wight	Icon. Pl. Ind. Orient. 4: t. 1309 (1848)	Indonesia, Indonesia, Malaysia, Malaysia, Philippines, Thailand	Borneo, Jawa, Malaya, Philippines, Sumatera, Thailand	unknown	unknown	77064-1	http://www.plantsoftheworldonline.org/taxon/urn:lsid:ipni.org:names:77064-1
Apocynaceae	Anodendron	coriaceum	Anodendron coriaceum	(Blume) Miq.	Anodendron coriaceum (Blume) Miq.	Fl. Ned. Ind. 2: 455 (1857)	Indonesia, Indonesia, East Timor, Indonesia, Malaysia, Malaysia, Thailand	Borneo, Jawa, Lesser Sunda Is., Malaya, Sumatera, Thailand	unknown	unknown	77065-1	http://www.plantsoftheworldonline.org/taxon/urn:lsid:ipni.org:names:77065-1
Apocynaceae	Anodendron	gracile	Anodendron gracile	(King & Gamble) D.J.Middleton	Anodendron gracile (King & Gamble) D.J.Middleton	Blumea 41: 50 (1996)	Indonesia, Malaysia, Malaysia, Philippines	Borneo, Malaya, Philippines	unknown	unknown	989508-1	http://www.plantsoftheworldonline.org/taxon/urn:lsid:ipni.org:names:989508-1
Apocynaceae	Anodendron	oblongifolium	Anodendron oblongifolium	Hemsl.	Anodendron oblongifolium Hemsl.	Ann. Bot. (Oxford) 5: 504 (1891)	Indonesia, Indonesia, Malaysia, Indonesia, Papua New Guinea, Papua New Guinea, Papua New Guinea, Solomon Islands, Philippines, Vanuatu	Bismarck Archipelago, Borneo, Maluku, New Guinea, Philippines, Solomon Is., Vanuatu	unknown	unknown	77077-1	http://www.plantsoftheworldonline.org/taxon/urn:lsid:ipni.org:names:77077-1
Apocynaceae	Anodendron	parviflorum	Anodendron parviflorum	(Roxb.) I.M.Turner	Anodendron parviflorum (Roxb.) I.M.Turner	Webbia 71: 227 (2016)	Andaman Is., Bangladesh, Cambodia, India, Indonesia, Indonesia, East Timor, Indonesia, Malaysia, Laos, Malaysia, Myanmar, Nicobar Is., Philippines, Sri Lanka, Thailand, Vietnam	Andaman Is., Assam, Bangladesh, Borneo, Cambodia, India, Jawa, Laos, Lesser Sunda Is., Malaya, Maluku, Myanmar, Nicobar Is., Philippines, Sri Lanka, Sulawesi, Sumatera, Thailand, Vietnam	Society Is., Trinidad-Tobago	Society Is., Trinidad-Tobago	77158412-1	http://www.plantsoftheworldonline.org/taxon/urn:lsid:ipni.org:names:77158412-1
Apocynaceae	Anodendron	pauciflorum	Anodendron pauciflorum	Hook.f.	Anodendron pauciflorum Hook.f.	Fl. Brit. India 3: 669 (1882)	Indonesia, Indonesia, Malaysia, Malaysia	Borneo, Malaya, Sumatera	unknown	unknown	77079-1	http://www.plantsoftheworldonline.org/taxon/urn:lsid:ipni.org:names:77079-1
Apocynaceae	Anodendron	tubulosum	Anodendron tubulosum	(Ridl. ex Burkill & M.R.Hend.) D.J.Middleton	Anodendron tubulosum (Ridl. ex Burkill & M.R.Hend.) D.J.Middleton	Blumea 39: 89 (1994)	Indonesia, Malaysia	Malaya, Sumatera	unknown	unknown	979804-1	http://www.plantsoftheworldonline.org/taxon/urn:lsid:ipni.org:names:979804-1
Apocynaceae	Anodendron	wrayi	Anodendron wrayi	King & Gamble	Anodendron wrayi King & Gamble	J. Asiat. Soc. Bengal, Pt. 2, Nat. Hist. 74: 489 (1908)	Malaysia	Malaya	unknown	unknown	77089-1	http://www.plantsoftheworldonline.org/taxon/urn:lsid:ipni.org:names:77089-1
Apocynaceae	Atherandra	acutifolia	Atherandra acutifolia	Decne.	Atherandra acutifolia Decne.	A.P.de Candolle, Prodr. 8: 497 (1844)	Indonesia, Malaysia, Myanmar, Thailand, Vietnam	Jawa, Malaya, Myanmar, Sumatera, Thailand, Vietnam	unknown	unknown	94827-1	http://www.plantsoftheworldonline.org/taxon/urn:lsid:ipni.org:names:94827-1
Apocynaceae	Baharuia	gracilis	Baharuia gracilis	D.J.Middleton	Baharuia gracilis D.J.Middleton	Blumea 40: 445 (1995)	Indonesia, Indonesia, Malaysia	Borneo, Sumatera	unknown	unknown	986036-1	http://www.plantsoftheworldonline.org/taxon/urn:lsid:ipni.org:names:986036-1
Apocynaceae	Beaumontia	multiflora	Beaumontia multiflora	Teijsm. & Binn.	Beaumontia multiflora Teijsm. & Binn.	Natuurk. Tijdschr. Ned.-Indie 4: 395 (1853)	Indonesia, Indonesia, East Timor, Malaysia	Jawa, Lesser Sunda Is., Malaya, Sumatera	Thailand, United States	Hawaii, Thailand	77546-1	http://www.plantsoftheworldonline.org/taxon/urn:lsid:ipni.org:names:77546-1
Apocynaceae	Beaumontia	murtonii	Beaumontia murtonii	Craib	Beaumontia murtonii Craib	Bull. Misc. Inform. Kew 1914: 282 (1914)	Cambodia, China, Laos, Malaysia, Thailand, Vietnam	Cambodia, China South-Central, Laos, Malaya, Thailand, Vietnam	unknown	unknown	77548-1	http://www.plantsoftheworldonline.org/taxon/urn:lsid:ipni.org:names:77548-1
Apocynaceae	Calotropis	gigantea	Calotropis gigantea	(L.) W.T.Aiton	Calotropis gigantea (L.) W.T.Aiton	Hortus Kew. 2: 78 (1811)	Bangladesh, Bhutan, India, Cambodia, China, India, Indonesia, Laccadive Is., Laos, Malaysia, Maldives, Myanmar, Nepal, Sri Lanka, Thailand, Vietnam	Assam, Bangladesh, Cambodia, China South-Central, China Southeast, East Himalaya, Hainan, India, Jawa, Laccadive Is., Laos, Malaya, Maldives, Myanmar, Nepal, Sri Lanka, Sulawesi, Thailand, Vietnam	Andaman Is., Angola, Australia, Colombia, Cuba, Fiji, Gilbert Is., Indonesia, East Timor, Indonesia, Papua New Guinea, Kenya, Marianas, Mozambique, Papua New Guinea, Solomon Islands, Philippines, Phoenix Is., Society Is., Tanzania, Trinidad-Tobago, United States, Venezuela, Venezuelan Antilles, Wake I.	Andaman Is., Angola, Colombia, Cuba, Fiji, Gilbert Is., Hawaii, Kenya, Lesser Sunda Is., Marianas, Mozambique, New Guinea, Northern Territory, Philippines, Phoenix Is., Queensland, Society Is., Solomon Is., Tanzania, Trinidad-Tobago, Venezuela, Venezuelan Antilles, Wake I.	95173-1	http://www.plantsoftheworldonline.org/taxon/urn:lsid:ipni.org:names:95173-1
Apocynaceae	Cerbera	manghas	Cerbera manghas	L.	Cerbera manghas L.	Sp. Pl.: 208 (1753)	Andaman Is., Australia, Bangladesh, Cambodia, Caroline Is., China, Christmas I., Comoros, Fiji, Gilbert Is., India, Indonesia, Indonesia, East Timor, Indonesia, Malaysia, Indonesia, Papua New Guinea, Laos, Madagascar, Malaysia, Marquesas, Marshall Is., Mauritius, Myanmar, Nansei-shoto, Nauru, New Caledonia, Nicobar Is., Papua New Guinea, Papua New Guinea, Solomon Islands, Philippines, Pitcairn Is…	Andaman Is., Bangladesh, Bismarck Archipelago, Borneo, Cambodia, Caroline Is., China Southeast, Christmas I., Comoros, Fiji, Gilbert Is., Hainan, India, Jawa, Laos, Lesser Sunda Is., Madagascar, Malaya, Maluku, Marquesas, Marshall Is., Mauritius, Myanmar, Nansei-shoto, Nauru, New Caledonia, New Guinea, Nicobar Is., Northern Territory, Philippines, Pitcairn Is., Queensland, Samoa, Santa Cruz Is., …	Chagos Archipelago	Chagos Archipelago	77906-1	http://www.plantsoftheworldonline.org/taxon/urn:lsid:ipni.org:names:77906-1
Apocynaceae	Cerbera	odollam	Cerbera odollam	Gaertn.	Cerbera odollam Gaertn.	Fruct. Sem. Pl. 2: 193 (1791)	Andaman Is., Australia, Bangladesh, Cambodia, Caroline Is., Cook Is., India, Indonesia, Indonesia, Malaysia, Malaysia, Marianas, Myanmar, New Caledonia, Nicobar Is., Philippines, Samoa, Society Is., Sri Lanka, Thailand, Tonga, Tubuai Is., Vanuatu, Vietnam	Andaman Is., Bangladesh, Borneo, Cambodia, Caroline Is., Cook Is., India, Jawa, Malaya, Marianas, Myanmar, New Caledonia, Nicobar Is., Philippines, Queensland, Samoa, Society Is., Sri Lanka, Sulawesi, Sumatera, Thailand, Tonga, Tubuai Is., Vanuatu, Vietnam	Trinidad-Tobago	Trinidad-Tobago	77913-1	http://www.plantsoftheworldonline.org/taxon/urn:lsid:ipni.org:names:77913-1
Apocynaceae	Ceropegia	cumingiana	Ceropegia cumingiana	Decne.	Ceropegia cumingiana Decne.	A.P.de Candolle, Prodr. 8: 643 (1844)	Australia, Indonesia, Indonesia, East Timor, Indonesia, Malaysia, Indonesia, Papua New Guinea, Philippines	Borneo, Jawa, Lesser Sunda Is., Maluku, New Guinea, Philippines, Queensland, Sulawesi	unknown	unknown	95532-1	http://www.plantsoftheworldonline.org/taxon/urn:lsid:ipni.org:names:95532-1
Apocynaceae	Ceropegia	langkawiensis	Ceropegia langkawiensis	Rintz	Ceropegia langkawiensis Rintz	Blumea 25: 225 (1979)	Malaysia	Malaya	unknown	unknown	95638-1	http://www.plantsoftheworldonline.org/taxon/urn:lsid:ipni.org:names:95638-1
Apocynaceae	Ceropegia	lucida	Ceropegia lucida	Wall.	Ceropegia lucida Wall.	Pl. Asiat. Rar. 2: 33 (1831)	Bangladesh, Bhutan, India, India, Malaysia, Myanmar, Thailand	Assam, Bangladesh, East Himalaya, Malaya, Myanmar, Thailand	unknown	unknown	95652-1	http://www.plantsoftheworldonline.org/taxon/urn:lsid:ipni.org:names:95652-1
Apocynaceae	Ceropegia	trichantha	Ceropegia trichantha	Hemsl.	Ceropegia trichantha Hemsl.	J. Bot. 23: 286 (1885)	China, Malaysia, Myanmar, Thailand	China Southeast, Hainan, Malaya, Myanmar, Thailand	unknown	unknown	95824-1	http://www.plantsoftheworldonline.org/taxon/urn:lsid:ipni.org:names:95824-1
Apocynaceae	Chilocarpus	beccarianus	Chilocarpus beccarianus	Pierre	Chilocarpus beccarianus Pierre	Bull. Mens. Soc. Linn. Paris, n.s., 1: 101 (1898)	Indonesia, Malaysia	Borneo	unknown	unknown	77961-1	http://www.plantsoftheworldonline.org/taxon/urn:lsid:ipni.org:names:77961-1
Apocynaceae	Chilocarpus	conspicuus	Chilocarpus conspicuus	(Steenis) Markgr.	Chilocarpus conspicuus (Steenis) Markgr.	Blumea 19: 162 (1971)	Indonesia, Malaysia	Borneo	unknown	unknown	77966-1	http://www.plantsoftheworldonline.org/taxon/urn:lsid:ipni.org:names:77966-1
Apocynaceae	Chilocarpus	costatus	Chilocarpus costatus	Miq.	Chilocarpus costatus Miq.	Fl. Ned. Ind. 2: 393 (1857)	Indonesia, Indonesia, Malaysia, Malaysia, Myanmar, Thailand	Borneo, Malaya, Myanmar, Sumatera, Thailand	unknown	unknown	77967-1	http://www.plantsoftheworldonline.org/taxon/urn:lsid:ipni.org:names:77967-1
Apocynaceae	Chilocarpus	decipiens	Chilocarpus decipiens	Hook.f.	Chilocarpus decipiens Hook.f.	Fl. Brit. India 3: 627 (1882)	Indonesia, Malaysia	Malaya, Sumatera	unknown	unknown	77970-1	http://www.plantsoftheworldonline.org/taxon/urn:lsid:ipni.org:names:77970-1
Apocynaceae	Chilocarpus	denudatus	Chilocarpus denudatus	Blume	Chilocarpus denudatus Blume	Bijdr. Fl. Ned. Ind.: 1025 (1826)	Cambodia, India, Indonesia, Indonesia, East Timor, Indonesia, Malaysia, Indonesia, Papua New Guinea, Malaysia, Myanmar, Nicobar Is., Thailand, Vietnam	Borneo, Cambodia, India, Jawa, Lesser Sunda Is., Malaya, Maluku, Myanmar, New Guinea, Nicobar Is., Sulawesi, Sumatera, Thailand, Vietnam	unknown	unknown	77972-1	http://www.plantsoftheworldonline.org/taxon/urn:lsid:ipni.org:names:77972-1
Apocynaceae	Chilocarpus	hirtus	Chilocarpus hirtus	D.J.Middleton	Chilocarpus hirtus D.J.Middleton	Edinburgh J. Bot. 63: 202 (2006)	Indonesia, Indonesia, Malaysia	Borneo, Sumatera	unknown	unknown	77075039-1	http://www.plantsoftheworldonline.org/taxon/urn:lsid:ipni.org:names:77075039-1
Apocynaceae	Chilocarpus	obtusifolius	Chilocarpus obtusifolius	Merr.	Chilocarpus obtusifolius Merr.	Pap. Michigan Acad. Sci. 19: 188 (1933 publ. 1934)	Indonesia, Indonesia, Malaysia, Malaysia	Borneo, Malaya, Sumatera	unknown	unknown	77987-1	http://www.plantsoftheworldonline.org/taxon/urn:lsid:ipni.org:names:77987-1
Apocynaceae	Chilocarpus	pubescens	Chilocarpus pubescens	D.J.Middleton	Chilocarpus pubescens D.J.Middleton	Edinburgh J. Bot. 63: 204 (2006)	Indonesia, Malaysia	Borneo	unknown	unknown	77075040-1	http://www.plantsoftheworldonline.org/taxon/urn:lsid:ipni.org:names:77075040-1
Apocynaceae	Chilocarpus	rostratus	Chilocarpus rostratus	Markgr.	Chilocarpus rostratus Markgr.	Blumea 19: 165 (1971)	Indonesia, Indonesia, Malaysia, Malaysia, Thailand	Borneo, Malaya, Sumatera, Thailand	unknown	unknown	77988-1	http://www.plantsoftheworldonline.org/taxon/urn:lsid:ipni.org:names:77988-1
Apocynaceae	Chilocarpus	sarawakensis	Chilocarpus sarawakensis	D.J.Middleton	Chilocarpus sarawakensis D.J.Middleton	Edinburgh J. Bot. 63: 204 (2006)	Indonesia, Malaysia	Borneo	unknown	unknown	77075041-1	http://www.plantsoftheworldonline.org/taxon/urn:lsid:ipni.org:names:77075041-1
Apocynaceae	Chilocarpus	steenisianus	Chilocarpus steenisianus	Markgr.	Chilocarpus steenisianus Markgr.	Blumea 19: 160 (1971)	Indonesia, Malaysia	Borneo	unknown	unknown	77989-1	http://www.plantsoftheworldonline.org/taxon/urn:lsid:ipni.org:names:77989-1
Apocynaceae	Chilocarpus	suaveolens	Chilocarpus suaveolens	Blume	Chilocarpus suaveolens Blume	Catalogus: 23 (1823)	Indonesia, Indonesia, Malaysia	Borneo, Jawa, Sumatera	unknown	unknown	77990-1	http://www.plantsoftheworldonline.org/taxon/urn:lsid:ipni.org:names:77990-1
Apocynaceae	Chilocarpus	torulosus	Chilocarpus torulosus	(Boerl.) Markgr.	Chilocarpus torulosus (Boerl.) Markgr.	Blumea 19: 162 (1971)	Indonesia, Malaysia	Borneo	unknown	unknown	77991-1	http://www.plantsoftheworldonline.org/taxon/urn:lsid:ipni.org:names:77991-1
Apocynaceae	Chilocarpus	vernicosus	Chilocarpus vernicosus	Blume	Chilocarpus vernicosus Blume	Mus. Bot. 1: 152 (1850)	Indonesia, Indonesia, Malaysia, Malaysia	Borneo, Malaya, Sumatera	unknown	unknown	77993-1	http://www.plantsoftheworldonline.org/taxon/urn:lsid:ipni.org:names:77993-1
Apocynaceae	Chonemorpha	fragrans	Chonemorpha fragrans	(Moon) Alston	Chonemorpha fragrans (Moon) Alston	Ann. Roy. Bot. Gard. (Peradeniya) 11: 203 (1929)	Andaman Is., Bangladesh, Bhutan, India, Cambodia, China, India, India, Pakistan, Indonesia, Indonesia, East Timor, Indonesia, Malaysia, Laos, Malaysia, Myanmar, Nepal, Philippines, Sri Lanka, Thailand, Vietnam	Andaman Is., Assam, Bangladesh, Borneo, Cambodia, China South-Central, China Southeast, East Himalaya, India, Jawa, Laos, Lesser Sunda Is., Malaya, Myanmar, Nepal, Philippines, Sri Lanka, Sulawesi, Sumatera, Thailand, Tibet, Vietnam, West Himalaya	unknown	unknown	78008-1	http://www.plantsoftheworldonline.org/taxon/urn:lsid:ipni.org:names:78008-1
Apocynaceae	Chonemorpha	verrucosa	Chonemorpha verrucosa	(Blume) D.J.Middleton	Chonemorpha verrucosa (Blume) D.J.Middleton	Novon 3: 455 (1993)	Andaman Is., Bangladesh, Bhutan, India, Cambodia, China, India, Indonesia, Indonesia, Malaysia, Laos, Malaysia, Myanmar, Nicobar Is., Thailand, Vietnam	Andaman Is., Assam, Bangladesh, Borneo, Cambodia, China South-Central, China Southeast, East Himalaya, Hainan, Jawa, Laos, Malaya, Myanmar, Nicobar Is., Sumatera, Thailand, Vietnam	unknown	unknown	975383-1	http://www.plantsoftheworldonline.org/taxon/urn:lsid:ipni.org:names:975383-1
Apocynaceae	Cleghornia	malaccensis	Cleghornia malaccensis	(Hook.f.) King & Gamble	Cleghornia malaccensis (Hook.f.) King & Gamble	J. Asiat. Soc. Bengal, Pt. 2, Nat. Hist. 74: 491 (1908)	China, Laos, Malaysia, Thailand, Vietnam	China South-Central, Laos, Malaya, Thailand, Vietnam	unknown	unknown	78041-1	http://www.plantsoftheworldonline.org/taxon/urn:lsid:ipni.org:names:78041-1
Apocynaceae	Cryptolepis	sinensis	Cryptolepis sinensis	(Lour.) Merr.	Cryptolepis sinensis (Lour.) Merr.	Philipp. J. Sci. 15: 254 (1919)	Andaman Is., Bangladesh, Bhutan, India, Cambodia, China, India, Indonesia, Laos, Malaysia, Myanmar, Philippines, Taiwan, Thailand, Vietnam	Andaman Is., Assam, Bangladesh, Cambodia, China South-Central, China Southeast, East Himalaya, Hainan, India, Jawa, Laos, Malaya, Myanmar, Philippines, Taiwan, Thailand, Vietnam	unknown	unknown	95952-1	http://www.plantsoftheworldonline.org/taxon/urn:lsid:ipni.org:names:95952-1
Apocynaceae	Cynanchum	corymbosum	Cynanchum corymbosum	Wight	Cynanchum corymbosum Wight	Contr. Bot. India: 56 (1834)	Bangladesh, Bhutan, India, Cambodia, China, India, Laos, Malaysia, Myanmar, Nicobar Is., Thailand, Vietnam	Assam, Bangladesh, Cambodia, China South-Central, China Southeast, East Himalaya, Laos, Malaya, Myanmar, Nicobar Is., Thailand, Vietnam	unknown	unknown	96123-1	http://www.plantsoftheworldonline.org/taxon/urn:lsid:ipni.org:names:96123-1
Apocynaceae	Cynanchum	loheri	Cynanchum loheri	Schltr.	Cynanchum loheri Schltr.	Fragm. Fl. Philipp. 1: 120 (1904)	Indonesia, Malaysia, Philippines	Borneo, Philippines	unknown	unknown	96346-1	http://www.plantsoftheworldonline.org/taxon/urn:lsid:ipni.org:names:96346-1
Apocynaceae	Cynanchum	ovalifolium	Cynanchum ovalifolium	Wight	Cynanchum ovalifolium Wight	Contr. Bot. India: 57 (1834)	Australia, Indonesia, Indonesia, Malaysia, Indonesia, Papua New Guinea, Malaysia, Philippines, Taiwan, Thailand	Borneo, Jawa, Malaya, Maluku, New Guinea, Philippines, Queensland, Sulawesi, Sumatera, Taiwan, Thailand	unknown	unknown	96461-1	http://www.plantsoftheworldonline.org/taxon/urn:lsid:ipni.org:names:96461-1
Apocynaceae	Cynanchum	pulchellum	Cynanchum pulchellum	(Wall.) Liede & Khanum	Cynanchum pulchellum (Wall.) Liede & Khanum	Taxon 65: 479 (2016)	Bangladesh, Bhutan, India, China, India, Laos, Malaysia, Myanmar, Nepal, Thailand, Vietnam	Assam, Bangladesh, China South-Central, China Southeast, East Himalaya, India, Laos, Malaya, Myanmar, Nepal, Thailand, Vietnam	unknown	unknown	77158562-1	http://www.plantsoftheworldonline.org/taxon/urn:lsid:ipni.org:names:77158562-1
Apocynaceae	Cynanchum	viminale	Cynanchum viminale	(L.) L.	Cynanchum viminale (L.) L.	Mant. Pl. 2: 392 (1771)	Aldabra, Angola, Australia, Benin, Botswana, Burkina Faso, Burundi, Comoros, Djibouti, Equatorial Guinea, Eritrea, Ethiopia, Ghana, India, Kenya, Lesotho, Madagascar, Malawi, Malaysia, Mali, Mozambique, Myanmar, Namibia, New Caledonia, Nigeria, Oman, Pakistan, Philippines, Reunion, Rodrigues, Rwanda, Saudi Arabia, Seychelles, Socotra, Somalia, South Africa, Sri Lanka, Sudan, Swaziland, Tanzania, …	Aldabra, Angola, Benin, Botswana, Burkina, Burundi, Cape Provinces, Comoros, Djibouti, Equatorial Guinea, Eritrea, Ethiopia, Free State, Ghana, India, Kenya, KwaZulu-Natal, Lesotho, Madagascar, Malawi, Malaya, Mali, Mozambique, Myanmar, Namibia, New Caledonia, New South Wales, Nigeria, Northern Provinces, Northern Territory, Oman, Pakistan, Philippines, Queensland, Rodrigues, Rwanda, Reunion, Sau…	unknown	unknown	77120427-1	http://www.plantsoftheworldonline.org/taxon/urn:lsid:ipni.org:names:77120427-1
Apocynaceae	Dischidia	acutifolia	Dischidia acutifolia	Maingay ex Hook.f.	Dischidia acutifolia Maingay ex Hook.f.	Fl. Brit. India 4: 51 (1883)	Indonesia, Indonesia, Malaysia, Indonesia, Papua New Guinea, Laos, Malaysia, Myanmar, Philippines, Thailand, Vietnam	Borneo, Jawa, Laos, Malaya, Maluku, Myanmar, New Guinea, Philippines, Sulawesi, Sumatera, Thailand, Vietnam	unknown	unknown	96885-1	http://www.plantsoftheworldonline.org/taxon/urn:lsid:ipni.org:names:96885-1
Apocynaceae	Dischidia	albida	Dischidia albida	Griff.	Dischidia albida Griff.	Not. Pl. Asiat. 4: 46 (1854)	Indonesia, Indonesia, Malaysia, Malaysia, Myanmar, Thailand	Borneo, Malaya, Myanmar, Sulawesi, Sumatera, Thailand	unknown	unknown	96887-1	http://www.plantsoftheworldonline.org/taxon/urn:lsid:ipni.org:names:96887-1
Apocynaceae	Dischidia	albiflora	Dischidia albiflora	Griff.	Dischidia albiflora Griff.	Not. Pl. Asiat. 4: 47 (1854)	Indonesia, Indonesia, Malaysia, Malaysia	Borneo, Malaya, Sumatera	unknown	unknown	96888-1	http://www.plantsoftheworldonline.org/taxon/urn:lsid:ipni.org:names:96888-1
Apocynaceae	Dischidia	antennifera	Dischidia antennifera	Becc.	Dischidia antennifera Becc.	Malesia 2: 270 (1886)	Indonesia, Malaysia	Borneo	unknown	unknown	96893-1	http://www.plantsoftheworldonline.org/taxon/urn:lsid:ipni.org:names:96893-1
Apocynaceae	Dischidia	asperifolia	Dischidia asperifolia	Schltr.	Dischidia asperifolia Schltr.	Beibl. Bot. Jahrb. Syst. 92: 7 (1908)	Indonesia, Malaysia	Borneo	unknown	unknown	96895-1	http://www.plantsoftheworldonline.org/taxon/urn:lsid:ipni.org:names:96895-1
Apocynaceae	Dischidia	astephana	Dischidia astephana	Scort. ex King & Gamble	Dischidia astephana Scort. ex King & Gamble	J. Asiat. Soc. Bengal, Pt. 2, Nat. Hist. 74: 582 (1908)	Indonesia, Malaysia, Malaysia	Borneo, Malaya	unknown	unknown	96896-1	http://www.plantsoftheworldonline.org/taxon/urn:lsid:ipni.org:names:96896-1
Apocynaceae	Dischidia	bengalensis	Dischidia bengalensis	Colebr.	Dischidia bengalensis Colebr.	Trans. Linn. Soc. London 12: 357 (1818)	Andaman Is., Bangladesh, Bhutan, India, India, Indonesia, Indonesia, Malaysia, Malaysia, Myanmar, Nepal, Nicobar Is., Thailand, Vietnam	Andaman Is., Assam, Bangladesh, Borneo, East Himalaya, Jawa, Malaya, Myanmar, Nepal, Nicobar Is., Sumatera, Thailand, Vietnam	unknown	unknown	96902-1	http://www.plantsoftheworldonline.org/taxon/urn:lsid:ipni.org:names:96902-1
Apocynaceae	Dischidia	bisetulosa	Dischidia bisetulosa	O.Schwartz	Dischidia bisetulosa O.Schwartz	Mitt. Inst. Allg. Bot. Hamburg 7: 259 (1931)	Indonesia, Malaysia	Borneo	unknown	unknown	96903-1	http://www.plantsoftheworldonline.org/taxon/urn:lsid:ipni.org:names:96903-1
Apocynaceae	Dischidia	cochleata	Dischidia cochleata	Blume	Dischidia cochleata Blume	Bijdr. Fl. Ned. Ind.: 1060 (1826)	Indonesia, Indonesia, Malaysia, Malaysia	Borneo, Jawa, Malaya, Sumatera	unknown	unknown	96913-1	http://www.plantsoftheworldonline.org/taxon/urn:lsid:ipni.org:names:96913-1
Apocynaceae	Dischidia	complex	Dischidia complex	Griff.	Dischidia complex Griff.	Not. Pl. Asiat. 4: 50 (1854)	Indonesia, Malaysia, Malaysia	Borneo, Malaya	unknown	unknown	96916-1	http://www.plantsoftheworldonline.org/taxon/urn:lsid:ipni.org:names:96916-1
Apocynaceae	Dischidia	cylindrica	Dischidia cylindrica	W.W.Sm.	Dischidia cylindrica W.W.Sm.	Notes Roy. Bot. Gard. Edinburgh 10: 29 (1917)	Indonesia, Malaysia	Borneo	unknown	unknown	96924-1	http://www.plantsoftheworldonline.org/taxon/urn:lsid:ipni.org:names:96924-1
Apocynaceae	Dischidia	deschampsii	Dischidia deschampsii	King & Gamble	Dischidia deschampsii King & Gamble	J. Asiat. Soc. Bengal, Pt. 2, Nat. Hist. 74: 593 (1908)	Malaysia	Malaya	unknown	unknown	96928-1	http://www.plantsoftheworldonline.org/taxon/urn:lsid:ipni.org:names:96928-1
Apocynaceae	Dischidia	dolichantha	Dischidia dolichantha	Schltr.	Dischidia dolichantha Schltr.	Beibl. Bot. Jahrb. Syst. 92: 8 (1908)	Indonesia, Indonesia, Malaysia, Malaysia	Borneo, Malaya, Sumatera	unknown	unknown	96932-1	http://www.plantsoftheworldonline.org/taxon/urn:lsid:ipni.org:names:96932-1
Apocynaceae	Dischidia	ericiflora	Dischidia ericiflora	Becc.	Dischidia ericiflora Becc.	Malesia 2: 266 (1886)	Indonesia, Malaysia	Borneo	unknown	unknown	96934-1	http://www.plantsoftheworldonline.org/taxon/urn:lsid:ipni.org:names:96934-1
Apocynaceae	Dischidia	fruticulosa	Dischidia fruticulosa	Ridl.	Dischidia fruticulosa Ridl.	J. Straits Branch Roy. Asiat. Soc. 79: 96 (1918)	Malaysia	Malaya	unknown	unknown	96940-1	http://www.plantsoftheworldonline.org/taxon/urn:lsid:ipni.org:names:96940-1
Apocynaceae	Dischidia	hirsuta	Dischidia hirsuta	(Blume) Decne.	Dischidia hirsuta (Blume) Decne.	A.P.de Candolle, Prodr. 8: 632 (1844)	Cambodia, Indonesia, Indonesia, Malaysia, Indonesia, Papua New Guinea, Laos, Malaysia, Myanmar, Papua New Guinea, Papua New Guinea, Solomon Islands, Philippines, Thailand, Vietnam	Bismarck Archipelago, Borneo, Cambodia, Jawa, Laos, Malaya, Myanmar, New Guinea, Philippines, Solomon Is., Sulawesi, Sumatera, Thailand, Vietnam	unknown	unknown	96950-1	http://www.plantsoftheworldonline.org/taxon/urn:lsid:ipni.org:names:96950-1
Apocynaceae	Dischidia	imbricata	Dischidia imbricata	(Blume) Steud.	Dischidia imbricata (Blume) Steud.	Nomencl. Bot., ed. 2, 1: 519 (1840)	Indonesia, Indonesia, Malaysia, Malaysia, Myanmar, Thailand, Vietnam	Borneo, Jawa, Malaya, Myanmar, Sumatera, Thailand, Vietnam	unknown	unknown	96955-1	http://www.plantsoftheworldonline.org/taxon/urn:lsid:ipni.org:names:96955-1
Apocynaceae	Dischidia	kutchinensis	Dischidia kutchinensis	Becc.	Dischidia kutchinensis Becc.	Malesia 2: 266 (1886)	Indonesia, Malaysia	Borneo	unknown	unknown	96965-1	http://www.plantsoftheworldonline.org/taxon/urn:lsid:ipni.org:names:96965-1
Apocynaceae	Dischidia	longe-pedunculata	Dischidia longe-pedunculata	Ridl.	Dischidia longe-pedunculata Ridl.	J. Straits Branch Roy. Asiat. Soc. 61: 32 (1912)	Malaysia	Malaya	unknown	unknown	96977-1	http://www.plantsoftheworldonline.org/taxon/urn:lsid:ipni.org:names:96977-1
Apocynaceae	Dischidia	major	Dischidia major	(Vahl) Merr.	Dischidia major (Vahl) Merr.	Interpr. Herb. Amboin.: 437 (1917)	Andaman Is., Australia, Bangladesh, Cambodia, India, Indonesia, Indonesia, East Timor, Indonesia, Malaysia, Indonesia, Papua New Guinea, Laos, Malaysia, Myanmar, Nicobar Is., Papua New Guinea, Solomon Islands, Philippines, Thailand, Vietnam	Andaman Is., Assam, Bangladesh, Borneo, Cambodia, Jawa, Laos, Lesser Sunda Is., Malaya, Myanmar, New Guinea, Nicobar Is., Philippines, Queensland, Solomon Is., Sulawesi, Sumatera, Thailand, Vietnam	unknown	unknown	96981-1	http://www.plantsoftheworldonline.org/taxon/urn:lsid:ipni.org:names:96981-1
Apocynaceae	Dischidia	meleagridiflora	Dischidia meleagridiflora	O.Schwartz	Dischidia meleagridiflora O.Schwartz	Mitt. Inst. Allg. Bot. Hamburg 7: 260 (1931)	Indonesia, Malaysia	Borneo	unknown	unknown	96984-1	http://www.plantsoftheworldonline.org/taxon/urn:lsid:ipni.org:names:96984-1
Apocynaceae	Dischidia	micrantha	Dischidia micrantha	Becc.	Dischidia micrantha Becc.	Malesia 2: 270 (1886)	Indonesia, Indonesia, Malaysia	Borneo, Sumatera	unknown	unknown	96988-1	http://www.plantsoftheworldonline.org/taxon/urn:lsid:ipni.org:names:96988-1
Apocynaceae	Dischidia	nummularia	Dischidia nummularia	R.Br.	Dischidia nummularia R.Br.	Prodr. Fl. Nov. Holland.: 461 (1810)	Andaman Is., Australia, Bangladesh, Bhutan, India, Cambodia, China, India, Indonesia, Indonesia, East Timor, Indonesia, Malaysia, Indonesia, Papua New Guinea, Laos, Malaysia, Myanmar, Papua New Guinea, Papua New Guinea, Solomon Islands, Philippines, Thailand, Vietnam	Andaman Is., Assam, Bangladesh, Bismarck Archipelago, Borneo, Cambodia, China South-Central, China Southeast, East Himalaya, Hainan, Jawa, Laos, Lesser Sunda Is., Malaya, Maluku, Myanmar, New Guinea, Philippines, Queensland, Solomon Is., Sulawesi, Sumatera, Thailand, Vietnam	unknown	unknown	96997-1	http://www.plantsoftheworldonline.org/taxon/urn:lsid:ipni.org:names:96997-1
Apocynaceae	Dischidia	parvifolia	Dischidia parvifolia	Ridl.	Dischidia parvifolia Ridl.	J. Fed. Malay States Mus. 5: 41 (1914)	Malaysia	Malaya	unknown	unknown	97007-1	http://www.plantsoftheworldonline.org/taxon/urn:lsid:ipni.org:names:97007-1
Apocynaceae	Dischidia	polyphylla	Dischidia polyphylla	Ridl.	Dischidia polyphylla Ridl.	J. Malayan Branch Roy. Asiat. Soc. 1: 78 (1923)	Indonesia, Indonesia, Malaysia	Borneo, Sumatera	unknown	unknown	97014-1	http://www.plantsoftheworldonline.org/taxon/urn:lsid:ipni.org:names:97014-1
Apocynaceae	Dischidia	pubescens	Dischidia pubescens	Ridl.	Dischidia pubescens Ridl.	J. Straits Branch Roy. Asiat. Soc. 57: 71 (1911)	Malaysia	Malaya	unknown	unknown	97018-1	http://www.plantsoftheworldonline.org/taxon/urn:lsid:ipni.org:names:97018-1
Apocynaceae	Dischidia	punctata	Dischidia punctata	(Blume) Decne.	Dischidia punctata (Blume) Decne.	A.P.de Candolle, Prodr. 8: 631 (1844)	Indonesia, Indonesia, East Timor, Indonesia, Malaysia, Malaysia, Philippines, Thailand	Borneo, Jawa, Lesser Sunda Is., Malaya, Philippines, Sumatera, Thailand	unknown	unknown	97023-1	http://www.plantsoftheworldonline.org/taxon/urn:lsid:ipni.org:names:97023-1
Apocynaceae	Dischidia	rhodantha	Dischidia rhodantha	Ridl.	Dischidia rhodantha Ridl.	J. Straits Branch Roy. Asiat. Soc. 79: 97 (1918)	Malaysia	Malaya	unknown	unknown	97030-1	http://www.plantsoftheworldonline.org/taxon/urn:lsid:ipni.org:names:97030-1
Apocynaceae	Dischidia	roseoflavida	Dischidia roseoflavida	Schltr.	Dischidia roseoflavida Schltr.	Beibl. Bot. Jahrb. Syst. 92: 10 (1908)	Indonesia, Malaysia	Borneo	unknown	unknown	97036-1	http://www.plantsoftheworldonline.org/taxon/urn:lsid:ipni.org:names:97036-1
Apocynaceae	Dischidia	scortechinii	Dischidia scortechinii	King & Gamble	Dischidia scortechinii King & Gamble	J. Asiat. Soc. Bengal, Pt. 2, Nat. Hist. 74: 592 (1908)	Malaysia	Malaya	unknown	unknown	97044-1	http://www.plantsoftheworldonline.org/taxon/urn:lsid:ipni.org:names:97044-1
Apocynaceae	Dischidia	squamulosa	Dischidia squamulosa	Becc.	Dischidia squamulosa Becc.	Malesia 2: 266 (1886)	Indonesia, Malaysia	Borneo	unknown	unknown	97054-1	http://www.plantsoftheworldonline.org/taxon/urn:lsid:ipni.org:names:97054-1
Apocynaceae	Dischidia	subulata	Dischidia subulata	Warb.	Dischidia subulata Warb.	Repert. Spec. Nov. Regni Veg. 3: 345 (1907)	Indonesia, Malaysia	Malaya, Sumatera	unknown	unknown	97057-1	http://www.plantsoftheworldonline.org/taxon/urn:lsid:ipni.org:names:97057-1
Apocynaceae	Dischidia	superba	Dischidia superba	Rintz	Dischidia superba Rintz	Blumea 25: 229 (1979)	Malaysia	Malaya	unknown	unknown	97059-1	http://www.plantsoftheworldonline.org/taxon/urn:lsid:ipni.org:names:97059-1
Apocynaceae	Dischidia	tomentella	Dischidia tomentella	Ridl.	Dischidia tomentella Ridl.	J. Straits Branch Roy. Asiat. Soc. 59: 137 (1911)	Malaysia, Thailand	Malaya, Thailand	unknown	unknown	97063-1	http://www.plantsoftheworldonline.org/taxon/urn:lsid:ipni.org:names:97063-1
Apocynaceae	Dischidia	vadosa	Dischidia vadosa	Rintz	Dischidia vadosa Rintz	Blumea 25: 229 (1979)	Malaysia	Malaya	unknown	unknown	97070-1	http://www.plantsoftheworldonline.org/taxon/urn:lsid:ipni.org:names:97070-1
Apocynaceae	Dregea	stellaris	Dregea stellaris	(Ridl.) Ridl.	Dregea stellaris (Ridl.) Ridl.	Fl. Malay Penins. 2: 387 (1923)	Malaysia	Malaya	unknown	unknown	97242-1	http://www.plantsoftheworldonline.org/taxon/urn:lsid:ipni.org:names:97242-1
Apocynaceae	Dyera	costulata	Dyera costulata	(Miq.) Hook.f.	Dyera costulata (Miq.) Hook.f.	J. Linn. Soc., Bot. 19: 293 (1883)	Indonesia, Indonesia, Malaysia, Malaysia, Thailand	Borneo, Malaya, Sumatera, Thailand	unknown	unknown	78323-1	http://www.plantsoftheworldonline.org/taxon/urn:lsid:ipni.org:names:78323-1
Apocynaceae	Dyera	polyphylla	Dyera polyphylla	(Miq.) Steenis	Dyera polyphylla (Miq.) Steenis	Blumea 14: 316 (1967)	Indonesia, Indonesia, Malaysia	Borneo, Sumatera	unknown	unknown	78326-1	http://www.plantsoftheworldonline.org/taxon/urn:lsid:ipni.org:names:78326-1
Apocynaceae	Epigynum	auritum	Epigynum auritum	(C.K.Schneid.) Tsiang & P.T.Li	Epigynum auritum (C.K.Schneid.) Tsiang & P.T.Li	Acta Phytotax. Sin. 11: 397 (1973)	Cambodia, China, India, Laos, Malaysia, Myanmar, Thailand	Assam, Cambodia, China South-Central, Laos, Malaya, Myanmar, Thailand	unknown	unknown	78866-1	http://www.plantsoftheworldonline.org/taxon/urn:lsid:ipni.org:names:78866-1
Apocynaceae	Epigynum	griffithianum	Epigynum griffithianum	Wight	Epigynum griffithianum Wight	Icon. Pl. Ind. Orient. 4: t. 1308 (1848)	Cambodia, India, Laos, Malaysia, Myanmar, Thailand, Vietnam	Cambodia, India, Laos, Malaya, Myanmar, Thailand, Vietnam	unknown	unknown	78872-1	http://www.plantsoftheworldonline.org/taxon/urn:lsid:ipni.org:names:78872-1
Apocynaceae	Epigynum	ridleyi	Epigynum ridleyi	King & Gamble	Epigynum ridleyi King & Gamble	J. Asiat. Soc. Bengal, Pt. 2, Nat. Hist. 74: 502 (1908)	Indonesia, Indonesia, Malaysia, Malaysia	Borneo, Malaya, Sumatera	unknown	unknown	78879-1	http://www.plantsoftheworldonline.org/taxon/urn:lsid:ipni.org:names:78879-1
Apocynaceae	Eucorymbia	alba	Eucorymbia alba	Stapf	Eucorymbia alba Stapf	Hooker&#x27;s Icon. Pl. 28: t. 2764 (1905)	Indonesia, Indonesia, Malaysia, Malaysia	Borneo, Malaya, Sumatera	unknown	unknown	78988-1	http://www.plantsoftheworldonline.org/taxon/urn:lsid:ipni.org:names:78988-1
Apocynaceae	Finlaysonia	curtisii	Finlaysonia curtisii	(King & Gamble) Venter	Finlaysonia curtisii (King & Gamble) Venter	Ann. Missouri Bot. Gard. 88: 565 (2001)	Malaysia, Thailand	Malaya, Thailand	unknown	unknown	20003291-1	http://www.plantsoftheworldonline.org/taxon/urn:lsid:ipni.org:names:20003291-1
Apocynaceae	Finlaysonia	insularum	Finlaysonia insularum	(King & Gamble) Venter	Finlaysonia insularum (King & Gamble) Venter	Ann. Missouri Bot. Gard. 88: 565 (2001)	Laos, Malaysia, Thailand	Laos, Malaya, Thailand	unknown	unknown	20003293-1	http://www.plantsoftheworldonline.org/taxon/urn:lsid:ipni.org:names:20003293-1
Apocynaceae	Finlaysonia	lanuginosa	Finlaysonia lanuginosa	(Ridl.) Venter	Finlaysonia lanuginosa (Ridl.) Venter	Ann. Missouri Bot. Gard. 88: 565 (2001)	Malaysia, Thailand	Malaya, Thailand	unknown	unknown	20003292-1	http://www.plantsoftheworldonline.org/taxon/urn:lsid:ipni.org:names:20003292-1
Apocynaceae	Finlaysonia	obovata	Finlaysonia obovata	Wall.	Finlaysonia obovata Wall.	Pl. Asiat. Rar. 2: 48 (1831)	Andaman Is., Australia, Bangladesh, Caroline Is., India, Indonesia, Indonesia, East Timor, Malaysia, Myanmar, Nicobar Is., Philippines, Thailand, Vietnam	Andaman Is., Bangladesh, Caroline Is., India, Jawa, Lesser Sunda Is., Malaya, Maluku, Myanmar, Nicobar Is., Northern Territory, Philippines, Queensland, Thailand, Vietnam	unknown	unknown	97395-1	http://www.plantsoftheworldonline.org/taxon/urn:lsid:ipni.org:names:97395-1
Apocynaceae	Genianthus	crassifolius	Genianthus crassifolius	(Wight) Hook.f.	Genianthus crassifolius (Wight) Hook.f.	Fl. Brit. India 4: 16 (1883)	Bangladesh, Bhutan, India, Indonesia, Indonesia, Malaysia, Malaysia, Myanmar, Thailand	Bangladesh, Borneo, East Himalaya, Jawa, Malaya, Myanmar, Sumatera, Thailand	unknown	unknown	97514-1	http://www.plantsoftheworldonline.org/taxon/urn:lsid:ipni.org:names:97514-1
Apocynaceae	Genianthus	ellipticus	Genianthus ellipticus	(Blume) Bakh.f.	Genianthus ellipticus (Blume) Bakh.f.	C.A.Backer, Bekn. Fl. Java 8a(173): 26 (1949)	Indonesia, Indonesia, Malaysia, Philippines	Borneo, Jawa, Philippines, Sulawesi	unknown	unknown	97516-1	http://www.plantsoftheworldonline.org/taxon/urn:lsid:ipni.org:names:97516-1
Apocynaceae	Genianthus	maingayi	Genianthus maingayi	Hook.f.	Genianthus maingayi Hook.f.	Fl. Brit. India 4: 16 (1883)	Indonesia, Indonesia, Malaysia, Malaysia	Borneo, Malaya, Sumatera	unknown	unknown	97519-1	http://www.plantsoftheworldonline.org/taxon/urn:lsid:ipni.org:names:97519-1
Apocynaceae	Genianthus	ridleyi	Genianthus ridleyi	King & Gamble	Genianthus ridleyi King & Gamble	J. Asiat. Soc. Bengal, Pt. 2, Nat. Hist. 74: 526 (1908)	Malaysia	Malaya	unknown	unknown	97521-1	http://www.plantsoftheworldonline.org/taxon/urn:lsid:ipni.org:names:97521-1
Apocynaceae	Genianthus	rufovelutinus	Genianthus rufovelutinus	King & Gamble	Genianthus rufovelutinus King & Gamble	J. Asiat. Soc. Bengal, Pt. 2, Nat. Hist. 74: 526 (1908)	Malaysia	Malaya	unknown	unknown	97522-1	http://www.plantsoftheworldonline.org/taxon/urn:lsid:ipni.org:names:97522-1
Apocynaceae	Genianthus	subpeltatus	Genianthus subpeltatus	Klack.	Genianthus subpeltatus Klack.	Bot. Jahrb. Syst. 117: 464 (1995)	Malaysia	Malaya	unknown	unknown	986383-1	http://www.plantsoftheworldonline.org/taxon/urn:lsid:ipni.org:names:986383-1
Apocynaceae	Genianthus	valvatus	Genianthus valvatus	Klack.	Genianthus valvatus Klack.	Bot. Jahrb. Syst. 117: 442 (1995)	Indonesia, Malaysia	Borneo	unknown	unknown	986379-1	http://www.plantsoftheworldonline.org/taxon/urn:lsid:ipni.org:names:986379-1
Apocynaceae	Gongronema	bracteolatum	Gongronema bracteolatum	King & Gamble	Gongronema bracteolatum King & Gamble	J. Asiat. Soc. Bengal, Pt. 2, Nat. Hist. 74: 543 (1908)	Malaysia	Malaya	unknown	unknown	97732-1	http://www.plantsoftheworldonline.org/taxon/urn:lsid:ipni.org:names:97732-1
Apocynaceae	Gongronema	curtisii	Gongronema curtisii	King & Gamble	Gongronema curtisii King & Gamble	J. Asiat. Soc. Bengal, Pt. 2, Nat. Hist. 74: 542 (1908)	Malaysia	Malaya	unknown	unknown	97734-1	http://www.plantsoftheworldonline.org/taxon/urn:lsid:ipni.org:names:97734-1
Apocynaceae	Gongronema	wallichii	Gongronema wallichii	(Wight) Decne.	Gongronema wallichii (Wight) Decne.	A.P.de Candolle, Prodr. 8: 624 (1844)	Indonesia, Malaysia, Malaysia, Nepal	Borneo, Malaya, Nepal	unknown	unknown	97751-1	http://www.plantsoftheworldonline.org/taxon/urn:lsid:ipni.org:names:97751-1
Apocynaceae	Gongronema	wrayi	Gongronema wrayi	King & Gamble	Gongronema wrayi King & Gamble	J. Asiat. Soc. Bengal, Pt. 2, Nat. Hist. 74: 543 (1908)	Malaysia	Malaya	unknown	unknown	97753-1	http://www.plantsoftheworldonline.org/taxon/urn:lsid:ipni.org:names:97753-1
Apocynaceae	Gymnanthera	oblonga	Gymnanthera oblonga	(Burm.f.) P.S.Green	Gymnanthera oblonga (Burm.f.) P.S.Green	Kew Bull. 47: 333 (1992)	Australia, Cambodia, China, Indonesia, Indonesia, Malaysia, Indonesia, Papua New Guinea, Malaysia, Philippines, Thailand, Vietnam	Borneo, Cambodia, China Southeast, Hainan, Jawa, Malaya, New Guinea, Northern Territory, Philippines, Queensland, Thailand, Vietnam, Western Australia	unknown	unknown	963848-1	http://www.plantsoftheworldonline.org/taxon/urn:lsid:ipni.org:names:963848-1
Apocynaceae	Gymnema	acuminatum	Gymnema acuminatum	Wall.	Gymnema acuminatum Wall.	Tent. Fl. Napal.: 50 (1826)	Bangladesh, Cambodia, India, Malaysia, Myanmar, Thailand, Vietnam	Assam, Bangladesh, Cambodia, Malaya, Myanmar, Thailand, Vietnam	unknown	unknown	98142-1	http://www.plantsoftheworldonline.org/taxon/urn:lsid:ipni.org:names:98142-1
Apocynaceae	Gymnema	dissitiflorum	Gymnema dissitiflorum	Ridl.	Gymnema dissitiflorum Ridl.	J. Straits Branch Roy. Asiat. Soc. 61: 29 (1912)	Malaysia	Malaya	unknown	unknown	98159-1	http://www.plantsoftheworldonline.org/taxon/urn:lsid:ipni.org:names:98159-1
Apocynaceae	Gymnema	hirtum	Gymnema hirtum	Ridl.	Gymnema hirtum Ridl.	J. Straits Branch Roy. Asiat. Soc. 61: 29 (1912)	Malaysia	Malaya	unknown	unknown	98174-1	http://www.plantsoftheworldonline.org/taxon/urn:lsid:ipni.org:names:98174-1
Apocynaceae	Gymnema	inodorum	Gymnema inodorum	(Lour.) Decne.	Gymnema inodorum (Lour.) Decne.	A.P.de Candolle, Prodr. 8: 551 (1844)	Andaman Is., Bangladesh, Bhutan, India, China, India, India, Pakistan, Indonesia, Indonesia, Malaysia, Malaysia, Myanmar, Nepal, Philippines, Thailand, Vietnam	Andaman Is., Assam, Bangladesh, Borneo, China South-Central, China Southeast, East Himalaya, Hainan, India, Jawa, Malaya, Myanmar, Nepal, Philippines, Thailand, Vietnam, West Himalaya	unknown	unknown	98176-1	http://www.plantsoftheworldonline.org/taxon/urn:lsid:ipni.org:names:98176-1
Apocynaceae	Gymnema	lactiferum	Gymnema lactiferum	(L.) R.Br. ex Schult.	Gymnema lactiferum (L.) R.Br. ex Schult.	J.J.Roemer &amp; J.A.Schultes, Syst. Veg. ed. 15[bis]. 6: 57 (1820)	India, Indonesia, Indonesia, Malaysia, Malaysia, Myanmar, Sri Lanka	Assam, Borneo, India, Malaya, Myanmar, Sri Lanka, Sumatera	unknown	unknown	77242125-1	http://www.plantsoftheworldonline.org/taxon/urn:lsid:ipni.org:names:77242125-1
Apocynaceae	Gymnema	maingayi	Gymnema maingayi	Hook.f.	Gymnema maingayi Hook.f.	Fl. Brit. India 4: 31 (1883)	Malaysia, Myanmar, Thailand	Malaya, Myanmar, Thailand	unknown	unknown	98190-1	http://www.plantsoftheworldonline.org/taxon/urn:lsid:ipni.org:names:98190-1
Apocynaceae	Gymnema	sylvestre	Gymnema sylvestre	(Retz.) R.Br. ex Sm.	Gymnema sylvestre (Retz.) R.Br. ex Sm.	A.Rees, Cycl. 17: n.? 4 (1811)	Angola, Australia, Bangladesh, Benin, Botswana, Burkina Faso, Burundi, Cambodia, Cameroon, Central African Republic, Chad, China, Comoros, Cote d'Ivoire, Eritrea, Ethiopia, Gabon, Ghana, Guinea, Guinea-Bissau, India, Kenya, Laos, Madagascar, Malawi, Malaysia, Mali, Mauritania, Mozambique, Namibia, Nansei-shoto, Niger, Nigeria, Republic of Congo, Rwanda, Saudi Arabia, Senegal, South Africa, Sri La…	Angola, Assam, Bangladesh, Benin, Botswana, Burkina, Burundi, Cambodia, Cameroon, Cape Provinces, Caprivi Strip, Central African Repu, Chad, China South-Central, China Southeast, Comoros, Congo, Eritrea, Ethiopia, Gabon, Ghana, Guinea, Guinea-Bissau, Hainan, India, Ivory Coast, Kenya, KwaZulu-Natal, Laos, Madagascar, Malawi, Malaya, Mali, Mauritania, Mozambique, Namibia, Nansei-shoto, Niger, Nige…	unknown	unknown	60454719-2	http://www.plantsoftheworldonline.org/taxon/urn:lsid:ipni.org:names:60454719-2
Apocynaceae	Hemidesmus	indicus	Hemidesmus indicus	(L.) R.Br.	Hemidesmus indicus (L.) R.Br.	W.T.Aiton, Hortus Kew., ed. 2, 2: 75 (1811)	Bangladesh, Bhutan, India, Cambodia, India, Laos, Malaysia, Myanmar, Pakistan, Sri Lanka, Vietnam	Assam, Bangladesh, Cambodia, East Himalaya, India, Laos, Malaya, Myanmar, Pakistan, Sri Lanka, Vietnam	unknown	unknown	60443873-2	http://www.plantsoftheworldonline.org/taxon/urn:lsid:ipni.org:names:60443873-2
Apocynaceae	Heterostemma	acuminatum	Heterostemma acuminatum	Decne.	Heterostemma acuminatum Decne.	Ann. Sci. Nat., Bot., ser. 2, 9: 268 (1838)	Australia, Indonesia, Indonesia, East Timor, Indonesia, Malaysia, Indonesia, Papua New Guinea, Vietnam	Borneo, Jawa, Lesser Sunda Is., New Guinea, Queensland, Vietnam	unknown	unknown	98273-1	http://www.plantsoftheworldonline.org/taxon/urn:lsid:ipni.org:names:98273-1
Apocynaceae	Heterostemma	fimbriatum	Heterostemma fimbriatum	King & Gamble	Heterostemma fimbriatum King & Gamble	J. Asiat. Soc. Bengal, Pt. 2, Nat. Hist. 74: 558 (1908)	Malaysia	Malaya	unknown	unknown	98283-1	http://www.plantsoftheworldonline.org/taxon/urn:lsid:ipni.org:names:98283-1
Apocynaceae	Heterostemma	piperifolium	Heterostemma piperifolium	King & Gamble	Heterostemma piperifolium King & Gamble	J. Asiat. Soc. Bengal, Pt. 2, Nat. Hist. 74: 557 (1908)	Cambodia, Malaysia, Thailand, Vietnam	Cambodia, Malaya, Thailand, Vietnam	unknown	unknown	98296-1	http://www.plantsoftheworldonline.org/taxon/urn:lsid:ipni.org:names:98296-1
Apocynaceae	Holarrhena	curtisii	Holarrhena curtisii	King & Gamble	Holarrhena curtisii King & Gamble	J. Asiat. Soc. Bengal, Pt. 2, Nat. Hist. 74: 446 (1908)	Cambodia, Laos, Malaysia, Thailand, Vietnam	Cambodia, Laos, Malaya, Thailand, Vietnam	unknown	unknown	79297-1	http://www.plantsoftheworldonline.org/taxon/urn:lsid:ipni.org:names:79297-1
Apocynaceae	Hoya	acicularis	Hoya acicularis	T.Green & Kloppenb.	Hoya acicularis T.Green & Kloppenb.	Fraterna 15(4): 7 (2003)	Indonesia, Malaysia	Borneo	unknown	unknown	20009791-1	http://www.plantsoftheworldonline.org/taxon/urn:lsid:ipni.org:names:20009791-1
Apocynaceae	Hoya	aeschynanthoides	Hoya aeschynanthoides	Schltr.	Hoya aeschynanthoides Schltr.	Beibl. Bot. Jahrb. Syst. 92: 13 (1908)	Indonesia, Malaysia	Borneo	unknown	unknown	98362-1	http://www.plantsoftheworldonline.org/taxon/urn:lsid:ipni.org:names:98362-1
Apocynaceae	Hoya	australis	Hoya australis	R.Br. ex J.Traill	Hoya australis R.Br. ex J.Traill	Trans. Hort. Soc. London 7: 28 (1830)	Australia, Fiji, Indonesia, Malaysia, Indonesia, Papua New Guinea, Papua New Guinea, Solomon Islands, Samoa, Tonga, Vanuatu, Wallis-Futuna Is.	Borneo, Fiji, New Guinea, New South Wales, Northern Territory, Queensland, Samoa, Solomon Is., Tonga, Vanuatu, Wallis-Futuna Is., Western Australia	Cuba, Leeward Is., Puerto Rico, Society Is.	Cuba, Leeward Is., Puerto Rico, Society Is.	98382-1	http://www.plantsoftheworldonline.org/taxon/urn:lsid:ipni.org:names:98382-1
Apocynaceae	Hoya	bakoensis	Hoya bakoensis	Rodda	Hoya bakoensis Rodda	PhytoKeys 53: 88 (2015)	Indonesia, Malaysia	Borneo	unknown	unknown	77148381-1	http://www.plantsoftheworldonline.org/taxon/urn:lsid:ipni.org:names:77148381-1
Apocynaceae	Hoya	bauensis	Hoya bauensis	T.Green	Hoya bauensis T.Green	Asklepios 127: 63 (2021)	Indonesia, Malaysia	Borneo	unknown	unknown	77218440-1	http://www.plantsoftheworldonline.org/taxon/urn:lsid:ipni.org:names:77218440-1
Apocynaceae	Hoya	beccarii	Hoya beccarii	Rodda & Simonsson	Hoya beccarii Rodda & Simonsson	Webbia 68: 13 (2013)	Indonesia, Indonesia, Malaysia, Malaysia	Borneo, Jawa, Malaya, Sumatera	unknown	unknown	77136066-1	http://www.plantsoftheworldonline.org/taxon/urn:lsid:ipni.org:names:77136066-1
Apocynaceae	Hoya	benchaii	Hoya benchaii	Gavrus, A.Lamb, Emoi & Gokusing	Hoya benchaii Gavrus, A.Lamb, Emoi & Gokusing	Sandakania 19: 18 (2014)	Indonesia, Malaysia	Borneo	unknown	unknown	77146274-1	http://www.plantsoftheworldonline.org/taxon/urn:lsid:ipni.org:names:77146274-1
Apocynaceae	Hoya	borneoensis	Hoya borneoensis	Kloppenb.	Hoya borneoensis Kloppenb.	Hoya New 8(3): 10 (2018)	Indonesia, Malaysia	Borneo	unknown	unknown	77190715-1	http://www.plantsoftheworldonline.org/taxon/urn:lsid:ipni.org:names:77190715-1
Apocynaceae	Hoya	callistophylla	Hoya callistophylla	T.Green	Hoya callistophylla T.Green	Fraterna 13(4): 2 (2000)	Indonesia, Malaysia	Borneo	unknown	unknown	20005842-1	http://www.plantsoftheworldonline.org/taxon/urn:lsid:ipni.org:names:20005842-1
Apocynaceae	Hoya	campanulata	Hoya campanulata	Blume	Hoya campanulata Blume	Bijdr. Fl. Ned. Ind.: 1064 (1827)	Indonesia, Indonesia, Malaysia, Malaysia	Borneo, Jawa, Malaya, Sumatera	unknown	unknown	98404-1	http://www.plantsoftheworldonline.org/taxon/urn:lsid:ipni.org:names:98404-1
Apocynaceae	Hoya	caudata	Hoya caudata	Hook.f.	Hoya caudata Hook.f.	Fl. Brit. India 4: 60 (1883)	Indonesia, Indonesia, Malaysia, Malaysia, Thailand	Borneo, Malaya, Sumatera, Thailand	unknown	unknown	98409-1	http://www.plantsoftheworldonline.org/taxon/urn:lsid:ipni.org:names:98409-1
Apocynaceae	Hoya	chewiorum	Hoya chewiorum	A.Lamb, Gavrus, Emoi & Gokusing	Hoya chewiorum A.Lamb, Gavrus, Emoi & Gokusing	Sandakania 19: 25 (2014)	Indonesia, Malaysia	Borneo	unknown	unknown	77146275-1	http://www.plantsoftheworldonline.org/taxon/urn:lsid:ipni.org:names:77146275-1
Apocynaceae	Hoya	clemensiorum	Hoya clemensiorum	T.Green	Hoya clemensiorum T.Green	Fraterna 14(3): 12 (2001)	Indonesia, Malaysia	Borneo	unknown	unknown	20005847-1	http://www.plantsoftheworldonline.org/taxon/urn:lsid:ipni.org:names:20005847-1
Apocynaceae	Hoya	coriacea	Hoya coriacea	Blume	Hoya coriacea Blume	Bijdr. Fl. Ned. Ind.: 1061 (1827)	Indonesia, Indonesia, Malaysia, Malaysia, Philippines, Thailand	Borneo, Jawa, Malaya, Maluku, Philippines, Sumatera, Thailand	unknown	unknown	98425-1	http://www.plantsoftheworldonline.org/taxon/urn:lsid:ipni.org:names:98425-1
Apocynaceae	Hoya	corneri	Hoya corneri	Rodda & S.Rahayu	Hoya corneri Rodda & S.Rahayu	Phytotaxa 383: 256 (2018)	Indonesia, Malaysia, Malaysia, Thailand	Borneo, Malaya, Thailand	unknown	unknown	77192602-1	http://www.plantsoftheworldonline.org/taxon/urn:lsid:ipni.org:names:77192602-1
Apocynaceae	Hoya	coronaria	Hoya coronaria	Blume	Hoya coronaria Blume	Bijdr. Fl. Ned. Ind.: 1063 (1827)	Indonesia, Indonesia, Malaysia, Malaysia, Philippines, Thailand	Borneo, Jawa, Malaya, Philippines, Sulawesi, Sumatera, Thailand	unknown	unknown	98429-1	http://www.plantsoftheworldonline.org/taxon/urn:lsid:ipni.org:names:98429-1
Apocynaceae	Hoya	corymbosa	Hoya corymbosa	Rodda & Simonsson	Hoya corymbosa Rodda & Simonsson	Syst. Bot. 38: 1126 (2013 publ. 2014)	Indonesia, Malaysia	Borneo	unknown	unknown	77136065-1	http://www.plantsoftheworldonline.org/taxon/urn:lsid:ipni.org:names:77136065-1
Apocynaceae	Hoya	cumingiana	Hoya cumingiana	Decne.	Hoya cumingiana Decne.	A.P.de Candolle, Prodr. 8: 636 (1844)	Indonesia, Indonesia, Malaysia, Philippines	Borneo, Jawa, Philippines	unknown	unknown	98435-1	http://www.plantsoftheworldonline.org/taxon/urn:lsid:ipni.org:names:98435-1
Apocynaceae	Hoya	curtisii	Hoya curtisii	King & Gamble	Hoya curtisii King & Gamble	J. Asiat. Soc. Bengal, Pt. 2, Nat. Hist. 74: 563 (1908)	Indonesia, Malaysia, Malaysia, Philippines, Thailand	Borneo, Malaya, Philippines, Thailand	unknown	unknown	98437-1	http://www.plantsoftheworldonline.org/taxon/urn:lsid:ipni.org:names:98437-1
Apocynaceae	Hoya	danumensis	Hoya danumensis	Rodda & Nyhuus	Hoya danumensis Rodda & Nyhuus	Webbia 64: 164 (2009)	Indonesia, Indonesia, Malaysia	Borneo, Sumatera	unknown	unknown	77103879-1	http://www.plantsoftheworldonline.org/taxon/urn:lsid:ipni.org:names:77103879-1
Apocynaceae	Hoya	devogelii	Hoya devogelii	Rodda & Simonsson	Hoya devogelii Rodda & Simonsson	Webbia 66: 35 (2011)	Indonesia, Malaysia	Borneo	unknown	unknown	77113159-1	http://www.plantsoftheworldonline.org/taxon/urn:lsid:ipni.org:names:77113159-1
Apocynaceae	Hoya	diversifolia	Hoya diversifolia	Blume	Hoya diversifolia Blume	Bijdr. Fl. Ned. Ind.: 1064 (1827)	Andaman Is., Cambodia, China, Indonesia, Indonesia, East Timor, Indonesia, Malaysia, Laos, Malaysia, Myanmar, Philippines, Thailand, Vietnam	Andaman Is., Borneo, Cambodia, Hainan, Jawa, Laos, Lesser Sunda Is., Malaya, Myanmar, Philippines, Sulawesi, Sumatera, Thailand, Vietnam	unknown	unknown	98446-1	http://www.plantsoftheworldonline.org/taxon/urn:lsid:ipni.org:names:98446-1
Apocynaceae	Hoya	elliptica	Hoya elliptica	Hook.f.	Hoya elliptica Hook.f.	Fl. Brit. India 4: 58 (1883)	Indonesia, Indonesia, Malaysia, Malaysia, Thailand	Borneo, Malaya, Sumatera, Thailand	unknown	unknown	98453-1	http://www.plantsoftheworldonline.org/taxon/urn:lsid:ipni.org:names:98453-1
Apocynaceae	Hoya	elmeri	Hoya elmeri	Merr.	Hoya elmeri Merr.	Univ. Calif. Publ. Bot. 15: 258 (1929)	Indonesia, Malaysia, Philippines	Borneo, Philippines	unknown	unknown	98454-1	http://www.plantsoftheworldonline.org/taxon/urn:lsid:ipni.org:names:98454-1
Apocynaceae	Hoya	endauensis	Hoya endauensis	Kiew	Hoya endauensis Kiew	Malayan Nat. J. 42: 261 (1989)	Malaysia	Malaya	unknown	unknown	957969-1	http://www.plantsoftheworldonline.org/taxon/urn:lsid:ipni.org:names:957969-1
Apocynaceae	Hoya	erythrina	Hoya erythrina	Rintz	Hoya erythrina Rintz	Malayan Nat. J. 30: 501 (1978)	Malaysia, Vietnam	Malaya, Vietnam	unknown	unknown	98457-1	http://www.plantsoftheworldonline.org/taxon/urn:lsid:ipni.org:names:98457-1
Apocynaceae	Hoya	fauziana	Hoya fauziana	Rodda, Simonsson & A.Lamb	Hoya fauziana Rodda, Simonsson & A.Lamb	Webbia 70: 207 (2015)	Indonesia, Malaysia	Borneo	unknown	unknown	77152091-1	http://www.plantsoftheworldonline.org/taxon/urn:lsid:ipni.org:names:77152091-1
Apocynaceae	Hoya	finlaysonii	Hoya finlaysonii	Wight	Hoya finlaysonii Wight	Contr. Bot. India: 38 (1834)	Indonesia, Indonesia, Malaysia, Malaysia, Thailand	Borneo, Malaya, Sumatera, Thailand	unknown	unknown	98465-1	http://www.plantsoftheworldonline.org/taxon/urn:lsid:ipni.org:names:98465-1
Apocynaceae	Hoya	forbesii	Hoya forbesii	King & Gamble	Hoya forbesii King & Gamble	J. Asiat. Soc. Bengal, Pt. 2, Nat. Hist. 74: 574 (1908)	Indonesia, Indonesia, Malaysia, Malaysia	Borneo, Malaya, Sumatera	unknown	unknown	98470-1	http://www.plantsoftheworldonline.org/taxon/urn:lsid:ipni.org:names:98470-1
Apocynaceae	Hoya	fraterna	Hoya fraterna	Blume	Hoya fraterna Blume	Rumphia 4: 32 (1849)	Indonesia, Indonesia, Malaysia	Borneo, Jawa	unknown	unknown	98472-1	http://www.plantsoftheworldonline.org/taxon/urn:lsid:ipni.org:names:98472-1
Apocynaceae	Hoya	gildingii	Hoya gildingii	Kloppenb.	Hoya gildingii Kloppenb.	Fraterna 15(1): 10 (2002)	Indonesia, Malaysia	Borneo	unknown	unknown	20005853-1	http://www.plantsoftheworldonline.org/taxon/urn:lsid:ipni.org:names:20005853-1
Apocynaceae	Hoya	glabra	Hoya glabra	Schltr.	Hoya glabra Schltr.	Beibl. Bot. Jahrb. Syst. 92: 14 (1908)	Indonesia, Indonesia, Malaysia	Borneo, Sumatera	unknown	unknown	98477-1	http://www.plantsoftheworldonline.org/taxon/urn:lsid:ipni.org:names:98477-1
Apocynaceae	Hoya	hamiltoniorum	Hoya hamiltoniorum	A.Lamb, Gavrus, Emoi & Gokusing	Hoya hamiltoniorum A.Lamb, Gavrus, Emoi & Gokusing	Sandakania 19: 32 (2014)	Indonesia, Malaysia	Borneo	unknown	unknown	77146276-1	http://www.plantsoftheworldonline.org/taxon/urn:lsid:ipni.org:names:77146276-1
Apocynaceae	Hoya	ignorata	Hoya ignorata	T.B.Tran, Rodda, Simonsson & Joongku Lee	Hoya ignorata T.B.Tran, Rodda, Simonsson & Joongku Lee	Novon 21: 509 (2011)	Indonesia, Malaysia, Malaysia, Thailand, Vietnam	Borneo, Malaya, Thailand, Vietnam	unknown	unknown	77119512-1	http://www.plantsoftheworldonline.org/taxon/urn:lsid:ipni.org:names:77119512-1
Apocynaceae	Hoya	imperialis	Hoya imperialis	Lindl.	Hoya imperialis Lindl.	Edwards&#x27;s Bot. Reg. 32: t. 68 (1846)	Indonesia, Indonesia, Malaysia, Malaysia, Philippines, Thailand	Borneo, Jawa, Malaya, Philippines, Sumatera, Thailand	unknown	unknown	98502-1	http://www.plantsoftheworldonline.org/taxon/urn:lsid:ipni.org:names:98502-1
Apocynaceae	Hoya	insularis	Hoya insularis	Rodda & S.Rahayu	Hoya insularis Rodda & S.Rahayu	Willdenowia 50: 129 (2020)	Indonesia, Malaysia	Borneo	unknown	unknown	77209291-1	http://www.plantsoftheworldonline.org/taxon/urn:lsid:ipni.org:names:77209291-1
Apocynaceae	Hoya	jiewhoeana	Hoya jiewhoeana	Rodda, A.Lamb & Gokusing	Hoya jiewhoeana Rodda, A.Lamb & Gokusing	Guide Hoyas Borneo: 198 (2016)	Indonesia, Malaysia	Borneo	unknown	unknown	77156238-1	http://www.plantsoftheworldonline.org/taxon/urn:lsid:ipni.org:names:77156238-1
Apocynaceae	Hoya	kastbergii	Hoya kastbergii	Kloppenb.	Hoya kastbergii Kloppenb.	Fraterna 16(4): 1 (2003)	Indonesia, Indonesia, Malaysia	Borneo, Sulawesi, Sumatera	unknown	unknown	77061164-1	http://www.plantsoftheworldonline.org/taxon/urn:lsid:ipni.org:names:77061164-1
Apocynaceae	Hoya	kerrii	Hoya kerrii	Craib	Hoya kerrii Craib	Bull. Misc. Inform. Kew 1911: 418 (1911)	Cambodia, Indonesia, Laos, Malaysia, Thailand, Vietnam	Cambodia, Jawa, Laos, Malaya, Thailand, Vietnam	China	China Southeast	98512-1	http://www.plantsoftheworldonline.org/taxon/urn:lsid:ipni.org:names:98512-1
Apocynaceae	Hoya	kipandiensis	Hoya kipandiensis	Gavrus, A.Lamb, Emoi & Gokusing	Hoya kipandiensis Gavrus, A.Lamb, Emoi & Gokusing	Sandakania 19: 42 (2014)	Indonesia, Malaysia	Borneo	unknown	unknown	77146278-1	http://www.plantsoftheworldonline.org/taxon/urn:lsid:ipni.org:names:77146278-1
Apocynaceae	Hoya	kloppenburgii	Hoya kloppenburgii	T.Green	Hoya kloppenburgii T.Green	Fraterna 14(2): 11 (2001)	Indonesia, Malaysia	Borneo	unknown	unknown	20007555-1	http://www.plantsoftheworldonline.org/taxon/urn:lsid:ipni.org:names:20007555-1
Apocynaceae	Hoya	lacunosa	Hoya lacunosa	Blume	Hoya lacunosa Blume	Bijdr. Fl. Ned. Ind.: 1063 (1827)	Indonesia, Indonesia, Malaysia, Malaysia, Philippines, Thailand	Borneo, Jawa, Malaya, Philippines, Sumatera, Thailand	China	China Southeast	98519-1	http://www.plantsoftheworldonline.org/taxon/urn:lsid:ipni.org:names:98519-1
Apocynaceae	Hoya	lambii	Hoya lambii	T.Green	Hoya lambii T.Green	Fraterna 13(2): 2 (2000)	Indonesia, Malaysia	Borneo	unknown	unknown	20005001-1	http://www.plantsoftheworldonline.org/taxon/urn:lsid:ipni.org:names:20005001-1
Apocynaceae	Hoya	lasiantha	Hoya lasiantha	Korth. ex Blume	Hoya lasiantha Korth. ex Blume	Rumphia 4: 30 (1849)	Indonesia, Indonesia, Malaysia, Malaysia, Thailand	Borneo, Jawa, Malaya, Sumatera, Thailand	unknown	unknown	98527-1	http://www.plantsoftheworldonline.org/taxon/urn:lsid:ipni.org:names:98527-1
Apocynaceae	Hoya	latifolia	Hoya latifolia	G.Don	Hoya latifolia G.Don	Gen. Hist. 4: 127 (1837)	Indonesia, Indonesia, Malaysia, Malaysia, Myanmar, Thailand	Borneo, Jawa, Malaya, Myanmar, Sumatera, Thailand	unknown	unknown	98528-1	http://www.plantsoftheworldonline.org/taxon/urn:lsid:ipni.org:names:98528-1
Apocynaceae	Hoya	macrophylla	Hoya macrophylla	Blume	Hoya macrophylla Blume	Bijdr. Fl. Ned. Ind.: 1063 (1827)	Indonesia, Indonesia, East Timor, Indonesia, Malaysia	Borneo, Jawa, Lesser Sunda Is.	unknown	unknown	98551-1	http://www.plantsoftheworldonline.org/taxon/urn:lsid:ipni.org:names:98551-1
Apocynaceae	Hoya	maingayi	Hoya maingayi	Hook.f.	Hoya maingayi Hook.f.	Fl. Brit. India 4: 62 (1883)	Malaysia, Thailand	Malaya, Thailand	unknown	unknown	98552-1	http://www.plantsoftheworldonline.org/taxon/urn:lsid:ipni.org:names:98552-1
Apocynaceae	Hoya	mappigera	Hoya mappigera	Rodda & Simonsson	Hoya mappigera Rodda & Simonsson	Feddes Repert. 122: 338 (2012)	Indonesia, Malaysia, Malaysia, Thailand	Borneo, Malaya, Thailand	unknown	unknown	60458250-2	http://www.plantsoftheworldonline.org/taxon/urn:lsid:ipni.org:names:60458250-2
Apocynaceae	Hoya	medinillifolia	Hoya medinillifolia	Rodda & Simonsson	Hoya medinillifolia Rodda & Simonsson	Webbia 66: 149 (2011)	Indonesia, Malaysia	Borneo	unknown	unknown	77116753-1	http://www.plantsoftheworldonline.org/taxon/urn:lsid:ipni.org:names:77116753-1
Apocynaceae	Hoya	meliflua	Hoya meliflua	(Blanco) Merr.	Hoya meliflua (Blanco) Merr.	Sp. Blancoan.: 318 (1918)	Indonesia, Malaysia, Philippines	Borneo, Philippines	unknown	unknown	98561-1	http://www.plantsoftheworldonline.org/taxon/urn:lsid:ipni.org:names:98561-1
Apocynaceae	Hoya	meredithii	Hoya meredithii	T.Green	Hoya meredithii T.Green	Phytologia 64: 304 (1988)	Indonesia, Malaysia	Borneo	unknown	unknown	934574-1	http://www.plantsoftheworldonline.org/taxon/urn:lsid:ipni.org:names:934574-1
Apocynaceae	Hoya	mindorensis	Hoya mindorensis	Schltr.	Hoya mindorensis Schltr.	Philipp. J. Sci. 1(Suppl.): 303 (1906)	Indonesia, Malaysia, Philippines	Borneo, Philippines	unknown	unknown	98570-1	http://www.plantsoftheworldonline.org/taxon/urn:lsid:ipni.org:names:98570-1
Apocynaceae	Hoya	minutiflora	Hoya minutiflora	Rodda & Simonsson	Hoya minutiflora Rodda & Simonsson	Webbia 65: 174 (2010)	Indonesia, Malaysia	Borneo	unknown	unknown	77108105-1	http://www.plantsoftheworldonline.org/taxon/urn:lsid:ipni.org:names:77108105-1
Apocynaceae	Hoya	mitrata	Hoya mitrata	Kerr	Hoya mitrata Kerr	Hooker&#x27;s Icon. Pl. 35: t. 3406 (1940), nom. cons.	Indonesia, Indonesia, Malaysia, Malaysia, Philippines, Thailand	Borneo, Malaya, Philippines, Sumatera, Thailand	unknown	unknown	98572-1	http://www.plantsoftheworldonline.org/taxon/urn:lsid:ipni.org:names:98572-1
Apocynaceae	Hoya	monetteae	Hoya monetteae	T.Green	Hoya monetteae T.Green	Fraterna 17(2): 10 (2004)	Indonesia, Indonesia, Malaysia, Philippines	Borneo, Philippines, Sulawesi	unknown	unknown	77061618-1	http://www.plantsoftheworldonline.org/taxon/urn:lsid:ipni.org:names:77061618-1
Apocynaceae	Hoya	multiflora	Hoya multiflora	Blume	Hoya multiflora Blume	Catalogus: 49 (1823)	Bangladesh, Cambodia, China, India, Indonesia, Indonesia, Malaysia, Indonesia, Papua New Guinea, Laos, Malaysia, Myanmar, Philippines, Thailand, Vietnam	Assam, Bangladesh, Borneo, Cambodia, China South-Central, China Southeast, Jawa, Laos, Malaya, Myanmar, New Guinea, Philippines, Sulawesi, Sumatera, Thailand, Vietnam	unknown	unknown	98577-1	http://www.plantsoftheworldonline.org/taxon/urn:lsid:ipni.org:names:98577-1
Apocynaceae	Hoya	nabawanensis	Hoya nabawanensis	Kloppenb. & Wiberg	Hoya nabawanensis Kloppenb. & Wiberg	Fraterna 15(2): 2 (2002)	Indonesia, Malaysia	Borneo	unknown	unknown	20005849-1	http://www.plantsoftheworldonline.org/taxon/urn:lsid:ipni.org:names:20005849-1
Apocynaceae	Hoya	narcissiflora	Hoya narcissiflora	S.Rahayu & Rodda	Hoya narcissiflora S.Rahayu & Rodda	Reinwardtia 16: 6 (2017)	Indonesia, Malaysia	Borneo	unknown	unknown	77163832-1	http://www.plantsoftheworldonline.org/taxon/urn:lsid:ipni.org:names:77163832-1
Apocynaceae	Hoya	nuttiana	Hoya nuttiana	Rodda & Simonsson	Hoya nuttiana Rodda & Simonsson	Phytotaxa 140: 56 (2013)	Indonesia, Malaysia	Borneo	unknown	unknown	77133584-1	http://www.plantsoftheworldonline.org/taxon/urn:lsid:ipni.org:names:77133584-1
Apocynaceae	Hoya	nyhuusiae	Hoya nyhuusiae	Kloppenb.	Hoya nyhuusiae Kloppenb.	Fraterna 16(3): 1 (2003)	Indonesia, Malaysia	Borneo	unknown	unknown	70029634-1	http://www.plantsoftheworldonline.org/taxon/urn:lsid:ipni.org:names:70029634-1
Apocynaceae	Hoya	obscura	Hoya obscura	Elmer ex C.M.Burton	Hoya obscura Elmer ex C.M.Burton	Hoyan 8(1): 15 (1986)	Indonesia, Malaysia, Philippines	Borneo, Philippines	unknown	unknown	931366-1	http://www.plantsoftheworldonline.org/taxon/urn:lsid:ipni.org:names:931366-1
Apocynaceae	Hoya	obtusifolia	Hoya obtusifolia	Wight	Hoya obtusifolia Wight	Contr. Bot. India: 38 (1834)	Andaman Is., Indonesia, Indonesia, Malaysia, Malaysia, Myanmar, Thailand	Andaman Is., Borneo, Jawa, Malaya, Myanmar, Sumatera, Thailand	unknown	unknown	98595-1	http://www.plantsoftheworldonline.org/taxon/urn:lsid:ipni.org:names:98595-1
Apocynaceae	Hoya	omlorii	Hoya omlorii	(Livsh. & Meve) L.Wanntorp & Meve	Hoya omlorii (Livsh. & Meve) L.Wanntorp & Meve	Willdenowia 41: 99 (2011)	Indonesia, Indonesia, Malaysia, Malaysia	Borneo, Malaya, Sumatera	unknown	unknown	77112792-1	http://www.plantsoftheworldonline.org/taxon/urn:lsid:ipni.org:names:77112792-1
Apocynaceae	Hoya	parviflora	Hoya parviflora	Wight	Hoya parviflora Wight	Contr. Bot. India: 37 (1834)	Bangladesh, Indonesia, Malaysia, Myanmar, Thailand, Vietnam	Bangladesh, Malaya, Myanmar, Sumatera, Thailand, Vietnam	unknown	unknown	98620-1	http://www.plantsoftheworldonline.org/taxon/urn:lsid:ipni.org:names:98620-1
Apocynaceae	Hoya	peninsularis	Hoya peninsularis	Rodda & Zakaria	Hoya peninsularis Rodda & Zakaria	Nordic J. Bot. 38(10)-e02854: 2 (2020)	Malaysia	Malaya	unknown	unknown	77216484-1	http://www.plantsoftheworldonline.org/taxon/urn:lsid:ipni.org:names:77216484-1
Apocynaceae	Hoya	perakensis	Hoya perakensis	Ridl.	Hoya perakensis Ridl.	J. Straits Branch Roy. Asiat. Soc. 57: 70 (1911)	Malaysia	Malaya	unknown	unknown	98630-1	http://www.plantsoftheworldonline.org/taxon/urn:lsid:ipni.org:names:98630-1
Apocynaceae	Hoya	phyllura	Hoya phyllura	O.Schwartz	Hoya phyllura O.Schwartz	Mitt. Inst. Allg. Bot. Hamburg 7: 261 (1931)	Indonesia, Malaysia	Borneo	unknown	unknown	98632-1	http://www.plantsoftheworldonline.org/taxon/urn:lsid:ipni.org:names:98632-1
Apocynaceae	Hoya	plicata	Hoya plicata	King & Gamble	Hoya plicata King & Gamble	J. Asiat. Soc. Bengal, Pt. 2, Nat. Hist. 74: 578 (1908)	Malaysia	Malaya	unknown	unknown	98638-1	http://www.plantsoftheworldonline.org/taxon/urn:lsid:ipni.org:names:98638-1
Apocynaceae	Hoya	puber	Hoya puber	Blume	Hoya puber Blume	Bijdr. Fl. Ned. Ind.: 1065 (1827)	Indonesia, Indonesia, Malaysia	Borneo, Jawa, Sumatera	unknown	unknown	98651-1	http://www.plantsoftheworldonline.org/taxon/urn:lsid:ipni.org:names:98651-1
Apocynaceae	Hoya	purpureofusca	Hoya purpureofusca	Hook.	Hoya purpureofusca Hook.	Bot. Mag. 76: t. 4520 (1850)	Indonesia, Indonesia, East Timor, Indonesia, Malaysia, Malaysia	Borneo, Jawa, Lesser Sunda Is., Malaya, Sumatera	unknown	unknown	98659-1	http://www.plantsoftheworldonline.org/taxon/urn:lsid:ipni.org:names:98659-1
Apocynaceae	Hoya	pusilla	Hoya pusilla	Rintz	Hoya pusilla Rintz	Malayan Nat. J. 30: 492 (1978)	Malaysia	Malaya	unknown	unknown	98660-1	http://www.plantsoftheworldonline.org/taxon/urn:lsid:ipni.org:names:98660-1
Apocynaceae	Hoya	ranauensis	Hoya ranauensis	T.Green & Kloppenb.	Hoya ranauensis T.Green & Kloppenb.	Hoya New 2(3): 21 (2014)	Indonesia, Malaysia	Borneo	unknown	unknown	77139418-1	http://www.plantsoftheworldonline.org/taxon/urn:lsid:ipni.org:names:77139418-1
Apocynaceae	Hoya	retrorsa	Hoya retrorsa	Gavrus, A.Lamb, Emoi & Gokusing	Hoya retrorsa Gavrus, A.Lamb, Emoi & Gokusing	Sandakania 19: 59 (2014)	Indonesia, Malaysia	Borneo	unknown	unknown	77146281-1	http://www.plantsoftheworldonline.org/taxon/urn:lsid:ipni.org:names:77146281-1
Apocynaceae	Hoya	revoluta	Hoya revoluta	Wight ex Hook.f.	Hoya revoluta Wight ex Hook.f.	Fl. Brit. India 4: 55 (1883)	Indonesia, Indonesia, Malaysia, Malaysia, Thailand	Borneo, Malaya, Sumatera, Thailand	unknown	unknown	928182-1	http://www.plantsoftheworldonline.org/taxon/urn:lsid:ipni.org:names:928182-1
Apocynaceae	Hoya	rintzii	Hoya rintzii	Rodda, Simonsson & S.Rahayu	Hoya rintzii Rodda, Simonsson & S.Rahayu	Webbia 69: 44 (2014)	Indonesia, Indonesia, Malaysia, Malaysia	Borneo, Malaya, Sumatera	unknown	unknown	77141656-1	http://www.plantsoftheworldonline.org/taxon/urn:lsid:ipni.org:names:77141656-1
Apocynaceae	Hoya	rundumensis	Hoya rundumensis	(T.Green) Rodda & Simonsson	Hoya rundumensis (T.Green) Rodda & Simonsson	Webbia 68: 13 (2013)	Indonesia, Malaysia	Borneo	unknown	unknown	77136067-1	http://www.plantsoftheworldonline.org/taxon/urn:lsid:ipni.org:names:77136067-1
Apocynaceae	Hoya	ruthiae	Hoya ruthiae	Rodda	Hoya ruthiae Rodda	PhytoKeys 53: 84 (2015)	Indonesia, Malaysia	Borneo	unknown	unknown	77148380-1	http://www.plantsoftheworldonline.org/taxon/urn:lsid:ipni.org:names:77148380-1
Apocynaceae	Hoya	sabaensis	Hoya sabaensis	Kloppenb.	Hoya sabaensis Kloppenb.	Hoya New 6(2): 17 (2017)	Indonesia, Malaysia	Borneo	unknown	unknown	60474061-2	http://www.plantsoftheworldonline.org/taxon/urn:lsid:ipni.org:names:60474061-2
Apocynaceae	Hoya	sammannaniana	Hoya sammannaniana	A.Lamb, Gavrus, Emoi & Gokusing	Hoya sammannaniana A.Lamb, Gavrus, Emoi & Gokusing	Sandakania 19: 68 (2014)	Indonesia, Malaysia	Borneo	unknown	unknown	77146283-1	http://www.plantsoftheworldonline.org/taxon/urn:lsid:ipni.org:names:77146283-1
Apocynaceae	Hoya	sarawakensis	Hoya sarawakensis	Kloppenb.	Hoya sarawakensis Kloppenb.	Hoya New 8(2): 33 (2018)	Indonesia, Malaysia	Borneo	unknown	unknown	60476783-2	http://www.plantsoftheworldonline.org/taxon/urn:lsid:ipni.org:names:60476783-2
[truncated: 14,062 more rows]
