# Supplementary material for: expowo: An R package for mining global plant diversity and distribution data
Source: Appl Plant Sci. 2024 Jul 30;12(6):e11609. doi: 10.1002/aps3.11609 (PMC11610411; doi:10.1002/aps3.11609)
Supplement: Supplementary file 6 — Appendix S6. List of all POWO's accepted species of angiosperms with native distribution occurrence in Madagascar, as retrieved with expowo's function powoSpecies. [file APS3-12-e11609-s008.xlsx]

## Sheet: Appendix_S6_Madagascar_species
Zuanny et al.—Applications in Plant Sciences 2024—Data Supplement S6
DOI 10.1002/aps3.11609
Appendix S6. List of all POWO’s accepted species of angiosperms with native distribution occurrence in Madagascar, as retrieved with expowo’s function powoSpecies.
family	genus	species	taxon_name	authors	scientific_name	publication	native_to_country	native_to_botanical_countries	introduced_to_country	introduced_to_botanical_countries	kew_id	powo_uri
Acanthaceae	Acanthopale	breviceps	Acanthopale breviceps	(Benoist) Callm. & Phillipson	Acanthopale breviceps (Benoist) Callm. & Phillipson	Candollea 70: 254 (2015)	Madagascar	Madagascar	unknown	unknown	77153331-1	http://www.plantsoftheworldonline.org/taxon/urn:lsid:ipni.org:names:77153331-1
Acanthaceae	Acanthopale	cuneifolia	Acanthopale cuneifolia	(Benoist) Callm. & Phillipson	Acanthopale cuneifolia (Benoist) Callm. & Phillipson	Candollea 70: 254 (2015)	Madagascar	Madagascar	unknown	unknown	77153332-1	http://www.plantsoftheworldonline.org/taxon/urn:lsid:ipni.org:names:77153332-1
Acanthaceae	Acanthopale	humblotii	Acanthopale humblotii	(Benoist) Callm. & Phillipson	Acanthopale humblotii (Benoist) Callm. & Phillipson	Candollea 70: 255 (2015)	Madagascar	Madagascar	unknown	unknown	77153333-1	http://www.plantsoftheworldonline.org/taxon/urn:lsid:ipni.org:names:77153333-1
Acanthaceae	Acanthopale	madagascariensis	Acanthopale madagascariensis	(Baker) C.B.Clarke ex Bremek.	Acanthopale madagascariensis (Baker) C.B.Clarke ex Bremek.	Bot. Jahrb. Syst. 73: 143 (1943)	Madagascar	Madagascar	unknown	unknown	44826-1	http://www.plantsoftheworldonline.org/taxon/urn:lsid:ipni.org:names:44826-1
Acanthaceae	Acanthopale	perrieri	Acanthopale perrieri	(Benoist) Callm. & Phillipson	Acanthopale perrieri (Benoist) Callm. & Phillipson	Candollea 70: 255 (2015)	Madagascar	Madagascar	unknown	unknown	77153334-1	http://www.plantsoftheworldonline.org/taxon/urn:lsid:ipni.org:names:77153334-1
Acanthaceae	Acanthopale	ramiflora	Acanthopale ramiflora	(Benoist) Callm. & Phillipson	Acanthopale ramiflora (Benoist) Callm. & Phillipson	Candollea 70: 255 (2015)	Madagascar	Madagascar	unknown	unknown	77153335-1	http://www.plantsoftheworldonline.org/taxon/urn:lsid:ipni.org:names:77153335-1
Acanthaceae	Achyrocalyx	decaryi	Achyrocalyx decaryi	Benoist	Achyrocalyx decaryi Benoist	Bull. Soc. Bot. France 76: 1037 (1929 publ. 1930)	Madagascar	Madagascar	unknown	unknown	44936-1	http://www.plantsoftheworldonline.org/taxon/urn:lsid:ipni.org:names:44936-1
Acanthaceae	Achyrocalyx	gossypinus	Achyrocalyx gossypinus	Benoist	Achyrocalyx gossypinus Benoist	Notul. Syst. (Paris) 8: 154 (1939)	Madagascar	Madagascar	unknown	unknown	44937-1	http://www.plantsoftheworldonline.org/taxon/urn:lsid:ipni.org:names:44937-1
Acanthaceae	Achyrocalyx	pungens	Achyrocalyx pungens	Benoist	Achyrocalyx pungens Benoist	Notul. Syst. (Paris) 12: 11 (1945)	Madagascar	Madagascar	unknown	unknown	44938-1	http://www.plantsoftheworldonline.org/taxon/urn:lsid:ipni.org:names:44938-1
Acanthaceae	Achyrocalyx	vicinus	Achyrocalyx vicinus	Benoist	Achyrocalyx vicinus Benoist	Notul. Syst. (Paris) 8: 153 (1939)	Madagascar	Madagascar	unknown	unknown	44939-1	http://www.plantsoftheworldonline.org/taxon/urn:lsid:ipni.org:names:44939-1
Acanthaceae	Ambongia	perrieri	Ambongia perrieri	Benoist	Ambongia perrieri Benoist	Notul. Syst. (Paris) 8: 156 (1939)	Madagascar	Madagascar	unknown	unknown	45169-1	http://www.plantsoftheworldonline.org/taxon/urn:lsid:ipni.org:names:45169-1
Acanthaceae	Anisostachya	aequiloba	Anisostachya aequiloba	Benoist	Anisostachya aequiloba Benoist	Bull. Soc. Bot. France 111: 424 (1965)	Madagascar	Madagascar	unknown	unknown	45268-1	http://www.plantsoftheworldonline.org/taxon/urn:lsid:ipni.org:names:45268-1
Acanthaceae	Anisostachya	ambositrensis	Anisostachya ambositrensis	Benoist	Anisostachya ambositrensis Benoist	Bull. Soc. Bot. France 114: 442 (1968)	Madagascar	Madagascar	unknown	unknown	45269-1	http://www.plantsoftheworldonline.org/taxon/urn:lsid:ipni.org:names:45269-1
Acanthaceae	Anisostachya	amoena	Anisostachya amoena	Benoist	Anisostachya amoena Benoist	Bull. Soc. Bot. France 110: 401 (1964)	Madagascar	Madagascar	unknown	unknown	45270-1	http://www.plantsoftheworldonline.org/taxon/urn:lsid:ipni.org:names:45270-1
Acanthaceae	Anisostachya	andringitrensis	Anisostachya andringitrensis	Benoist	Anisostachya andringitrensis Benoist	Bull. Soc. Bot. France 110: 402 (1964)	Madagascar	Madagascar	unknown	unknown	45271-1	http://www.plantsoftheworldonline.org/taxon/urn:lsid:ipni.org:names:45271-1
Acanthaceae	Anisostachya	apikyensis	Anisostachya apikyensis	Benoist	Anisostachya apikyensis Benoist	Bull. Soc. Bot. France 111: 425 (1965)	Madagascar	Madagascar	unknown	unknown	45272-1	http://www.plantsoftheworldonline.org/taxon/urn:lsid:ipni.org:names:45272-1
Acanthaceae	Anisostachya	arida	Anisostachya arida	(Scott Elliot) Benoist	Anisostachya arida (Scott Elliot) Benoist	Bull. Soc. Bot. France 110: 400 (1964)	Madagascar	Madagascar	unknown	unknown	45273-1	http://www.plantsoftheworldonline.org/taxon/urn:lsid:ipni.org:names:45273-1
Acanthaceae	Anisostachya	armandii	Anisostachya armandii	Benoist	Anisostachya armandii Benoist	Bull. Soc. Bot. France 111: 425 (1965)	Madagascar	Madagascar	unknown	unknown	45274-1	http://www.plantsoftheworldonline.org/taxon/urn:lsid:ipni.org:names:45274-1
Acanthaceae	Anisostachya	atrorubra	Anisostachya atrorubra	Benoist	Anisostachya atrorubra Benoist	Bull. Soc. Bot. France 110: 401 (1964)	Madagascar	Madagascar	unknown	unknown	45275-1	http://www.plantsoftheworldonline.org/taxon/urn:lsid:ipni.org:names:45275-1
Acanthaceae	Anisostachya	australis	Anisostachya australis	Benoist	Anisostachya australis Benoist	Bull. Soc. Bot. France 112: 537 (1966)	Madagascar	Madagascar	unknown	unknown	45276-1	http://www.plantsoftheworldonline.org/taxon/urn:lsid:ipni.org:names:45276-1
Acanthaceae	Anisostachya	betsiliensis	Anisostachya betsiliensis	Benoist	Anisostachya betsiliensis Benoist	Bull. Soc. Bot. France 111: 426 (1965)	Madagascar	Madagascar	unknown	unknown	45278-1	http://www.plantsoftheworldonline.org/taxon/urn:lsid:ipni.org:names:45278-1
Acanthaceae	Anisostachya	betsimisaraka	Anisostachya betsimisaraka	Benoist	Anisostachya betsimisaraka Benoist	Bull. Soc. Bot. France 111: 422 (1965)	Madagascar	Madagascar	unknown	unknown	45279-1	http://www.plantsoftheworldonline.org/taxon/urn:lsid:ipni.org:names:45279-1
Acanthaceae	Anisostachya	bivalvis	Anisostachya bivalvis	Benoist	Anisostachya bivalvis Benoist	Bull. Soc. Bot. France 110: 400 (1964)	Madagascar	Madagascar	unknown	unknown	45280-1	http://www.plantsoftheworldonline.org/taxon/urn:lsid:ipni.org:names:45280-1
Acanthaceae	Anisostachya	bojeri	Anisostachya bojeri	Nees	Anisostachya bojeri Nees	A.P.de Candolle, Prodr. 11: 368 (1847)	Madagascar	Madagascar	unknown	unknown	45281-1	http://www.plantsoftheworldonline.org/taxon/urn:lsid:ipni.org:names:45281-1
Acanthaceae	Anisostachya	bosseri	Anisostachya bosseri	Benoist	Anisostachya bosseri Benoist	Bull. Soc. Bot. France 111: 428 (1965)	Madagascar	Madagascar	unknown	unknown	45282-1	http://www.plantsoftheworldonline.org/taxon/urn:lsid:ipni.org:names:45282-1
Acanthaceae	Anisostachya	brevibracteata	Anisostachya brevibracteata	Benoist	Anisostachya brevibracteata Benoist	Bull. Soc. Bot. France 111: 421 (1965)	Madagascar	Madagascar	unknown	unknown	45283-1	http://www.plantsoftheworldonline.org/taxon/urn:lsid:ipni.org:names:45283-1
Acanthaceae	Anisostachya	breviloba	Anisostachya breviloba	Benoist	Anisostachya breviloba Benoist	Bull. Soc. Bot. France 112: 535 (1966)	Madagascar	Madagascar	unknown	unknown	45284-1	http://www.plantsoftheworldonline.org/taxon/urn:lsid:ipni.org:names:45284-1
Acanthaceae	Anisostachya	capuronii	Anisostachya capuronii	Benoist	Anisostachya capuronii Benoist	Bull. Soc. Bot. France 111: 424 (1965)	Madagascar	Madagascar	unknown	unknown	45285-1	http://www.plantsoftheworldonline.org/taxon/urn:lsid:ipni.org:names:45285-1
Acanthaceae	Anisostachya	castellana	Anisostachya castellana	Benoist	Anisostachya castellana Benoist	Bull. Soc. Bot. France 112: 535 (1966)	Madagascar	Madagascar	unknown	unknown	45286-1	http://www.plantsoftheworldonline.org/taxon/urn:lsid:ipni.org:names:45286-1
Acanthaceae	Anisostachya	coccinea	Anisostachya coccinea	Benoist	Anisostachya coccinea Benoist	Bull. Soc. Bot. France 111: 427 (1965)	Madagascar	Madagascar	unknown	unknown	45287-1	http://www.plantsoftheworldonline.org/taxon/urn:lsid:ipni.org:names:45287-1
Acanthaceae	Anisostachya	cognata	Anisostachya cognata	Benoist	Anisostachya cognata Benoist	Bull. Soc. Bot. France 114: 441 (1968)	Madagascar	Madagascar	unknown	unknown	45288-1	http://www.plantsoftheworldonline.org/taxon/urn:lsid:ipni.org:names:45288-1
Acanthaceae	Anisostachya	colorata	Anisostachya colorata	Benoist	Anisostachya colorata Benoist	Bull. Soc. Bot. France 112: 538 (1966)	Madagascar	Madagascar	unknown	unknown	45289-1	http://www.plantsoftheworldonline.org/taxon/urn:lsid:ipni.org:names:45289-1
Acanthaceae	Anisostachya	debilis	Anisostachya debilis	Benoist	Anisostachya debilis Benoist	Bull. Soc. Bot. France 112: 537 (1966)	Madagascar	Madagascar	unknown	unknown	45291-1	http://www.plantsoftheworldonline.org/taxon/urn:lsid:ipni.org:names:45291-1
Acanthaceae	Anisostachya	delphinensis	Anisostachya delphinensis	Benoist	Anisostachya delphinensis Benoist	Bull. Soc. Bot. France 110: 403 (1964)	Madagascar	Madagascar	unknown	unknown	45292-1	http://www.plantsoftheworldonline.org/taxon/urn:lsid:ipni.org:names:45292-1
Acanthaceae	Anisostachya	denticulata	Anisostachya denticulata	Benoist	Anisostachya denticulata Benoist	Bull. Soc. Bot. France 113: 535 (1967)	Madagascar	Madagascar	unknown	unknown	45293-1	http://www.plantsoftheworldonline.org/taxon/urn:lsid:ipni.org:names:45293-1
Acanthaceae	Anisostachya	dispersa	Anisostachya dispersa	Benoist	Anisostachya dispersa Benoist	Bull. Soc. Bot. France 111: 427 (1965)	Madagascar	Madagascar	unknown	unknown	45294-1	http://www.plantsoftheworldonline.org/taxon/urn:lsid:ipni.org:names:45294-1
Acanthaceae	Anisostachya	elata	Anisostachya elata	Benoist	Anisostachya elata Benoist	Bull. Soc. Bot. France 112: 536 (1966)	Madagascar	Madagascar	unknown	unknown	45295-1	http://www.plantsoftheworldonline.org/taxon/urn:lsid:ipni.org:names:45295-1
Acanthaceae	Anisostachya	elliptica	Anisostachya elliptica	Benoist	Anisostachya elliptica Benoist	Bull. Soc. Bot. France 112: 535 (1966)	Madagascar	Madagascar	unknown	unknown	45296-1	http://www.plantsoftheworldonline.org/taxon/urn:lsid:ipni.org:names:45296-1
Acanthaceae	Anisostachya	elytraria	Anisostachya elytraria	(Lindau) Benoist	Anisostachya elytraria (Lindau) Benoist	Bull. Soc. Bot. France 110: 400 (1964)	Madagascar	Madagascar	unknown	unknown	45297-1	http://www.plantsoftheworldonline.org/taxon/urn:lsid:ipni.org:names:45297-1
Acanthaceae	Anisostachya	eromoensis	Anisostachya eromoensis	Benoist	Anisostachya eromoensis Benoist	Bull. Soc. Bot. France 111: 424 (1965)	Madagascar	Madagascar	unknown	unknown	45298-1	http://www.plantsoftheworldonline.org/taxon/urn:lsid:ipni.org:names:45298-1
Acanthaceae	Anisostachya	haplostachya	Anisostachya haplostachya	(Nees) Lindau	Anisostachya haplostachya (Nees) Lindau	H.G.A.Engler &amp; K.A.E.Prantl, Nat. Pflanzenfam. 4(3b): 329 (1895)	Comoros, Madagascar	Comoros, Madagascar	unknown	unknown	45299-1	http://www.plantsoftheworldonline.org/taxon/urn:lsid:ipni.org:names:45299-1
Acanthaceae	Anisostachya	humbertii	Anisostachya humbertii	Benoist	Anisostachya humbertii Benoist	Bull. Soc. Bot. France 114: 422 (1968)	Madagascar	Madagascar	unknown	unknown	45300-1	http://www.plantsoftheworldonline.org/taxon/urn:lsid:ipni.org:names:45300-1
Acanthaceae	Anisostachya	incisa	Anisostachya incisa	Benoist	Anisostachya incisa Benoist	Bull. Soc. Bot. France 113: 535 (1967)	Madagascar	Madagascar	unknown	unknown	45302-1	http://www.plantsoftheworldonline.org/taxon/urn:lsid:ipni.org:names:45302-1
Acanthaceae	Anisostachya	induta	Anisostachya induta	Benoist	Anisostachya induta Benoist	Bull. Soc. Bot. France 112: 534 (1966)	Madagascar	Madagascar	unknown	unknown	45303-1	http://www.plantsoftheworldonline.org/taxon/urn:lsid:ipni.org:names:45303-1
Acanthaceae	Anisostachya	latebracteata	Anisostachya latebracteata	Benoist	Anisostachya latebracteata Benoist	Bull. Soc. Bot. France 110: 403 (1964)	Madagascar	Madagascar	unknown	unknown	45305-1	http://www.plantsoftheworldonline.org/taxon/urn:lsid:ipni.org:names:45305-1
Acanthaceae	Anisostachya	littoralis	Anisostachya littoralis	Benoist	Anisostachya littoralis Benoist	Bull. Soc. Bot. France 111: 427 (1965)	Madagascar	Madagascar	unknown	unknown	45306-1	http://www.plantsoftheworldonline.org/taxon/urn:lsid:ipni.org:names:45306-1
Acanthaceae	Anisostachya	maculata	Anisostachya maculata	Benoist	Anisostachya maculata Benoist	Bull. Soc. Bot. France 112: 539 (1966)	Madagascar	Madagascar	unknown	unknown	45307-1	http://www.plantsoftheworldonline.org/taxon/urn:lsid:ipni.org:names:45307-1
Acanthaceae	Anisostachya	modica	Anisostachya modica	Benoist	Anisostachya modica Benoist	Bull. Soc. Bot. France 113: 536 (1967)	Madagascar	Madagascar	unknown	unknown	45308-1	http://www.plantsoftheworldonline.org/taxon/urn:lsid:ipni.org:names:45308-1
Acanthaceae	Anisostachya	oblonga	Anisostachya oblonga	Benoist	Anisostachya oblonga Benoist	Bull. Soc. Bot. France 113: 535 (1967)	Madagascar	Madagascar	unknown	unknown	45309-1	http://www.plantsoftheworldonline.org/taxon/urn:lsid:ipni.org:names:45309-1
Acanthaceae	Anisostachya	parvifolia	Anisostachya parvifolia	Benoist	Anisostachya parvifolia Benoist	Bull. Soc. Bot. France 112: 540 (1966)	Madagascar	Madagascar	unknown	unknown	45310-1	http://www.plantsoftheworldonline.org/taxon/urn:lsid:ipni.org:names:45310-1
Acanthaceae	Anisostachya	perrieri	Anisostachya perrieri	Benoist	Anisostachya perrieri Benoist	Bull. Soc. Bot. France 114: 441 (1968)	Madagascar	Madagascar	unknown	unknown	45312-1	http://www.plantsoftheworldonline.org/taxon/urn:lsid:ipni.org:names:45312-1
Acanthaceae	Anisostachya	puberula	Anisostachya puberula	Benoist	Anisostachya puberula Benoist	Bull. Soc. Bot. France 112: 537 (1966)	Madagascar	Madagascar	unknown	unknown	45313-1	http://www.plantsoftheworldonline.org/taxon/urn:lsid:ipni.org:names:45313-1
Acanthaceae	Anisostachya	pubescens	Anisostachya pubescens	Benoist	Anisostachya pubescens Benoist	Bull. Soc. Bot. France 111: 421 (1965)	Madagascar	Madagascar	unknown	unknown	45314-1	http://www.plantsoftheworldonline.org/taxon/urn:lsid:ipni.org:names:45314-1
Acanthaceae	Anisostachya	purpurea	Anisostachya purpurea	Benoist	Anisostachya purpurea Benoist	Bull. Soc. Bot. France 110: 402 (1964)	Madagascar	Madagascar	unknown	unknown	45315-1	http://www.plantsoftheworldonline.org/taxon/urn:lsid:ipni.org:names:45315-1
Acanthaceae	Anisostachya	ramosa	Anisostachya ramosa	Benoist	Anisostachya ramosa Benoist	Bull. Soc. Bot. France 111: 423 (1965)	Madagascar	Madagascar	unknown	unknown	45316-1	http://www.plantsoftheworldonline.org/taxon/urn:lsid:ipni.org:names:45316-1
Acanthaceae	Anisostachya	reptans	Anisostachya reptans	(Nees) Lindau	Anisostachya reptans (Nees) Lindau	H.G.A.Engler &amp; K.A.E.Prantl, Nat. Pflanzenfam. 4(3b): 329 (1895)	Madagascar	Madagascar	unknown	unknown	45317-1	http://www.plantsoftheworldonline.org/taxon/urn:lsid:ipni.org:names:45317-1
Acanthaceae	Anisostachya	ripicola	Anisostachya ripicola	Benoist	Anisostachya ripicola Benoist	Bull. Soc. Bot. France 112: 538 (1966)	Madagascar	Madagascar	unknown	unknown	45318-1	http://www.plantsoftheworldonline.org/taxon/urn:lsid:ipni.org:names:45318-1
Acanthaceae	Anisostachya	rivalis	Anisostachya rivalis	Benoist	Anisostachya rivalis Benoist	Bull. Soc. Bot. France 112: 538 (1966)	Madagascar	Madagascar	unknown	unknown	45319-1	http://www.plantsoftheworldonline.org/taxon/urn:lsid:ipni.org:names:45319-1
Acanthaceae	Anisostachya	rosea	Anisostachya rosea	Benoist	Anisostachya rosea Benoist	Bull. Soc. Bot. France 112: 539 (1966)	Madagascar	Madagascar	unknown	unknown	45320-1	http://www.plantsoftheworldonline.org/taxon/urn:lsid:ipni.org:names:45320-1
Acanthaceae	Anisostachya	sambiranensis	Anisostachya sambiranensis	Benoist	Anisostachya sambiranensis Benoist	Bull. Soc. Bot. France 112: 538 (1966)	Madagascar	Madagascar	unknown	unknown	45321-1	http://www.plantsoftheworldonline.org/taxon/urn:lsid:ipni.org:names:45321-1
Acanthaceae	Anisostachya	seyrigii	Anisostachya seyrigii	Benoist	Anisostachya seyrigii Benoist	Bull. Soc. Bot. France 111: 425 (1965)	Madagascar	Madagascar	unknown	unknown	45322-1	http://www.plantsoftheworldonline.org/taxon/urn:lsid:ipni.org:names:45322-1
Acanthaceae	Anisostachya	spatulata	Anisostachya spatulata	Benoist	Anisostachya spatulata Benoist	Bull. Soc. Bot. France 112: 536 (1966)	Madagascar	Madagascar	unknown	unknown	45323-1	http://www.plantsoftheworldonline.org/taxon/urn:lsid:ipni.org:names:45323-1
Acanthaceae	Anisostachya	straminea	Anisostachya straminea	Benoist	Anisostachya straminea Benoist	Bull. Soc. Bot. France 113: 534 (1967)	Madagascar	Madagascar	unknown	unknown	45324-1	http://www.plantsoftheworldonline.org/taxon/urn:lsid:ipni.org:names:45324-1
Acanthaceae	Anisostachya	taviala	Anisostachya taviala	Benoist	Anisostachya taviala Benoist	Bull. Soc. Bot. France 111: 422 (1965)	Madagascar	Madagascar	unknown	unknown	45325-1	http://www.plantsoftheworldonline.org/taxon/urn:lsid:ipni.org:names:45325-1
Acanthaceae	Anisostachya	tenella	Anisostachya tenella	(Nees) Lindau	Anisostachya tenella (Nees) Lindau	H.G.A.Engler &amp; K.A.E.Prantl, Nat. Pflanzenfam. 4(3b): 329 (1895)	Angola, Benin, Burkina Faso, Burundi, Cameroon, Central African Republic, Cote d'Ivoire, Gabon, Ghana, Guinea, Guinea-Bissau, Gulf of Guinea Is., Liberia, Madagascar, Malawi, Mali, Mozambique, Nigeria, Republic of Congo, Senegal, Sierra Leone, Sudan, Tanzania, Togo, Zaire, Zimbabwe	Angola, Benin, Burkina, Burundi, Cameroon, Central African Repu, Congo, Gabon, Ghana, Guinea, Guinea-Bissau, Gulf of Guinea Is., Ivory Coast, Liberia, Madagascar, Malawi, Mali, Mozambique, Nigeria, Senegal, Sierra Leone, Sudan, Tanzania, Togo, Zaire, Zimbabwe	Australia	Queensland	45326-1	http://www.plantsoftheworldonline.org/taxon/urn:lsid:ipni.org:names:45326-1
Acanthaceae	Anisostachya	triticea	Anisostachya triticea	(Baker) Benoist	Anisostachya triticea (Baker) Benoist	Bull. Soc. Bot. France 110: 400 (1963)	Madagascar	Madagascar	unknown	unknown	45327-1	http://www.plantsoftheworldonline.org/taxon/urn:lsid:ipni.org:names:45327-1
Acanthaceae	Anisostachya	ungemachii	Anisostachya ungemachii	Benoist	Anisostachya ungemachii Benoist	Bull. Soc. Bot. France 110: 401 (1964)	Madagascar	Madagascar	unknown	unknown	45328-1	http://www.plantsoftheworldonline.org/taxon/urn:lsid:ipni.org:names:45328-1
Acanthaceae	Anisostachya	velutina	Anisostachya velutina	Nees	Anisostachya velutina Nees	A.P.de Candolle, Prodr. 11: 730 (1847)	Madagascar	Madagascar	unknown	unknown	45329-1	http://www.plantsoftheworldonline.org/taxon/urn:lsid:ipni.org:names:45329-1
Acanthaceae	Anisostachya	vestita	Anisostachya vestita	Benoist	Anisostachya vestita Benoist	Bull. Soc. Bot. France 112: 534 (1966)	Madagascar	Madagascar	unknown	unknown	45330-1	http://www.plantsoftheworldonline.org/taxon/urn:lsid:ipni.org:names:45330-1
Acanthaceae	Anisostachya	vohemarensis	Anisostachya vohemarensis	Benoist	Anisostachya vohemarensis Benoist	Bull. Soc. Bot. France 111: 423 (1965)	Madagascar	Madagascar	unknown	unknown	45331-1	http://www.plantsoftheworldonline.org/taxon/urn:lsid:ipni.org:names:45331-1
Acanthaceae	Anisotes	divaricatus	Anisotes divaricatus	T.F.Daniel, Mbola, Almeda & Phillipson	Anisotes divaricatus T.F.Daniel, Mbola, Almeda & Phillipson	Proc. Calif. Acad. Sci., ser. 4, 58: 127 (2007)	Madagascar	Madagascar	unknown	unknown	77086735-1	http://www.plantsoftheworldonline.org/taxon/urn:lsid:ipni.org:names:77086735-1
Acanthaceae	Anisotes	hygroscopicus	Anisotes hygroscopicus	T.F.Daniel, Letsara & Martin-Bravo	Anisotes hygroscopicus T.F.Daniel, Letsara & Martin-Bravo	Novon 22: 398 (2013)	Madagascar	Madagascar	unknown	unknown	77137828-1	http://www.plantsoftheworldonline.org/taxon/urn:lsid:ipni.org:names:77137828-1
Acanthaceae	Anisotes	madagascariensis	Anisotes madagascariensis	Benoist	Anisotes madagascariensis Benoist	Bull. Soc. Bot. France 76: 1036 (1929 publ. 1930)	Madagascar	Madagascar	unknown	unknown	45339-1	http://www.plantsoftheworldonline.org/taxon/urn:lsid:ipni.org:names:45339-1
Acanthaceae	Anisotes	perplexus	Anisotes perplexus	T.F.Daniel, Letsara & Martin-Bravo	Anisotes perplexus T.F.Daniel, Letsara & Martin-Bravo	Novon 22: 402 (2013)	Madagascar	Madagascar	unknown	unknown	77137829-1	http://www.plantsoftheworldonline.org/taxon/urn:lsid:ipni.org:names:77137829-1
Acanthaceae	Anisotes	pulchellus	Anisotes pulchellus	(Benoist) T.F.Daniel, Letsara & Rakotonas.	Anisotes pulchellus (Benoist) T.F.Daniel, Letsara & Rakotonas.	Proc. Calif. Acad. Sci., ser. 4, 66: 53 (2019)	Madagascar	Madagascar	unknown	unknown	77202494-1	http://www.plantsoftheworldonline.org/taxon/urn:lsid:ipni.org:names:77202494-1
Acanthaceae	Anisotes	subcoriaceus	Anisotes subcoriaceus	T.F.Daniel, Letsara & Martin-Bravo	Anisotes subcoriaceus T.F.Daniel, Letsara & Martin-Bravo	Novon 22: 405 (2013)	Madagascar	Madagascar	unknown	unknown	77137830-1	http://www.plantsoftheworldonline.org/taxon/urn:lsid:ipni.org:names:77137830-1
Acanthaceae	Anisotes	tablensis	Anisotes tablensis	T.F.Daniel	Anisotes tablensis T.F.Daniel	Proc. Calif. Acad. Sci., ser. 4, 62: 451 (2015)	Madagascar	Madagascar	unknown	unknown	77155347-1	http://www.plantsoftheworldonline.org/taxon/urn:lsid:ipni.org:names:77155347-1
Acanthaceae	Anisotes	venosus	Anisotes venosus	T.F.Daniel, Letsara & Martin-Bravo	Anisotes venosus T.F.Daniel, Letsara & Martin-Bravo	Novon 22: 407 (2013)	Madagascar	Madagascar	unknown	unknown	77137831-1	http://www.plantsoftheworldonline.org/taxon/urn:lsid:ipni.org:names:77137831-1
Acanthaceae	Asystasia	intrusa	Asystasia intrusa	(Forssk.) Blume	Asystasia intrusa (Forssk.) Blume	Bijdr. Fl. Ned. Ind.: 796 (1826)	Angola, Benin, Botswana, Burkina Faso, Burundi, Cameroon, Central African Republic, Chad, Comoros, Cote d'Ivoire, Djibouti, Equatorial Guinea, Eritrea, Ethiopia, Gabon, Gambia, Ghana, Guinea, Guinea-Bissau, Gulf of Guinea Is., Kenya, Liberia, Madagascar, Malawi, Mali, Mozambique, Namibia, Niger, Nigeria, Oman, Republic of Congo, Rwanda, Saudi Arabia, Senegal, Sierra Leone, Socotra, Somalia, South…	Angola, Benin, Botswana, Burkina, Burundi, Cameroon, Cape Provinces, Caprivi Strip, Central African Repu, Chad, Comoros, Congo, Djibouti, Equatorial Guinea, Eritrea, Ethiopia, Gabon, Gambia, Ghana, Guinea, Guinea-Bissau, Gulf of Guinea Is., Ivory Coast, Kenya, KwaZulu-Natal, Liberia, Madagascar, Malawi, Mali, Mozambique, Namibia, Niger, Nigeria, Northern Provinces, Oman, Rwanda, Saudi Arabia, Sen…	China, Costa Rica, Malaysia, Mauritius, Reunion, Rodrigues, South China Sea, Taiwan, United States, Venezuela	Alabama, China Southeast, Costa Rica, Hainan, Malaya, Mauritius, Rodrigues, Reunion, South China Sea, Taiwan, Venezuela	45747-1	http://www.plantsoftheworldonline.org/taxon/urn:lsid:ipni.org:names:45747-1
Acanthaceae	Avicennia	marina	Avicennia marina	(Forssk.) Vierh.	Avicennia marina (Forssk.) Vierh.	Denkschr. Kaiserl. Akad. Wiss., Wien. Math.-Naturwiss. Kl. 71: 435 (1907)	Aldabra, Andaman Is., Australia, Bangladesh, China, Christmas I., Cocos (Keeling) Is., Comoros, Djibouti, Egypt, Eritrea, India, Indonesia, Indonesia, East Timor, Indonesia, Malaysia, Indonesia, Papua New Guinea, Iran, Kenya, Madagascar, Malaysia, Mozambique, Mozambique Channel I, Myanmar, Nansei-shoto, New Caledonia, New Zealand, Nicobar Is., Norfolk Is., Oman, Pakistan, Papua New Guinea, Papua …	Aldabra, Andaman Is., Bangladesh, Bismarck Archipelago, Borneo, Cape Provinces, China Southeast, Christmas I., Cocos (Keeling) Is., Comoros, Djibouti, Egypt, Eritrea, Gulf States, Hainan, India, Iran, Jawa, Kenya, KwaZulu-Natal, Lesser Sunda Is., Madagascar, Malaya, Maluku, Mozambique, Mozambique Channel I, Myanmar, Nansei-shoto, New Caledonia, New Guinea, New South Wales, New Zealand North, Nico…	United States	California	861130-1	http://www.plantsoftheworldonline.org/taxon/urn:lsid:ipni.org:names:861130-1
Acanthaceae	Barleria	alluaudii	Barleria alluaudii	Benoist	Barleria alluaudii Benoist	Notul. Syst. (Paris) 1: 362 (1911)	Madagascar	Madagascar	unknown	unknown	45843-1	http://www.plantsoftheworldonline.org/taxon/urn:lsid:ipni.org:names:45843-1
Acanthaceae	Barleria	boivinii	Barleria boivinii	T.Anderson	Barleria boivinii T.Anderson	J. Proc. Linn. Soc., Bot. 7: 31 (1863)	Madagascar	Madagascar	unknown	unknown	45874-1	http://www.plantsoftheworldonline.org/taxon/urn:lsid:ipni.org:names:45874-1
Acanthaceae	Barleria	brevituba	Barleria brevituba	Benoist	Barleria brevituba Benoist	Bull. Mus. Natl. Hist. Nat., ser. 2, 6: 81 (1934)	Madagascar	Madagascar	unknown	unknown	45883-1	http://www.plantsoftheworldonline.org/taxon/urn:lsid:ipni.org:names:45883-1
Acanthaceae	Barleria	decaisneana	Barleria decaisneana	Nees	Barleria decaisneana Nees	A.P.de Candolle, Prodr. 11: 230 (1847)	Aldabra, Comoros, Madagascar	Aldabra, Comoros, Madagascar	unknown	unknown	45934-1	http://www.plantsoftheworldonline.org/taxon/urn:lsid:ipni.org:names:45934-1
Acanthaceae	Barleria	decaryi	Barleria decaryi	Benoist	Barleria decaryi Benoist	Bull. Soc. Bot. France 76: 1032 (1929 publ. 1930)	Madagascar	Madagascar	unknown	unknown	45935-1	http://www.plantsoftheworldonline.org/taxon/urn:lsid:ipni.org:names:45935-1
Acanthaceae	Barleria	dulcis	Barleria dulcis	Benoist	Barleria dulcis Benoist	Bull. Soc. Bot. France 76: 1033 (1929 publ. 1930)	Madagascar	Madagascar	unknown	unknown	45952-1	http://www.plantsoftheworldonline.org/taxon/urn:lsid:ipni.org:names:45952-1
Acanthaceae	Barleria	fissiflora	Barleria fissiflora	Bojer ex Nees	Barleria fissiflora Bojer ex Nees	A.P.de Candolle, Prodr. 11: 238 (1847)	Madagascar	Madagascar	unknown	unknown	45967-1	http://www.plantsoftheworldonline.org/taxon/urn:lsid:ipni.org:names:45967-1
Acanthaceae	Barleria	glandulostamina	Barleria glandulostamina	I.Darbysh.	Barleria glandulostamina I.Darbysh.	Kew Bull. 69(2)-9513: 3 (2014)	Madagascar	Madagascar	unknown	unknown	77137446-1	http://www.plantsoftheworldonline.org/taxon/urn:lsid:ipni.org:names:77137446-1
Acanthaceae	Barleria	her	Barleria her	Benoist	Barleria her Benoist	Bull. Soc. Bot. France 76: 1032 (1929 publ. 1930)	Madagascar	Madagascar	unknown	unknown	45992-1	http://www.plantsoftheworldonline.org/taxon/urn:lsid:ipni.org:names:45992-1
Acanthaceae	Barleria	humbertii	Barleria humbertii	Benoist	Barleria humbertii Benoist	Bull. Soc. Bot. France 76: 1031 (1929 publ. 1930)	Madagascar	Madagascar	unknown	unknown	46007-1	http://www.plantsoftheworldonline.org/taxon/urn:lsid:ipni.org:names:46007-1
Acanthaceae	Barleria	humilis	Barleria humilis	Benoist	Barleria humilis Benoist	Bull. Soc. Bot. France 113: 532 (1967)	Madagascar	Madagascar	unknown	unknown	46008-1	http://www.plantsoftheworldonline.org/taxon/urn:lsid:ipni.org:names:46008-1
Acanthaceae	Barleria	insolita	Barleria insolita	Benoist	Barleria insolita Benoist	Bull. Mus. Natl. Hist. Nat., ser. 2, 6: 86 (1934)	Madagascar	Madagascar	unknown	unknown	46018-1	http://www.plantsoftheworldonline.org/taxon/urn:lsid:ipni.org:names:46018-1
Acanthaceae	Barleria	kitchingii	Barleria kitchingii	Baker	Barleria kitchingii Baker	J. Linn. Soc., Bot. 21: 510 (1887)	Madagascar	Madagascar	unknown	unknown	46032-1	http://www.plantsoftheworldonline.org/taxon/urn:lsid:ipni.org:names:46032-1
Acanthaceae	Barleria	laeta	Barleria laeta	Benoist	Barleria laeta Benoist	Bull. Mus. Natl. Hist. Nat., ser. 2, 6: 82 (1934)	Madagascar	Madagascar	unknown	unknown	46037-1	http://www.plantsoftheworldonline.org/taxon/urn:lsid:ipni.org:names:46037-1
Acanthaceae	Barleria	leandrii	Barleria leandrii	Benoist	Barleria leandrii Benoist	Bull. Soc. Bot. France 80: 789 (1933 publ. 1934)	Madagascar	Madagascar	unknown	unknown	46045-1	http://www.plantsoftheworldonline.org/taxon/urn:lsid:ipni.org:names:46045-1
Acanthaceae	Barleria	longipes	Barleria longipes	Benoist	Barleria longipes Benoist	Bull. Mus. Natl. Hist. Nat., ser. 2, 6: 85 (1934)	Madagascar	Madagascar	unknown	unknown	46054-1	http://www.plantsoftheworldonline.org/taxon/urn:lsid:ipni.org:names:46054-1
Acanthaceae	Barleria	lupulina	Barleria lupulina	Lindl.	Barleria lupulina Lindl.	Edwards&#x27;s Bot. Reg. 18: t. 1483 (1833)	Madagascar	Madagascar	Bahamas, Bangladesh, Benin, Burkina Faso, Cambodia, Christmas I., Comoros, Dominican Republic, French Guiana, Haiti, India, India, Pakistan, Indonesia, Jamaica, Leeward Is., Mauritius, Netherlands Antilles, Puerto Rico, Reunion, Sri Lanka, Thailand, Trinidad-Tobago, United States, Venezuela, Venezuelan Antilles, Vietnam, Windward Is.	Bahamas, Bangladesh, Benin, Burkina, Cambodia, Christmas I., Comoros, Dominican Republic, Florida, French Guiana, Haiti, India, Jamaica, Jawa, Leeward Is., Mauritius, Netherlands Antilles, Puerto Rico, Reunion, Sri Lanka, Thailand, Trinidad-Tobago, Venezuela, Venezuelan Antilles, Vietnam, West Himalaya, Windward Is.	46059-1	http://www.plantsoftheworldonline.org/taxon/urn:lsid:ipni.org:names:46059-1
Acanthaceae	Barleria	methuenii	Barleria methuenii	Turrill	Barleria methuenii Turrill	Bull. Misc. Inform. Kew 1914: 81 (1914)	Madagascar	Madagascar	unknown	unknown	46079-1	http://www.plantsoftheworldonline.org/taxon/urn:lsid:ipni.org:names:46079-1
Acanthaceae	Barleria	microcalyx	Barleria microcalyx	I.Darbysh.	Barleria microcalyx I.Darbysh.	Kew Bull. 69(2)-9513: 7 (2014)	Madagascar	Madagascar	unknown	unknown	77137448-1	http://www.plantsoftheworldonline.org/taxon/urn:lsid:ipni.org:names:77137448-1
Acanthaceae	Barleria	norbertii	Barleria norbertii	Benoist	Barleria norbertii Benoist	Bull. Soc. Bot. France 109: 132 (1962)	Madagascar	Madagascar	unknown	unknown	46107-1	http://www.plantsoftheworldonline.org/taxon/urn:lsid:ipni.org:names:46107-1
Acanthaceae	Barleria	parvispina	Barleria parvispina	Benoist	Barleria parvispina Benoist	Bull. Mus. Natl. Hist. Nat., ser. 2, 6: 80 (1934)	Madagascar	Madagascar	unknown	unknown	46128-1	http://www.plantsoftheworldonline.org/taxon/urn:lsid:ipni.org:names:46128-1
Acanthaceae	Barleria	paucidentata	Barleria paucidentata	Benoist	Barleria paucidentata Benoist	Bull. Mus. Natl. Hist. Nat., ser. 2, 6: 83 (1934)	Madagascar	Madagascar	unknown	unknown	46129-1	http://www.plantsoftheworldonline.org/taxon/urn:lsid:ipni.org:names:46129-1
Acanthaceae	Barleria	perrieri	Barleria perrieri	Benoist	Barleria perrieri Benoist	Bull. Mus. Natl. Hist. Nat., ser. 2, 6: 78 (1934)	Madagascar	Madagascar	unknown	unknown	46131-1	http://www.plantsoftheworldonline.org/taxon/urn:lsid:ipni.org:names:46131-1
Acanthaceae	Barleria	phillyreifolia	Barleria phillyreifolia	Baker	Barleria phillyreifolia Baker	J. Linn. Soc., Bot. 22: 510 (1887)	Madagascar	Madagascar	unknown	unknown	46135-1	http://www.plantsoftheworldonline.org/taxon/urn:lsid:ipni.org:names:46135-1
Acanthaceae	Barleria	prionitis	Barleria prionitis	L.	Barleria prionitis L.	Sp. Pl.: 636 (1753)	Bangladesh, China, Eritrea, Ethiopia, India, India, Pakistan, Indonesia, Indonesia, East Timor, Laccadive Is., Laos, Madagascar, Malaysia, Maldives, Myanmar, Nepal, Nicobar Is., Pakistan, Philippines, Saudi Arabia, Sri Lanka, Thailand, Vietnam, Yemen	Assam, Bangladesh, China South-Central, Eritrea, Ethiopia, India, Jawa, Laccadive Is., Laos, Lesser Sunda Is., Madagascar, Malaya, Maldives, Myanmar, Nepal, Nicobar Is., Pakistan, Philippines, Saudi Arabia, Sri Lanka, Sulawesi, Thailand, Vietnam, West Himalaya, Yemen	Andaman Is., Jamaica, Leeward Is., Mauritius, Nauru, Puerto Rico, Reunion, Rodrigues, Seychelles, Windward Is.	Andaman Is., Jamaica, Leeward Is., Mauritius, Nauru, Puerto Rico, Rodrigues, Reunion, Seychelles, Windward Is.	46147-1	http://www.plantsoftheworldonline.org/taxon/urn:lsid:ipni.org:names:46147-1
Acanthaceae	Barleria	puberula	Barleria puberula	Benoist	Barleria puberula Benoist	Bull. Mus. Natl. Hist. Nat., ser. 2, 6: 86 (1934)	Madagascar	Madagascar	unknown	unknown	46152-1	http://www.plantsoftheworldonline.org/taxon/urn:lsid:ipni.org:names:46152-1
Acanthaceae	Barleria	pulchella	Barleria pulchella	Benoist	Barleria pulchella Benoist	Bull. Mus. Natl. Hist. Nat., ser. 2, 6: 84 (1934)	Madagascar	Madagascar	unknown	unknown	46155-1	http://www.plantsoftheworldonline.org/taxon/urn:lsid:ipni.org:names:46155-1
Acanthaceae	Barleria	pulchra	Barleria pulchra	Lindau	Barleria pulchra Lindau	Bot. Jahrb. Syst. 20: 18 (1894)	Madagascar	Madagascar	unknown	unknown	46156-1	http://www.plantsoftheworldonline.org/taxon/urn:lsid:ipni.org:names:46156-1
Acanthaceae	Barleria	separata	Barleria separata	Benoist	Barleria separata Benoist	Bull. Mus. Natl. Hist. Nat., ser. 2, 6: 87 (1934)	Madagascar	Madagascar	unknown	unknown	46209-1	http://www.plantsoftheworldonline.org/taxon/urn:lsid:ipni.org:names:46209-1
Acanthaceae	Barleria	seyrigii	Barleria seyrigii	Benoist	Barleria seyrigii Benoist	Bull. Soc. Bot. France 109: 132 (1962)	Madagascar	Madagascar	unknown	unknown	46213-1	http://www.plantsoftheworldonline.org/taxon/urn:lsid:ipni.org:names:46213-1
Acanthaceae	Barleria	speciosa	Barleria speciosa	I.Darbysh.	Barleria speciosa I.Darbysh.	Kew Bull. 69(2)-9513: 2 (2014)	Madagascar	Madagascar	unknown	unknown	77137445-1	http://www.plantsoftheworldonline.org/taxon/urn:lsid:ipni.org:names:77137445-1
Acanthaceae	Barleria	vincifolia	Barleria vincifolia	Baker	Barleria vincifolia Baker	J. Linn. Soc., Bot. 25: 339 (1890)	Madagascar	Madagascar	unknown	unknown	46270-1	http://www.plantsoftheworldonline.org/taxon/urn:lsid:ipni.org:names:46270-1
Acanthaceae	Blepharis	calcitrapa	Blepharis calcitrapa	Benoist	Blepharis calcitrapa Benoist	Notul. Syst. (Paris) 8: 147 (1939)	Madagascar	Madagascar	unknown	unknown	46485-1	http://www.plantsoftheworldonline.org/taxon/urn:lsid:ipni.org:names:46485-1
Acanthaceae	Blepharis	crinita	Blepharis crinita	Benoist	Blepharis crinita Benoist	Notul. Syst. (Paris) 8: 150 (1939)	Madagascar	Madagascar	unknown	unknown	46494-1	http://www.plantsoftheworldonline.org/taxon/urn:lsid:ipni.org:names:46494-1
Acanthaceae	Blepharis	glomerans	Blepharis glomerans	Benoist	Blepharis glomerans Benoist	Notul. Syst. (Paris) 8: 149 (1939)	Madagascar	Madagascar	unknown	unknown	46519-1	http://www.plantsoftheworldonline.org/taxon/urn:lsid:ipni.org:names:46519-1
Acanthaceae	Blepharis	maculata	Blepharis maculata	Benoist	Blepharis maculata Benoist	Notul. Syst. (Paris) 8: 149 (1939)	Madagascar	Madagascar	unknown	unknown	46550-1	http://www.plantsoftheworldonline.org/taxon/urn:lsid:ipni.org:names:46550-1
Acanthaceae	Blepharis	maderaspatensis	Blepharis maderaspatensis	(L.) B.Heyne ex Roth	Blepharis maderaspatensis (L.) B.Heyne ex Roth	Nov. Pl. Sp.: 320 (1821)	Angola, Bangladesh, Benin, Botswana, Burkina Faso, Burundi, Cambodia, Cameroon, Cape Verde, Central African Republic, Chad, China, Comoros, Cote d'Ivoire, Djibouti, Eritrea, Ethiopia, Ghana, Guinea, Guinea-Bissau, India, India, Pakistan, Kenya, Madagascar, Malawi, Mali, Mauritania, Mozambique, Myanmar, Namibia, Niger, Nigeria, Pakistan, Rwanda, Saudi Arabia, Senegal, Sierra Leone, Socotra, Somali…	Angola, Bangladesh, Benin, Botswana, Burkina, Burundi, Cambodia, Cameroon, Cape Verde, Central African Repu, Chad, Comoros, Djibouti, Eritrea, Ethiopia, Ghana, Guinea, Guinea-Bissau, Hainan, India, Ivory Coast, Kenya, KwaZulu-Natal, Madagascar, Malawi, Mali, Mauritania, Mozambique, Myanmar, Namibia, Niger, Nigeria, Northern Provinces, Pakistan, Rwanda, Saudi Arabia, Senegal, Sierra Leone, Socotra…	unknown	unknown	46553-1	http://www.plantsoftheworldonline.org/taxon/urn:lsid:ipni.org:names:46553-1
Acanthaceae	Blepharis	paradoxa	Blepharis paradoxa	Fritsch	Blepharis paradoxa Fritsch	Ann. K. K. Naturhist. Hofmus. 5: 493 (1890)	Madagascar	Madagascar	unknown	unknown	46567-1	http://www.plantsoftheworldonline.org/taxon/urn:lsid:ipni.org:names:46567-1
Acanthaceae	Boutonia	cuspidata	Boutonia cuspidata	DC.	Boutonia cuspidata DC.	Rev. Bignon.: 18 (1838)	Madagascar	Madagascar	unknown	unknown	109112-1	http://www.plantsoftheworldonline.org/taxon/urn:lsid:ipni.org:names:109112-1
Acanthaceae	Brachystephanus	africanus	Brachystephanus africanus	S.Moore	Brachystephanus africanus S.Moore	Trans. Linn. Soc. London, Bot. 4: 31 (1894)	Burundi, Madagascar, Malawi, Mozambique, Nigeria, Republic of Congo, Rwanda, Tanzania, Uganda, Zaire, Zimbabwe	Burundi, Congo, Madagascar, Malawi, Mozambique, Nigeria, Rwanda, Tanzania, Uganda, Zaire, Zimbabwe	unknown	unknown	46624-1	http://www.plantsoftheworldonline.org/taxon/urn:lsid:ipni.org:names:46624-1
Acanthaceae	Brachystephanus	densiflorus	Brachystephanus densiflorus	E.Figueiredo	Brachystephanus densiflorus E.Figueiredo	Kew Bull. 51: 758 (1996)	Madagascar	Madagascar	unknown	unknown	992379-1	http://www.plantsoftheworldonline.org/taxon/urn:lsid:ipni.org:names:992379-1
Acanthaceae	Brachystephanus	lyallii	Brachystephanus lyallii	Nees	Brachystephanus lyallii Nees	A.P.de Candolle, Prodr. 11: 511 (1847)	Madagascar	Madagascar	unknown	unknown	46631-1	http://www.plantsoftheworldonline.org/taxon/urn:lsid:ipni.org:names:46631-1
Acanthaceae	Brillantaisia	madagascariensis	Brillantaisia madagascariensis	T.Anderson ex Lindau	Brillantaisia madagascariensis T.Anderson ex Lindau	Bot. Jahrb. Syst. 17: 103 (1893)	Benin, Burundi, Cameroon, Cote d'Ivoire, Ethiopia, Gabon, Guinea, Gulf of Guinea Is., Kenya, Liberia, Madagascar, Republic of Congo, Rwanda, Sudan, Tanzania, Uganda, Zaire, Zambia	Benin, Burundi, Cameroon, Congo, Ethiopia, Gabon, Guinea, Gulf of Guinea Is., Ivory Coast, Kenya, Liberia, Madagascar, Rwanda, Sudan, Tanzania, Uganda, Zambia, Zaire	unknown	unknown	46667-1	http://www.plantsoftheworldonline.org/taxon/urn:lsid:ipni.org:names:46667-1
Acanthaceae	Brillantaisia	pubescens	Brillantaisia pubescens	T.Anderson ex Oliv.	Brillantaisia pubescens T.Anderson ex Oliv.	Trans. Linn. Soc. London 29: 125 (1875)	Madagascar, Malawi, Mozambique, Tanzania, Zaire, Zambia, Zimbabwe	Madagascar, Malawi, Mozambique, Tanzania, Zambia, Zaire, Zimbabwe	unknown	unknown	46678-1	http://www.plantsoftheworldonline.org/taxon/urn:lsid:ipni.org:names:46678-1
Acanthaceae	Camarotea	souiensis	Camarotea souiensis	Scott Elliot	Camarotea souiensis Scott Elliot	J. Linn. Soc., Bot. 29: 38 (1891)	Madagascar	Madagascar	unknown	unknown	46798-1	http://www.plantsoftheworldonline.org/taxon/urn:lsid:ipni.org:names:46798-1
Acanthaceae	Celerina	seyrigii	Celerina seyrigii	Benoist	Celerina seyrigii Benoist	Bull. Soc. Bot. France 110: 404 (1964)	Madagascar	Madagascar	unknown	unknown	46853-1	http://www.plantsoftheworldonline.org/taxon/urn:lsid:ipni.org:names:46853-1
Acanthaceae	Chlamydacanthus	euphorbioides	Chlamydacanthus euphorbioides	Lindau	Chlamydacanthus euphorbioides Lindau	Bot. Jahrb. Syst. 18: 108 (1893)	Madagascar	Madagascar	unknown	unknown	46921-1	http://www.plantsoftheworldonline.org/taxon/urn:lsid:ipni.org:names:46921-1
Acanthaceae	Chlamydacanthus	rupestris	Chlamydacanthus rupestris	(Nees) Govaerts	Chlamydacanthus rupestris (Nees) Govaerts	World Checkl. Seed Pl. 3(1): 14 (1999)	Madagascar	Madagascar	unknown	unknown	1009750-1	http://www.plantsoftheworldonline.org/taxon/urn:lsid:ipni.org:names:1009750-1
Acanthaceae	Conocalyx	laxus	Conocalyx laxus	Benoist	Conocalyx laxus Benoist	Bull. Soc. Bot. France 113: 534 (1967)	Madagascar	Madagascar	unknown	unknown	46952-1	http://www.plantsoftheworldonline.org/taxon/urn:lsid:ipni.org:names:46952-1
Acanthaceae	Crossandra	acutiloba	Crossandra acutiloba	Vollesen	Crossandra acutiloba Vollesen	Kew Bull. 52: 397 (1997)	Madagascar	Madagascar	unknown	unknown	995967-1	http://www.plantsoftheworldonline.org/taxon/urn:lsid:ipni.org:names:995967-1
Acanthaceae	Crossandra	albolineata	Crossandra albolineata	Benoist	Crossandra albolineata Benoist	Bull. Mus. Natl. Hist. Nat., ser. 2, 4: 716 (1932)	Madagascar	Madagascar	unknown	unknown	46987-1	http://www.plantsoftheworldonline.org/taxon/urn:lsid:ipni.org:names:46987-1
Acanthaceae	Crossandra	armandii	Crossandra armandii	Benoist	Crossandra armandii Benoist	Notul. Syst. (Paris) 14: 2 (1950)	Madagascar	Madagascar	unknown	unknown	46989-1	http://www.plantsoftheworldonline.org/taxon/urn:lsid:ipni.org:names:46989-1
Acanthaceae	Crossandra	benoistii	Crossandra benoistii	Vollesen	Crossandra benoistii Vollesen	Kew Bull. 52: 397 (1997)	Madagascar	Madagascar	unknown	unknown	995966-1	http://www.plantsoftheworldonline.org/taxon/urn:lsid:ipni.org:names:995966-1
Acanthaceae	Crossandra	cinnabarina	Crossandra cinnabarina	Vollesen	Crossandra cinnabarina Vollesen	Kew Bull. 52: 409 (1997)	Madagascar	Madagascar	unknown	unknown	995969-1	http://www.plantsoftheworldonline.org/taxon/urn:lsid:ipni.org:names:995969-1
Acanthaceae	Crossandra	cloiselii	Crossandra cloiselii	S.Moore	Crossandra cloiselii S.Moore	J. Bot. 44: 152 (1906)	Madagascar	Madagascar	unknown	unknown	46997-1	http://www.plantsoftheworldonline.org/taxon/urn:lsid:ipni.org:names:46997-1
Acanthaceae	Crossandra	douillotii	Crossandra douillotii	Benoist	Crossandra douillotii Benoist	Notul. Syst. (Paris) 14: 2 (1950)	Madagascar	Madagascar	unknown	unknown	47001-1	http://www.plantsoftheworldonline.org/taxon/urn:lsid:ipni.org:names:47001-1
Acanthaceae	Crossandra	flavicaulis	Crossandra flavicaulis	Vollesen	Crossandra flavicaulis Vollesen	Kew Bull. 52: 388 (1997)	Madagascar	Madagascar	unknown	unknown	995961-1	http://www.plantsoftheworldonline.org/taxon/urn:lsid:ipni.org:names:995961-1
Acanthaceae	Crossandra	grandidieri	Crossandra grandidieri	(Baill.) Benoist	Crossandra grandidieri (Baill.) Benoist	Notul. Syst. (Paris) 2: 147 (1911)	Madagascar	Madagascar	unknown	unknown	47009-1	http://www.plantsoftheworldonline.org/taxon/urn:lsid:ipni.org:names:47009-1
Acanthaceae	Crossandra	humbertii	Crossandra humbertii	Benoist	Crossandra humbertii Benoist	Bull. Mus. Natl. Hist. Nat., ser. 2, 4: 713 (1932)	Madagascar	Madagascar	unknown	unknown	47013-1	http://www.plantsoftheworldonline.org/taxon/urn:lsid:ipni.org:names:47013-1
Acanthaceae	Crossandra	isaloensis	Crossandra isaloensis	Vollesen	Crossandra isaloensis Vollesen	Kew Bull. 52: 403 (1997)	Madagascar	Madagascar	unknown	unknown	995968-1	http://www.plantsoftheworldonline.org/taxon/urn:lsid:ipni.org:names:995968-1
Acanthaceae	Crossandra	longehirsuta	Crossandra longehirsuta	Vollesen	Crossandra longehirsuta Vollesen	Kew Bull. 52: 395 (1997)	Madagascar	Madagascar	unknown	unknown	995965-1	http://www.plantsoftheworldonline.org/taxon/urn:lsid:ipni.org:names:995965-1
Acanthaceae	Crossandra	longipes	Crossandra longipes	S.Moore	Crossandra longipes S.Moore	J. Bot. 44: 153 (1906)	Madagascar	Madagascar	unknown	unknown	47019-1	http://www.plantsoftheworldonline.org/taxon/urn:lsid:ipni.org:names:47019-1
Acanthaceae	Crossandra	longispica	Crossandra longispica	Benoist	Crossandra longispica Benoist	Bull. Mus. Natl. Hist. Nat., ser. 2, 4: 714 (1932)	Madagascar	Madagascar	unknown	unknown	47020-1	http://www.plantsoftheworldonline.org/taxon/urn:lsid:ipni.org:names:47020-1
Acanthaceae	Crossandra	multidentata	Crossandra multidentata	Vollesen	Crossandra multidentata Vollesen	Kew Bull. 52: 393 (1997)	Madagascar	Madagascar	unknown	unknown	995963-1	http://www.plantsoftheworldonline.org/taxon/urn:lsid:ipni.org:names:995963-1
Acanthaceae	Crossandra	nobilis	Crossandra nobilis	Benoist	Crossandra nobilis Benoist	Notul. Syst. (Paris) 8: 151 (1939)	Madagascar	Madagascar	unknown	unknown	47025-1	http://www.plantsoftheworldonline.org/taxon/urn:lsid:ipni.org:names:47025-1
Acanthaceae	Crossandra	pilosa	Crossandra pilosa	(Benoist) Vollesen	Crossandra pilosa (Benoist) Vollesen	Kew Bull. 52: 395 (1997)	Madagascar	Madagascar	unknown	unknown	995964-1	http://www.plantsoftheworldonline.org/taxon/urn:lsid:ipni.org:names:995964-1
Acanthaceae	Crossandra	poissonii	Crossandra poissonii	Benoist	Crossandra poissonii Benoist	Bull. Mus. Natl. Hist. Nat., ser. 2, 4: 715 (1932)	Madagascar	Madagascar	unknown	unknown	47031-1	http://www.plantsoftheworldonline.org/taxon/urn:lsid:ipni.org:names:47031-1
Acanthaceae	Crossandra	quadridentata	Crossandra quadridentata	Benoist	Crossandra quadridentata Benoist	Notul. Syst. (Paris) 2: 148 (1911)	Madagascar	Madagascar	unknown	unknown	47037-1	http://www.plantsoftheworldonline.org/taxon/urn:lsid:ipni.org:names:47037-1
Acanthaceae	Crossandra	raripila	Crossandra raripila	Benoist	Crossandra raripila Benoist	Notul. Syst. (Paris) 14: 4 (1950)	Madagascar	Madagascar	unknown	unknown	47038-1	http://www.plantsoftheworldonline.org/taxon/urn:lsid:ipni.org:names:47038-1
Acanthaceae	Crossandra	rupestris	Crossandra rupestris	Benoist	Crossandra rupestris Benoist	Notul. Syst. (Paris) 2: 149 (1911)	Madagascar	Madagascar	unknown	unknown	47040-1	http://www.plantsoftheworldonline.org/taxon/urn:lsid:ipni.org:names:47040-1
Acanthaceae	Crossandra	stenandrium	Crossandra stenandrium	(Nees) Lindau	Crossandra stenandrium (Nees) Lindau	H.G.A.Engler &amp; K.A.E.Prantl, Nat. Pflanzenfam. 4(3b): 319 (1895)	Madagascar	Madagascar	unknown	unknown	47045-1	http://www.plantsoftheworldonline.org/taxon/urn:lsid:ipni.org:names:47045-1
Acanthaceae	Crossandra	strobilifera	Crossandra strobilifera	(Lam.) Benoist	Crossandra strobilifera (Lam.) Benoist	H.Perrier de la Bathie, Cat. Pl. Madagasc. 182: 21 (1939)	Madagascar	Madagascar	unknown	unknown	47047-1	http://www.plantsoftheworldonline.org/taxon/urn:lsid:ipni.org:names:47047-1
Acanthaceae	Crossandra	tsingyensis	Crossandra tsingyensis	Vollesen	Crossandra tsingyensis Vollesen	Kew Bull. 52: 390 (1997)	Madagascar	Madagascar	unknown	unknown	995962-1	http://www.plantsoftheworldonline.org/taxon/urn:lsid:ipni.org:names:995962-1
Acanthaceae	Crossandra	vestita	Crossandra vestita	Benoist	Crossandra vestita Benoist	Bull. Mus. Natl. Hist. Nat., ser. 2, 4: 714 (1932)	Madagascar	Madagascar	unknown	unknown	47055-1	http://www.plantsoftheworldonline.org/taxon/urn:lsid:ipni.org:names:47055-1
Acanthaceae	Dicliptera	decaryi	Dicliptera decaryi	Benoist	Dicliptera decaryi Benoist	Mem. Inst. Sci. Madagascar, Ser. B, Biol. Veg. 2: 217 (1949 publ. 1950)	Madagascar	Madagascar	unknown	unknown	47513-1	http://www.plantsoftheworldonline.org/taxon/urn:lsid:ipni.org:names:47513-1
Acanthaceae	Dicliptera	hastilis	Dicliptera hastilis	Benoist	Dicliptera hastilis Benoist	Mem. Inst. Sci. Madagascar, Ser. B, Biol. Veg. 2: 215 (1949 publ. 1950)	Madagascar	Madagascar	unknown	unknown	47547-1	http://www.plantsoftheworldonline.org/taxon/urn:lsid:ipni.org:names:47547-1
Acanthaceae	Dicliptera	heterostegia	Dicliptera heterostegia	C.Presl	Dicliptera heterostegia C.Presl	Abh. Konigl. Bohm. Ges. Wiss., ser. 5, 3: 525 (1845)	Comoros, India, Kenya, Madagascar, Malawi, Mozambique, South Africa, Swaziland, Tanzania, Zaire, Zambia, Zimbabwe	Cape Provinces, Comoros, India, Kenya, KwaZulu-Natal, Madagascar, Malawi, Mozambique, Northern Provinces, Swaziland, Tanzania, Zambia, Zaire, Zimbabwe	unknown	unknown	47552-1	http://www.plantsoftheworldonline.org/taxon/urn:lsid:ipni.org:names:47552-1
Acanthaceae	Dicliptera	hyalina	Dicliptera hyalina	Nees	Dicliptera hyalina Nees	A.P.de Candolle, Prodr. 11: 484 (1847)	Comoros, Madagascar	Comoros, Madagascar	unknown	unknown	47557-1	http://www.plantsoftheworldonline.org/taxon/urn:lsid:ipni.org:names:47557-1
Acanthaceae	Dicliptera	insularis	Dicliptera insularis	Benoist	Dicliptera insularis Benoist	Mem. Inst. Sci. Madagascar, Ser. B, Biol. Veg. 2: 216 (1949 publ. 1950)	Madagascar	Madagascar	unknown	unknown	47564-1	http://www.plantsoftheworldonline.org/taxon/urn:lsid:ipni.org:names:47564-1
Acanthaceae	Dicliptera	leandrii	Dicliptera leandrii	Benoist	Dicliptera leandrii Benoist	Mem. Inst. Sci. Madagascar, Ser. B, Biol. Veg. 2: 214 (1949 publ. 1950)	Madagascar	Madagascar	unknown	unknown	47582-1	http://www.plantsoftheworldonline.org/taxon/urn:lsid:ipni.org:names:47582-1
Acanthaceae	Dicliptera	madagascariensis	Dicliptera madagascariensis	Nees	Dicliptera madagascariensis Nees	A.P.de Candolle, Prodr. 11: 476 (1847)	Laos, Madagascar	Laos, Madagascar	unknown	unknown	47593-1	http://www.plantsoftheworldonline.org/taxon/urn:lsid:ipni.org:names:47593-1
Acanthaceae	Dicliptera	verticillata	Dicliptera verticillata	(Forssk.) C.Chr.	Dicliptera verticillata (Forssk.) C.Chr.	Dansk Bot. Ark. 4(3): 11 (1922)	Angola, Botswana, Burkina Faso, Burundi, Cameroon, Cape Verde, Central African Republic, Chad, Cote d'Ivoire, Ethiopia, Gabon, Gambia, Ghana, Gulf of Guinea Is., India, Kenya, Madagascar, Malawi, Mali, Mozambique, Namibia, Niger, Nigeria, Pakistan, Republic of Congo, Senegal, Sierra Leone, Somalia, South Africa, Sudan, Tanzania, Togo, Yemen, Zaire, Zambia, Zimbabwe	Angola, Assam, Botswana, Burkina, Burundi, Cameroon, Cape Verde, Central African Repu, Chad, Congo, Ethiopia, Gabon, Gambia, Ghana, Gulf of Guinea Is., India, Ivory Coast, Kenya, Madagascar, Malawi, Mali, Mozambique, Namibia, Niger, Nigeria, Northern Provinces, Pakistan, Senegal, Sierra Leone, Somalia, Sudan, Tanzania, Togo, Yemen, Zambia, Zaire, Zimbabwe	unknown	unknown	47725-1	http://www.plantsoftheworldonline.org/taxon/urn:lsid:ipni.org:names:47725-1
Acanthaceae	Dyschoriste	clarkei	Dyschoriste clarkei	(Vatke) Benoist	Dyschoriste clarkei (Vatke) Benoist	Fl. Madagasc. 182: 90 (1967)	Madagascar	Madagascar	unknown	unknown	48103-1	http://www.plantsoftheworldonline.org/taxon/urn:lsid:ipni.org:names:48103-1
Acanthaceae	Dyschoriste	geniculata	Dyschoriste geniculata	Nees	Dyschoriste geniculata Nees	A.P.de Candolle, Prodr. 11: 107 (1847)	Madagascar	Madagascar	unknown	unknown	48122-1	http://www.plantsoftheworldonline.org/taxon/urn:lsid:ipni.org:names:48122-1
Acanthaceae	Dyschoriste	gracilicaulis	Dyschoriste gracilicaulis	(Benoist) Benoist	Dyschoriste gracilicaulis (Benoist) Benoist	Fl. Madagasc. 182: 90 (1967)	Madagascar	Madagascar	unknown	unknown	48124-1	http://www.plantsoftheworldonline.org/taxon/urn:lsid:ipni.org:names:48124-1
Acanthaceae	Dyschoriste	gracilis	Dyschoriste gracilis	(Nees) Kuntze	Dyschoriste gracilis (Nees) Kuntze	Revis. Gen. Pl. 2: 486 (1891)	Madagascar	Madagascar	unknown	unknown	48125-1	http://www.plantsoftheworldonline.org/taxon/urn:lsid:ipni.org:names:48125-1
Acanthaceae	Dyschoriste	hispidula	Dyschoriste hispidula	(Baker) Benoist	Dyschoriste hispidula (Baker) Benoist	Notul. Syst. (Paris) 10: 251 (1942)	Madagascar	Madagascar	unknown	unknown	48132-1	http://www.plantsoftheworldonline.org/taxon/urn:lsid:ipni.org:names:48132-1
Acanthaceae	Dyschoriste	madagascariensis	Dyschoriste madagascariensis	(Nees) Kuntze	Dyschoriste madagascariensis (Nees) Kuntze	Revis. Gen. Pl. 2: 486 (1891)	Madagascar	Madagascar	unknown	unknown	48151-1	http://www.plantsoftheworldonline.org/taxon/urn:lsid:ipni.org:names:48151-1
Acanthaceae	Dyschoriste	serpyllifolia	Dyschoriste serpyllifolia	(Nees) Benoist	Dyschoriste serpyllifolia (Nees) Benoist	Fl. Madagasc. 182: 96 (1967)	Madagascar	Madagascar	unknown	unknown	48202-1	http://www.plantsoftheworldonline.org/taxon/urn:lsid:ipni.org:names:48202-1
Acanthaceae	Dyschoriste	siphonantha	Dyschoriste siphonantha	(Nees) Kuntze	Dyschoriste siphonantha (Nees) Kuntze	Revis. Gen. Pl. 2: 486 (1891)	Madagascar	Madagascar	unknown	unknown	48206-1	http://www.plantsoftheworldonline.org/taxon/urn:lsid:ipni.org:names:48206-1
Acanthaceae	Dyschoriste	vestita	Dyschoriste vestita	Benoist	Dyschoriste vestita Benoist	Notul. Syst. (Paris) 12: 138 (1946)	Madagascar	Madagascar	unknown	unknown	48227-1	http://www.plantsoftheworldonline.org/taxon/urn:lsid:ipni.org:names:48227-1
Acanthaceae	Ecbolium	benoistii	Ecbolium benoistii	Vollesen	Ecbolium benoistii Vollesen	Kew Bull. 44: 675 (1989)	Madagascar	Madagascar	unknown	unknown	938349-1	http://www.plantsoftheworldonline.org/taxon/urn:lsid:ipni.org:names:938349-1
Acanthaceae	Ecbolium	fimbriatum	Ecbolium fimbriatum	Benoist	Ecbolium fimbriatum Benoist	Notul. Syst. (Paris) 12: 13 (1945)	Madagascar	Madagascar	unknown	unknown	48412-1	http://www.plantsoftheworldonline.org/taxon/urn:lsid:ipni.org:names:48412-1
Acanthaceae	Ecbolium	humbertii	Ecbolium humbertii	Vollesen	Ecbolium humbertii Vollesen	Kew Bull. 44: 679 (1989)	Madagascar	Madagascar	unknown	unknown	938350-1	http://www.plantsoftheworldonline.org/taxon/urn:lsid:ipni.org:names:938350-1
Acanthaceae	Ecbolium	madagascariense	Ecbolium madagascariense	Vollesen	Ecbolium madagascariense Vollesen	Kew Bull. 44: 673 (1989)	Madagascar	Madagascar	unknown	unknown	941209-1	http://www.plantsoftheworldonline.org/taxon/urn:lsid:ipni.org:names:941209-1
Acanthaceae	Ecbolium	oblongifolium	Ecbolium oblongifolium	Vollesen	Ecbolium oblongifolium Vollesen	Kew Bull. 44: 677 (1989)	Madagascar	Madagascar	unknown	unknown	941210-1	http://www.plantsoftheworldonline.org/taxon/urn:lsid:ipni.org:names:941210-1
Acanthaceae	Ecbolium	palmatum	Ecbolium palmatum	Vollesen	Ecbolium palmatum Vollesen	Kew Bull. 44: 680 (1989)	Madagascar	Madagascar	unknown	unknown	941211-1	http://www.plantsoftheworldonline.org/taxon/urn:lsid:ipni.org:names:941211-1
Acanthaceae	Ecbolium	spicatum	Ecbolium spicatum	(Nees) Kuntze	Ecbolium spicatum (Nees) Kuntze	Revis. Gen. Pl. 2: 981 (1891)	Madagascar	Madagascar	unknown	unknown	48578-1	http://www.plantsoftheworldonline.org/taxon/urn:lsid:ipni.org:names:48578-1
Acanthaceae	Ecbolium	syringifolium	Ecbolium syringifolium	(Vahl) Vollesen	Ecbolium syringifolium (Vahl) Vollesen	Kew Bull. 44: 672 (1989)	Comoros, Madagascar	Comoros, Madagascar	unknown	unknown	947243-1	http://www.plantsoftheworldonline.org/taxon/urn:lsid:ipni.org:names:947243-1
Acanthaceae	Elytraria	madagascariensis	Elytraria madagascariensis	(Benoist) E.Hossain	Elytraria madagascariensis (Benoist) E.Hossain	Notes Roy. Bot. Gard. Edinburgh 31: 379 (1972)	Madagascar	Madagascar	unknown	unknown	48661-1	http://www.plantsoftheworldonline.org/taxon/urn:lsid:ipni.org:names:48661-1
Acanthaceae	Elytraria	nodosa	Elytraria nodosa	E.Hossain	Elytraria nodosa E.Hossain	Notes Roy. Bot. Gard. Edinburgh 31: 379 (1972)	Madagascar	Madagascar	unknown	unknown	48666-1	http://www.plantsoftheworldonline.org/taxon/urn:lsid:ipni.org:names:48666-1
Acanthaceae	Eremomastax	speciosa	Eremomastax speciosa	(Hochst.) Cufod.	Eremomastax speciosa (Hochst.) Cufod.	Bull. Jard. Bot. Etat Bruxelles 34(Suppl.): 931 (1964)	Benin, Cameroon, Central African Republic, Cote d'Ivoire, Equatorial Guinea, Ethiopia, Gabon, Ghana, Guinea, Kenya, Liberia, Madagascar, Nigeria, Republic of Congo, Sierra Leone, Sudan, Tanzania, Togo, Uganda, Zaire, Zambia	Benin, Cameroon, Central African Repu, Congo, Equatorial Guinea, Ethiopia, Gabon, Ghana, Guinea, Ivory Coast, Kenya, Liberia, Madagascar, Nigeria, Sierra Leone, Sudan, Tanzania, Togo, Uganda, Zambia, Zaire	unknown	unknown	48951-1	http://www.plantsoftheworldonline.org/taxon/urn:lsid:ipni.org:names:48951-1
Acanthaceae	Forcipella	bosseri	Forcipella bosseri	Benoist	Forcipella bosseri Benoist	Bull. Soc. Bot. France 113: 533 (1967)	Madagascar	Madagascar	unknown	unknown	49004-1	http://www.plantsoftheworldonline.org/taxon/urn:lsid:ipni.org:names:49004-1
Acanthaceae	Forcipella	cleistochlamys	Forcipella cleistochlamys	Lindau	Forcipella cleistochlamys Lindau	Annuaire Conserv. Jard. Bot. Geneve 2: 40 (1898)	Madagascar	Madagascar	unknown	unknown	49005-1	http://www.plantsoftheworldonline.org/taxon/urn:lsid:ipni.org:names:49005-1
Acanthaceae	Forcipella	involucrata	Forcipella involucrata	Benoist	Forcipella involucrata Benoist	Notul. Syst. (Paris) 13: 7 (1947)	Madagascar	Madagascar	unknown	unknown	49006-1	http://www.plantsoftheworldonline.org/taxon/urn:lsid:ipni.org:names:49006-1
Acanthaceae	Forcipella	longistaminea	Forcipella longistaminea	Benoist	Forcipella longistaminea Benoist	Notul. Syst. (Paris) 12: 15 (1945)	Madagascar	Madagascar	unknown	unknown	49007-1	http://www.plantsoftheworldonline.org/taxon/urn:lsid:ipni.org:names:49007-1
Acanthaceae	Forcipella	madagascariensis	Forcipella madagascariensis	Baill.	Forcipella madagascariensis Baill.	Hist. Pl. 10: 444 (1890)	Madagascar	Madagascar	unknown	unknown	49008-1	http://www.plantsoftheworldonline.org/taxon/urn:lsid:ipni.org:names:49008-1
Acanthaceae	Forcipella	repanda	Forcipella repanda	Benoist	Forcipella repanda Benoist	Notul. Syst. (Paris) 13: 7 (1947)	Madagascar	Madagascar	unknown	unknown	49009-1	http://www.plantsoftheworldonline.org/taxon/urn:lsid:ipni.org:names:49009-1
Acanthaceae	Hygrophila	anisocalyx	Hygrophila anisocalyx	Benoist	Hygrophila anisocalyx Benoist	Notul. Syst. (Paris) 8: 135 (1939)	Madagascar	Madagascar	unknown	unknown	49642-1	http://www.plantsoftheworldonline.org/taxon/urn:lsid:ipni.org:names:49642-1
Acanthaceae	Hygrophila	baronii	Hygrophila baronii	S.Moore	Hygrophila baronii S.Moore	J. Bot. 44: 151 (1906)	Madagascar	Madagascar	unknown	unknown	49652-1	http://www.plantsoftheworldonline.org/taxon/urn:lsid:ipni.org:names:49652-1
Acanthaceae	Hygrophila	modesta	Hygrophila modesta	Benoist	Hygrophila modesta Benoist	Bull. Soc. Bot. France 109: 129 (1962)	Madagascar	Madagascar	unknown	unknown	49728-1	http://www.plantsoftheworldonline.org/taxon/urn:lsid:ipni.org:names:49728-1
Acanthaceae	Hygrophila	perrieri	Hygrophila perrieri	Benoist	Hygrophila perrieri Benoist	Bull. Mus. Natl. Hist. Nat. 27: 198 (1921)	Madagascar	Madagascar	unknown	unknown	49746-1	http://www.plantsoftheworldonline.org/taxon/urn:lsid:ipni.org:names:49746-1
Acanthaceae	Hygrophila	velata	Hygrophila velata	Benoist	Hygrophila velata Benoist	Notul. Syst. (Paris) 8: 136 (1939)	Madagascar	Madagascar	unknown	unknown	49808-1	http://www.plantsoftheworldonline.org/taxon/urn:lsid:ipni.org:names:49808-1
Acanthaceae	Hypoestes	acuminata	Hypoestes acuminata	Baker	Hypoestes acuminata Baker	J. Linn. Soc., Bot. 22: 512 (1887)	Madagascar	Madagascar	unknown	unknown	49818-1	http://www.plantsoftheworldonline.org/taxon/urn:lsid:ipni.org:names:49818-1
Acanthaceae	Hypoestes	angusta	Hypoestes angusta	Benoist	Hypoestes angusta Benoist	Bull. Mus. Natl. Hist. Nat. 33: 530 (1927)	Madagascar	Madagascar	unknown	unknown	49826-1	http://www.plantsoftheworldonline.org/taxon/urn:lsid:ipni.org:names:49826-1
Acanthaceae	Hypoestes	angustilabiata	Hypoestes angustilabiata	Benoist	Hypoestes angustilabiata Benoist	Naturaliste Malgache 4(1): 43 (1952)	Madagascar	Madagascar	unknown	unknown	20002437-1	http://www.plantsoftheworldonline.org/taxon/urn:lsid:ipni.org:names:20002437-1
Acanthaceae	Hypoestes	anisophylla	Hypoestes anisophylla	Nees	Hypoestes anisophylla Nees	A.P.de Candolle, Prodr. 11: 503 (1847)	Madagascar	Madagascar	unknown	unknown	49827-1	http://www.plantsoftheworldonline.org/taxon/urn:lsid:ipni.org:names:49827-1
Acanthaceae	Hypoestes	arachnopus	Hypoestes arachnopus	Benoist	Hypoestes arachnopus Benoist	Bull. Soc. Bot. France 84: 487 (1937 publ. 1938)	Madagascar	Madagascar	unknown	unknown	49832-1	http://www.plantsoftheworldonline.org/taxon/urn:lsid:ipni.org:names:49832-1
Acanthaceae	Hypoestes	bakeri	Hypoestes bakeri	Vatke	Hypoestes bakeri Vatke	Abh. Naturwiss. Vereins Bremen 9: 133 (1885)	Madagascar	Madagascar	unknown	unknown	49838-1	http://www.plantsoftheworldonline.org/taxon/urn:lsid:ipni.org:names:49838-1
Acanthaceae	Hypoestes	betsiliensis	Hypoestes betsiliensis	S.Moore	Hypoestes betsiliensis S.Moore	J. Bot. 44: 222 (1906)	Madagascar	Madagascar	unknown	unknown	49841-1	http://www.plantsoftheworldonline.org/taxon/urn:lsid:ipni.org:names:49841-1
Acanthaceae	Hypoestes	bojeriana	Hypoestes bojeriana	Nees	Hypoestes bojeriana Nees	A.P.de Candolle, Prodr. 11: 506 (1847)	Madagascar	Madagascar	unknown	unknown	49843-1	http://www.plantsoftheworldonline.org/taxon/urn:lsid:ipni.org:names:49843-1
Acanthaceae	Hypoestes	bosseri	Hypoestes bosseri	Benoist	Hypoestes bosseri Benoist	Naturaliste Malgache 4(1): 44 (1952)	Madagascar	Madagascar	unknown	unknown	20002438-1	http://www.plantsoftheworldonline.org/taxon/urn:lsid:ipni.org:names:20002438-1
Acanthaceae	Hypoestes	brachiata	Hypoestes brachiata	Baker	Hypoestes brachiata Baker	J. Linn. Soc., Bot. 20: 224 (1883)	Madagascar	Madagascar	unknown	unknown	49844-1	http://www.plantsoftheworldonline.org/taxon/urn:lsid:ipni.org:names:49844-1
Acanthaceae	Hypoestes	calycina	Hypoestes calycina	Benoist	Hypoestes calycina Benoist	Bull. Mus. Natl. Hist. Nat. 33: 392 (1927)	Madagascar	Madagascar	unknown	unknown	49849-1	http://www.plantsoftheworldonline.org/taxon/urn:lsid:ipni.org:names:49849-1
Acanthaceae	Hypoestes	capitata	Hypoestes capitata	Boivin ex Benoist	Hypoestes capitata Boivin ex Benoist	Bull. Mus. Natl. Hist. Nat. 26: 185 (1920)	Madagascar	Madagascar	unknown	unknown	49851-1	http://www.plantsoftheworldonline.org/taxon/urn:lsid:ipni.org:names:49851-1
Acanthaceae	Hypoestes	catatii	Hypoestes catatii	Benoist	Hypoestes catatii Benoist	Bull. Soc. Bot. France 85: 683 (1938 publ. 1939)	Madagascar	Madagascar	unknown	unknown	49853-1	http://www.plantsoftheworldonline.org/taxon/urn:lsid:ipni.org:names:49853-1
Acanthaceae	Hypoestes	caudata	Hypoestes caudata	Benoist	Hypoestes caudata Benoist	Bull. Mus. Natl. Hist. Nat. 33: 389 (1927)	Madagascar	Madagascar	unknown	unknown	49854-1	http://www.plantsoftheworldonline.org/taxon/urn:lsid:ipni.org:names:49854-1
Acanthaceae	Hypoestes	cernua	Hypoestes cernua	Nees	Hypoestes cernua Nees	A.P.de Candolle, Prodr. 11: 502 (1847)	Madagascar	Madagascar	unknown	unknown	49857-1	http://www.plantsoftheworldonline.org/taxon/urn:lsid:ipni.org:names:49857-1
Acanthaceae	Hypoestes	chloroclada	Hypoestes chloroclada	Baker	Hypoestes chloroclada Baker	J. Linn. Soc., Bot. 22: 513 (1887)	Madagascar	Madagascar	unknown	unknown	49858-1	http://www.plantsoftheworldonline.org/taxon/urn:lsid:ipni.org:names:49858-1
Acanthaceae	Hypoestes	chlorotricha	Hypoestes chlorotricha	(Bojer ex Nees) Benoist	Hypoestes chlorotricha (Bojer ex Nees) Benoist	Bull. Soc. Bot. France 84: 485 (1937 publ. 1938)	Madagascar	Madagascar	unknown	unknown	49859-1	http://www.plantsoftheworldonline.org/taxon/urn:lsid:ipni.org:names:49859-1
Acanthaceae	Hypoestes	cinerascens	Hypoestes cinerascens	Benoist	Hypoestes cinerascens Benoist	Bull. Soc. Bot. France 84: 483 (1937 publ. 1938)	Madagascar	Madagascar	unknown	unknown	49862-1	http://www.plantsoftheworldonline.org/taxon/urn:lsid:ipni.org:names:49862-1
Acanthaceae	Hypoestes	cochlearia	Hypoestes cochlearia	Benoist	Hypoestes cochlearia Benoist	Bull. Soc. Bot. France 84: 485 (1937 publ. 1938)	Madagascar	Madagascar	unknown	unknown	49865-1	http://www.plantsoftheworldonline.org/taxon/urn:lsid:ipni.org:names:49865-1
Acanthaceae	Hypoestes	comosa	Hypoestes comosa	Benoist	Hypoestes comosa Benoist	Bull. Mus. Natl. Hist. Nat. 26: 187 (1920)	Madagascar	Madagascar	unknown	unknown	49867-1	http://www.plantsoftheworldonline.org/taxon/urn:lsid:ipni.org:names:49867-1
Acanthaceae	Hypoestes	complanata	Hypoestes complanata	Benoist	Hypoestes complanata Benoist	Bull. Mus. Natl. Hist. Nat., ser. 2, 1: 222 (1929)	Madagascar	Madagascar	unknown	unknown	49868-1	http://www.plantsoftheworldonline.org/taxon/urn:lsid:ipni.org:names:49868-1
Acanthaceae	Hypoestes	congestiflora	Hypoestes congestiflora	Baker	Hypoestes congestiflora Baker	J. Linn. Soc., Bot. 22: 511 (1887)	Madagascar	Madagascar	unknown	unknown	49870-1	http://www.plantsoftheworldonline.org/taxon/urn:lsid:ipni.org:names:49870-1
Acanthaceae	Hypoestes	corymbosa	Hypoestes corymbosa	Baker	Hypoestes corymbosa Baker	J. Linn. Soc., Bot. 20: 223 (1883)	Madagascar	Madagascar	unknown	unknown	49874-1	http://www.plantsoftheworldonline.org/taxon/urn:lsid:ipni.org:names:49874-1
Acanthaceae	Hypoestes	cruenta	Hypoestes cruenta	Benoist	Hypoestes cruenta Benoist	Bull. Mus. Natl. Hist. Nat. 26: 262 (1920)	Madagascar	Madagascar	unknown	unknown	49875-1	http://www.plantsoftheworldonline.org/taxon/urn:lsid:ipni.org:names:49875-1
Acanthaceae	Hypoestes	decaryana	Hypoestes decaryana	Benoist	Hypoestes decaryana Benoist	Bull. Mus. Natl. Hist. Nat. 26: 262 (1920)	Madagascar	Madagascar	unknown	unknown	49879-1	http://www.plantsoftheworldonline.org/taxon/urn:lsid:ipni.org:names:49879-1
Acanthaceae	Hypoestes	diclipteroides	Hypoestes diclipteroides	Nees	Hypoestes diclipteroides Nees	A.P.de Candolle, Prodr. 11: 510 (1847)	Madagascar	Madagascar	unknown	unknown	49881-1	http://www.plantsoftheworldonline.org/taxon/urn:lsid:ipni.org:names:49881-1
Acanthaceae	Hypoestes	egena	Hypoestes egena	Benoist	Hypoestes egena Benoist	Bull. Soc. Bot. France 85: 684 (1938 publ. 1939)	Madagascar	Madagascar	unknown	unknown	49885-1	http://www.plantsoftheworldonline.org/taxon/urn:lsid:ipni.org:names:49885-1
Acanthaceae	Hypoestes	elegans	Hypoestes elegans	Nees	Hypoestes elegans Nees	A.P.de Candolle, Prodr. 11: 502 (1847)	Madagascar	Madagascar	unknown	unknown	49886-1	http://www.plantsoftheworldonline.org/taxon/urn:lsid:ipni.org:names:49886-1
Acanthaceae	Hypoestes	elliotii	Hypoestes elliotii	S.Moore	Hypoestes elliotii S.Moore	J. Bot. 44: 221 (1906)	Madagascar	Madagascar	unknown	unknown	49887-1	http://www.plantsoftheworldonline.org/taxon/urn:lsid:ipni.org:names:49887-1
Acanthaceae	Hypoestes	erythrostachya	Hypoestes erythrostachya	Benoist	Hypoestes erythrostachya Benoist	Bull. Mus. Natl. Hist. Nat. 33: 391 (1927)	Madagascar	Madagascar	unknown	unknown	49888-1	http://www.plantsoftheworldonline.org/taxon/urn:lsid:ipni.org:names:49888-1
Acanthaceae	Hypoestes	fascicularis	Hypoestes fascicularis	Nees	Hypoestes fascicularis Nees	A.P.de Candolle, Prodr. 11: 504 (1847)	Madagascar	Madagascar	unknown	unknown	49889-1	http://www.plantsoftheworldonline.org/taxon/urn:lsid:ipni.org:names:49889-1
Acanthaceae	Hypoestes	flavescens	Hypoestes flavescens	Benoist	Hypoestes flavescens Benoist	Bull. Mus. Natl. Hist. Nat. 33: 531 (1927)	Madagascar	Madagascar	unknown	unknown	49892-1	http://www.plantsoftheworldonline.org/taxon/urn:lsid:ipni.org:names:49892-1
Acanthaceae	Hypoestes	flavovirens	Hypoestes flavovirens	Benoist	Hypoestes flavovirens Benoist	Bull. Soc. Bot. France 76: 1035 (1929 publ. 1930)	Madagascar	Madagascar	unknown	unknown	49893-1	http://www.plantsoftheworldonline.org/taxon/urn:lsid:ipni.org:names:49893-1
Acanthaceae	Hypoestes	flexibilis	Hypoestes flexibilis	Nees	Hypoestes flexibilis Nees	A.P.de Candolle, Prodr. 11: 505 (1847)	Madagascar	Madagascar	unknown	unknown	49894-1	http://www.plantsoftheworldonline.org/taxon/urn:lsid:ipni.org:names:49894-1
Acanthaceae	Hypoestes	forskaolii	Hypoestes forskaolii	(Vahl) R.Br.	Hypoestes forskaolii (Vahl) R.Br.	H.Salt, Voy. Abyss., App.: lxiii (1814)	Angola, Benin, Botswana, Burkina Faso, Burundi, Cameroon, Cape Verde, Central African Republic, Chad, Cote d'Ivoire, Djibouti, Eritrea, Ethiopia, Gabon, Ghana, Guinea, Guinea-Bissau, Kenya, Madagascar, Malawi, Mali, Mozambique, Namibia, Nigeria, Oman, Rwanda, Saudi Arabia, Senegal, Sierra Leone, Somalia, South Africa, Sudan, Swaziland, Tanzania, Togo, Uganda, Yemen, Zaire, Zambia, Zimbabwe	Angola, Benin, Botswana, Burkina, Burundi, Cameroon, Cape Provinces, Cape Verde, Caprivi Strip, Central African Repu, Chad, Djibouti, Eritrea, Ethiopia, Free State, Gabon, Ghana, Guinea, Guinea-Bissau, Ivory Coast, Kenya, KwaZulu-Natal, Madagascar, Malawi, Mali, Mozambique, Namibia, Nigeria, Northern Provinces, Oman, Rwanda, Saudi Arabia, Senegal, Sierra Leone, Somalia, Sudan, Swaziland, Tanzania…	unknown	unknown	941349-1	http://www.plantsoftheworldonline.org/taxon/urn:lsid:ipni.org:names:941349-1
Acanthaceae	Hypoestes	glandulifera	Hypoestes glandulifera	Scott Elliot	Hypoestes glandulifera Scott Elliot	J. Linn. Soc., Bot. 29: 41 (1891)	Madagascar	Madagascar	unknown	unknown	49898-1	http://www.plantsoftheworldonline.org/taxon/urn:lsid:ipni.org:names:49898-1
Acanthaceae	Hypoestes	gracilis	Hypoestes gracilis	Nees	Hypoestes gracilis Nees	A.P.de Candolle, Prodr. 11: 506 (1847)	Madagascar	Madagascar	unknown	unknown	49901-1	http://www.plantsoftheworldonline.org/taxon/urn:lsid:ipni.org:names:49901-1
Acanthaceae	Hypoestes	hastata	Hypoestes hastata	Benoist	Hypoestes hastata Benoist	Bull. Mus. Natl. Hist. Nat. 33: 532 (1927)	Madagascar	Madagascar	unknown	unknown	49904-1	http://www.plantsoftheworldonline.org/taxon/urn:lsid:ipni.org:names:49904-1
Acanthaceae	Hypoestes	hirsuta	Hypoestes hirsuta	Nees	Hypoestes hirsuta Nees	A.P.de Candolle, Prodr. 11: 504 (1847)	Madagascar	Madagascar	unknown	unknown	49906-1	http://www.plantsoftheworldonline.org/taxon/urn:lsid:ipni.org:names:49906-1
Acanthaceae	Hypoestes	humbertii	Hypoestes humbertii	Benoist	Hypoestes humbertii Benoist	Bull. Mus. Natl. Hist. Nat. 33: 389 (1927)	Madagascar	Madagascar	unknown	unknown	49907-1	http://www.plantsoftheworldonline.org/taxon/urn:lsid:ipni.org:names:49907-1
Acanthaceae	Hypoestes	humifusa	Hypoestes humifusa	Benoist	Hypoestes humifusa Benoist	Bull. Mus. Natl. Hist. Nat. 33: 529 (1927)	Madagascar	Madagascar	unknown	unknown	49908-1	http://www.plantsoftheworldonline.org/taxon/urn:lsid:ipni.org:names:49908-1
Acanthaceae	Hypoestes	incompta	Hypoestes incompta	Scott Elliot	Hypoestes incompta Scott Elliot	J. Linn. Soc., Bot. 29: 41 (1891)	Madagascar	Madagascar	unknown	unknown	49911-1	http://www.plantsoftheworldonline.org/taxon/urn:lsid:ipni.org:names:49911-1
Acanthaceae	Hypoestes	isalensis	Hypoestes isalensis	Benoist	Hypoestes isalensis Benoist	Bull. Mus. Natl. Hist. Nat. 33: 392 (1927)	Madagascar	Madagascar	unknown	unknown	77205595-1	http://www.plantsoftheworldonline.org/taxon/urn:lsid:ipni.org:names:77205595-1
Acanthaceae	Hypoestes	jasminoides	Hypoestes jasminoides	Baker	Hypoestes jasminoides Baker	J. Linn. Soc., Bot. 21: 432 (1885)	Madagascar	Madagascar	unknown	unknown	49915-1	http://www.plantsoftheworldonline.org/taxon/urn:lsid:ipni.org:names:49915-1
Acanthaceae	Hypoestes	juanensis	Hypoestes juanensis	Benoist	Hypoestes juanensis Benoist	Bull. Soc. Bot. France 76: 1034 (1929 publ. 1930)	Madagascar	Madagascar	unknown	unknown	49916-1	http://www.plantsoftheworldonline.org/taxon/urn:lsid:ipni.org:names:49916-1
Acanthaceae	Hypoestes	laeta	Hypoestes laeta	Benoist	Hypoestes laeta Benoist	Bull. Soc. Bot. France 76: 1035 (1929 publ. 1930)	Madagascar	Madagascar	unknown	unknown	49921-1	http://www.plantsoftheworldonline.org/taxon/urn:lsid:ipni.org:names:49921-1
Acanthaceae	Hypoestes	lasioclada	Hypoestes lasioclada	Nees	Hypoestes lasioclada Nees	A.P.de Candolle, Prodr. 11: 503 (1847)	Madagascar	Madagascar	unknown	unknown	49924-1	http://www.plantsoftheworldonline.org/taxon/urn:lsid:ipni.org:names:49924-1
Acanthaceae	Hypoestes	lasiostegia	Hypoestes lasiostegia	Nees	Hypoestes lasiostegia Nees	A.P.de Candolle, Prodr. 11: 504 (1847)	Madagascar	Madagascar	unknown	unknown	49925-1	http://www.plantsoftheworldonline.org/taxon/urn:lsid:ipni.org:names:49925-1
Acanthaceae	Hypoestes	leptostegia	Hypoestes leptostegia	S.Moore	Hypoestes leptostegia S.Moore	J. Bot. 44: 221 (1906)	Madagascar	Madagascar	unknown	unknown	49928-1	http://www.plantsoftheworldonline.org/taxon/urn:lsid:ipni.org:names:49928-1
Acanthaceae	Hypoestes	longilabiata	Hypoestes longilabiata	Scott Elliot	Hypoestes longilabiata Scott Elliot	J. Linn. Soc., Bot. 29: 40 (1891)	Madagascar	Madagascar	unknown	unknown	49931-1	http://www.plantsoftheworldonline.org/taxon/urn:lsid:ipni.org:names:49931-1
Acanthaceae	Hypoestes	longispica	Hypoestes longispica	Benoist	Hypoestes longispica Benoist	Bull. Mus. Natl. Hist. Nat. 26: 185 (1920)	Madagascar	Madagascar	unknown	unknown	49932-1	http://www.plantsoftheworldonline.org/taxon/urn:lsid:ipni.org:names:49932-1
Acanthaceae	Hypoestes	longituba	Hypoestes longituba	Benoist	Hypoestes longituba Benoist	Bull. Mus. Natl. Hist. Nat. 26: 264 (1920)	Madagascar	Madagascar	unknown	unknown	49933-1	http://www.plantsoftheworldonline.org/taxon/urn:lsid:ipni.org:names:49933-1
Acanthaceae	Hypoestes	loniceroides	Hypoestes loniceroides	Baker	Hypoestes loniceroides Baker	J. Linn. Soc., Bot. 20: 225 (1883)	Madagascar	Madagascar	unknown	unknown	49934-1	http://www.plantsoftheworldonline.org/taxon/urn:lsid:ipni.org:names:49934-1
Acanthaceae	Hypoestes	macilenta	Hypoestes macilenta	Benoist	Hypoestes macilenta Benoist	Bull. Mus. Natl. Hist. Nat. 33: 530 (1927)	Madagascar	Madagascar	unknown	unknown	49935-1	http://www.plantsoftheworldonline.org/taxon/urn:lsid:ipni.org:names:49935-1
Acanthaceae	Hypoestes	maculosa	Hypoestes maculosa	Nees	Hypoestes maculosa Nees	A.P.de Candolle, Prodr. 11: 503 (1847)	Madagascar	Madagascar	unknown	unknown	49936-1	http://www.plantsoftheworldonline.org/taxon/urn:lsid:ipni.org:names:49936-1
Acanthaceae	Hypoestes	mangokiensis	Hypoestes mangokiensis	Benoist	Hypoestes mangokiensis Benoist	Bull. Soc. Bot. France 84: 484 (1937 publ. 1938)	Madagascar	Madagascar	unknown	unknown	49938-1	http://www.plantsoftheworldonline.org/taxon/urn:lsid:ipni.org:names:49938-1
Acanthaceae	Hypoestes	mollissima	Hypoestes mollissima	(Vahl) Nees	Hypoestes mollissima (Vahl) Nees	A.P.de Candolle, Prodr. 11: 505 (1847)	Madagascar	Madagascar	unknown	unknown	49946-1	http://www.plantsoftheworldonline.org/taxon/urn:lsid:ipni.org:names:49946-1
Acanthaceae	Hypoestes	multispicata	Hypoestes multispicata	Benoist	Hypoestes multispicata Benoist	Bull. Mus. Natl. Hist. Nat. 26: 187 (1920)	Madagascar	Madagascar	unknown	unknown	49948-1	http://www.plantsoftheworldonline.org/taxon/urn:lsid:ipni.org:names:49948-1
Acanthaceae	Hypoestes	nummulariifolia	Hypoestes nummulariifolia	Baker	Hypoestes nummulariifolia Baker	J. Linn. Soc., Bot. 25: 340 (1890)	Madagascar	Madagascar	unknown	unknown	49950-1	http://www.plantsoftheworldonline.org/taxon/urn:lsid:ipni.org:names:49950-1
Acanthaceae	Hypoestes	obtusifolia	Hypoestes obtusifolia	Baker	Hypoestes obtusifolia Baker	J. Linn. Soc., Bot. 22: 512 (1887)	Madagascar	Madagascar	unknown	unknown	49951-1	http://www.plantsoftheworldonline.org/taxon/urn:lsid:ipni.org:names:49951-1
Acanthaceae	Hypoestes	oppositiflora	Hypoestes oppositiflora	Benoist	Hypoestes oppositiflora Benoist	Bull. Mus. Natl. Hist. Nat. 26: 188 (1920)	Madagascar	Madagascar	unknown	unknown	49952-1	http://www.plantsoftheworldonline.org/taxon/urn:lsid:ipni.org:names:49952-1
Acanthaceae	Hypoestes	oxystegia	Hypoestes oxystegia	Nees	Hypoestes oxystegia Nees	A.P.de Candolle, Prodr. 11: 505 (1847)	Madagascar	Madagascar	unknown	unknown	49953-1	http://www.plantsoftheworldonline.org/taxon/urn:lsid:ipni.org:names:49953-1
Acanthaceae	Hypoestes	parvula	Hypoestes parvula	Benoist	Hypoestes parvula Benoist	Bull. Mus. Natl. Hist. Nat. 33: 529 (1927)	Madagascar	Madagascar	unknown	unknown	49957-1	http://www.plantsoftheworldonline.org/taxon/urn:lsid:ipni.org:names:49957-1
Acanthaceae	Hypoestes	perrieri	Hypoestes perrieri	Benoist	Hypoestes perrieri Benoist	Bull. Soc. Bot. France 85: 684 (1938 publ. 1939)	Madagascar	Madagascar	unknown	unknown	49960-1	http://www.plantsoftheworldonline.org/taxon/urn:lsid:ipni.org:names:49960-1
Acanthaceae	Hypoestes	phyllostachya	Hypoestes phyllostachya	Baker	Hypoestes phyllostachya Baker	J. Linn. Soc., Bot. 22: 511 (1887)	Madagascar	Madagascar	Bhutan, India, Colombia, Costa Rica, El Salvador, Guatemala, Honduras, India, Mexico, Norfolk Is., Panama, Paraguay	Assam, Colombia, Costa Rica, East Himalaya, El Salvador, Guatemala, Honduras, India, Mexico Central, Mexico Gulf, Mexico Northeast, Mexico Southwest, Norfolk Is., Panama, Paraguay	49962-1	http://www.plantsoftheworldonline.org/taxon/urn:lsid:ipni.org:names:49962-1
Acanthaceae	Hypoestes	poissonii	Hypoestes poissonii	Benoist	Hypoestes poissonii Benoist	Bull. Mus. Natl. Hist. Nat. 33: 390 (1927)	Madagascar	Madagascar	unknown	unknown	49965-1	http://www.plantsoftheworldonline.org/taxon/urn:lsid:ipni.org:names:49965-1
Acanthaceae	Hypoestes	pubiflora	Hypoestes pubiflora	T.Anderson ex R.Baron	Hypoestes pubiflora T.Anderson ex R.Baron	Rev. Madagascar 8: 359 (1906)	Madagascar	Madagascar	unknown	unknown	49974-1	http://www.plantsoftheworldonline.org/taxon/urn:lsid:ipni.org:names:49974-1
Acanthaceae	Hypoestes	pulchra	Hypoestes pulchra	Nees	Hypoestes pulchra Nees	A.P.de Candolle, Prodr. 11: 505 (1847)	Madagascar	Madagascar	unknown	unknown	49975-1	http://www.plantsoftheworldonline.org/taxon/urn:lsid:ipni.org:names:49975-1
Acanthaceae	Hypoestes	richardii	Hypoestes richardii	Nees	Hypoestes richardii Nees	A.P.de Candolle, Prodr. 11: 502 (1847)	Madagascar	Madagascar	unknown	unknown	49982-1	http://www.plantsoftheworldonline.org/taxon/urn:lsid:ipni.org:names:49982-1
Acanthaceae	Hypoestes	saboureaui	Hypoestes saboureaui	Benoist	Hypoestes saboureaui Benoist	Bull. Soc. Bot. France 109: 135 (1962)	Madagascar	Madagascar	unknown	unknown	49987-1	http://www.plantsoftheworldonline.org/taxon/urn:lsid:ipni.org:names:49987-1
Acanthaceae	Hypoestes	salensis	Hypoestes salensis	Benoist	Hypoestes salensis Benoist	Bull. Mus. Natl. Hist. Nat. 33: 392 (1927)	Madagascar	Madagascar	unknown	unknown	49989-1	http://www.plantsoftheworldonline.org/taxon/urn:lsid:ipni.org:names:49989-1
Acanthaceae	Hypoestes	saxicola	Hypoestes saxicola	Nees	Hypoestes saxicola Nees	A.P.de Candolle, Prodr. 11: 503 (1847)	Madagascar	Madagascar	unknown	unknown	49992-1	http://www.plantsoftheworldonline.org/taxon/urn:lsid:ipni.org:names:49992-1
Acanthaceae	Hypoestes	scoparia	Hypoestes scoparia	Benoist	Hypoestes scoparia Benoist	Bull. Soc. Bot. France 85: 685 (1938 publ. 1939)	Madagascar	Madagascar	unknown	unknown	49994-1	http://www.plantsoftheworldonline.org/taxon/urn:lsid:ipni.org:names:49994-1
Acanthaceae	Hypoestes	serpens	Hypoestes serpens	(Vahl) Sol. ex Roem. & Schult.	Hypoestes serpens (Vahl) Sol. ex Roem. & Schult.	Syst. Veg. ed. 15[bis]. 1: 141 (1817)	Madagascar	Madagascar	unknown	unknown	49996-1	http://www.plantsoftheworldonline.org/taxon/urn:lsid:ipni.org:names:49996-1
Acanthaceae	Hypoestes	sessilifolia	Hypoestes sessilifolia	Baker	Hypoestes sessilifolia Baker	J. Linn. Soc., Bot. 22: 512 (1887)	Madagascar	Madagascar	unknown	unknown	49997-1	http://www.plantsoftheworldonline.org/taxon/urn:lsid:ipni.org:names:49997-1
Acanthaceae	Hypoestes	setigera	Hypoestes setigera	Benoist	Hypoestes setigera Benoist	Bull. Mus. Natl. Hist. Nat. 26: 264 (1920)	Madagascar	Madagascar	unknown	unknown	49998-1	http://www.plantsoftheworldonline.org/taxon/urn:lsid:ipni.org:names:49998-1
Acanthaceae	Hypoestes	spicata	Hypoestes spicata	Nees	Hypoestes spicata Nees	A.P.de Candolle, Prodr. 11: 504 (1847)	Madagascar	Madagascar	unknown	unknown	50004-1	http://www.plantsoftheworldonline.org/taxon/urn:lsid:ipni.org:names:50004-1
Acanthaceae	Hypoestes	stachyoides	Hypoestes stachyoides	Baker	Hypoestes stachyoides Baker	J. Linn. Soc., Bot. 21: 431 (1885)	Madagascar	Madagascar	unknown	unknown	50005-1	http://www.plantsoftheworldonline.org/taxon/urn:lsid:ipni.org:names:50005-1
Acanthaceae	Hypoestes	stenoptera	Hypoestes stenoptera	Benoist	Hypoestes stenoptera Benoist	Bull. Soc. Bot. France 85: 683 (1938 publ. 1939)	Madagascar	Madagascar	unknown	unknown	50007-1	http://www.plantsoftheworldonline.org/taxon/urn:lsid:ipni.org:names:50007-1
Acanthaceae	Hypoestes	taeniata	Hypoestes taeniata	Benoist	Hypoestes taeniata Benoist	Bull. Mus. Natl. Hist. Nat. 33: 391 (1927)	Madagascar	Madagascar	unknown	unknown	50011-1	http://www.plantsoftheworldonline.org/taxon/urn:lsid:ipni.org:names:50011-1
Acanthaceae	Hypoestes	tetraptera	Hypoestes tetraptera	Benoist	Hypoestes tetraptera Benoist	Bull. Soc. Bot. France 85: 686 (1938 publ. 1939)	Madagascar	Madagascar	unknown	unknown	50017-1	http://www.plantsoftheworldonline.org/taxon/urn:lsid:ipni.org:names:50017-1
Acanthaceae	Hypoestes	teucrioides	Hypoestes teucrioides	Nees	Hypoestes teucrioides Nees	A.P.de Candolle, Prodr. 11: 503 (1847)	Madagascar	Madagascar	unknown	unknown	50018-1	http://www.plantsoftheworldonline.org/taxon/urn:lsid:ipni.org:names:50018-1
Acanthaceae	Hypoestes	thomsoniana	Hypoestes thomsoniana	Nees	Hypoestes thomsoniana Nees	A.P.de Candolle, Prodr. 11: 502 (1847)	Madagascar	Madagascar	unknown	unknown	50020-1	http://www.plantsoftheworldonline.org/taxon/urn:lsid:ipni.org:names:50020-1
Acanthaceae	Hypoestes	transversa	Hypoestes transversa	Benoist	Hypoestes transversa Benoist	Bull. Mus. Natl. Hist. Nat. 33: 532 (1927)	Madagascar	Madagascar	unknown	unknown	50023-1	http://www.plantsoftheworldonline.org/taxon/urn:lsid:ipni.org:names:50023-1
Acanthaceae	Hypoestes	trichochlamys	Hypoestes trichochlamys	Baker	Hypoestes trichochlamys Baker	J. Linn. Soc., Bot. 21: 432 (1885)	Madagascar	Madagascar	unknown	unknown	50024-1	http://www.plantsoftheworldonline.org/taxon/urn:lsid:ipni.org:names:50024-1
Acanthaceae	Hypoestes	tubiflora	Hypoestes tubiflora	Benoist	Hypoestes tubiflora Benoist	Bull. Soc. Bot. France 85: 682 (1938 publ. 1939)	Madagascar	Madagascar	unknown	unknown	50028-1	http://www.plantsoftheworldonline.org/taxon/urn:lsid:ipni.org:names:50028-1
Acanthaceae	Hypoestes	unilateralis	Hypoestes unilateralis	Baker	Hypoestes unilateralis Baker	J. Linn. Soc., Bot. 21: 431 (1885)	Madagascar	Madagascar	unknown	unknown	50033-1	http://www.plantsoftheworldonline.org/taxon/urn:lsid:ipni.org:names:50033-1
Acanthaceae	Hypoestes	urophora	Hypoestes urophora	Benoist	Hypoestes urophora Benoist	Bull. Soc. Bot. France 84: 486 (1937 publ. 1938)	Madagascar	Madagascar	unknown	unknown	50034-1	http://www.plantsoftheworldonline.org/taxon/urn:lsid:ipni.org:names:50034-1
Acanthaceae	Hypoestes	vagabunda	Hypoestes vagabunda	Benoist	Hypoestes vagabunda Benoist	Bull. Soc. Bot. France 85: 685 (1938 publ. 1939)	Madagascar	Madagascar	unknown	unknown	50035-1	http://www.plantsoftheworldonline.org/taxon/urn:lsid:ipni.org:names:50035-1
Acanthaceae	Hypoestes	viguieri	Hypoestes viguieri	Benoist	Hypoestes viguieri Benoist	Bull. Mus. Natl. Hist. Nat. 26: 263 (1920)	Madagascar	Madagascar	unknown	unknown	50039-1	http://www.plantsoftheworldonline.org/taxon/urn:lsid:ipni.org:names:50039-1
Acanthaceae	Hypoestes	warpurioides	Hypoestes warpurioides	Benoist	Hypoestes warpurioides Benoist	Notul. Syst. (Paris) 12: 15 (1945)	Madagascar	Madagascar	unknown	unknown	50043-1	http://www.plantsoftheworldonline.org/taxon/urn:lsid:ipni.org:names:50043-1
Acanthaceae	Isoglossa	angusta	Isoglossa angusta	(Nees) Baker	Isoglossa angusta (Nees) Baker	J. Linn. Soc., Bot. 21: 430 (1885)	Madagascar	Madagascar	unknown	unknown	77160145-1	http://www.plantsoftheworldonline.org/taxon/urn:lsid:ipni.org:names:77160145-1
Acanthaceae	Isoglossa	expansa	Isoglossa expansa	Benoist	Isoglossa expansa Benoist	Notul. Syst. (Paris) 13: 4 (1947)	Madagascar	Madagascar	unknown	unknown	50071-1	http://www.plantsoftheworldonline.org/taxon/urn:lsid:ipni.org:names:50071-1
Acanthaceae	Isoglossa	gracillima	Isoglossa gracillima	Baker	Isoglossa gracillima Baker	J. Linn. Soc., Bot. 21: 430 (1885)	Madagascar	Madagascar	unknown	unknown	50076-1	http://www.plantsoftheworldonline.org/taxon/urn:lsid:ipni.org:names:50076-1
Acanthaceae	Isoglossa	justicioides	Isoglossa justicioides	Baker	Isoglossa justicioides Baker	J. Linn. Soc., Bot. 20: 221 (1883)	Madagascar	Madagascar	unknown	unknown	50085-1	http://www.plantsoftheworldonline.org/taxon/urn:lsid:ipni.org:names:50085-1
Acanthaceae	Isoglossa	laxa	Isoglossa laxa	Oliv.	Isoglossa laxa Oliv.	H.H.Johnston, Kilima-Njaro Exped.: 344 (1886)	Ethiopia, Kenya, Madagascar, Tanzania	Ethiopia, Kenya, Madagascar, Tanzania	unknown	unknown	50087-1	http://www.plantsoftheworldonline.org/taxon/urn:lsid:ipni.org:names:50087-1
Acanthaceae	Isoglossa	longiflora	Isoglossa longiflora	Benoist	Isoglossa longiflora Benoist	Notul. Syst. (Paris) 13: 3 (1947)	Madagascar	Madagascar	unknown	unknown	50089-1	http://www.plantsoftheworldonline.org/taxon/urn:lsid:ipni.org:names:50089-1
Acanthaceae	Isoglossa	melleri	Isoglossa melleri	Baker	Isoglossa melleri Baker	J. Linn. Soc., Bot. 21: 431 (1885)	Madagascar	Madagascar	unknown	unknown	50091-1	http://www.plantsoftheworldonline.org/taxon/urn:lsid:ipni.org:names:50091-1
Acanthaceae	Isoglossa	parviflora	Isoglossa parviflora	Benoist	Isoglossa parviflora Benoist	Notul. Syst. (Paris) 13: 4 (1947)	Madagascar	Madagascar	unknown	unknown	50102-1	http://www.plantsoftheworldonline.org/taxon/urn:lsid:ipni.org:names:50102-1
Acanthaceae	Isoglossa	rutenbergiana	Isoglossa rutenbergiana	Vatke	Isoglossa rutenbergiana Vatke	Abh. Naturwiss. Vereins Bremen 9: 133 (1885)	Madagascar	Madagascar	unknown	unknown	50109-1	http://www.plantsoftheworldonline.org/taxon/urn:lsid:ipni.org:names:50109-1
Acanthaceae	Isoglossa	vestita	Isoglossa vestita	Benoist	Isoglossa vestita Benoist	Notul. Syst. (Paris) 13: 5 (1947)	Madagascar	Madagascar	unknown	unknown	50116-1	http://www.plantsoftheworldonline.org/taxon/urn:lsid:ipni.org:names:50116-1
Acanthaceae	Justicia	aequiloculata	Justicia aequiloculata	Benoist	Justicia aequiloculata Benoist	Mem. Publies Soc. Bot. France 1949: 96 (1950)	Madagascar	Madagascar	unknown	unknown	50244-1	http://www.plantsoftheworldonline.org/taxon/urn:lsid:ipni.org:names:50244-1
Acanthaceae	Justicia	ankaratrensis	Justicia ankaratrensis	Benoist	Justicia ankaratrensis Benoist	Naturaliste Malgache 3: 95 (1951)	Madagascar	Madagascar	unknown	unknown	20002439-1	http://www.plantsoftheworldonline.org/taxon/urn:lsid:ipni.org:names:20002439-1
Acanthaceae	Justicia	ankazobensis	Justicia ankazobensis	Benoist	Justicia ankazobensis Benoist	Mem. Publies Soc. Bot. France 1949: 97 (1950)	Madagascar	Madagascar	unknown	unknown	50292-1	http://www.plantsoftheworldonline.org/taxon/urn:lsid:ipni.org:names:50292-1
Acanthaceae	Justicia	antsingensis	Justicia antsingensis	Benoist	Justicia antsingensis Benoist	Notul. Syst. (Paris) 13: 10 (1947)	Madagascar	Madagascar	unknown	unknown	50298-1	http://www.plantsoftheworldonline.org/taxon/urn:lsid:ipni.org:names:50298-1
Acanthaceae	Justicia	aquatica	Justicia aquatica	Benoist	Justicia aquatica Benoist	Notul. Syst. (Paris) 12: 141 (1946)	Madagascar	Madagascar	unknown	unknown	50301-1	http://www.plantsoftheworldonline.org/taxon/urn:lsid:ipni.org:names:50301-1
Acanthaceae	Justicia	arbuscula	Justicia arbuscula	Benoist	Justicia arbuscula Benoist	Notul. Syst. (Paris) 9: 67 (1940)	Madagascar	Madagascar	unknown	unknown	50303-1	http://www.plantsoftheworldonline.org/taxon/urn:lsid:ipni.org:names:50303-1
Acanthaceae	Justicia	baillonii	Justicia baillonii	Scott Elliot	Justicia baillonii Scott Elliot	J. Linn. Soc., Bot. 29: 38 (1891)	Madagascar	Madagascar	unknown	unknown	50337-1	http://www.plantsoftheworldonline.org/taxon/urn:lsid:ipni.org:names:50337-1
Acanthaceae	Justicia	bakeri	Justicia bakeri	Scott Elliot	Justicia bakeri Scott Elliot	J. Linn. Soc., Bot. 29: 39 (1891)	Madagascar	Madagascar	unknown	unknown	50338-1	http://www.plantsoftheworldonline.org/taxon/urn:lsid:ipni.org:names:50338-1
Acanthaceae	Justicia	bojeriana	Justicia bojeriana	(Nees) Baron	Justicia bojeriana (Nees) Baron	Rev. Madagascar 8: 357 (1906)	Madagascar	Madagascar	unknown	unknown	77222238-1	http://www.plantsoftheworldonline.org/taxon/urn:lsid:ipni.org:names:77222238-1
Acanthaceae	Justicia	brevispica	Justicia brevispica	Benoist	Justicia brevispica Benoist	Mem. Publies Soc. Bot. France 1949: 99 (1950)	Madagascar	Madagascar	unknown	unknown	50406-1	http://www.plantsoftheworldonline.org/taxon/urn:lsid:ipni.org:names:50406-1
Acanthaceae	Justicia	campanulata	Justicia campanulata	Benoist	Justicia campanulata Benoist	Notul. Syst. (Paris) 9: 68 (1940)	Madagascar	Madagascar	unknown	unknown	50434-1	http://www.plantsoftheworldonline.org/taxon/urn:lsid:ipni.org:names:50434-1
Acanthaceae	Justicia	campenonii	Justicia campenonii	Benoist	Justicia campenonii Benoist	Notul. Syst. (Paris) 12: 142 (1946)	Madagascar	Madagascar	unknown	unknown	50436-1	http://www.plantsoftheworldonline.org/taxon/urn:lsid:ipni.org:names:50436-1
Acanthaceae	Justicia	chloroptera	Justicia chloroptera	Baker	Justicia chloroptera Baker	J. Linn. Soc., Bot. 20: 222 (1883)	Madagascar	Madagascar	unknown	unknown	50498-1	http://www.plantsoftheworldonline.org/taxon/urn:lsid:ipni.org:names:50498-1
Acanthaceae	Justicia	congestiflora	Justicia congestiflora	Benoist	Justicia congestiflora Benoist	Notul. Syst. (Paris) 8: 159 (1939)	Aldabra, Madagascar	Aldabra, Madagascar	unknown	unknown	50548-1	http://www.plantsoftheworldonline.org/taxon/urn:lsid:ipni.org:names:50548-1
Acanthaceae	Justicia	coursii	Justicia coursii	Benoist	Justicia coursii Benoist	Notul. Syst. (Paris) 13: 119 (1947)	Madagascar	Madagascar	unknown	unknown	50561-1	http://www.plantsoftheworldonline.org/taxon/urn:lsid:ipni.org:names:50561-1
Acanthaceae	Justicia	crebrinodis	Justicia crebrinodis	Benoist	Justicia crebrinodis Benoist	Notul. Syst. (Paris) 13: 8 (1947)	Madagascar	Madagascar	unknown	unknown	50566-1	http://www.plantsoftheworldonline.org/taxon/urn:lsid:ipni.org:names:50566-1
Acanthaceae	Justicia	cynosuroides	Justicia cynosuroides	Benoist	Justicia cynosuroides Benoist	Notul. Syst. (Paris) 9: 71 (1940)	Madagascar	Madagascar	unknown	unknown	50595-1	http://www.plantsoftheworldonline.org/taxon/urn:lsid:ipni.org:names:50595-1
Acanthaceae	Justicia	decaryi	Justicia decaryi	Benoist	Justicia decaryi Benoist	Notul. Syst. (Paris) 8: 160 (1939)	Madagascar	Madagascar	unknown	unknown	50608-1	http://www.plantsoftheworldonline.org/taxon/urn:lsid:ipni.org:names:50608-1
Acanthaceae	Justicia	dejecta	Justicia dejecta	Benoist	Justicia dejecta Benoist	Notul. Syst. (Paris) 13: 127 (1947)	Madagascar	Madagascar	unknown	unknown	50613-1	http://www.plantsoftheworldonline.org/taxon/urn:lsid:ipni.org:names:50613-1
Acanthaceae	Justicia	delicatula	Justicia delicatula	Scott Elliot	Justicia delicatula Scott Elliot	J. Linn. Soc., Bot. 29: 39 (1891)	Madagascar	Madagascar	unknown	unknown	50614-1	http://www.plantsoftheworldonline.org/taxon/urn:lsid:ipni.org:names:50614-1
Acanthaceae	Justicia	diminuta	Justicia diminuta	Benoist	Justicia diminuta Benoist	Notul. Syst. (Paris) 14: 99 (1951)	Madagascar	Madagascar	unknown	unknown	50631-1	http://www.plantsoftheworldonline.org/taxon/urn:lsid:ipni.org:names:50631-1
Acanthaceae	Justicia	dives	Justicia dives	Benoist	Justicia dives Benoist	Notul. Syst. (Paris) 13: 128 (1947)	Madagascar	Madagascar	unknown	unknown	50645-1	http://www.plantsoftheworldonline.org/taxon/urn:lsid:ipni.org:names:50645-1
Acanthaceae	Justicia	equestris	Justicia equestris	Benoist	Justicia equestris Benoist	Notul. Syst. (Paris) 13: 129 (1947)	Madagascar	Madagascar	unknown	unknown	50685-1	http://www.plantsoftheworldonline.org/taxon/urn:lsid:ipni.org:names:50685-1
Acanthaceae	Justicia	excalcea	Justicia excalcea	Benoist	Justicia excalcea Benoist	Notul. Syst. (Paris) 13: 123 (1947)	Madagascar	Madagascar	unknown	unknown	50698-1	http://www.plantsoftheworldonline.org/taxon/urn:lsid:ipni.org:names:50698-1
Acanthaceae	Justicia	exsul	Justicia exsul	Benoist	Justicia exsul Benoist	Notul. Syst. (Paris) 13: 127 (1947)	Comoros, Madagascar	Comoros, Madagascar	unknown	unknown	50702-1	http://www.plantsoftheworldonline.org/taxon/urn:lsid:ipni.org:names:50702-1
Acanthaceae	Justicia	heterosepala	Justicia heterosepala	Benoist	Justicia heterosepala Benoist	Notul. Syst. (Paris) 14: 97 (1951)	Madagascar	Madagascar	unknown	unknown	50842-1	http://www.plantsoftheworldonline.org/taxon/urn:lsid:ipni.org:names:50842-1
Acanthaceae	Justicia	hilaris	Justicia hilaris	Scott Elliot	Justicia hilaris Scott Elliot	J. Linn. Soc., Bot. 29: 40 (1891)	Madagascar	Madagascar	unknown	unknown	50848-1	http://www.plantsoftheworldonline.org/taxon/urn:lsid:ipni.org:names:50848-1
Acanthaceae	Justicia	humblotii	Justicia humblotii	Benoist	Justicia humblotii Benoist	Notul. Syst. (Paris) 14: 96 (1951)	Madagascar	Madagascar	unknown	unknown	50866-1	http://www.plantsoftheworldonline.org/taxon/urn:lsid:ipni.org:names:50866-1
Acanthaceae	Justicia	inamoena	Justicia inamoena	Benoist	Justicia inamoena Benoist	Notul. Syst. (Paris) 9: 73 (1940)	Madagascar	Madagascar	unknown	unknown	50889-1	http://www.plantsoftheworldonline.org/taxon/urn:lsid:ipni.org:names:50889-1
Acanthaceae	Justicia	ivohibensis	Justicia ivohibensis	Benoist	Justicia ivohibensis Benoist	Notul. Syst. (Paris) 8: 161 (1939)	Madagascar	Madagascar	unknown	unknown	50914-1	http://www.plantsoftheworldonline.org/taxon/urn:lsid:ipni.org:names:50914-1
Acanthaceae	Justicia	leucoesthes	Justicia leucoesthes	Benoist	Justicia leucoesthes Benoist	Mem. Publies Soc. Bot. France 1949: 96 (1950)	Madagascar	Madagascar	unknown	unknown	51008-1	http://www.plantsoftheworldonline.org/taxon/urn:lsid:ipni.org:names:51008-1
Acanthaceae	Justicia	lobata	Justicia lobata	Benoist	Justicia lobata Benoist	Mem. Publies Soc. Bot. France 1949: 95 (1950)	Madagascar	Madagascar	unknown	unknown	51037-1	http://www.plantsoftheworldonline.org/taxon/urn:lsid:ipni.org:names:51037-1
Acanthaceae	Justicia	madagascariensis	Justicia madagascariensis	Lindau	Justicia madagascariensis Lindau	Bot. Jahrb. Syst. 20: 64 (1894)	Madagascar	Madagascar	unknown	unknown	51088-1	http://www.plantsoftheworldonline.org/taxon/urn:lsid:ipni.org:names:51088-1
Acanthaceae	Justicia	marojejiensis	Justicia marojejiensis	Benoist	Justicia marojejiensis Benoist	Bull. Soc. Bot. France 110: 399 (1964)	Madagascar	Madagascar	unknown	unknown	51102-1	http://www.plantsoftheworldonline.org/taxon/urn:lsid:ipni.org:names:51102-1
Acanthaceae	Justicia	mediocris	Justicia mediocris	Benoist	Justicia mediocris Benoist	Notul. Syst. (Paris) 9: 67 (1940)	Madagascar	Madagascar	unknown	unknown	51117-1	http://www.plantsoftheworldonline.org/taxon/urn:lsid:ipni.org:names:51117-1
Acanthaceae	Justicia	minutiflora	Justicia minutiflora	Benoist	Justicia minutiflora Benoist	Notul. Syst. (Paris) 14: 96 (1951)	Madagascar	Madagascar	unknown	unknown	51142-1	http://www.plantsoftheworldonline.org/taxon/urn:lsid:ipni.org:names:51142-1
Acanthaceae	Justicia	multibracteata	Justicia multibracteata	Benoist	Justicia multibracteata Benoist	Notul. Syst. (Paris) 13: 130 (1947)	Madagascar	Madagascar	unknown	unknown	51167-1	http://www.plantsoftheworldonline.org/taxon/urn:lsid:ipni.org:names:51167-1
Acanthaceae	Justicia	nummulus	Justicia nummulus	Benoist	Justicia nummulus Benoist	Notul. Syst. (Paris) 13: 120 (1947)	Madagascar	Madagascar	unknown	unknown	51218-1	http://www.plantsoftheworldonline.org/taxon/urn:lsid:ipni.org:names:51218-1
Acanthaceae	Justicia	obcordata	Justicia obcordata	Benoist	Justicia obcordata Benoist	Mem. Publies Soc. Bot. France 1949: 95 (1950)	Madagascar	Madagascar	unknown	unknown	51223-1	http://www.plantsoftheworldonline.org/taxon/urn:lsid:ipni.org:names:51223-1
Acanthaceae	Justicia	onilahensis	Justicia onilahensis	Benoist	Justicia onilahensis Benoist	Notul. Syst. (Paris) 13: 130 (1947)	Madagascar	Madagascar	unknown	unknown	51244-1	http://www.plantsoftheworldonline.org/taxon/urn:lsid:ipni.org:names:51244-1
Acanthaceae	Justicia	ornithopoda	Justicia ornithopoda	Benoist	Justicia ornithopoda Benoist	Notul. Syst. (Paris) 9: 71 (1940)	Madagascar	Madagascar	unknown	unknown	51259-1	http://www.plantsoftheworldonline.org/taxon/urn:lsid:ipni.org:names:51259-1
Acanthaceae	Justicia	paspaloides	Justicia paspaloides	Benoist	Justicia paspaloides Benoist	Notul. Syst. (Paris) 9: 70 (1940)	Madagascar	Madagascar	unknown	unknown	51297-1	http://www.plantsoftheworldonline.org/taxon/urn:lsid:ipni.org:names:51297-1
Acanthaceae	Justicia	pedestris	Justicia pedestris	Benoist	Justicia pedestris Benoist	Notul. Syst. (Paris) 8: 158 (1939)	Madagascar	Madagascar	unknown	unknown	51315-1	http://www.plantsoftheworldonline.org/taxon/urn:lsid:ipni.org:names:51315-1
Acanthaceae	Justicia	perrieri	Justicia perrieri	Kottaim.	Justicia perrieri Kottaim.	Phytotaxa 497: 59 (2021)	Madagascar	Madagascar	unknown	unknown	77218982-1	http://www.plantsoftheworldonline.org/taxon/urn:lsid:ipni.org:names:77218982-1
Acanthaceae	Justicia	pilosula	Justicia pilosula	Benoist	Justicia pilosula Benoist	Notul. Syst. (Paris) 12: 142 (1946)	Madagascar	Madagascar	unknown	unknown	51346-1	http://www.plantsoftheworldonline.org/taxon/urn:lsid:ipni.org:names:51346-1
Acanthaceae	Justicia	plebeia	Justicia plebeia	Benoist	Justicia plebeia Benoist	Notul. Syst. (Paris) 13: 8 (1947)	Madagascar	Madagascar	unknown	unknown	51353-1	http://www.plantsoftheworldonline.org/taxon/urn:lsid:ipni.org:names:51353-1
Acanthaceae	Justicia	polyantha	Justicia polyantha	Benoist	Justicia polyantha Benoist	Notul. Syst. (Paris) 13: 125 (1947)	Madagascar	Madagascar	unknown	unknown	51365-1	http://www.plantsoftheworldonline.org/taxon/urn:lsid:ipni.org:names:51365-1
Acanthaceae	Justicia	pseudohypoestes	Justicia pseudohypoestes	Benoist	Justicia pseudohypoestes Benoist	Notul. Syst. (Paris) 13: 126 (1947)	Madagascar	Madagascar	unknown	unknown	51399-1	http://www.plantsoftheworldonline.org/taxon/urn:lsid:ipni.org:names:51399-1
Acanthaceae	Justicia	reptabunda	Justicia reptabunda	Benoist	Justicia reptabunda Benoist	Notul. Syst. (Paris) 9: 68 (1940)	Madagascar	Madagascar	unknown	unknown	51468-1	http://www.plantsoftheworldonline.org/taxon/urn:lsid:ipni.org:names:51468-1
Acanthaceae	Justicia	rhodoptera	Justicia rhodoptera	Baker	Justicia rhodoptera Baker	J. Linn. Soc., Bot. 20: 221 (1883)	Madagascar	Madagascar	unknown	unknown	51480-1	http://www.plantsoftheworldonline.org/taxon/urn:lsid:ipni.org:names:51480-1
Acanthaceae	Justicia	richardii	Justicia richardii	Benoist	Justicia richardii Benoist	Notul. Syst. (Paris) 9: 72 (1940)	Madagascar	Madagascar	unknown	unknown	51481-1	http://www.plantsoftheworldonline.org/taxon/urn:lsid:ipni.org:names:51481-1
Acanthaceae	Justicia	rictus	Justicia rictus	Benoist	Justicia rictus Benoist	Notul. Syst. (Paris) 9: 69 (1940)	Madagascar	Madagascar	unknown	unknown	51482-1	http://www.plantsoftheworldonline.org/taxon/urn:lsid:ipni.org:names:51482-1
Acanthaceae	Justicia	rigens	Justicia rigens	Benoist	Justicia rigens Benoist	Notul. Syst. (Paris) 8: 159 (1939)	Madagascar	Madagascar	unknown	unknown	51483-1	http://www.plantsoftheworldonline.org/taxon/urn:lsid:ipni.org:names:51483-1
Acanthaceae	Justicia	romba	Justicia romba	Benoist	Justicia romba Benoist	Notul. Syst. (Paris) 13: 9 (1947)	Madagascar	Madagascar	unknown	unknown	51496-1	http://www.plantsoftheworldonline.org/taxon/urn:lsid:ipni.org:names:51496-1
Acanthaceae	Justicia	rubropicta	Justicia rubropicta	Benoist	Justicia rubropicta Benoist	Mem. Publies Soc. Bot. France 1949: 95 (1950)	Madagascar	Madagascar	unknown	unknown	51516-1	http://www.plantsoftheworldonline.org/taxon/urn:lsid:ipni.org:names:51516-1
Acanthaceae	Justicia	rubroviolacea	Justicia rubroviolacea	Benoist	Justicia rubroviolacea Benoist	Mem. Publies Soc. Bot. France 1949: 99 (1950)	Madagascar	Madagascar	unknown	unknown	51517-1	http://www.plantsoftheworldonline.org/taxon/urn:lsid:ipni.org:names:51517-1
Acanthaceae	Justicia	sabulicola	Justicia sabulicola	Benoist	Justicia sabulicola Benoist	Notul. Syst. (Paris) 14: 100 (1951)	Madagascar	Madagascar	unknown	unknown	51528-1	http://www.plantsoftheworldonline.org/taxon/urn:lsid:ipni.org:names:51528-1
Acanthaceae	Justicia	sambiranensis	Justicia sambiranensis	Benoist	Justicia sambiranensis Benoist	Notul. Syst. (Paris) 14: 101 (1951)	Madagascar	Madagascar	unknown	unknown	51544-1	http://www.plantsoftheworldonline.org/taxon/urn:lsid:ipni.org:names:51544-1
Acanthaceae	Justicia	scandens	Justicia scandens	Vahl	Justicia scandens Vahl	Symb. Bot. 2: 7 (1791)	Botswana, Cameroon, Central African Republic, Cote d'Ivoire, Eritrea, Ethiopia, India, Kenya, Madagascar, Malawi, Mozambique, Nigeria, Sri Lanka, Sudan, Tanzania, Thailand, Uganda, Vietnam, Zaire, Zambia, Zimbabwe	Botswana, Cameroon, Central African Repu, Eritrea, Ethiopia, India, Ivory Coast, Kenya, Madagascar, Malawi, Mozambique, Nigeria, Sri Lanka, Sudan, Tanzania, Thailand, Uganda, Vietnam, Zambia, Zaire, Zimbabwe	Costa Rica, Panama	Costa Rica, Panama	51559-1	http://www.plantsoftheworldonline.org/taxon/urn:lsid:ipni.org:names:51559-1
Acanthaceae	Justicia	seclusa	Justicia seclusa	Benoist	Justicia seclusa Benoist	Notul. Syst. (Paris) 14: 97 (1951)	Madagascar	Madagascar	unknown	unknown	51578-1	http://www.plantsoftheworldonline.org/taxon/urn:lsid:ipni.org:names:51578-1
Acanthaceae	Justicia	senicula	Justicia senicula	Benoist	Justicia senicula Benoist	Mem. Publies Soc. Bot. France 1949: 97 (1950)	Madagascar	Madagascar	unknown	unknown	51588-1	http://www.plantsoftheworldonline.org/taxon/urn:lsid:ipni.org:names:51588-1
Acanthaceae	Justicia	sericiflora	Justicia sericiflora	Benoist	Justicia sericiflora Benoist	Notul. Syst. (Paris) 13: 10 (1947)	Madagascar	Madagascar	unknown	unknown	51590-1	http://www.plantsoftheworldonline.org/taxon/urn:lsid:ipni.org:names:51590-1
Acanthaceae	Justicia	seslerioides	Justicia seslerioides	S.Moore	Justicia seslerioides S.Moore	J. Bot. 44: 218 (1906)	Madagascar	Madagascar	unknown	unknown	51599-1	http://www.plantsoftheworldonline.org/taxon/urn:lsid:ipni.org:names:51599-1
Acanthaceae	Justicia	sitiens	Justicia sitiens	Benoist	Justicia sitiens Benoist	Notul. Syst. (Paris) 8: 158 (1939)	Madagascar	Madagascar	unknown	unknown	51625-1	http://www.plantsoftheworldonline.org/taxon/urn:lsid:ipni.org:names:51625-1
Acanthaceae	Justicia	strigilis	Justicia strigilis	Benoist	Justicia strigilis Benoist	Notul. Syst. (Paris) 8: 157 (1939)	Madagascar	Madagascar	unknown	unknown	51672-1	http://www.plantsoftheworldonline.org/taxon/urn:lsid:ipni.org:names:51672-1
Acanthaceae	Justicia	suarezensis	Justicia suarezensis	Benoist	Justicia suarezensis Benoist	Mem. Publies Soc. Bot. France 1949: 98 (1950)	Madagascar	Madagascar	unknown	unknown	51677-1	http://www.plantsoftheworldonline.org/taxon/urn:lsid:ipni.org:names:51677-1
Acanthaceae	Justicia	subpaniculata	Justicia subpaniculata	Benoist	Justicia subpaniculata Benoist	Notul. Syst. (Paris) 13: 124 (1947)	Madagascar	Madagascar	unknown	unknown	51685-1	http://www.plantsoftheworldonline.org/taxon/urn:lsid:ipni.org:names:51685-1
Acanthaceae	Justicia	tanalensis	Justicia tanalensis	S.Moore	Justicia tanalensis S.Moore	J. Bot. 44: 220 (1906)	Madagascar	Madagascar	unknown	unknown	51706-1	http://www.plantsoftheworldonline.org/taxon/urn:lsid:ipni.org:names:51706-1
Acanthaceae	Justicia	trichophylla	Justicia trichophylla	Baker	Justicia trichophylla Baker	J. Linn. Soc., Bot. 21: 429 (1885)	Madagascar	Madagascar	unknown	unknown	51755-1	http://www.plantsoftheworldonline.org/taxon/urn:lsid:ipni.org:names:51755-1
Acanthaceae	Justicia	trivialis	Justicia trivialis	Benoist	Justicia trivialis Benoist	Notul. Syst. (Paris) 14: 95 (1951)	Madagascar	Madagascar	unknown	unknown	51767-1	http://www.plantsoftheworldonline.org/taxon/urn:lsid:ipni.org:names:51767-1
Acanthaceae	Justicia	venalis	Justicia venalis	Benoist	Justicia venalis Benoist	Notul. Syst. (Paris) 9: 72 (1940)	Madagascar	Madagascar	unknown	unknown	51815-1	http://www.plantsoftheworldonline.org/taxon/urn:lsid:ipni.org:names:51815-1
Acanthaceae	Justicia	vicina	Justicia vicina	Benoist	Justicia vicina Benoist	Notul. Syst. (Paris) 14: 99 (1951)	Madagascar	Madagascar	unknown	unknown	51830-1	http://www.plantsoftheworldonline.org/taxon/urn:lsid:ipni.org:names:51830-1
Acanthaceae	Lankesteria	glandulosa	Lankesteria glandulosa	Benoist	Lankesteria glandulosa Benoist	Bull. Soc. Bot. France 85: 681 (1938 publ. 1939)	Madagascar	Madagascar	unknown	unknown	51917-1	http://www.plantsoftheworldonline.org/taxon/urn:lsid:ipni.org:names:51917-1
Acanthaceae	Lasiocladus	anthospermifolius	Lasiocladus anthospermifolius	Bojer ex Nees	Lasiocladus anthospermifolius Bojer ex Nees	A.P.de Candolle, Prodr. 11: 510 (1847)	Madagascar	Madagascar	unknown	unknown	51924-1	http://www.plantsoftheworldonline.org/taxon/urn:lsid:ipni.org:names:51924-1
Acanthaceae	Lasiocladus	capuronii	Lasiocladus capuronii	Benoist	Lasiocladus capuronii Benoist	Bull. Soc. Bot. France 109: 131 (1962)	Madagascar	Madagascar	unknown	unknown	51926-1	http://www.plantsoftheworldonline.org/taxon/urn:lsid:ipni.org:names:51926-1
Acanthaceae	Lasiocladus	rufopilus	Lasiocladus rufopilus	(Baill.) Benoist	Lasiocladus rufopilus (Baill.) Benoist	Fl. Madagasc. 182: 124 (1967)	Madagascar	Madagascar	unknown	unknown	51931-1	http://www.plantsoftheworldonline.org/taxon/urn:lsid:ipni.org:names:51931-1
Acanthaceae	Lasiocladus	villosus	Lasiocladus villosus	Benoist	Lasiocladus villosus Benoist	Bull. Soc. Bot. France 110: 397 (1964)	Madagascar	Madagascar	unknown	unknown	51933-1	http://www.plantsoftheworldonline.org/taxon/urn:lsid:ipni.org:names:51933-1
Acanthaceae	Leandriella	oblonga	Leandriella oblonga	Benoist	Leandriella oblonga Benoist	Bull. Soc. Bot. France 113: 533 (1967)	Madagascar	Madagascar	unknown	unknown	51934-1	http://www.plantsoftheworldonline.org/taxon/urn:lsid:ipni.org:names:51934-1
Acanthaceae	Leandriella	valvata	Leandriella valvata	Benoist	Leandriella valvata Benoist	Notul. Syst. (Paris) 8: 155 (1939)	Madagascar	Madagascar	unknown	unknown	51935-1	http://www.plantsoftheworldonline.org/taxon/urn:lsid:ipni.org:names:51935-1
Acanthaceae	Lepidagathis	brevis	Lepidagathis brevis	Benoist	Lepidagathis brevis Benoist	Bull. Soc. Bot. France 113: 532 (1967)	Madagascar	Madagascar	unknown	unknown	51968-1	http://www.plantsoftheworldonline.org/taxon/urn:lsid:ipni.org:names:51968-1
Acanthaceae	Lepidagathis	grandidieri	Lepidagathis grandidieri	Benoist	Lepidagathis grandidieri Benoist	Notul. Syst. (Paris) 2: 151 (1911)	Madagascar	Madagascar	unknown	unknown	52011-1	http://www.plantsoftheworldonline.org/taxon/urn:lsid:ipni.org:names:52011-1
Acanthaceae	Lepidagathis	madagascariensis	Lepidagathis madagascariensis	Benoist	Lepidagathis madagascariensis Benoist	Notul. Syst. (Paris) 2: 152 (1911)	Madagascar	Madagascar	unknown	unknown	52046-1	http://www.plantsoftheworldonline.org/taxon/urn:lsid:ipni.org:names:52046-1
Acanthaceae	Lepidagathis	mucida	Lepidagathis mucida	Benoist	Lepidagathis mucida Benoist	Bull. Soc. Bot. France 82: 510 (1935 publ. 1936)	Madagascar	Madagascar	unknown	unknown	52054-1	http://www.plantsoftheworldonline.org/taxon/urn:lsid:ipni.org:names:52054-1
Acanthaceae	Lepidagathis	perrieri	Lepidagathis perrieri	Benoist	Lepidagathis perrieri Benoist	Bull. Soc. Bot. France 82: 509 (1935 publ. 1936)	Madagascar	Madagascar	unknown	unknown	52071-1	http://www.plantsoftheworldonline.org/taxon/urn:lsid:ipni.org:names:52071-1
Acanthaceae	Lepidagathis	scariosa	Lepidagathis scariosa	Nees	Lepidagathis scariosa Nees	N.Wallich, Pl. Asiat. Rar. 3: 95 (1832)	Benin, Cameroon, Eritrea, Ethiopia, Kenya, Madagascar, Mali, Mozambique, Namibia, Niger, Nigeria, Saudi Arabia, Sierra Leone, Somalia, Sudan, Tanzania, Uganda, Yemen, Zaire, Zambia, Zimbabwe	Benin, Cameroon, Eritrea, Ethiopia, Kenya, Madagascar, Mali, Mozambique, Namibia, Niger, Nigeria, Saudi Arabia, Sierra Leone, Somalia, Sudan, Tanzania, Uganda, Yemen, Zambia, Zaire, Zimbabwe	unknown	unknown	52096-1	http://www.plantsoftheworldonline.org/taxon/urn:lsid:ipni.org:names:52096-1
Acanthaceae	Lepidagathis	vulpina	Lepidagathis vulpina	Benoist	Lepidagathis vulpina Benoist	Bull. Soc. Bot. France 82: 510 (1935 publ. 1936)	Madagascar	Madagascar	unknown	unknown	52133-1	http://www.plantsoftheworldonline.org/taxon/urn:lsid:ipni.org:names:52133-1
Acanthaceae	Melittacanthus	divaricatus	Melittacanthus divaricatus	S.Moore	Melittacanthus divaricatus S.Moore	J. Bot. 44: 218 (1906)	Madagascar	Madagascar	unknown	unknown	52282-1	http://www.plantsoftheworldonline.org/taxon/urn:lsid:ipni.org:names:52282-1
Acanthaceae	Mellera	calcarata	Mellera calcarata	(Benoist) E.A.Tripp	Mellera calcarata (Benoist) E.A.Tripp	Int. J. Pl. Sci. 174: 128 (2013)	Madagascar	Madagascar	unknown	unknown	77139686-1	http://www.plantsoftheworldonline.org/taxon/urn:lsid:ipni.org:names:77139686-1
Acanthaceae	Mendoncia	cowanii	Mendoncia cowanii	(S.Moore) Benoist	Mendoncia cowanii (S.Moore) Benoist	Bull. Mus. Hist. Nat. (Paris) 31: 387 (1925)	Madagascar	Madagascar	unknown	unknown	60454969-2	http://www.plantsoftheworldonline.org/taxon/urn:lsid:ipni.org:names:60454969-2
Acanthaceae	Mendoncia	decaryi	Mendoncia decaryi	(Benoist) E.Magnaghi	Mendoncia decaryi (Benoist) E.Magnaghi	Novon 23: 188 (2014)	Madagascar	Madagascar	unknown	unknown	77147544-1	http://www.plantsoftheworldonline.org/taxon/urn:lsid:ipni.org:names:77147544-1
Acanthaceae	Mendoncia	delphina	Mendoncia delphina	E.Magnaghi	Mendoncia delphina E.Magnaghi	Novon 23: 190 (2014)	Madagascar	Madagascar	unknown	unknown	77147545-1	http://www.plantsoftheworldonline.org/taxon/urn:lsid:ipni.org:names:77147545-1
Acanthaceae	Mendoncia	flagellaris	Mendoncia flagellaris	(Baker) Benoist	Mendoncia flagellaris (Baker) Benoist	Bull. Mus. Natl. Hist. Nat. 31: 386 (1925)	Comoros, Madagascar	Comoros, Madagascar	unknown	unknown	52307-1	http://www.plantsoftheworldonline.org/taxon/urn:lsid:ipni.org:names:52307-1
Acanthaceae	Mendoncia	kely	Mendoncia kely	E.Magnaghi	Mendoncia kely E.Magnaghi	Novon 23: 191 (2014)	Madagascar	Madagascar	unknown	unknown	77147546-1	http://www.plantsoftheworldonline.org/taxon/urn:lsid:ipni.org:names:77147546-1
Acanthaceae	Mendoncia	vinciflora	Mendoncia vinciflora	Benoist	Mendoncia vinciflora Benoist	Bull. Mus. Natl. Hist. Nat. 31: 387 (1925)	Madagascar	Madagascar	unknown	unknown	52379-1	http://www.plantsoftheworldonline.org/taxon/urn:lsid:ipni.org:names:52379-1
Acanthaceae	Mimulopsis	angustata	Mimulopsis angustata	Benoist	Mimulopsis angustata Benoist	Notul. Syst. (Paris) 12: 9 (1945)	Madagascar	Madagascar	unknown	unknown	52435-1	http://www.plantsoftheworldonline.org/taxon/urn:lsid:ipni.org:names:52435-1
Acanthaceae	Mimulopsis	catati	Mimulopsis catati	Benoist	Mimulopsis catati Benoist	Notul. Syst. (Paris) 12: 10 (1945)	Madagascar	Madagascar	unknown	unknown	52440-1	http://www.plantsoftheworldonline.org/taxon/urn:lsid:ipni.org:names:52440-1
Acanthaceae	Mimulopsis	glandulosa	Mimulopsis glandulosa	Baker	Mimulopsis glandulosa Baker	J. Linn. Soc., Bot. 25: 338 (1890)	Madagascar	Madagascar	unknown	unknown	52446-1	http://www.plantsoftheworldonline.org/taxon/urn:lsid:ipni.org:names:52446-1
Acanthaceae	Mimulopsis	hildebrandtii	Mimulopsis hildebrandtii	Lindau	Mimulopsis hildebrandtii Lindau	Bot. Jahrb. Syst. 20: 9 (1894)	Madagascar	Madagascar	unknown	unknown	52448-1	http://www.plantsoftheworldonline.org/taxon/urn:lsid:ipni.org:names:52448-1
Acanthaceae	Mimulopsis	lyalliana	Mimulopsis lyalliana	(Nees) Baron	Mimulopsis lyalliana (Nees) Baron	Rev. Madagascar 8: 355 (1860)	Madagascar	Madagascar	unknown	unknown	77221944-1	http://www.plantsoftheworldonline.org/taxon/urn:lsid:ipni.org:names:77221944-1
Acanthaceae	Mimulopsis	madagascariensis	Mimulopsis madagascariensis	(Baker) Benoist	Mimulopsis madagascariensis (Baker) Benoist	H.Perrier de la Bathie, Cat. Pl. Madagasc. 182: 16 (1939)	Madagascar	Madagascar	unknown	unknown	52453-1	http://www.plantsoftheworldonline.org/taxon/urn:lsid:ipni.org:names:52453-1
Acanthaceae	Mimulopsis	speciosa	Mimulopsis speciosa	Baker	Mimulopsis speciosa Baker	J. Linn. Soc., Bot. 18: 274 (1881)	Madagascar	Madagascar	unknown	unknown	52458-1	http://www.plantsoftheworldonline.org/taxon/urn:lsid:ipni.org:names:52458-1
Acanthaceae	Monothecium	leucopterum	Monothecium leucopterum	Benoist	Monothecium leucopterum Benoist	Notul. Syst. (Paris) 12: 145 (1946)	Madagascar	Madagascar	unknown	unknown	52550-1	http://www.plantsoftheworldonline.org/taxon/urn:lsid:ipni.org:names:52550-1
Acanthaceae	Nelsonia	canescens	Nelsonia canescens	(Lam.) Spreng.	Nelsonia canescens (Lam.) Spreng.	Syst. Veg. ed. 16. 1: 42 (1824)	Andaman Is., Angola, Australia, Bangladesh, Benin, Bhutan, India, Botswana, Burkina Faso, Burundi, Cambodia, Cameroon, Central African Republic, Chad, China, Cote d'Ivoire, Equatorial Guinea, Eritrea, Ethiopia, Gabon, Gambia, Ghana, Guinea, Guinea-Bissau, Gulf of Guinea Is., India, India, Pakistan, Indonesia, Indonesia, Papua New Guinea, Kenya, Laos, Liberia, Madagascar, Malawi, Malaysia, Mali, M…	Andaman Is., Angola, Assam, Bangladesh, Benin, Botswana, Burkina, Burundi, Cambodia, Cameroon, Caprivi Strip, Central African Repu, Chad, China South-Central, China Southeast, Congo, East Himalaya, Equatorial Guinea, Eritrea, Ethiopia, Gabon, Gambia, Ghana, Guinea, Guinea-Bissau, Gulf of Guinea Is., India, Ivory Coast, Kenya, Laos, Liberia, Madagascar, Malawi, Malaya, Mali, Mauritania, Mozambique…	Bolivia, Brazil, Colombia, Costa Rica, Ecuador, El Salvador, French Guiana, Honduras, Mexico, Nicaragua, Panama, Puerto Rico, United States	Bolivia, Brazil North, Brazil Northeast, Brazil Southeast, Brazil West-Central, Colombia, Costa Rica, Ecuador, El Salvador, Florida, French Guiana, Honduras, Mexico Southwest, Nicaragua, Panama, Puerto Rico	52558-1	http://www.plantsoftheworldonline.org/taxon/urn:lsid:ipni.org:names:52558-1
Acanthaceae	Nelsonia	smithii	Nelsonia smithii	Oerst.	Nelsonia smithii Oerst.	Vidensk. Meddel. Naturhist. Foren. Kjobenhavn 1854: 119 (1855)	Angola, Burkina Faso, Burundi, Cameroon, Central African Republic, Chad, Cote d'Ivoire, Ethiopia, Gabon, Ghana, Guinea, Gulf of Guinea Is., Liberia, Madagascar, Malawi, Nigeria, Republic of Congo, Senegal, Sierra Leone, Sudan, Tanzania, Uganda, Zaire, Zambia	Angola, Burkina, Burundi, Cameroon, Central African Repu, Chad, Congo, Ethiopia, Gabon, Ghana, Guinea, Gulf of Guinea Is., Ivory Coast, Liberia, Madagascar, Malawi, Nigeria, Senegal, Sierra Leone, Sudan, Tanzania, Uganda, Zambia, Zaire	unknown	unknown	52567-1	http://www.plantsoftheworldonline.org/taxon/urn:lsid:ipni.org:names:52567-1
Acanthaceae	Neuracanthus	brachystachyus	Neuracanthus brachystachyus	Benoist	Neuracanthus brachystachyus Benoist	Notul. Syst. (Paris) 12: 12 (1945)	Madagascar	Madagascar	unknown	unknown	52584-1	http://www.plantsoftheworldonline.org/taxon/urn:lsid:ipni.org:names:52584-1
Acanthaceae	Neuracanthus	leandrii	Neuracanthus leandrii	Benoist	Neuracanthus leandrii Benoist	Notul. Syst. (Paris) 12: 13 (1945)	Madagascar	Madagascar	unknown	unknown	52591-1	http://www.plantsoftheworldonline.org/taxon/urn:lsid:ipni.org:names:52591-1
Acanthaceae	Neuracanthus	madagascariensis	Neuracanthus madagascariensis	Benoist	Neuracanthus madagascariensis Benoist	Notul. Syst. (Paris) 2: 144 (1911)	Madagascar	Madagascar	unknown	unknown	52593-1	http://www.plantsoftheworldonline.org/taxon/urn:lsid:ipni.org:names:52593-1
Acanthaceae	Neuracanthus	mahajangensis	Neuracanthus mahajangensis	Bidgood & Brummitt	Neuracanthus mahajangensis Bidgood & Brummitt	Kew Bull. 53: 27 (1998)	Madagascar	Madagascar	unknown	unknown	1000312-1	http://www.plantsoftheworldonline.org/taxon/urn:lsid:ipni.org:names:1000312-1
Acanthaceae	Neuracanthus	pedalis	Neuracanthus pedalis	Bidgood & Brummitt	Neuracanthus pedalis Bidgood & Brummitt	Kew Bull. 53: 29 (1998)	Madagascar	Madagascar	unknown	unknown	1000313-1	http://www.plantsoftheworldonline.org/taxon/urn:lsid:ipni.org:names:1000313-1
Acanthaceae	Neuracanthus	richardianus	Neuracanthus richardianus	(Nees) Boivin ex Benoist	Neuracanthus richardianus (Nees) Boivin ex Benoist	Notul. Syst. (Paris) 2: 145 (1911)	Madagascar	Madagascar	unknown	unknown	52598-1	http://www.plantsoftheworldonline.org/taxon/urn:lsid:ipni.org:names:52598-1
Acanthaceae	Neuracanthus	umbraticus	Neuracanthus umbraticus	Bidgood & Brummitt	Neuracanthus umbraticus Bidgood & Brummitt	Kew Bull. 53: 30 (1998)	Madagascar	Madagascar	unknown	unknown	1000314-1	http://www.plantsoftheworldonline.org/taxon/urn:lsid:ipni.org:names:1000314-1
Acanthaceae	Oplonia	acuminata	Oplonia acuminata	Stearn	Oplonia acuminata Stearn	Bull. Brit. Mus. (Nat. Hist.), Bot. 4: 314 (1971)	Madagascar	Madagascar	unknown	unknown	52767-1	http://www.plantsoftheworldonline.org/taxon/urn:lsid:ipni.org:names:52767-1
Acanthaceae	Oplonia	linifolia	Oplonia linifolia	(Benoist) Stearn	Oplonia linifolia (Benoist) Stearn	Bull. Brit. Mus. (Nat. Hist.), Bot. 4: 320 (1971)	Madagascar	Madagascar	unknown	unknown	52774-1	http://www.plantsoftheworldonline.org/taxon/urn:lsid:ipni.org:names:52774-1
Acanthaceae	Oplonia	minor	Oplonia minor	(Benoist) Stearn	Oplonia minor (Benoist) Stearn	Bull. Brit. Mus. (Nat. Hist.), Bot. 4: 319 (1971)	Madagascar	Madagascar	unknown	unknown	52776-1	http://www.plantsoftheworldonline.org/taxon/urn:lsid:ipni.org:names:52776-1
Acanthaceae	Oplonia	puberula	Oplonia puberula	Stearn	Oplonia puberula Stearn	Bull. Brit. Mus. (Nat. Hist.), Bot. 4: 317 (1971)	Madagascar	Madagascar	unknown	unknown	52781-1	http://www.plantsoftheworldonline.org/taxon/urn:lsid:ipni.org:names:52781-1
Acanthaceae	Oplonia	vincoides	Oplonia vincoides	(Lam.) Stearn	Oplonia vincoides (Lam.) Stearn	Bull. Brit. Mus. (Nat. Hist.), Bot. 4: 315 (1971)	Madagascar	Madagascar	unknown	unknown	52785-1	http://www.plantsoftheworldonline.org/taxon/urn:lsid:ipni.org:names:52785-1
Acanthaceae	Pericalypta	biflora	Pericalypta biflora	Benoist	Pericalypta biflora Benoist	Bull. Soc. Bot. France 109: 131 (1962)	Madagascar	Madagascar	unknown	unknown	52861-1	http://www.plantsoftheworldonline.org/taxon/urn:lsid:ipni.org:names:52861-1
Acanthaceae	Phaulopsis	imbricata	Phaulopsis imbricata	(Forssk.) Sweet	Phaulopsis imbricata (Forssk.) Sweet	Hort. Brit.: 327 (1826)	Angola, Benin, Botswana, Burkina Faso, Burundi, Cameroon, Central African Republic, Chad, Comoros, Cote d'Ivoire, Eritrea, Ethiopia, Gabon, Gambia, Ghana, Guinea, Guinea-Bissau, Kenya, Liberia, Madagascar, Malawi, Mali, Mauritania, Mozambique, Niger, Nigeria, Reunion, Republic of Congo, Rwanda, Saudi Arabia, Senegal, Sierra Leone, South Africa, Sudan, Swaziland, Tanzania, Uganda, Yemen, Zaire, Za…	Angola, Benin, Botswana, Burkina, Burundi, Cameroon, Cape Provinces, Central African Repu, Chad, Comoros, Congo, Eritrea, Ethiopia, Gabon, Gambia, Ghana, Guinea, Guinea-Bissau, Ivory Coast, Kenya, KwaZulu-Natal, Liberia, Madagascar, Malawi, Mali, Mauritania, Mozambique, Niger, Nigeria, Northern Provinces, Rwanda, Reunion, Saudi Arabia, Senegal, Sierra Leone, Sudan, Swaziland, Tanzania, Uganda, Ye…	unknown	unknown	53010-1	http://www.plantsoftheworldonline.org/taxon/urn:lsid:ipni.org:names:53010-1
Acanthaceae	Phaulopsis	verticillaris	Phaulopsis verticillaris	(Nees) Mankt.	Phaulopsis verticillaris (Nees) Mankt.	Symb. Bot. Upsal. 31(2): 154 (1996)	Comoros, Madagascar	Comoros, Madagascar	unknown	unknown	988541-1	http://www.plantsoftheworldonline.org/taxon/urn:lsid:ipni.org:names:988541-1
Acanthaceae	Podorungia	clandestina	Podorungia clandestina	(Stapf) Benoist	Podorungia clandestina (Stapf) Benoist	Fl. Madagasc. 182: 127 (1967)	Madagascar	Madagascar	unknown	unknown	53114-1	http://www.plantsoftheworldonline.org/taxon/urn:lsid:ipni.org:names:53114-1
Acanthaceae	Podorungia	gesnerioides	Podorungia gesnerioides	Onjalal. & I.Darbysh.	Podorungia gesnerioides Onjalal. & I.Darbysh.	Kew Bull. 71(3)-44: 2 (2016)	Madagascar	Madagascar	unknown	unknown	77154532-1	http://www.plantsoftheworldonline.org/taxon/urn:lsid:ipni.org:names:77154532-1
Acanthaceae	Podorungia	humblotii	Podorungia humblotii	Benoist	Podorungia humblotii Benoist	Bull. Soc. Bot. France 110: 398 (1964)	Madagascar	Madagascar	unknown	unknown	53116-1	http://www.plantsoftheworldonline.org/taxon/urn:lsid:ipni.org:names:53116-1
Acanthaceae	Podorungia	lantzei	Podorungia lantzei	Baill.	Podorungia lantzei Baill.	Hist. Pl. 10: 443 (1891)	Madagascar	Madagascar	unknown	unknown	53117-1	http://www.plantsoftheworldonline.org/taxon/urn:lsid:ipni.org:names:53117-1
Acanthaceae	Podorungia	serotina	Podorungia serotina	(Benoist) Benoist	Podorungia serotina (Benoist) Benoist	Fl. Madagasc. 182: 128 (1967)	Madagascar	Madagascar	unknown	unknown	53118-1	http://www.plantsoftheworldonline.org/taxon/urn:lsid:ipni.org:names:53118-1
Acanthaceae	Populina	perrieri	Populina perrieri	Benoist	Populina perrieri Benoist	Notul. Syst. (Paris) 12: 14 (1945)	Madagascar	Madagascar	unknown	unknown	53162-1	http://www.plantsoftheworldonline.org/taxon/urn:lsid:ipni.org:names:53162-1
Acanthaceae	Populina	richardii	Populina richardii	Baill.	Populina richardii Baill.	Hist. Pl. 10: 443 (1891)	Madagascar	Madagascar	unknown	unknown	53163-1	http://www.plantsoftheworldonline.org/taxon/urn:lsid:ipni.org:names:53163-1
Acanthaceae	Pseuderanthemum	subviscosum	Pseuderanthemum subviscosum	(C.B.Clarke) Stapf	Pseuderanthemum subviscosum (C.B.Clarke) Stapf	Bot. Mag. 135: t. 8244 (1909)	Angola, Cameroon, Central African Republic, Comoros, Ethiopia, Gabon, Kenya, Madagascar, Malawi, Mozambique, Republic of Congo, South Africa, Sudan, Tanzania, Uganda, Zaire, Zambia, Zimbabwe	Angola, Cameroon, Central African Repu, Comoros, Congo, Ethiopia, Gabon, Kenya, KwaZulu-Natal, Madagascar, Malawi, Mozambique, Sudan, Tanzania, Uganda, Zambia, Zaire, Zimbabwe	unknown	unknown	53337-1	http://www.plantsoftheworldonline.org/taxon/urn:lsid:ipni.org:names:53337-1
Acanthaceae	Pseudocalyx	saccatus	Pseudocalyx saccatus	Radlk.	Pseudocalyx saccatus Radlk.	Abh. Naturwiss. Vereins Bremen 8: 416 (1883)	Angola, Madagascar, Mozambique, Tanzania, Zaire, Zambia, Zimbabwe	Angola, Madagascar, Mozambique, Tanzania, Zambia, Zaire, Zimbabwe	unknown	unknown	53416-1	http://www.plantsoftheworldonline.org/taxon/urn:lsid:ipni.org:names:53416-1
Acanthaceae	Pseudodicliptera	coursii	Pseudodicliptera coursii	Benoist	Pseudodicliptera coursii Benoist	Bull. Soc. Bot. France 110: 398 (1964)	Madagascar	Madagascar	unknown	unknown	53417-1	http://www.plantsoftheworldonline.org/taxon/urn:lsid:ipni.org:names:53417-1
Acanthaceae	Pseudodicliptera	humilis	Pseudodicliptera humilis	Benoist	Pseudodicliptera humilis Benoist	Notul. Syst. (Paris) 8: 146 (1939)	Madagascar	Madagascar	unknown	unknown	53418-1	http://www.plantsoftheworldonline.org/taxon/urn:lsid:ipni.org:names:53418-1
Acanthaceae	Pseudodicliptera	longifolia	Pseudodicliptera longifolia	(Benoist) Benoist	Pseudodicliptera longifolia (Benoist) Benoist	Fl. Madagasc. 182: 134 (1967)	Madagascar	Madagascar	unknown	unknown	53419-1	http://www.plantsoftheworldonline.org/taxon/urn:lsid:ipni.org:names:53419-1
Acanthaceae	Pseudodicliptera	sulfureolilacina	Pseudodicliptera sulfureolilacina	Benoist	Pseudodicliptera sulfureolilacina Benoist	Notul. Syst. (Paris) 10: 251 (1942)	Madagascar	Madagascar	unknown	unknown	53420-1	http://www.plantsoftheworldonline.org/taxon/urn:lsid:ipni.org:names:53420-1
Acanthaceae	Rhinacanthus	humilis	Rhinacanthus humilis	Benoist	Rhinacanthus humilis Benoist	Notul. Syst. (Paris) 12: 140 (1946)	Madagascar	Madagascar	unknown	unknown	53551-1	http://www.plantsoftheworldonline.org/taxon/urn:lsid:ipni.org:names:53551-1
Acanthaceae	Rhinacanthus	osmospermus	Rhinacanthus osmospermus	Bojer ex Nees	Rhinacanthus osmospermus Bojer ex Nees	A.P.de Candolle, Prodr. 11: 443 (1847)	Comoros, Madagascar	Comoros, Madagascar	unknown	unknown	53560-1	http://www.plantsoftheworldonline.org/taxon/urn:lsid:ipni.org:names:53560-1
Acanthaceae	Rhinacanthus	perrieri	Rhinacanthus perrieri	Benoist	Rhinacanthus perrieri Benoist	Notul. Syst. (Paris) 12: 139 (1946)	Madagascar	Madagascar	unknown	unknown	53562-1	http://www.plantsoftheworldonline.org/taxon/urn:lsid:ipni.org:names:53562-1
Acanthaceae	Ritonia	barbigera	Ritonia barbigera	Benoist	Ritonia barbigera Benoist	Bull. Soc. Bot. France 109: 135 (1962)	Madagascar	Madagascar	unknown	unknown	53674-1	http://www.plantsoftheworldonline.org/taxon/urn:lsid:ipni.org:names:53674-1
Acanthaceae	Ritonia	humbertii	Ritonia humbertii	Benoist	Ritonia humbertii Benoist	Bull. Soc. Bot. France 109: 134 (1962)	Madagascar	Madagascar	unknown	unknown	53675-1	http://www.plantsoftheworldonline.org/taxon/urn:lsid:ipni.org:names:53675-1
Acanthaceae	Ritonia	rosea	Ritonia rosea	Benoist	Ritonia rosea Benoist	Bull. Soc. Bot. France 109: 135 (1962)	Madagascar	Madagascar	unknown	unknown	53677-1	http://www.plantsoftheworldonline.org/taxon/urn:lsid:ipni.org:names:53677-1
Acanthaceae	Rostellularia	brachystachya	Rostellularia brachystachya	Nees	Rostellularia brachystachya Nees	A.P.de Candolle, Prodr. 11: 369 (1847)	Madagascar	Madagascar	unknown	unknown	53707-1	http://www.plantsoftheworldonline.org/taxon/urn:lsid:ipni.org:names:53707-1
Acanthaceae	Rostellularia	psychotrioides	Rostellularia psychotrioides	Nees	Rostellularia psychotrioides Nees	A.P.de Candolle, Prodr. 11: 370 (1847)	Madagascar	Madagascar	unknown	unknown	53737-1	http://www.plantsoftheworldonline.org/taxon/urn:lsid:ipni.org:names:53737-1
Acanthaceae	Ruellia	albopurpurea	Ruellia albopurpurea	Benoist	Ruellia albopurpurea Benoist	Notul. Syst. (Paris) 8: 139 (1939)	Madagascar	Madagascar	unknown	unknown	53774-1	http://www.plantsoftheworldonline.org/taxon/urn:lsid:ipni.org:names:53774-1
Acanthaceae	Ruellia	anaticollis	Ruellia anaticollis	Benoist	Ruellia anaticollis Benoist	Notul. Syst. (Paris) 8: 138 (1939)	Madagascar	Madagascar	unknown	unknown	53786-1	http://www.plantsoftheworldonline.org/taxon/urn:lsid:ipni.org:names:53786-1
Acanthaceae	Ruellia	ansericollis	Ruellia ansericollis	Benoist	Ruellia ansericollis Benoist	Notul. Syst. (Paris) 8: 138 (1939)	Madagascar	Madagascar	unknown	unknown	53794-1	http://www.plantsoftheworldonline.org/taxon/urn:lsid:ipni.org:names:53794-1
Acanthaceae	Ruellia	capuronii	Ruellia capuronii	Benoist	Ruellia capuronii Benoist	Bull. Soc. Bot. France 109: 129 (1962)	Madagascar	Madagascar	unknown	unknown	53888-1	http://www.plantsoftheworldonline.org/taxon/urn:lsid:ipni.org:names:53888-1
Acanthaceae	Ruellia	ciconiicollis	Ruellia ciconiicollis	Benoist	Ruellia ciconiicollis Benoist	Notul. Syst. (Paris) 8: 137 (1939)	Madagascar	Madagascar	unknown	unknown	53910-1	http://www.plantsoftheworldonline.org/taxon/urn:lsid:ipni.org:names:53910-1
Acanthaceae	Ruellia	cyanea	Ruellia cyanea	Bojer ex Nees	Ruellia cyanea Bojer ex Nees	A.P.de Candolle, Prodr. 11: 121 (1847)	Madagascar	Madagascar	unknown	unknown	53975-1	http://www.plantsoftheworldonline.org/taxon/urn:lsid:ipni.org:names:53975-1
Acanthaceae	Ruellia	decaryi	Ruellia decaryi	Benoist	Ruellia decaryi Benoist	Notul. Syst. (Paris) 10: 248 (1942)	Madagascar	Madagascar	unknown	unknown	53980-1	http://www.plantsoftheworldonline.org/taxon/urn:lsid:ipni.org:names:53980-1
Acanthaceae	Ruellia	dequairei	Ruellia dequairei	Benoist	Ruellia dequairei Benoist	Bull. Soc. Bot. France 109: 129 (1962)	Madagascar	Madagascar	unknown	unknown	53991-1	http://www.plantsoftheworldonline.org/taxon/urn:lsid:ipni.org:names:53991-1
Acanthaceae	Ruellia	detonsa	Ruellia detonsa	Benoist	Ruellia detonsa Benoist	Notul. Syst. (Paris) 8: 138 (1939)	Madagascar	Madagascar	unknown	unknown	53992-1	http://www.plantsoftheworldonline.org/taxon/urn:lsid:ipni.org:names:53992-1
Acanthaceae	Ruellia	dissidens	Ruellia dissidens	Benoist	Ruellia dissidens Benoist	Bull. Soc. Bot. France 85: 680 (1938 publ. 1939)	Madagascar	Madagascar	unknown	unknown	54011-1	http://www.plantsoftheworldonline.org/taxon/urn:lsid:ipni.org:names:54011-1
Acanthaceae	Ruellia	domatiata	Ruellia domatiata	I.Darbysh. & E.A.Tripp	Ruellia domatiata I.Darbysh. & E.A.Tripp	Kew Bull. 72(1)-13: 2 (2017)	Madagascar	Madagascar	unknown	unknown	77159803-1	http://www.plantsoftheworldonline.org/taxon/urn:lsid:ipni.org:names:77159803-1
Acanthaceae	Ruellia	fiherenensis	Ruellia fiherenensis	Benoist	Ruellia fiherenensis Benoist	Notul. Syst. (Paris) 10: 250 (1942)	Madagascar	Madagascar	unknown	unknown	54056-1	http://www.plantsoftheworldonline.org/taxon/urn:lsid:ipni.org:names:54056-1
Acanthaceae	Ruellia	geayi	Ruellia geayi	(Benoist) E.A.Tripp	Ruellia geayi (Benoist) E.A.Tripp	Syst. Bot. 32: 644 (2007)	Madagascar	Madagascar	unknown	unknown	77085054-1	http://www.plantsoftheworldonline.org/taxon/urn:lsid:ipni.org:names:77085054-1
Acanthaceae	Ruellia	gruicollis	Ruellia gruicollis	Benoist	Ruellia gruicollis Benoist	Notul. Syst. (Paris) 8: 137 (1939)	Madagascar	Madagascar	unknown	unknown	54126-1	http://www.plantsoftheworldonline.org/taxon/urn:lsid:ipni.org:names:54126-1
Acanthaceae	Ruellia	heterosepala	Ruellia heterosepala	Benoist	Ruellia heterosepala Benoist	Bull. Soc. Bot. France 109: 130 (1962)	Madagascar	Madagascar	unknown	unknown	54137-1	http://www.plantsoftheworldonline.org/taxon/urn:lsid:ipni.org:names:54137-1
Acanthaceae	Ruellia	indecora	Ruellia indecora	Benoist	Ruellia indecora Benoist	Notul. Syst. (Paris) 8: 142 (1939)	Madagascar	Madagascar	unknown	unknown	54184-1	http://www.plantsoftheworldonline.org/taxon/urn:lsid:ipni.org:names:54184-1
Acanthaceae	Ruellia	latisepala	Ruellia latisepala	Benoist	Ruellia latisepala Benoist	Notul. Syst. (Paris) 10: 250 (1942)	Madagascar	Madagascar	unknown	unknown	54225-1	http://www.plantsoftheworldonline.org/taxon/urn:lsid:ipni.org:names:54225-1
Acanthaceae	Ruellia	leptosepala	Ruellia leptosepala	Benoist	Ruellia leptosepala Benoist	Bull. Soc. Bot. France 109: 130 (1962)	Madagascar	Madagascar	unknown	unknown	54228-1	http://www.plantsoftheworldonline.org/taxon/urn:lsid:ipni.org:names:54228-1
Acanthaceae	Ruellia	linifolia	Ruellia linifolia	Benoist	Ruellia linifolia Benoist	Notul. Syst. (Paris) 8: 141 (1939)	Madagascar	Madagascar	unknown	unknown	54237-1	http://www.plantsoftheworldonline.org/taxon/urn:lsid:ipni.org:names:54237-1
Acanthaceae	Ruellia	misera	Ruellia misera	Benoist	Ruellia misera Benoist	Notul. Syst. (Paris) 8: 143 (1939)	Madagascar	Madagascar	unknown	unknown	54312-1	http://www.plantsoftheworldonline.org/taxon/urn:lsid:ipni.org:names:54312-1
Acanthaceae	Ruellia	monanthos	Ruellia monanthos	(Nees) Bojer ex T.Anderson	Ruellia monanthos (Nees) Bojer ex T.Anderson	J. Proc. Linn. Soc., Bot. 7: 24 (1863)	Aldabra, Madagascar	Aldabra, Madagascar	unknown	unknown	54319-1	http://www.plantsoftheworldonline.org/taxon/urn:lsid:ipni.org:names:54319-1
Acanthaceae	Ruellia	nummularia	Ruellia nummularia	Benoist	Ruellia nummularia Benoist	Notul. Syst. (Paris) 8: 140 (1939)	Madagascar	Madagascar	unknown	unknown	54350-1	http://www.plantsoftheworldonline.org/taxon/urn:lsid:ipni.org:names:54350-1
Acanthaceae	Ruellia	patula	Ruellia patula	Jacq.	Ruellia patula Jacq.	Misc. Austriac. 2: 358 (1779)	Andaman Is., Angola, Bangladesh, Botswana, Burkina Faso, Burundi, Central African Republic, Chad, Djibouti, Eritrea, Ethiopia, India, Kenya, Madagascar, Malawi, Mali, Mauritania, Mozambique, Myanmar, Namibia, Niger, Oman, Pakistan, Rwanda, Saudi Arabia, Socotra, Somalia, South Africa, Sri Lanka, Sudan, Swaziland, Tanzania, Uganda, Vietnam, Yemen, Zaire, Zambia, Zimbabwe	Andaman Is., Angola, Bangladesh, Botswana, Burkina, Burundi, Cape Provinces, Central African Repu, Chad, Djibouti, Eritrea, Ethiopia, India, Kenya, KwaZulu-Natal, Madagascar, Malawi, Mali, Mauritania, Mozambique, Myanmar, Namibia, Niger, Northern Provinces, Oman, Pakistan, Rwanda, Saudi Arabia, Socotra, Somalia, Sri Lanka, Sudan, Swaziland, Tanzania, Uganda, Vietnam, Yemen, Zambia, Zaire, Zimbabwe	unknown	unknown	54401-1	http://www.plantsoftheworldonline.org/taxon/urn:lsid:ipni.org:names:54401-1
Acanthaceae	Ruellia	pauciovulata	Ruellia pauciovulata	Benoist	Ruellia pauciovulata Benoist	Bull. Soc. Bot. France 109: 130 (1962)	Madagascar	Madagascar	unknown	unknown	54406-1	http://www.plantsoftheworldonline.org/taxon/urn:lsid:ipni.org:names:54406-1
Acanthaceae	Ruellia	perrieri	Ruellia perrieri	Benoist	Ruellia perrieri Benoist	Notul. Syst. (Paris) 12: 4 (1945)	Madagascar	Madagascar	unknown	unknown	54419-1	http://www.plantsoftheworldonline.org/taxon/urn:lsid:ipni.org:names:54419-1
Acanthaceae	Ruellia	poissonii	Ruellia poissonii	Benoist	Ruellia poissonii Benoist	Notul. Syst. (Paris) 8: 142 (1939)	Madagascar	Madagascar	unknown	unknown	54438-1	http://www.plantsoftheworldonline.org/taxon/urn:lsid:ipni.org:names:54438-1
Acanthaceae	Ruellia	prostrata	Ruellia prostrata	Poir.	Ruellia prostrata Poir.	J.B.A.M.de Lamarck, Encycl. 6: 349 (1804)	Angola, Bangladesh, Botswana, Central African Republic, Christmas I., Eritrea, Ethiopia, India, Indonesia, Indonesia, Papua New Guinea, Kenya, Laccadive Is., Madagascar, Malawi, Malaysia, Mozambique, Namibia, New Caledonia, Oman, Pakistan, Papua New Guinea, Solomon Islands, Samoa, Saudi Arabia, Somalia, South Africa, Sri Lanka, Sudan, Swaziland, Tanzania, Uganda, Vanuatu, Wallis-Futuna Is., Yemen…	Bangladesh, Botswana, Cabinda, Caprivi Strip, Central African Repu, Christmas I., Eritrea, Ethiopia, India, Jawa, Kenya, Laccadive Is., Madagascar, Malawi, Malaya, Mozambique, Namibia, New Caledonia, New Guinea, Northern Provinces, Oman, Pakistan, Samoa, Saudi Arabia, Solomon Is., Somalia, Sri Lanka, Sudan, Swaziland, Tanzania, Uganda, Vanuatu, Wallis-Futuna Is., Yemen, Zambia, Zimbabwe	Cook Is., Guyana, India, Tokelau-Manihiki, United States	Assam, Cook Is., Guyana, Hawaii, Tokelau-Manihiki	54453-1	http://www.plantsoftheworldonline.org/taxon/urn:lsid:ipni.org:names:54453-1
Acanthaceae	Ruellia	quadrisepala	Ruellia quadrisepala	Benoist	Ruellia quadrisepala Benoist	Notul. Syst. (Paris) 8: 143 (1939)	Madagascar	Madagascar	unknown	unknown	54479-1	http://www.plantsoftheworldonline.org/taxon/urn:lsid:ipni.org:names:54479-1
Acanthaceae	Ruellia	quartziticola	Ruellia quartziticola	Callm., E.A.Tripp & Phillipson	Ruellia quartziticola Callm., E.A.Tripp & Phillipson	Candollea 69: 82 (2014)	Madagascar	Madagascar	unknown	unknown	77141132-1	http://www.plantsoftheworldonline.org/taxon/urn:lsid:ipni.org:names:77141132-1
Acanthaceae	Ruellia	saccifera	Ruellia saccifera	Benoist	Ruellia saccifera Benoist	Notul. Syst. (Paris) 8: 139 (1939)	Madagascar	Madagascar	unknown	unknown	54538-1	http://www.plantsoftheworldonline.org/taxon/urn:lsid:ipni.org:names:54538-1
Acanthaceae	Ruellia	singularis	Ruellia singularis	Benoist	Ruellia singularis Benoist	Notul. Syst. (Paris) 12: 4 (1945)	Madagascar	Madagascar	unknown	unknown	54588-1	http://www.plantsoftheworldonline.org/taxon/urn:lsid:ipni.org:names:54588-1
Acanthaceae	Ruellia	spatulifolia	Ruellia spatulifolia	Benoist	Ruellia spatulifolia Benoist	Notul. Syst. (Paris) 8: 141 (1939)	Madagascar	Madagascar	unknown	unknown	54594-1	http://www.plantsoftheworldonline.org/taxon/urn:lsid:ipni.org:names:54594-1
Acanthaceae	Ruellia	stelligera	Ruellia stelligera	Benoist	Ruellia stelligera Benoist	Notul. Syst. (Paris) 10: 249 (1942)	Madagascar	Madagascar	unknown	unknown	54611-1	http://www.plantsoftheworldonline.org/taxon/urn:lsid:ipni.org:names:54611-1
Acanthaceae	Ruellia	tachiadena	Ruellia tachiadena	(Heine & A.Raynal) E.A.Tripp	Ruellia tachiadena (Heine & A.Raynal) E.A.Tripp	Int. J. Pl. Sci. 174: 122 (2013)	Madagascar	Madagascar	unknown	unknown	77139675-1	http://www.plantsoftheworldonline.org/taxon/urn:lsid:ipni.org:names:77139675-1
Acanthaceae	Ruellia	transitoria	Ruellia transitoria	Benoist	Ruellia transitoria Benoist	Notul. Syst. (Paris) 12: 3 (1945)	Madagascar	Madagascar	unknown	unknown	54662-1	http://www.plantsoftheworldonline.org/taxon/urn:lsid:ipni.org:names:54662-1
Acanthaceae	Ruellia	turbinis	Ruellia turbinis	Benoist	Ruellia turbinis Benoist	Notul. Syst. (Paris) 10: 249 (1942)	Madagascar	Madagascar	unknown	unknown	54676-1	http://www.plantsoftheworldonline.org/taxon/urn:lsid:ipni.org:names:54676-1
Acanthaceae	Ruspolia	seticalyx	Ruspolia seticalyx	(C.B.Clarke) Milne-Redh.	Ruspolia seticalyx (C.B.Clarke) Milne-Redh.	Bull. Misc. Inform. Kew 1936: 270 (1936)	Botswana, Madagascar, Malawi, Mozambique, Tanzania, Zaire, Zambia, Zimbabwe	Botswana, Madagascar, Malawi, Mozambique, Tanzania, Zambia, Zaire, Zimbabwe	Trinidad-Tobago	Trinidad-Tobago	54834-1	http://www.plantsoftheworldonline.org/taxon/urn:lsid:ipni.org:names:54834-1
Acanthaceae	Ruttya	bernieri	Ruttya bernieri	Benoist	Ruttya bernieri Benoist	Notul. Syst. (Paris) 13: 11 (1947)	Madagascar	Madagascar	unknown	unknown	54836-1	http://www.plantsoftheworldonline.org/taxon/urn:lsid:ipni.org:names:54836-1
Acanthaceae	Ruttya	fragrans	Ruttya fragrans	Benoist	Ruttya fragrans Benoist	Notul. Syst. (Paris) 13: 12 (1947)	Madagascar	Madagascar	unknown	unknown	54837-1	http://www.plantsoftheworldonline.org/taxon/urn:lsid:ipni.org:names:54837-1
Acanthaceae	Ruttya	tricolor	Ruttya tricolor	Benoist	Ruttya tricolor Benoist	Notul. Syst. (Paris) 13: 12 (1947)	Madagascar	Madagascar	unknown	unknown	54841-1	http://www.plantsoftheworldonline.org/taxon/urn:lsid:ipni.org:names:54841-1
Acanthaceae	Saintpauliopsis	lebrunii	Saintpauliopsis lebrunii	Staner	Saintpauliopsis lebrunii Staner	Bull. Jard. Bot. Etat Bruxelles 13: 8 (1934)	Burundi, Gabon, Madagascar, Rwanda, Tanzania, Zaire	Burundi, Gabon, Madagascar, Rwanda, Tanzania, Zaire	unknown	unknown	382704-1	http://www.plantsoftheworldonline.org/taxon/urn:lsid:ipni.org:names:382704-1
Acanthaceae	Sphacanthus	brillantaisia	Sphacanthus brillantaisia	Benoist	Sphacanthus brillantaisia Benoist	Notul. Syst. (Paris) 8: 157 (1939)	Madagascar	Madagascar	unknown	unknown	55174-1	http://www.plantsoftheworldonline.org/taxon/urn:lsid:ipni.org:names:55174-1
Acanthaceae	Sphacanthus	humbertii	Sphacanthus humbertii	Benoist	Sphacanthus humbertii Benoist	Notul. Syst. (Paris) 12: 14 (1945)	Madagascar	Madagascar	unknown	unknown	55175-1	http://www.plantsoftheworldonline.org/taxon/urn:lsid:ipni.org:names:55175-1
Acanthaceae	Stenandrium	amoenum	Stenandrium amoenum	(Benoist) Vollesen	Stenandrium amoenum (Benoist) Vollesen	Kew Bull. 47: 196 (1992)	Madagascar	Madagascar	unknown	unknown	963843-1	http://www.plantsoftheworldonline.org/taxon/urn:lsid:ipni.org:names:963843-1
Acanthaceae	Stenandrium	boivinii	Stenandrium boivinii	(S.Moore) Vollesen	Stenandrium boivinii (S.Moore) Vollesen	Kew Bull. 47: 191 (1992)	Madagascar	Madagascar	unknown	unknown	963838-1	http://www.plantsoftheworldonline.org/taxon/urn:lsid:ipni.org:names:963838-1
Acanthaceae	Stenandrium	carduaceum	Stenandrium carduaceum	(Benoist) Vollesen	Stenandrium carduaceum (Benoist) Vollesen	Kew Bull. 47: 194 (1992)	Madagascar	Madagascar	unknown	unknown	963840-1	http://www.plantsoftheworldonline.org/taxon/urn:lsid:ipni.org:names:963840-1
Acanthaceae	Stenandrium	humile	Stenandrium humile	(Benoist) Vollesen	Stenandrium humile (Benoist) Vollesen	Kew Bull. 47: 195 (1992)	Madagascar	Madagascar	unknown	unknown	963842-1	http://www.plantsoftheworldonline.org/taxon/urn:lsid:ipni.org:names:963842-1
Acanthaceae	Stenandrium	leptostachyum	Stenandrium leptostachyum	(Benoist) Vollesen	Stenandrium leptostachyum (Benoist) Vollesen	Kew Bull. 47: 198 (1992)	Madagascar	Madagascar	unknown	unknown	963845-1	http://www.plantsoftheworldonline.org/taxon/urn:lsid:ipni.org:names:963845-1
Acanthaceae	Stenandrium	longifolium	Stenandrium longifolium	(Benoist) Vollesen	Stenandrium longifolium (Benoist) Vollesen	Kew Bull. 47: 199 (1992)	Madagascar	Madagascar	unknown	unknown	963846-1	http://www.plantsoftheworldonline.org/taxon/urn:lsid:ipni.org:names:963846-1
Acanthaceae	Stenandrium	pauciflorum	Stenandrium pauciflorum	Vollesen	Stenandrium pauciflorum Vollesen	Kew Bull. 47: 201 (1992)	Madagascar	Madagascar	unknown	unknown	961145-1	http://www.plantsoftheworldonline.org/taxon/urn:lsid:ipni.org:names:961145-1
Acanthaceae	Stenandrium	perrieri	Stenandrium perrieri	(Benoist) Vollesen	Stenandrium perrieri (Benoist) Vollesen	Kew Bull. 47: 197 (1992)	Madagascar	Madagascar	unknown	unknown	963844-1	http://www.plantsoftheworldonline.org/taxon/urn:lsid:ipni.org:names:963844-1
Acanthaceae	Stenandrium	subdentatum	Stenandrium subdentatum	(Benoist) Vollesen	Stenandrium subdentatum (Benoist) Vollesen	Kew Bull. 47: 194 (1992)	Madagascar	Madagascar	unknown	unknown	963841-1	http://www.plantsoftheworldonline.org/taxon/urn:lsid:ipni.org:names:963841-1
Acanthaceae	Stenandrium	thompsonii	Stenandrium thompsonii	(S.Moore) Vollesen	Stenandrium thompsonii (S.Moore) Vollesen	Kew Bull. 47: 193 (1992)	Madagascar	Madagascar	unknown	unknown	963839-1	http://www.plantsoftheworldonline.org/taxon/urn:lsid:ipni.org:names:963839-1
Acanthaceae	Symplectochilus	madagascariensis	Symplectochilus madagascariensis	Briq.	Symplectochilus madagascariensis Briq.	Annuaire Conserv. Jard. Bot. Geneve 2: 39 (1898)	Madagascar	Madagascar	unknown	unknown	56060-1	http://www.plantsoftheworldonline.org/taxon/urn:lsid:ipni.org:names:56060-1
Acanthaceae	Thunbergia	alata	Thunbergia alata	Bojer ex Sims	Thunbergia alata Bojer ex Sims	Bot. Mag. 52: t. 2591 (1825)	Botswana, Burundi, Cameroon, Central African Republic, Cote d'Ivoire, Djibouti, Eritrea, Ethiopia, Ghana, Guinea, Kenya, Liberia, Madagascar, Malawi, Mozambique, Nigeria, Republic of Congo, Rwanda, Sierra Leone, Somalia, South Africa, Sudan, Swaziland, Tanzania, Uganda, Zaire, Zambia, Zimbabwe	Botswana, Burundi, Cameroon, Central African Repu, Congo, Djibouti, Eritrea, Ethiopia, Ghana, Guinea, Ivory Coast, Kenya, KwaZulu-Natal, Liberia, Madagascar, Malawi, Mozambique, Nigeria, Northern Provinces, Rwanda, Sierra Leone, Somalia, Sudan, Swaziland, Tanzania, Uganda, Zambia, Zaire, Zimbabwe	Argentina, Bahamas, Bangladesh, Belize, Bhutan, India, Bolivia, Brazil, China, Colombia, Comoros, Costa Rica, Cuba, Dominican Republic, Ecuador, El Salvador, Fiji, Guatemala, Guyana, Haiti, Honduras, India, Indonesia, Indonesia, East Timor, Jamaica, Leeward Is., Malaysia, Marianas, Mauritius, Mexico, Myanmar, New Caledonia, Ogasawara-shoto, Paraguay, Peru, Puerto Rico, Reunion, Samoa, Seychelles,…	Alabama, Argentina Northeast, Argentina Northwest, Assam, Bahamas, Bangladesh, Belize, Bolivia, Brazil North, Brazil Northeast, Brazil South, Brazil Southeast, Brazil West-Central, China South-Central, China Southeast, Colombia, Comoros, Costa Rica, Cuba, Dominican Republic, East Himalaya, Ecuador, El Salvador, Fiji, Florida, Guatemala, Guyana, Haiti, Hawaii, Honduras, India, Jamaica, Jawa, Leewa…	56177-1	http://www.plantsoftheworldonline.org/taxon/urn:lsid:ipni.org:names:56177-1
Acanthaceae	Thunbergia	angulata	Thunbergia angulata	Hils. & Bojer ex Hook.	Thunbergia angulata Hils. & Bojer ex Hook.	Exot. Fl. 3: t. 166 (1825)	Madagascar	Madagascar	unknown	unknown	56184-1	http://www.plantsoftheworldonline.org/taxon/urn:lsid:ipni.org:names:56184-1
Acanthaceae	Thunbergia	convolvulifolia	Thunbergia convolvulifolia	Baker	Thunbergia convolvulifolia Baker	J. Linn. Soc., Bot. 21: 428 (1885)	Madagascar	Madagascar	unknown	unknown	56235-1	http://www.plantsoftheworldonline.org/taxon/urn:lsid:ipni.org:names:56235-1
Acanthaceae	Thunbergia	cyanea	Thunbergia cyanea	Bojer ex Nees	Thunbergia cyanea Bojer ex Nees	A.P.de Candolle, Prodr. 11: 55 (1847)	Madagascar	Madagascar	unknown	unknown	56244-1	http://www.plantsoftheworldonline.org/taxon/urn:lsid:ipni.org:names:56244-1
Acanthaceae	Thunbergia	gracilis	Thunbergia gracilis	Benoist	Thunbergia gracilis Benoist	Bull. Mus. Natl. Hist. Nat. 32: 396 (1926)	Madagascar	Madagascar	unknown	unknown	56287-1	http://www.plantsoftheworldonline.org/taxon/urn:lsid:ipni.org:names:56287-1
Acanthaceae	Thunbergia	leucorhiza	Thunbergia leucorhiza	Benoist	Thunbergia leucorhiza Benoist	Bull. Mus. Natl. Hist. Nat. 32: 397 (1926)	Madagascar	Madagascar	unknown	unknown	56341-1	http://www.plantsoftheworldonline.org/taxon/urn:lsid:ipni.org:names:56341-1
Acanthaceae	Vindasia	virgata	Vindasia virgata	Benoist	Vindasia virgata Benoist	Bull. Soc. Bot. France 109: 133 (1962)	Madagascar	Madagascar	unknown	unknown	56546-1	http://www.plantsoftheworldonline.org/taxon/urn:lsid:ipni.org:names:56546-1
Acanthaceae	Zygoruellia	richardii	Zygoruellia richardii	Baill.	Zygoruellia richardii Baill.	Bull. Mens. Soc. Linn. Paris 2: 820 (1890)	Madagascar	Madagascar	unknown	unknown	56597-1	http://www.plantsoftheworldonline.org/taxon/urn:lsid:ipni.org:names:56597-1
Achariaceae	Erythrospermum	ampullaceum	Erythrospermum ampullaceum	Baker	Erythrospermum ampullaceum Baker	J. Linn. Soc., Bot. 22: 455 (1887)	Madagascar	Madagascar	unknown	unknown	111583-1	http://www.plantsoftheworldonline.org/taxon/urn:lsid:ipni.org:names:111583-1
Achariaceae	Erythrospermum	boivinianum	Erythrospermum boivinianum	Baill.	Erythrospermum boivinianum Baill.	Bull. Mens. Soc. Linn. Paris 1: 599 (1886)	Madagascar	Madagascar	unknown	unknown	111585-1	http://www.plantsoftheworldonline.org/taxon/urn:lsid:ipni.org:names:111585-1
Achariaceae	Erythrospermum	capitatum	Erythrospermum capitatum	Baker	Erythrospermum capitatum Baker	J. Linn. Soc., Bot. 25: 302 (1889)	Madagascar	Madagascar	unknown	unknown	111586-1	http://www.plantsoftheworldonline.org/taxon/urn:lsid:ipni.org:names:111586-1
Achariaceae	Erythrospermum	coffeaefolium	Erythrospermum coffeaefolium	Baill.	Erythrospermum coffeaefolium Baill.	Bull. Mens. Soc. Linn. Paris 1: 605 (1886)	Madagascar	Madagascar	unknown	unknown	111587-1	http://www.plantsoftheworldonline.org/taxon/urn:lsid:ipni.org:names:111587-1
Achariaceae	Erythrospermum	corymbosum	Erythrospermum corymbosum	Baill.	Erythrospermum corymbosum Baill.	Bull. Mens. Soc. Linn. Paris 1: 606 (1886)	Madagascar	Madagascar	unknown	unknown	111589-1	http://www.plantsoftheworldonline.org/taxon/urn:lsid:ipni.org:names:111589-1
Achariaceae	Erythrospermum	crassipes	Erythrospermum crassipes	Baill.	Erythrospermum crassipes Baill.	Bull. Mens. Soc. Linn. Paris 1: 605 (1886)	Madagascar	Madagascar	unknown	unknown	111590-1	http://www.plantsoftheworldonline.org/taxon/urn:lsid:ipni.org:names:111590-1
Achariaceae	Erythrospermum	laurei	Erythrospermum laurei	Baill.	Erythrospermum laurei Baill.	Bull. Mens. Soc. Linn. Paris 1: 600 (1886)	Madagascar	Madagascar	unknown	unknown	111600-1	http://www.plantsoftheworldonline.org/taxon/urn:lsid:ipni.org:names:111600-1
Achariaceae	Erythrospermum	nossibeense	Erythrospermum nossibeense	Baill.	Erythrospermum nossibeense Baill.	Bull. Mens. Soc. Linn. Paris 1: 600 (1886)	Madagascar	Madagascar	unknown	unknown	111609-1	http://www.plantsoftheworldonline.org/taxon/urn:lsid:ipni.org:names:111609-1
Achariaceae	Erythrospermum	pervillei	Erythrospermum pervillei	Baill.	Erythrospermum pervillei Baill.	Bull. Mens. Soc. Linn. Paris 1: 606 (1886)	Madagascar	Madagascar	unknown	unknown	111613-1	http://www.plantsoftheworldonline.org/taxon/urn:lsid:ipni.org:names:111613-1
Achariaceae	Erythrospermum	recurvifolium	Erythrospermum recurvifolium	Baker	Erythrospermum recurvifolium Baker	J. Linn. Soc., Bot. 25: 301 (1889)	Madagascar	Madagascar	unknown	unknown	111618-1	http://www.plantsoftheworldonline.org/taxon/urn:lsid:ipni.org:names:111618-1
Achariaceae	Erythrospermum	richardianum	Erythrospermum richardianum	Baill.	Erythrospermum richardianum Baill.	Bull. Mens. Soc. Linn. Paris 1: 605 (1886)	Madagascar	Madagascar	unknown	unknown	111619-1	http://www.plantsoftheworldonline.org/taxon/urn:lsid:ipni.org:names:111619-1
Achariaceae	Erythrospermum	rignyanum	Erythrospermum rignyanum	Baill.	Erythrospermum rignyanum Baill.	Bull. Mens. Soc. Linn. Paris 1: 605 (1886)	Madagascar	Madagascar	unknown	unknown	111620-1	http://www.plantsoftheworldonline.org/taxon/urn:lsid:ipni.org:names:111620-1
Achariaceae	Erythrospermum	sparsiflorum	Erythrospermum sparsiflorum	Baker	Erythrospermum sparsiflorum Baker	J. Linn. Soc., Bot. 22: 455 (1887)	Madagascar	Madagascar	unknown	unknown	111622-1	http://www.plantsoftheworldonline.org/taxon/urn:lsid:ipni.org:names:111622-1
Achariaceae	Prockiopsis	calcicola	Prockiopsis calcicola	G.E.Schatz & Lowry	Prockiopsis calcicola G.E.Schatz & Lowry	Adansonia, ser. 3, 25: 47 (2003)	Madagascar	Madagascar	unknown	unknown	70028685-1	http://www.plantsoftheworldonline.org/taxon/urn:lsid:ipni.org:names:70028685-1
Achariaceae	Prockiopsis	grandis	Prockiopsis grandis	G.E.Schatz & Lowry	Prockiopsis grandis G.E.Schatz & Lowry	Candollea 68: 279 (2013)	Madagascar	Madagascar	unknown	unknown	77135725-1	http://www.plantsoftheworldonline.org/taxon/urn:lsid:ipni.org:names:77135725-1
Achariaceae	Prockiopsis	hildebrandtii	Prockiopsis hildebrandtii	Baill.	Prockiopsis hildebrandtii Baill.	Bull. Mens. Soc. Linn. Paris 1: 573 (1886)	Madagascar	Madagascar	unknown	unknown	112017-1	http://www.plantsoftheworldonline.org/taxon/urn:lsid:ipni.org:names:112017-1
Achariaceae	Prockiopsis	orientalis	Prockiopsis orientalis	Capuron ex G.E.Schatz & Lowry	Prockiopsis orientalis Capuron ex G.E.Schatz & Lowry	Adansonia, ser. 3, 25: 49 (2003)	Madagascar	Madagascar	unknown	unknown	70028686-1	http://www.plantsoftheworldonline.org/taxon/urn:lsid:ipni.org:names:70028686-1
Achariaceae	Prockiopsis	razakamalalae	Prockiopsis razakamalalae	G.E.Schatz, Lowry & Rakotovao	Prockiopsis razakamalalae G.E.Schatz, Lowry & Rakotovao	Candollea 68: 281 (2013)	Madagascar	Madagascar	unknown	unknown	77135726-1	http://www.plantsoftheworldonline.org/taxon/urn:lsid:ipni.org:names:77135726-1
Achariaceae	Xylotheca	capreifolia	Xylotheca capreifolia	(Baker) Gilg	Xylotheca capreifolia (Baker) Gilg	Bot. Jahrb. Syst. 40: 456 (1908)	Madagascar	Madagascar	unknown	unknown	366141-1	http://www.plantsoftheworldonline.org/taxon/urn:lsid:ipni.org:names:366141-1
Aizoaceae	Delosperma	bosserianum	Delosperma bosserianum	Marais	Delosperma bosserianum Marais	Kew Bull. 33: 521 (1979)	Madagascar	Madagascar	unknown	unknown	57381-1	http://www.plantsoftheworldonline.org/taxon/urn:lsid:ipni.org:names:57381-1
Aizoaceae	Sesuvium	portulacastrum	Sesuvium portulacastrum	(L.) L.	Sesuvium portulacastrum (L.) L.	Syst. Nat. ed. 10. 2: 1058 (1759)	Aldabra, Angola, Argentina, Aruba, Australia, Bahamas, Bangladesh, Belize, Benin, Bermuda, Bolivia, Brazil, Cambodia, Cameroon, Cape Verde, Cayman Is., Chile, China, Christmas I., Cocos (Keeling) Is., Colombia, Comoros, Cook Is., Costa Rica, Cote d'Ivoire, Cuba, Dominican Republic, Ecuador, El Salvador, Fiji, French Guiana, Gabon, Galapagos, Gambia, Ghana, Gilbert Is., Guatemala, Guinea, Guinea-B…	Alabama, Aldabra, Angola, Argentina Northeast, Argentina Northwest, Argentina South, Aruba, Bahamas, Bangladesh, Belize, Benin, Bermuda, Bolivia, Brazil North, Brazil Northeast, Brazil South, Brazil Southeast, Brazil West-Central, Cambodia, Cameroon, Canary Is., Cape Verde, Cayman Is., Chile North, China Southeast, Christmas I., Cocos (Keeling) Is., Colombia, Comoros, Cook Is., Costa Rica, Cuba, …	United States	Pennsylvania	235145-2	http://www.plantsoftheworldonline.org/taxon/urn:lsid:ipni.org:names:235145-2
Aizoaceae	Zaleya	pentandra	Zaleya pentandra	(L.) C.Jeffrey	Zaleya pentandra (L.) C.Jeffrey	Kew Bull. 14: 238 (1960)	Algeria, Angola, Botswana, Burkina Faso, Cape Verde, Chad, Djibouti, Egypt, Eritrea, Ethiopia, Ghana, India, Kenya, Libya, Madagascar, Malawi, Mali, Mauritania, Mozambique, Mozambique Channel I, Namibia, Niger, Nigeria, Oman, Pakistan, Palestina, Israel, Jordan, Qatar, United Arab Emirates, Rwanda, Saudi Arabia, Senegal, Socotra, Somalia, South Africa, Sudan, Swaziland, Tanzania, Uganda, Yemen, Z…	Algeria, Angola, Botswana, Burkina, Cape Provinces, Cape Verde, Chad, Djibouti, Egypt, Eritrea, Ethiopia, Ghana, Gulf States, India, Kenya, KwaZulu-Natal, Libya, Madagascar, Malawi, Mali, Mauritania, Mozambique, Mozambique Channel I, Namibia, Niger, Nigeria, Northern Provinces, Oman, Pakistan, Palestine, Rwanda, Saudi Arabia, Senegal, Sinai, Socotra, Somalia, Sudan, Swaziland, Tanzania, Uganda, Y…	unknown	unknown	58128-1	http://www.plantsoftheworldonline.org/taxon/urn:lsid:ipni.org:names:58128-1
Alismataceae	Caldesia	parnassifolia	Caldesia parnassifolia	(Bassi) Parl.	Caldesia parnassifolia (Bassi) Parl.	Fl. Ital. 3: 599 (1860)	Angola, Armenia, Azerbaijan, Georgia, Australia, Bangladesh, Belarus, Benin, Bosnia and Herzegovina, Croatia, Macedonia, Montenegro, Serbia, Slovenia, Botswana, Burkina Faso, Burundi, Cameroon, China, Estonia, Latvia, Lithuania, Russia, France, Germany, Guinea, Hungary, India, India, Pakistan, Indonesia, Indonesia, Papua New Guinea, Italy, Japan, Kenya, Madagascar, Malawi, Moldova, Ukraine, Myanm…	Altay, Amur, Angola, Assam, Baltic States, Bangladesh, Belarus, Benin, Botswana, Burkina, Burundi, Cameroon, Central European Rus, China North-Central, China South-Central, China Southeast, Congo, France, Germany, Guinea, Hungary, India, Inner Mongolia, Italy, Japan, Kenya, Khabarovsk, Korea, Madagascar, Malawi, Maluku, Manchuria, Myanmar, Nepal, New Guinea, Nigeria, Pakistan, Poland, Primorye, Q…	unknown	unknown	58293-1	http://www.plantsoftheworldonline.org/taxon/urn:lsid:ipni.org:names:58293-1
Alismataceae	Limnophyton	obtusifolium	Limnophyton obtusifolium	(L.) Miq.	Limnophyton obtusifolium (L.) Miq.	Fl. Ned. Ind. 3: 243 (1856)	Angola, Bangladesh, Benin, Botswana, Burkina Faso, Burundi, Cameroon, Central African Republic, Chad, Equatorial Guinea, Ethiopia, Gambia, Ghana, Guinea, Guinea-Bissau, India, Indonesia, Indonesia, East Timor, Kenya, Liberia, Madagascar, Malawi, Mali, Mauritania, Mozambique, Myanmar, Namibia, Niger, Nigeria, Pakistan, Republic of Congo, Senegal, Somalia, South Africa, Sri Lanka, Sudan, Tanzania, …	Angola, Bangladesh, Benin, Botswana, Burkina, Burundi, Cameroon, Caprivi Strip, Central African Repu, Chad, Congo, Equatorial Guinea, Ethiopia, Gambia, Ghana, Guinea, Guinea-Bissau, India, Jawa, Kenya, KwaZulu-Natal, Lesser Sunda Is., Liberia, Madagascar, Malawi, Mali, Mauritania, Mozambique, Myanmar, Namibia, Niger, Nigeria, Northern Provinces, Pakistan, Senegal, Somalia, Sri Lanka, Sudan, Tanza…	unknown	unknown	58415-1	http://www.plantsoftheworldonline.org/taxon/urn:lsid:ipni.org:names:58415-1
Alismataceae	Sagittaria	guayanensis	Sagittaria guayanensis	Kunth	Sagittaria guayanensis Kunth	F.W.H.von Humboldt, A.J.A.Bonpland &amp; C.S.Kunth, Nov. Gen. Sp. 1: 250 (1816)	Afghanistan, Argentina, Bangladesh, Bhutan, India, Bolivia, Brazil, Burkina Faso, Cambodia, Cameroon, Chad, China, Colombia, Costa Rica, Cote d'Ivoire, Cuba, Dominican Republic, Ecuador, El Salvador, French Guiana, Gambia, Ghana, Guatemala, Guinea-Bissau, Guyana, Honduras, India, India, Pakistan, Indonesia, Jamaica, Madagascar, Malaysia, Mali, Mexico, Nepal, Nicaragua, Niger, Nigeria, Pakistan, P…	Afghanistan, Argentina Northeast, Assam, Bangladesh, Bolivia, Brazil North, Brazil Northeast, Brazil Southeast, Brazil West-Central, Burkina, Cambodia, Cameroon, Chad, China South-Central, China Southeast, Colombia, Costa Rica, Cuba, Dominican Republic, East Himalaya, Ecuador, El Salvador, French Guiana, Gambia, Ghana, Guatemala, Guinea-Bissau, Guyana, Hainan, Honduras, India, Ivory Coast, Jamaic…	United States	Louisiana	58497-1	http://www.plantsoftheworldonline.org/taxon/urn:lsid:ipni.org:names:58497-1
Alismataceae	Wiesneria	filifolia	Wiesneria filifolia	Hook.f.	Wiesneria filifolia Hook.f.	G.Bentham &amp; J.D.Hooker, Gen. Pl. 3: 1007 (1883)	Angola, Botswana, Burundi, Madagascar, Tanzania, Uganda, Zaire, Zambia, Zimbabwe	Angola, Botswana, Burundi, Madagascar, Tanzania, Uganda, Zambia, Zaire, Zimbabwe	unknown	unknown	58611-1	http://www.plantsoftheworldonline.org/taxon/urn:lsid:ipni.org:names:58611-1
Amaranthaceae	Achyranthes	aspera	Achyranthes aspera	L.	Achyranthes aspera L.	Sp. Pl.: 204 (1753)	Afghanistan, Aldabra, Algeria, Andaman Is., Angola, Australia, Azores, Bangladesh, Benin, Bhutan, India, Botswana, Burkina Faso, Burundi, Cambodia, Cameroon, Cape Verde, Caroline Is., Central African Republic, Chad, Chagos Archipelago, China, Christmas I., Cocos (Keeling) Is., Comoros, Cote d'Ivoire, Djibouti, Egypt, Eritrea, Ethiopia, Gabon, Gambia, Ghana, Gilbert Is., Guinea, Guinea-Bissau, Gul…	Afghanistan, Aldabra, Algeria, Andaman Is., Angola, Assam, Azores, Bangladesh, Benin, Bismarck Archipelago, Borneo, Botswana, Burkina, Burundi, Cambodia, Cameroon, Canary Is., Cape Provinces, Cape Verde, Caroline Is., Central African Repu, Chad, Chagos Archipelago, China South-Central, China Southeast, Christmas I., Cocos (Keeling) Is., Comoros, Congo, Djibouti, East Himalaya, Egypt, Eritrea, Eth…	Aruba, Austria, Bahamas, Belize, Bolivia, Brazil, Colombia, Cook Is., Costa Rica, Cuba, Dominican Republic, El Salvador, Fiji, French Guiana, Galapagos, Guatemala, Guyana, Haiti, Honduras, Jamaica, Japan, Kermadec Is., Leeward Is., Marquesas, Mexico, Netherlands Antilles, New Caledonia, New Zealand, Nicaragua, Niue, Palestina, Israel, Jordan, Peru, Puerto Rico, Seychelles, Southwest Caribbean, St…	Alabama, Aruba, Austria, Bahamas, Belize, Bolivia, Brazil North, Brazil Northeast, Brazil Southeast, Brazil West-Central, Colombia, Cook Is., Costa Rica, Cuba, Dominican Republic, El Salvador, Fiji, Florida, French Guiana, Galapagos, Guatemala, Guyana, Haiti, Hawaii, Honduras, Jamaica, Japan, Kermadec Is., Leeward Is., Louisiana, Marquesas, Maryland, Mexico Central, Mexico Gulf, Mexico Northeast,…	2468-2	http://www.plantsoftheworldonline.org/taxon/urn:lsid:ipni.org:names:2468-2
Amaranthaceae	Aerva	javanica	Aerva javanica	(Burm.f.) Juss. ex Schult.	Aerva javanica (Burm.f.) Juss. ex Schult.	J.J.Roemer &amp; J.A.Schultes, Syst. Veg. 5: 565 (1819)	Afghanistan, Algeria, Botswana, Burkina Faso, Cameroon, Cape Verde, Chad, Djibouti, Egypt, Eritrea, Ethiopia, India, Iran, Iraq, Kenya, Lebanon, Syria, Libya, Madagascar, Malawi, Mali, Mauritania, Morocco, Mozambique, Myanmar, Niger, Nigeria, Oman, Pakistan, Palestina, Israel, Jordan, Qatar, United Arab Emirates, Saudi Arabia, Senegal, Socotra, Somalia, Sri Lanka, Sudan, Tanzania, Uganda, Western…	Afghanistan, Algeria, Botswana, Burkina, Cameroon, Cape Verde, Chad, Djibouti, Egypt, Eritrea, Ethiopia, Gulf States, India, Iran, Iraq, Kenya, Lebanon-Syria, Libya, Madagascar, Malawi, Mali, Mauritania, Morocco, Mozambique, Myanmar, Niger, Nigeria, Oman, Pakistan, Palestine, Saudi Arabia, Senegal, Sinai, Socotra, Somalia, Sri Lanka, Sudan, Tanzania, Uganda, Western Sahara, Yemen	unknown	unknown	59030-1	http://www.plantsoftheworldonline.org/taxon/urn:lsid:ipni.org:names:59030-1
Amaranthaceae	Aerva	madagassica	Aerva madagassica	Suess.	Aerva madagassica Suess.	Repert. Spec. Nov. Regni Veg. 49: 5 (1940)	Madagascar	Madagascar	unknown	unknown	59034-1	http://www.plantsoftheworldonline.org/taxon/urn:lsid:ipni.org:names:59034-1
Amaranthaceae	Atriplex	perrieri	Atriplex perrieri	Leandri	Atriplex perrieri Leandri	Bull. Mus. Natl. Hist. Nat., ser. 2, 3: 330 (1931)	Madagascar	Madagascar	unknown	unknown	164049-1	http://www.plantsoftheworldonline.org/taxon/urn:lsid:ipni.org:names:164049-1
Amaranthaceae	Caroxylon	littoralis	Caroxylon littoralis	(Moq.) Akhani & Roalson	Caroxylon littoralis (Moq.) Akhani & Roalson	Int. J. Pl. Sci. 168: 947 (2007)	Madagascar, Mozambique, Mozambique Channel I	Madagascar, Mozambique, Mozambique Channel I	unknown	unknown	77089158-1	http://www.plantsoftheworldonline.org/taxon/urn:lsid:ipni.org:names:77089158-1
Amaranthaceae	Celosia	angustifolia	Celosia angustifolia	Schinz	Celosia angustifolia Schinz	Bot. Jahrb. Syst. 21: 179 (1895)	Madagascar	Madagascar	unknown	unknown	59822-1	http://www.plantsoftheworldonline.org/taxon/urn:lsid:ipni.org:names:59822-1
Amaranthaceae	Celosia	baronii	Celosia baronii	Cavaco	Celosia baronii Cavaco	Bull. Mus. Natl. Hist. Nat., ser. 2, 24: 577 (1953)	Madagascar	Madagascar	unknown	unknown	59833-1	http://www.plantsoftheworldonline.org/taxon/urn:lsid:ipni.org:names:59833-1
Amaranthaceae	Celosia	humbertiana	Celosia humbertiana	Cavaco	Celosia humbertiana Cavaco	Bull. Soc. Bot. France 99: 130 (1952)	Madagascar	Madagascar	unknown	unknown	59887-1	http://www.plantsoftheworldonline.org/taxon/urn:lsid:ipni.org:names:59887-1
Amaranthaceae	Celosia	triuncinella	Celosia triuncinella	Schinz	Celosia triuncinella Schinz	Bot. Jahrb. Syst. 21: 189 (1895)	Madagascar	Madagascar	unknown	unknown	60007-1	http://www.plantsoftheworldonline.org/taxon/urn:lsid:ipni.org:names:60007-1
Amaranthaceae	Cyathula	achyranthoides	Cyathula achyranthoides	(Kunth) Moq.	Cyathula achyranthoides (Kunth) Moq.	A.P.de Candolle, Prodr. 13(2): 326 (1849)	Belize, Benin, Bolivia, Brazil, Burkina Faso, Burundi, Cameroon, Central African Republic, Chad, Colombia, Costa Rica, Cote d'Ivoire, Cuba, Dominican Republic, Ecuador, El Salvador, Ethiopia, Gabon, Ghana, Guatemala, Guinea, Gulf of Guinea Is., Haiti, Honduras, Jamaica, Madagascar, Mali, Mexico, Nicaragua, Nigeria, Panama, Peru, Republic of Congo, Senegal, Sierra Leone, Sudan, Tanzania, Trinidad-…	Belize, Benin, Bolivia, Brazil North, Brazil Northeast, Brazil Southeast, Burkina, Burundi, Cameroon, Central African Repu, Chad, Colombia, Congo, Costa Rica, Cuba, Dominican Republic, Ecuador, El Salvador, Ethiopia, Gabon, Ghana, Guatemala, Guinea, Gulf of Guinea Is., Haiti, Honduras, Ivory Coast, Jamaica, Madagascar, Mali, Mexico Central, Mexico Gulf, Mexico Southeast, Mexico Southwest, Nicarag…	French Guiana, Guyana, Suriname	French Guiana, Guyana, Suriname	60139-1	http://www.plantsoftheworldonline.org/taxon/urn:lsid:ipni.org:names:60139-1
Amaranthaceae	Cyathula	biflora	Cyathula biflora	Schinz	Cyathula biflora Schinz	Vierteljahrsschr. Naturf. Ges. Zurich 76: 139 (1931)	Madagascar	Madagascar	unknown	unknown	60144-1	http://www.plantsoftheworldonline.org/taxon/urn:lsid:ipni.org:names:60144-1
Amaranthaceae	Cyathula	cylindrica	Cyathula cylindrica	Moq.	Cyathula cylindrica Moq.	A.P.de Candolle, Prodr. 13(2): 328 (1849)	Angola, Burundi, Cameroon, Eritrea, Ethiopia, Gulf of Guinea Is., Kenya, Lesotho, Madagascar, Malawi, Mozambique, Namibia, Rwanda, South Africa, Sudan, Swaziland, Tanzania, Uganda, Zaire, Zambia, Zimbabwe	Angola, Burundi, Cameroon, Eritrea, Ethiopia, Free State, Gulf of Guinea Is., Kenya, KwaZulu-Natal, Lesotho, Madagascar, Malawi, Mozambique, Namibia, Northern Provinces, Rwanda, Sudan, Swaziland, Tanzania, Uganda, Zambia, Zaire, Zimbabwe	unknown	unknown	60153-1	http://www.plantsoftheworldonline.org/taxon/urn:lsid:ipni.org:names:60153-1
Amaranthaceae	Cyathula	humbertiana	Cyathula humbertiana	Cavaco	Cyathula humbertiana Cavaco	Notul. Syst. (Paris) 14: 265 (1953)	Madagascar	Madagascar	unknown	unknown	60166-1	http://www.plantsoftheworldonline.org/taxon/urn:lsid:ipni.org:names:60166-1
Amaranthaceae	Cyathula	madagascariensis	Cyathula madagascariensis	Cavaco	Cyathula madagascariensis Cavaco	Notul. Syst. (Paris) 14: 263 (1953)	Madagascar	Madagascar	unknown	unknown	60171-1	http://www.plantsoftheworldonline.org/taxon/urn:lsid:ipni.org:names:60171-1
Amaranthaceae	Cyathula	obtusifolia	Cyathula obtusifolia	Cavaco	Cyathula obtusifolia Cavaco	Bull. Mus. Natl. Hist. Nat., ser. 2, 24: 575 (1953)	Madagascar	Madagascar	unknown	unknown	60175-1	http://www.plantsoftheworldonline.org/taxon/urn:lsid:ipni.org:names:60175-1
Amaranthaceae	Cyathula	perrieriana	Cyathula perrieriana	Cavaco	Cyathula perrieriana Cavaco	Bull. Soc. Bot. France 99: 130 (1952)	Madagascar	Madagascar	unknown	unknown	60182-1	http://www.plantsoftheworldonline.org/taxon/urn:lsid:ipni.org:names:60182-1
Amaranthaceae	Cyathula	sphaerocephala	Cyathula sphaerocephala	Baker	Cyathula sphaerocephala Baker	J. Linn. Soc., Bot. 20: 238 (1883)	Madagascar	Madagascar	unknown	unknown	60194-1	http://www.plantsoftheworldonline.org/taxon/urn:lsid:ipni.org:names:60194-1
Amaranthaceae	Cyathula	triuncinata	Cyathula triuncinata	Moq.	Cyathula triuncinata Moq.	A.P.de Candolle, Prodr. 13(2): 327 (1849)	Madagascar	Madagascar	unknown	unknown	60197-1	http://www.plantsoftheworldonline.org/taxon/urn:lsid:ipni.org:names:60197-1
Amaranthaceae	Cyathula	triuncinella	Cyathula triuncinella	Schinz	Cyathula triuncinella Schinz	Bot. Jahrb. Syst. 21: 189 (1895)	Madagascar	Madagascar	unknown	unknown	60198-1	http://www.plantsoftheworldonline.org/taxon/urn:lsid:ipni.org:names:60198-1
Amaranthaceae	Cyathula	uncinulata	Cyathula uncinulata	(Schrad.) Schinz	Cyathula uncinulata (Schrad.) Schinz	E.A.J.De Wildeman, Pl. Bequaert. 5: 386 (1932)	Angola, Burundi, Cameroon, Eritrea, Ethiopia, Kenya, Lesotho, Madagascar, Malawi, Mozambique, Rwanda, Somalia, South Africa, Sudan, Swaziland, Tanzania, Uganda, Zaire, Zambia, Zimbabwe	Angola, Burundi, Cameroon, Cape Provinces, Eritrea, Ethiopia, Free State, Kenya, KwaZulu-Natal, Lesotho, Madagascar, Malawi, Mozambique, Northern Provinces, Rwanda, Somalia, Sudan, Swaziland, Tanzania, Uganda, Zambia, Zaire, Zimbabwe	unknown	unknown	60199-1	http://www.plantsoftheworldonline.org/taxon/urn:lsid:ipni.org:names:60199-1
Amaranthaceae	Deeringia	densiflora	Deeringia densiflora	Cavaco	Deeringia densiflora Cavaco	Bull. Mus. Natl. Hist. Nat., ser. 2, 24: 577 (1953)	Madagascar	Madagascar	unknown	unknown	60233-1	http://www.plantsoftheworldonline.org/taxon/urn:lsid:ipni.org:names:60233-1
Amaranthaceae	Deeringia	humbertiana	Deeringia humbertiana	Cavaco	Deeringia humbertiana Cavaco	Bull. Mus. Natl. Hist. Nat., ser. 2, 24: 576 (1953)	Madagascar	Madagascar	unknown	unknown	60235-1	http://www.plantsoftheworldonline.org/taxon/urn:lsid:ipni.org:names:60235-1
Amaranthaceae	Deeringia	madagascariensis	Deeringia madagascariensis	Cavaco	Deeringia madagascariensis Cavaco	Bull. Mus. Natl. Hist. Nat., ser. 2, 24: 576 (1953)	Madagascar	Madagascar	unknown	unknown	60238-1	http://www.plantsoftheworldonline.org/taxon/urn:lsid:ipni.org:names:60238-1
Amaranthaceae	Deeringia	mirabilis	Deeringia mirabilis	(Eggli) Appleq. & D.B.Pratt	Deeringia mirabilis (Eggli) Appleq. & D.B.Pratt	Taxon 54: 686 (2005)	Madagascar	Madagascar	unknown	unknown	77067842-1	http://www.plantsoftheworldonline.org/taxon/urn:lsid:ipni.org:names:77067842-1
Amaranthaceae	Deeringia	perrieriana	Deeringia perrieriana	Cavaco	Deeringia perrieriana Cavaco	Bull. Mus. Natl. Hist. Nat., ser. 2, 24: 577 (1952)	Madagascar	Madagascar	unknown	unknown	60239-1	http://www.plantsoftheworldonline.org/taxon/urn:lsid:ipni.org:names:60239-1
Amaranthaceae	Deeringia	spicata	Deeringia spicata	(Thouars) Schinz	Deeringia spicata (Thouars) Schinz	H.G.A.Engler, Nat. Pflanzenfam. ed. 2. 16c: 27 (1934)	Aldabra, Madagascar	Aldabra, Madagascar	Bangladesh	Bangladesh	60242-1	http://www.plantsoftheworldonline.org/taxon/urn:lsid:ipni.org:names:60242-1
Amaranthaceae	Digera	muricata	Digera muricata	(L.) Mart.	Digera muricata (L.) Mart.	Nova Acta Phys.-Med. Acad. Caes. Leop.-Carol. Nat. Cur. 13: 285 (1826)	Afghanistan, Bangladesh, Burundi, China, Djibouti, Egypt, Eritrea, Ethiopia, India, Indonesia, Kenya, Laccadive Is., Madagascar, Myanmar, Nepal, Oman, Pakistan, Qatar, United Arab Emirates, Saudi Arabia, Socotra, Somalia, Sri Lanka, Sudan, Tanzania, Uganda, Yemen	Afghanistan, Assam, Bangladesh, Burundi, China Southeast, Djibouti, Egypt, Eritrea, Ethiopia, Gulf States, India, Jawa, Kenya, Laccadive Is., Madagascar, Maluku, Myanmar, Nepal, Oman, Pakistan, Saudi Arabia, Socotra, Somalia, Sri Lanka, Sudan, Sulawesi, Sumatera, Tanzania, Uganda, Yemen	India, Pakistan, Taiwan	Taiwan, West Himalaya	60279-1	http://www.plantsoftheworldonline.org/taxon/urn:lsid:ipni.org:names:60279-1
Amaranthaceae	Henonia	scoparia	Henonia scoparia	Moq.	Henonia scoparia Moq.	A.P.de Candolle, Prodr. 13(2): 237 (1849)	Madagascar	Madagascar	unknown	unknown	60680-1	http://www.plantsoftheworldonline.org/taxon/urn:lsid:ipni.org:names:60680-1
Amaranthaceae	Lagrezia	ambrensis	Lagrezia ambrensis	Cavaco	Lagrezia ambrensis Cavaco	Bull. Mus. Natl. Hist. Nat., ser. 2, 24: 487 (1952)	Madagascar	Madagascar	unknown	unknown	60859-1	http://www.plantsoftheworldonline.org/taxon/urn:lsid:ipni.org:names:60859-1
Amaranthaceae	Lagrezia	boivinii	Lagrezia boivinii	(Hook.f.) Schinz	Lagrezia boivinii (Hook.f.) Schinz	H.G.A.Engler, Nat. Pflanzenfam. ed. 2. 16c: 35 (1934)	Madagascar	Madagascar	unknown	unknown	60861-1	http://www.plantsoftheworldonline.org/taxon/urn:lsid:ipni.org:names:60861-1
Amaranthaceae	Lagrezia	decaryana	Lagrezia decaryana	Cavaco	Lagrezia decaryana Cavaco	Bull. Mus. Natl. Hist. Nat., ser. 2, 24: 485 (1952)	Madagascar	Madagascar	unknown	unknown	60863-1	http://www.plantsoftheworldonline.org/taxon/urn:lsid:ipni.org:names:60863-1
Amaranthaceae	Lagrezia	humbertii	Lagrezia humbertii	Cavaco	Lagrezia humbertii Cavaco	Bull. Mus. Natl. Hist. Nat., ser. 2, 24: 486 (1952)	Madagascar	Madagascar	unknown	unknown	60864-1	http://www.plantsoftheworldonline.org/taxon/urn:lsid:ipni.org:names:60864-1
Amaranthaceae	Lagrezia	linearifolia	Lagrezia linearifolia	Cavaco	Lagrezia linearifolia Cavaco	Bull. Mus. Natl. Hist. Nat., ser. 2, 24: 486 (1952)	Madagascar	Madagascar	unknown	unknown	60865-1	http://www.plantsoftheworldonline.org/taxon/urn:lsid:ipni.org:names:60865-1
Amaranthaceae	Lagrezia	madagascariensis	Lagrezia madagascariensis	(Poir.) Moq.	Lagrezia madagascariensis (Poir.) Moq.	A.P.de Candolle, Prodr. 13(2): 252 (1849)	Madagascar, Seychelles	Madagascar, Seychelles	unknown	unknown	60866-1	http://www.plantsoftheworldonline.org/taxon/urn:lsid:ipni.org:names:60866-1
Amaranthaceae	Lagrezia	micrantha	Lagrezia micrantha	(Baker) Schinz	Lagrezia micrantha (Baker) Schinz	H.G.A.Engler, Nat. Pflanzenfam. ed. 2. 16c: 35 (1934)	Chagos Archipelago, Madagascar	Chagos Archipelago, Madagascar	unknown	unknown	60867-1	http://www.plantsoftheworldonline.org/taxon/urn:lsid:ipni.org:names:60867-1
Amaranthaceae	Lagrezia	minutiflora	Lagrezia minutiflora	Schinz	Lagrezia minutiflora Schinz	Vierteljahrsschr. Naturf. Ges. Zurich 76: 138 (1931)	Madagascar	Madagascar	unknown	unknown	60868-1	http://www.plantsoftheworldonline.org/taxon/urn:lsid:ipni.org:names:60868-1
Amaranthaceae	Lagrezia	paniculata	Lagrezia paniculata	Cavaco	Lagrezia paniculata Cavaco	Bull. Mus. Natl. Hist. Nat., ser. 2, 24: 486 (1952)	Madagascar	Madagascar	unknown	unknown	60872-1	http://www.plantsoftheworldonline.org/taxon/urn:lsid:ipni.org:names:60872-1
Amaranthaceae	Lagrezia	perrieri	Lagrezia perrieri	Cavaco	Lagrezia perrieri Cavaco	Bull. Mus. Natl. Hist. Nat., ser. 2, 24: 486 (1952)	Madagascar	Madagascar	unknown	unknown	60873-1	http://www.plantsoftheworldonline.org/taxon/urn:lsid:ipni.org:names:60873-1
Amaranthaceae	Lagrezia	suessengutbii	Lagrezia suessengutbii	Cavaco	Lagrezia suessengutbii Cavaco	Bull. Mus. Natl. Hist. Nat., ser. 2, 24: 486 (1952)	Madagascar	Madagascar	unknown	unknown	60876-1	http://www.plantsoftheworldonline.org/taxon/urn:lsid:ipni.org:names:60876-1
Amaranthaceae	Ouret	coriacea	Ouret coriacea	(Schinz) T.Hammer	Ouret coriacea (Schinz) T.Hammer	Taxon 68: 308 (2019)	Madagascar	Madagascar	unknown	unknown	77201660-1	http://www.plantsoftheworldonline.org/taxon/urn:lsid:ipni.org:names:77201660-1
Amaranthaceae	Ouret	humbertii	Ouret humbertii	(Cavaco) T.Hammer	Ouret humbertii (Cavaco) T.Hammer	Taxon 68: 308 (2019)	Madagascar	Madagascar	unknown	unknown	77201661-1	http://www.plantsoftheworldonline.org/taxon/urn:lsid:ipni.org:names:77201661-1
Amaranthaceae	Ouret	lanata	Ouret lanata	(L.) Kuntze	Ouret lanata (L.) Kuntze	Revis. Gen. Pl. 2: 544 (1891)	Angola, Bangladesh, Benin, Burkina Faso, Burundi, Cameroon, Central African Republic, Chad, Chagos Archipelago, Cocos (Keeling) Is., Comoros, Cote d'Ivoire, Djibouti, Egypt, Eritrea, Ethiopia, Ghana, Gulf of Guinea Is., India, Indonesia, Indonesia, East Timor, Indonesia, Papua New Guinea, Kenya, Laccadive Is., Liberia, Madagascar, Malawi, Malaysia, Maldives, Mozambique, Nepal, Nigeria, Philippine…	Angola, Assam, Bangladesh, Benin, Burkina, Burundi, Cameroon, Central African Repu, Chad, Chagos Archipelago, Cocos (Keeling) Is., Comoros, Congo, Djibouti, Egypt, Eritrea, Ethiopia, Ghana, Gulf of Guinea Is., India, Ivory Coast, Jawa, Kenya, KwaZulu-Natal, Laccadive Is., Lesser Sunda Is., Liberia, Madagascar, Malawi, Malaya, Maldives, Mozambique, Nepal, New Guinea, Nigeria, Northern Provinces, P…	Nicobar Is.	Nicobar Is.	61673-1	http://www.plantsoftheworldonline.org/taxon/urn:lsid:ipni.org:names:61673-1
Amaranthaceae	Ouret	triangularifolia	Ouret triangularifolia	(Cavaco) T.Hammer	Ouret triangularifolia (Cavaco) T.Hammer	Taxon 68: 309 (2019)	Madagascar	Madagascar	unknown	unknown	77201662-1	http://www.plantsoftheworldonline.org/taxon/urn:lsid:ipni.org:names:77201662-1
Amaranthaceae	Psilotrichum	laxiflorum	Psilotrichum laxiflorum	Cavaco	Psilotrichum laxiflorum Cavaco	Bull. Soc. Bot. France 99: 185 (1952)	Madagascar	Madagascar	unknown	unknown	61169-1	http://www.plantsoftheworldonline.org/taxon/urn:lsid:ipni.org:names:61169-1
Amaranthaceae	Psilotrichum	madagascariense	Psilotrichum madagascariense	Cavaco	Psilotrichum madagascariense Cavaco	Bull. Soc. Bot. France 99: 184 (1952)	Madagascar	Madagascar	unknown	unknown	61170-1	http://www.plantsoftheworldonline.org/taxon/urn:lsid:ipni.org:names:61170-1
Amaranthaceae	Psilotrichum	scleranthum	Psilotrichum scleranthum	Thwaites	Psilotrichum scleranthum Thwaites	Enum. Pl. Zeyl.: 248 (1861)	Angola, India, Kenya, Madagascar, Malawi, Mozambique, Somalia, South Africa, Sri Lanka, Tanzania, Uganda, Zaire, Zambia, Zimbabwe	Angola, India, Kenya, KwaZulu-Natal, Madagascar, Malawi, Mozambique, Northern Provinces, Somalia, Sri Lanka, Tanzania, Uganda, Zambia, Zaire, Zimbabwe	unknown	unknown	61189-1	http://www.plantsoftheworldonline.org/taxon/urn:lsid:ipni.org:names:61189-1
Amaranthaceae	Pupalia	lappacea	Pupalia lappacea	(L.) Juss.	Pupalia lappacea (L.) Juss.	Ann. Mus. Natl. Hist. Nat. 2: 132 (1803)	Afghanistan, Angola, Bangladesh, Benin, Botswana, Burkina Faso, Cameroon, Central African Republic, Chad, Cote d'Ivoire, Djibouti, Eritrea, Ethiopia, Gambia, Ghana, Guinea, Guinea-Bissau, Gulf of Guinea Is., India, India, Pakistan, Indonesia, Indonesia, East Timor, Indonesia, Papua New Guinea, Kenya, Madagascar, Malawi, Malaysia, Mali, Mauritania, Mozambique, Myanmar, Namibia, Nepal, Niger, Niger…	Afghanistan, Angola, Assam, Bangladesh, Benin, Botswana, Burkina, Cameroon, Cape Provinces, Central African Repu, Chad, Djibouti, Eritrea, Ethiopia, Free State, Gambia, Ghana, Guinea, Guinea-Bissau, Gulf of Guinea Is., India, Ivory Coast, Jawa, Kenya, KwaZulu-Natal, Lesser Sunda Is., Madagascar, Malawi, Malaya, Mali, Mauritania, Mozambique, Myanmar, Namibia, Nepal, New Guinea, Niger, Nigeria, Nor…	unknown	unknown	61335-1	http://www.plantsoftheworldonline.org/taxon/urn:lsid:ipni.org:names:61335-1
Amaranthaceae	Pupalia	micrantha	Pupalia micrantha	Hauman	Pupalia micrantha Hauman	Bull. Jard. Bot. Etat Bruxelles 18: 109 (1946)	Botswana, Cote d'Ivoire, Ethiopia, Madagascar, Malawi, Mozambique, Nigeria, Tanzania, Zaire, Zambia	Botswana, Ethiopia, Ivory Coast, Madagascar, Malawi, Mozambique, Nigeria, Tanzania, Zambia, Zaire	Philippines, Taiwan	Philippines, Taiwan	61336-1	http://www.plantsoftheworldonline.org/taxon/urn:lsid:ipni.org:names:61336-1
Amaranthaceae	Salicornia	pachystachya	Salicornia pachystachya	Bunge ex Ung.-Sternb.	Salicornia pachystachya Bunge ex Ung.-Sternb.	Vers. Syst. Salicorn.: 51 (1866)	Aldabra, Kenya, Madagascar, Mozambique, South Africa, Tanzania	Aldabra, Kenya, KwaZulu-Natal, Madagascar, Mozambique, Tanzania	unknown	unknown	166569-1	http://www.plantsoftheworldonline.org/taxon/urn:lsid:ipni.org:names:166569-1
Amaranthaceae	Salicornia	perrieri	Salicornia perrieri	A.Chev.	Salicornia perrieri A.Chev.	Rev. Bot. Appl. Agric. Trop. 2: 749 (1922)	Madagascar, Mozambique, South Africa	KwaZulu-Natal, Madagascar, Mozambique	unknown	unknown	166579-1	http://www.plantsoftheworldonline.org/taxon/urn:lsid:ipni.org:names:166579-1
Amaryllidaceae	Crinum	braunii	Crinum braunii	Harms	Crinum braunii Harms	Notizbl. Konigl. Bot. Gart. Berlin 1: 19 (1895)	Madagascar	Madagascar	unknown	unknown	63820-1	http://www.plantsoftheworldonline.org/taxon/urn:lsid:ipni.org:names:63820-1
Amaryllidaceae	Crinum	filifolium	Crinum filifolium	H.Perrier	Crinum filifolium H.Perrier	Bull. Soc. Bot. France 86: 90 (1939)	Madagascar	Madagascar	unknown	unknown	63892-1	http://www.plantsoftheworldonline.org/taxon/urn:lsid:ipni.org:names:63892-1
Amaryllidaceae	Crinum	firmifolium	Crinum firmifolium	Baker	Crinum firmifolium Baker	J. Linn. Soc., Bot. 20: 270 (1883)	Madagascar	Madagascar	unknown	unknown	63894-1	http://www.plantsoftheworldonline.org/taxon/urn:lsid:ipni.org:names:63894-1
Amaryllidaceae	Crinum	hanitrae	Crinum hanitrae	Lehmiller & Sisk	Crinum hanitrae Lehmiller & Sisk	Herbertia 62: 182 (2009)	Madagascar	Madagascar	unknown	unknown	77100510-1	http://www.plantsoftheworldonline.org/taxon/urn:lsid:ipni.org:names:77100510-1
Amaryllidaceae	Crinum	hardyi	Crinum hardyi	Lehmiller	Crinum hardyi Lehmiller	Herbertia 58: 113 (2003)	Madagascar	Madagascar	unknown	unknown	60440039-2	http://www.plantsoftheworldonline.org/taxon/urn:lsid:ipni.org:names:60440039-2
Amaryllidaceae	Crinum	lavrani	Crinum lavrani	Lehmiller	Crinum lavrani Lehmiller	Herbertia 61: 123 (2009)	Madagascar	Madagascar	unknown	unknown	77100493-1	http://www.plantsoftheworldonline.org/taxon/urn:lsid:ipni.org:names:77100493-1
Amaryllidaceae	Crinum	mccoyi	Crinum mccoyi	Lehmiller	Crinum mccoyi Lehmiller	Herbertia 58: 117 (2003)	Madagascar	Madagascar	unknown	unknown	60440040-2	http://www.plantsoftheworldonline.org/taxon/urn:lsid:ipni.org:names:60440040-2
Amaryllidaceae	Crinum	modestum	Crinum modestum	Baker	Crinum modestum Baker	J. Linn. Soc., Bot. 22: 528 (1887)	Madagascar	Madagascar	unknown	unknown	63986-1	http://www.plantsoftheworldonline.org/taxon/urn:lsid:ipni.org:names:63986-1
Amaryllidaceae	Crinum	neroanum	Crinum neroanum	Lehmiller, Sisk & J.Zimmerman	Crinum neroanum Lehmiller, Sisk & J.Zimmerman	Herbertia 66: 173 (2013)	Madagascar	Madagascar	unknown	unknown	77133775-1	http://www.plantsoftheworldonline.org/taxon/urn:lsid:ipni.org:names:77133775-1
Amaryllidaceae	Crinum	pronkii	Crinum pronkii	Lehmiller	Crinum pronkii Lehmiller	Herbertia 63: 124 (2009)	Madagascar	Madagascar	unknown	unknown	77105649-1	http://www.plantsoftheworldonline.org/taxon/urn:lsid:ipni.org:names:77105649-1
Amaryllidaceae	Crinum	razafindratsiraea	Crinum razafindratsiraea	LehMill.	Crinum razafindratsiraea LehMill.	Herbertia 55: 131 (2000 publ. 2001)	Madagascar	Madagascar	unknown	unknown	20002424-1	http://www.plantsoftheworldonline.org/taxon/urn:lsid:ipni.org:names:20002424-1
Amaryllidaceae	Crinum	rubromarginatum	Crinum rubromarginatum	Lehmiller	Crinum rubromarginatum Lehmiller	Herbertia 66: 163 (2013)	Madagascar	Madagascar	unknown	unknown	77133774-1	http://www.plantsoftheworldonline.org/taxon/urn:lsid:ipni.org:names:77133774-1
Amaryllidaceae	Crinum	xerophilum	Crinum xerophilum	H.Perrier ex Lehmiller	Crinum xerophilum H.Perrier ex Lehmiller	Herbertia 56: 94 (2001 publ. 2002)	Madagascar	Madagascar	unknown	unknown	20010396-1	http://www.plantsoftheworldonline.org/taxon/urn:lsid:ipni.org:names:20010396-1
Anacardiaceae	Abrahamia	antongilensis	Abrahamia antongilensis	Randrian. & Lowry	Abrahamia antongilensis Randrian. & Lowry	Boissiera 71: 31 (2017)	Madagascar	Madagascar	unknown	unknown	77175635-1	http://www.plantsoftheworldonline.org/taxon/urn:lsid:ipni.org:names:77175635-1
Anacardiaceae	Abrahamia	betamponensis	Abrahamia betamponensis	Randrian. & Lowry	Abrahamia betamponensis Randrian. & Lowry	Boissiera 71: 34 (2017)	Madagascar	Madagascar	unknown	unknown	77175636-1	http://www.plantsoftheworldonline.org/taxon/urn:lsid:ipni.org:names:77175636-1
Anacardiaceae	Abrahamia	buxifolia	Abrahamia buxifolia	(H.Perrier) Randrian. & Lowry	Abrahamia buxifolia (H.Perrier) Randrian. & Lowry	Boissiera 71: 40 (2017)	Madagascar	Madagascar	unknown	unknown	77175637-1	http://www.plantsoftheworldonline.org/taxon/urn:lsid:ipni.org:names:77175637-1
Anacardiaceae	Abrahamia	capuronii	Abrahamia capuronii	Randrian. & Lowry	Abrahamia capuronii Randrian. & Lowry	Boissiera 71: 43 (2017)	Madagascar	Madagascar	unknown	unknown	77175638-1	http://www.plantsoftheworldonline.org/taxon/urn:lsid:ipni.org:names:77175638-1
Anacardiaceae	Abrahamia	darainensis	Abrahamia darainensis	Randrian. & Lowry	Abrahamia darainensis Randrian. & Lowry	Boissiera 71: 47 (2017)	Madagascar	Madagascar	unknown	unknown	77175639-1	http://www.plantsoftheworldonline.org/taxon/urn:lsid:ipni.org:names:77175639-1
Anacardiaceae	Abrahamia	deflexa	Abrahamia deflexa	(H.Perrier) Randrian. & Lowry	Abrahamia deflexa (H.Perrier) Randrian. & Lowry	Boissiera 71: 48 (2017)	Madagascar	Madagascar	unknown	unknown	77175641-1	http://www.plantsoftheworldonline.org/taxon/urn:lsid:ipni.org:names:77175641-1
Anacardiaceae	Abrahamia	delphinensis	Abrahamia delphinensis	Randrian. & Lowry	Abrahamia delphinensis Randrian. & Lowry	Boissiera 71: 51 (2017)	Madagascar	Madagascar	unknown	unknown	77175645-1	http://www.plantsoftheworldonline.org/taxon/urn:lsid:ipni.org:names:77175645-1
Anacardiaceae	Abrahamia	ditimena	Abrahamia ditimena	(H.Perrier) Randrian. & Lowry	Abrahamia ditimena (H.Perrier) Randrian. & Lowry	Boissiera 71: 53 (2017)	Madagascar	Madagascar	unknown	unknown	77175646-1	http://www.plantsoftheworldonline.org/taxon/urn:lsid:ipni.org:names:77175646-1
Anacardiaceae	Abrahamia	ellipticarpa	Abrahamia ellipticarpa	Randrian. & Lowry	Abrahamia ellipticarpa Randrian. & Lowry	Boissiera 71: 60 (2017)	Madagascar	Madagascar	unknown	unknown	77175648-1	http://www.plantsoftheworldonline.org/taxon/urn:lsid:ipni.org:names:77175648-1
Anacardiaceae	Abrahamia	elongata	Abrahamia elongata	Randrian. & Lowry	Abrahamia elongata Randrian. & Lowry	Boissiera 71: 62 (2017)	Madagascar	Madagascar	unknown	unknown	77175649-1	http://www.plantsoftheworldonline.org/taxon/urn:lsid:ipni.org:names:77175649-1
Anacardiaceae	Abrahamia	grandidieri	Abrahamia grandidieri	(Engl.) Randrian. & Lowry	Abrahamia grandidieri (Engl.) Randrian. & Lowry	Boissiera 71: 67 (2017)	Madagascar	Madagascar	unknown	unknown	77175650-1	http://www.plantsoftheworldonline.org/taxon/urn:lsid:ipni.org:names:77175650-1
Anacardiaceae	Abrahamia	humbertii	Abrahamia humbertii	(H.Perrier) Randrian. & Lowry	Abrahamia humbertii (H.Perrier) Randrian. & Lowry	Boissiera 71: 71 (2017)	Madagascar	Madagascar	unknown	unknown	77175651-1	http://www.plantsoftheworldonline.org/taxon/urn:lsid:ipni.org:names:77175651-1
Anacardiaceae	Abrahamia	ibityensis	Abrahamia ibityensis	(H.Perrier) Randrian. & Lowry	Abrahamia ibityensis (H.Perrier) Randrian. & Lowry	Boissiera 71: 74 (2017)	Madagascar	Madagascar	unknown	unknown	77175679-1	http://www.plantsoftheworldonline.org/taxon/urn:lsid:ipni.org:names:77175679-1
Anacardiaceae	Abrahamia	itremoensis	Abrahamia itremoensis	Randrian. & Lowry	Abrahamia itremoensis Randrian. & Lowry	Boissiera 71: 76 (2017)	Madagascar	Madagascar	unknown	unknown	77175680-1	http://www.plantsoftheworldonline.org/taxon/urn:lsid:ipni.org:names:77175680-1
Anacardiaceae	Abrahamia	latifolia	Abrahamia latifolia	(Engl.) Randrian. & Lowry	Abrahamia latifolia (Engl.) Randrian. & Lowry	Boissiera 71: 78 (2017)	Madagascar	Madagascar	unknown	unknown	77175681-1	http://www.plantsoftheworldonline.org/taxon/urn:lsid:ipni.org:names:77175681-1
Anacardiaceae	Abrahamia	lecomtei	Abrahamia lecomtei	(H.Perrier) Randrian. & Lowry	Abrahamia lecomtei (H.Perrier) Randrian. & Lowry	Boissiera 71: 84 (2017)	Madagascar	Madagascar	unknown	unknown	77175682-1	http://www.plantsoftheworldonline.org/taxon/urn:lsid:ipni.org:names:77175682-1
Anacardiaceae	Abrahamia	lenticellata	Abrahamia lenticellata	Randrian. & Lowry	Abrahamia lenticellata Randrian. & Lowry	Boissiera 71: 86 (2017)	Madagascar	Madagascar	unknown	unknown	77175684-1	http://www.plantsoftheworldonline.org/taxon/urn:lsid:ipni.org:names:77175684-1
Anacardiaceae	Abrahamia	littoralis	Abrahamia littoralis	Randrian. & Lowry	Abrahamia littoralis Randrian. & Lowry	Boissiera 71: 90 (2017)	Madagascar	Madagascar	unknown	unknown	77175686-1	http://www.plantsoftheworldonline.org/taxon/urn:lsid:ipni.org:names:77175686-1
Anacardiaceae	Abrahamia	lokobensis	Abrahamia lokobensis	Randrian. & Lowry	Abrahamia lokobensis Randrian. & Lowry	Boissiera 71: 93 (2017)	Madagascar	Madagascar	unknown	unknown	77175688-1	http://www.plantsoftheworldonline.org/taxon/urn:lsid:ipni.org:names:77175688-1
Anacardiaceae	Abrahamia	longipetiolata	Abrahamia longipetiolata	Randrian. & Lowry	Abrahamia longipetiolata Randrian. & Lowry	Boissiera 71: 95 (2017)	Madagascar	Madagascar	unknown	unknown	77175690-1	http://www.plantsoftheworldonline.org/taxon/urn:lsid:ipni.org:names:77175690-1
Anacardiaceae	Abrahamia	louvelii	Abrahamia louvelii	(H.Perrier) Randrian. & Lowry	Abrahamia louvelii (H.Perrier) Randrian. & Lowry	Boissiera 71: 99 (2017)	Madagascar	Madagascar	unknown	unknown	77175691-1	http://www.plantsoftheworldonline.org/taxon/urn:lsid:ipni.org:names:77175691-1
Anacardiaceae	Abrahamia	minutifolia	Abrahamia minutifolia	Randrian. & Lowry	Abrahamia minutifolia Randrian. & Lowry	Boissiera 71: 101 (2017)	Madagascar	Madagascar	unknown	unknown	77175693-1	http://www.plantsoftheworldonline.org/taxon/urn:lsid:ipni.org:names:77175693-1
Anacardiaceae	Abrahamia	nitida	Abrahamia nitida	(Engl.) Randrian. & Lowry	Abrahamia nitida (Engl.) Randrian. & Lowry	Boissiera 71: 105 (2017)	Madagascar	Madagascar	unknown	unknown	77175694-1	http://www.plantsoftheworldonline.org/taxon/urn:lsid:ipni.org:names:77175694-1
Anacardiaceae	Abrahamia	oblongifolia	Abrahamia oblongifolia	(Engl.) Randrian. & Lowry	Abrahamia oblongifolia (Engl.) Randrian. & Lowry	Boissiera 71: 107 (2017)	Madagascar	Madagascar	unknown	unknown	77175695-1	http://www.plantsoftheworldonline.org/taxon/urn:lsid:ipni.org:names:77175695-1
Anacardiaceae	Abrahamia	patrickii	Abrahamia patrickii	Randrian. & Lowry	Abrahamia patrickii Randrian. & Lowry	Boissiera 71: 109 (2017)	Madagascar	Madagascar	unknown	unknown	77175697-1	http://www.plantsoftheworldonline.org/taxon/urn:lsid:ipni.org:names:77175697-1
Anacardiaceae	Abrahamia	pauciflora	Abrahamia pauciflora	(Engl. ex H.Perrier) Randrian. & Lowry	Abrahamia pauciflora (Engl. ex H.Perrier) Randrian. & Lowry	Boissiera 71: 111 (2017)	Madagascar	Madagascar	unknown	unknown	77175699-1	http://www.plantsoftheworldonline.org/taxon/urn:lsid:ipni.org:names:77175699-1
Anacardiaceae	Abrahamia	phillipsonii	Abrahamia phillipsonii	Randrian. & Lowry	Abrahamia phillipsonii Randrian. & Lowry	Boissiera 71: 113 (2017)	Madagascar	Madagascar	unknown	unknown	77175700-1	http://www.plantsoftheworldonline.org/taxon/urn:lsid:ipni.org:names:77175700-1
Anacardiaceae	Abrahamia	revoluta	Abrahamia revoluta	Randrian. & Lowry	Abrahamia revoluta Randrian. & Lowry	Boissiera 71: 117 (2017)	Madagascar	Madagascar	unknown	unknown	77175702-1	http://www.plantsoftheworldonline.org/taxon/urn:lsid:ipni.org:names:77175702-1
Anacardiaceae	Abrahamia	sambiranensis	Abrahamia sambiranensis	Randrian. & Lowry	Abrahamia sambiranensis Randrian. & Lowry	Boissiera 71: 119 (2017)	Madagascar	Madagascar	unknown	unknown	77175704-1	http://www.plantsoftheworldonline.org/taxon/urn:lsid:ipni.org:names:77175704-1
Anacardiaceae	Abrahamia	sericea	Abrahamia sericea	(Engl.) Randrian. & Lowry	Abrahamia sericea (Engl.) Randrian. & Lowry	Boissiera 71: 121 (2017)	Madagascar	Madagascar	unknown	unknown	77175705-1	http://www.plantsoftheworldonline.org/taxon/urn:lsid:ipni.org:names:77175705-1
Anacardiaceae	Abrahamia	suarezensis	Abrahamia suarezensis	Randrian. & Lowry	Abrahamia suarezensis Randrian. & Lowry	Boissiera 71: 128 (2017)	Madagascar	Madagascar	unknown	unknown	77175707-1	http://www.plantsoftheworldonline.org/taxon/urn:lsid:ipni.org:names:77175707-1
Anacardiaceae	Abrahamia	thouvenotii	Abrahamia thouvenotii	(Lecomte) Randrian. & Lowry	Abrahamia thouvenotii (Lecomte) Randrian. & Lowry	Boissiera 71: 133 (2017)	Madagascar	Madagascar	unknown	unknown	77175708-1	http://www.plantsoftheworldonline.org/taxon/urn:lsid:ipni.org:names:77175708-1
Anacardiaceae	Abrahamia	turkii	Abrahamia turkii	Randrian. & Lowry	Abrahamia turkii Randrian. & Lowry	Boissiera 71: 139 (2017)	Madagascar	Madagascar	unknown	unknown	77175710-1	http://www.plantsoftheworldonline.org/taxon/urn:lsid:ipni.org:names:77175710-1
Anacardiaceae	Abrahamia	viguieri	Abrahamia viguieri	(H.Perrier) Randrian. & Lowry	Abrahamia viguieri (H.Perrier) Randrian. & Lowry	Boissiera 71: 141 (2017)	Madagascar	Madagascar	unknown	unknown	77175711-1	http://www.plantsoftheworldonline.org/taxon/urn:lsid:ipni.org:names:77175711-1
Anacardiaceae	Baronia	taratana	Baronia taratana	Baker	Baronia taratana Baker	J. Bot. 20: 67 (1882)	Madagascar	Madagascar	unknown	unknown	69252-1	http://www.plantsoftheworldonline.org/taxon/urn:lsid:ipni.org:names:69252-1
Anacardiaceae	Campnosperma	lepidotum	Campnosperma lepidotum	Capuron ex Randrianasolo & J.S.Mill.	Campnosperma lepidotum Capuron ex Randrianasolo & J.S.Mill.	Adansonia, ser. 3, 20: 286 (1998)	Madagascar	Madagascar	unknown	unknown	1005060-1	http://www.plantsoftheworldonline.org/taxon/urn:lsid:ipni.org:names:1005060-1
Anacardiaceae	Campnosperma	micranteium	Campnosperma micranteium	Marchand	Campnosperma micranteium Marchand	Rev. Anacardiac.: 175 (1869)	Madagascar	Madagascar	unknown	unknown	69386-1	http://www.plantsoftheworldonline.org/taxon/urn:lsid:ipni.org:names:69386-1
Anacardiaceae	Campnosperma	parvifolium	Campnosperma parvifolium	Capuron ex J.S.Mill. & Randrianasolo	Campnosperma parvifolium Capuron ex J.S.Mill. & Randrianasolo	Novon 8: 170 (1998)	Madagascar	Madagascar	unknown	unknown	1002701-1	http://www.plantsoftheworldonline.org/taxon/urn:lsid:ipni.org:names:1002701-1
Anacardiaceae	Campnosperma	schatzii	Campnosperma schatzii	Randrianasolo & J.S.Mill.	Campnosperma schatzii Randrianasolo & J.S.Mill.	Adansonia, ser. 3, 20: 291 (1998)	Madagascar	Madagascar	unknown	unknown	1005062-1	http://www.plantsoftheworldonline.org/taxon/urn:lsid:ipni.org:names:1005062-1
Anacardiaceae	Campnosperma	zacharyi	Campnosperma zacharyi	Randrian. & Lowry	Campnosperma zacharyi Randrian. & Lowry	Adansonia, ser. 3, 26: 214 (2004)	Madagascar	Madagascar	unknown	unknown	77063644-1	http://www.plantsoftheworldonline.org/taxon/urn:lsid:ipni.org:names:77063644-1
Anacardiaceae	Faguetia	falcata	Faguetia falcata	Marchand	Faguetia falcata Marchand	Rev. Anacardiac.: 174 (1869)	Madagascar	Madagascar	unknown	unknown	69602-1	http://www.plantsoftheworldonline.org/taxon/urn:lsid:ipni.org:names:69602-1
Anacardiaceae	Gluta	tourtour	Gluta tourtour	Marchand	Gluta tourtour Marchand	Rev. Anacardiac.: 187 (1869)	Madagascar	Madagascar	unknown	unknown	69643-1	http://www.plantsoftheworldonline.org/taxon/urn:lsid:ipni.org:names:69643-1
Anacardiaceae	Micronychia	acuminata	Micronychia acuminata	Randrian.	Micronychia acuminata Randrian.	Adansonia, ser. 3, 22: 147 (2000)	Madagascar	Madagascar	unknown	unknown	1015356-1	http://www.plantsoftheworldonline.org/taxon/urn:lsid:ipni.org:names:1015356-1
Anacardiaceae	Micronychia	bemangidiensis	Micronychia bemangidiensis	Randrian. & Lowry	Micronychia bemangidiensis Randrian. & Lowry	Adansonia, ser. 3, 31: 159 (2009)	Madagascar	Madagascar	unknown	unknown	77100059-1	http://www.plantsoftheworldonline.org/taxon/urn:lsid:ipni.org:names:77100059-1
Anacardiaceae	Micronychia	benono	Micronychia benono	Randrian. & Lowry	Micronychia benono Randrian. & Lowry	Adansonia, ser. 3, 31: 162 (2009)	Madagascar	Madagascar	unknown	unknown	77100060-1	http://www.plantsoftheworldonline.org/taxon/urn:lsid:ipni.org:names:77100060-1
Anacardiaceae	Micronychia	danguyana	Micronychia danguyana	H.Perrier	Micronychia danguyana H.Perrier	Mem. Mus. Natl. Hist. Nat. 18: 267 (1944)	Madagascar	Madagascar	unknown	unknown	70069-1	http://www.plantsoftheworldonline.org/taxon/urn:lsid:ipni.org:names:70069-1
Anacardiaceae	Micronychia	kotozafii	Micronychia kotozafii	Randrian. & Lowry	Micronychia kotozafii Randrian. & Lowry	Adansonia, ser. 3, 31: 162 (2009)	Madagascar	Madagascar	unknown	unknown	77100061-1	http://www.plantsoftheworldonline.org/taxon/urn:lsid:ipni.org:names:77100061-1
Anacardiaceae	Micronychia	macrophylla	Micronychia macrophylla	H.Perrier	Micronychia macrophylla H.Perrier	Mem. Mus. Natl. Hist. Nat. 18: 266 (1944)	Madagascar	Madagascar	unknown	unknown	70071-1	http://www.plantsoftheworldonline.org/taxon/urn:lsid:ipni.org:names:70071-1
Anacardiaceae	Micronychia	madagascariensis	Micronychia madagascariensis	Oliv.	Micronychia madagascariensis Oliv.	Hooker&#x27;s Icon. Pl. 14: 27, t. 1337 (1881)	Madagascar	Madagascar	unknown	unknown	70072-1	http://www.plantsoftheworldonline.org/taxon/urn:lsid:ipni.org:names:70072-1
Anacardiaceae	Micronychia	minutiflora	Micronychia minutiflora	(H.Perrier) Randrian. & Lowry	Micronychia minutiflora (H.Perrier) Randrian. & Lowry	Adansonia, ser. 3, 31: 165 (2009)	Madagascar	Madagascar	unknown	unknown	77100063-1	http://www.plantsoftheworldonline.org/taxon/urn:lsid:ipni.org:names:77100063-1
Anacardiaceae	Micronychia	striata	Micronychia striata	Randrian. & Lowry	Micronychia striata Randrian. & Lowry	Adansonia, ser. 3, 31: 166 (2009)	Madagascar	Madagascar	unknown	unknown	77100064-1	http://www.plantsoftheworldonline.org/taxon/urn:lsid:ipni.org:names:77100064-1
Anacardiaceae	Micronychia	tsiramiramy	Micronychia tsiramiramy	H.Perrier	Micronychia tsiramiramy H.Perrier	Mem. Mus. Natl. Hist. Nat. 18: 267 (1944)	Madagascar	Madagascar	unknown	unknown	70073-1	http://www.plantsoftheworldonline.org/taxon/urn:lsid:ipni.org:names:70073-1
Anacardiaceae	Operculicarya	borealis	Operculicarya borealis	Eggli	Operculicarya borealis Eggli	Bull. Mus. Natl. Hist. Nat., B, Adansonia 17: 152 (1995)	Madagascar	Madagascar	unknown	unknown	986928-1	http://www.plantsoftheworldonline.org/taxon/urn:lsid:ipni.org:names:986928-1
Anacardiaceae	Operculicarya	calcicola	Operculicarya calcicola	Randrian. & Lowry	Operculicarya calcicola Randrian. & Lowry	Candollea 70: 59 (2015)	Madagascar	Madagascar	unknown	unknown	77153514-1	http://www.plantsoftheworldonline.org/taxon/urn:lsid:ipni.org:names:77153514-1
Anacardiaceae	Operculicarya	capuronii	Operculicarya capuronii	Randrian. & Lowry	Operculicarya capuronii Randrian. & Lowry	Adansonia, ser. 3, 28: 364 (2006)	Madagascar	Madagascar	unknown	unknown	77075454-1	http://www.plantsoftheworldonline.org/taxon/urn:lsid:ipni.org:names:77075454-1
Anacardiaceae	Operculicarya	decaryi	Operculicarya decaryi	H.Perrier	Operculicarya decaryi H.Perrier	Mem. Mus. Natl. Hist. Nat. 18: 249 (1944)	Madagascar	Madagascar	unknown	unknown	70148-1	http://www.plantsoftheworldonline.org/taxon/urn:lsid:ipni.org:names:70148-1
Anacardiaceae	Operculicarya	gummifera	Operculicarya gummifera	(Sprague) Capuron	Operculicarya gummifera (Sprague) Capuron	Adansonia, n.s., 14: 571 (1974 publ. 1975)	Aldabra, Comoros, Madagascar	Aldabra, Comoros, Madagascar	unknown	unknown	70149-1	http://www.plantsoftheworldonline.org/taxon/urn:lsid:ipni.org:names:70149-1
Anacardiaceae	Operculicarya	hirsutissima	Operculicarya hirsutissima	Eggli	Operculicarya hirsutissima Eggli	Bull. Mus. Natl. Hist. Nat., B, Adansonia 17: 154 (1995)	Madagascar	Madagascar	unknown	unknown	986929-1	http://www.plantsoftheworldonline.org/taxon/urn:lsid:ipni.org:names:986929-1
Anacardiaceae	Operculicarya	hyphaenoides	Operculicarya hyphaenoides	H.Perrier	Operculicarya hyphaenoides H.Perrier	Mem. Mus. Natl. Hist. Nat. 18: 249 (1944)	Madagascar	Madagascar	unknown	unknown	70150-1	http://www.plantsoftheworldonline.org/taxon/urn:lsid:ipni.org:names:70150-1
Anacardiaceae	Operculicarya	multijuga	Operculicarya multijuga	Randrian. & Lowry	Operculicarya multijuga Randrian. & Lowry	Adansonia, ser. 3, 28: 369 (2006)	Madagascar	Madagascar	unknown	unknown	77075455-1	http://www.plantsoftheworldonline.org/taxon/urn:lsid:ipni.org:names:77075455-1
Anacardiaceae	Operculicarya	pachypus	Operculicarya pachypus	Eggli	Operculicarya pachypus Eggli	Bull. Mus. Natl. Hist. Nat., B, Adansonia 17: 156 (1995)	Madagascar	Madagascar	unknown	unknown	986930-1	http://www.plantsoftheworldonline.org/taxon/urn:lsid:ipni.org:names:986930-1
Anacardiaceae	Poupartia	chapelieri	Poupartia chapelieri	(Guillaumin) H.Perrier	Poupartia chapelieri (Guillaumin) H.Perrier	Mem. Mus. Natl. Hist. Nat. 18: 246 (1944)	Madagascar	Madagascar	unknown	unknown	70295-1	http://www.plantsoftheworldonline.org/taxon/urn:lsid:ipni.org:names:70295-1
Anacardiaceae	Poupartia	minor	Poupartia minor	(Bojer) Marchand	Poupartia minor (Bojer) Marchand	Rev. Anacardiac.: 157 (1869)	Madagascar	Madagascar	unknown	unknown	70303-1	http://www.plantsoftheworldonline.org/taxon/urn:lsid:ipni.org:names:70303-1
Anacardiaceae	Poupartia	orientalis	Poupartia orientalis	Capuron ex Randrian. & J.S.Mill.	Poupartia orientalis Capuron ex Randrian. & J.S.Mill.	Novon 9: 546 (1999)	Madagascar	Madagascar	unknown	unknown	1012717-1	http://www.plantsoftheworldonline.org/taxon/urn:lsid:ipni.org:names:1012717-1
Anacardiaceae	Poupartia	silvatica	Poupartia silvatica	H.Perrier	Poupartia silvatica H.Perrier	Mem. Mus. Natl. Hist. Nat. 18: 247 (1944)	Madagascar	Madagascar	unknown	unknown	70306-1	http://www.plantsoftheworldonline.org/taxon/urn:lsid:ipni.org:names:70306-1
Anacardiaceae	Poupartiopsis	spondiocarpus	Poupartiopsis spondiocarpus	Capuron ex J.D.Mitch. & Daly	Poupartiopsis spondiocarpus Capuron ex J.D.Mitch. & Daly	Syst. Bot. 31: 341 (2006)	Madagascar	Madagascar	unknown	unknown	77073447-1	http://www.plantsoftheworldonline.org/taxon/urn:lsid:ipni.org:names:77073447-1
Anacardiaceae	Protorhus	perrieri	Protorhus perrieri	Courchet	Protorhus perrieri Courchet	Ann. Mus. Colon. Marseille, ser. 2, 5: 41 (1907)	Madagascar	Madagascar	unknown	unknown	70324-1	http://www.plantsoftheworldonline.org/taxon/urn:lsid:ipni.org:names:70324-1
Anacardiaceae	Protorhus	thouarsii	Protorhus thouarsii	Engl.	Protorhus thouarsii Engl.	Bot. Jahrb. Syst. 1: 422 (1881)	Madagascar	Madagascar	unknown	unknown	70326-1	http://www.plantsoftheworldonline.org/taxon/urn:lsid:ipni.org:names:70326-1
Anacardiaceae	Sclerocarya	birrea	Sclerocarya birrea	(A.Rich.) Hochst.	Sclerocarya birrea (A.Rich.) Hochst.	Flora 27(Bes. Beil.): 1 (1844)	Angola, Benin, Botswana, Burkina Faso, Cameroon, Central African Republic, Chad, Comoros, Cote d'Ivoire, Eritrea, Ethiopia, Gambia, Ghana, Guinea, Guinea-Bissau, Kenya, Madagascar, Malawi, Mali, Mauritania, Mozambique, Namibia, Niger, Nigeria, Senegal, South Africa, Sudan, Swaziland, Tanzania, Togo, Uganda, Zaire, Zambia, Zimbabwe	Angola, Benin, Botswana, Burkina, Cameroon, Caprivi Strip, Central African Repu, Chad, Comoros, Eritrea, Ethiopia, Gambia, Ghana, Guinea, Guinea-Bissau, Ivory Coast, Kenya, KwaZulu-Natal, Madagascar, Malawi, Mali, Mauritania, Mozambique, Namibia, Niger, Nigeria, Northern Provinces, Senegal, Sudan, Swaziland, Tanzania, Togo, Uganda, Zambia, Zaire, Zimbabwe	unknown	unknown	71162-1	http://www.plantsoftheworldonline.org/taxon/urn:lsid:ipni.org:names:71162-1
Anacardiaceae	Sorindeia	madagascariensis	Sorindeia madagascariensis	(Spreng.) DC.	Sorindeia madagascariensis (Spreng.) DC.	Prodr. 2: 80 (1825)	Comoros, Kenya, Madagascar, Malawi, Mozambique, Somalia, Tanzania	Comoros, Kenya, Madagascar, Malawi, Mozambique, Somalia, Tanzania	unknown	unknown	71392-1	http://www.plantsoftheworldonline.org/taxon/urn:lsid:ipni.org:names:71392-1
Anacardiaceae	Spondias	tefyi	Spondias tefyi	J.D.Mitch., Daly & Randrian.	Spondias tefyi J.D.Mitch., Daly & Randrian.	Brittonia 64: 263 (2012)	Madagascar	Madagascar	unknown	unknown	77123799-1	http://www.plantsoftheworldonline.org/taxon/urn:lsid:ipni.org:names:77123799-1
Anisophylleaceae	Anisophyllea	fallax	Anisophyllea fallax	Scott Elliot	Anisophyllea fallax Scott Elliot	J. Linn. Soc., Bot. 29: 16 (1891)	Madagascar	Madagascar	unknown	unknown	719474-1	http://www.plantsoftheworldonline.org/taxon/urn:lsid:ipni.org:names:719474-1
Anisophylleaceae	Anisophyllea	madagascarensis	Anisophyllea madagascarensis	Li Bing Zhang, Xin Chen & H.He	Anisophyllea madagascarensis Li Bing Zhang, Xin Chen & H.He	Phytotaxa 148: 36 (2013)	Madagascar	Madagascar	unknown	unknown	77134892-1	http://www.plantsoftheworldonline.org/taxon/urn:lsid:ipni.org:names:77134892-1
Anisophylleaceae	Anisophyllea	masoalensis	Anisophyllea masoalensis	Li Bing Zhang, Xin Chen & H.He	Anisophyllea masoalensis Li Bing Zhang, Xin Chen & H.He	Phytotaxa 148: 39 (2013)	Madagascar	Madagascar	unknown	unknown	77134893-1	http://www.plantsoftheworldonline.org/taxon/urn:lsid:ipni.org:names:77134893-1
Anisophylleaceae	Anisophyllea	parafallax	Anisophyllea parafallax	Li Bing Zhang, Xin Chen & H.He	Anisophyllea parafallax Li Bing Zhang, Xin Chen & H.He	Phytotaxa 148: 41 (2013)	Madagascar	Madagascar	unknown	unknown	77134894-1	http://www.plantsoftheworldonline.org/taxon/urn:lsid:ipni.org:names:77134894-1
Anisophylleaceae	Anisophyllea	schatzii	Anisophyllea schatzii	Li Bing Zhang, Xin Chen & H.He	Anisophyllea schatzii Li Bing Zhang, Xin Chen & H.He	Phytotaxa 148: 43 (2013)	Madagascar	Madagascar	unknown	unknown	77134896-1	http://www.plantsoftheworldonline.org/taxon/urn:lsid:ipni.org:names:77134896-1
Annonaceae	Ambavia	capuronii	Ambavia capuronii	(Cavaco & Keraudren) Le Thomas	Ambavia capuronii (Cavaco & Keraudren) Le Thomas	Compt. Rend. Hebd. Seances Acad. Sci., Ser. D 274(11): 1655 (1972)	Madagascar	Madagascar	unknown	unknown	72021-1	http://www.plantsoftheworldonline.org/taxon/urn:lsid:ipni.org:names:72021-1
Annonaceae	Ambavia	gerrardi	Ambavia gerrardi	(Baill.) Le Thomas	Ambavia gerrardi (Baill.) Le Thomas	Compt. Rend. Hebd. Seances Acad. Sci., Ser. D 274(11): 1655 (1972)	Madagascar	Madagascar	unknown	unknown	72022-1	http://www.plantsoftheworldonline.org/taxon/urn:lsid:ipni.org:names:72022-1
Annonaceae	Annona	senegalensis	Annona senegalensis	Pers.	Annona senegalensis Pers.	Syn. Pl. 2: 95 (1806)	Angola, Benin, Botswana, Burkina Faso, Burundi, Cameroon, Cape Verde, Central African Republic, Chad, Comoros, Cote d'Ivoire, Ethiopia, Gabon, Gambia, Ghana, Guinea, Guinea-Bissau, Gulf of Guinea Is., Kenya, Liberia, Madagascar, Malawi, Mali, Mozambique, Niger, Nigeria, Republic of Congo, Rwanda, Senegal, Sierra Leone, South Africa, Sudan, Swaziland, Tanzania, Togo, Uganda, Zaire, Zambia, Zimbabwe	Benin, Botswana, Burkina, Burundi, Cabinda, Cameroon, Cape Verde, Central African Repu, Chad, Comoros, Congo, Ethiopia, Gabon, Gambia, Ghana, Guinea, Guinea-Bissau, Gulf of Guinea Is., Ivory Coast, Kenya, KwaZulu-Natal, Liberia, Madagascar, Malawi, Mali, Mozambique, Niger, Nigeria, Northern Provinces, Rwanda, Senegal, Sierra Leone, Sudan, Swaziland, Tanzania, Togo, Uganda, Zambia, Zaire, Zimbabwe	unknown	unknown	72309-1	http://www.plantsoftheworldonline.org/taxon/urn:lsid:ipni.org:names:72309-1
Annonaceae	Artabotrys	darainensis	Artabotrys darainensis	Deroin & L.Gaut.	Artabotrys darainensis Deroin & L.Gaut.	Candollea 63: 94 (2008)	Madagascar	Madagascar	unknown	unknown	77091633-1	http://www.plantsoftheworldonline.org/taxon/urn:lsid:ipni.org:names:77091633-1
Annonaceae	Artabotrys	hildebrandtii	Artabotrys hildebrandtii	O.Hoffm.	Artabotrys hildebrandtii O.Hoffm.	Sert. Pl. Madagasc.: 3 (1881)	Madagascar	Madagascar	unknown	unknown	72396-1	http://www.plantsoftheworldonline.org/taxon/urn:lsid:ipni.org:names:72396-1
Annonaceae	Artabotrys	luxurians	Artabotrys luxurians	Ghesq. ex Cavaco & Keraudr.	Artabotrys luxurians Ghesq. ex Cavaco & Keraudr.	Bull. Jard. Bot. Etat Bruxelles 27: 74 (1957)	Madagascar	Madagascar	unknown	unknown	72415-1	http://www.plantsoftheworldonline.org/taxon/urn:lsid:ipni.org:names:72415-1
Annonaceae	Artabotrys	madagascariensis	Artabotrys madagascariensis	Miq.	Artabotrys madagascariensis Miq.	Ann. Mus. Bot. Lugduno-Batavi 2: 42 (1865)	Madagascar	Madagascar	unknown	unknown	72419-1	http://www.plantsoftheworldonline.org/taxon/urn:lsid:ipni.org:names:72419-1
Annonaceae	Artabotrys	monteiroae	Artabotrys monteiroae	Oliv.	Artabotrys monteiroae Oliv.	Hooker&#x27;s Icon. Pl. 18: t. 1796 (1888)	Angola, Burundi, Ethiopia, Kenya, Madagascar, Malawi, Mozambique, Rwanda, South Africa, Sudan, Swaziland, Tanzania, Uganda, Zaire, Zambia, Zimbabwe	Angola, Burundi, Ethiopia, Kenya, KwaZulu-Natal, Madagascar, Malawi, Mozambique, Northern Provinces, Rwanda, Sudan, Swaziland, Tanzania, Uganda, Zambia, Zaire, Zimbabwe	unknown	unknown	72426-1	http://www.plantsoftheworldonline.org/taxon/urn:lsid:ipni.org:names:72426-1
Annonaceae	Artabotrys	scytophyllus	Artabotrys scytophyllus	(Diels) Cavaco & Keraudren	Artabotrys scytophyllus (Diels) Cavaco & Keraudren	Bull. Jard. Bot. Etat Bruxelles 27: 74 (1957)	Madagascar	Madagascar	unknown	unknown	72463-1	http://www.plantsoftheworldonline.org/taxon/urn:lsid:ipni.org:names:72463-1
Annonaceae	Fenerivia	angustielliptica	Fenerivia angustielliptica	(G.E.Schatz & Le Thomas) R.M.K.Saunders	Fenerivia angustielliptica (G.E.Schatz & Le Thomas) R.M.K.Saunders	Taxon 60: 1412 (2011)	Madagascar	Madagascar	unknown	unknown	77116044-1	http://www.plantsoftheworldonline.org/taxon/urn:lsid:ipni.org:names:77116044-1
Annonaceae	Fenerivia	capuronii	Fenerivia capuronii	(Cavaco & Keraudren) R.M.K.Saunders	Fenerivia capuronii (Cavaco & Keraudren) R.M.K.Saunders	Taxon 60: 1412 (2011)	Madagascar	Madagascar	unknown	unknown	77116045-1	http://www.plantsoftheworldonline.org/taxon/urn:lsid:ipni.org:names:77116045-1
Annonaceae	Fenerivia	chapelieri	Fenerivia chapelieri	(Baill.) R.M.K.Saunders	Fenerivia chapelieri (Baill.) R.M.K.Saunders	Taxon 60: 1412 (2011)	Madagascar	Madagascar	unknown	unknown	77116046-1	http://www.plantsoftheworldonline.org/taxon/urn:lsid:ipni.org:names:77116046-1
Annonaceae	Fenerivia	emarginata	Fenerivia emarginata	(Diels) R.M.K.Saunders	Fenerivia emarginata (Diels) R.M.K.Saunders	Taxon 60: 1412 (2011)	Madagascar	Madagascar	unknown	unknown	77116047-1	http://www.plantsoftheworldonline.org/taxon/urn:lsid:ipni.org:names:77116047-1
Annonaceae	Fenerivia	ghesquiereana	Fenerivia ghesquiereana	(Cavaco & Keraudren) R.M.K.Saunders	Fenerivia ghesquiereana (Cavaco & Keraudren) R.M.K.Saunders	Taxon 60: 1412 (2011)	Madagascar	Madagascar	unknown	unknown	77116048-1	http://www.plantsoftheworldonline.org/taxon/urn:lsid:ipni.org:names:77116048-1
Annonaceae	Fenerivia	humbertii	Fenerivia humbertii	(Cavaco & Keraudren) R.M.K.Saunders	Fenerivia humbertii (Cavaco & Keraudren) R.M.K.Saunders	Taxon 60: 1413 (2011)	Madagascar	Madagascar	unknown	unknown	77116049-1	http://www.plantsoftheworldonline.org/taxon/urn:lsid:ipni.org:names:77116049-1
Annonaceae	Fenerivia	madagascariensis	Fenerivia madagascariensis	(Cavaco & Keraudren) R.M.K.Saunders	Fenerivia madagascariensis (Cavaco & Keraudren) R.M.K.Saunders	Taxon 60: 1413 (2011)	Madagascar	Madagascar	unknown	unknown	77116050-1	http://www.plantsoftheworldonline.org/taxon/urn:lsid:ipni.org:names:77116050-1
Annonaceae	Fenerivia	oligosperma	Fenerivia oligosperma	(Danguy) R.M.K.Saunders	Fenerivia oligosperma (Danguy) R.M.K.Saunders	Taxon 60: 1413 (2011)	Madagascar	Madagascar	unknown	unknown	77116051-1	http://www.plantsoftheworldonline.org/taxon/urn:lsid:ipni.org:names:77116051-1
Annonaceae	Fenerivia	richardiana	Fenerivia richardiana	(Baill.) R.M.K.Saunders	Fenerivia richardiana (Baill.) R.M.K.Saunders	Taxon 60: 1414 (2011)	Madagascar	Madagascar	unknown	unknown	77116052-1	http://www.plantsoftheworldonline.org/taxon/urn:lsid:ipni.org:names:77116052-1
Annonaceae	Huberantha	decora	Huberantha decora	(Diels) Chaowasku	Huberantha decora (Diels) Chaowasku	Kew Bull. 70(2)-23: 2 (2015)	Madagascar	Madagascar	unknown	unknown	77146149-1	http://www.plantsoftheworldonline.org/taxon/urn:lsid:ipni.org:names:77146149-1
Annonaceae	Huberantha	henrici	Huberantha henrici	(Diels) Chaowasku	Huberantha henrici (Diels) Chaowasku	Kew Bull. 70(2)-23: 2 (2015)	Madagascar	Madagascar	unknown	unknown	77146152-1	http://www.plantsoftheworldonline.org/taxon/urn:lsid:ipni.org:names:77146152-1
Annonaceae	Huberantha	keraudreniae	Huberantha keraudreniae	(Le Thomas & G.E.Schatz) Chaowasku	Huberantha keraudreniae (Le Thomas & G.E.Schatz) Chaowasku	Kew Bull. 70(2)-23: 2 (2015)	Madagascar	Madagascar	unknown	unknown	77146157-1	http://www.plantsoftheworldonline.org/taxon/urn:lsid:ipni.org:names:77146157-1
Annonaceae	Huberantha	multistamina	Huberantha multistamina	(G.E.Schatz & Le Thomas) Chaowasku	Huberantha multistamina (G.E.Schatz & Le Thomas) Chaowasku	Kew Bull. 70(2)-23: 3 (2015)	Madagascar	Madagascar	unknown	unknown	77146163-1	http://www.plantsoftheworldonline.org/taxon/urn:lsid:ipni.org:names:77146163-1
Annonaceae	Huberantha	pendula	Huberantha pendula	(Capuron ex G.E.Schatz & Le Thomas) Chaowasku	Huberantha pendula (Capuron ex G.E.Schatz & Le Thomas) Chaowasku	Kew Bull. 70(2)-23: 3 (2015)	Madagascar	Madagascar	unknown	unknown	77146165-1	http://www.plantsoftheworldonline.org/taxon/urn:lsid:ipni.org:names:77146165-1
Annonaceae	Huberantha	perrieri	Huberantha perrieri	(Cavaco & Keraudren) Chaowasku	Huberantha perrieri (Cavaco & Keraudren) Chaowasku	Kew Bull. 70(2)-23: 3 (2015)	Madagascar	Madagascar	unknown	unknown	77146166-1	http://www.plantsoftheworldonline.org/taxon/urn:lsid:ipni.org:names:77146166-1
Annonaceae	Huberantha	sambiranensis	Huberantha sambiranensis	(Capuron ex Le Thomas & G.E.Schatz) Chaowasku	Huberantha sambiranensis (Capuron ex Le Thomas & G.E.Schatz) Chaowasku	Kew Bull. 70(2)-23: 3 (2015)	Madagascar	Madagascar	unknown	unknown	77146168-1	http://www.plantsoftheworldonline.org/taxon/urn:lsid:ipni.org:names:77146168-1
Annonaceae	Isolona	capuronii	Isolona capuronii	Cavaco & Keraudren	Isolona capuronii Cavaco & Keraudren	Bull. Jard. Bot. Etat Bruxelles 27: 80 (1957)	Madagascar	Madagascar	unknown	unknown	73733-1	http://www.plantsoftheworldonline.org/taxon/urn:lsid:ipni.org:names:73733-1
Annonaceae	Isolona	ghesquierei	Isolona ghesquierei	Cavaco & Keraudren	Isolona ghesquierei Cavaco & Keraudren	Bull. Jard. Bot. Etat Bruxelles 27: 78 (1957)	Madagascar	Madagascar	unknown	unknown	73740-1	http://www.plantsoftheworldonline.org/taxon/urn:lsid:ipni.org:names:73740-1
Annonaceae	Isolona	humbertiana	Isolona humbertiana	Ghesq. ex Cavaco & Keraudr.	Isolona humbertiana Ghesq. ex Cavaco & Keraudr.	Bull. Jard. Bot. Etat Bruxelles 27: 80 (1957)	Madagascar	Madagascar	unknown	unknown	73745-1	http://www.plantsoftheworldonline.org/taxon/urn:lsid:ipni.org:names:73745-1
Annonaceae	Isolona	madagascariensis	Isolona madagascariensis	(A.DC.) Engl.	Isolona madagascariensis (A.DC.) Engl.	H.G.A.Engler &amp; K.A.E.Prantl, Nat. Pflanzenfam., Nachtr. 1: 161 (1897)	Madagascar	Madagascar	unknown	unknown	73750-1	http://www.plantsoftheworldonline.org/taxon/urn:lsid:ipni.org:names:73750-1
Annonaceae	Isolona	perrieri	Isolona perrieri	Diels	Isolona perrieri Diels	Notizbl. Bot. Gart. Berlin-Dahlem 9: 357 (1925)	Madagascar	Madagascar	unknown	unknown	73752-1	http://www.plantsoftheworldonline.org/taxon/urn:lsid:ipni.org:names:73752-1
Annonaceae	Monanthotaxis	ambrensis	Monanthotaxis ambrensis	(Cavaco & Keraudren) Verdc.	Monanthotaxis ambrensis (Cavaco & Keraudren) Verdc.	Kew Bull. 25: 23 (1971)	Madagascar	Madagascar	unknown	unknown	74060-1	http://www.plantsoftheworldonline.org/taxon/urn:lsid:ipni.org:names:74060-1
Annonaceae	Monanthotaxis	boivinii	Monanthotaxis boivinii	(Baill.) Verdc.	Monanthotaxis boivinii (Baill.) Verdc.	Kew Bull. 25: 24 (1971)	Madagascar	Madagascar	unknown	unknown	74064-1	http://www.plantsoftheworldonline.org/taxon/urn:lsid:ipni.org:names:74064-1
Annonaceae	Monanthotaxis	brachytricha	Monanthotaxis brachytricha	(Diels) Verdc.	Monanthotaxis brachytricha (Diels) Verdc.	Kew Bull. 25: 24 (1971)	Madagascar	Madagascar	unknown	unknown	74066-1	http://www.plantsoftheworldonline.org/taxon/urn:lsid:ipni.org:names:74066-1
Annonaceae	Monanthotaxis	caesia	Monanthotaxis caesia	(Diels) Verdc.	Monanthotaxis caesia (Diels) Verdc.	Kew Bull. 25: 24 (1971)	Madagascar	Madagascar	unknown	unknown	74068-1	http://www.plantsoftheworldonline.org/taxon/urn:lsid:ipni.org:names:74068-1
Annonaceae	Monanthotaxis	glaucocarpa	Monanthotaxis glaucocarpa	(Baill.) Verdc.	Monanthotaxis glaucocarpa (Baill.) Verdc.	Kew Bull. 25: 26 (1971)	Madagascar	Madagascar	unknown	unknown	74085-1	http://www.plantsoftheworldonline.org/taxon/urn:lsid:ipni.org:names:74085-1
Annonaceae	Monanthotaxis	heterantha	Monanthotaxis heterantha	(Baill.) Verdc.	Monanthotaxis heterantha (Baill.) Verdc.	Kew Bull. 25: 26 (1971)	Madagascar	Madagascar	unknown	unknown	74087-1	http://www.plantsoftheworldonline.org/taxon/urn:lsid:ipni.org:names:74087-1
Annonaceae	Monanthotaxis	madagascariensis	Monanthotaxis madagascariensis	(Cavaco & Keraudren) Verdc.	Monanthotaxis madagascariensis (Cavaco & Keraudren) Verdc.	Kew Bull. 25: 27 (1971)	Madagascar	Madagascar	unknown	unknown	74094-1	http://www.plantsoftheworldonline.org/taxon/urn:lsid:ipni.org:names:74094-1
Annonaceae	Monanthotaxis	malacophylla	Monanthotaxis malacophylla	(Diels) Verdc.	Monanthotaxis malacophylla (Diels) Verdc.	Kew Bull. 25: 27 (1971)	Madagascar	Madagascar	unknown	unknown	74095-1	http://www.plantsoftheworldonline.org/taxon/urn:lsid:ipni.org:names:74095-1
Annonaceae	Monanthotaxis	micrantha	Monanthotaxis micrantha	(Baker) Verdc.	Monanthotaxis micrantha (Baker) Verdc.	Kew Bull. 25: 27 (1971)	Madagascar	Madagascar	unknown	unknown	74097-1	http://www.plantsoftheworldonline.org/taxon/urn:lsid:ipni.org:names:74097-1
Annonaceae	Monanthotaxis	pilosa	Monanthotaxis pilosa	(Baill.) Verdc.	Monanthotaxis pilosa (Baill.) Verdc.	Kew Bull. 25: 28 (1971)	Madagascar	Madagascar	unknown	unknown	74104-1	http://www.plantsoftheworldonline.org/taxon/urn:lsid:ipni.org:names:74104-1
Annonaceae	Monanthotaxis	podocarpa	Monanthotaxis podocarpa	(Diels) Verdc.	Monanthotaxis podocarpa (Diels) Verdc.	Kew Bull. 25: 29 (1971)	Madagascar	Madagascar	unknown	unknown	74105-1	http://www.plantsoftheworldonline.org/taxon/urn:lsid:ipni.org:names:74105-1
Annonaceae	Monanthotaxis	sororia	Monanthotaxis sororia	(Diels) Verdc.	Monanthotaxis sororia (Diels) Verdc.	Kew Bull. 25: 29 (1971)	Madagascar	Madagascar	unknown	unknown	74108-1	http://www.plantsoftheworldonline.org/taxon/urn:lsid:ipni.org:names:74108-1
Annonaceae	Monanthotaxis	valida	Monanthotaxis valida	(Diels) Verdc.	Monanthotaxis valida (Diels) Verdc.	Kew Bull. 25: 29 (1971)	Madagascar	Madagascar	unknown	unknown	74112-1	http://www.plantsoftheworldonline.org/taxon/urn:lsid:ipni.org:names:74112-1
Annonaceae	Polyalthia	heteropetala	Polyalthia heteropetala	(Diels) Ghesq.	Polyalthia heteropetala (Diels) Ghesq.	Rev. Zool. Bot. Africaines 32: 142 (1939)	Madagascar	Madagascar	unknown	unknown	74595-1	http://www.plantsoftheworldonline.org/taxon/urn:lsid:ipni.org:names:74595-1
Annonaceae	Popowia	coursii	Popowia coursii	Cavaco & Keraudren	Popowia coursii Cavaco & Keraudren	Bull. Jard. Bot. Etat Bruxelles 27: 81 (1957)	Madagascar	Madagascar	unknown	unknown	74797-1	http://www.plantsoftheworldonline.org/taxon/urn:lsid:ipni.org:names:74797-1
Annonaceae	Popowia	greveana	Popowia greveana	(Baill.) Ghesq.	Popowia greveana (Baill.) Ghesq.	Rev. Zool. Bot. Africaines 32: 141 (1939)	Madagascar	Madagascar	unknown	unknown	74827-1	http://www.plantsoftheworldonline.org/taxon/urn:lsid:ipni.org:names:74827-1
Annonaceae	Popowia	humbertii	Popowia humbertii	Cavaco & Keraudren	Popowia humbertii Cavaco & Keraudren	Bull. Jard. Bot. Etat Bruxelles 27: 82 (1957)	Madagascar	Madagascar	unknown	unknown	74834-1	http://www.plantsoftheworldonline.org/taxon/urn:lsid:ipni.org:names:74834-1
Annonaceae	Popowia	macrocarpa	Popowia macrocarpa	Baill.	Popowia macrocarpa Baill.	Adansonia 8: 316 (1868)	Madagascar	Madagascar	unknown	unknown	74847-1	http://www.plantsoftheworldonline.org/taxon/urn:lsid:ipni.org:names:74847-1
Annonaceae	Uvaria	acuminata	Uvaria acuminata	Oliv.	Uvaria acuminata Oliv.	Fl. Trop. Afr. 1: 21 (1868)	Kenya, Madagascar, Mozambique, Somalia, Tanzania	Kenya, Madagascar, Mozambique, Somalia, Tanzania	unknown	unknown	75552-1	http://www.plantsoftheworldonline.org/taxon/urn:lsid:ipni.org:names:75552-1
Annonaceae	Uvaria	ambongoensis	Uvaria ambongoensis	(Baill.) Diels	Uvaria ambongoensis (Baill.) Diels	Notizbl. Bot. Gart. Berlin-Dahlem 9: 337 (1925)	Madagascar	Madagascar	unknown	unknown	75559-1	http://www.plantsoftheworldonline.org/taxon/urn:lsid:ipni.org:names:75559-1
Annonaceae	Uvaria	amplexicaulis	Uvaria amplexicaulis	Diels	Uvaria amplexicaulis Diels	Notizbl. Bot. Gart. Berlin-Dahlem 9: 339 (1925)	Madagascar	Madagascar	unknown	unknown	75560-1	http://www.plantsoftheworldonline.org/taxon/urn:lsid:ipni.org:names:75560-1
Annonaceae	Uvaria	antsiranensis	Uvaria antsiranensis	Le Thomas	Uvaria antsiranensis Le Thomas	Adansonia, n.s., 3: 293 (1963)	Madagascar	Madagascar	unknown	unknown	75566-1	http://www.plantsoftheworldonline.org/taxon/urn:lsid:ipni.org:names:75566-1
Annonaceae	Uvaria	bathiei	Uvaria bathiei	Ghesq. ex Cavaco & Keraudren	Uvaria bathiei Ghesq. ex Cavaco & Keraudren	Bull. Jard. Bot. Etat Bruxelles 27: 84 (1957)	Madagascar	Madagascar	unknown	unknown	75578-1	http://www.plantsoftheworldonline.org/taxon/urn:lsid:ipni.org:names:75578-1
Annonaceae	Uvaria	callicarpa	Uvaria callicarpa	Baill.	Uvaria callicarpa Baill.	Adansonia 8: 347 (1868)	Madagascar	Madagascar	unknown	unknown	75603-1	http://www.plantsoftheworldonline.org/taxon/urn:lsid:ipni.org:names:75603-1
Annonaceae	Uvaria	capuronii	Uvaria capuronii	Keraudren	Uvaria capuronii Keraudren	Adansonia, n.s., 12: 115 (1972)	Madagascar	Madagascar	unknown	unknown	75605-1	http://www.plantsoftheworldonline.org/taxon/urn:lsid:ipni.org:names:75605-1
Annonaceae	Uvaria	caroli-afzelii	Uvaria caroli-afzelii	R.E.Fr.	Uvaria caroli-afzelii R.E.Fr.	Repert. Spec. Nov. Regni Veg. 24: 246 (1928)	Madagascar	Madagascar	unknown	unknown	75608-1	http://www.plantsoftheworldonline.org/taxon/urn:lsid:ipni.org:names:75608-1
Annonaceae	Uvaria	combretifolia	Uvaria combretifolia	Diels	Uvaria combretifolia Diels	Notizbl. Bot. Gart. Berlin-Dahlem 9: 336 (1925)	Madagascar	Madagascar	unknown	unknown	75621-1	http://www.plantsoftheworldonline.org/taxon/urn:lsid:ipni.org:names:75621-1
Annonaceae	Uvaria	commersoniana	Uvaria commersoniana	Baill.	Uvaria commersoniana Baill.	Adansonia 8: 346 (1868)	Madagascar	Madagascar	unknown	unknown	75622-1	http://www.plantsoftheworldonline.org/taxon/urn:lsid:ipni.org:names:75622-1
Annonaceae	Uvaria	decaryana	Uvaria decaryana	Cavaco & Keraudren	Uvaria decaryana Cavaco & Keraudren	Bull. Jard. Bot. Etat Bruxelles 27: 86 (1957)	Madagascar	Madagascar	unknown	unknown	75646-1	http://www.plantsoftheworldonline.org/taxon/urn:lsid:ipni.org:names:75646-1
Annonaceae	Uvaria	diplocampta	Uvaria diplocampta	Diels	Uvaria diplocampta Diels	Notizbl. Bot. Gart. Berlin-Dahlem 9: 338 (1925)	Madagascar	Madagascar	unknown	unknown	75653-1	http://www.plantsoftheworldonline.org/taxon/urn:lsid:ipni.org:names:75653-1
Annonaceae	Uvaria	furfuracea	Uvaria furfuracea	(A.DC.) Walp.	Uvaria furfuracea (A.DC.) Walp.	Repert. Bot. Syst. 1: 79 (1842)	Madagascar	Madagascar	unknown	unknown	75698-1	http://www.plantsoftheworldonline.org/taxon/urn:lsid:ipni.org:names:75698-1
Annonaceae	Uvaria	humbertii	Uvaria humbertii	Ghesq. ex Cavaco & Keraudren	Uvaria humbertii Ghesq. ex Cavaco & Keraudren	Bull. Jard. Bot. Etat Bruxelles 27: 84 (1957)	Madagascar	Madagascar	unknown	unknown	75746-1	http://www.plantsoftheworldonline.org/taxon/urn:lsid:ipni.org:names:75746-1
Annonaceae	Uvaria	leandrii	Uvaria leandrii	Ghesq. ex Cavaco & Keraudren	Uvaria leandrii Ghesq. ex Cavaco & Keraudren	Bull. Jard. Bot. Etat Bruxelles 27: 84 (1957)	Madagascar	Madagascar	unknown	unknown	75775-1	http://www.plantsoftheworldonline.org/taxon/urn:lsid:ipni.org:names:75775-1
Annonaceae	Uvaria	lemurica	Uvaria lemurica	Diels	Uvaria lemurica Diels	Notizbl. Bot. Gart. Berlin-Dahlem 9: 338 (1925)	Madagascar	Madagascar	unknown	unknown	75776-1	http://www.plantsoftheworldonline.org/taxon/urn:lsid:ipni.org:names:75776-1
Annonaceae	Uvaria	lombardii	Uvaria lombardii	L.Gaut. & Deroin	Uvaria lombardii L.Gaut. & Deroin	Candollea 68: 238 (2013)	Madagascar	Madagascar	unknown	unknown	77135724-1	http://www.plantsoftheworldonline.org/taxon/urn:lsid:ipni.org:names:77135724-1
Annonaceae	Uvaria	manjensis	Uvaria manjensis	Cavaco & Keraudren	Uvaria manjensis Cavaco & Keraudren	Bull. Jard. Bot. Etat Bruxelles 27: 86 (1957)	Madagascar	Madagascar	unknown	unknown	75810-1	http://www.plantsoftheworldonline.org/taxon/urn:lsid:ipni.org:names:75810-1
Annonaceae	Uvaria	marenteria	Uvaria marenteria	(DC.) Baill.	Uvaria marenteria (DC.) Baill.	Adansonia 8: 304 (1868)	Madagascar	Madagascar	unknown	unknown	75813-1	http://www.plantsoftheworldonline.org/taxon/urn:lsid:ipni.org:names:75813-1
Annonaceae	Uvaria	relambo	Uvaria relambo	Deroin & L.Gaut.	Uvaria relambo Deroin & L.Gaut.	Candollea 61: 52 (2006)	Madagascar	Madagascar	unknown	unknown	77076745-1	http://www.plantsoftheworldonline.org/taxon/urn:lsid:ipni.org:names:77076745-1
Annonaceae	Uvaria	saboureaui	Uvaria saboureaui	Cavaco & Keraudren	Uvaria saboureaui Cavaco & Keraudren	Bull. Jard. Bot. Etat Bruxelles 27: 83 (1957)	Madagascar	Madagascar	unknown	unknown	75917-1	http://www.plantsoftheworldonline.org/taxon/urn:lsid:ipni.org:names:75917-1
Annonaceae	Uvaria	sambiranensis	Uvaria sambiranensis	Deroin & L.Gaut.	Uvaria sambiranensis Deroin & L.Gaut.	Candollea 61: 53 (2006)	Madagascar	Madagascar	unknown	unknown	77076746-1	http://www.plantsoftheworldonline.org/taxon/urn:lsid:ipni.org:names:77076746-1
Annonaceae	Xylopia	ambanjensis	Xylopia ambanjensis	Cavaco & Keraudren	Xylopia ambanjensis Cavaco & Keraudren	Bull. Soc. Bot. France 103: 275 (1956)	Madagascar	Madagascar	unknown	unknown	76060-1	http://www.plantsoftheworldonline.org/taxon/urn:lsid:ipni.org:names:76060-1
Annonaceae	Xylopia	anomala	Xylopia anomala	D.M.Johnson & N.A.Murray	Xylopia anomala D.M.Johnson & N.A.Murray	Adansonia, ser. 3, 42: 42 (2020)	Madagascar	Madagascar	unknown	unknown	77215056-1	http://www.plantsoftheworldonline.org/taxon/urn:lsid:ipni.org:names:77215056-1
Annonaceae	Xylopia	australis	Xylopia australis	D.M.Johnson & N.A.Murray	Xylopia australis D.M.Johnson & N.A.Murray	Adansonia, ser. 3, 42: 44 (2020)	Madagascar	Madagascar	unknown	unknown	77215057-1	http://www.plantsoftheworldonline.org/taxon/urn:lsid:ipni.org:names:77215057-1
Annonaceae	Xylopia	beananensis	Xylopia beananensis	Cavaco & Keraudren	Xylopia beananensis Cavaco & Keraudren	Bull. Soc. Bot. France 103: 275 (1956)	Madagascar	Madagascar	unknown	unknown	76071-1	http://www.plantsoftheworldonline.org/taxon/urn:lsid:ipni.org:names:76071-1
Annonaceae	Xylopia	bemarivensis	Xylopia bemarivensis	Diels	Xylopia bemarivensis Diels	Notizbl. Bot. Gart. Berlin-Dahlem 9: 352 (1925)	Madagascar	Madagascar	unknown	unknown	76073-1	http://www.plantsoftheworldonline.org/taxon/urn:lsid:ipni.org:names:76073-1
Annonaceae	Xylopia	buxifolia	Xylopia buxifolia	Baill.	Xylopia buxifolia Baill.	Adansonia 4: 143 (1863)	Madagascar	Madagascar	unknown	unknown	76082-1	http://www.plantsoftheworldonline.org/taxon/urn:lsid:ipni.org:names:76082-1
Annonaceae	Xylopia	capuronii	Xylopia capuronii	Cavaco & Keraudren	Xylopia capuronii Cavaco & Keraudren	Bull. Soc. Bot. France 103: 274 (1956)	Madagascar	Madagascar	unknown	unknown	76087-1	http://www.plantsoftheworldonline.org/taxon/urn:lsid:ipni.org:names:76087-1
Annonaceae	Xylopia	carinata	Xylopia carinata	D.M.Johnson & N.A.Murray	Xylopia carinata D.M.Johnson & N.A.Murray	Adansonia, ser. 3, 42: 52 (2020)	Madagascar	Madagascar	unknown	unknown	77215058-1	http://www.plantsoftheworldonline.org/taxon/urn:lsid:ipni.org:names:77215058-1
Annonaceae	Xylopia	danguyella	Xylopia danguyella	Ghesq. ex Cavaco & Keraudren	Xylopia danguyella Ghesq. ex Cavaco & Keraudren	Bull. Mus. Natl. Hist. Nat., ser. 2, 29: 351 (1957)	Madagascar	Madagascar	unknown	unknown	76107-1	http://www.plantsoftheworldonline.org/taxon/urn:lsid:ipni.org:names:76107-1
Annonaceae	Xylopia	dielsii	Xylopia dielsii	Cavaco & Keraudren	Xylopia dielsii Cavaco & Keraudren	Bull. Soc. Bot. France 103: 277 (1956)	Madagascar	Madagascar	unknown	unknown	76117-1	http://www.plantsoftheworldonline.org/taxon/urn:lsid:ipni.org:names:76117-1
Annonaceae	Xylopia	fananehanensis	Xylopia fananehanensis	Cavaco & Keraudren	Xylopia fananehanensis Cavaco & Keraudren	Bull. Soc. Bot. France 103: 276 (1956)	Madagascar	Madagascar	unknown	unknown	76129-1	http://www.plantsoftheworldonline.org/taxon/urn:lsid:ipni.org:names:76129-1
Annonaceae	Xylopia	flexuosa	Xylopia flexuosa	Diels	Xylopia flexuosa Diels	Notizbl. Bot. Gart. Berlin-Dahlem 9: 350 (1925)	Madagascar	Madagascar	unknown	unknown	76132-1	http://www.plantsoftheworldonline.org/taxon/urn:lsid:ipni.org:names:76132-1
Annonaceae	Xylopia	galokothamna	Xylopia galokothamna	D.M.Johnson & N.A.Murray	Xylopia galokothamna D.M.Johnson & N.A.Murray	Adansonia, ser. 3, 42: 60 (2020)	Madagascar	Madagascar	unknown	unknown	77215059-1	http://www.plantsoftheworldonline.org/taxon/urn:lsid:ipni.org:names:77215059-1
Annonaceae	Xylopia	ghesquiereana	Xylopia ghesquiereana	Cavaco & Keraudren	Xylopia ghesquiereana Cavaco & Keraudren	Bull. Jard. Bot. Etat Bruxelles 27: 87 (1957)	Madagascar	Madagascar	unknown	unknown	76137-1	http://www.plantsoftheworldonline.org/taxon/urn:lsid:ipni.org:names:76137-1
Annonaceae	Xylopia	humbertii	Xylopia humbertii	Ghesq. ex Cavaco & Keraudren	Xylopia humbertii Ghesq. ex Cavaco & Keraudren	Bull. Jard. Bot. Etat Bruxelles 27: 87 (1957)	Madagascar	Madagascar	unknown	unknown	76151-1	http://www.plantsoftheworldonline.org/taxon/urn:lsid:ipni.org:names:76151-1
Annonaceae	Xylopia	humblotiana	Xylopia humblotiana	Baill.	Xylopia humblotiana Baill.	Bull. Mens. Soc. Linn. Paris 1: 340 (1882)	Madagascar	Madagascar	unknown	unknown	76152-1	http://www.plantsoftheworldonline.org/taxon/urn:lsid:ipni.org:names:76152-1
Annonaceae	Xylopia	kalabenonensis	Xylopia kalabenonensis	D.M.Johnson, Deroin & Callm.	Xylopia kalabenonensis D.M.Johnson, Deroin & Callm.	Candollea 64: 183 (2009)	Madagascar	Madagascar	unknown	unknown	77103763-1	http://www.plantsoftheworldonline.org/taxon/urn:lsid:ipni.org:names:77103763-1
Annonaceae	Xylopia	lamii	Xylopia lamii	Cavaco & Keraudren	Xylopia lamii Cavaco & Keraudren	Bull. Soc. Bot. France 103: 275 (1956)	Madagascar	Madagascar	unknown	unknown	76162-1	http://www.plantsoftheworldonline.org/taxon/urn:lsid:ipni.org:names:76162-1
Annonaceae	Xylopia	lastelliana	Xylopia lastelliana	Baill.	Xylopia lastelliana Baill.	Adansonia 4: 144 (1863)	Madagascar	Madagascar	unknown	unknown	76167-1	http://www.plantsoftheworldonline.org/taxon/urn:lsid:ipni.org:names:76167-1
Annonaceae	Xylopia	lemurica	Xylopia lemurica	Diels	Xylopia lemurica Diels	Notizbl. Bot. Gart. Berlin-Dahlem 9: 350 (1925)	Madagascar	Madagascar	unknown	unknown	76171-1	http://www.plantsoftheworldonline.org/taxon/urn:lsid:ipni.org:names:76171-1
Annonaceae	Xylopia	lokobensis	Xylopia lokobensis	D.M.Johnson & N.A.Murray	Xylopia lokobensis D.M.Johnson & N.A.Murray	Adansonia, ser. 3, 42: 72 (2020)	Madagascar	Madagascar	unknown	unknown	77215060-1	http://www.plantsoftheworldonline.org/taxon/urn:lsid:ipni.org:names:77215060-1
Annonaceae	Xylopia	longirostra	Xylopia longirostra	D.M.Johnson & N.A.Murray	Xylopia longirostra D.M.Johnson & N.A.Murray	Adansonia, ser. 3, 42: 73 (2020)	Madagascar	Madagascar	unknown	unknown	77215061-1	http://www.plantsoftheworldonline.org/taxon/urn:lsid:ipni.org:names:77215061-1
Annonaceae	Xylopia	madagascariensis	Xylopia madagascariensis	Cavaco & Keraudren	Xylopia madagascariensis Cavaco & Keraudren	Bull. Soc. Bot. France 103: 276 (1956)	Madagascar	Madagascar	unknown	unknown	76184-1	http://www.plantsoftheworldonline.org/taxon/urn:lsid:ipni.org:names:76184-1
Annonaceae	Xylopia	marojejyana	Xylopia marojejyana	D.M.Johnson & N.A.Murray	Xylopia marojejyana D.M.Johnson & N.A.Murray	Adansonia, ser. 3, 42: 74 (2020)	Madagascar	Madagascar	unknown	unknown	77215062-1	http://www.plantsoftheworldonline.org/taxon/urn:lsid:ipni.org:names:77215062-1
Annonaceae	Xylopia	perrieri	Xylopia perrieri	Diels	Xylopia perrieri Diels	Notizbl. Bot. Gart. Berlin-Dahlem 9: 351 (1925)	Madagascar	Madagascar	unknown	unknown	76224-1	http://www.plantsoftheworldonline.org/taxon/urn:lsid:ipni.org:names:76224-1
Annonaceae	Xylopia	ravelonarivoi	Xylopia ravelonarivoi	D.M.Johnson & N.A.Murray	Xylopia ravelonarivoi D.M.Johnson & N.A.Murray	Adansonia, ser. 3, 42: 32 (2020)	Madagascar	Madagascar	unknown	unknown	77215063-1	http://www.plantsoftheworldonline.org/taxon/urn:lsid:ipni.org:names:77215063-1
Annonaceae	Xylopia	retusa	Xylopia retusa	D.M.Johnson & N.A.Murray	Xylopia retusa D.M.Johnson & N.A.Murray	Adansonia, ser. 3, 42: 78 (2020)	Madagascar	Madagascar	unknown	unknown	77215064-1	http://www.plantsoftheworldonline.org/taxon/urn:lsid:ipni.org:names:77215064-1
Annonaceae	Xylopia	sahafariensis	Xylopia sahafariensis	Cavaco & Keraudren	Xylopia sahafariensis Cavaco & Keraudren	Bull. Soc. Bot. France 103: 277 (1956)	Madagascar	Madagascar	unknown	unknown	76252-1	http://www.plantsoftheworldonline.org/taxon/urn:lsid:ipni.org:names:76252-1
Annonaceae	Xylopia	sclerophylla	Xylopia sclerophylla	D.M.Johnson & N.A.Murray	Xylopia sclerophylla D.M.Johnson & N.A.Murray	Adansonia, ser. 3, 42: 80 (2020)	Madagascar	Madagascar	unknown	unknown	77215066-1	http://www.plantsoftheworldonline.org/taxon/urn:lsid:ipni.org:names:77215066-1
Annonaceae	Xylopia	sericolampra	Xylopia sericolampra	Diels	Xylopia sericolampra Diels	Notizbl. Bot. Gart. Berlin-Dahlem 9: 353 (1925)	Madagascar	Madagascar	unknown	unknown	76257-1	http://www.plantsoftheworldonline.org/taxon/urn:lsid:ipni.org:names:76257-1
Aphloiaceae	Aphloia	theiformis	Aphloia theiformis	(Vahl) Benn.	Aphloia theiformis (Vahl) Benn.	Pl. Jav. Rar.: 192 (1840)	Comoros, Kenya, Madagascar, Malawi, Mauritius, Mozambique, Reunion, Rodrigues, Seychelles, South Africa, Swaziland, Tanzania, Zimbabwe	Comoros, Kenya, KwaZulu-Natal, Madagascar, Malawi, Mauritius, Mozambique, Northern Provinces, Rodrigues, Reunion, Seychelles, Swaziland, Tanzania, Zimbabwe	unknown	unknown	111447-1	http://www.plantsoftheworldonline.org/taxon/urn:lsid:ipni.org:names:111447-1
Apiaceae	Andriana	coursii	Andriana coursii	(Humbert) B.-E.van Wyk	Andriana coursii (Humbert) B.-E.van Wyk	Taxon 48: 740 (1999)	Madagascar	Madagascar	unknown	unknown	1011022-1	http://www.plantsoftheworldonline.org/taxon/urn:lsid:ipni.org:names:1011022-1
Apiaceae	Andriana	marojejyensis	Andriana marojejyensis	(Humbert) B.-E.van Wyk	Andriana marojejyensis (Humbert) B.-E.van Wyk	Taxon 48: 740 (1999)	Madagascar	Madagascar	unknown	unknown	1011023-1	http://www.plantsoftheworldonline.org/taxon/urn:lsid:ipni.org:names:1011023-1
Apiaceae	Andriana	tsaratananensis	Andriana tsaratananensis	(Humbert) B.-E.van Wyk	Andriana tsaratananensis (Humbert) B.-E.van Wyk	Taxon 48: 740 (1999)	Madagascar	Madagascar	unknown	unknown	1011024-1	http://www.plantsoftheworldonline.org/taxon/urn:lsid:ipni.org:names:1011024-1
Apiaceae	Anisopoda	bupleuroides	Anisopoda bupleuroides	Baker	Anisopoda bupleuroides Baker	J. Linn. Soc., Bot. 25: 318 (1890)	Madagascar	Madagascar	unknown	unknown	837836-1	http://www.plantsoftheworldonline.org/taxon/urn:lsid:ipni.org:names:837836-1
Apiaceae	Billburttia	capensoides	Billburttia capensoides	Sales & Hedge	Billburttia capensoides Sales & Hedge	Pl. Syst. Evol. 283: 242 (2009)	Madagascar	Madagascar	unknown	unknown	77103866-1	http://www.plantsoftheworldonline.org/taxon/urn:lsid:ipni.org:names:77103866-1
Apiaceae	Billburttia	vaginoides	Billburttia vaginoides	Sales & Hedge	Billburttia vaginoides Sales & Hedge	Pl. Syst. Evol. 283: 243 (2009)	Madagascar	Madagascar	unknown	unknown	77103867-1	http://www.plantsoftheworldonline.org/taxon/urn:lsid:ipni.org:names:77103867-1
Apiaceae	Cannaboides	andohahelensis	Cannaboides andohahelensis	(Humbert) B.-E.van Wyk	Cannaboides andohahelensis (Humbert) B.-E.van Wyk	Taxon 48: 742 (1999)	Madagascar	Madagascar	unknown	unknown	1011026-1	http://www.plantsoftheworldonline.org/taxon/urn:lsid:ipni.org:names:1011026-1
Apiaceae	Cannaboides	betsileensis	Cannaboides betsileensis	(Humbert) B.-E.van Wyk	Cannaboides betsileensis (Humbert) B.-E.van Wyk	Taxon 48: 742 (1999)	Madagascar	Madagascar	unknown	unknown	1011028-1	http://www.plantsoftheworldonline.org/taxon/urn:lsid:ipni.org:names:1011028-1
Apiaceae	Centella	abbreviata	Centella abbreviata	(A.Rich.) Nannf.	Centella abbreviata (A.Rich.) Nannf.	Svensk Bot. Tidskr. 18: 423 (1924)	Madagascar, Reunion	Madagascar, Reunion	unknown	unknown	3286986-4	http://www.plantsoftheworldonline.org/taxon/urn:lsid:ipni.org:names:3286986-4
Apiaceae	Centella	asiatica	Centella asiatica	(L.) Urb.	Centella asiatica (L.) Urb.	C.F.P.von Martius &amp; auct. suc. (eds.), Fl. Bras. 11(1): 287 (1879)	Andaman Is., Angola, Armenia, Azerbaijan, Georgia, Australia, Bangladesh, Belize, Benin, Bhutan, India, Botswana, Burkina Faso, Burundi, Cambodia, Cameroon, Cape Verde, Caroline Is., Central African Republic, Chad, Chatham Is., China, Comoros, Cote d'Ivoire, Equatorial Guinea, Eritrea, Ethiopia, Fiji, Gabon, Gambia, Ghana, Guinea, Guinea-Bissau, Gulf of Guinea Is., India, India, Pakistan, Indones…	Andaman Is., Angola, Assam, Bangladesh, Belize, Benin, Borneo, Botswana, Burkina, Burundi, Cabinda, Cambodia, Cameroon, Cape Provinces, Cape Verde, Caprivi Strip, Caroline Is., Central African Repu, Chad, Chatham Is., China North-Central, China South-Central, China Southeast, Comoros, Congo, East Himalaya, Equatorial Guinea, Eritrea, Ethiopia, Fiji, Free State, Gabon, Gambia, Ghana, Guinea, Guine…	Ascension, Chagos Archipelago, Colombia, Cook Is., Marquesas, Niue, Norfolk Is., Seychelles, Society Is., St.Helena, Tristan da Cunha, Tubuai Is., United States	Ascension, Chagos Archipelago, Colombia, Cook Is., Florida, Hawaii, Marquesas, Niue, Norfolk Is., Oregon, Seychelles, Society Is., St.Helena, Tristan da Cunha, Tubuai Is.	1197718-2	http://www.plantsoftheworldonline.org/taxon/urn:lsid:ipni.org:names:1197718-2
Apiaceae	Centella	coriacea	Centella coriacea	Nannf.	Centella coriacea Nannf.	Svensk Bot. Tidskr. 18: 416 (1924)	Comoros, Madagascar, South Africa	Cape Provinces, Comoros, KwaZulu-Natal, Madagascar	unknown	unknown	840033-1	http://www.plantsoftheworldonline.org/taxon/urn:lsid:ipni.org:names:840033-1
Apiaceae	Centella	tussilaginifolia	Centella tussilaginifolia	(Baker) Domin	Centella tussilaginifolia (Baker) Domin	Bot. Jahrb. Syst. 41: 157 (1908)	Madagascar	Madagascar	unknown	unknown	840077-1	http://www.plantsoftheworldonline.org/taxon/urn:lsid:ipni.org:names:840077-1
Apiaceae	Daucus	melananthus	Daucus melananthus	(Hochst.) Reduron, Spalik & Banasiak	Daucus melananthus (Hochst.) Reduron, Spalik & Banasiak	Taxon 65: 578 (2016)	Burundi, Cameroon, Eritrea, Ethiopia, Gulf of Guinea Is., Kenya, Lesotho, Madagascar, Rwanda, South Africa, Sudan, Tanzania, Uganda, Yemen, Zaire	Burundi, Cameroon, Cape Provinces, Eritrea, Ethiopia, Gulf of Guinea Is., Kenya, KwaZulu-Natal, Lesotho, Madagascar, Rwanda, Sudan, Tanzania, Uganda, Yemen, Zaire	unknown	unknown	77158618-1	http://www.plantsoftheworldonline.org/taxon/urn:lsid:ipni.org:names:77158618-1
Apiaceae	Lilaeopsis	mauritiana	Lilaeopsis mauritiana	G.Petersen & Affolter	Lilaeopsis mauritiana G.Petersen & Affolter	Novon 9: 92 (1999)	Madagascar, Mauritius	Madagascar, Mauritius	unknown	unknown	1006676-1	http://www.plantsoftheworldonline.org/taxon/urn:lsid:ipni.org:names:1006676-1
Apiaceae	Phellolophium	madagascariense	Phellolophium madagascariense	Baker	Phellolophium madagascariense Baker	J. Linn. Soc., Bot. 21: 349 (1884)	Madagascar	Madagascar	unknown	unknown	846559-1	http://www.plantsoftheworldonline.org/taxon/urn:lsid:ipni.org:names:846559-1
Apiaceae	Pimpinella	ebracteata	Pimpinella ebracteata	Baker	Pimpinella ebracteata Baker	J. Linn. Soc., Bot. 20: 152 (1883)	Madagascar	Madagascar	unknown	unknown	846775-1	http://www.plantsoftheworldonline.org/taxon/urn:lsid:ipni.org:names:846775-1
Apiaceae	Pimpinella	tenuicaulis	Pimpinella tenuicaulis	Baker	Pimpinella tenuicaulis Baker	J. Linn. Soc., Bot. 20: 153 (1883)	Madagascar	Madagascar	unknown	unknown	847066-1	http://www.plantsoftheworldonline.org/taxon/urn:lsid:ipni.org:names:847066-1
Apiaceae	Pseudocannaboides	andringitrensis	Pseudocannaboides andringitrensis	(Humbert) B.-E.van Wyk	Pseudocannaboides andringitrensis (Humbert) B.-E.van Wyk	Taxon 48: 742 (1999)	Madagascar	Madagascar	unknown	unknown	1011030-1	http://www.plantsoftheworldonline.org/taxon/urn:lsid:ipni.org:names:1011030-1
Apiaceae	Pseudocarum	laxiflorum	Pseudocarum laxiflorum	(Baker) B.-E.van Wyk	Pseudocarum laxiflorum (Baker) B.-E.van Wyk	Taxon 48: 744 (1999)	Madagascar	Madagascar	unknown	unknown	1011033-1	http://www.plantsoftheworldonline.org/taxon/urn:lsid:ipni.org:names:1011033-1
Apiaceae	Sanicula	elata	Sanicula elata	Buch.-Ham. ex D.Don	Sanicula elata Buch.-Ham. ex D.Don	Prodr. Fl. Nepal.: 183 (1825)	Bhutan, India, Burundi, Cameroon, China, Comoros, Eritrea, Ethiopia, Gulf of Guinea Is., India, India, Pakistan, Indonesia, Indonesia, East Timor, Indonesia, Malaysia, Kenya, Laos, Lesotho, Madagascar, Malawi, Malaysia, Mozambique, Myanmar, Nepal, Pakistan, Philippines, Rwanda, South Africa, Sudan, Swaziland, Tanzania, Uganda, Vietnam, Yemen, Zaire, Zambia, Zimbabwe	Assam, Borneo, Burundi, Cameroon, Cape Provinces, China South-Central, China Southeast, Comoros, East Himalaya, Eritrea, Ethiopia, Free State, Gulf of Guinea Is., India, Jawa, Kenya, KwaZulu-Natal, Laos, Lesotho, Lesser Sunda Is., Madagascar, Malawi, Malaya, Maluku, Mozambique, Myanmar, Nepal, Northern Provinces, Pakistan, Philippines, Rwanda, Sudan, Sulawesi, Sumatera, Swaziland, Tanzania, Tibet…	unknown	unknown	847828-1	http://www.plantsoftheworldonline.org/taxon/urn:lsid:ipni.org:names:847828-1
Apiaceae	Tana	bojeriana	Tana bojeriana	(Baker) B.-E.van Wyk	Tana bojeriana (Baker) B.-E.van Wyk	Taxon 48: 743 (1999)	Madagascar	Madagascar	unknown	unknown	1011032-1	http://www.plantsoftheworldonline.org/taxon/urn:lsid:ipni.org:names:1011032-1
Apocynaceae	Alafia	alba	Alafia alba	Pichon	Alafia alba Pichon	Notul. Syst. (Paris) 13: 210 (1948 publ. 1949)	Madagascar	Madagascar	unknown	unknown	76416-1	http://www.plantsoftheworldonline.org/taxon/urn:lsid:ipni.org:names:76416-1
Apocynaceae	Alafia	berrieri	Alafia berrieri	Jum.	Alafia berrieri Jum.	Ann. Mus. Colon. Marseille, ser. 2, 5: 346 (1907)	Madagascar	Madagascar	unknown	unknown	77176653-1	http://www.plantsoftheworldonline.org/taxon/urn:lsid:ipni.org:names:77176653-1
Apocynaceae	Alafia	calophylla	Alafia calophylla	Pichon	Alafia calophylla Pichon	Notul. Syst. (Paris) 13: 211 (1948 publ. 1949)	Madagascar	Madagascar	unknown	unknown	76421-1	http://www.plantsoftheworldonline.org/taxon/urn:lsid:ipni.org:names:76421-1
Apocynaceae	Alafia	fuscata	Alafia fuscata	Pichon	Alafia fuscata Pichon	Notul. Syst. (Paris) 13: 210 (1948 publ. 1949)	Madagascar	Madagascar	unknown	unknown	76427-1	http://www.plantsoftheworldonline.org/taxon/urn:lsid:ipni.org:names:76427-1
Apocynaceae	Alafia	insularis	Alafia insularis	Pichon	Alafia insularis Pichon	Bull. Jard. Bot. Etat Bruxelles 24: 149 (1954)	Madagascar	Madagascar	unknown	unknown	76431-1	http://www.plantsoftheworldonline.org/taxon/urn:lsid:ipni.org:names:76431-1
Apocynaceae	Alafia	intermedia	Alafia intermedia	Pichon	Alafia intermedia Pichon	Notul. Syst. (Paris) 13: 210 (1948 publ. 1949)	Madagascar	Madagascar	unknown	unknown	76432-1	http://www.plantsoftheworldonline.org/taxon/urn:lsid:ipni.org:names:76432-1
Apocynaceae	Alafia	nigrescens	Alafia nigrescens	Pichon	Alafia nigrescens Pichon	Bull. Jard. Bot. Etat Bruxelles 24: 148 (1954)	Madagascar	Madagascar	unknown	unknown	76447-1	http://www.plantsoftheworldonline.org/taxon/urn:lsid:ipni.org:names:76447-1
Apocynaceae	Alafia	pauciflora	Alafia pauciflora	Radlk.	Alafia pauciflora Radlk.	Abh. Naturwiss. Vereine Bremen 8: 403 (1883)	Madagascar	Madagascar	unknown	unknown	76451-1	http://www.plantsoftheworldonline.org/taxon/urn:lsid:ipni.org:names:76451-1
Apocynaceae	Alafia	perrieri	Alafia perrieri	Jum.	Alafia perrieri Jum.	Ann. Mus. Colon. Marseille, ser. 2, 5: 346 (1907)	Madagascar	Madagascar	unknown	unknown	76452-1	http://www.plantsoftheworldonline.org/taxon/urn:lsid:ipni.org:names:76452-1
Apocynaceae	Alafia	thouarsii	Alafia thouarsii	Roem. & Schult.	Alafia thouarsii Roem. & Schult.	Syst. Veg. ed. 15[bis]. 4: 436 (1819)	Madagascar	Madagascar	unknown	unknown	76459-1	http://www.plantsoftheworldonline.org/taxon/urn:lsid:ipni.org:names:76459-1
Apocynaceae	Alafia	vallium	Alafia vallium	Pichon	Alafia vallium Pichon	Bull. Jard. Bot. Etat Bruxelles 24: 201 (1954)	Madagascar	Madagascar	unknown	unknown	76461-1	http://www.plantsoftheworldonline.org/taxon/urn:lsid:ipni.org:names:76461-1
Apocynaceae	Ancylobothrys	petersiana	Ancylobothrys petersiana	(Klotzsch) Pierre	Ancylobothrys petersiana (Klotzsch) Pierre	Bull. Mens. Soc. Linn. Paris, n.s., 1: 91 (1898)	Burundi, Chad, Comoros, Kenya, Madagascar, Malawi, Mozambique, Somalia, South Africa, Tanzania, Zaire, Zimbabwe	Burundi, Chad, Comoros, Kenya, KwaZulu-Natal, Madagascar, Malawi, Mozambique, Northern Provinces, Somalia, Tanzania, Zaire, Zimbabwe	Mauritius	Mauritius	76971-1	http://www.plantsoftheworldonline.org/taxon/urn:lsid:ipni.org:names:76971-1
Apocynaceae	Baroniella	acuminata	Baroniella acuminata	(Choux) Bullock	Baroniella acuminata (Choux) Bullock	Kew Bull. 10: 283 (1955)	Madagascar	Madagascar	unknown	unknown	94853-1	http://www.plantsoftheworldonline.org/taxon/urn:lsid:ipni.org:names:94853-1
Apocynaceae	Baroniella	camptocarpoides	Baroniella camptocarpoides	Costantin & Gallaud	Baroniella camptocarpoides Costantin & Gallaud	Ann. Sci. Nat., Bot., ser. 9, 6: 354 (1907)	Madagascar	Madagascar	unknown	unknown	94854-1	http://www.plantsoftheworldonline.org/taxon/urn:lsid:ipni.org:names:94854-1
Apocynaceae	Baroniella	capillacea	Baroniella capillacea	Klack.	Baroniella capillacea Klack.	Candollea 52: 406 (1997)	Madagascar	Madagascar	unknown	unknown	998055-1	http://www.plantsoftheworldonline.org/taxon/urn:lsid:ipni.org:names:998055-1
Apocynaceae	Baroniella	collaris	Baroniella collaris	Klack.	Baroniella collaris Klack.	Candollea 57: 68 (2002)	Madagascar	Madagascar	unknown	unknown	20008242-1	http://www.plantsoftheworldonline.org/taxon/urn:lsid:ipni.org:names:20008242-1
Apocynaceae	Baroniella	effusa	Baroniella effusa	Klack.	Baroniella effusa Klack.	Willdenowia 49: 210 (2019)	Madagascar	Madagascar	unknown	unknown	77202549-1	http://www.plantsoftheworldonline.org/taxon/urn:lsid:ipni.org:names:77202549-1
Apocynaceae	Baroniella	ensifolia	Baroniella ensifolia	Klack.	Baroniella ensifolia Klack.	Candollea 52: 395 (1997)	Madagascar	Madagascar	unknown	unknown	998053-1	http://www.plantsoftheworldonline.org/taxon/urn:lsid:ipni.org:names:998053-1
Apocynaceae	Baroniella	linearifolia	Baroniella linearifolia	Klack.	Baroniella linearifolia Klack.	Candollea 62: 232 (2007)	Madagascar	Madagascar	unknown	unknown	77087846-1	http://www.plantsoftheworldonline.org/taxon/urn:lsid:ipni.org:names:77087846-1
Apocynaceae	Baroniella	linearis	Baroniella linearis	(Choux) Bullock	Baroniella linearis (Choux) Bullock	Kew Bull. 10: 283 (1955)	Madagascar	Madagascar	unknown	unknown	94855-1	http://www.plantsoftheworldonline.org/taxon/urn:lsid:ipni.org:names:94855-1
Apocynaceae	Baroniella	longicornis	Baroniella longicornis	Klack.	Baroniella longicornis Klack.	Candollea 52: 397 (1997)	Madagascar	Madagascar	unknown	unknown	998054-1	http://www.plantsoftheworldonline.org/taxon/urn:lsid:ipni.org:names:998054-1
Apocynaceae	Baroniella	multiflora	Baroniella multiflora	(Choux) Bullock	Baroniella multiflora (Choux) Bullock	Kew Bull. 10: 283 (1955)	Madagascar	Madagascar	unknown	unknown	94856-1	http://www.plantsoftheworldonline.org/taxon/urn:lsid:ipni.org:names:94856-1
Apocynaceae	Calyptranthera	baronii	Calyptranthera baronii	Klack.	Calyptranthera baronii Klack.	Adansonia, ser. 3, 19: 32 (1997)	Madagascar	Madagascar	unknown	unknown	995849-1	http://www.plantsoftheworldonline.org/taxon/urn:lsid:ipni.org:names:995849-1
Apocynaceae	Calyptranthera	brevicaudata	Calyptranthera brevicaudata	Klack.	Calyptranthera brevicaudata Klack.	Adansonia, ser. 3, 19: 33 (1997)	Madagascar	Madagascar	unknown	unknown	995850-1	http://www.plantsoftheworldonline.org/taxon/urn:lsid:ipni.org:names:995850-1
Apocynaceae	Calyptranthera	caudiclava	Calyptranthera caudiclava	(Choux) Klack.	Calyptranthera caudiclava (Choux) Klack.	Novon 6: 27 (1996)	Madagascar	Madagascar	unknown	unknown	988403-1	http://www.plantsoftheworldonline.org/taxon/urn:lsid:ipni.org:names:988403-1
Apocynaceae	Calyptranthera	filifera	Calyptranthera filifera	Klack.	Calyptranthera filifera Klack.	Adansonia, ser. 3, 29: 118 (2007)	Madagascar	Madagascar	unknown	unknown	77080950-1	http://www.plantsoftheworldonline.org/taxon/urn:lsid:ipni.org:names:77080950-1
Apocynaceae	Calyptranthera	gautieri	Calyptranthera gautieri	Klack.	Calyptranthera gautieri Klack.	Candollea 53: 396 (1998)	Madagascar	Madagascar	unknown	unknown	1004633-1	http://www.plantsoftheworldonline.org/taxon/urn:lsid:ipni.org:names:1004633-1
Apocynaceae	Calyptranthera	grandiflora	Calyptranthera grandiflora	Klack.	Calyptranthera grandiflora Klack.	Adansonia, ser. 3, 19: 30 (1997)	Madagascar	Madagascar	unknown	unknown	995833-1	http://www.plantsoftheworldonline.org/taxon/urn:lsid:ipni.org:names:995833-1
Apocynaceae	Calyptranthera	pubipetala	Calyptranthera pubipetala	Klack.	Calyptranthera pubipetala Klack.	Adansonia, ser. 3, 19: 36 (1997)	Madagascar	Madagascar	unknown	unknown	995851-1	http://www.plantsoftheworldonline.org/taxon/urn:lsid:ipni.org:names:995851-1
Apocynaceae	Calyptranthera	punctulata	Calyptranthera punctulata	Klack.	Calyptranthera punctulata Klack.	Willdenowia 49: 212 (2019)	Madagascar	Madagascar	unknown	unknown	77202552-1	http://www.plantsoftheworldonline.org/taxon/urn:lsid:ipni.org:names:77202552-1
Apocynaceae	Calyptranthera	rosea	Calyptranthera rosea	Klack.	Calyptranthera rosea Klack.	Willdenowia 49: 215 (2019)	Madagascar	Madagascar	unknown	unknown	77202554-1	http://www.plantsoftheworldonline.org/taxon/urn:lsid:ipni.org:names:77202554-1
Apocynaceae	Calyptranthera	schatziana	Calyptranthera schatziana	Klack.	Calyptranthera schatziana Klack.	Adansonia, ser. 3, 22: 34 (2000)	Madagascar	Madagascar	unknown	unknown	1015338-1	http://www.plantsoftheworldonline.org/taxon/urn:lsid:ipni.org:names:1015338-1
Apocynaceae	Calyptranthera	sulphurea	Calyptranthera sulphurea	Klack.	Calyptranthera sulphurea Klack.	Adansonia, ser. 3, 29: 116 (2007)	Madagascar	Madagascar	unknown	unknown	77080949-1	http://www.plantsoftheworldonline.org/taxon/urn:lsid:ipni.org:names:77080949-1
Apocynaceae	Calyptranthera	villosa	Calyptranthera villosa	Klack.	Calyptranthera villosa Klack.	Adansonia, ser. 3, 29: 114 (2007)	Madagascar	Madagascar	unknown	unknown	77080948-1	http://www.plantsoftheworldonline.org/taxon/urn:lsid:ipni.org:names:77080948-1
Apocynaceae	Calyptranthera	viridiflava	Calyptranthera viridiflava	Ammann, L.Gaut. & Klack.	Calyptranthera viridiflava Ammann, L.Gaut. & Klack.	Candollea 66: 282 (2011)	Madagascar	Madagascar	unknown	unknown	77117083-1	http://www.plantsoftheworldonline.org/taxon/urn:lsid:ipni.org:names:77117083-1
Apocynaceae	Camptocarpus	acuminatus	Camptocarpus acuminatus	(Choux) Venter	Camptocarpus acuminatus (Choux) Venter	Taxon 46: 712 (1997)	Madagascar	Madagascar	unknown	unknown	998073-1	http://www.plantsoftheworldonline.org/taxon/urn:lsid:ipni.org:names:998073-1
Apocynaceae	Camptocarpus	cornutus	Camptocarpus cornutus	Klack.	Camptocarpus cornutus Klack.	Bot. Jahrb. Syst. 120: 80 (1998)	Madagascar	Madagascar	unknown	unknown	1000710-1	http://www.plantsoftheworldonline.org/taxon/urn:lsid:ipni.org:names:1000710-1
Apocynaceae	Camptocarpus	crassifolius	Camptocarpus crassifolius	Decne.	Camptocarpus crassifolius Decne.	A.P.de Candolle, Prodr. 8: 494 (1844)	Madagascar	Madagascar	unknown	unknown	95187-1	http://www.plantsoftheworldonline.org/taxon/urn:lsid:ipni.org:names:95187-1
Apocynaceae	Camptocarpus	decaryi	Camptocarpus decaryi	(Choux) Venter	Camptocarpus decaryi (Choux) Venter	Taxon 46: 712 (1997)	Madagascar	Madagascar	unknown	unknown	998074-1	http://www.plantsoftheworldonline.org/taxon/urn:lsid:ipni.org:names:998074-1
Apocynaceae	Camptocarpus	lanceolatus	Camptocarpus lanceolatus	Klack.	Camptocarpus lanceolatus Klack.	Bot. Jahrb. Syst. 120: 75 (1998)	Madagascar	Madagascar	unknown	unknown	1000709-1	http://www.plantsoftheworldonline.org/taxon/urn:lsid:ipni.org:names:1000709-1
Apocynaceae	Camptocarpus	linearis	Camptocarpus linearis	Decne.	Camptocarpus linearis Decne.	A.P.de Candolle, Prodr. 8: 494 (1844)	Madagascar	Madagascar	unknown	unknown	95188-1	http://www.plantsoftheworldonline.org/taxon/urn:lsid:ipni.org:names:95188-1
Apocynaceae	Camptocarpus	mauritianus	Camptocarpus mauritianus	(Lam.) Decne.	Camptocarpus mauritianus (Lam.) Decne.	A.P.de Candolle, Prodr. 8: 493 (1844)	Comoros, Madagascar, Reunion	Comoros, Madagascar, Reunion	unknown	unknown	95190-1	http://www.plantsoftheworldonline.org/taxon/urn:lsid:ipni.org:names:95190-1
Apocynaceae	Camptocarpus	semihastatus	Camptocarpus semihastatus	(Decne.) Klack.	Camptocarpus semihastatus (Decne.) Klack.	Bot. Jahrb. Syst. 120: 72 (1998)	Madagascar	Madagascar	unknown	unknown	1000708-1	http://www.plantsoftheworldonline.org/taxon/urn:lsid:ipni.org:names:1000708-1
Apocynaceae	Carissa	boiviniana	Carissa boiviniana	(Baill.) Leeuwenb.	Carissa boiviniana (Baill.) Leeuwenb.	Wageningen Univ. Pap. 2001(1): 17 (2001)	Madagascar	Madagascar	unknown	unknown	20001967-1	http://www.plantsoftheworldonline.org/taxon/urn:lsid:ipni.org:names:20001967-1
Apocynaceae	Carissa	pichoniana	Carissa pichoniana	Leeuwenb.	Carissa pichoniana Leeuwenb.	Wageningen Agric. Univ. Pap. 97(2): 101 (1997)	Madagascar	Madagascar	unknown	unknown	997257-1	http://www.plantsoftheworldonline.org/taxon/urn:lsid:ipni.org:names:997257-1
Apocynaceae	Carissa	spinarum	Carissa spinarum	L.	Carissa spinarum L.	Mant. Pl. 2: 559 (1771)	Aldabra, Andaman Is., Angola, Australia, Bangladesh, Benin, Bhutan, India, Botswana, Burkina Faso, Burundi, Cambodia, Cameroon, Cape Verde, Central African Republic, Chad, China, Comoros, Cote d'Ivoire, Djibouti, Egypt, Eritrea, Ethiopia, Ghana, Guinea, Guinea-Bissau, India, India, Pakistan, Indonesia, Papua New Guinea, Kenya, Laos, Madagascar, Malawi, Mali, Mauritius, Mozambique, Myanmar, Namibi…	Aldabra, Andaman Is., Angola, Bangladesh, Benin, Botswana, Burkina, Burundi, Cambodia, Cameroon, Cape Verde, Caprivi Strip, Central African Repu, Chad, China South-Central, Comoros, Congo, Djibouti, East Himalaya, Egypt, Eritrea, Ethiopia, Ghana, Guinea, Guinea-Bissau, India, Ivory Coast, Kenya, Laos, Madagascar, Malawi, Mali, Mauritius, Mozambique, Myanmar, Namibia, Nepal, New Caledonia, New Gui…	unknown	unknown	77756-1	http://www.plantsoftheworldonline.org/taxon/urn:lsid:ipni.org:names:77756-1
Apocynaceae	Catharanthus	coriaceus	Catharanthus coriaceus	Markgr.	Catharanthus coriaceus Markgr.	Adansonia, n.s., 10: 23 (1970)	Madagascar	Madagascar	unknown	unknown	77875-1	http://www.plantsoftheworldonline.org/taxon/urn:lsid:ipni.org:names:77875-1
Apocynaceae	Catharanthus	lanceus	Catharanthus lanceus	(Bojer ex A.DC.) Pichon	Catharanthus lanceus (Bojer ex A.DC.) Pichon	Mem. Mus. Natl. Hist. Nat. 27: 237 (1948)	Madagascar	Madagascar	unknown	unknown	77876-1	http://www.plantsoftheworldonline.org/taxon/urn:lsid:ipni.org:names:77876-1
Apocynaceae	Catharanthus	longifolius	Catharanthus longifolius	(Pichon) Pichon	Catharanthus longifolius (Pichon) Pichon	Mem. Mus. Natl. Hist. Nat. 27: 238 (1948)	Madagascar	Madagascar	unknown	unknown	77877-1	http://www.plantsoftheworldonline.org/taxon/urn:lsid:ipni.org:names:77877-1
Apocynaceae	Catharanthus	makayensis	Catharanthus makayensis	L.Allorge, Phillipson & Razakamal.	Catharanthus makayensis L.Allorge, Phillipson & Razakamal.	Candollea 70: 65 (2015)	Madagascar	Madagascar	unknown	unknown	77153515-1	http://www.plantsoftheworldonline.org/taxon/urn:lsid:ipni.org:names:77153515-1
Apocynaceae	Catharanthus	ovalis	Catharanthus ovalis	Markgr.	Catharanthus ovalis Markgr.	Adansonia, n.s., 10: 24 (1970)	Madagascar	Madagascar	unknown	unknown	77878-1	http://www.plantsoftheworldonline.org/taxon/urn:lsid:ipni.org:names:77878-1
Apocynaceae	Catharanthus	roseus	Catharanthus roseus	(L.) G.Don	Catharanthus roseus (L.) G.Don	Gen. Hist. 4: 95 (1837)	Madagascar	Madagascar	Aldabra, Andaman Is., Angola, Argentina, Aruba, Ascension, Australia, Bahamas, Bangladesh, Belize, Benin, Bhutan, India, Burkina Faso, Cambodia, Cameroon, Caroline Is., Cayman Is., Central American Pac, Chad, Chagos Archipelago, China, Christmas I., Comoros, Cook Is., Costa Rica, Cote d'Ivoire, Cuba, Cyprus, Djibouti, Dominican Republic, Easter Is., El Salvador, Eritrea, Ethiopia, Fiji, French Gu…	Alabama, Aldabra, Andaman Is., Angola, Argentina Northeast, Aruba, Ascension, Assam, Bahamas, Bangladesh, Belize, Benin, Borneo, Burkina, California, Cambodia, Cameroon, Canary Is., Cape Provinces, Caroline Is., Cayman Is., Central American Pac, Chad, Chagos Archipelago, China South-Central, China Southeast, Christmas I., Comoros, Cook Is., Costa Rica, Cuba, Cyprus, Djibouti, Dominican Republic, …	77880-1	http://www.plantsoftheworldonline.org/taxon/urn:lsid:ipni.org:names:77880-1
Apocynaceae	Catharanthus	scitulus	Catharanthus scitulus	(Pichon) Pichon	Catharanthus scitulus (Pichon) Pichon	Mem. Mus. Natl. Hist. Nat. 27: 238 (1948)	Madagascar	Madagascar	unknown	unknown	77881-1	http://www.plantsoftheworldonline.org/taxon/urn:lsid:ipni.org:names:77881-1
Apocynaceae	Catharanthus	trichophyllus	Catharanthus trichophyllus	(Baker) Pichon	Catharanthus trichophyllus (Baker) Pichon	Mem. Mus. Natl. Hist. Nat. 27: 238 (1948)	Madagascar	Madagascar	unknown	unknown	77882-1	http://www.plantsoftheworldonline.org/taxon/urn:lsid:ipni.org:names:77882-1
Apocynaceae	Cerbera	manghas	Cerbera manghas	L.	Cerbera manghas L.	Sp. Pl.: 208 (1753)	Andaman Is., Australia, Bangladesh, Cambodia, Caroline Is., China, Christmas I., Comoros, Fiji, Gilbert Is., India, Indonesia, Indonesia, East Timor, Indonesia, Malaysia, Indonesia, Papua New Guinea, Laos, Madagascar, Malaysia, Marquesas, Marshall Is., Mauritius, Myanmar, Nansei-shoto, Nauru, New Caledonia, Nicobar Is., Papua New Guinea, Papua New Guinea, Solomon Islands, Philippines, Pitcairn Is…	Andaman Is., Bangladesh, Bismarck Archipelago, Borneo, Cambodia, Caroline Is., China Southeast, Christmas I., Comoros, Fiji, Gilbert Is., Hainan, India, Jawa, Laos, Lesser Sunda Is., Madagascar, Malaya, Maluku, Marquesas, Marshall Is., Mauritius, Myanmar, Nansei-shoto, Nauru, New Caledonia, New Guinea, Nicobar Is., Northern Territory, Philippines, Pitcairn Is., Queensland, Samoa, Santa Cruz Is., …	Chagos Archipelago	Chagos Archipelago	77906-1	http://www.plantsoftheworldonline.org/taxon/urn:lsid:ipni.org:names:77906-1
Apocynaceae	Ceropegia	albisepta	Ceropegia albisepta	Jum. & H.Perrier	Ceropegia albisepta Jum. & H.Perrier	Ann. Mus. Colon. Marseille, ser. 2, 6: 227 (1908)	Kenya, Madagascar, Uganda, Zaire	Kenya, Madagascar, Uganda, Zaire	unknown	unknown	95437-1	http://www.plantsoftheworldonline.org/taxon/urn:lsid:ipni.org:names:95437-1
Apocynaceae	Ceropegia	ambovombensis	Ceropegia ambovombensis	Rauh & Gerold	Ceropegia ambovombensis Rauh & Gerold	Succulentes, n.s., 20(2): 3 (1997)	Madagascar	Madagascar	unknown	unknown	995302-1	http://www.plantsoftheworldonline.org/taxon/urn:lsid:ipni.org:names:995302-1
Apocynaceae	Ceropegia	ampliata	Ceropegia ampliata	E.Mey.	Ceropegia ampliata E.Mey.	Comm. Pl. Afr. Austr.: 194 (1838)	Botswana, Kenya, Madagascar, Mozambique, South Africa, Swaziland, Tanzania	Botswana, Cape Provinces, Kenya, KwaZulu-Natal, Madagascar, Mozambique, Northern Provinces, Swaziland, Tanzania	unknown	unknown	95438-1	http://www.plantsoftheworldonline.org/taxon/urn:lsid:ipni.org:names:95438-1
Apocynaceae	Ceropegia	armandii	Ceropegia armandii	Rauh	Ceropegia armandii Rauh	Adansonia, n.s., 4: 419 (1964)	Madagascar	Madagascar	unknown	unknown	95455-1	http://www.plantsoftheworldonline.org/taxon/urn:lsid:ipni.org:names:95455-1
Apocynaceae	Ceropegia	bosseri	Ceropegia bosseri	Rauh & Buchloh	Ceropegia bosseri Rauh & Buchloh	Kakteen And. Sukk. 16: 226 (1965)	Madagascar	Madagascar	unknown	unknown	95481-1	http://www.plantsoftheworldonline.org/taxon/urn:lsid:ipni.org:names:95481-1
Apocynaceae	Ceropegia	dimorpha	Ceropegia dimorpha	Humbert	Ceropegia dimorpha Humbert	Bull. Mus. Natl. Hist. Nat., ser. 2, 29: 504 (1958)	Madagascar	Madagascar	unknown	unknown	95553-1	http://www.plantsoftheworldonline.org/taxon/urn:lsid:ipni.org:names:95553-1
Apocynaceae	Ceropegia	gikyi	Ceropegia gikyi	Rauh & Gerold	Ceropegia gikyi Rauh & Gerold	Succulentes, n.s., 21(3): 3 (1998)	Madagascar	Madagascar	unknown	unknown	1002555-1	http://www.plantsoftheworldonline.org/taxon/urn:lsid:ipni.org:names:1002555-1
Apocynaceae	Ceropegia	hermannii	Ceropegia hermannii	Rauh & Teissier	Ceropegia hermannii Rauh & Teissier	Succulentes (France) 4: 22 (1996)	Madagascar	Madagascar	unknown	unknown	991817-1	http://www.plantsoftheworldonline.org/taxon/urn:lsid:ipni.org:names:991817-1
Apocynaceae	Ceropegia	hofstaetteri	Ceropegia hofstaetteri	Rauh	Ceropegia hofstaetteri Rauh	Trop. Subtrop. Pflanzenwelt 85: 17 (1993)	Madagascar	Madagascar	unknown	unknown	974399-1	http://www.plantsoftheworldonline.org/taxon/urn:lsid:ipni.org:names:974399-1
Apocynaceae	Ceropegia	humbertii	Ceropegia humbertii	H.Huber	Ceropegia humbertii H.Huber	Mitt. Bot. Staatssamml. Munchen 12: 72 (1955)	Comoros, Madagascar	Comoros, Madagascar	unknown	unknown	95616-1	http://www.plantsoftheworldonline.org/taxon/urn:lsid:ipni.org:names:95616-1
Apocynaceae	Ceropegia	leroyi	Ceropegia leroyi	Rauh & Marn.-Lap.	Ceropegia leroyi Rauh & Marn.-Lap.	Kakteen And. Sukk. 15: 178 (1964)	Madagascar	Madagascar	unknown	unknown	95643-1	http://www.plantsoftheworldonline.org/taxon/urn:lsid:ipni.org:names:95643-1
Apocynaceae	Ceropegia	madagascariensis	Ceropegia madagascariensis	Decne.	Ceropegia madagascariensis Decne.	A.P.de Candolle, Prodr. 8: 642 (1844)	Madagascar	Madagascar	unknown	unknown	95659-1	http://www.plantsoftheworldonline.org/taxon/urn:lsid:ipni.org:names:95659-1
Apocynaceae	Ceropegia	petignatii	Ceropegia petignatii	Rauh	Ceropegia petignatii Rauh	Trop. Subtrop. Pflanzenwelt 85: 9 (1993)	Madagascar	Madagascar	unknown	unknown	974398-1	http://www.plantsoftheworldonline.org/taxon/urn:lsid:ipni.org:names:974398-1
Apocynaceae	Ceropegia	racemosa	Ceropegia racemosa	N.E.Br.	Ceropegia racemosa N.E.Br.	Bull. Misc. Inform. Kew 1895: 262 (1895)	Angola, Benin, Burkina Faso, Burundi, Cameroon, Central African Republic, Chad, Cote d'Ivoire, Eritrea, Ethiopia, Ghana, Guinea, Guinea-Bissau, Kenya, Madagascar, Malawi, Mali, Mozambique, Namibia, Nigeria, Senegal, Socotra, Somalia, South Africa, Sudan, Swaziland, Tanzania, Uganda, Zaire, Zambia, Zimbabwe	Angola, Benin, Burkina, Burundi, Cameroon, Central African Repu, Chad, Eritrea, Ethiopia, Ghana, Guinea, Guinea-Bissau, Ivory Coast, Kenya, KwaZulu-Natal, Madagascar, Malawi, Mali, Mozambique, Namibia, Nigeria, Northern Provinces, Senegal, Socotra, Somalia, Sudan, Swaziland, Tanzania, Uganda, Zambia, Zaire, Zimbabwe	unknown	unknown	95737-1	http://www.plantsoftheworldonline.org/taxon/urn:lsid:ipni.org:names:95737-1
Apocynaceae	Ceropegia	robivelonae	Ceropegia robivelonae	Rauh & Gerold	Ceropegia robivelonae Rauh & Gerold	Succulentes, n.s., 21(4): 3 (1998)	Madagascar	Madagascar	unknown	unknown	1004169-1	http://www.plantsoftheworldonline.org/taxon/urn:lsid:ipni.org:names:1004169-1
Apocynaceae	Ceropegia	saxatilis	Ceropegia saxatilis	Jum. & H.Perrier	Ceropegia saxatilis Jum. & H.Perrier	Ann. Mus. Colon. Marseille, ser. 2, 6: 223 (1908)	Madagascar	Madagascar	unknown	unknown	95763-1	http://www.plantsoftheworldonline.org/taxon/urn:lsid:ipni.org:names:95763-1
Apocynaceae	Ceropegia	scabra	Ceropegia scabra	Jum. & H.Perrier	Ceropegia scabra Jum. & H.Perrier	Ann. Mus. Colon. Marseille, ser. 2, 6: 220 (1908)	Madagascar	Madagascar	unknown	unknown	95764-1	http://www.plantsoftheworldonline.org/taxon/urn:lsid:ipni.org:names:95764-1
Apocynaceae	Ceropegia	simoneae	Ceropegia simoneae	Rauh	Ceropegia simoneae Rauh	Trop. Subtrop. Pflanzenwelt 85: 20 (1993)	Madagascar	Madagascar	unknown	unknown	974400-1	http://www.plantsoftheworldonline.org/taxon/urn:lsid:ipni.org:names:974400-1
Apocynaceae	Ceropegia	striata	Ceropegia striata	Meve & Masinde	Ceropegia striata Meve & Masinde	Novon 8: 38 (1998)	Madagascar	Madagascar	unknown	unknown	1001399-1	http://www.plantsoftheworldonline.org/taxon/urn:lsid:ipni.org:names:1001399-1
Apocynaceae	Craspidospermum	verticillatum	Craspidospermum verticillatum	Bojer ex Decne.	Craspidospermum verticillatum Bojer ex Decne.	A.P.de Candolle, Prodr. 8: 323 (1844)	Madagascar	Madagascar	unknown	unknown	78180-1	http://www.plantsoftheworldonline.org/taxon/urn:lsid:ipni.org:names:78180-1
Apocynaceae	Cryptostegia	grandiflora	Cryptostegia grandiflora	Roxb. ex R.Br.	Cryptostegia grandiflora Roxb. ex R.Br.	Bot. Reg. 5: t. 435 (1819)	Madagascar	Madagascar	Aruba, Australia, Bahamas, Bangladesh, Botswana, Brazil, Burkina Faso, Cayman Is., Colombia, Comoros, Cuba, Dominican Republic, Ethiopia, Gambia, Guinea, Haiti, Honduras, India, Jamaica, Leeward Is., Mali, Marianas, Marshall Is., Mauritius, Mexico, Mozambique, Netherlands Antilles, New Caledonia, Puerto Rico, Reunion, Senegal, Trinidad-Tobago, United States, Venezuelan Antilles, Windward Is., Zim…	Aruba, Assam, Bahamas, Bangladesh, Botswana, Brazil North, Brazil Northeast, Brazil West-Central, Burkina, Cayman Is., Colombia, Comoros, Cuba, Dominican Republic, Ethiopia, Florida, Gambia, Guinea, Haiti, Hawaii, Honduras, India, Jamaica, Leeward Is., Mali, Marianas, Marshall Is., Mauritius, Mexico Northwest, Mexico Southeast, Mexico Southwest, Mozambique, Netherlands Antilles, New Caledonia, No…	95962-1	http://www.plantsoftheworldonline.org/taxon/urn:lsid:ipni.org:names:95962-1
Apocynaceae	Cryptostegia	madagascariensis	Cryptostegia madagascariensis	Bojer ex Decne.	Cryptostegia madagascariensis Bojer ex Decne.	A.P.de Candolle, Prodr. 8: 492 (1844)	Madagascar	Madagascar	Australia, Brazil, Caroline Is., Colombia, Costa Rica, Dominican Republic, El Salvador, Haiti, Honduras, India, Jamaica, Kenya, Leeward Is., Malawi, Mexico, Mozambique, Nicaragua, Panama, Puerto Rico, Republic of Congo, Seychelles, Tanzania, Trinidad-Tobago, United States, Venezuela, Venezuelan Antilles, Windward Is., Zimbabwe	Brazil Northeast, Caroline Is., Colombia, Congo, Costa Rica, Dominican Republic, El Salvador, Florida, Haiti, Hawaii, Honduras, India, Jamaica, Kenya, Leeward Is., Malawi, Mexico Southeast, Mozambique, Nicaragua, Northern Territory, Panama, Puerto Rico, Queensland, Seychelles, Tanzania, Trinidad-Tobago, Venezuela, Venezuelan Antilles, Western Australia, Windward Is., Zimbabwe	95963-1	http://www.plantsoftheworldonline.org/taxon/urn:lsid:ipni.org:names:95963-1
Apocynaceae	Cynanchum	absconditum	Cynanchum absconditum	Liede	Cynanchum absconditum Liede	Bull. Mus. Natl. Hist. Nat., B, Adansonia 14: 430 (1992 publ. 1993)	Madagascar	Madagascar	unknown	unknown	972836-1	http://www.plantsoftheworldonline.org/taxon/urn:lsid:ipni.org:names:972836-1
Apocynaceae	Cynanchum	aculeatum	Cynanchum aculeatum	(Desc.) Liede & Meve	Cynanchum aculeatum (Desc.) Liede & Meve	Novon 6: 59 (1996)	Madagascar	Madagascar	unknown	unknown	988424-1	http://www.plantsoftheworldonline.org/taxon/urn:lsid:ipni.org:names:988424-1
Apocynaceae	Cynanchum	ambovombense	Cynanchum ambovombense	(Liede) Liede & Meve	Cynanchum ambovombense (Liede) Liede & Meve	Adansonia, ser. 3, 23: 350 (2001)	Madagascar	Madagascar	unknown	unknown	20003338-1	http://www.plantsoftheworldonline.org/taxon/urn:lsid:ipni.org:names:20003338-1
Apocynaceae	Cynanchum	ampanihense	Cynanchum ampanihense	Jum. & H.Perrier	Cynanchum ampanihense Jum. & H.Perrier	Compt. Rend. Hebd. Seances Acad. Sci. 152: 1016 (1911)	Madagascar	Madagascar	unknown	unknown	96010-1	http://www.plantsoftheworldonline.org/taxon/urn:lsid:ipni.org:names:96010-1
Apocynaceae	Cynanchum	analamazaotrense	Cynanchum analamazaotrense	Choux	Cynanchum analamazaotrense Choux	Ann. Mus. Colon. Marseille, ser. 4, 5(2): 52 (1927 publ. 1928)	Madagascar	Madagascar	unknown	unknown	96013-1	http://www.plantsoftheworldonline.org/taxon/urn:lsid:ipni.org:names:96013-1
Apocynaceae	Cynanchum	andringitrense	Cynanchum andringitrense	Choux	Cynanchum andringitrense Choux	Ann. Mus. Colon. Marseille, ser. 4, 1(2): 11, 21 (1923)	Madagascar	Madagascar	unknown	unknown	96014-1	http://www.plantsoftheworldonline.org/taxon/urn:lsid:ipni.org:names:96014-1
Apocynaceae	Cynanchum	angavokeliense	Cynanchum angavokeliense	Choux	Cynanchum angavokeliense Choux	Ann. Mus. Colon. Marseille, ser. 4, 5(2): 31 (1927 publ. 1928)	Madagascar	Madagascar	unknown	unknown	96017-1	http://www.plantsoftheworldonline.org/taxon/urn:lsid:ipni.org:names:96017-1
Apocynaceae	Cynanchum	ansamalense	Cynanchum ansamalense	Liede	Cynanchum ansamalense Liede	Bull. Mus. Natl. Hist. Nat., B, Adansonia 18: 112 (1996)	Madagascar	Madagascar	unknown	unknown	990090-1	http://www.plantsoftheworldonline.org/taxon/urn:lsid:ipni.org:names:990090-1
Apocynaceae	Cynanchum	antsiranense	Cynanchum antsiranense	(Meve & Liede) Liede & Meve	Cynanchum antsiranense (Meve & Liede) Liede & Meve	Adansonia, ser. 3, 23: 350 (2001)	Madagascar	Madagascar	unknown	unknown	20003339-1	http://www.plantsoftheworldonline.org/taxon/urn:lsid:ipni.org:names:20003339-1
Apocynaceae	Cynanchum	appendiculatopsis	Cynanchum appendiculatopsis	Liede	Cynanchum appendiculatopsis Liede	Bull. Mus. Natl. Hist. Nat., B, Adansonia 18: 114 (1996)	Madagascar	Madagascar	unknown	unknown	990091-1	http://www.plantsoftheworldonline.org/taxon/urn:lsid:ipni.org:names:990091-1
Apocynaceae	Cynanchum	appendiculatum	Cynanchum appendiculatum	Choux	Cynanchum appendiculatum Choux	Ann. Mus. Colon. Marseille, ser. 4, 1(2): 11, 12 (1923)	Madagascar	Madagascar	unknown	unknown	96028-1	http://www.plantsoftheworldonline.org/taxon/urn:lsid:ipni.org:names:96028-1
Apocynaceae	Cynanchum	arenarium	Cynanchum arenarium	Jum. & H.Perrier	Cynanchum arenarium Jum. & H.Perrier	Ann. Mus. Colon. Marseille, ser. 2, 6: 189 (1908)	Madagascar	Madagascar	unknown	unknown	96030-1	http://www.plantsoftheworldonline.org/taxon/urn:lsid:ipni.org:names:96030-1
Apocynaceae	Cynanchum	baronii	Cynanchum baronii	Choux	Cynanchum baronii Choux	Ann. Mus. Colon. Marseille, ser. 4, 5(2): 50 (1927 publ. 1928)	Madagascar	Madagascar	unknown	unknown	96052-1	http://www.plantsoftheworldonline.org/taxon/urn:lsid:ipni.org:names:96052-1
Apocynaceae	Cynanchum	bisinuatum	Cynanchum bisinuatum	Jum. & H.Perrier	Cynanchum bisinuatum Jum. & H.Perrier	Compt. Rend. Hebd. Seances Acad. Sci. 152: 1016 (1911)	Madagascar	Madagascar	unknown	unknown	96060-1	http://www.plantsoftheworldonline.org/taxon/urn:lsid:ipni.org:names:96060-1
Apocynaceae	Cynanchum	bojerianum	Cynanchum bojerianum	(Decne.) Choux	Cynanchum bojerianum (Decne.) Choux	Cat. Pl. Madagasc., Asclep.: 11 (1931)	Madagascar	Madagascar	unknown	unknown	77176906-1	http://www.plantsoftheworldonline.org/taxon/urn:lsid:ipni.org:names:77176906-1
Apocynaceae	Cynanchum	bosseri	Cynanchum bosseri	Liede	Cynanchum bosseri Liede	Bull. Mus. Natl. Hist. Nat., B, Adansonia 14: 432 (1992 publ. 1993)	Madagascar	Madagascar	unknown	unknown	972837-1	http://www.plantsoftheworldonline.org/taxon/urn:lsid:ipni.org:names:972837-1
Apocynaceae	Cynanchum	chouxii	Cynanchum chouxii	Liede & Meve	Cynanchum chouxii Liede & Meve	Bull. Mus. Natl. Hist. Nat., B, Adansonia 14: 434 (1992 publ. 1993)	Madagascar	Madagascar	unknown	unknown	972838-1	http://www.plantsoftheworldonline.org/taxon/urn:lsid:ipni.org:names:972838-1
Apocynaceae	Cynanchum	compactum	Cynanchum compactum	Choux	Cynanchum compactum Choux	Ann. Mus. Colon. Marseille, ser. 3, 2: 310 (1914)	Madagascar	Madagascar	unknown	unknown	96113-1	http://www.plantsoftheworldonline.org/taxon/urn:lsid:ipni.org:names:96113-1
Apocynaceae	Cynanchum	crassipedicellatum	Cynanchum crassipedicellatum	Meve & Liede	Cynanchum crassipedicellatum Meve & Liede	Novon 4: 276 (1994)	Madagascar	Madagascar	unknown	unknown	979306-1	http://www.plantsoftheworldonline.org/taxon/urn:lsid:ipni.org:names:979306-1
Apocynaceae	Cynanchum	cucullatum	Cynanchum cucullatum	N.E.Br.	Cynanchum cucullatum N.E.Br.	Bull. Misc. Inform. Kew 1897: 272 (1897)	Madagascar	Madagascar	unknown	unknown	96132-1	http://www.plantsoftheworldonline.org/taxon/urn:lsid:ipni.org:names:96132-1
Apocynaceae	Cynanchum	danguyanum	Cynanchum danguyanum	Choux	Cynanchum danguyanum Choux	Ann. Mus. Colon. Marseille, ser. 4, 5(2): 42 (1927 publ. 1928)	Madagascar	Madagascar	unknown	unknown	96137-1	http://www.plantsoftheworldonline.org/taxon/urn:lsid:ipni.org:names:96137-1
Apocynaceae	Cynanchum	decaryi	Cynanchum decaryi	Choux	Cynanchum decaryi Choux	Bull. Mus. Natl. Hist. Nat. 31: 397 (1925)	Madagascar	Madagascar	unknown	unknown	96144-1	http://www.plantsoftheworldonline.org/taxon/urn:lsid:ipni.org:names:96144-1
Apocynaceae	Cynanchum	decorsei	Cynanchum decorsei	(Costantin & Gallaud) Liede & Meve	Cynanchum decorsei (Costantin & Gallaud) Liede & Meve	Adansonia, ser. 3, 23: 350 (2001)	Madagascar	Madagascar	unknown	unknown	20003340-1	http://www.plantsoftheworldonline.org/taxon/urn:lsid:ipni.org:names:20003340-1
Apocynaceae	Cynanchum	descoingsii	Cynanchum descoingsii	Rauh	Cynanchum descoingsii Rauh	Trop. Subtrop. Pflanzenwelt 85: 37 (1993)	Madagascar	Madagascar	unknown	unknown	974403-1	http://www.plantsoftheworldonline.org/taxon/urn:lsid:ipni.org:names:974403-1
Apocynaceae	Cynanchum	elachistemmoides	Cynanchum elachistemmoides	(Liede & Meve) Liede & Meve	Cynanchum elachistemmoides (Liede & Meve) Liede & Meve	Adansonia, ser. 3, 23: 350 (2001)	Madagascar	Madagascar	unknown	unknown	20003341-1	http://www.plantsoftheworldonline.org/taxon/urn:lsid:ipni.org:names:20003341-1
Apocynaceae	Cynanchum	erythranthum	Cynanchum erythranthum	Jum. & H.Perrier	Cynanchum erythranthum Jum. & H.Perrier	Ann. Mus. Colon. Marseille, ser. 2, 6: 190 (1908)	Madagascar	Madagascar	unknown	unknown	96178-1	http://www.plantsoftheworldonline.org/taxon/urn:lsid:ipni.org:names:96178-1
Apocynaceae	Cynanchum	eurychitoides	Cynanchum eurychitoides	(K.Schum.) K.Schum.	Cynanchum eurychitoides (K.Schum.) K.Schum.	H.G.A.Engler &amp; K.A.E.Prantl, Nat. Pflanzenfam. 4(2): 253 (1895)	Madagascar	Madagascar	unknown	unknown	96181-1	http://www.plantsoftheworldonline.org/taxon/urn:lsid:ipni.org:names:96181-1
Apocynaceae	Cynanchum	eurychiton	Cynanchum eurychiton	(Decne.) K.Schum.	Cynanchum eurychiton (Decne.) K.Schum.	H.G.A.Engler &amp; K.A.E.Prantl, Nat. Pflanzenfam. 4(2): 253 (1895)	Madagascar	Madagascar	unknown	unknown	96182-1	http://www.plantsoftheworldonline.org/taxon/urn:lsid:ipni.org:names:96182-1
Apocynaceae	Cynanchum	fimbricoronum	Cynanchum fimbricoronum	P.T.Li	Cynanchum fimbricoronum P.T.Li	J. S. China Agric. Univ. 14(1): 58 (1993)	Madagascar	Madagascar	unknown	unknown	997664-1	http://www.plantsoftheworldonline.org/taxon/urn:lsid:ipni.org:names:997664-1
Apocynaceae	Cynanchum	floriferum	Cynanchum floriferum	Liede & Meve	Cynanchum floriferum Liede & Meve	Adansonia, ser. 3, 23: 350 (2001)	Madagascar	Madagascar	unknown	unknown	20003342-1	http://www.plantsoftheworldonline.org/taxon/urn:lsid:ipni.org:names:20003342-1
Apocynaceae	Cynanchum	folotsioides	Cynanchum folotsioides	Liede & Meve	Cynanchum folotsioides Liede & Meve	Novon 6: 60 (1996)	Madagascar	Madagascar	unknown	unknown	988425-1	http://www.plantsoftheworldonline.org/taxon/urn:lsid:ipni.org:names:988425-1
Apocynaceae	Cynanchum	gerrardi	Cynanchum gerrardi	(Harv.) Liede	Cynanchum gerrardi (Harv.) Liede	Taxon 40: 117 (1991)	Comoros, Eritrea, Ethiopia, Kenya, Madagascar, Mozambique, Namibia, Oman, Saudi Arabia, Socotra, Somalia, South Africa, Sudan, Swaziland, Tanzania, Uganda, Yemen, Zaire, Zambia, Zimbabwe	Cape Provinces, Caprivi Strip, Comoros, Eritrea, Ethiopia, Kenya, KwaZulu-Natal, Madagascar, Mozambique, Northern Provinces, Oman, Saudi Arabia, Socotra, Somalia, Sudan, Swaziland, Tanzania, Uganda, Yemen, Zambia, Zaire, Zimbabwe	United States	Hawaii	962431-1	http://www.plantsoftheworldonline.org/taxon/urn:lsid:ipni.org:names:962431-1
Apocynaceae	Cynanchum	graminiforme	Cynanchum graminiforme	Liede	Cynanchum graminiforme Liede	Bull. Mus. Natl. Hist. Nat., B, Adansonia 18: 103 (1996)	Madagascar	Madagascar	unknown	unknown	990087-1	http://www.plantsoftheworldonline.org/taxon/urn:lsid:ipni.org:names:990087-1
Apocynaceae	Cynanchum	grandidieri	Cynanchum grandidieri	Liede & Meve	Cynanchum grandidieri Liede & Meve	Adansonia, ser. 3, 23: 350 (2001)	Madagascar	Madagascar	unknown	unknown	20003343-1	http://www.plantsoftheworldonline.org/taxon/urn:lsid:ipni.org:names:20003343-1
Apocynaceae	Cynanchum	hardyi	Cynanchum hardyi	Liede & Meve	Cynanchum hardyi Liede & Meve	Novon 6: 63 (1996)	Madagascar	Madagascar	unknown	unknown	988426-1	http://www.plantsoftheworldonline.org/taxon/urn:lsid:ipni.org:names:988426-1
Apocynaceae	Cynanchum	humbert-capuronii	Cynanchum humbert-capuronii	Liede & Meve	Cynanchum humbert-capuronii Liede & Meve	Adansonia, ser. 3, 23: 351 (2001)	Madagascar	Madagascar	unknown	unknown	20003344-1	http://www.plantsoftheworldonline.org/taxon/urn:lsid:ipni.org:names:20003344-1
Apocynaceae	Cynanchum	implicatum	Cynanchum implicatum	(Jum. & H.Perrier) Jum. & H.Perrier	Cynanchum implicatum (Jum. & H.Perrier) Jum. & H.Perrier	Compt. Rend. Hebd. Seances Acad. Sci. 152: 1016 (1911)	Madagascar	Madagascar	unknown	unknown	96278-1	http://www.plantsoftheworldonline.org/taxon/urn:lsid:ipni.org:names:96278-1
Apocynaceae	Cynanchum	insigne	Cynanchum insigne	(N.E.Br.) Liede & Meve	Cynanchum insigne (N.E.Br.) Liede & Meve	Adansonia, ser. 3, 23: 351 (2001)	Madagascar	Madagascar	unknown	unknown	20003345-1	http://www.plantsoftheworldonline.org/taxon/urn:lsid:ipni.org:names:20003345-1
Apocynaceae	Cynanchum	itremense	Cynanchum itremense	Liede	Cynanchum itremense Liede	Bull. Mus. Natl. Hist. Nat., B, Adansonia 14: 436 (1992 publ. 1993)	Madagascar	Madagascar	unknown	unknown	972839-1	http://www.plantsoftheworldonline.org/taxon/urn:lsid:ipni.org:names:972839-1
Apocynaceae	Cynanchum	juliani-marnieri	Cynanchum juliani-marnieri	Desc.	Cynanchum juliani-marnieri Desc.	Bull. Soc. Bot. France 118: 107 (1971)	Madagascar	Madagascar	unknown	unknown	96300-1	http://www.plantsoftheworldonline.org/taxon/urn:lsid:ipni.org:names:96300-1
Apocynaceae	Cynanchum	jumellei	Cynanchum jumellei	Choux	Cynanchum jumellei Choux	Ann. Mus. Colon. Marseille, ser. 4, 5(2): 29 (1927 publ. 1928)	Madagascar	Madagascar	unknown	unknown	96301-1	http://www.plantsoftheworldonline.org/taxon/urn:lsid:ipni.org:names:96301-1
Apocynaceae	Cynanchum	junciforme	Cynanchum junciforme	(Decne.) Liede	Cynanchum junciforme (Decne.) Liede	Bull. Mus. Natl. Hist. Nat., B, Adansonia 14: 449 (1992 publ. 1993)	Madagascar	Madagascar	unknown	unknown	972843-1	http://www.plantsoftheworldonline.org/taxon/urn:lsid:ipni.org:names:972843-1
Apocynaceae	Cynanchum	lecomtei	Cynanchum lecomtei	Choux	Cynanchum lecomtei Choux	Bull. Mus. Natl. Hist. Nat. 33: 196 (1927)	Madagascar	Madagascar	unknown	unknown	96326-1	http://www.plantsoftheworldonline.org/taxon/urn:lsid:ipni.org:names:96326-1
Apocynaceae	Cynanchum	lineare	Cynanchum lineare	N.E.Br.	Cynanchum lineare N.E.Br.	Bull. Misc. Inform. Kew 1897: 273 (1897)	Comoros, Madagascar	Comoros, Madagascar	unknown	unknown	96341-1	http://www.plantsoftheworldonline.org/taxon/urn:lsid:ipni.org:names:96341-1
Apocynaceae	Cynanchum	luteifluens	Cynanchum luteifluens	(Jum. & H.Perrier) Desc.	Cynanchum luteifluens (Jum. & H.Perrier) Desc.	Adansonia, n.s., 1: 314 (1962)	Madagascar	Madagascar	unknown	unknown	96351-1	http://www.plantsoftheworldonline.org/taxon/urn:lsid:ipni.org:names:96351-1
Apocynaceae	Cynanchum	macranthum	Cynanchum macranthum	Jum. & H.Perrier	Cynanchum macranthum Jum. & H.Perrier	Compt. Rend. Hebd. Seances Acad. Sci. 152: 1016 (1911)	Madagascar	Madagascar	unknown	unknown	96361-1	http://www.plantsoftheworldonline.org/taxon/urn:lsid:ipni.org:names:96361-1
Apocynaceae	Cynanchum	macrolobum	Cynanchum macrolobum	Jum. & H.Perrier	Cynanchum macrolobum Jum. & H.Perrier	Compt. Rend. Hebd. Seances Acad. Sci. 152: 1016 (1911)	Madagascar	Madagascar	unknown	unknown	96363-1	http://www.plantsoftheworldonline.org/taxon/urn:lsid:ipni.org:names:96363-1
Apocynaceae	Cynanchum	madagascariense	Cynanchum madagascariense	K.Schum.	Cynanchum madagascariense K.Schum.	H.G.A.Engler &amp; K.A.E.Prantl, Nat. Pflanzenfam. 4(2): 253 (1895)	Madagascar	Madagascar	unknown	unknown	96368-1	http://www.plantsoftheworldonline.org/taxon/urn:lsid:ipni.org:names:96368-1
Apocynaceae	Cynanchum	mahafalense	Cynanchum mahafalense	Jum. & H.Perrier	Cynanchum mahafalense Jum. & H.Perrier	Rev. Gen. Bot. 23: 260 (1911)	Madagascar	Madagascar	unknown	unknown	96373-1	http://www.plantsoftheworldonline.org/taxon/urn:lsid:ipni.org:names:96373-1
Apocynaceae	Cynanchum	mariense	Cynanchum mariense	(Meve & Liede) Liede & Meve	Cynanchum mariense (Meve & Liede) Liede & Meve	Adansonia, ser. 3, 23: 351 (2001)	Madagascar	Madagascar	unknown	unknown	20003346-1	http://www.plantsoftheworldonline.org/taxon/urn:lsid:ipni.org:names:20003346-1
Apocynaceae	Cynanchum	marnierianum	Cynanchum marnierianum	Rauh	Cynanchum marnierianum Rauh	Cact. Succ. J. (Los Angeles) 42: 104 (1970)	Madagascar	Madagascar	unknown	unknown	96380-1	http://www.plantsoftheworldonline.org/taxon/urn:lsid:ipni.org:names:96380-1
Apocynaceae	Cynanchum	masoalense	Cynanchum masoalense	Choux	Cynanchum masoalense Choux	Ann. Mus. Colon. Marseille, ser. 4, 5(2): 40 (1927 publ. 1928)	Madagascar	Madagascar	unknown	unknown	96382-1	http://www.plantsoftheworldonline.org/taxon/urn:lsid:ipni.org:names:96382-1
Apocynaceae	Cynanchum	membranaceum	Cynanchum membranaceum	(Liede & Meve) Liede & Meve	Cynanchum membranaceum (Liede & Meve) Liede & Meve	Adansonia, ser. 3, 23: 351 (2001)	Madagascar	Madagascar	unknown	unknown	20003347-1	http://www.plantsoftheworldonline.org/taxon/urn:lsid:ipni.org:names:20003347-1
Apocynaceae	Cynanchum	menarandrense	Cynanchum menarandrense	Jum. & H.Perrier	Cynanchum menarandrense Jum. & H.Perrier	Compt. Rend. Hebd. Seances Acad. Sci. 152: 1016 (1911)	Madagascar	Madagascar	unknown	unknown	96394-1	http://www.plantsoftheworldonline.org/taxon/urn:lsid:ipni.org:names:96394-1
Apocynaceae	Cynanchum	messeri	Cynanchum messeri	(Buchenau) Jum. & H.Perrier	Cynanchum messeri (Buchenau) Jum. & H.Perrier	Rev. Gen. Bot. 23: 252 (1911)	Madagascar	Madagascar	unknown	unknown	60479104-2	http://www.plantsoftheworldonline.org/taxon/urn:lsid:ipni.org:names:60479104-2
Apocynaceae	Cynanchum	mevei	Cynanchum mevei	Liede	Cynanchum mevei Liede	Bull. Mus. Natl. Hist. Nat., B, Adansonia 18: 120 (1996)	Madagascar	Madagascar	unknown	unknown	990093-1	http://www.plantsoftheworldonline.org/taxon/urn:lsid:ipni.org:names:990093-1
Apocynaceae	Cynanchum	moramangense	Cynanchum moramangense	Choux	Cynanchum moramangense Choux	Ann. Mus. Colon. Marseille, ser. 4, 5(2): 34 (1927 publ. 1928)	Madagascar	Madagascar	unknown	unknown	96416-1	http://www.plantsoftheworldonline.org/taxon/urn:lsid:ipni.org:names:96416-1
Apocynaceae	Cynanchum	moratii	Cynanchum moratii	Liede	Cynanchum moratii Liede	Bull. Mus. Natl. Hist. Nat., B, Adansonia 14: 438 (1992 publ. 1993)	Madagascar	Madagascar	unknown	unknown	972840-1	http://www.plantsoftheworldonline.org/taxon/urn:lsid:ipni.org:names:972840-1
Apocynaceae	Cynanchum	napiferum	Cynanchum napiferum	Choux	Cynanchum napiferum Choux	Ann. Mus. Colon. Marseille, ser. 3, 2: 353 (1914)	Madagascar	Madagascar	unknown	unknown	96431-1	http://www.plantsoftheworldonline.org/taxon/urn:lsid:ipni.org:names:96431-1
Apocynaceae	Cynanchum	nematostemma	Cynanchum nematostemma	Liede	Cynanchum nematostemma Liede	Bull. Mus. Natl. Hist. Nat., B, Adansonia 18: 123 (1996)	Madagascar	Madagascar	unknown	unknown	990094-1	http://www.plantsoftheworldonline.org/taxon/urn:lsid:ipni.org:names:990094-1
Apocynaceae	Cynanchum	obovatum	Cynanchum obovatum	(Decne.) Choux	Cynanchum obovatum (Decne.) Choux	Cat. Pl. Madagasc., Asclep.: 13 (1931)	Madagascar	Madagascar	unknown	unknown	60438103-2	http://www.plantsoftheworldonline.org/taxon/urn:lsid:ipni.org:names:60438103-2
Apocynaceae	Cynanchum	pachycladon	Cynanchum pachycladon	Choux	Cynanchum pachycladon Choux	Ann. Mus. Colon. Marseille, ser. 4, 5(2): 54 (1927 publ. 1928)	Madagascar	Madagascar	unknown	unknown	96465-1	http://www.plantsoftheworldonline.org/taxon/urn:lsid:ipni.org:names:96465-1
Apocynaceae	Cynanchum	papillatum	Cynanchum papillatum	Choux	Cynanchum papillatum Choux	Ann. Mus. Colon. Marseille, ser. 4, 1(2): 11 (1923)	Madagascar	Madagascar	unknown	unknown	96476-1	http://www.plantsoftheworldonline.org/taxon/urn:lsid:ipni.org:names:96476-1
Apocynaceae	Cynanchum	perrieri	Cynanchum perrieri	Choux	Cynanchum perrieri Choux	Ann. Mus. Colon. Marseille, ser. 3, 2: 307 (1914)	Madagascar	Madagascar	unknown	unknown	96494-1	http://www.plantsoftheworldonline.org/taxon/urn:lsid:ipni.org:names:96494-1
Apocynaceae	Cynanchum	petignatii	Cynanchum petignatii	Liede & Rauh	Cynanchum petignatii Liede & Rauh	Bull. Mus. Natl. Hist. Nat., B, Adansonia 18: 126 (1996)	Madagascar	Madagascar	unknown	unknown	990095-1	http://www.plantsoftheworldonline.org/taxon/urn:lsid:ipni.org:names:990095-1
Apocynaceae	Cynanchum	phillipsonianum	Cynanchum phillipsonianum	Liede & Meve	Cynanchum phillipsonianum Liede & Meve	Bull. Mus. Natl. Hist. Nat., B, Adansonia 18: 109 (1996)	Madagascar	Madagascar	unknown	unknown	990089-1	http://www.plantsoftheworldonline.org/taxon/urn:lsid:ipni.org:names:990089-1
Apocynaceae	Cynanchum	pycnoneuroides	Cynanchum pycnoneuroides	Choux	Cynanchum pycnoneuroides Choux	Ann. Mus. Colon. Marseille, ser. 3, 2: 361 (1914)	Madagascar	Madagascar	unknown	unknown	96521-1	http://www.plantsoftheworldonline.org/taxon/urn:lsid:ipni.org:names:96521-1
Apocynaceae	Cynanchum	radiatum	Cynanchum radiatum	Jum. & H.Perrier	Cynanchum radiatum Jum. & H.Perrier	Compt. Rend. Hebd. Seances Acad. Sci. 152: 1016 (1911)	Madagascar	Madagascar	unknown	unknown	96529-1	http://www.plantsoftheworldonline.org/taxon/urn:lsid:ipni.org:names:96529-1
Apocynaceae	Cynanchum	rauhianum	Cynanchum rauhianum	Desc.	Cynanchum rauhianum Desc.	Bull. Soc. Bot. France 110: 155 (1963)	Madagascar	Madagascar	unknown	unknown	96530-1	http://www.plantsoftheworldonline.org/taxon/urn:lsid:ipni.org:names:96530-1
Apocynaceae	Cynanchum	repandum	Cynanchum repandum	(Decne.) K.Schum.	Cynanchum repandum (Decne.) K.Schum.	H.G.A.Engler &amp; K.A.E.Prantl, Nat. Pflanzenfam. 4(2): 253 (1895)	Madagascar	Madagascar	unknown	unknown	96539-1	http://www.plantsoftheworldonline.org/taxon/urn:lsid:ipni.org:names:96539-1
Apocynaceae	Cynanchum	rossii	Cynanchum rossii	Rauh	Cynanchum rossii Rauh	Cact. Succ. J. (Los Angeles) 42: 68 (1970)	Madagascar	Madagascar	unknown	unknown	96551-1	http://www.plantsoftheworldonline.org/taxon/urn:lsid:ipni.org:names:96551-1
Apocynaceae	Cynanchum	sessiliflorum	Cynanchum sessiliflorum	(Decne.) Liede	Cynanchum sessiliflorum (Decne.) Liede	Bull. Mus. Natl. Hist. Nat., B, Adansonia 14: 449 (1992 publ. 1993)	Madagascar	Madagascar	unknown	unknown	972844-1	http://www.plantsoftheworldonline.org/taxon/urn:lsid:ipni.org:names:972844-1
Apocynaceae	Cynanchum	sigridiae	Cynanchum sigridiae	Meve & M.Teissier	Cynanchum sigridiae Meve & M.Teissier	Bradleya 14: 10 (1996)	Madagascar	Madagascar	unknown	unknown	991975-1	http://www.plantsoftheworldonline.org/taxon/urn:lsid:ipni.org:names:991975-1
Apocynaceae	Cynanchum	subtilis	Cynanchum subtilis	Liede	Cynanchum subtilis Liede	Bull. Mus. Natl. Hist. Nat., B, Adansonia 14: 440 (1992 publ. 1993)	Madagascar	Madagascar	unknown	unknown	972841-1	http://www.plantsoftheworldonline.org/taxon/urn:lsid:ipni.org:names:972841-1
Apocynaceae	Cynanchum	toliari	Cynanchum toliari	Liede & Meve	Cynanchum toliari Liede & Meve	Adansonia, ser. 3, 23: 351 (2001)	Madagascar	Madagascar	unknown	unknown	20003348-1	http://www.plantsoftheworldonline.org/taxon/urn:lsid:ipni.org:names:20003348-1
Apocynaceae	Cynanchum	tsaratananense	Cynanchum tsaratananense	Choux	Cynanchum tsaratananense Choux	Ann. Mus. Colon. Marseille, ser. 4, 5(2): 49 (1927 publ. 1928)	Madagascar	Madagascar	unknown	unknown	96648-1	http://www.plantsoftheworldonline.org/taxon/urn:lsid:ipni.org:names:96648-1
Apocynaceae	Cynanchum	verrucosum	Cynanchum verrucosum	(Desc.) Liede & Meve	Cynanchum verrucosum (Desc.) Liede & Meve	Adansonia, ser. 3, 23: 351 (2001)	Madagascar	Madagascar	unknown	unknown	20003349-1	http://www.plantsoftheworldonline.org/taxon/urn:lsid:ipni.org:names:20003349-1
Apocynaceae	Cynanchum	viminale	Cynanchum viminale	(L.) L.	Cynanchum viminale (L.) L.	Mant. Pl. 2: 392 (1771)	Aldabra, Angola, Australia, Benin, Botswana, Burkina Faso, Burundi, Comoros, Djibouti, Equatorial Guinea, Eritrea, Ethiopia, Ghana, India, Kenya, Lesotho, Madagascar, Malawi, Malaysia, Mali, Mozambique, Myanmar, Namibia, New Caledonia, Nigeria, Oman, Pakistan, Philippines, Reunion, Rodrigues, Rwanda, Saudi Arabia, Seychelles, Socotra, Somalia, South Africa, Sri Lanka, Sudan, Swaziland, Tanzania, …	Aldabra, Angola, Benin, Botswana, Burkina, Burundi, Cape Provinces, Comoros, Djibouti, Equatorial Guinea, Eritrea, Ethiopia, Free State, Ghana, India, Kenya, KwaZulu-Natal, Lesotho, Madagascar, Malawi, Malaya, Mali, Mozambique, Myanmar, Namibia, New Caledonia, New South Wales, Nigeria, Northern Provinces, Northern Territory, Oman, Pakistan, Philippines, Queensland, Rodrigues, Rwanda, Reunion, Sau…	unknown	unknown	77120427-1	http://www.plantsoftheworldonline.org/taxon/urn:lsid:ipni.org:names:77120427-1
Apocynaceae	Decanema	bojerianum	Decanema bojerianum	Decne.	Decanema bojerianum Decne.	Ann. Sci. Nat., Bot., ser. 2, 9: 338 (1838)	Madagascar, Mozambique Channel I	Madagascar, Mozambique Channel I	unknown	unknown	96808-1	http://www.plantsoftheworldonline.org/taxon/urn:lsid:ipni.org:names:96808-1
Apocynaceae	Gonioma	malagasy	Gonioma malagasy	Markgr. & Boiteau	Gonioma malagasy Markgr. & Boiteau	Adansonia, n.s., 12: 225 (1972)	Madagascar	Madagascar	unknown	unknown	79134-1	http://www.plantsoftheworldonline.org/taxon/urn:lsid:ipni.org:names:79134-1
Apocynaceae	Gymnema	sylvestre	Gymnema sylvestre	(Retz.) R.Br. ex Sm.	Gymnema sylvestre (Retz.) R.Br. ex Sm.	A.Rees, Cycl. 17: n.? 4 (1811)	Angola, Australia, Bangladesh, Benin, Botswana, Burkina Faso, Burundi, Cambodia, Cameroon, Central African Republic, Chad, China, Comoros, Cote d'Ivoire, Eritrea, Ethiopia, Gabon, Ghana, Guinea, Guinea-Bissau, India, Kenya, Laos, Madagascar, Malawi, Malaysia, Mali, Mauritania, Mozambique, Namibia, Nansei-shoto, Niger, Nigeria, Republic of Congo, Rwanda, Saudi Arabia, Senegal, South Africa, Sri La…	Angola, Assam, Bangladesh, Benin, Botswana, Burkina, Burundi, Cambodia, Cameroon, Cape Provinces, Caprivi Strip, Central African Repu, Chad, China South-Central, China Southeast, Comoros, Congo, Eritrea, Ethiopia, Gabon, Ghana, Guinea, Guinea-Bissau, Hainan, India, Ivory Coast, Kenya, KwaZulu-Natal, Laos, Madagascar, Malawi, Malaya, Mali, Mauritania, Mozambique, Namibia, Nansei-shoto, Niger, Nige…	unknown	unknown	60454719-2	http://www.plantsoftheworldonline.org/taxon/urn:lsid:ipni.org:names:60454719-2
Apocynaceae	Ischnolepis	graminifolia	Ischnolepis graminifolia	(Costantin & Gallaud) Klack.	Ischnolepis graminifolia (Costantin & Gallaud) Klack.	Candollea 54: 332 (1999)	Madagascar	Madagascar	unknown	unknown	1011617-1	http://www.plantsoftheworldonline.org/taxon/urn:lsid:ipni.org:names:1011617-1
Apocynaceae	Landolphia	elliptica	Landolphia elliptica	Lassia	Landolphia elliptica Lassia	Mascarenhasia Landolph. Madagascar: 77 (1927)	Madagascar	Madagascar	unknown	unknown	60453463-2	http://www.plantsoftheworldonline.org/taxon/urn:lsid:ipni.org:names:60453463-2
Apocynaceae	Landolphia	exilis	Landolphia exilis	Jum. & H.Perrier	Landolphia exilis Jum. & H.Perrier	Agric. Prat. Pays Chauds 10(2): 195 (1910)	Madagascar	Madagascar	unknown	unknown	79610-1	http://www.plantsoftheworldonline.org/taxon/urn:lsid:ipni.org:names:79610-1
Apocynaceae	Landolphia	gummifera	Landolphia gummifera	(Poir.) K.Schum.	Landolphia gummifera (Poir.) K.Schum.	Bot. Jahrb. Syst. 15: 409 (1892)	Madagascar	Madagascar	unknown	unknown	79625-1	http://www.plantsoftheworldonline.org/taxon/urn:lsid:ipni.org:names:79625-1
Apocynaceae	Landolphia	mandrianambo	Landolphia mandrianambo	Pierre	Landolphia mandrianambo Pierre	Agric. Prat. Pays Chauds 4: 107 (1904)	Madagascar	Madagascar	unknown	unknown	79655-1	http://www.plantsoftheworldonline.org/taxon/urn:lsid:ipni.org:names:79655-1
Apocynaceae	Landolphia	myrtifolia	Landolphia myrtifolia	(Poir.) Markgr.	Landolphia myrtifolia (Poir.) Markgr.	Adansonia, n.s., 12: 591 (1972 publ. 1973)	Comoros, Madagascar	Comoros, Madagascar	unknown	unknown	79667-1	http://www.plantsoftheworldonline.org/taxon/urn:lsid:ipni.org:names:79667-1
Apocynaceae	Landolphia	tenuis	Landolphia tenuis	Jum.	Landolphia tenuis Jum.	Rev. Cult. Colon. 10: 298 (1901)	Madagascar	Madagascar	unknown	unknown	79709-1	http://www.plantsoftheworldonline.org/taxon/urn:lsid:ipni.org:names:79709-1
Apocynaceae	Leptadenia	madagascariensis	Leptadenia madagascariensis	Decne.	Leptadenia madagascariensis Decne.	A.P.de Candolle, Prodr. 8: 629 (1844)	Comoros, Madagascar, Mozambique Channel I	Comoros, Madagascar, Mozambique Channel I	unknown	unknown	98978-1	http://www.plantsoftheworldonline.org/taxon/urn:lsid:ipni.org:names:98978-1
Apocynaceae	Marsdenia	brevisquama	Marsdenia brevisquama	Jum. & H.Perrier	Marsdenia brevisquama Jum. & H.Perrier	Ann. Mus. Colon. Marseille, ser. 2, 6: 235 (1908)	Madagascar	Madagascar	unknown	unknown	99098-1	http://www.plantsoftheworldonline.org/taxon/urn:lsid:ipni.org:names:99098-1
Apocynaceae	Marsdenia	cordifolia	Marsdenia cordifolia	Choux	Marsdenia cordifolia Choux	Ann. Mus. Colon. Marseille, ser. 3, 2: 428 (1914)	Madagascar	Madagascar	unknown	unknown	99118-1	http://www.plantsoftheworldonline.org/taxon/urn:lsid:ipni.org:names:99118-1
Apocynaceae	Marsdenia	cryptostemma	Marsdenia cryptostemma	Choux	Marsdenia cryptostemma Choux	Ann. Mus. Colon. Marseille, ser. 3, 2: 430 (1914)	Madagascar	Madagascar	unknown	unknown	99123-1	http://www.plantsoftheworldonline.org/taxon/urn:lsid:ipni.org:names:99123-1
Apocynaceae	Marsdenia	quadrialata	Marsdenia quadrialata	Choux	Marsdenia quadrialata Choux	Ann. Mus. Colon. Marseille, ser. 3, 2: 429 (1914)	Madagascar	Madagascar	unknown	unknown	99265-1	http://www.plantsoftheworldonline.org/taxon/urn:lsid:ipni.org:names:99265-1
Apocynaceae	Marsdenia	truncata	Marsdenia truncata	Jum. & H.Perrier	Marsdenia truncata Jum. & H.Perrier	Ann. Mus. Colon. Marseille, ser. 2, 6: 233 (1908)	Madagascar	Madagascar	unknown	unknown	99332-1	http://www.plantsoftheworldonline.org/taxon/urn:lsid:ipni.org:names:99332-1
Apocynaceae	Marsdenia	verrucosa	Marsdenia verrucosa	Decne.	Marsdenia verrucosa Decne.	A.P.de Candolle, Prodr. 8: 615 (1844)	Madagascar	Madagascar	unknown	unknown	99344-1	http://www.plantsoftheworldonline.org/taxon/urn:lsid:ipni.org:names:99344-1
Apocynaceae	Marsdenia	vohiborensis	Marsdenia vohiborensis	Choux	Marsdenia vohiborensis Choux	Bull. Mus. Natl. Hist. Nat. 32: 312 (1926)	Madagascar	Madagascar	unknown	unknown	99353-1	http://www.plantsoftheworldonline.org/taxon/urn:lsid:ipni.org:names:99353-1
Apocynaceae	Mascarenhasia	arborescens	Mascarenhasia arborescens	A.DC.	Mascarenhasia arborescens A.DC.	A.P.de Candolle, Prodr. 8: 488 (1844)	Comoros, Kenya, Madagascar, Malawi, Mozambique, Tanzania, Zaire, Zimbabwe	Comoros, Kenya, Madagascar, Malawi, Mozambique, Tanzania, Zaire, Zimbabwe	Seychelles	Seychelles	80121-1	http://www.plantsoftheworldonline.org/taxon/urn:lsid:ipni.org:names:80121-1
Apocynaceae	Mascarenhasia	havetii	Mascarenhasia havetii	A.DC.	Mascarenhasia havetii A.DC.	A.P.de Candolle, Prodr. 8: 488 (1844)	Madagascar	Madagascar	unknown	unknown	80133-1	http://www.plantsoftheworldonline.org/taxon/urn:lsid:ipni.org:names:80133-1
Apocynaceae	Mascarenhasia	lanceolata	Mascarenhasia lanceolata	A.DC.	Mascarenhasia lanceolata A.DC.	A.P.de Candolle, Prodr. 8: 488 (1844)	Madagascar	Madagascar	unknown	unknown	80136-1	http://www.plantsoftheworldonline.org/taxon/urn:lsid:ipni.org:names:80136-1
Apocynaceae	Mascarenhasia	lisianthiflora	Mascarenhasia lisianthiflora	A.DC.	Mascarenhasia lisianthiflora A.DC.	A.P.de Candolle, Prodr. 8: 487 (1844)	Madagascar	Madagascar	unknown	unknown	80137-1	http://www.plantsoftheworldonline.org/taxon/urn:lsid:ipni.org:names:80137-1
Apocynaceae	Mascarenhasia	macrosiphon	Mascarenhasia macrosiphon	Baker	Mascarenhasia macrosiphon Baker	J. Linn. Soc., Bot. 22: 504 (1887)	Madagascar	Madagascar	unknown	unknown	80140-1	http://www.plantsoftheworldonline.org/taxon/urn:lsid:ipni.org:names:80140-1
Apocynaceae	Mascarenhasia	rubra	Mascarenhasia rubra	Jum. & H.Perrier	Mascarenhasia rubra Jum. & H.Perrier	Ann. Mus. Colon. Marseille, ser. 3, 6(1): 19 (1918)	Madagascar	Madagascar	unknown	unknown	77176970-1	http://www.plantsoftheworldonline.org/taxon/urn:lsid:ipni.org:names:77176970-1
Apocynaceae	Mascarenhasia	speciosa	Mascarenhasia speciosa	Scott Elliot	Mascarenhasia speciosa Scott Elliot	J. Linn. Soc., Bot. 29: 32 (1891)	Madagascar	Madagascar	unknown	unknown	80149-1	http://www.plantsoftheworldonline.org/taxon/urn:lsid:ipni.org:names:80149-1
Apocynaceae	Mascarenhasia	tampinensis	Mascarenhasia tampinensis	Pichon	Mascarenhasia tampinensis Pichon	Notul. Syst. (Paris) 13: 211 (1948 publ. 1949)	Madagascar	Madagascar	unknown	unknown	80150-1	http://www.plantsoftheworldonline.org/taxon/urn:lsid:ipni.org:names:80150-1
Apocynaceae	Oncinotis	tomentella	Oncinotis tomentella	Radlk.	Oncinotis tomentella Radlk.	Abh. Naturwiss. Vereine Bremen 8: 405 (1883)	Madagascar	Madagascar	unknown	unknown	80643-1	http://www.plantsoftheworldonline.org/taxon/urn:lsid:ipni.org:names:80643-1
Apocynaceae	Pachypodium	ambongense	Pachypodium ambongense	Poiss.	Pachypodium ambongense Poiss.	Bull. Trimestriel Acad. Malgache, n.s., 6: 162 (1922-1923 publ. 1924)	Madagascar	Madagascar	unknown	unknown	80690-1	http://www.plantsoftheworldonline.org/taxon/urn:lsid:ipni.org:names:80690-1
Apocynaceae	Pachypodium	baronii	Pachypodium baronii	Costantin & Bois	Pachypodium baronii Costantin & Bois	Ann. Sci. Nat., Bot., ser. 9, 6: 317 (1907)	Madagascar	Madagascar	unknown	unknown	80691-1	http://www.plantsoftheworldonline.org/taxon/urn:lsid:ipni.org:names:80691-1
Apocynaceae	Pachypodium	brevicaule	Pachypodium brevicaule	Baker	Pachypodium brevicaule Baker	J. Linn. Soc., Bot. 22: 503 (1887)	Madagascar	Madagascar	unknown	unknown	80694-1	http://www.plantsoftheworldonline.org/taxon/urn:lsid:ipni.org:names:80694-1
Apocynaceae	Pachypodium	decaryi	Pachypodium decaryi	Poiss.	Pachypodium decaryi Poiss.	Bull. Trimestriel Acad. Malgache, n.s., 3: 235 (1917)	Madagascar	Madagascar	unknown	unknown	77177339-1	http://www.plantsoftheworldonline.org/taxon/urn:lsid:ipni.org:names:77177339-1
Apocynaceae	Pachypodium	densiflorum	Pachypodium densiflorum	Baker	Pachypodium densiflorum Baker	J. Linn. Soc., Bot. 22: 503 (1887)	Madagascar	Madagascar	unknown	unknown	80697-1	http://www.plantsoftheworldonline.org/taxon/urn:lsid:ipni.org:names:80697-1
Apocynaceae	Pachypodium	eburneum	Pachypodium eburneum	Lavranos & Rapanarivo	Pachypodium eburneum Lavranos & Rapanarivo	Cact. Succ. J. (Los Angeles) 69: 227 (1997)	Madagascar	Madagascar	unknown	unknown	997795-1	http://www.plantsoftheworldonline.org/taxon/urn:lsid:ipni.org:names:997795-1
Apocynaceae	Pachypodium	enigmaticum	Pachypodium enigmaticum	Pavelka, Prokes, V.Vlk, Lavranos, Zidek & Ramav.	Pachypodium enigmaticum Pavelka, Prokes, V.Vlk, Lavranos, Zidek & Ramav.	Cact. Succ. J. (Los Angeles) 86: 249 (2014)	Madagascar	Madagascar	unknown	unknown	77147386-1	http://www.plantsoftheworldonline.org/taxon/urn:lsid:ipni.org:names:77147386-1
Apocynaceae	Pachypodium	geayi	Pachypodium geayi	Costantin & Bois	Pachypodium geayi Costantin & Bois	Compt. Rend. Hebd. Seances Acad. Sci. 145: 269 (1907)	Madagascar	Madagascar	unknown	unknown	80699-1	http://www.plantsoftheworldonline.org/taxon/urn:lsid:ipni.org:names:80699-1
Apocynaceae	Pachypodium	horombense	Pachypodium horombense	Poiss.	Pachypodium horombense Poiss.	Bull. Trimestriel Acad. Malgache, n.s., 6: 165 (1922-1923 publ. 1924)	Madagascar	Madagascar	unknown	unknown	80703-1	http://www.plantsoftheworldonline.org/taxon/urn:lsid:ipni.org:names:80703-1
Apocynaceae	Pachypodium	inopinatum	Pachypodium inopinatum	Lavranos	Pachypodium inopinatum Lavranos	Cact. Succ. J. (Los Angeles) 68: 175 (1996)	Madagascar	Madagascar	unknown	unknown	991050-1	http://www.plantsoftheworldonline.org/taxon/urn:lsid:ipni.org:names:991050-1
Apocynaceae	Pachypodium	lamerei	Pachypodium lamerei	Drake	Pachypodium lamerei Drake	Bull. Mus. Hist. Nat. (Paris) 5: 308 (1899)	Madagascar	Madagascar	unknown	unknown	80705-1	http://www.plantsoftheworldonline.org/taxon/urn:lsid:ipni.org:names:80705-1
Apocynaceae	Pachypodium	menabeum	Pachypodium menabeum	Leandri	Pachypodium menabeum Leandri	Bull. Soc. Bot. France 81: 141 (1934)	Madagascar	Madagascar	unknown	unknown	80707-1	http://www.plantsoftheworldonline.org/taxon/urn:lsid:ipni.org:names:80707-1
Apocynaceae	Pachypodium	mikea	Pachypodium mikea	Luthy	Pachypodium mikea Luthy	Cact. Succ. J. (Los Angeles) 44: 181 (2005)	Madagascar	Madagascar	unknown	unknown	60439560-2	http://www.plantsoftheworldonline.org/taxon/urn:lsid:ipni.org:names:60439560-2
Apocynaceae	Pachypodium	rosulatum	Pachypodium rosulatum	Baker	Pachypodium rosulatum Baker	J. Bot. 20: 219 (1882)	Madagascar	Madagascar	unknown	unknown	80712-1	http://www.plantsoftheworldonline.org/taxon/urn:lsid:ipni.org:names:80712-1
Apocynaceae	Pachypodium	rutenbergianum	Pachypodium rutenbergianum	Vatke	Pachypodium rutenbergianum Vatke	Abh. Naturwiss. Vereine Bremen 9: 125 (1885)	Madagascar	Madagascar	unknown	unknown	80713-1	http://www.plantsoftheworldonline.org/taxon/urn:lsid:ipni.org:names:80713-1
Apocynaceae	Pachypodium	sofiense	Pachypodium sofiense	(Poiss.) H.Perrier	Pachypodium sofiense (Poiss.) H.Perrier	Bull. Soc. Bot. France 53: 311 (1934)	Madagascar	Madagascar	unknown	unknown	77177336-1	http://www.plantsoftheworldonline.org/taxon/urn:lsid:ipni.org:names:77177336-1
Apocynaceae	Pachypodium	windsorii	Pachypodium windsorii	Poiss.	Pachypodium windsorii Poiss.	Bull. Trimestriel Acad. Malgache, n.s., 3: 237 (1916)	Madagascar	Madagascar	unknown	unknown	77177401-1	http://www.plantsoftheworldonline.org/taxon/urn:lsid:ipni.org:names:77177401-1
Apocynaceae	Pentatropis	nivalis	Pentatropis nivalis	(J.F.Gmel.) D.V.Field & J.R.I.Wood	Pentatropis nivalis (J.F.Gmel.) D.V.Field & J.R.I.Wood	Kew Bull. 38: 215 (1983)	Afghanistan, Burkina Faso, Chad, Comoros, Djibouti, Egypt, Eritrea, Ethiopia, Guinea, India, Iran, Kenya, Madagascar, Mali, Mauritania, Nigeria, Oman, Pakistan, Palestina, Israel, Jordan, Qatar, United Arab Emirates, Saudi Arabia, Senegal, Somalia, Sudan, Tanzania, Uganda, Yemen	Afghanistan, Burkina, Chad, Comoros, Djibouti, Egypt, Eritrea, Ethiopia, Guinea, Gulf States, India, Iran, Kenya, Madagascar, Mali, Mauritania, Nigeria, Oman, Pakistan, Palestine, Saudi Arabia, Senegal, Sinai, Somalia, Sudan, Tanzania, Uganda, Yemen	unknown	unknown	913148-1	http://www.plantsoftheworldonline.org/taxon/urn:lsid:ipni.org:names:913148-1
Apocynaceae	Pentopetia	albicans	Pentopetia albicans	(Jum. & H.Perrier) Klack.	Pentopetia albicans (Jum. & H.Perrier) Klack.	Candollea 54: 308 (1999)	Madagascar	Madagascar	unknown	unknown	1011612-1	http://www.plantsoftheworldonline.org/taxon/urn:lsid:ipni.org:names:1011612-1
Apocynaceae	Pentopetia	androsaemifolia	Pentopetia androsaemifolia	Decne.	Pentopetia androsaemifolia Decne.	A.P.de Candolle, Prodr. 8: 500 (1844)	Aldabra, Comoros, Madagascar	Aldabra, Comoros, Madagascar	unknown	unknown	100332-1	http://www.plantsoftheworldonline.org/taxon/urn:lsid:ipni.org:names:100332-1
Apocynaceae	Pentopetia	astephana	Pentopetia astephana	Klack.	Pentopetia astephana Klack.	Candollea 62: 234 (2007)	Madagascar	Madagascar	unknown	unknown	77087847-1	http://www.plantsoftheworldonline.org/taxon/urn:lsid:ipni.org:names:77087847-1
Apocynaceae	Pentopetia	bidens	Pentopetia bidens	Jum. & H.Perrier	Pentopetia bidens Jum. & H.Perrier	Ann. Mus. Colon. Marseille, ser. 2, 6: 177 (1908)	Madagascar	Madagascar	unknown	unknown	100333-1	http://www.plantsoftheworldonline.org/taxon/urn:lsid:ipni.org:names:100333-1
Apocynaceae	Pentopetia	boivinii	Pentopetia boivinii	Costantin & Gallaud	Pentopetia boivinii Costantin & Gallaud	Ann. Sci. Nat., Bot., ser. 9, 6: 349 (1907)	Madagascar	Madagascar	unknown	unknown	100335-1	http://www.plantsoftheworldonline.org/taxon/urn:lsid:ipni.org:names:100335-1
Apocynaceae	Pentopetia	bosseri	Pentopetia bosseri	Klack.	Pentopetia bosseri Klack.	Candollea 54: 290 (1999)	Madagascar	Madagascar	unknown	unknown	1011607-1	http://www.plantsoftheworldonline.org/taxon/urn:lsid:ipni.org:names:1011607-1
Apocynaceae	Pentopetia	calycina	Pentopetia calycina	Klack.	Pentopetia calycina Klack.	Candollea 54: 325 (1999)	Madagascar	Madagascar	unknown	unknown	1011615-1	http://www.plantsoftheworldonline.org/taxon/urn:lsid:ipni.org:names:1011615-1
Apocynaceae	Pentopetia	cotoneaster	Pentopetia cotoneaster	Decne.	Pentopetia cotoneaster Decne.	A.P.de Candolle, Prodr. 8: 500 (1844)	Madagascar	Madagascar	unknown	unknown	100336-1	http://www.plantsoftheworldonline.org/taxon/urn:lsid:ipni.org:names:100336-1
Apocynaceae	Pentopetia	dasynema	Pentopetia dasynema	Choux	Pentopetia dasynema Choux	Arch. Bot. Bull. Mens. 4: 98 (1930)	Madagascar	Madagascar	unknown	unknown	100337-1	http://www.plantsoftheworldonline.org/taxon/urn:lsid:ipni.org:names:100337-1
Apocynaceae	Pentopetia	dolichopodia	Pentopetia dolichopodia	Klack.	Pentopetia dolichopodia Klack.	Candollea 54: 329 (1999)	Madagascar	Madagascar	unknown	unknown	1011616-1	http://www.plantsoftheworldonline.org/taxon/urn:lsid:ipni.org:names:1011616-1
Apocynaceae	Pentopetia	ecoronata	Pentopetia ecoronata	Klack.	Pentopetia ecoronata Klack.	Candollea 54: 307 (1999)	Madagascar	Madagascar	unknown	unknown	1011611-1	http://www.plantsoftheworldonline.org/taxon/urn:lsid:ipni.org:names:1011611-1
Apocynaceae	Pentopetia	elastica	Pentopetia elastica	Jum. & H.Perrier	Pentopetia elastica Jum. & H.Perrier	Caoutch. Gutta-Percha: 4 (1908)	Madagascar	Madagascar	unknown	unknown	100338-1	http://www.plantsoftheworldonline.org/taxon/urn:lsid:ipni.org:names:100338-1
Apocynaceae	Pentopetia	glaberrima	Pentopetia glaberrima	Choux	Pentopetia glaberrima Choux	Ann. Mus. Colon. Marseille, ser. 3, 2: 235 (1914)	Madagascar	Madagascar	unknown	unknown	100339-1	http://www.plantsoftheworldonline.org/taxon/urn:lsid:ipni.org:names:100339-1
Apocynaceae	Pentopetia	grevei	Pentopetia grevei	(Baill.) Venter	Pentopetia grevei (Baill.) Venter	Taxon 46: 714 (1997)	Madagascar	Madagascar	unknown	unknown	998082-1	http://www.plantsoftheworldonline.org/taxon/urn:lsid:ipni.org:names:998082-1
Apocynaceae	Pentopetia	intermedia	Pentopetia intermedia	Klack.	Pentopetia intermedia Klack.	Candollea 54: 302 (1999)	Madagascar	Madagascar	unknown	unknown	1011609-1	http://www.plantsoftheworldonline.org/taxon/urn:lsid:ipni.org:names:1011609-1
Apocynaceae	Pentopetia	longipetala	Pentopetia longipetala	Klack.	Pentopetia longipetala Klack.	Candollea 54: 304 (1999)	Madagascar	Madagascar	unknown	unknown	1011610-1	http://www.plantsoftheworldonline.org/taxon/urn:lsid:ipni.org:names:1011610-1
Apocynaceae	Pentopetia	lutea	Pentopetia lutea	Klack. & Civeyrel	Pentopetia lutea Klack. & Civeyrel	Adansonia, ser. 3, 19: 267 (1997)	Madagascar	Madagascar	unknown	unknown	999158-1	http://www.plantsoftheworldonline.org/taxon/urn:lsid:ipni.org:names:999158-1
Apocynaceae	Pentopetia	mollis	Pentopetia mollis	Jum. & H.Perrier	Pentopetia mollis Jum. & H.Perrier	Ann. Mus. Colon. Marseille, ser. 2, 6: 172 (1908)	Madagascar	Madagascar	unknown	unknown	100343-1	http://www.plantsoftheworldonline.org/taxon/urn:lsid:ipni.org:names:100343-1
Apocynaceae	Pentopetia	ovalifolia	Pentopetia ovalifolia	(Costantin & Gallaud) Klack.	Pentopetia ovalifolia (Costantin & Gallaud) Klack.	Candollea 54: 312 (1999)	Madagascar	Madagascar	unknown	unknown	1011613-1	http://www.plantsoftheworldonline.org/taxon/urn:lsid:ipni.org:names:1011613-1
Apocynaceae	Pentopetia	pinnata	Pentopetia pinnata	Costantin & Gallaud	Pentopetia pinnata Costantin & Gallaud	Ann. Sci. Nat., Bot., ser. 9, 6: 347 (1907)	Madagascar	Madagascar	unknown	unknown	100345-1	http://www.plantsoftheworldonline.org/taxon/urn:lsid:ipni.org:names:100345-1
Apocynaceae	Pentopetia	suarezensis	Pentopetia suarezensis	Klack.	Pentopetia suarezensis Klack.	Willdenowia 49: 212 (2019)	Madagascar	Madagascar	unknown	unknown	77202551-1	http://www.plantsoftheworldonline.org/taxon/urn:lsid:ipni.org:names:77202551-1
Apocynaceae	Pentopetia	urceolata	Pentopetia urceolata	Klack.	Pentopetia urceolata Klack.	Candollea 54: 297 (1999)	Madagascar	Madagascar	unknown	unknown	1011608-1	http://www.plantsoftheworldonline.org/taxon/urn:lsid:ipni.org:names:1011608-1
Apocynaceae	Pentopetia	viridis	Pentopetia viridis	Klack. & Meve	Pentopetia viridis Klack. & Meve	Candollea 62: 212 (2007)	Madagascar	Madagascar	unknown	unknown	77087844-1	http://www.plantsoftheworldonline.org/taxon/urn:lsid:ipni.org:names:77087844-1
Apocynaceae	Pervillaea	decaryi	Pervillaea decaryi	(Choux) Klack.	Pervillaea decaryi (Choux) Klack.	Phytologia 78: 191 (1995)	Madagascar	Madagascar	unknown	unknown	984454-1	http://www.plantsoftheworldonline.org/taxon/urn:lsid:ipni.org:names:984454-1
Apocynaceae	Pervillaea	lanata	Pervillaea lanata	Klack.	Pervillaea lanata Klack.	Willdenowia 49: 216 (2019)	Madagascar	Madagascar	unknown	unknown	77202555-1	http://www.plantsoftheworldonline.org/taxon/urn:lsid:ipni.org:names:77202555-1
Apocynaceae	Pervillaea	phillipsonii	Pervillaea phillipsonii	Klack.	Pervillaea phillipsonii Klack.	Nordic J. Bot. 16: 181 (1996)	Madagascar	Madagascar	unknown	unknown	992096-1	http://www.plantsoftheworldonline.org/taxon/urn:lsid:ipni.org:names:992096-1
Apocynaceae	Pervillaea	tomentosa	Pervillaea tomentosa	Decne.	Pervillaea tomentosa Decne.	A.P.de Candolle, Prodr. 8: 613 (1844)	Madagascar	Madagascar	unknown	unknown	100519-1	http://www.plantsoftheworldonline.org/taxon/urn:lsid:ipni.org:names:100519-1
Apocynaceae	Pervillaea	venenata	Pervillaea venenata	(Baill.) Klack.	Pervillaea venenata (Baill.) Klack.	Phytologia 78: 191 (1995)	Madagascar	Madagascar	unknown	unknown	984455-1	http://www.plantsoftheworldonline.org/taxon/urn:lsid:ipni.org:names:984455-1
Apocynaceae	Petchia	cryptophlebia	Petchia cryptophlebia	(Baker) Leeuwenb.	Petchia cryptophlebia (Baker) Leeuwenb.	Wageningen Agric. Univ. Pap. 97(2): 60 (1997)	Madagascar	Madagascar	unknown	unknown	997251-1	http://www.plantsoftheworldonline.org/taxon/urn:lsid:ipni.org:names:997251-1
Apocynaceae	Petchia	erythrocarpa	Petchia erythrocarpa	(Vatke) Leeuwenb.	Petchia erythrocarpa (Vatke) Leeuwenb.	Wageningen Agric. Univ. Pap. 97(2): 64 (1997)	Comoros, Madagascar	Comoros, Madagascar	unknown	unknown	997252-1	http://www.plantsoftheworldonline.org/taxon/urn:lsid:ipni.org:names:997252-1
Apocynaceae	Petchia	humbertii	Petchia humbertii	(Markgr.) Leeuwenb.	Petchia humbertii (Markgr.) Leeuwenb.	Wageningen Agric. Univ. Pap. 97(2): 69 (1977)	Madagascar	Madagascar	unknown	unknown	997253-1	http://www.plantsoftheworldonline.org/taxon/urn:lsid:ipni.org:names:997253-1
Apocynaceae	Petchia	madagascariensis	Petchia madagascariensis	(A.DC.) Leeuwenb.	Petchia madagascariensis (A.DC.) Leeuwenb.	Wageningen Agric. Univ. Pap. 97(2): 71 (1997)	Madagascar	Madagascar	unknown	unknown	997254-1	http://www.plantsoftheworldonline.org/taxon/urn:lsid:ipni.org:names:997254-1
Apocynaceae	Petchia	montana	Petchia montana	(Pichon) Leeuwenb.	Petchia montana (Pichon) Leeuwenb.	Wageningen Agric. Univ. Pap. 97(2): 78 (1997)	Madagascar	Madagascar	unknown	unknown	997255-1	http://www.plantsoftheworldonline.org/taxon/urn:lsid:ipni.org:names:997255-1
Apocynaceae	Petchia	plectaneiifolia	Petchia plectaneiifolia	(Pichon) Leeuwenb.	Petchia plectaneiifolia (Pichon) Leeuwenb.	Wageningen Agric. Univ. Pap. 97(2): 79 (1997)	Madagascar	Madagascar	unknown	unknown	997256-1	http://www.plantsoftheworldonline.org/taxon/urn:lsid:ipni.org:names:997256-1
Apocynaceae	Plectaneia	longisepala	Plectaneia longisepala	Markgr.	Plectaneia longisepala Markgr.	Adansonia, n.s., 12: 585 (1972 publ. 1973)	Madagascar	Madagascar	unknown	unknown	81126-1	http://www.plantsoftheworldonline.org/taxon/urn:lsid:ipni.org:names:81126-1
Apocynaceae	Plectaneia	stenophylla	Plectaneia stenophylla	Jum.	Plectaneia stenophylla Jum.	Ann. Mus. Colon. Marseille, ser. 5, 2(4): 27 (1934)	Madagascar	Madagascar	unknown	unknown	81131-1	http://www.plantsoftheworldonline.org/taxon/urn:lsid:ipni.org:names:81131-1
Apocynaceae	Plectaneia	thouarsii	Plectaneia thouarsii	Roem. & Schult.	Plectaneia thouarsii Roem. & Schult.	Syst. Veg. ed. 15[bis]. 4: 420 (1819)	Madagascar	Madagascar	unknown	unknown	81132-1	http://www.plantsoftheworldonline.org/taxon/urn:lsid:ipni.org:names:81132-1
Apocynaceae	Rauvolfia	capuronii	Rauvolfia capuronii	Markgr.	Rauvolfia capuronii Markgr.	Adansonia, n.s., 10: 27 (1970)	Madagascar	Madagascar	unknown	unknown	81494-1	http://www.plantsoftheworldonline.org/taxon/urn:lsid:ipni.org:names:81494-1
Apocynaceae	Rauvolfia	media	Rauvolfia media	Pichon	Rauvolfia media Pichon	Bull. Soc. Bot. France 94: 36 (1947)	Comoros, Madagascar	Comoros, Madagascar	unknown	unknown	81583-1	http://www.plantsoftheworldonline.org/taxon/urn:lsid:ipni.org:names:81583-1
Apocynaceae	Rauvolfia	obtusiflora	Rauvolfia obtusiflora	A.DC.	Rauvolfia obtusiflora A.DC.	A.P.de Candolle, Prodr. 8: 341 (1844)	Madagascar	Madagascar	unknown	unknown	81603-1	http://www.plantsoftheworldonline.org/taxon/urn:lsid:ipni.org:names:81603-1
Apocynaceae	Saba	comorensis	Saba comorensis	(Bojer ex A.DC.) Pichon	Saba comorensis (Bojer ex A.DC.) Pichon	Mem. Inst. Franc. Afrique Noire 35: 303 (1953)	Angola, Benin, Burkina Faso, Burundi, Cameroon, Central African Republic, Chad, Comoros, Cote d'Ivoire, Ethiopia, Gabon, Gambia, Ghana, Guinea, Guinea-Bissau, Kenya, Liberia, Madagascar, Malawi, Mali, Mozambique, Nigeria, Republic of Congo, Senegal, Sierra Leone, Somalia, Sudan, Tanzania, Togo, Uganda, Zaire, Zambia, Zimbabwe	Angola, Benin, Burkina, Burundi, Cabinda, Cameroon, Central African Repu, Chad, Comoros, Congo, Ethiopia, Gabon, Gambia, Ghana, Guinea, Guinea-Bissau, Ivory Coast, Kenya, Liberia, Madagascar, Malawi, Mali, Mozambique, Nigeria, Senegal, Sierra Leone, Somalia, Sudan, Tanzania, Togo, Uganda, Zambia, Zaire, Zimbabwe	unknown	unknown	81757-1	http://www.plantsoftheworldonline.org/taxon/urn:lsid:ipni.org:names:81757-1
Apocynaceae	Secamone	alba	Secamone alba	Jum. & H.Perrier	Secamone alba Jum. & H.Perrier	Ann. Mus. Colon. Marseille, ser. 2, 6: 207 (1908)	Madagascar	Madagascar	unknown	unknown	101297-1	http://www.plantsoftheworldonline.org/taxon/urn:lsid:ipni.org:names:101297-1
Apocynaceae	Secamone	angustifolioides	Secamone angustifolioides	Choux	Secamone angustifolioides Choux	Mem. Acad. Malgache 1: 12 (1926)	Madagascar	Madagascar	unknown	unknown	101301-1	http://www.plantsoftheworldonline.org/taxon/urn:lsid:ipni.org:names:101301-1
Apocynaceae	Secamone	ankarensis	Secamone ankarensis	(Jum. & H.Perrier) Klack.	Secamone ankarensis (Jum. & H.Perrier) Klack.	Opera Bot. 112: 20 (1992)	Madagascar	Madagascar	unknown	unknown	969173-1	http://www.plantsoftheworldonline.org/taxon/urn:lsid:ipni.org:names:969173-1
Apocynaceae	Secamone	astephana	Secamone astephana	Choux	Secamone astephana Choux	Mem. Acad. Malgache 1: 9 (1926)	Comoros, Madagascar	Comoros, Madagascar	unknown	unknown	101302-1	http://www.plantsoftheworldonline.org/taxon/urn:lsid:ipni.org:names:101302-1
Apocynaceae	Secamone	australis	Secamone australis	Klack.	Secamone australis Klack.	Opera Bot. 112: 44 (1992)	Madagascar	Madagascar	unknown	unknown	968267-1	http://www.plantsoftheworldonline.org/taxon/urn:lsid:ipni.org:names:968267-1
Apocynaceae	Secamone	bemarahensis	Secamone bemarahensis	Klack.	Secamone bemarahensis Klack.	Candollea 55: 76 (2000)	Madagascar	Madagascar	unknown	unknown	1016446-1	http://www.plantsoftheworldonline.org/taxon/urn:lsid:ipni.org:names:1016446-1
Apocynaceae	Secamone	betamponensis	Secamone betamponensis	Choux	Secamone betamponensis Choux	Bull. Soc. Bot. France 79: 61 (1932)	Madagascar	Madagascar	unknown	unknown	101305-1	http://www.plantsoftheworldonline.org/taxon/urn:lsid:ipni.org:names:101305-1
Apocynaceae	Secamone	bicolor	Secamone bicolor	Decne.	Secamone bicolor Decne.	A.P.de Candolle, Prodr. 8: 503 (1844)	Madagascar	Madagascar	unknown	unknown	101306-1	http://www.plantsoftheworldonline.org/taxon/urn:lsid:ipni.org:names:101306-1
Apocynaceae	Secamone	bifida	Secamone bifida	Klack.	Secamone bifida Klack.	Opera Bot. 112: 41 (1992)	Madagascar	Madagascar	unknown	unknown	968265-1	http://www.plantsoftheworldonline.org/taxon/urn:lsid:ipni.org:names:968265-1
Apocynaceae	Secamone	bosseri	Secamone bosseri	Klack.	Secamone bosseri Klack.	Opera Bot. 112: 82 (1992)	Madagascar	Madagascar	unknown	unknown	968272-1	http://www.plantsoftheworldonline.org/taxon/urn:lsid:ipni.org:names:968272-1
Apocynaceae	Secamone	brachystigma	Secamone brachystigma	Jum. & H.Perrier	Secamone brachystigma Jum. & H.Perrier	Ann. Mus. Colon. Marseille, ser. 2, 6: 202 (1908)	Madagascar	Madagascar	unknown	unknown	101309-1	http://www.plantsoftheworldonline.org/taxon/urn:lsid:ipni.org:names:101309-1
Apocynaceae	Secamone	brevicoronata	Secamone brevicoronata	Klack.	Secamone brevicoronata Klack.	Willdenowia 30: 47 (2000)	Madagascar	Madagascar	unknown	unknown	1015948-1	http://www.plantsoftheworldonline.org/taxon/urn:lsid:ipni.org:names:1015948-1
Apocynaceae	Secamone	buxifolia	Secamone buxifolia	Decne.	Secamone buxifolia Decne.	A.P.de Candolle, Prodr. 8: 502 (1844)	Madagascar	Madagascar	unknown	unknown	101310-1	http://www.plantsoftheworldonline.org/taxon/urn:lsid:ipni.org:names:101310-1
Apocynaceae	Secamone	capitata	Secamone capitata	Klack.	Secamone capitata Klack.	Opera Bot. 112: 61 (1992)	Madagascar	Madagascar	unknown	unknown	968270-1	http://www.plantsoftheworldonline.org/taxon/urn:lsid:ipni.org:names:968270-1
Apocynaceae	Secamone	castanea	Secamone castanea	Klack.	Secamone castanea Klack.	Opera Bot. 112: 121 (1992)	Madagascar	Madagascar	unknown	unknown	968283-1	http://www.plantsoftheworldonline.org/taxon/urn:lsid:ipni.org:names:968283-1
Apocynaceae	Secamone	chouxii	Secamone chouxii	Klack.	Secamone chouxii Klack.	Willdenowia 49: 218 (2019)	Madagascar	Madagascar	unknown	unknown	77202556-1	http://www.plantsoftheworldonline.org/taxon/urn:lsid:ipni.org:names:77202556-1
Apocynaceae	Secamone	cloiselii	Secamone cloiselii	Choux	Secamone cloiselii Choux	Bull. Mus. Natl. Hist. Nat. 30: 397 (1924)	Madagascar	Madagascar	unknown	unknown	101313-1	http://www.plantsoftheworldonline.org/taxon/urn:lsid:ipni.org:names:101313-1
Apocynaceae	Secamone	cristata	Secamone cristata	Jum. & H.Perrier	Secamone cristata Jum. & H.Perrier	Ann. Mus. Colon. Marseille, ser. 2, 6: 210 (1908)	Madagascar	Madagascar	unknown	unknown	101317-1	http://www.plantsoftheworldonline.org/taxon/urn:lsid:ipni.org:names:101317-1
Apocynaceae	Secamone	dequairei	Secamone dequairei	Klack.	Secamone dequairei Klack.	Opera Bot. 112: 89 (1992)	Madagascar	Madagascar	unknown	unknown	968274-1	http://www.plantsoftheworldonline.org/taxon/urn:lsid:ipni.org:names:968274-1
Apocynaceae	Secamone	dictyoneura	Secamone dictyoneura	Klack.	Secamone dictyoneura Klack.	Willdenowia 49: 220 (2019)	Madagascar	Madagascar	unknown	unknown	77202557-1	http://www.plantsoftheworldonline.org/taxon/urn:lsid:ipni.org:names:77202557-1
Apocynaceae	Secamone	discolor	Secamone discolor	K.Schum. & Vatke	Secamone discolor K.Schum. & Vatke	Bot. Jahrb. Syst. 17: 140 (1893)	Madagascar	Madagascar	unknown	unknown	101321-1	http://www.plantsoftheworldonline.org/taxon/urn:lsid:ipni.org:names:101321-1
Apocynaceae	Secamone	dolichorhachys	Secamone dolichorhachys	K.Schum.	Secamone dolichorhachys K.Schum.	Bot. Jahrb. Syst. 33: 326 (1903)	Madagascar	Madagascar	unknown	unknown	101322-1	http://www.plantsoftheworldonline.org/taxon/urn:lsid:ipni.org:names:101322-1
Apocynaceae	Secamone	drepanoloba	Secamone drepanoloba	Klack.	Secamone drepanoloba Klack.	Bot. Jahrb. Syst. 120: 120 (1998)	Madagascar	Madagascar	unknown	unknown	1000711-1	http://www.plantsoftheworldonline.org/taxon/urn:lsid:ipni.org:names:1000711-1
Apocynaceae	Secamone	ecoronata	Secamone ecoronata	Klack.	Secamone ecoronata Klack.	Opera Bot. 112: 107 (1992)	Madagascar	Madagascar	unknown	unknown	968278-1	http://www.plantsoftheworldonline.org/taxon/urn:lsid:ipni.org:names:968278-1
Apocynaceae	Secamone	elegans	Secamone elegans	Klack.	Secamone elegans Klack.	Opera Bot. 112: 38 (1992)	Madagascar	Madagascar	unknown	unknown	968264-1	http://www.plantsoftheworldonline.org/taxon/urn:lsid:ipni.org:names:968264-1
Apocynaceae	Secamone	elliotii	Secamone elliotii	K.Schum.	Secamone elliotii K.Schum.	Bot. Jahrb. Syst. 17: 141 (1893)	Madagascar	Madagascar	unknown	unknown	101323-1	http://www.plantsoftheworldonline.org/taxon/urn:lsid:ipni.org:names:101323-1
Apocynaceae	Secamone	falcata	Secamone falcata	Klack.	Secamone falcata Klack.	Opera Bot. 112: 25 (1992)	Madagascar	Madagascar	unknown	unknown	968260-1	http://www.plantsoftheworldonline.org/taxon/urn:lsid:ipni.org:names:968260-1
Apocynaceae	Secamone	furcata	Secamone furcata	Klack.	Secamone furcata Klack.	Willdenowia 49: 222 (2019)	Madagascar	Madagascar	unknown	unknown	77202558-1	http://www.plantsoftheworldonline.org/taxon/urn:lsid:ipni.org:names:77202558-1
Apocynaceae	Secamone	galinae	Secamone galinae	Klack.	Secamone galinae Klack.	Bot. Jahrb. Syst. 124: 421 (2003)	Madagascar	Madagascar	unknown	unknown	70029136-1	http://www.plantsoftheworldonline.org/taxon/urn:lsid:ipni.org:names:70029136-1
Apocynaceae	Secamone	geayi	Secamone geayi	Costantin & Gallaud	Secamone geayi Costantin & Gallaud	Bull. Mus. Hist. Nat. (Paris) 12: 419 (1906)	Madagascar	Madagascar	unknown	unknown	101338-1	http://www.plantsoftheworldonline.org/taxon/urn:lsid:ipni.org:names:101338-1
Apocynaceae	Secamone	glaberrima	Secamone glaberrima	K.Schum.	Secamone glaberrima K.Schum.	Bot. Jahrb. Syst. 17: 142 (1893)	Madagascar	Madagascar	unknown	unknown	101341-1	http://www.plantsoftheworldonline.org/taxon/urn:lsid:ipni.org:names:101341-1
Apocynaceae	Secamone	glabra	Secamone glabra	Klack.	Secamone glabra Klack.	Willdenowia 49: 224 (2019)	Madagascar	Madagascar	unknown	unknown	77202560-1	http://www.plantsoftheworldonline.org/taxon/urn:lsid:ipni.org:names:77202560-1
Apocynaceae	Secamone	grandiflora	Secamone grandiflora	Klack.	Secamone grandiflora Klack.	Opera Bot. 112: 18 (1992)	Madagascar	Madagascar	unknown	unknown	968258-1	http://www.plantsoftheworldonline.org/taxon/urn:lsid:ipni.org:names:968258-1
Apocynaceae	Secamone	humbertii	Secamone humbertii	Choux	Secamone humbertii Choux	Arch. Bot. Bull. Mens. 4: 107 (1930)	Madagascar	Madagascar	unknown	unknown	101343-1	http://www.plantsoftheworldonline.org/taxon/urn:lsid:ipni.org:names:101343-1
Apocynaceae	Secamone	jongkindii	Secamone jongkindii	Klack.	Secamone jongkindii Klack.	Candollea 55: 80 (2000)	Madagascar	Madagascar	unknown	unknown	1016448-1	http://www.plantsoftheworldonline.org/taxon/urn:lsid:ipni.org:names:1016448-1
Apocynaceae	Secamone	laevis	Secamone laevis	Klack.	Secamone laevis Klack.	Willdenowia 49: 226 (2019)	Madagascar	Madagascar	unknown	unknown	77202561-1	http://www.plantsoftheworldonline.org/taxon/urn:lsid:ipni.org:names:77202561-1
Apocynaceae	Secamone	laxa	Secamone laxa	Klack.	Secamone laxa Klack.	Opera Bot. 112: 103 (1992)	Madagascar	Madagascar	unknown	unknown	968277-1	http://www.plantsoftheworldonline.org/taxon/urn:lsid:ipni.org:names:968277-1
Apocynaceae	Secamone	ligustrifolia	Secamone ligustrifolia	Decne.	Secamone ligustrifolia Decne.	A.P.de Candolle, Prodr. 8: 502 (1844)	Madagascar	Madagascar	unknown	unknown	101351-1	http://www.plantsoftheworldonline.org/taxon/urn:lsid:ipni.org:names:101351-1
Apocynaceae	Secamone	linearifolia	Secamone linearifolia	Klack.	Secamone linearifolia Klack.	Opera Bot. 112: 75 (1992)	Madagascar	Madagascar	unknown	unknown	968271-1	http://www.plantsoftheworldonline.org/taxon/urn:lsid:ipni.org:names:968271-1
Apocynaceae	Secamone	linearis	Secamone linearis	Klack.	Secamone linearis Klack.	Novon 10: 217 (2000)	Madagascar	Madagascar	unknown	unknown	320438-2	http://www.plantsoftheworldonline.org/taxon/urn:lsid:ipni.org:names:320438-2
Apocynaceae	Secamone	marsupiata	Secamone marsupiata	Klack.	Secamone marsupiata Klack.	Candollea 52: 302 (1997)	Madagascar	Madagascar	unknown	unknown	998044-1	http://www.plantsoftheworldonline.org/taxon/urn:lsid:ipni.org:names:998044-1
Apocynaceae	Secamone	minutifolia	Secamone minutifolia	Choux	Secamone minutifolia Choux	Bull. Mus. Natl. Hist. Nat. 32: 311 (1926)	Madagascar	Madagascar	unknown	unknown	101361-1	http://www.plantsoftheworldonline.org/taxon/urn:lsid:ipni.org:names:101361-1
Apocynaceae	Secamone	nervosa	Secamone nervosa	Klack.	Secamone nervosa Klack.	Opera Bot. 112: 123 (1992)	Madagascar	Madagascar	unknown	unknown	968284-1	http://www.plantsoftheworldonline.org/taxon/urn:lsid:ipni.org:names:968284-1
Apocynaceae	Secamone	obovata	Secamone obovata	Decne.	Secamone obovata Decne.	A.P.de Candolle, Prodr. 8: 503 (1844)	Madagascar	Madagascar	unknown	unknown	101366-1	http://www.plantsoftheworldonline.org/taxon/urn:lsid:ipni.org:names:101366-1
Apocynaceae	Secamone	oleifolia	Secamone oleifolia	Decne.	Secamone oleifolia Decne.	A.P.de Candolle, Prodr. 8: 503 (1844)	Madagascar	Madagascar	unknown	unknown	101368-1	http://www.plantsoftheworldonline.org/taxon/urn:lsid:ipni.org:names:101368-1
Apocynaceae	Secamone	pachyphylla	Secamone pachyphylla	Jum. & H.Perrier	Secamone pachyphylla Jum. & H.Perrier	Ann. Mus. Colon. Marseille, ser. 2, 6: 205 (1908)	Madagascar	Madagascar	unknown	unknown	101370-1	http://www.plantsoftheworldonline.org/taxon/urn:lsid:ipni.org:names:101370-1
Apocynaceae	Secamone	pachystigma	Secamone pachystigma	Jum. & H.Perrier	Secamone pachystigma Jum. & H.Perrier	Ann. Mus. Colon. Marseille, ser. 2, 6: 204 (1908)	Aldabra, Comoros, Madagascar	Aldabra, Comoros, Madagascar	unknown	unknown	101371-1	http://www.plantsoftheworldonline.org/taxon/urn:lsid:ipni.org:names:101371-1
Apocynaceae	Secamone	parviflora	Secamone parviflora	Klack.	Secamone parviflora Klack.	Willdenowia 49: 227 (2019)	Madagascar	Madagascar	unknown	unknown	77202562-1	http://www.plantsoftheworldonline.org/taxon/urn:lsid:ipni.org:names:77202562-1
Apocynaceae	Secamone	pedicellaris	Secamone pedicellaris	Klack.	Secamone pedicellaris Klack.	Willdenowia 30: 48 (2000)	Madagascar	Madagascar	unknown	unknown	1015949-1	http://www.plantsoftheworldonline.org/taxon/urn:lsid:ipni.org:names:1015949-1
Apocynaceae	Secamone	perrieri	Secamone perrieri	Choux	Secamone perrieri Choux	Mem. Acad. Malgache 1: 17 (1926)	Madagascar	Madagascar	unknown	unknown	101374-1	http://www.plantsoftheworldonline.org/taxon/urn:lsid:ipni.org:names:101374-1
Apocynaceae	Secamone	pinnata	Secamone pinnata	Choux	Secamone pinnata Choux	Ann. Mus. Colon. Marseille, ser. 3, 2: 396 (1914)	Madagascar	Madagascar	unknown	unknown	101377-1	http://www.plantsoftheworldonline.org/taxon/urn:lsid:ipni.org:names:101377-1
Apocynaceae	Secamone	polyantha	Secamone polyantha	Choux	Secamone polyantha Choux	Ann. Mus. Colon. Marseille, ser. 3, 2: 398 (1914)	Madagascar	Madagascar	unknown	unknown	101379-1	http://www.plantsoftheworldonline.org/taxon/urn:lsid:ipni.org:names:101379-1
Apocynaceae	Secamone	pulchra	Secamone pulchra	Klack.	Secamone pulchra Klack.	Opera Bot. 112: 92 (1992)	Madagascar	Madagascar	unknown	unknown	968276-1	http://www.plantsoftheworldonline.org/taxon/urn:lsid:ipni.org:names:968276-1
Apocynaceae	Secamone	reticulata	Secamone reticulata	Klack.	Secamone reticulata Klack.	Opera Bot. 112: 22 (1992)	Madagascar	Madagascar	unknown	unknown	968259-1	http://www.plantsoftheworldonline.org/taxon/urn:lsid:ipni.org:names:968259-1
Apocynaceae	Secamone	rubra	Secamone rubra	Klack.	Secamone rubra Klack.	Bot. Jahrb. Syst. 124: 53 (2002)	Madagascar	Madagascar	unknown	unknown	20007419-1	http://www.plantsoftheworldonline.org/taxon/urn:lsid:ipni.org:names:20007419-1
Apocynaceae	Secamone	schatzii	Secamone schatzii	Klack.	Secamone schatzii Klack.	Novon 10: 215 (2000)	Madagascar	Madagascar	unknown	unknown	320437-2	http://www.plantsoftheworldonline.org/taxon/urn:lsid:ipni.org:names:320437-2
Apocynaceae	Secamone	schinziana	Secamone schinziana	Schltr.	Secamone schinziana Schltr.	Bull. Herb. Boissier 4: 449 (1896)	Madagascar	Madagascar	unknown	unknown	101387-1	http://www.plantsoftheworldonline.org/taxon/urn:lsid:ipni.org:names:101387-1
Apocynaceae	Secamone	sparsiflora	Secamone sparsiflora	Klack.	Secamone sparsiflora Klack.	Opera Bot. 112: 87 (1992)	Madagascar	Madagascar	unknown	unknown	968273-1	http://www.plantsoftheworldonline.org/taxon/urn:lsid:ipni.org:names:968273-1
Apocynaceae	Secamone	sulfurea	Secamone sulfurea	(Jum. & H.Perrier) Klack.	Secamone sulfurea (Jum. & H.Perrier) Klack.	Nordic J. Bot. 16: 183 (1996)	Madagascar	Madagascar	unknown	unknown	992097-1	http://www.plantsoftheworldonline.org/taxon/urn:lsid:ipni.org:names:992097-1
Apocynaceae	Secamone	supranervis	Secamone supranervis	Klack.	Secamone supranervis Klack.	Opera Bot. 112: 116 (1992)	Madagascar	Madagascar	unknown	unknown	968281-1	http://www.plantsoftheworldonline.org/taxon/urn:lsid:ipni.org:names:968281-1
Apocynaceae	Secamone	tenuifolia	Secamone tenuifolia	Decne.	Secamone tenuifolia Decne.	A.P.de Candolle, Prodr. 8: 503 (1844)	Madagascar	Madagascar	unknown	unknown	101396-1	http://www.plantsoftheworldonline.org/taxon/urn:lsid:ipni.org:names:101396-1
Apocynaceae	Secamone	thouarsii	Secamone thouarsii	Decne.	Secamone thouarsii Decne.	A.P.de Candolle, Prodr. 8: 502 (1844)	Madagascar	Madagascar	unknown	unknown	101397-1	http://www.plantsoftheworldonline.org/taxon/urn:lsid:ipni.org:names:101397-1
Apocynaceae	Secamone	toxocarpoides	Secamone toxocarpoides	Choux	Secamone toxocarpoides Choux	Ann. Mus. Colon. Marseille, ser. 3, 2: 377 (1914)	Madagascar	Madagascar	unknown	unknown	101400-1	http://www.plantsoftheworldonline.org/taxon/urn:lsid:ipni.org:names:101400-1
Apocynaceae	Secamone	trichostemon	Secamone trichostemon	Klack.	Secamone trichostemon Klack.	Candollea 60: 119 (2005)	Madagascar	Madagascar	unknown	unknown	77067030-1	http://www.plantsoftheworldonline.org/taxon/urn:lsid:ipni.org:names:77067030-1
Apocynaceae	Secamone	triflora	Secamone triflora	Klack.	Secamone triflora Klack.	Opera Bot. 112: 45 (1992)	Madagascar	Madagascar	unknown	unknown	968268-1	http://www.plantsoftheworldonline.org/taxon/urn:lsid:ipni.org:names:968268-1
Apocynaceae	Secamone	tsingycola	Secamone tsingycola	Klack.	Secamone tsingycola Klack.	Candollea 55: 82 (2000)	Madagascar	Madagascar	unknown	unknown	1016449-1	http://www.plantsoftheworldonline.org/taxon/urn:lsid:ipni.org:names:1016449-1
Apocynaceae	Secamone	tuberculata	Secamone tuberculata	Klack.	Secamone tuberculata Klack.	Opera Bot. 112: 42 (1992)	Madagascar	Madagascar	unknown	unknown	968266-1	http://www.plantsoftheworldonline.org/taxon/urn:lsid:ipni.org:names:968266-1
Apocynaceae	Secamone	unciformis	Secamone unciformis	Klack.	Secamone unciformis Klack.	Opera Bot. 112: 91 (1992)	Madagascar	Madagascar	unknown	unknown	968275-1	http://www.plantsoftheworldonline.org/taxon/urn:lsid:ipni.org:names:968275-1
Apocynaceae	Secamone	uncinata	Secamone uncinata	Choux	Secamone uncinata Choux	Bull. Mus. Natl. Hist. Nat. 30: 400 (1924)	Madagascar	Madagascar	unknown	unknown	101401-1	http://www.plantsoftheworldonline.org/taxon/urn:lsid:ipni.org:names:101401-1
Apocynaceae	Secamone	uniflora	Secamone uniflora	Decne.	Secamone uniflora Decne.	A.P.de Candolle, Prodr. 8: 503 (1844)	Madagascar	Madagascar	unknown	unknown	101402-1	http://www.plantsoftheworldonline.org/taxon/urn:lsid:ipni.org:names:101402-1
Apocynaceae	Secamone	urceolata	Secamone urceolata	Klack.	Secamone urceolata Klack.	Opera Bot. 112: 118 (1992)	Madagascar	Madagascar	unknown	unknown	968282-1	http://www.plantsoftheworldonline.org/taxon/urn:lsid:ipni.org:names:968282-1
Apocynaceae	Secamone	valvata	Secamone valvata	Klack.	Secamone valvata Klack.	Opera Bot. 112: 30 (1992)	Madagascar	Madagascar	unknown	unknown	968263-1	http://www.plantsoftheworldonline.org/taxon/urn:lsid:ipni.org:names:968263-1
Apocynaceae	Secamone	varia	Secamone varia	Klack.	Secamone varia Klack.	Opera Bot. 112: 111 (1992)	Madagascar	Madagascar	unknown	unknown	968279-1	http://www.plantsoftheworldonline.org/taxon/urn:lsid:ipni.org:names:968279-1
Apocynaceae	Secamone	venosa	Secamone venosa	Klack.	Secamone venosa Klack.	Opera Bot. 112: 112 (1992)	Madagascar	Madagascar	unknown	unknown	968280-1	http://www.plantsoftheworldonline.org/taxon/urn:lsid:ipni.org:names:968280-1
Apocynaceae	Secamonopsis	madagascariensis	Secamonopsis madagascariensis	Jum.	Secamonopsis madagascariensis Jum.	Caoutch. Gutta-Percha: 6 (1908)	Madagascar	Madagascar	unknown	unknown	101410-1	http://www.plantsoftheworldonline.org/taxon/urn:lsid:ipni.org:names:101410-1
Apocynaceae	Secamonopsis	microphylla	Secamonopsis microphylla	Civeyrel & Klack.	Secamonopsis microphylla Civeyrel & Klack.	Novon 6: 144 (1996)	Madagascar	Madagascar	unknown	unknown	989633-1	http://www.plantsoftheworldonline.org/taxon/urn:lsid:ipni.org:names:989633-1
Apocynaceae	Stapelianthus	arenarius	Stapelianthus arenarius	Bosser & Morat	Stapelianthus arenarius Bosser & Morat	Adansonia, n.s., 11: 340 (1971)	Madagascar	Madagascar	unknown	unknown	101849-1	http://www.plantsoftheworldonline.org/taxon/urn:lsid:ipni.org:names:101849-1
Apocynaceae	Stapelianthus	decaryi	Stapelianthus decaryi	Choux	Stapelianthus decaryi Choux	Ann. Mus. Colon. Marseille, ser. 5, 2(3): 7 (1934)	Madagascar	Madagascar	unknown	unknown	101852-1	http://www.plantsoftheworldonline.org/taxon/urn:lsid:ipni.org:names:101852-1
Apocynaceae	Stapelianthus	insignis	Stapelianthus insignis	Desc.	Stapelianthus insignis Desc.	Naturaliste Malgache 9: 181 (1957)	Madagascar	Madagascar	unknown	unknown	101854-1	http://www.plantsoftheworldonline.org/taxon/urn:lsid:ipni.org:names:101854-1
Apocynaceae	Stapelianthus	keraudreniae	Stapelianthus keraudreniae	Bosser & Morat	Stapelianthus keraudreniae Bosser & Morat	Adansonia, n.s., 11: 337 (1971)	Madagascar	Madagascar	unknown	unknown	101855-1	http://www.plantsoftheworldonline.org/taxon/urn:lsid:ipni.org:names:101855-1
Apocynaceae	Stapelianthus	madagascariensis	Stapelianthus madagascariensis	(Choux) A.C.White & B.Sloane	Stapelianthus madagascariensis (Choux) A.C.White & B.Sloane	Stapelieae: 71 (1933)	Madagascar	Madagascar	unknown	unknown	101857-1	http://www.plantsoftheworldonline.org/taxon/urn:lsid:ipni.org:names:101857-1
Apocynaceae	Stapelianthus	montagnacii	Stapelianthus montagnacii	(Boiteau) Boiteau & Bertrand	Stapelianthus montagnacii (Boiteau) Boiteau & Bertrand	Cactus (Paris) 26: 116 (1950)	Madagascar	Madagascar	unknown	unknown	101858-1	http://www.plantsoftheworldonline.org/taxon/urn:lsid:ipni.org:names:101858-1
Apocynaceae	Stapelianthus	pilosus	Stapelianthus pilosus	Lavranos & D.S.Hardy	Stapelianthus pilosus Lavranos & D.S.Hardy	J. S. African Bot. 27: 237 (1961)	Madagascar	Madagascar	unknown	unknown	101859-1	http://www.plantsoftheworldonline.org/taxon/urn:lsid:ipni.org:names:101859-1
Apocynaceae	Stephanostegia	capuronii	Stephanostegia capuronii	Markgr.	Stephanostegia capuronii Markgr.	Adansonia, n.s., 12: 219 (1972)	Madagascar	Madagascar	unknown	unknown	81833-1	http://www.plantsoftheworldonline.org/taxon/urn:lsid:ipni.org:names:81833-1
Apocynaceae	Stephanostegia	hildebrandtii	Stephanostegia hildebrandtii	Baill.	Stephanostegia hildebrandtii Baill.	Bull. Mens. Soc. Linn. Paris 1: 748 (1888)	Madagascar	Madagascar	unknown	unknown	81834-1	http://www.plantsoftheworldonline.org/taxon/urn:lsid:ipni.org:names:81834-1
Apocynaceae	Stephanotis	acuminata	Stephanotis acuminata	Brongn.	Stephanotis acuminata Brongn.	Ann. Sci. Nat., Bot., ser. 2, 7: 30 (1837)	Madagascar	Madagascar	unknown	unknown	101908-1	http://www.plantsoftheworldonline.org/taxon/urn:lsid:ipni.org:names:101908-1
Apocynaceae	Stephanotis	floribunda	Stephanotis floribunda	Jacques	Stephanotis floribunda Jacques	Ann. Soc. Hort. Paris 15: 28 (1834)	Madagascar	Madagascar	Bangladesh, Cuba, Dominican Republic, Haiti, India, Leeward Is., Myanmar, Puerto Rico, Trinidad-Tobago	Bangladesh, Cuba, Dominican Republic, Haiti, India, Leeward Is., Myanmar, Puerto Rico, Trinidad-Tobago	77204413-1	http://www.plantsoftheworldonline.org/taxon/urn:lsid:ipni.org:names:77204413-1
Apocynaceae	Stephanotis	grandiflora	Stephanotis grandiflora	Decne.	Stephanotis grandiflora Decne.	A.P.de Candolle, Prodr. 8: 620 (1844)	Madagascar	Madagascar	unknown	unknown	101912-1	http://www.plantsoftheworldonline.org/taxon/urn:lsid:ipni.org:names:101912-1
Apocynaceae	Stephanotis	thouarsii	Stephanotis thouarsii	Brongn.	Stephanotis thouarsii Brongn.	Ann. Sci. Nat., Bot., ser. 2, 7: 30 (1837)	Madagascar	Madagascar	unknown	unknown	101923-1	http://www.plantsoftheworldonline.org/taxon/urn:lsid:ipni.org:names:101923-1
Apocynaceae	Strophanthus	boivinii	Strophanthus boivinii	Baill.	Strophanthus boivinii Baill.	Bull. Mens. Soc. Linn. Paris 1: 757 (1888)	Madagascar	Madagascar	unknown	unknown	81862-1	http://www.plantsoftheworldonline.org/taxon/urn:lsid:ipni.org:names:81862-1
Apocynaceae	Tabernaemontana	calcarea	Tabernaemontana calcarea	Pichon	Tabernaemontana calcarea Pichon	Notul. Syst. (Paris) 13: 241 (1948 publ. 1949)	Madagascar	Madagascar	unknown	unknown	82035-1	http://www.plantsoftheworldonline.org/taxon/urn:lsid:ipni.org:names:82035-1
Apocynaceae	Tabernaemontana	capuronii	Tabernaemontana capuronii	Leeuwenb.	Tabernaemontana capuronii Leeuwenb.	J. Ethno-Pharmacol. 10: 7 (1984)	Madagascar	Madagascar	unknown	unknown	907601-1	http://www.plantsoftheworldonline.org/taxon/urn:lsid:ipni.org:names:907601-1
Apocynaceae	Tabernaemontana	ciliata	Tabernaemontana ciliata	Pichon	Tabernaemontana ciliata Pichon	Notul. Syst. (Paris) 13: 246 (1948 publ. 1949)	Madagascar	Madagascar	unknown	unknown	82053-1	http://www.plantsoftheworldonline.org/taxon/urn:lsid:ipni.org:names:82053-1
Apocynaceae	Tabernaemontana	coffeoides	Tabernaemontana coffeoides	Bojer ex A.DC.	Tabernaemontana coffeoides Bojer ex A.DC.	A.P.de Candolle, Prodr. 8: 370 (1844)	Comoros, Madagascar, Seychelles	Comoros, Madagascar, Seychelles	unknown	unknown	82059-1	http://www.plantsoftheworldonline.org/taxon/urn:lsid:ipni.org:names:82059-1
Apocynaceae	Tabernaemontana	crassifolia	Tabernaemontana crassifolia	Pichon	Tabernaemontana crassifolia Pichon	Notul. Syst. (Paris) 13: 246 (1948 publ. 1949)	Madagascar	Madagascar	unknown	unknown	82073-1	http://www.plantsoftheworldonline.org/taxon/urn:lsid:ipni.org:names:82073-1
Apocynaceae	Tabernaemontana	debrayi	Tabernaemontana debrayi	(Markgr.) Leeuwenb.	Tabernaemontana debrayi (Markgr.) Leeuwenb.	J. Ethno-Pharmacol. 10: 10 (1984)	Madagascar	Madagascar	unknown	unknown	913394-1	http://www.plantsoftheworldonline.org/taxon/urn:lsid:ipni.org:names:913394-1
Apocynaceae	Tabernaemontana	eusepala	Tabernaemontana eusepala	Aug.DC.	Tabernaemontana eusepala Aug.DC.	Bull. Herb. Boissier, ser. 2, 1: 579 (1901)	Madagascar	Madagascar	unknown	unknown	82114-1	http://www.plantsoftheworldonline.org/taxon/urn:lsid:ipni.org:names:82114-1
Apocynaceae	Tabernaemontana	eusepaloides	Tabernaemontana eusepaloides	(Markgr.) Leeuwenb.	Tabernaemontana eusepaloides (Markgr.) Leeuwenb.	J. Ethno-Pharmacol. 10: 13 (1984)	Madagascar	Madagascar	unknown	unknown	914705-1	http://www.plantsoftheworldonline.org/taxon/urn:lsid:ipni.org:names:914705-1
Apocynaceae	Tabernaemontana	humblotii	Tabernaemontana humblotii	(Baill.) Pichon	Tabernaemontana humblotii (Baill.) Pichon	Notul. Syst. (Paris) 13: 244 (1948 publ. 1949)	Madagascar	Madagascar	unknown	unknown	82154-1	http://www.plantsoftheworldonline.org/taxon/urn:lsid:ipni.org:names:82154-1
Apocynaceae	Tabernaemontana	mocquerysi	Tabernaemontana mocquerysi	Aug.DC.	Tabernaemontana mocquerysi Aug.DC.	Bull. Herb. Boissier, ser. 2, 1: 579 (1901)	Madagascar	Madagascar	unknown	unknown	82224-1	http://www.plantsoftheworldonline.org/taxon/urn:lsid:ipni.org:names:82224-1
Apocynaceae	Tabernaemontana	phymata	Tabernaemontana phymata	Leeuwenb.	Tabernaemontana phymata Leeuwenb.	Revis. Tabernaemontana 1: 102 (1991)	Madagascar	Madagascar	unknown	unknown	959222-1	http://www.plantsoftheworldonline.org/taxon/urn:lsid:ipni.org:names:959222-1
Apocynaceae	Tabernaemontana	retusa	Tabernaemontana retusa	(Lam.) Pichon	Tabernaemontana retusa (Lam.) Pichon	Notul. Syst. (Paris) 13: 243 (1948 publ. 1949)	Madagascar	Madagascar	unknown	unknown	82313-1	http://www.plantsoftheworldonline.org/taxon/urn:lsid:ipni.org:names:82313-1
Apocynaceae	Tabernaemontana	sambiranensis	Tabernaemontana sambiranensis	Pichon	Tabernaemontana sambiranensis Pichon	Notul. Syst. (Paris) 13: 246 (1948 publ. 1949)	Madagascar	Madagascar	unknown	unknown	82326-1	http://www.plantsoftheworldonline.org/taxon/urn:lsid:ipni.org:names:82326-1
Apocynaceae	Tabernaemontana	sessilifolia	Tabernaemontana sessilifolia	Baker	Tabernaemontana sessilifolia Baker	J. Linn. Soc., Bot. 20: 205 (1883)	Madagascar	Madagascar	unknown	unknown	82330-1	http://www.plantsoftheworldonline.org/taxon/urn:lsid:ipni.org:names:82330-1
Apocynaceae	Tabernaemontana	stellata	Tabernaemontana stellata	Pichon	Tabernaemontana stellata Pichon	Notul. Syst. (Paris) 13: 248 (1948 publ. 1949)	Madagascar	Madagascar	unknown	unknown	82343-1	http://www.plantsoftheworldonline.org/taxon/urn:lsid:ipni.org:names:82343-1
Apocynaceae	Vincetoxicum	cernuum	Vincetoxicum cernuum	(Decne.) Meve & Liede	Vincetoxicum cernuum (Decne.) Meve & Liede	Phytotaxa 369: 137 (2018)	Aldabra, Comoros, Kenya, Madagascar, Mozambique, Somalia, Tanzania	Aldabra, Comoros, Kenya, Madagascar, Mozambique, Somalia, Tanzania	unknown	unknown	77190200-1	http://www.plantsoftheworldonline.org/taxon/urn:lsid:ipni.org:names:77190200-1
Apocynaceae	Vincetoxicum	schimperi	Vincetoxicum schimperi	(Vatke) Meve & Liede	Vincetoxicum schimperi (Vatke) Meve & Liede	Phytotaxa 369: 160 (2018)	Aldabra, Eritrea, Ethiopia, Madagascar, Mozambique, Somalia, Sudan	Aldabra, Eritrea, Ethiopia, Madagascar, Mozambique, Somalia, Sudan	unknown	unknown	77190280-1	http://www.plantsoftheworldonline.org/taxon/urn:lsid:ipni.org:names:77190280-1
Apocynaceae	Vincetoxicum	sylvaticum	Vincetoxicum sylvaticum	(Decne.) Kuntze	Vincetoxicum sylvaticum (Decne.) Kuntze	Revis. Gen. Pl. 2: 425 (1891)	Angola, Benin, Cameroon, Central African Republic, Chad, Cote d'Ivoire, Equatorial Guinea, Ethiopia, Gabon, Ghana, Guinea, Gulf of Guinea Is., Kenya, Liberia, Madagascar, Mali, Nigeria, Republic of Congo, Rwanda, Senegal, Sierra Leone, Sudan, Tanzania, Togo, Uganda, Zaire, Zambia	Angola, Benin, Cameroon, Central African Repu, Chad, Congo, Equatorial Guinea, Ethiopia, Gabon, Ghana, Guinea, Gulf of Guinea Is., Ivory Coast, Kenya, Liberia, Madagascar, Mali, Nigeria, Rwanda, Senegal, Sierra Leone, Sudan, Tanzania, Togo, Uganda, Zambia, Zaire	unknown	unknown	103004-1	http://www.plantsoftheworldonline.org/taxon/urn:lsid:ipni.org:names:103004-1
Apocynaceae	Voacanga	thouarsii	Voacanga thouarsii	Roem. & Schult.	Voacanga thouarsii Roem. & Schult.	Syst. Veg. ed. 15[bis]. 4: 439 (1819)	Angola, Burkina Faso, Cameroon, Central African Republic, Cote d'Ivoire, Gambia, Ghana, Guinea, Guinea-Bissau, Kenya, Liberia, Madagascar, Malawi, Mali, Mozambique, Nigeria, Republic of Congo, Senegal, Sierra Leone, South Africa, Sudan, Tanzania, Uganda, Zaire, Zambia, Zimbabwe	Angola, Burkina, Cameroon, Cape Provinces, Central African Repu, Congo, Gambia, Ghana, Guinea, Guinea-Bissau, Ivory Coast, Kenya, KwaZulu-Natal, Liberia, Madagascar, Malawi, Mali, Mozambique, Nigeria, Senegal, Sierra Leone, Sudan, Tanzania, Uganda, Zambia, Zaire, Zimbabwe	unknown	unknown	82760-1	http://www.plantsoftheworldonline.org/taxon/urn:lsid:ipni.org:names:82760-1
Aponogetonaceae	Aponogeton	bernierianus	Aponogeton bernierianus	(Decne.) Hook.f.	Aponogeton bernierianus (Decne.) Hook.f.	G.Bentham &amp; J.D.Hooker, Gen. Pl. 3: 1014 (1883)	Madagascar	Madagascar	unknown	unknown	602841-1	http://www.plantsoftheworldonline.org/taxon/urn:lsid:ipni.org:names:602841-1
Aponogetonaceae	Aponogeton	boivinianus	Aponogeton boivinianus	Baill. ex Jum.	Aponogeton boivinianus Baill. ex Jum.	Ann. Mus. Colon. Marseille, ser. 3, 10(2): 9 (1922)	Madagascar	Madagascar	unknown	unknown	82936-1	http://www.plantsoftheworldonline.org/taxon/urn:lsid:ipni.org:names:82936-1
Aponogetonaceae	Aponogeton	capuronii	Aponogeton capuronii	H.Bruggen	Aponogeton capuronii H.Bruggen	Blumea 16: 257 (1968)	Madagascar	Madagascar	unknown	unknown	82939-1	http://www.plantsoftheworldonline.org/taxon/urn:lsid:ipni.org:names:82939-1
Aponogetonaceae	Aponogeton	cordatus	Aponogeton cordatus	Jum.	Aponogeton cordatus Jum.	Ann. Mus. Colon. Marseille, ser. 3, 10(2): 13 (1922)	Madagascar	Madagascar	unknown	unknown	82941-1	http://www.plantsoftheworldonline.org/taxon/urn:lsid:ipni.org:names:82941-1
Aponogetonaceae	Aponogeton	decaryi	Aponogeton decaryi	Jum. ex Humbert	Aponogeton decaryi Jum. ex Humbert	Notul. Syst. (Paris) 11: 1 (1943)	Madagascar	Madagascar	unknown	unknown	82942-1	http://www.plantsoftheworldonline.org/taxon/urn:lsid:ipni.org:names:82942-1
Aponogetonaceae	Aponogeton	dioecus	Aponogeton dioecus	Bosser	Aponogeton dioecus Bosser	Adansonia, n.s., 6: 156 (1966)	Madagascar	Madagascar	unknown	unknown	82944-1	http://www.plantsoftheworldonline.org/taxon/urn:lsid:ipni.org:names:82944-1
Aponogetonaceae	Aponogeton	eggersii	Aponogeton eggersii	Bogner & H.Bruggen	Aponogeton eggersii Bogner & H.Bruggen	Aqua Pl. 26: 63 (2001)	Madagascar	Madagascar	unknown	unknown	1021516-1	http://www.plantsoftheworldonline.org/taxon/urn:lsid:ipni.org:names:1021516-1
Aponogetonaceae	Aponogeton	gottlebei	Aponogeton gottlebei	Kasselm. & Bogner	Aponogeton gottlebei Kasselm. & Bogner	Aqua Pl. 33: 154 (2008)	Madagascar	Madagascar	unknown	unknown	77104688-1	http://www.plantsoftheworldonline.org/taxon/urn:lsid:ipni.org:names:77104688-1
Aponogetonaceae	Aponogeton	longiplumulosus	Aponogeton longiplumulosus	H.Bruggen	Aponogeton longiplumulosus H.Bruggen	Blumea 16: 256 (1968)	Madagascar	Madagascar	unknown	unknown	82955-1	http://www.plantsoftheworldonline.org/taxon/urn:lsid:ipni.org:names:82955-1
Aponogetonaceae	Aponogeton	madagascariensis	Aponogeton madagascariensis	(Mirb.) H.Bruggen	Aponogeton madagascariensis (Mirb.) H.Bruggen	Blumea 16: 249 (1968)	Comoros, Madagascar	Comoros, Madagascar	Mauritius	Mauritius	82957-1	http://www.plantsoftheworldonline.org/taxon/urn:lsid:ipni.org:names:82957-1
Aponogetonaceae	Aponogeton	masoalaensis	Aponogeton masoalaensis	Bogner	Aponogeton masoalaensis Bogner	Aqua Pl. 27: 137 (2002)	Madagascar	Madagascar	unknown	unknown	60431908-2	http://www.plantsoftheworldonline.org/taxon/urn:lsid:ipni.org:names:60431908-2
Aponogetonaceae	Aponogeton	schatzianus	Aponogeton schatzianus	Bogner & H.Bruggen	Aponogeton schatzianus Bogner & H.Bruggen	Aqua Pl. 26: 155 (2001)	Madagascar	Madagascar	unknown	unknown	60431907-2	http://www.plantsoftheworldonline.org/taxon/urn:lsid:ipni.org:names:60431907-2
Aponogetonaceae	Aponogeton	tenuispicatus	Aponogeton tenuispicatus	H.Bruggen	Aponogeton tenuispicatus H.Bruggen	Blumea 16: 253 (1968)	Madagascar	Madagascar	unknown	unknown	82969-1	http://www.plantsoftheworldonline.org/taxon/urn:lsid:ipni.org:names:82969-1
Aponogetonaceae	Aponogeton	ulvaceus	Aponogeton ulvaceus	Baker	Aponogeton ulvaceus Baker	J. Linn. Soc., Bot. 18: 279 (1881)	Madagascar	Madagascar	unknown	unknown	602879-1	http://www.plantsoftheworldonline.org/taxon/urn:lsid:ipni.org:names:602879-1
Aponogetonaceae	Aponogeton	viridis	Aponogeton viridis	Jum.	Aponogeton viridis Jum.	Ann. Mus. Colon. Marseille, ser. 3, 10(2): 10 (1922)	Madagascar	Madagascar	unknown	unknown	82973-1	http://www.plantsoftheworldonline.org/taxon/urn:lsid:ipni.org:names:82973-1
Aquifoliaceae	Ilex	mitis	Ilex mitis	(L.) Radlk.	Ilex mitis (L.) Radlk.	Rep. Brit. Assoc. Advancem. Sci. 1885: 1081 (1886)	Angola, Burundi, Cameroon, Ethiopia, Guinea, Gulf of Guinea Is., Kenya, Lesotho, Liberia, Madagascar, Malawi, Mozambique, Nigeria, Rwanda, Sierra Leone, South Africa, Sudan, Swaziland, Tanzania, Uganda, Zaire, Zambia, Zimbabwe	Angola, Burundi, Cameroon, Cape Provinces, Ethiopia, Free State, Guinea, Gulf of Guinea Is., Kenya, KwaZulu-Natal, Lesotho, Liberia, Madagascar, Malawi, Mozambique, Nigeria, Northern Provinces, Rwanda, Sierra Leone, Sudan, Swaziland, Tanzania, Uganda, Zambia, Zaire, Zimbabwe	unknown	unknown	83531-1	http://www.plantsoftheworldonline.org/taxon/urn:lsid:ipni.org:names:83531-1
Araceae	Amorphophallus	andranogidroensis	Amorphophallus andranogidroensis	Hett. & Mangelsdorff	Amorphophallus andranogidroensis Hett. & Mangelsdorff	Aroideana 29: 48 (2006)	Madagascar	Madagascar	unknown	unknown	60443273-2	http://www.plantsoftheworldonline.org/taxon/urn:lsid:ipni.org:names:60443273-2
Araceae	Amorphophallus	ankarana	Amorphophallus ankarana	Hett., Ittenbach & Bogner	Amorphophallus ankarana Hett., Ittenbach & Bogner	Bot. Jahrb. Syst. 121: 2 (1999)	Madagascar	Madagascar	unknown	unknown	1006811-1	http://www.plantsoftheworldonline.org/taxon/urn:lsid:ipni.org:names:1006811-1
Araceae	Amorphophallus	antsingyensis	Amorphophallus antsingyensis	Bogner, Hett. & Ittenbach	Amorphophallus antsingyensis Bogner, Hett. & Ittenbach	Bot. Jahrb. Syst. 121: 8 (1999)	Madagascar	Madagascar	unknown	unknown	1006812-1	http://www.plantsoftheworldonline.org/taxon/urn:lsid:ipni.org:names:1006812-1
Araceae	Amorphophallus	erythrororrhachis	Amorphophallus erythrororrhachis	Hett., Pronk & R.Kaufmann	Amorphophallus erythrororrhachis Hett., Pronk & R.Kaufmann	Aroideana 29: 50 (2006)	Madagascar	Madagascar	unknown	unknown	60443279-2	http://www.plantsoftheworldonline.org/taxon/urn:lsid:ipni.org:names:60443279-2
Araceae	Amorphophallus	hildebrandtii	Amorphophallus hildebrandtii	(Engl.) Engl. & Gehrm.	Amorphophallus hildebrandtii (Engl.) Engl. & Gehrm.	H.G.A.Engler (ed.), Pflanzenr., IV, 23C: 90 (1911)	Madagascar	Madagascar	unknown	unknown	84365-1	http://www.plantsoftheworldonline.org/taxon/urn:lsid:ipni.org:names:84365-1
Araceae	Amorphophallus	mangelsdorffii	Amorphophallus mangelsdorffii	Bogner	Amorphophallus mangelsdorffii Bogner	Willdenowia 33: 299 (2003)	Madagascar	Madagascar	unknown	unknown	50426561-2	http://www.plantsoftheworldonline.org/taxon/urn:lsid:ipni.org:names:50426561-2
Araceae	Amorphophallus	perrieri	Amorphophallus perrieri	Hett. & Wahlert	Amorphophallus perrieri Hett. & Wahlert	Bot. Stud. (Taipei) 55-2: 2 (2014)	Madagascar	Madagascar	unknown	unknown	77142851-1	http://www.plantsoftheworldonline.org/taxon/urn:lsid:ipni.org:names:77142851-1
Araceae	Amorphophallus	taurostigma	Amorphophallus taurostigma	Ittenb., Hett. & Bogner	Amorphophallus taurostigma Ittenb., Hett. & Bogner	Bot. Jahrb. Syst. 121: 12 (1999)	Madagascar	Madagascar	unknown	unknown	1006813-1	http://www.plantsoftheworldonline.org/taxon/urn:lsid:ipni.org:names:1006813-1
Araceae	Arophyton	buchetii	Arophyton buchetii	Bogner	Arophyton buchetii Bogner	Bot. Jahrb. Syst. 92: 26 (1972)	Madagascar	Madagascar	unknown	unknown	85912-1	http://www.plantsoftheworldonline.org/taxon/urn:lsid:ipni.org:names:85912-1
Araceae	Arophyton	crassifolium	Arophyton crassifolium	(Buchet) Bogner	Arophyton crassifolium (Buchet) Bogner	Bot. Jahrb. Syst. 92: 28 (1972)	Madagascar	Madagascar	unknown	unknown	85913-1	http://www.plantsoftheworldonline.org/taxon/urn:lsid:ipni.org:names:85913-1
Araceae	Arophyton	humbertii	Arophyton humbertii	Bogner	Arophyton humbertii Bogner	Bot. Jahrb. Syst. 92: 41 (1972)	Madagascar	Madagascar	unknown	unknown	85914-1	http://www.plantsoftheworldonline.org/taxon/urn:lsid:ipni.org:names:85914-1
Araceae	Arophyton	pedatum	Arophyton pedatum	Buchet	Arophyton pedatum Buchet	Bull. Soc. Bot. France 86: 280 (1939)	Madagascar	Madagascar	unknown	unknown	85915-1	http://www.plantsoftheworldonline.org/taxon/urn:lsid:ipni.org:names:85915-1
Araceae	Arophyton	rhizomatosum	Arophyton rhizomatosum	(Buchet) Bogner	Arophyton rhizomatosum (Buchet) Bogner	Bot. Jahrb. Syst. 92: 34 (1972)	Madagascar	Madagascar	unknown	unknown	85916-1	http://www.plantsoftheworldonline.org/taxon/urn:lsid:ipni.org:names:85916-1
Araceae	Arophyton	simplex	Arophyton simplex	Buchet	Arophyton simplex Buchet	Bull. Soc. Bot. France 86: 279 (1939)	Madagascar	Madagascar	unknown	unknown	85917-1	http://www.plantsoftheworldonline.org/taxon/urn:lsid:ipni.org:names:85917-1
Araceae	Arophyton	tripartitum	Arophyton tripartitum	Jum.	Arophyton tripartitum Jum.	Ann. Mus. Colon. Marseille, ser. 4, 6(2): 23 (1928)	Madagascar	Madagascar	unknown	unknown	85918-1	http://www.plantsoftheworldonline.org/taxon/urn:lsid:ipni.org:names:85918-1
Araceae	Carlephyton	darainense	Carlephyton darainense	Bogner & Nusb.	Carlephyton darainense Bogner & Nusb.	Willdenowia 42: 210 (2012)	Madagascar	Madagascar	unknown	unknown	77124928-1	http://www.plantsoftheworldonline.org/taxon/urn:lsid:ipni.org:names:77124928-1
Araceae	Carlephyton	diegoense	Carlephyton diegoense	Bogner	Carlephyton diegoense Bogner	Bot. Jahrb. Syst. 92: 18 (1972)	Madagascar	Madagascar	unknown	unknown	86533-1	http://www.plantsoftheworldonline.org/taxon/urn:lsid:ipni.org:names:86533-1
Araceae	Carlephyton	glaucophyllum	Carlephyton glaucophyllum	Bogner	Carlephyton glaucophyllum Bogner	Bot. Jahrb. Syst. 92: 15 (1972)	Madagascar	Madagascar	unknown	unknown	86534-1	http://www.plantsoftheworldonline.org/taxon/urn:lsid:ipni.org:names:86534-1
Araceae	Carlephyton	madagascariense	Carlephyton madagascariense	Jum.	Carlephyton madagascariense Jum.	Ann. Mus. Colon. Marseille, ser. 3, 7: 187 (1919)	Madagascar	Madagascar	unknown	unknown	86535-1	http://www.plantsoftheworldonline.org/taxon/urn:lsid:ipni.org:names:86535-1
Araceae	Colletogyne	perrieri	Colletogyne perrieri	Buchet	Colletogyne perrieri Buchet	Bull. Soc. Bot. France 86: 23 (1939)	Madagascar	Madagascar	unknown	unknown	86573-1	http://www.plantsoftheworldonline.org/taxon/urn:lsid:ipni.org:names:86573-1
Araceae	Lemna	aequinoctialis	Lemna aequinoctialis	Welw.	Lemna aequinoctialis Welw.	Apont.: 578 (1859)	Afghanistan, Aldabra, Angola, Argentina, Aruba, Australia, Bahamas, Belize, Benin, Bermuda, Bolivia, Botswana, Brazil, Burkina Faso, Burundi, Cambodia, Cameroon, Cape Verde, Caroline Is., Cayman Is., Central African Republic, Chad, Chagos Archipelago, China, Christmas I., Cocos (Keeling) Is., Colombia, Comoros, Costa Rica, Cote d'Ivoire, Cuba, District of Columbia, Dominican Republic, Ecuador, Eg…	Afghanistan, Alabama, Aldabra, Angola, Argentina Northeast, Arizona, Arkansas, Aruba, Bahamas, Belize, Benin, Bermuda, Bolivia, Borneo, Botswana, Brazil North, Brazil Northeast, Brazil South, Brazil Southeast, Brazil West-Central, Burkina, Burundi, Cabinda, California, Cambodia, Cameroon, Cape Provinces, Cape Verde, Caprivi Strip, Caroline Is., Cayman Is., Central African Repu, Chad, Chagos Archi…	Greece	Greece	526159-1	http://www.plantsoftheworldonline.org/taxon/urn:lsid:ipni.org:names:526159-1
Araceae	Pistia	stratiotes	Pistia stratiotes	L.	Pistia stratiotes L.	Sp. Pl.: 963 (1753)	Afghanistan, Andaman Is., Angola, Argentina, Australia, Bangladesh, Belize, Benin, Bhutan, India, Bolivia, Botswana, Brazil, Burkina Faso, Burundi, Cambodia, Cameroon, Central African Republic, Chad, China, Colombia, Comoros, Costa Rica, Cote d'Ivoire, Cuba, Dominican Republic, Ecuador, Egypt, El Salvador, Equatorial Guinea, Ethiopia, French Guiana, Gabon, Galapagos, Gambia, Ghana, Guatemala, Gui…	Afghanistan, Andaman Is., Angola, Argentina Northeast, Assam, Bangladesh, Belize, Benin, Bolivia, Borneo, Botswana, Brazil North, Brazil Northeast, Brazil South, Brazil Southeast, Brazil West-Central, Burkina, Burundi, Cabinda, Cambodia, Cameroon, Cape Provinces, Caprivi Strip, Central African Repu, Chad, China South-Central, China Southeast, Colombia, Comoros, Congo, Costa Rica, Cuba, Dominican …	Aruba, Azores, Bermuda, Italy, Japan, Kazakhstan, Uzbekistan, Moldova, Ukraine, Netherlands, New Caledonia, Palestina, Israel, Jordan, Spain, St.Helena, Turkey, United States	Alabama, Aruba, Azores, Bermuda, Canary Is., Colorado, Hawaii, Illinois, Italy, Japan, Kazakhstan, Maryland, Netherlands, New Caledonia, New York, Palestine, St.Helena, Turkey, Ukraine	317684-2	http://www.plantsoftheworldonline.org/taxon/urn:lsid:ipni.org:names:317684-2
Araceae	Pothos	scandens	Pothos scandens	L.	Pothos scandens L.	Sp. Pl.: 968 (1753)	Andaman Is., Bangladesh, Bhutan, India, Cambodia, China, Comoros, India, Indonesia, Indonesia, East Timor, Indonesia, Malaysia, Indonesia, Papua New Guinea, Laos, Madagascar, Malaysia, Myanmar, Nicobar Is., Philippines, Seychelles, Sri Lanka, Thailand, Vietnam	Andaman Is., Assam, Bangladesh, Borneo, Cambodia, China South-Central, Comoros, East Himalaya, India, Jawa, Laos, Lesser Sunda Is., Madagascar, Malaya, Maluku, Myanmar, New Guinea, Nicobar Is., Philippines, Seychelles, Sri Lanka, Sulawesi, Sumatera, Thailand, Tibet, Vietnam	unknown	unknown	88366-1	http://www.plantsoftheworldonline.org/taxon/urn:lsid:ipni.org:names:88366-1
Araceae	Remusatia	vivipara	Remusatia vivipara	(Roxb.) Schott	Remusatia vivipara (Roxb.) Schott	H.W.Schott &amp; S.L.Endlicher, Melet. Bot.: 18 (1832)	Australia, Bangladesh, Bhutan, India, Cameroon, Central African Republic, China, Christmas I., Comoros, Cote d'Ivoire, Ethiopia, Guinea, Guinea-Bissau, India, Indonesia, Indonesia, East Timor, Laos, Liberia, Madagascar, Myanmar, Nepal, Nigeria, Oman, Sierra Leone, Socotra, Sri Lanka, Taiwan, Tanzania, Thailand, Vietnam, Yemen, Zaire, Zambia	Assam, Bangladesh, Cameroon, Central African Repu, China South-Central, Christmas I., Comoros, East Himalaya, Ethiopia, Guinea, Guinea-Bissau, India, Ivory Coast, Jawa, Laos, Lesser Sunda Is., Liberia, Madagascar, Myanmar, Nepal, Nigeria, Northern Territory, Oman, Queensland, Sierra Leone, Socotra, Sri Lanka, Taiwan, Tanzania, Thailand, Tibet, Vietnam, Yemen, Zambia, Zaire	unknown	unknown	88433-1	http://www.plantsoftheworldonline.org/taxon/urn:lsid:ipni.org:names:88433-1
Araceae	Spirodela	oligorrhiza	Spirodela oligorrhiza	(Kurz) Hegelm.	Spirodela oligorrhiza (Kurz) Hegelm.	Lemnac.: 147 (1868)	Australia, Bangladesh, Chatham Is., China, Fiji, India, Indonesia, Japan, Madagascar, Malaysia, Maldives, Mauritius, New Caledonia, New Zealand, Norfolk Is., Philippines, South Africa, Taiwan, Thailand, Vanuatu, Vietnam, Zimbabwe	Bangladesh, Cape Provinces, Chatham Is., China South-Central, China Southeast, Fiji, Free State, India, Japan, Jawa, KwaZulu-Natal, Madagascar, Malaya, Maldives, Mauritius, New Caledonia, New South Wales, New Zealand North, New Zealand South, Norfolk Is., Northern Provinces, Northern Territory, Philippines, Queensland, South Australia, Sumatera, Taiwan, Tasmania, Thailand, Tibet, Vanuatu, Victori…	Brazil, Colombia, Costa Rica, District of Columbia, Egypt, Guyana, Italy, Netherlands, Palestina, Israel, Jordan, Portugal, Puerto Rico, Spain, Turkey, United States, Venezuela, Windward Is.	Alabama, Arizona, Arkansas, Brazil Southeast, California, Canary Is., Colombia, Costa Rica, Delaware, District of Columbia, Egypt, Florida, Georgia, Guyana, Illinois, Italy, Kentucky, Louisiana, Maryland, Massachusetts, Mississippi, Missouri, Netherlands, North Carolina, Oklahoma, Oregon, Palestine, Pennsylvania, Portugal, Puerto Rico, South Carolina, Spain, Tennessee, Texas, Turkey, Venezuela, V…	526249-1	http://www.plantsoftheworldonline.org/taxon/urn:lsid:ipni.org:names:526249-1
Araceae	Typhonodorum	lindleyanum	Typhonodorum lindleyanum	Schott	Typhonodorum lindleyanum Schott	Oesterr. Bot. Wochenbl. 7: 70 (1857)	Comoros, Madagascar, Mauritius, Tanzania	Comoros, Madagascar, Mauritius, Tanzania	unknown	unknown	89272-1	http://www.plantsoftheworldonline.org/taxon/urn:lsid:ipni.org:names:89272-1
Araceae	Wolffia	arrhiza	Wolffia arrhiza	(L.) Horkel ex Wimm.	Wolffia arrhiza (L.) Horkel ex Wimm.	Fl. Schles., ed. 3: 140 (1857)	Algeria, Angola, Armenia, Azerbaijan, Georgia, Austria, Bangladesh, Belgium, Benin, Bosnia and Herzegovina, Croatia, Macedonia, Montenegro, Serbia, Slovenia, Botswana, Bulgaria, Burundi, Cote d'Ivoire, Czech Republic, Slovakia, Estonia, Latvia, Lithuania, Russia, Ethiopia, France, Germany, Ghana, Greece, Guinea-Bissau, Hungary, India, India, Pakistan, Iran, Italy, Kenya, Lebanon, Syria, Madagasca…	Algeria, Angola, Austria, Baltic States, Bangladesh, Belgium, Benin, Botswana, Bulgaria, Burundi, Canary Is., Cape Provinces, Central European Rus, Corse, Czechoslovakia, East European Russia, Ethiopia, France, Free State, Germany, Ghana, Great Britain, Greece, Guinea-Bissau, Hungary, India, Iran, Italy, Ivory Coast, Kenya, Korea, KwaZulu-Natal, Lebanon-Syria, Madagascar, Morocco, Mozambique, Net…	Brazil, Nansei-shoto, United States	Brazil Southeast, California, Nansei-shoto	1044795-2	http://www.plantsoftheworldonline.org/taxon/urn:lsid:ipni.org:names:1044795-2
Araliaceae	Astropanax	humblotianus	Astropanax humblotianus	(Drake) Lowry, G.M.Plunkett, Gostel & Frodin	Astropanax humblotianus (Drake) Lowry, G.M.Plunkett, Gostel & Frodin	Candollea 72: 271 (2017)	Madagascar	Madagascar	unknown	unknown	77164603-1	http://www.plantsoftheworldonline.org/taxon/urn:lsid:ipni.org:names:77164603-1
Araliaceae	Astropanax	monophyllus	Astropanax monophyllus	(Baker) Lowry, G.M.Plunkett, Gostel & Frodin	Astropanax monophyllus (Baker) Lowry, G.M.Plunkett, Gostel & Frodin	Candollea 72: 272 (2017)	Madagascar	Madagascar	unknown	unknown	77164604-1	http://www.plantsoftheworldonline.org/taxon/urn:lsid:ipni.org:names:77164604-1
Araliaceae	Astropanax	myrianthus	Astropanax myrianthus	(Baker) Lowry, G.M.Plunkett, Gostel & Frodin	Astropanax myrianthus (Baker) Lowry, G.M.Plunkett, Gostel & Frodin	Candollea 72: 272 (2017)	Comoros, Madagascar	Comoros, Madagascar	unknown	unknown	77164606-1	http://www.plantsoftheworldonline.org/taxon/urn:lsid:ipni.org:names:77164606-1
Araliaceae	Astropanax	polysciadius	Astropanax polysciadius	(Harms) Lowry, G.M.Plunkett, Gostel & Frodin	Astropanax polysciadius (Harms) Lowry, G.M.Plunkett, Gostel & Frodin	Candollea 72: 272 (2017)	Burundi, Comoros, Ethiopia, Kenya, Madagascar, Malawi, Rwanda, Tanzania, Uganda, Zaire	Burundi, Comoros, Ethiopia, Kenya, Madagascar, Malawi, Rwanda, Tanzania, Uganda, Zaire	unknown	unknown	77164608-1	http://www.plantsoftheworldonline.org/taxon/urn:lsid:ipni.org:names:77164608-1
Araliaceae	Hydrocotyle	mannii	Hydrocotyle mannii	Hook.f.	Hydrocotyle mannii Hook.f.	J. Proc. Linn. Soc., Bot. 7: 194 (1863)	Angola, Burundi, Cameroon, Ethiopia, Gambia, Gulf of Guinea Is., Kenya, Madagascar, Malawi, Mozambique, Rwanda, Sudan, Tanzania, Uganda, Zaire, Zambia, Zimbabwe	Angola, Burundi, Cameroon, Ethiopia, Gambia, Gulf of Guinea Is., Kenya, Madagascar, Malawi, Mozambique, Rwanda, Sudan, Tanzania, Uganda, Zambia, Zaire, Zimbabwe	unknown	unknown	843590-1	http://www.plantsoftheworldonline.org/taxon/urn:lsid:ipni.org:names:843590-1
Araliaceae	Hydrocotyle	sibthorpioides	Hydrocotyle sibthorpioides	Lam.	Hydrocotyle sibthorpioides Lam.	Encycl. 3: 153 (1789)	Angola, Australia, Bangladesh, Bhutan, India, Burundi, Cameroon, China, Ethiopia, Guinea, Gulf of Guinea Is., India, India, Pakistan, Indonesia, Indonesia, East Timor, Indonesia, Malaysia, Indonesia, Papua New Guinea, Japan, Kenya, Laos, Madagascar, Malawi, Malaysia, Mozambique, Myanmar, Nansei-shoto, Nepal, North Korea, South Korea, Ogasawara-shoto, Pakistan, Palestina, Israel, Jordan, Philippin…	Angola, Assam, Bangladesh, Borneo, Burundi, Cameroon, China North-Central, China South-Central, China Southeast, Congo, East Himalaya, Ethiopia, Guinea, Gulf of Guinea Is., Hainan, India, Japan, Jawa, Kenya, Korea, Laos, Lesser Sunda Is., Madagascar, Malawi, Malaya, Maluku, Mozambique, Myanmar, Nansei-shoto, Nepal, New Guinea, New South Wales, Ogasawara-shoto, Pakistan, Palestine, Philippines, Qu…	Belgium, District of Columbia, Guyana, Italy, Mauritius, Reunion, Trinidad-Tobago, United States, Windward Is.	Alabama, Arkansas, Belgium, California, Delaware, District of Columbia, Florida, Georgia, Guyana, Hawaii, Indiana, Italy, Kentucky, Louisiana, Maryland, Mauritius, Mississippi, New Jersey, New York, North Carolina, Ohio, Pennsylvania, Reunion, South Carolina, Trinidad-Tobago, Virginia, West Virginia, Windward Is.	843698-1	http://www.plantsoftheworldonline.org/taxon/urn:lsid:ipni.org:names:843698-1
Araliaceae	Hydrocotyle	verticillata	Hydrocotyle verticillata	Thunb.	Hydrocotyle verticillata Thunb.	Hydrocotyle: 5 (1798)	Angola, Argentina, Armenia, Azerbaijan, Georgia, Bahamas, Belize, Bermuda, Bolivia, Botswana, Brazil, Chile, Colombia, Costa Rica, Cuba, Dominican Republic, El Salvador, Guatemala, Haiti, Iran, Jamaica, Leeward Is., Madagascar, Mexico, Mozambique, Namibia, Nicaragua, Paraguay, Peru, Puerto Rico, Rhode I., Somalia, South Africa, Tanzania, Uganda, United States, Uruguay, Windward Is., Zambia, Zimba…	Alabama, Angola, Argentina Northeast, Argentina Northwest, Arizona, Arkansas, Bahamas, Belize, Bermuda, Bolivia, Botswana, Brazil South, Brazil Southeast, Brazil West-Central, California, Cape Provinces, Caprivi Strip, Chile Central, Colombia, Connecticut, Costa Rica, Cuba, Delaware, Dominican Republic, El Salvador, Florida, Georgia, Guatemala, Haiti, Iran, Jamaica, KwaZulu-Natal, Leeward Is., Lo…	Australia, Belgium, Spain, United States	Belgium, Hawaii, New South Wales, Queensland, South Australia, Spain, Victoria, Western Australia	843759-1	http://www.plantsoftheworldonline.org/taxon/urn:lsid:ipni.org:names:843759-1
Araliaceae	Neocussonia	bojeri	Neocussonia bojeri	(Seem.) Hutch.	Neocussonia bojeri (Seem.) Hutch.	Gen. Fl. Pl. 2: 79 (1967)	Madagascar	Madagascar	unknown	unknown	91066-1	http://www.plantsoftheworldonline.org/taxon/urn:lsid:ipni.org:names:91066-1
Araliaceae	Neocussonia	bracteolifera	Neocussonia bracteolifera	(Frodin) Lowry, G.M.Plunkett, Gostel & Frodin	Neocussonia bracteolifera (Frodin) Lowry, G.M.Plunkett, Gostel & Frodin	Candollea 72: 276 (2017)	Madagascar	Madagascar	unknown	unknown	77164615-1	http://www.plantsoftheworldonline.org/taxon/urn:lsid:ipni.org:names:77164615-1
Araliaceae	Neocussonia	capuroniana	Neocussonia capuroniana	(Bernardi) Lowry, G.M.Plunkett, Gostel & Frodin	Neocussonia capuroniana (Bernardi) Lowry, G.M.Plunkett, Gostel & Frodin	Candollea 72: 276 (2017)	Madagascar	Madagascar	unknown	unknown	77164618-1	http://www.plantsoftheworldonline.org/taxon/urn:lsid:ipni.org:names:77164618-1
Araliaceae	Neocussonia	favargeri	Neocussonia favargeri	(Bernardi) Lowry, G.M.Plunkett, Gostel & Frodin	Neocussonia favargeri (Bernardi) Lowry, G.M.Plunkett, Gostel & Frodin	Candollea 72: 276 (2017)	Madagascar	Madagascar	unknown	unknown	77164616-1	http://www.plantsoftheworldonline.org/taxon/urn:lsid:ipni.org:names:77164616-1
Araliaceae	Neocussonia	fosbergiana	Neocussonia fosbergiana	(Bernardi) Lowry, G.M.Plunkett, Gostel & Frodin	Neocussonia fosbergiana (Bernardi) Lowry, G.M.Plunkett, Gostel & Frodin	Candollea 72: 276 (2017)	Madagascar	Madagascar	unknown	unknown	77164617-1	http://www.plantsoftheworldonline.org/taxon/urn:lsid:ipni.org:names:77164617-1
Araliaceae	Neocussonia	frodiniana	Neocussonia frodiniana	(Bernardi) Lowry, G.M.Plunkett, Gostel & Frodin	Neocussonia frodiniana (Bernardi) Lowry, G.M.Plunkett, Gostel & Frodin	Candollea 72: 278 (2017)	Madagascar	Madagascar	unknown	unknown	77164619-1	http://www.plantsoftheworldonline.org/taxon/urn:lsid:ipni.org:names:77164619-1
Araliaceae	Neocussonia	halleana	Neocussonia halleana	(Bernardi) Lowry, G.M.Plunkett, Gostel & Frodin	Neocussonia halleana (Bernardi) Lowry, G.M.Plunkett, Gostel & Frodin	Candollea 72: 278 (2017)	Madagascar	Madagascar	unknown	unknown	77164621-1	http://www.plantsoftheworldonline.org/taxon/urn:lsid:ipni.org:names:77164621-1
Araliaceae	Neocussonia	litoralis	Neocussonia litoralis	(Bernardi) Lowry, G.M.Plunkett, Gostel & Frodin	Neocussonia litoralis (Bernardi) Lowry, G.M.Plunkett, Gostel & Frodin	Candollea 72: 278 (2017)	Madagascar	Madagascar	unknown	unknown	77164623-1	http://www.plantsoftheworldonline.org/taxon/urn:lsid:ipni.org:names:77164623-1
Araliaceae	Neocussonia	longipedicellata	Neocussonia longipedicellata	(Lecomte) Lowry, G.M.Plunkett, Gostel & Frodin	Neocussonia longipedicellata (Lecomte) Lowry, G.M.Plunkett, Gostel & Frodin	Candollea 72: 278 (2017)	Madagascar	Madagascar	unknown	unknown	77164625-1	http://www.plantsoftheworldonline.org/taxon/urn:lsid:ipni.org:names:77164625-1
Araliaceae	Neocussonia	moratii	Neocussonia moratii	(Bernardi) Lowry, G.M.Plunkett, Gostel & Frodin	Neocussonia moratii (Bernardi) Lowry, G.M.Plunkett, Gostel & Frodin	Candollea 72: 279 (2017)	Madagascar	Madagascar	unknown	unknown	77164629-1	http://www.plantsoftheworldonline.org/taxon/urn:lsid:ipni.org:names:77164629-1
Araliaceae	Neocussonia	rainaliana	Neocussonia rainaliana	(Bernardi) Lowry, G.M.Plunkett, Gostel & Frodin	Neocussonia rainaliana (Bernardi) Lowry, G.M.Plunkett, Gostel & Frodin	Candollea 72: 279 (2017)	Madagascar	Madagascar	unknown	unknown	77164627-1	http://www.plantsoftheworldonline.org/taxon/urn:lsid:ipni.org:names:77164627-1
Araliaceae	Neocussonia	staufferiana	Neocussonia staufferiana	(Bernardi) Lowry, G.M.Plunkett, Gostel & Frodin	Neocussonia staufferiana (Bernardi) Lowry, G.M.Plunkett, Gostel & Frodin	Candollea 72: 279 (2017)	Madagascar	Madagascar	unknown	unknown	77164630-1	http://www.plantsoftheworldonline.org/taxon/urn:lsid:ipni.org:names:77164630-1
Araliaceae	Neocussonia	vantsilana	Neocussonia vantsilana	(Baker) Lowry, G.M.Plunkett, Gostel & Frodin	Neocussonia vantsilana (Baker) Lowry, G.M.Plunkett, Gostel & Frodin	Candollea 72: 280 (2017)	Madagascar	Madagascar	unknown	unknown	77164631-1	http://www.plantsoftheworldonline.org/taxon/urn:lsid:ipni.org:names:77164631-1
Araliaceae	Neocussonia	weibeliana	Neocussonia weibeliana	(Bernardi) Lowry, G.M.Plunkett, Gostel & Frodin	Neocussonia weibeliana (Bernardi) Lowry, G.M.Plunkett, Gostel & Frodin	Candollea 72: 280 (2017)	Madagascar	Madagascar	unknown	unknown	77164632-1	http://www.plantsoftheworldonline.org/taxon/urn:lsid:ipni.org:names:77164632-1
Araliaceae	Polyscias	aculeata	Polyscias aculeata	(Decne. & Planch.) Harms	Polyscias aculeata (Decne. & Planch.) Harms	H.G.A.Engler &amp; K.A.E.Prantl, Nat. Pflanzenfam. 3(8): 45 (1894)	Madagascar	Madagascar	unknown	unknown	847340-1	http://www.plantsoftheworldonline.org/taxon/urn:lsid:ipni.org:names:847340-1
Araliaceae	Polyscias	amplifolia	Polyscias amplifolia	(Baker) Harms	Polyscias amplifolia (Baker) Harms	H.G.A.Engler &amp; K.A.E.Prantl, Nat. Pflanzenfam. 3(8): 44 (1894)	Madagascar	Madagascar	unknown	unknown	847341-1	http://www.plantsoftheworldonline.org/taxon/urn:lsid:ipni.org:names:847341-1
Araliaceae	Polyscias	anacardium	Polyscias anacardium	Bernardi	Polyscias anacardium Bernardi	Candollea 26: 50 (1971)	Madagascar	Madagascar	unknown	unknown	91725-1	http://www.plantsoftheworldonline.org/taxon/urn:lsid:ipni.org:names:91725-1
Araliaceae	Polyscias	andraerum	Polyscias andraerum	Bernardi	Polyscias andraerum Bernardi	Candollea 26: 50 (1971)	Madagascar	Madagascar	unknown	unknown	91726-1	http://www.plantsoftheworldonline.org/taxon/urn:lsid:ipni.org:names:91726-1
Araliaceae	Polyscias	ariadnes	Polyscias ariadnes	Bernardi	Polyscias ariadnes Bernardi	Candollea 26: 29 (1971)	Madagascar	Madagascar	unknown	unknown	91727-1	http://www.plantsoftheworldonline.org/taxon/urn:lsid:ipni.org:names:91727-1
Araliaceae	Polyscias	aubrevillei	Polyscias aubrevillei	(Bernardi) Bernardi	Polyscias aubrevillei (Bernardi) Bernardi	Candollea 26: 26 (1971)	Madagascar	Madagascar	unknown	unknown	91728-1	http://www.plantsoftheworldonline.org/taxon/urn:lsid:ipni.org:names:91728-1
Araliaceae	Polyscias	baehniana	Polyscias baehniana	(Bernardi) Bernardi	Polyscias baehniana (Bernardi) Bernardi	Candollea 26: 21 (1971)	Madagascar	Madagascar	unknown	unknown	91733-1	http://www.plantsoftheworldonline.org/taxon/urn:lsid:ipni.org:names:91733-1
Araliaceae	Polyscias	baretiana	Polyscias baretiana	Bernardi	Polyscias baretiana Bernardi	Candollea 29: 147 (1974)	Madagascar	Madagascar	unknown	unknown	91735-1	http://www.plantsoftheworldonline.org/taxon/urn:lsid:ipni.org:names:91735-1
Araliaceae	Polyscias	bernardiana	Polyscias bernardiana	Lowry & Callm.	Polyscias bernardiana Lowry & Callm.	Candollea 75: 109 (2020)	Madagascar	Madagascar	unknown	unknown	77210059-1	http://www.plantsoftheworldonline.org/taxon/urn:lsid:ipni.org:names:77210059-1
Araliaceae	Polyscias	boivinii	Polyscias boivinii	(Seem.) Bernardi	Polyscias boivinii (Seem.) Bernardi	Candollea 26: 23 (1971)	Madagascar	Madagascar	unknown	unknown	91739-1	http://www.plantsoftheworldonline.org/taxon/urn:lsid:ipni.org:names:91739-1
Araliaceae	Polyscias	briquetiana	Polyscias briquetiana	(Bernardi) Lowry & G.M.Plunkett	Polyscias briquetiana (Bernardi) Lowry & G.M.Plunkett	Pl. Divers. Evol. 128: 65 (2010)	Madagascar	Madagascar	unknown	unknown	77107109-1	http://www.plantsoftheworldonline.org/taxon/urn:lsid:ipni.org:names:77107109-1
Araliaceae	Polyscias	carolorum	Polyscias carolorum	Bernardi	Polyscias carolorum Bernardi	Candollea 26: 43 (1971)	Madagascar	Madagascar	unknown	unknown	91744-1	http://www.plantsoftheworldonline.org/taxon/urn:lsid:ipni.org:names:91744-1
Araliaceae	Polyscias	chapelieri	Polyscias chapelieri	(Drake) Harms ex R.Vig.	Polyscias chapelieri (Drake) Harms ex R.Vig.	Bull. Soc. Bot. France 52: 303 (1905)	Madagascar	Madagascar	unknown	unknown	77176698-1	http://www.plantsoftheworldonline.org/taxon/urn:lsid:ipni.org:names:77176698-1
Araliaceae	Polyscias	cissiflora	Polyscias cissiflora	(Baker) Harms	Polyscias cissiflora (Baker) Harms	H.G.A.Engler &amp; K.A.E.Prantl, Nat. Pflanzenfam. 3(8): 44 (1894)	Madagascar	Madagascar	unknown	unknown	847345-1	http://www.plantsoftheworldonline.org/taxon/urn:lsid:ipni.org:names:847345-1
Araliaceae	Polyscias	compacta	Polyscias compacta	Lowry & G.M.Plunkett	Polyscias compacta Lowry & G.M.Plunkett	Pl. Divers. Evol. 128: 66 (2010)	Madagascar	Madagascar	unknown	unknown	77107110-1	http://www.plantsoftheworldonline.org/taxon/urn:lsid:ipni.org:names:77107110-1
Araliaceae	Polyscias	confertifolia	Polyscias confertifolia	(Baker) Harms	Polyscias confertifolia (Baker) Harms	H.G.A.Engler &amp; K.A.E.Prantl, Nat. Pflanzenfam. 3(8): 44 (1894)	Madagascar	Madagascar	unknown	unknown	847346-1	http://www.plantsoftheworldonline.org/taxon/urn:lsid:ipni.org:names:847346-1
Araliaceae	Polyscias	cussonioides	Polyscias cussonioides	(Drake) Bernardi	Polyscias cussonioides (Drake) Bernardi	Candollea 26: 46 (1971)	Madagascar	Madagascar	unknown	unknown	91751-1	http://www.plantsoftheworldonline.org/taxon/urn:lsid:ipni.org:names:91751-1
Araliaceae	Polyscias	duplicata	Polyscias duplicata	(Thouars ex Baill.) Lowry & G.M.Plunkett	Polyscias duplicata (Thouars ex Baill.) Lowry & G.M.Plunkett	Pl. Divers. Evol. 128: 66 (2010)	Comoros, Madagascar	Comoros, Madagascar	unknown	unknown	77107111-1	http://www.plantsoftheworldonline.org/taxon/urn:lsid:ipni.org:names:77107111-1
Araliaceae	Polyscias	floccosa	Polyscias floccosa	(Drake) Bernardi	Polyscias floccosa (Drake) Bernardi	Candollea 26: 22 (1971)	Madagascar	Madagascar	unknown	unknown	91761-1	http://www.plantsoftheworldonline.org/taxon/urn:lsid:ipni.org:names:91761-1
Araliaceae	Polyscias	fraxinifolia	Polyscias fraxinifolia	(Baker) R.Vig.	Polyscias fraxinifolia (Baker) R.Vig.	Bull. Soc. Bot. France 52: 303 (1905)	Madagascar	Madagascar	unknown	unknown	91766-1	http://www.plantsoftheworldonline.org/taxon/urn:lsid:ipni.org:names:91766-1
Araliaceae	Polyscias	gruschvitzkii	Polyscias gruschvitzkii	Bernardi	Polyscias gruschvitzkii Bernardi	Candollea 26: 53 (1971)	Madagascar	Madagascar	unknown	unknown	91772-1	http://www.plantsoftheworldonline.org/taxon/urn:lsid:ipni.org:names:91772-1
Araliaceae	Polyscias	heineana	Polyscias heineana	Bernardi	Polyscias heineana Bernardi	Ber. Schweiz. Bot. Ges. 76: 364 (1966)	Madagascar	Madagascar	unknown	unknown	91775-1	http://www.plantsoftheworldonline.org/taxon/urn:lsid:ipni.org:names:91775-1
Araliaceae	Polyscias	humbertiana	Polyscias humbertiana	(Bernardi) Lowry & G.M.Plunkett	Polyscias humbertiana (Bernardi) Lowry & G.M.Plunkett	Pl. Divers. Evol. 128: 66 (2010)	Madagascar	Madagascar	unknown	unknown	77107112-1	http://www.plantsoftheworldonline.org/taxon/urn:lsid:ipni.org:names:77107112-1
Araliaceae	Polyscias	kalabenonensis	Polyscias kalabenonensis	Lowry & Callm.	Polyscias kalabenonensis Lowry & Callm.	Candollea 64: 187 (2009)	Madagascar	Madagascar	unknown	unknown	77103764-1	http://www.plantsoftheworldonline.org/taxon/urn:lsid:ipni.org:names:77103764-1
Araliaceae	Polyscias	lancifolia	Polyscias lancifolia	(Drake) R.Vig.	Polyscias lancifolia (Drake) R.Vig.	Bull. Soc. Bot. France 52: 304 (1905)	Madagascar	Madagascar	unknown	unknown	77176858-1	http://www.plantsoftheworldonline.org/taxon/urn:lsid:ipni.org:names:77176858-1
Araliaceae	Polyscias	lantzii	Polyscias lantzii	(Drake) R.Vig.	Polyscias lantzii (Drake) R.Vig.	Bull. Soc. Bot. France 52: 304 (1905)	Madagascar	Madagascar	unknown	unknown	77177295-1	http://www.plantsoftheworldonline.org/taxon/urn:lsid:ipni.org:names:77177295-1
Araliaceae	Polyscias	leandriana	Polyscias leandriana	(Bernardi) Lowry & G.M.Plunkett	Polyscias leandriana (Bernardi) Lowry & G.M.Plunkett	Pl. Divers. Evol. 128: 66 (2010)	Madagascar	Madagascar	unknown	unknown	77107113-1	http://www.plantsoftheworldonline.org/taxon/urn:lsid:ipni.org:names:77107113-1
Araliaceae	Polyscias	madagascariensis	Polyscias madagascariensis	(Seem.) Harms	Polyscias madagascariensis (Seem.) Harms	H.G.A.Engler &amp; K.A.E.Prantl, Nat. Pflanzenfam. 3(8): 44 (1894)	Madagascar	Madagascar	unknown	unknown	847356-1	http://www.plantsoftheworldonline.org/taxon/urn:lsid:ipni.org:names:847356-1
Araliaceae	Polyscias	maralia	Polyscias maralia	(Schult.) Bernardi	Polyscias maralia (Schult.) Bernardi	Candollea 26: 34 (1971)	Madagascar	Madagascar	unknown	unknown	91787-1	http://www.plantsoftheworldonline.org/taxon/urn:lsid:ipni.org:names:91787-1
Araliaceae	Polyscias	multibracteata	Polyscias multibracteata	(Baker) Harms	Polyscias multibracteata (Baker) Harms	H.G.A.Engler &amp; K.A.E.Prantl, Nat. Pflanzenfam. 3(8): 44 (1894)	Madagascar	Madagascar	unknown	unknown	847359-1	http://www.plantsoftheworldonline.org/taxon/urn:lsid:ipni.org:names:847359-1
Araliaceae	Polyscias	muraltana	Polyscias muraltana	Bernardi	Polyscias muraltana Bernardi	Ber. Schweiz. Bot. Ges. 76: 366 (1966)	Madagascar	Madagascar	unknown	unknown	91790-1	http://www.plantsoftheworldonline.org/taxon/urn:lsid:ipni.org:names:91790-1
Araliaceae	Polyscias	myrsine	Polyscias myrsine	Bernardi	Polyscias myrsine Bernardi	Candollea 26: 54 (1971)	Madagascar	Madagascar	unknown	unknown	91791-1	http://www.plantsoftheworldonline.org/taxon/urn:lsid:ipni.org:names:91791-1
Araliaceae	Polyscias	nossibiensis	Polyscias nossibiensis	(Drake) Harms	Polyscias nossibiensis (Drake) Harms	Bot. Jahrb. Syst. 26: 247 (1899)	Madagascar	Madagascar	unknown	unknown	91793-1	http://www.plantsoftheworldonline.org/taxon/urn:lsid:ipni.org:names:91793-1
Araliaceae	Polyscias	ornifolia	Polyscias ornifolia	(Baker) Harms	Polyscias ornifolia (Baker) Harms	H.G.A.Engler &amp; K.A.E.Prantl, Nat. Pflanzenfam. 3(8): 44 (1894)	Madagascar	Madagascar	unknown	unknown	847364-1	http://www.plantsoftheworldonline.org/taxon/urn:lsid:ipni.org:names:847364-1
Araliaceae	Polyscias	pachypedicellata	Polyscias pachypedicellata	Lowry & Callm.	Polyscias pachypedicellata Lowry & Callm.	Candollea 64: 189 (2009)	Madagascar	Madagascar	unknown	unknown	77103765-1	http://www.plantsoftheworldonline.org/taxon/urn:lsid:ipni.org:names:77103765-1
Araliaceae	Polyscias	pentamera	Polyscias pentamera	(Baker) Harms	Polyscias pentamera (Baker) Harms	H.G.A.Engler &amp; K.A.E.Prantl, Nat. Pflanzenfam. 3(8): 44 (1894)	Madagascar	Madagascar	unknown	unknown	847366-1	http://www.plantsoftheworldonline.org/taxon/urn:lsid:ipni.org:names:847366-1
Araliaceae	Polyscias	rainaliorum	Polyscias rainaliorum	Bernardi	Polyscias rainaliorum Bernardi	Ber. Schweiz. Bot. Ges. 76: 367 (1966)	Madagascar	Madagascar	unknown	unknown	91806-1	http://www.plantsoftheworldonline.org/taxon/urn:lsid:ipni.org:names:91806-1
Araliaceae	Polyscias	repanda	Polyscias repanda	(DC.) Baker	Polyscias repanda (DC.) Baker	Fl. Mauritius: 128 (1877)	Madagascar, Mauritius, Reunion, Rodrigues	Madagascar, Mauritius, Rodrigues, Reunion	unknown	unknown	91809-1	http://www.plantsoftheworldonline.org/taxon/urn:lsid:ipni.org:names:91809-1
Araliaceae	Polyscias	tafondroensis	Polyscias tafondroensis	(Drake) R.Vig.	Polyscias tafondroensis (Drake) R.Vig.	Bull. Soc. Bot. France 52: 303 (1905)	Madagascar	Madagascar	unknown	unknown	77177231-1	http://www.plantsoftheworldonline.org/taxon/urn:lsid:ipni.org:names:77177231-1
Araliaceae	Polyscias	terminalia	Polyscias terminalia	Bernardi	Polyscias terminalia Bernardi	Candollea 26: 57 (1971)	Madagascar	Madagascar	unknown	unknown	91826-1	http://www.plantsoftheworldonline.org/taxon/urn:lsid:ipni.org:names:91826-1
Araliaceae	Polyscias	tripinnata	Polyscias tripinnata	Harms	Polyscias tripinnata Harms	H.G.A.Engler &amp; K.A.E.Prantl, Nat. Pflanzenfam. 3(8): 44 (1894)	Madagascar	Madagascar	unknown	unknown	847374-1	http://www.plantsoftheworldonline.org/taxon/urn:lsid:ipni.org:names:847374-1
Araliaceae	Polyscias	wohlhauseri	Polyscias wohlhauseri	Lowry & Callm.	Polyscias wohlhauseri Lowry & Callm.	Candollea 64: 191 (2009)	Madagascar	Madagascar	unknown	unknown	77103766-1	http://www.plantsoftheworldonline.org/taxon/urn:lsid:ipni.org:names:77103766-1
Araliaceae	Polyscias	zanthoxyloides	Polyscias zanthoxyloides	(Baker) Harms	Polyscias zanthoxyloides (Baker) Harms	H.G.A.Engler &amp; K.A.E.Prantl, Nat. Pflanzenfam. 3(8): 44 (1894)	Madagascar	Madagascar	unknown	unknown	50867211-1	http://www.plantsoftheworldonline.org/taxon/urn:lsid:ipni.org:names:50867211-1
Arecaceae	Beccariophoenix	alfredii	Beccariophoenix alfredii	Rakotoarin., Ranariv. & J.Dransf.	Beccariophoenix alfredii Rakotoarin., Ranariv. & J.Dransf.	Palms (1999+) 51: 68 (2007)	Madagascar	Madagascar	unknown	unknown	60445866-2	http://www.plantsoftheworldonline.org/taxon/urn:lsid:ipni.org:names:60445866-2
Arecaceae	Beccariophoenix	fenestralis	Beccariophoenix fenestralis	J.Dransf. & Rakotoarin.	Beccariophoenix fenestralis J.Dransf. & Rakotoarin.	Palms (1999+) 58: 61 (2014)	Madagascar	Madagascar	unknown	unknown	77140441-1	http://www.plantsoftheworldonline.org/taxon/urn:lsid:ipni.org:names:77140441-1
Arecaceae	Beccariophoenix	madagascariensis	Beccariophoenix madagascariensis	Jum. & H.Perrier	Beccariophoenix madagascariensis Jum. & H.Perrier	Ann. Fac. Sci. Marseille 23: 35 (1915)	Madagascar	Madagascar	unknown	unknown	664846-1	http://www.plantsoftheworldonline.org/taxon/urn:lsid:ipni.org:names:664846-1
Arecaceae	Bismarckia	nobilis	Bismarckia nobilis	Hildebrandt & H.Wendl.	Bismarckia nobilis Hildebrandt & H.Wendl.	Bot. Zeitung (Berlin) 39: 94 (1881)	Madagascar	Madagascar	Comoros	Comoros	664859-1	http://www.plantsoftheworldonline.org/taxon/urn:lsid:ipni.org:names:664859-1
Arecaceae	Borassus	aethiopum	Borassus aethiopum	Mart.	Borassus aethiopum Mart.	Hist. Nat. Palm. 3: 221 (1838)	Benin, Burkina Faso, Burundi, Cameroon, Central African Republic, Chad, Comoros, Cote d'Ivoire, Ethiopia, Gambia, Ghana, Guinea, Guinea-Bissau, Gulf of Guinea Is., Kenya, Madagascar, Malawi, Mali, Mozambique, Niger, Nigeria, Republic of Congo, Senegal, South Africa, Sudan, Tanzania, Togo, Uganda, Zaire, Zambia, Zimbabwe	Benin, Burkina, Burundi, Cameroon, Central African Repu, Chad, Comoros, Congo, Ethiopia, Gambia, Ghana, Guinea, Guinea-Bissau, Gulf of Guinea Is., Ivory Coast, Kenya, Madagascar, Malawi, Mali, Mozambique, Niger, Nigeria, Northern Provinces, Senegal, Sudan, Tanzania, Togo, Uganda, Zambia, Zaire, Zimbabwe	Trinidad-Tobago	Trinidad-Tobago	664869-1	http://www.plantsoftheworldonline.org/taxon/urn:lsid:ipni.org:names:664869-1
Arecaceae	Borassus	madagascariensis	Borassus madagascariensis	(Jum. & H.Perrier) Bojer ex Jum. & H.Perrier	Borassus madagascariensis (Jum. & H.Perrier) Bojer ex Jum. & H.Perrier	Ann. Mus. Colon. Marseille, ser. 3, 1: 61 (1913)	Madagascar	Madagascar	unknown	unknown	664879-1	http://www.plantsoftheworldonline.org/taxon/urn:lsid:ipni.org:names:664879-1
Arecaceae	Dypsis	acaulis	Dypsis acaulis	J.Dransf.	Dypsis acaulis J.Dransf.	J.Dransfield &amp; H.Beentje, Palms Madagascar: 409 (1995)	Madagascar	Madagascar	unknown	unknown	985444-1	http://www.plantsoftheworldonline.org/taxon/urn:lsid:ipni.org:names:985444-1
Arecaceae	Dypsis	acuminum	Dypsis acuminum	(Jum.) Beentje & J.Dransf.	Dypsis acuminum (Jum.) Beentje & J.Dransf.	Palms Madagascar: 211 (1995)	Madagascar	Madagascar	unknown	unknown	985359-1	http://www.plantsoftheworldonline.org/taxon/urn:lsid:ipni.org:names:985359-1
Arecaceae	Dypsis	albofarinosa	Dypsis albofarinosa	Hodel & Marcus	Dypsis albofarinosa Hodel & Marcus	Palms (1999+) 48: 91 (2004)	Madagascar	Madagascar	unknown	unknown	60433700-2	http://www.plantsoftheworldonline.org/taxon/urn:lsid:ipni.org:names:60433700-2
Arecaceae	Dypsis	ambanjae	Dypsis ambanjae	Beentje	Dypsis ambanjae Beentje	J.Dransfield &amp; H.Beentje, Palms Madagascar: 299 (1995)	Madagascar	Madagascar	unknown	unknown	985370-1	http://www.plantsoftheworldonline.org/taxon/urn:lsid:ipni.org:names:985370-1
Arecaceae	Dypsis	ambilaensis	Dypsis ambilaensis	J.Dransf.	Dypsis ambilaensis J.Dransf.	J.Dransfield &amp; H.Beentje, Palms Madagascar: 382 (1995)	Madagascar	Madagascar	unknown	unknown	985435-1	http://www.plantsoftheworldonline.org/taxon/urn:lsid:ipni.org:names:985435-1
Arecaceae	Dypsis	ambositrae	Dypsis ambositrae	Beentje	Dypsis ambositrae Beentje	J.Dransfield &amp; H.Beentje, Palms Madagascar: 195 (1995)	Madagascar	Madagascar	unknown	unknown	985353-1	http://www.plantsoftheworldonline.org/taxon/urn:lsid:ipni.org:names:985353-1
Arecaceae	Dypsis	andapae	Dypsis andapae	Beentje	Dypsis andapae Beentje	J.Dransfield &amp; H.Beentje, Palms Madagascar: 300 (1995)	Madagascar	Madagascar	unknown	unknown	985404-1	http://www.plantsoftheworldonline.org/taxon/urn:lsid:ipni.org:names:985404-1
Arecaceae	Dypsis	andilamenensis	Dypsis andilamenensis	Rakotoarin. & J.Dransf.	Dypsis andilamenensis Rakotoarin. & J.Dransf.	Kew Bull. 65: 295 (2010)	Madagascar	Madagascar	unknown	unknown	77105545-1	http://www.plantsoftheworldonline.org/taxon/urn:lsid:ipni.org:names:77105545-1
Arecaceae	Dypsis	andrianatonga	Dypsis andrianatonga	Beentje	Dypsis andrianatonga Beentje	J.Dransfield &amp; H.Beentje, Palms Madagascar: 203 (1995)	Madagascar	Madagascar	unknown	unknown	985356-1	http://www.plantsoftheworldonline.org/taxon/urn:lsid:ipni.org:names:985356-1
Arecaceae	Dypsis	angusta	Dypsis angusta	Jum.	Dypsis angusta Jum.	Ann. Mus. Colon. Marseille, ser. 3, 6(1): 34 (1918)	Madagascar	Madagascar	unknown	unknown	666764-1	http://www.plantsoftheworldonline.org/taxon/urn:lsid:ipni.org:names:666764-1
Arecaceae	Dypsis	angustifolia	Dypsis angustifolia	(H.Perrier) Beentje & J.Dransf.	Dypsis angustifolia (H.Perrier) Beentje & J.Dransf.	Palms Madagascar: 336 (1995)	Madagascar	Madagascar	unknown	unknown	985420-1	http://www.plantsoftheworldonline.org/taxon/urn:lsid:ipni.org:names:985420-1
Arecaceae	Dypsis	anjae	Dypsis anjae	Rakotoarin. & J.Dransf.	Dypsis anjae Rakotoarin. & J.Dransf.	Kew Bull. 65: 290 (2010)	Madagascar	Madagascar	unknown	unknown	77105546-1	http://www.plantsoftheworldonline.org/taxon/urn:lsid:ipni.org:names:77105546-1
Arecaceae	Dypsis	ankaizinensis	Dypsis ankaizinensis	(Jum.) Beentje & J.Dransf.	Dypsis ankaizinensis (Jum.) Beentje & J.Dransf.	Palms Madagascar: 182 (1995)	Madagascar	Madagascar	unknown	unknown	985348-1	http://www.plantsoftheworldonline.org/taxon/urn:lsid:ipni.org:names:985348-1
Arecaceae	Dypsis	ankirindro	Dypsis ankirindro	W.J.Baker, Rakotoarin. & M.S.Trudgen	Dypsis ankirindro W.J.Baker, Rakotoarin. & M.S.Trudgen	Palms (1999+) 53: 136 (2009)	Madagascar	Madagascar	unknown	unknown	77102626-1	http://www.plantsoftheworldonline.org/taxon/urn:lsid:ipni.org:names:77102626-1
Arecaceae	Dypsis	antanambensis	Dypsis antanambensis	Beentje	Dypsis antanambensis Beentje	J.Dransfield &amp; H.Beentje, Palms Madagascar: 368 (1995)	Madagascar	Madagascar	unknown	unknown	985431-1	http://www.plantsoftheworldonline.org/taxon/urn:lsid:ipni.org:names:985431-1
Arecaceae	Dypsis	aquatilis	Dypsis aquatilis	Beentje	Dypsis aquatilis Beentje	J.Dransfield &amp; H.Beentje, Palms Madagascar: 372 (1995)	Madagascar	Madagascar	unknown	unknown	985433-1	http://www.plantsoftheworldonline.org/taxon/urn:lsid:ipni.org:names:985433-1
Arecaceae	Dypsis	arenarum	Dypsis arenarum	(Jum.) Beentje & J.Dransf.	Dypsis arenarum (Jum.) Beentje & J.Dransf.	Palms Madagascar: 215 (1995)	Madagascar	Madagascar	unknown	unknown	985361-1	http://www.plantsoftheworldonline.org/taxon/urn:lsid:ipni.org:names:985361-1
Arecaceae	Dypsis	aurantiaca	Dypsis aurantiaca	Eiserhardt & Rakotoarin.	Dypsis aurantiaca Eiserhardt & Rakotoarin.	Kew Bull. 73(4)-44: 9 (2018)	Madagascar	Madagascar	unknown	unknown	60476872-2	http://www.plantsoftheworldonline.org/taxon/urn:lsid:ipni.org:names:60476872-2
Arecaceae	Dypsis	baronii	Dypsis baronii	(Becc.) Beentje & J.Dransf.	Dypsis baronii (Becc.) Beentje & J.Dransf.	Palms Madagascar: 198 (1995)	Madagascar	Madagascar	unknown	unknown	985355-1	http://www.plantsoftheworldonline.org/taxon/urn:lsid:ipni.org:names:985355-1
Arecaceae	Dypsis	basilonga	Dypsis basilonga	(Jum. & H.Perrier) Beentje & J.Dransf.	Dypsis basilonga (Jum. & H.Perrier) Beentje & J.Dransf.	Palms Madagascar: 193 (1995)	Madagascar	Madagascar	unknown	unknown	985352-1	http://www.plantsoftheworldonline.org/taxon/urn:lsid:ipni.org:names:985352-1
Arecaceae	Dypsis	beentjei	Dypsis beentjei	J.Dransf.	Dypsis beentjei J.Dransf.	J.Dransfield &amp; H.Beentje, Palms Madagascar: 401 (1995)	Madagascar	Madagascar	unknown	unknown	985441-1	http://www.plantsoftheworldonline.org/taxon/urn:lsid:ipni.org:names:985441-1
Arecaceae	Dypsis	bejofo	Dypsis bejofo	Beentje	Dypsis bejofo Beentje	J.Dransfield &amp; H.Beentje, Palms Madagascar: 146 (1995)	Madagascar	Madagascar	unknown	unknown	985329-1	http://www.plantsoftheworldonline.org/taxon/urn:lsid:ipni.org:names:985329-1
Arecaceae	Dypsis	bernieriana	Dypsis bernieriana	(Baill.) Beentje & J.Dransf.	Dypsis bernieriana (Baill.) Beentje & J.Dransf.	Palms Madagascar: 304 (1995)	Madagascar	Madagascar	unknown	unknown	985407-1	http://www.plantsoftheworldonline.org/taxon/urn:lsid:ipni.org:names:985407-1
Arecaceae	Dypsis	betamponensis	Dypsis betamponensis	(Jum.) Beentje & J.Dransf.	Dypsis betamponensis (Jum.) Beentje & J.Dransf.	Palms Madagascar: 295 (1995)	Madagascar	Madagascar	unknown	unknown	985401-1	http://www.plantsoftheworldonline.org/taxon/urn:lsid:ipni.org:names:985401-1
Arecaceae	Dypsis	betsimisarakae	Dypsis betsimisarakae	Rakotoarin. & J.Dransf.	Dypsis betsimisarakae Rakotoarin. & J.Dransf.	Kew Bull. 65: 293 (2010)	Madagascar	Madagascar	unknown	unknown	77105547-1	http://www.plantsoftheworldonline.org/taxon/urn:lsid:ipni.org:names:77105547-1
Arecaceae	Dypsis	boiviniana	Dypsis boiviniana	Baill.	Dypsis boiviniana Baill.	Bull. Mens. Soc. Linn. Paris 2: 1164 (1894)	Madagascar	Madagascar	unknown	unknown	666765-1	http://www.plantsoftheworldonline.org/taxon/urn:lsid:ipni.org:names:666765-1
Arecaceae	Dypsis	bonsai	Dypsis bonsai	Beentje	Dypsis bonsai Beentje	J.Dransfield &amp; H.Beentje, Palms Madagascar: 252 (1995)	Madagascar	Madagascar	unknown	unknown	985382-1	http://www.plantsoftheworldonline.org/taxon/urn:lsid:ipni.org:names:985382-1
Arecaceae	Dypsis	bosseri	Dypsis bosseri	J.Dransf.	Dypsis bosseri J.Dransf.	J.Dransfield &amp; H.Beentje, Palms Madagascar: 393 (1995)	Madagascar	Madagascar	unknown	unknown	985437-1	http://www.plantsoftheworldonline.org/taxon/urn:lsid:ipni.org:names:985437-1
Arecaceae	Dypsis	brevicaulis	Dypsis brevicaulis	(Guillaumet) Beentje & J.Dransf.	Dypsis brevicaulis (Guillaumet) Beentje & J.Dransf.	Palms Madagascar: 323 (1995)	Madagascar	Madagascar	unknown	unknown	985417-1	http://www.plantsoftheworldonline.org/taxon/urn:lsid:ipni.org:names:985417-1
Arecaceae	Dypsis	brittiana	Dypsis brittiana	Rakotoarin.	Dypsis brittiana Rakotoarin.	Palms (1999+) 53: 138 (2009)	Madagascar	Madagascar	unknown	unknown	77102627-1	http://www.plantsoftheworldonline.org/taxon/urn:lsid:ipni.org:names:77102627-1
Arecaceae	Dypsis	canaliculata	Dypsis canaliculata	(Jum.) Beentje & J.Dransf.	Dypsis canaliculata (Jum.) Beentje & J.Dransf.	Palms Madagascar: 149 (1995)	Madagascar	Madagascar	unknown	unknown	985330-1	http://www.plantsoftheworldonline.org/taxon/urn:lsid:ipni.org:names:985330-1
Arecaceae	Dypsis	carlsmithii	Dypsis carlsmithii	J.Dransf. & Marcus	Dypsis carlsmithii J.Dransf. & Marcus	Palms 46: 48 (2002)	Madagascar	Madagascar	unknown	unknown	20005658-1	http://www.plantsoftheworldonline.org/taxon/urn:lsid:ipni.org:names:20005658-1
Arecaceae	Dypsis	catatiana	Dypsis catatiana	(Baill.) Beentje & J.Dransf.	Dypsis catatiana (Baill.) Beentje & J.Dransf.	Palms Madagascar: 308 (1995)	Madagascar	Madagascar	unknown	unknown	985409-1	http://www.plantsoftheworldonline.org/taxon/urn:lsid:ipni.org:names:985409-1
Arecaceae	Dypsis	caudata	Dypsis caudata	Beentje	Dypsis caudata Beentje	J.Dransfield &amp; H.Beentje, Palms Madagascar: 254 (1995)	Madagascar	Madagascar	unknown	unknown	985383-1	http://www.plantsoftheworldonline.org/taxon/urn:lsid:ipni.org:names:985383-1
Arecaceae	Dypsis	ceracea	Dypsis ceracea	(Jum.) Beentje & J.Dransf.	Dypsis ceracea (Jum.) Beentje & J.Dransf.	Palms Madagascar: 151 (1995)	Madagascar	Madagascar	unknown	unknown	985332-1	http://www.plantsoftheworldonline.org/taxon/urn:lsid:ipni.org:names:985332-1
Arecaceae	Dypsis	commersoniana	Dypsis commersoniana	(Baill.) Beentje & J.Dransf.	Dypsis commersoniana (Baill.) Beentje & J.Dransf.	Palms Madagascar: 236 (1995)	Madagascar	Madagascar	unknown	unknown	985374-1	http://www.plantsoftheworldonline.org/taxon/urn:lsid:ipni.org:names:985374-1
Arecaceae	Dypsis	concinna	Dypsis concinna	Baker	Dypsis concinna Baker	J. Linn. Soc., Bot. 22: 526 (1887)	Madagascar	Madagascar	unknown	unknown	666766-1	http://www.plantsoftheworldonline.org/taxon/urn:lsid:ipni.org:names:666766-1
Arecaceae	Dypsis	confusa	Dypsis confusa	Beentje	Dypsis confusa Beentje	J.Dransfield &amp; H.Beentje, Palms Madagascar: 288 (1995)	Madagascar	Madagascar	unknown	unknown	985397-1	http://www.plantsoftheworldonline.org/taxon/urn:lsid:ipni.org:names:985397-1
Arecaceae	Dypsis	cookei	Dypsis cookei	J.Dransf.	Dypsis cookei J.Dransf.	J.Dransfield &amp; H.Beentje, Palms Madagascar: 399 (1995)	Madagascar	Madagascar	unknown	unknown	985440-1	http://www.plantsoftheworldonline.org/taxon/urn:lsid:ipni.org:names:985440-1
Arecaceae	Dypsis	coriacea	Dypsis coriacea	Beentje	Dypsis coriacea Beentje	J.Dransfield &amp; H.Beentje, Palms Madagascar: 311 (1995)	Madagascar	Madagascar	unknown	unknown	985410-1	http://www.plantsoftheworldonline.org/taxon/urn:lsid:ipni.org:names:985410-1
Arecaceae	Dypsis	corniculata	Dypsis corniculata	(Becc.) Beentje & J.Dransf.	Dypsis corniculata (Becc.) Beentje & J.Dransf.	Palms Madagascar: 280 (1995)	Madagascar	Madagascar	unknown	unknown	985393-1	http://www.plantsoftheworldonline.org/taxon/urn:lsid:ipni.org:names:985393-1
Arecaceae	Dypsis	coursii	Dypsis coursii	Beentje	Dypsis coursii Beentje	J.Dransfield &amp; H.Beentje, Palms Madagascar: 230 (1995)	Madagascar	Madagascar	unknown	unknown	985371-1	http://www.plantsoftheworldonline.org/taxon/urn:lsid:ipni.org:names:985371-1
Arecaceae	Dypsis	crinita	Dypsis crinita	(Jum. & H.Perrier) Beentje & J.Dransf.	Dypsis crinita (Jum. & H.Perrier) Beentje & J.Dransf.	Palms Madagascar: 361 (1995)	Madagascar	Madagascar	unknown	unknown	985428-1	http://www.plantsoftheworldonline.org/taxon/urn:lsid:ipni.org:names:985428-1
Arecaceae	Dypsis	culminis	Dypsis culminis	Rakotoarin. & J.Dransf.	Dypsis culminis Rakotoarin. & J.Dransf.	Kew Bull. 65: 288 (2010)	Madagascar	Madagascar	unknown	unknown	77105548-1	http://www.plantsoftheworldonline.org/taxon/urn:lsid:ipni.org:names:77105548-1
Arecaceae	Dypsis	curtisii	Dypsis curtisii	Baker	Dypsis curtisii Baker	J. Linn. Soc., Bot. 22: 526 (1887)	Madagascar	Madagascar	unknown	unknown	666767-1	http://www.plantsoftheworldonline.org/taxon/urn:lsid:ipni.org:names:666767-1
Arecaceae	Dypsis	decaryi	Dypsis decaryi	(Jum.) Beentje & J.Dransf.	Dypsis decaryi (Jum.) Beentje & J.Dransf.	Palms Madagascar: 187 (1995)	Madagascar	Madagascar	unknown	unknown	985350-1	http://www.plantsoftheworldonline.org/taxon/urn:lsid:ipni.org:names:985350-1
Arecaceae	Dypsis	decipiens	Dypsis decipiens	(Becc.) Beentje & J.Dransf.	Dypsis decipiens (Becc.) Beentje & J.Dransf.	Palms Madagascar: 191 (1995)	Madagascar	Madagascar	unknown	unknown	985351-1	http://www.plantsoftheworldonline.org/taxon/urn:lsid:ipni.org:names:985351-1
Arecaceae	Dypsis	delicatula	Dypsis delicatula	Britt & J.Dransf.	Dypsis delicatula Britt & J.Dransf.	Palms (1999+) 49: 41 (2005)	Madagascar	Madagascar	unknown	unknown	77067986-1	http://www.plantsoftheworldonline.org/taxon/urn:lsid:ipni.org:names:77067986-1
Arecaceae	Dypsis	digitata	Dypsis digitata	(Becc.) Beentje & J.Dransf.	Dypsis digitata (Becc.) Beentje & J.Dransf.	Palms Madagascar: 320 (1995)	Madagascar	Madagascar	unknown	unknown	985416-1	http://www.plantsoftheworldonline.org/taxon/urn:lsid:ipni.org:names:985416-1
Arecaceae	Dypsis	dracaenoides	Dypsis dracaenoides	Rakotoarin. & J.Dransf.	Dypsis dracaenoides Rakotoarin. & J.Dransf.	Kew Bull. 65: 280 (2010)	Madagascar	Madagascar	unknown	unknown	77105549-1	http://www.plantsoftheworldonline.org/taxon/urn:lsid:ipni.org:names:77105549-1
Arecaceae	Dypsis	dransfieldii	Dypsis dransfieldii	Beentje	Dypsis dransfieldii Beentje	J.Dransfield &amp; H.Beentje, Palms Madagascar: 355 (1995)	Madagascar	Madagascar	unknown	unknown	985426-1	http://www.plantsoftheworldonline.org/taxon/urn:lsid:ipni.org:names:985426-1
Arecaceae	Dypsis	elegans	Dypsis elegans	Beentje	Dypsis elegans Beentje	J.Dransfield &amp; H.Beentje, Palms Madagascar: 271 (1995)	Madagascar	Madagascar	unknown	unknown	985391-1	http://www.plantsoftheworldonline.org/taxon/urn:lsid:ipni.org:names:985391-1
Arecaceae	Dypsis	eriostachys	Dypsis eriostachys	J.Dransf.	Dypsis eriostachys J.Dransf.	J.Dransfield &amp; H.Beentje, Palms Madagascar: 291 (1995)	Madagascar	Madagascar	unknown	unknown	985399-1	http://www.plantsoftheworldonline.org/taxon/urn:lsid:ipni.org:names:985399-1
Arecaceae	Dypsis	faneva	Dypsis faneva	Beentje	Dypsis faneva Beentje	J.Dransfield &amp; H.Beentje, Palms Madagascar: 257 (1995)	Madagascar	Madagascar	unknown	unknown	985385-1	http://www.plantsoftheworldonline.org/taxon/urn:lsid:ipni.org:names:985385-1
Arecaceae	Dypsis	fanjana	Dypsis fanjana	Beentje	Dypsis fanjana Beentje	J.Dransfield &amp; H.Beentje, Palms Madagascar: 259 (1995)	Madagascar	Madagascar	unknown	unknown	985386-1	http://www.plantsoftheworldonline.org/taxon/urn:lsid:ipni.org:names:985386-1
Arecaceae	Dypsis	fasciculata	Dypsis fasciculata	Jum.	Dypsis fasciculata Jum.	Ann. Mus. Colon. Marseille, ser. 3, 6(1): 37 (1918)	Madagascar	Madagascar	unknown	unknown	666768-1	http://www.plantsoftheworldonline.org/taxon/urn:lsid:ipni.org:names:666768-1
Arecaceae	Dypsis	fibrosa	Dypsis fibrosa	(C.H.Wright) Beentje & J.Dransf.	Dypsis fibrosa (C.H.Wright) Beentje & J.Dransf.	Palms Madagascar: 366 (1995)	Madagascar	Madagascar	unknown	unknown	985430-1	http://www.plantsoftheworldonline.org/taxon/urn:lsid:ipni.org:names:985430-1
Arecaceae	Dypsis	forficifolia	Dypsis forficifolia	Noronha ex Mart.	Dypsis forficifolia Noronha ex Mart.	Hist. Nat. Palm. 3: 180 (1838)	Madagascar	Madagascar	unknown	unknown	666769-1	http://www.plantsoftheworldonline.org/taxon/urn:lsid:ipni.org:names:666769-1
Arecaceae	Dypsis	furcata	Dypsis furcata	J.Dransf.	Dypsis furcata J.Dransf.	J.Dransfield &amp; H.Beentje, Palms Madagascar: 394 (1995)	Madagascar	Madagascar	unknown	unknown	985438-1	http://www.plantsoftheworldonline.org/taxon/urn:lsid:ipni.org:names:985438-1
Arecaceae	Dypsis	gautieri	Dypsis gautieri	Rakotoarin. & J.Dransf.	Dypsis gautieri Rakotoarin. & J.Dransf.	Kew Bull. 65: 298 (2010)	Madagascar	Madagascar	unknown	unknown	77105550-1	http://www.plantsoftheworldonline.org/taxon/urn:lsid:ipni.org:names:77105550-1
Arecaceae	Dypsis	glabrescens	Dypsis glabrescens	(Becc.) Becc.	Dypsis glabrescens (Becc.) Becc.	Palme Madagascar: 16 (1912)	Madagascar	Madagascar	unknown	unknown	666770-1	http://www.plantsoftheworldonline.org/taxon/urn:lsid:ipni.org:names:666770-1
Arecaceae	Dypsis	gronophyllum	Dypsis gronophyllum	Rakotoarin. & J.Dransf.	Dypsis gronophyllum Rakotoarin. & J.Dransf.	Kew Bull. 65: 285 (2010)	Madagascar	Madagascar	unknown	unknown	77105551-1	http://www.plantsoftheworldonline.org/taxon/urn:lsid:ipni.org:names:77105551-1
Arecaceae	Dypsis	henrici	Dypsis henrici	J.Dransf., Beentje & Govaerts	Dypsis henrici J.Dransf., Beentje & Govaerts	Palms (1999+) 50: 184 (2006)	Madagascar	Madagascar	unknown	unknown	60445088-2	http://www.plantsoftheworldonline.org/taxon/urn:lsid:ipni.org:names:60445088-2
Arecaceae	Dypsis	heteromorpha	Dypsis heteromorpha	(Jum.) Beentje & J.Dransf.	Dypsis heteromorpha (Jum.) Beentje & J.Dransf.	Palms Madagascar: 198 (1995)	Madagascar	Madagascar	unknown	unknown	985354-1	http://www.plantsoftheworldonline.org/taxon/urn:lsid:ipni.org:names:985354-1
Arecaceae	Dypsis	heterophylla	Dypsis heterophylla	Baker	Dypsis heterophylla Baker	J. Linn. Soc., Bot. 22: 552 (1887)	Madagascar	Madagascar	unknown	unknown	666772-1	http://www.plantsoftheworldonline.org/taxon/urn:lsid:ipni.org:names:666772-1
Arecaceae	Dypsis	hiarakae	Dypsis hiarakae	Beentje	Dypsis hiarakae Beentje	J.Dransfield &amp; H.Beentje, Palms Madagascar: 286 (1995)	Madagascar	Madagascar	unknown	unknown	985396-1	http://www.plantsoftheworldonline.org/taxon/urn:lsid:ipni.org:names:985396-1
Arecaceae	Dypsis	hildebrandtii	Dypsis hildebrandtii	(Baill.) Becc.	Dypsis hildebrandtii (Baill.) Becc.	Palme Madagascar: 14 (1912)	Madagascar	Madagascar	unknown	unknown	666774-1	http://www.plantsoftheworldonline.org/taxon/urn:lsid:ipni.org:names:666774-1
Arecaceae	Dypsis	hovomantsina	Dypsis hovomantsina	Beentje	Dypsis hovomantsina Beentje	J.Dransfield &amp; H.Beentje, Palms Madagascar: 150 (1995)	Madagascar	Madagascar	unknown	unknown	985331-1	http://www.plantsoftheworldonline.org/taxon/urn:lsid:ipni.org:names:985331-1
Arecaceae	Dypsis	humbertii	Dypsis humbertii	H.Perrier	Dypsis humbertii H.Perrier	Notul. Syst. (Paris) 8: 46 (1939)	Madagascar	Madagascar	unknown	unknown	666776-1	http://www.plantsoftheworldonline.org/taxon/urn:lsid:ipni.org:names:666776-1
Arecaceae	Dypsis	humilis	Dypsis humilis	M.S.Trudgen, Rakotoarin. & W.J.Baker	Dypsis humilis M.S.Trudgen, Rakotoarin. & W.J.Baker	Palms (1999+) 53: 140 (2009)	Madagascar	Madagascar	unknown	unknown	77102628-1	http://www.plantsoftheworldonline.org/taxon/urn:lsid:ipni.org:names:77102628-1
Arecaceae	Dypsis	ifanadianae	Dypsis ifanadianae	Beentje	Dypsis ifanadianae Beentje	J.Dransfield &amp; H.Beentje, Palms Madagascar: 171 (1995)	Madagascar	Madagascar	unknown	unknown	985342-1	http://www.plantsoftheworldonline.org/taxon/urn:lsid:ipni.org:names:985342-1
Arecaceae	Dypsis	integra	Dypsis integra	(Jum.) Beentje & J.Dransf.	Dypsis integra (Jum.) Beentje & J.Dransf.	Palms Madagascar: 319 (1995)	Madagascar	Madagascar	unknown	unknown	985415-1	http://www.plantsoftheworldonline.org/taxon/urn:lsid:ipni.org:names:985415-1
Arecaceae	Dypsis	intermedia	Dypsis intermedia	Beentje	Dypsis intermedia Beentje	J.Dransfield &amp; H.Beentje, Palms Madagascar: 243 (1995)	Madagascar	Madagascar	unknown	unknown	985378-1	http://www.plantsoftheworldonline.org/taxon/urn:lsid:ipni.org:names:985378-1
Arecaceae	Dypsis	interrupta	Dypsis interrupta	J.Dransf.	Dypsis interrupta J.Dransf.	J.Dransfield &amp; H.Beentje, Palms Madagascar: 327 (1995)	Madagascar	Madagascar	unknown	unknown	985418-1	http://www.plantsoftheworldonline.org/taxon/urn:lsid:ipni.org:names:985418-1
Arecaceae	Dypsis	jeremiei	Dypsis jeremiei	Rakotoarin. & J.Dransf.	Dypsis jeremiei Rakotoarin. & J.Dransf.	Kew Bull. 65: 293 (2010)	Madagascar	Madagascar	unknown	unknown	77105552-1	http://www.plantsoftheworldonline.org/taxon/urn:lsid:ipni.org:names:77105552-1
Arecaceae	Dypsis	jumelleana	Dypsis jumelleana	Beentje & J.Dransf.	Dypsis jumelleana Beentje & J.Dransf.	Palms Madagascar: 247 (1995)	Madagascar	Madagascar	unknown	unknown	985380-1	http://www.plantsoftheworldonline.org/taxon/urn:lsid:ipni.org:names:985380-1
Arecaceae	Dypsis	laevis	Dypsis laevis	J.Dransf.	Dypsis laevis J.Dransf.	J.Dransfield &amp; H.Beentje, Palms Madagascar: 386 (1995)	Madagascar	Madagascar	unknown	unknown	985436-1	http://www.plantsoftheworldonline.org/taxon/urn:lsid:ipni.org:names:985436-1
Arecaceae	Dypsis	lantzeana	Dypsis lantzeana	Baill.	Dypsis lantzeana Baill.	Bull. Mens. Soc. Linn. Paris 2: 1163 (1894)	Madagascar	Madagascar	unknown	unknown	666777-1	http://www.plantsoftheworldonline.org/taxon/urn:lsid:ipni.org:names:666777-1
[truncated: 9,475 more rows]
