# Supplementary material for: expowo: An R package for mining global plant diversity and distribution data
Source: Appl Plant Sci. 2024 Jul 30;12(6):e11609. doi: 10.1002/aps3.11609 (PMC11610411; doi:10.1002/aps3.11609)
Supplement: Supplementary file 7 — Appendix S7. List of all POWO's accepted species of angiosperms with native distribution occurrence in Indonesia, as retrieved with expowo's function powoSpecies. [file APS3-12-e11609-s005.xlsx]

## Sheet: Appendix_S7_Indonesia_species
Zuanny et al.—Applications in Plant Sciences 2024—Data Supplement S7
DOI 10.1002/aps3.11609
Appendix S7. List of all POWO’s accepted species of angiosperms with native distribution occurrence in Indonesia, as retrieved with expowo’s function powoSpecies.
family	genus	species	taxon_name	authors	scientific_name	publication	native_to_country	native_to_botanical_countries	introduced_to_country	introduced_to_botanical_countries	kew_id	powo_uri
Acanthaceae	Acanthus	ebracteatus	Acanthus ebracteatus	Vahl	Acanthus ebracteatus Vahl	Symb. Bot. 2: 75 (1791)	Andaman Is., Australia, Bangladesh, Cambodia, Caroline Is., China, India, Indonesia, Indonesia, East Timor, Indonesia, Papua New Guinea, Malaysia, Myanmar, Papua New Guinea, Solomon Islands, Thailand, Vietnam	Andaman Is., Bangladesh, Cambodia, Caroline Is., China Southeast, Hainan, India, Jawa, Lesser Sunda Is., Malaya, Myanmar, New Guinea, Northern Territory, Queensland, Solomon Is., Thailand, Vietnam, Western Australia	unknown	unknown	44857-1	http://www.plantsoftheworldonline.org/taxon/urn:lsid:ipni.org:names:44857-1
Acanthaceae	Acanthus	flexicaulis	Acanthus flexicaulis	Bremek.	Acanthus flexicaulis Bremek.	Proc. Kon. Ned. Akad. Wetensch. C 58: 304 (1955)	Indonesia, Malaysia	Malaya, Sumatera	unknown	unknown	44861-1	http://www.plantsoftheworldonline.org/taxon/urn:lsid:ipni.org:names:44861-1
Acanthaceae	Acanthus	ilicifolius	Acanthus ilicifolius	L.	Acanthus ilicifolius L.	Sp. Pl.: 639 (1753)	Andaman Is., Australia, Bangladesh, Cambodia, China, India, Indonesia, Indonesia, East Timor, Indonesia, Malaysia, Indonesia, Papua New Guinea, Laos, Malaysia, Myanmar, New Caledonia, Nicobar Is., Papua New Guinea, Papua New Guinea, Solomon Islands, Philippines, Santa Cruz Is., Sri Lanka, Thailand, Vanuatu, Vietnam	Andaman Is., Bangladesh, Bismarck Archipelago, Borneo, Cambodia, China Southeast, Hainan, India, Jawa, Laos, Lesser Sunda Is., Malaya, Maluku, Myanmar, New Caledonia, New Guinea, Nicobar Is., Northern Territory, Philippines, Queensland, Santa Cruz Is., Solomon Is., Sri Lanka, Sumatera, Thailand, Vanuatu, Vietnam	unknown	unknown	44873-1	http://www.plantsoftheworldonline.org/taxon/urn:lsid:ipni.org:names:44873-1
Acanthaceae	Asystasia	gangetica	Asystasia gangetica	(L.) T.Anderson	Asystasia gangetica (L.) T.Anderson	G.H.K.Thwaites, Enum. Pl. Zeyl.: 235 (1860)	Andaman Is., Australia, Bangladesh, Cambodia, India, Indonesia, East Timor, Indonesia, Papua New Guinea, Myanmar, Sri Lanka, Thailand, Vietnam	Andaman Is., Assam, Bangladesh, Cambodia, India, Lesser Sunda Is., Myanmar, New Guinea, Northern Territory, Queensland, Sri Lanka, Thailand, Vietnam, Western Australia	Angola, Bahamas, Belize, Brazil, Cayman Is., China, Christmas I., Costa Rica, Cuba, Dominican Republic, El Salvador, Fiji, Gilbert Is., Haiti, Honduras, Jamaica, Leeward Is., Madeira, Malaysia, Marianas, Marquesas, Marshall Is., Mauritius, Nauru, Nicaragua, Niue, Panama, Puerto Rico, Reunion, Society Is., Tonga, Trinidad-Tobago, United States, Venezuela, Venezuelan Antilles, Windward Is.	Angola, Bahamas, Belize, Brazil Southeast, Cayman Is., China South-Central, China Southeast, Christmas I., Costa Rica, Cuba, Dominican Republic, El Salvador, Fiji, Florida, Gilbert Is., Haiti, Hawaii, Honduras, Jamaica, Leeward Is., Madeira, Malaya, Marianas, Marquesas, Marshall Is., Mauritius, Nauru, Nicaragua, Niue, Panama, Puerto Rico, Reunion, Society Is., Tonga, Trinidad-Tobago, Venezuela, V…	45742-1	http://www.plantsoftheworldonline.org/taxon/urn:lsid:ipni.org:names:45742-1
Acanthaceae	Asystasia	ledermannii	Asystasia ledermannii	Lindau	Asystasia ledermannii Lindau	Bot. Jahrb. Syst. 55: 135 (1917)	Indonesia, Papua New Guinea	New Guinea	unknown	unknown	45755-1	http://www.plantsoftheworldonline.org/taxon/urn:lsid:ipni.org:names:45755-1
Acanthaceae	Asystasia	nemorum	Asystasia nemorum	Nees	Asystasia nemorum Nees	N.Wallich, Pl. Asiat. Rar. 3: 90 (1832)	China, Indonesia, Indonesia, East Timor, Laos, Myanmar, Thailand, Vietnam	China South-Central, China Southeast, Jawa, Laos, Lesser Sunda Is., Myanmar, Thailand, Vietnam	Caroline Is., Indonesia, Malaysia	Caroline Is., Malaya, Maluku	45769-1	http://www.plantsoftheworldonline.org/taxon/urn:lsid:ipni.org:names:45769-1
Acanthaceae	Asystasia	oppositiflora	Asystasia oppositiflora	Bremek.	Asystasia oppositiflora Bremek.	Verh. Kon. Ned. Akad. Wetensch., Afd. Natuurk., Sect. 2, 45(2): 25 (1948)	Indonesia, Indonesia, East Timor, Indonesia, Papua New Guinea	Jawa, Lesser Sunda Is., Maluku, New Guinea, Sulawesi	unknown	unknown	45770-1	http://www.plantsoftheworldonline.org/taxon/urn:lsid:ipni.org:names:45770-1
Acanthaceae	Avicennia	alba	Avicennia alba	Blume	Avicennia alba Blume	Bijdr. Fl. Ned. Ind.: 821 (1826)	Australia, Bangladesh, Caroline Is., India, Indonesia, Indonesia, East Timor, Indonesia, Malaysia, Indonesia, Papua New Guinea, Malaysia, Marianas, Myanmar, Papua New Guinea, Papua New Guinea, Solomon Islands, Philippines, Thailand, Vietnam	Bangladesh, Bismarck Archipelago, Borneo, Caroline Is., India, Jawa, Lesser Sunda Is., Malaya, Marianas, Myanmar, New Guinea, Northern Territory, Philippines, Solomon Is., Sulawesi, Sumatera, Thailand, Vietnam	unknown	unknown	861116-1	http://www.plantsoftheworldonline.org/taxon/urn:lsid:ipni.org:names:861116-1
Acanthaceae	Avicennia	marina	Avicennia marina	(Forssk.) Vierh.	Avicennia marina (Forssk.) Vierh.	Denkschr. Kaiserl. Akad. Wiss., Wien. Math.-Naturwiss. Kl. 71: 435 (1907)	Aldabra, Andaman Is., Australia, Bangladesh, China, Christmas I., Cocos (Keeling) Is., Comoros, Djibouti, Egypt, Eritrea, India, Indonesia, Indonesia, East Timor, Indonesia, Malaysia, Indonesia, Papua New Guinea, Iran, Kenya, Madagascar, Malaysia, Mozambique, Mozambique Channel I, Myanmar, Nansei-shoto, New Caledonia, New Zealand, Nicobar Is., Norfolk Is., Oman, Pakistan, Papua New Guinea, Papua …	Aldabra, Andaman Is., Bangladesh, Bismarck Archipelago, Borneo, Cape Provinces, China Southeast, Christmas I., Cocos (Keeling) Is., Comoros, Djibouti, Egypt, Eritrea, Gulf States, Hainan, India, Iran, Jawa, Kenya, KwaZulu-Natal, Lesser Sunda Is., Madagascar, Malaya, Maluku, Mozambique, Mozambique Channel I, Myanmar, Nansei-shoto, New Caledonia, New Guinea, New South Wales, New Zealand North, Nico…	United States	California	861130-1	http://www.plantsoftheworldonline.org/taxon/urn:lsid:ipni.org:names:861130-1
Acanthaceae	Avicennia	officinalis	Avicennia officinalis	L.	Avicennia officinalis L.	Sp. Pl.: 110 (1753)	Andaman Is., Australia, Bangladesh, Cambodia, India, Indonesia, Indonesia, East Timor, Indonesia, Malaysia, Indonesia, Papua New Guinea, Malaysia, Myanmar, Philippines, Sri Lanka, Thailand, Vietnam	Andaman Is., Bangladesh, Borneo, Cambodia, India, Jawa, Lesser Sunda Is., Malaya, Maluku, Myanmar, New Guinea, New South Wales, Northern Territory, Philippines, Queensland, Sri Lanka, Sulawesi, Sumatera, Thailand, Vietnam	unknown	unknown	861138-1	http://www.plantsoftheworldonline.org/taxon/urn:lsid:ipni.org:names:861138-1
Acanthaceae	Barleria	cristata	Barleria cristata	L.	Barleria cristata L.	Sp. Pl.: 636 (1753)	Andaman Is., Bangladesh, Bhutan, India, Cambodia, China, India, India, Pakistan, Indonesia, Indonesia, Papua New Guinea, Laos, Malaysia, Myanmar, Nepal, Pakistan, Panama, Philippines, Sri Lanka, Taiwan, Thailand, Vietnam	Andaman Is., Assam, Bangladesh, Cambodia, China South-Central, China Southeast, East Himalaya, Hainan, India, Jawa, Laos, Malaya, Myanmar, Nepal, New Guinea, Pakistan, Panama, Philippines, Sri Lanka, Taiwan, Thailand, Vietnam, West Himalaya	Bahamas, Caroline Is., Christmas I., Dominican Republic, El Salvador, Fiji, Haiti, Honduras, Jamaica, Leeward Is., Marianas, Marquesas, Marshall Is., Mauritius, New Caledonia, Niue, Puerto Rico, Reunion, Rodrigues, Society Is., Southwest Caribbean, Tanzania, Trinidad-Tobago, United States, Venezuela, Venezuelan Antilles, Windward Is.	Bahamas, Caroline Is., Christmas I., Dominican Republic, El Salvador, Fiji, Florida, Haiti, Hawaii, Honduras, Jamaica, Leeward Is., Marianas, Marquesas, Marshall Is., Mauritius, New Caledonia, Niue, Puerto Rico, Rodrigues, Reunion, Society Is., Southwest Caribbean, Tanzania, Trinidad-Tobago, Venezuela, Venezuelan Antilles, Windward Is.	45927-1	http://www.plantsoftheworldonline.org/taxon/urn:lsid:ipni.org:names:45927-1
Acanthaceae	Barleria	prionitis	Barleria prionitis	L.	Barleria prionitis L.	Sp. Pl.: 636 (1753)	Bangladesh, China, Eritrea, Ethiopia, India, India, Pakistan, Indonesia, Indonesia, East Timor, Laccadive Is., Laos, Madagascar, Malaysia, Maldives, Myanmar, Nepal, Nicobar Is., Pakistan, Philippines, Saudi Arabia, Sri Lanka, Thailand, Vietnam, Yemen	Assam, Bangladesh, China South-Central, Eritrea, Ethiopia, India, Jawa, Laccadive Is., Laos, Lesser Sunda Is., Madagascar, Malaya, Maldives, Myanmar, Nepal, Nicobar Is., Pakistan, Philippines, Saudi Arabia, Sri Lanka, Sulawesi, Thailand, Vietnam, West Himalaya, Yemen	Andaman Is., Jamaica, Leeward Is., Mauritius, Nauru, Puerto Rico, Reunion, Rodrigues, Seychelles, Windward Is.	Andaman Is., Jamaica, Leeward Is., Mauritius, Nauru, Puerto Rico, Rodrigues, Reunion, Seychelles, Windward Is.	46147-1	http://www.plantsoftheworldonline.org/taxon/urn:lsid:ipni.org:names:46147-1
Acanthaceae	Blepharis	exigua	Blepharis exigua	(Zoll. & Moritzi) Valeton ex Backer	Blepharis exigua (Zoll. & Moritzi) Valeton ex Backer	Onkruidfl. Jav. Suikerrietgr.: 662 (1931)	Indonesia	Jawa	unknown	unknown	46507-1	http://www.plantsoftheworldonline.org/taxon/urn:lsid:ipni.org:names:46507-1
Acanthaceae	Blepharis	javanica	Blepharis javanica	Bremek.	Blepharis javanica Bremek.	Verh. Kon. Ned. Akad. Wetensch., Afd. Natuurk., Sect. 2, 45(2): 10 (1948)	Indonesia, Indonesia, East Timor	Jawa, Lesser Sunda Is.	unknown	unknown	46541-1	http://www.plantsoftheworldonline.org/taxon/urn:lsid:ipni.org:names:46541-1
Acanthaceae	Borneacanthus	angustifolius	Borneacanthus angustifolius	Bremek.	Borneacanthus angustifolius Bremek.	Blumea 10: 158 (1960)	Indonesia, Malaysia	Borneo	unknown	unknown	46618-1	http://www.plantsoftheworldonline.org/taxon/urn:lsid:ipni.org:names:46618-1
Acanthaceae	Borneacanthus	grandifolius	Borneacanthus grandifolius	Bremek.	Borneacanthus grandifolius Bremek.	Blumea 10: 157 (1960)	Indonesia, Malaysia	Borneo	unknown	unknown	46619-1	http://www.plantsoftheworldonline.org/taxon/urn:lsid:ipni.org:names:46619-1
Acanthaceae	Borneacanthus	mesargyreus	Borneacanthus mesargyreus	(Hallier f.) Bremek.	Borneacanthus mesargyreus (Hallier f.) Bremek.	Blumea 10: 161 (1960)	Indonesia, Malaysia	Borneo	unknown	unknown	46620-1	http://www.plantsoftheworldonline.org/taxon/urn:lsid:ipni.org:names:46620-1
Acanthaceae	Borneacanthus	paniculatus	Borneacanthus paniculatus	Bremek.	Borneacanthus paniculatus Bremek.	Blumea 10: 158 (1960)	Indonesia, Malaysia	Borneo	unknown	unknown	46621-1	http://www.plantsoftheworldonline.org/taxon/urn:lsid:ipni.org:names:46621-1
Acanthaceae	Borneacanthus	parvus	Borneacanthus parvus	Bremek.	Borneacanthus parvus Bremek.	Blumea 10: 160 (1960)	Indonesia, Malaysia	Borneo	unknown	unknown	46622-1	http://www.plantsoftheworldonline.org/taxon/urn:lsid:ipni.org:names:46622-1
Acanthaceae	Borneacanthus	stenothyrsus	Borneacanthus stenothyrsus	Bremek.	Borneacanthus stenothyrsus Bremek.	Blumea 10: 159 (1960)	Indonesia, Malaysia	Borneo	unknown	unknown	46623-1	http://www.plantsoftheworldonline.org/taxon/urn:lsid:ipni.org:names:46623-1
Acanthaceae	Calycacanthus	magnusianus	Calycacanthus magnusianus	K.Schum.	Calycacanthus magnusianus K.Schum.	K.M.Schumann &amp; U.M.Hollrung, Fl. Kais. Wilh. Land: 126 (1889)	Indonesia, Papua New Guinea	New Guinea	unknown	unknown	46795-1	http://www.plantsoftheworldonline.org/taxon/urn:lsid:ipni.org:names:46795-1
Acanthaceae	Clinacanthus	nutans	Clinacanthus nutans	(Burm.f.) Lindau	Clinacanthus nutans (Burm.f.) Lindau	Bot. Jahrb. Syst. 18: 63 (1893)	Cambodia, China, Indonesia, Indonesia, East Timor, Indonesia, Malaysia, Laos, Malaysia, Thailand, Vietnam	Borneo, Cambodia, China South-Central, China Southeast, Hainan, Jawa, Laos, Lesser Sunda Is., Malaya, Thailand, Vietnam	India	India	46937-1	http://www.plantsoftheworldonline.org/taxon/urn:lsid:ipni.org:names:46937-1
Acanthaceae	Cosmianthemum	angustifolium	Cosmianthemum angustifolium	Bremek.	Cosmianthemum angustifolium Bremek.	Blumea 10: 169 (1960)	Indonesia, Malaysia	Borneo	unknown	unknown	46956-1	http://www.plantsoftheworldonline.org/taxon/urn:lsid:ipni.org:names:46956-1
Acanthaceae	Cosmianthemum	anomalum	Cosmianthemum anomalum	B.L.Burtt & R.M.Sm.	Cosmianthemum anomalum B.L.Burtt & R.M.Sm.	Notes Roy. Bot. Gard. Edinburgh 26: 369 (1966)	Indonesia, Malaysia	Borneo	unknown	unknown	46957-1	http://www.plantsoftheworldonline.org/taxon/urn:lsid:ipni.org:names:46957-1
Acanthaceae	Cosmianthemum	brookeae	Cosmianthemum brookeae	Bremek.	Cosmianthemum brookeae Bremek.	Blumea 10: 172 (1960)	Indonesia, Malaysia	Borneo	unknown	unknown	46958-1	http://www.plantsoftheworldonline.org/taxon/urn:lsid:ipni.org:names:46958-1
Acanthaceae	Cosmianthemum	bullatum	Cosmianthemum bullatum	(N.E.Br.) B.L.Burtt & R.M.Sm.	Cosmianthemum bullatum (N.E.Br.) B.L.Burtt & R.M.Sm.	Notes Roy. Bot. Gard. Edinburgh 26: 372 (1966)	Indonesia, Malaysia	Borneo	unknown	unknown	46959-1	http://www.plantsoftheworldonline.org/taxon/urn:lsid:ipni.org:names:46959-1
Acanthaceae	Cosmianthemum	dido	Cosmianthemum dido	B.L.Burtt & R.M.Sm.	Cosmianthemum dido B.L.Burtt & R.M.Sm.	Notes Roy. Bot. Gard. Edinburgh 26: 371 (1966)	Indonesia, Malaysia	Borneo	unknown	unknown	46960-1	http://www.plantsoftheworldonline.org/taxon/urn:lsid:ipni.org:names:46960-1
Acanthaceae	Cosmianthemum	latifolium	Cosmianthemum latifolium	Bremek.	Cosmianthemum latifolium Bremek.	Blumea 10: 168 (1960)	Indonesia, Malaysia	Borneo	unknown	unknown	46961-1	http://www.plantsoftheworldonline.org/taxon/urn:lsid:ipni.org:names:46961-1
Acanthaceae	Cosmianthemum	magnifolium	Cosmianthemum magnifolium	Bremek.	Cosmianthemum magnifolium Bremek.	Blumea 10: 168 (1960)	Indonesia, Malaysia	Borneo	unknown	unknown	46963-1	http://www.plantsoftheworldonline.org/taxon/urn:lsid:ipni.org:names:46963-1
Acanthaceae	Cosmianthemum	obtusifolium	Cosmianthemum obtusifolium	Bremek.	Cosmianthemum obtusifolium Bremek.	Blumea 10: 170 (1960)	Indonesia, Malaysia	Borneo	unknown	unknown	46964-1	http://www.plantsoftheworldonline.org/taxon/urn:lsid:ipni.org:names:46964-1
Acanthaceae	Cosmianthemum	punctulatum	Cosmianthemum punctulatum	Bremek.	Cosmianthemum punctulatum Bremek.	Blumea 10: 173 (1960)	Indonesia, Malaysia	Borneo	unknown	unknown	46965-1	http://www.plantsoftheworldonline.org/taxon/urn:lsid:ipni.org:names:46965-1
Acanthaceae	Cosmianthemum	subglabrum	Cosmianthemum subglabrum	Bremek.	Cosmianthemum subglabrum Bremek.	Blumea 10: 174 (1960)	Indonesia, Malaysia	Borneo	unknown	unknown	46966-1	http://www.plantsoftheworldonline.org/taxon/urn:lsid:ipni.org:names:46966-1
Acanthaceae	Dicliptera	burmanni	Dicliptera burmanni	Nees	Dicliptera burmanni Nees	N.Wallich, Pl. Asiat. Rar. 3: 112 (1832)	Indonesia, Indonesia, East Timor	Jawa, Lesser Sunda Is.	unknown	unknown	47473-1	http://www.plantsoftheworldonline.org/taxon/urn:lsid:ipni.org:names:47473-1
Acanthaceae	Dicliptera	canescens	Dicliptera canescens	Nees	Dicliptera canescens Nees	A.P.de Candolle, Prodr. 11: 476 (1847)	Indonesia	Jawa	unknown	unknown	47476-1	http://www.plantsoftheworldonline.org/taxon/urn:lsid:ipni.org:names:47476-1
Acanthaceae	Dicliptera	ciliata	Dicliptera ciliata	Decne.	Dicliptera ciliata Decne.	Nouv. Ann. Mus. Hist. Nat. 3: 384 (1834)	Australia, Cocos (Keeling) Is., Indonesia, Indonesia, East Timor, Philippines	Cocos (Keeling) Is., Jawa, Lesser Sunda Is., Northern Territory, Philippines, Queensland, Western Australia	unknown	unknown	47489-1	http://www.plantsoftheworldonline.org/taxon/urn:lsid:ipni.org:names:47489-1
Acanthaceae	Dicliptera	crenata	Dicliptera crenata	Miq.	Dicliptera crenata Miq.	Fl. Ned. Ind. 2: 844 (1857)	Indonesia	Sumatera	unknown	unknown	47504-1	http://www.plantsoftheworldonline.org/taxon/urn:lsid:ipni.org:names:47504-1
Acanthaceae	Dicliptera	eriantha	Dicliptera eriantha	Decne.	Dicliptera eriantha Decne.	Nouv. Ann. Mus. Hist. Nat. 3: 384 (1834)	Indonesia, East Timor, Indonesia, Papua New Guinea	Lesser Sunda Is., New Guinea	unknown	unknown	47523-1	http://www.plantsoftheworldonline.org/taxon/urn:lsid:ipni.org:names:47523-1
Acanthaceae	Dicliptera	glabra	Dicliptera glabra	Decne.	Dicliptera glabra Decne.	Nouv. Ann. Mus. Hist. Nat. 3: 383 (1834)	Indonesia, East Timor	Lesser Sunda Is.	unknown	unknown	47539-1	http://www.plantsoftheworldonline.org/taxon/urn:lsid:ipni.org:names:47539-1
Acanthaceae	Dicliptera	interrupta	Dicliptera interrupta	Blume	Dicliptera interrupta Blume	Bijdr. Fl. Ned. Ind.: 790 (1826)	Indonesia	Jawa	unknown	unknown	47565-1	http://www.plantsoftheworldonline.org/taxon/urn:lsid:ipni.org:names:47565-1
Acanthaceae	Dicliptera	javanica	Dicliptera javanica	Nees	Dicliptera javanica Nees	A.P.de Candolle, Prodr. 11: 476 (1847)	Indonesia	Jawa	unknown	unknown	47569-1	http://www.plantsoftheworldonline.org/taxon/urn:lsid:ipni.org:names:47569-1
Acanthaceae	Dicliptera	muelleriferdinandi	Dicliptera muelleriferdinandi	Lindau	Dicliptera muelleriferdinandi Lindau	Bot. Jahrb. Syst. 19: 5 (1894)	Indonesia, Papua New Guinea	New Guinea	unknown	unknown	47614-1	http://www.plantsoftheworldonline.org/taxon/urn:lsid:ipni.org:names:47614-1
Acanthaceae	Dicliptera	papuana	Dicliptera papuana	Warb.	Dicliptera papuana Warb.	Bot. Jahrb. Syst. 18: 207 (1893)	Indonesia, Papua New Guinea	New Guinea	unknown	unknown	47633-1	http://www.plantsoftheworldonline.org/taxon/urn:lsid:ipni.org:names:47633-1
Acanthaceae	Dicliptera	sebastinei	Dicliptera sebastinei	Karthik. & Moorthy	Dicliptera sebastinei Karthik. & Moorthy	Fl. Pl. India: 12 (2009)	Cambodia, India, Indonesia, Malaysia, Myanmar, Nicobar Is.	Assam, Cambodia, Jawa, Malaya, Myanmar, Nicobar Is.	unknown	unknown	77108323-1	http://www.plantsoftheworldonline.org/taxon/urn:lsid:ipni.org:names:77108323-1
Acanthaceae	Dicliptera	spicata	Dicliptera spicata	Decne.	Dicliptera spicata Decne.	Nouv. Ann. Mus. Hist. Nat. 3: 384 (1834)	Australia, Indonesia, East Timor	Lesser Sunda Is., Northern Territory	unknown	unknown	47695-1	http://www.plantsoftheworldonline.org/taxon/urn:lsid:ipni.org:names:47695-1
Acanthaceae	Dicliptera	tinctoria	Dicliptera tinctoria	(Nees) Kostel.	Dicliptera tinctoria (Nees) Kostel.	Allg. Med.-Pharm. Fl. 3: 937 (1834)	Cambodia, China, India, Indonesia, Laos, Malaysia, Philippines, Taiwan, Thailand, Vietnam	Assam, Cambodia, China South-Central, China Southeast, Hainan, Jawa, Laos, Malaya, Philippines, Taiwan, Thailand, Vietnam	Christmas I.	Christmas I.	47708-1	http://www.plantsoftheworldonline.org/taxon/urn:lsid:ipni.org:names:47708-1
Acanthaceae	Dicliptera	undulata	Dicliptera undulata	(Vahl) Karthik. & Moorthy	Dicliptera undulata (Vahl) Karthik. & Moorthy	Fl. Pl. India: 13 (2009)	Indonesia	Jawa	unknown	unknown	77108327-1	http://www.plantsoftheworldonline.org/taxon/urn:lsid:ipni.org:names:77108327-1
Acanthaceae	Dyschoriste	celebica	Dyschoriste celebica	Bremek.	Dyschoriste celebica Bremek.	Svensk Bot. Tidskr. 42: 390 (1948)	Indonesia	Sulawesi	unknown	unknown	48100-1	http://www.plantsoftheworldonline.org/taxon/urn:lsid:ipni.org:names:48100-1
Acanthaceae	Dyschoriste	oligosperma	Dyschoriste oligosperma	(Steenis) Bremek.	Dyschoriste oligosperma (Steenis) Bremek.	Svensk Bot. Tidskr. 42: 391 (1948)	Indonesia, Malaysia	Borneo	unknown	unknown	48171-1	http://www.plantsoftheworldonline.org/taxon/urn:lsid:ipni.org:names:48171-1
Acanthaceae	Dyschoriste	tinctorum	Dyschoriste tinctorum	(Decne.) E.A.Tripp & T.F.Daniel	Dyschoriste tinctorum (Decne.) E.A.Tripp & T.F.Daniel	Int. J. Pl. Sci. 174: 127 (2013)	Indonesia, East Timor	Lesser Sunda Is.	unknown	unknown	77139685-1	http://www.plantsoftheworldonline.org/taxon/urn:lsid:ipni.org:names:77139685-1
Acanthaceae	Eranthemum	sumatranum	Eranthemum sumatranum	Bremek. & Nann.-Bremek.	Eranthemum sumatranum Bremek. & Nann.-Bremek.	Verh. Kon. Ned. Akad. Wetensch., Afd. Natuurk., Sect. 2, 45(1): 38 (1948)	Indonesia	Sumatera	unknown	unknown	48918-1	http://www.plantsoftheworldonline.org/taxon/urn:lsid:ipni.org:names:48918-1
Acanthaceae	Eranthemum	viscidum	Eranthemum viscidum	Blume	Eranthemum viscidum Blume	Bijdr. Fl. Ned. Ind.: 793 (1826)	Indonesia	Jawa	Indonesia, East Timor	Lesser Sunda Is.	48943-1	http://www.plantsoftheworldonline.org/taxon/urn:lsid:ipni.org:names:48943-1
Acanthaceae	Filetia	brookeae	Filetia brookeae	Bremek.	Filetia brookeae Bremek.	Blumea 10: 162 (1960)	Indonesia, Malaysia	Borneo	unknown	unknown	48983-1	http://www.plantsoftheworldonline.org/taxon/urn:lsid:ipni.org:names:48983-1
Acanthaceae	Filetia	costulata	Filetia costulata	Miq.	Filetia costulata Miq.	Fl. Ned. Ind. 2: 823 (1858)	Indonesia	Sumatera	unknown	unknown	48984-1	http://www.plantsoftheworldonline.org/taxon/urn:lsid:ipni.org:names:48984-1
Acanthaceae	Filetia	lanceolata	Filetia lanceolata	Bremek.	Filetia lanceolata Bremek.	Blumea 10: 163 (1960)	Indonesia, Malaysia	Borneo	unknown	unknown	48987-1	http://www.plantsoftheworldonline.org/taxon/urn:lsid:ipni.org:names:48987-1
Acanthaceae	Graptophyllum	gilliganii	Graptophyllum gilliganii	(F.M.Bailey) S.Moore	Graptophyllum gilliganii (F.M.Bailey) S.Moore	J. Bot. 58: 80 (1920)	Indonesia, Papua New Guinea	New Guinea	unknown	unknown	49178-1	http://www.plantsoftheworldonline.org/taxon/urn:lsid:ipni.org:names:49178-1
Acanthaceae	Graptophyllum	pictum	Graptophyllum pictum	(L.) Griff.	Graptophyllum pictum (L.) Griff.	Not. Pl. Asiat. 4: 139 (1854)	Indonesia, Papua New Guinea	New Guinea	Bangladesh, Cameroon, Caroline Is., Cook Is., Cuba, Dominican Republic, Fiji, Ghana, Guinea, Haiti, Honduras, Indonesia, Indonesia, East Timor, Jamaica, Leeward Is., Line Is., Marianas, Marshall Is., Mauritius, New Caledonia, Nicaragua, Panama, Papua New Guinea, Solomon Islands, Puerto Rico, Reunion, Sierra Leone, Society Is., Sri Lanka, Tokelau-Manihiki, Trinidad-Tobago, Tuamotu, United States, …	Bangladesh, Cameroon, Caroline Is., Cook Is., Cuba, Dominican Republic, Fiji, Florida, Ghana, Guinea, Haiti, Honduras, Jamaica, Jawa, Leeward Is., Lesser Sunda Is., Line Is., Marianas, Marshall Is., Mauritius, New Caledonia, Nicaragua, Panama, Puerto Rico, Reunion, Sierra Leone, Society Is., Solomon Is., Sri Lanka, Tokelau-Manihiki, Trinidad-Tobago, Tuamotu, Vanuatu, Venezuela, Venezuelan Antille…	49186-1	http://www.plantsoftheworldonline.org/taxon/urn:lsid:ipni.org:names:49186-1
Acanthaceae	Graptophyllum	pubiflorum	Graptophyllum pubiflorum	S.Moore	Graptophyllum pubiflorum S.Moore	Trans. Linn. Soc. London, Bot. 9: 135 (1916)	Indonesia, Papua New Guinea	New Guinea	unknown	unknown	49188-1	http://www.plantsoftheworldonline.org/taxon/urn:lsid:ipni.org:names:49188-1
Acanthaceae	Gymnophragma	simplex	Gymnophragma simplex	Lindau	Gymnophragma simplex Lindau	Bot. Jahrb. Syst. 55: 136 (1917)	Indonesia, Papua New Guinea	New Guinea	unknown	unknown	49215-1	http://www.plantsoftheworldonline.org/taxon/urn:lsid:ipni.org:names:49215-1
Acanthaceae	Gymnostachyum	glomeratum	Gymnostachyum glomeratum	(Blume) Bremek.	Gymnostachyum glomeratum (Blume) Bremek.	Verh. Kon. Ned. Akad. Wetensch., Afd. Natuurk., Sect. 2, 45(2): 22 (1948)	Indonesia	Jawa	unknown	unknown	49230-1	http://www.plantsoftheworldonline.org/taxon/urn:lsid:ipni.org:names:49230-1
Acanthaceae	Gymnostachyum	javanicum	Gymnostachyum javanicum	Nees	Gymnostachyum javanicum Nees	A.P.de Candolle, Prodr. 11: 93 (1847)	Indonesia	Jawa	unknown	unknown	49237-1	http://www.plantsoftheworldonline.org/taxon/urn:lsid:ipni.org:names:49237-1
Acanthaceae	Gymnostachyum	subacaule	Gymnostachyum subacaule	(Zoll.) Bremek.	Gymnostachyum subacaule (Zoll.) Bremek.	Verh. Kon. Ned. Akad. Wetensch., Afd. Natuurk., Sect. 2, 45(2): 21 (1948)	Indonesia	Jawa	unknown	unknown	49268-1	http://www.plantsoftheworldonline.org/taxon/urn:lsid:ipni.org:names:49268-1
Acanthaceae	Gymnostachyum	triflorum	Gymnostachyum triflorum	Ridl.	Gymnostachyum triflorum Ridl.	J. Fed. Malay States Mus. 8(4): 72 (1917)	Indonesia	Sumatera	unknown	unknown	49274-1	http://www.plantsoftheworldonline.org/taxon/urn:lsid:ipni.org:names:49274-1
Acanthaceae	Gymnostachyum	variegatum	Gymnostachyum variegatum	Hallier f.	Gymnostachyum variegatum Hallier f.	Nova Acta Acad. Caes. Leop.-Carol. German. Nat. Cur. 70: 209 (1898)	Indonesia	Sumatera	unknown	unknown	49276-1	http://www.plantsoftheworldonline.org/taxon/urn:lsid:ipni.org:names:49276-1
Acanthaceae	Haplanthus	laxiflorus	Haplanthus laxiflorus	(Blume) Gnanasek., G.V.S.Murthy & Y.F.Deng	Haplanthus laxiflorus (Blume) Gnanasek., G.V.S.Murthy & Y.F.Deng	Blumea 61: 168 (2016)	Andaman Is., Bangladesh, Bhutan, India, Cambodia, China, India, Indonesia, Indonesia, East Timor, Indonesia, Malaysia, Laos, Malaysia, Myanmar, Thailand, Vietnam	Andaman Is., Assam, Bangladesh, Borneo, Cambodia, China South-Central, China Southeast, East Himalaya, Hainan, Jawa, Laos, Lesser Sunda Is., Malaya, Myanmar, Thailand, Vietnam	unknown	unknown	77159832-1	http://www.plantsoftheworldonline.org/taxon/urn:lsid:ipni.org:names:77159832-1
Acanthaceae	Hemigraphis	angustifolia	Hemigraphis angustifolia	Hallier f.	Hemigraphis angustifolia Hallier f.	Nova Acta Acad. Caes. Leop.-Carol. German. Nat. Cur. 70: 203 (1897)	Caroline Is., Indonesia	Caroline Is., Maluku	unknown	unknown	49398-1	http://www.plantsoftheworldonline.org/taxon/urn:lsid:ipni.org:names:49398-1
Acanthaceae	Hemigraphis	banggaiensis	Hemigraphis banggaiensis	Bremek.	Hemigraphis banggaiensis Bremek.	Svensk Bot. Tidskr. 42: 380 (1948)	Indonesia	Sulawesi	unknown	unknown	49401-1	http://www.plantsoftheworldonline.org/taxon/urn:lsid:ipni.org:names:49401-1
Acanthaceae	Hemigraphis	betonicifolia	Hemigraphis betonicifolia	Bremek.	Hemigraphis betonicifolia Bremek.	Svensk Bot. Tidskr. 42: 382 (1948)	Indonesia	Sulawesi	unknown	unknown	49405-1	http://www.plantsoftheworldonline.org/taxon/urn:lsid:ipni.org:names:49405-1
Acanthaceae	Hemigraphis	bicolor	Hemigraphis bicolor	(Blume) Boerl.	Hemigraphis bicolor (Blume) Boerl.	Handl. Fl. Ned. Ind. 2: 658 (1899)	Indonesia	Jawa	unknown	unknown	49406-1	http://www.plantsoftheworldonline.org/taxon/urn:lsid:ipni.org:names:49406-1
Acanthaceae	Hemigraphis	blumeana	Hemigraphis blumeana	K.Schum.	Hemigraphis blumeana K.Schum.	K.M.Schumann &amp; U.M.Hollrung, Fl. Kais. Wilh. Land: 124 (1889)	Indonesia, Papua New Guinea	New Guinea	unknown	unknown	49407-1	http://www.plantsoftheworldonline.org/taxon/urn:lsid:ipni.org:names:49407-1
Acanthaceae	Hemigraphis	borneensis	Hemigraphis borneensis	Hallier f. ex Koord.	Hemigraphis borneensis Hallier f. ex Koord.	Meded. Lands Plantentuin 19: 555 (1898)	Indonesia, Malaysia	Borneo	unknown	unknown	49409-1	http://www.plantsoftheworldonline.org/taxon/urn:lsid:ipni.org:names:49409-1
Acanthaceae	Hemigraphis	buruensis	Hemigraphis buruensis	Hallier f.	Hemigraphis buruensis Hallier f.	Nova Acta Acad. Caes. Leop.-Carol. German. Nat. Cur. 70: 204 (1897)	Indonesia	Maluku	unknown	unknown	49411-1	http://www.plantsoftheworldonline.org/taxon/urn:lsid:ipni.org:names:49411-1
Acanthaceae	Hemigraphis	caudigera	Hemigraphis caudigera	S.Moore	Hemigraphis caudigera S.Moore	Trans. Linn. Soc. London, Bot. 9: 134 (1916)	Indonesia, Papua New Guinea	New Guinea	unknown	unknown	49413-1	http://www.plantsoftheworldonline.org/taxon/urn:lsid:ipni.org:names:49413-1
Acanthaceae	Hemigraphis	dorensis	Hemigraphis dorensis	S.Moore	Hemigraphis dorensis S.Moore	L.S.Gibbs, Fl. Arfak Mts.: 219 (1917)	Indonesia, Papua New Guinea	New Guinea	unknown	unknown	49435-1	http://www.plantsoftheworldonline.org/taxon/urn:lsid:ipni.org:names:49435-1
Acanthaceae	Hemigraphis	humilis	Hemigraphis humilis	Bremek.	Hemigraphis humilis Bremek.	Svensk Bot. Tidskr. 42: 383 (1948)	Indonesia	Sulawesi	unknown	unknown	49455-1	http://www.plantsoftheworldonline.org/taxon/urn:lsid:ipni.org:names:49455-1
Acanthaceae	Hemigraphis	javanica	Hemigraphis javanica	Bremek.	Hemigraphis javanica Bremek.	Verh. Kon. Ned. Akad. Wetensch., Afd. Natuurk., Sect. 2, 41(1): 89 (1944)	Indonesia, Indonesia, East Timor	Jawa, Lesser Sunda Is.	unknown	unknown	49456-1	http://www.plantsoftheworldonline.org/taxon/urn:lsid:ipni.org:names:49456-1
Acanthaceae	Hemigraphis	kjellbergii	Hemigraphis kjellbergii	Bremek.	Hemigraphis kjellbergii Bremek.	Svensk Bot. Tidskr. 42: 377 (1948)	Indonesia	Sulawesi	unknown	unknown	49459-1	http://www.plantsoftheworldonline.org/taxon/urn:lsid:ipni.org:names:49459-1
Acanthaceae	Hemigraphis	lasiophylla	Hemigraphis lasiophylla	Bremek.	Hemigraphis lasiophylla Bremek.	Svensk Bot. Tidskr. 42: 381 (1948)	Indonesia	Sulawesi	unknown	unknown	49465-1	http://www.plantsoftheworldonline.org/taxon/urn:lsid:ipni.org:names:49465-1
Acanthaceae	Hemigraphis	ledermannii	Hemigraphis ledermannii	Bremek.	Hemigraphis ledermannii Bremek.	Verh. Kon. Ned. Akad. Wetensch., Afd. Natuurk., Sect. 2, 41(1): 129 (1944)	Indonesia, Papua New Guinea	New Guinea	unknown	unknown	49467-1	http://www.plantsoftheworldonline.org/taxon/urn:lsid:ipni.org:names:49467-1
Acanthaceae	Hemigraphis	lithophila	Hemigraphis lithophila	K.Schum. & Lauterb.	Hemigraphis lithophila K.Schum. & Lauterb.	Fl. Schutzgeb. Sudsee: 544 (1900)	Indonesia, Papua New Guinea	New Guinea	unknown	unknown	49469-1	http://www.plantsoftheworldonline.org/taxon/urn:lsid:ipni.org:names:49469-1
Acanthaceae	Hemigraphis	moluccana	Hemigraphis moluccana	Bremek.	Hemigraphis moluccana Bremek.	Verh. Kon. Ned. Akad. Wetensch., Afd. Natuurk., Sect. 2, 41(1): 125 (1944)	Indonesia	Maluku	unknown	unknown	49477-1	http://www.plantsoftheworldonline.org/taxon/urn:lsid:ipni.org:names:49477-1
Acanthaceae	Hemigraphis	palopensis	Hemigraphis palopensis	Bremek.	Hemigraphis palopensis Bremek.	Svensk Bot. Tidskr. 42: 378 (1948)	Indonesia	Sulawesi	unknown	unknown	49494-1	http://www.plantsoftheworldonline.org/taxon/urn:lsid:ipni.org:names:49494-1
Acanthaceae	Hemigraphis	parva	Hemigraphis parva	Bremek.	Hemigraphis parva Bremek.	Verh. Kon. Ned. Akad. Wetensch., Afd. Natuurk., Sect. 2, 41(1): 101 (1944)	Indonesia, Malaysia	Borneo	unknown	unknown	49497-1	http://www.plantsoftheworldonline.org/taxon/urn:lsid:ipni.org:names:49497-1
Acanthaceae	Hemigraphis	petola	Hemigraphis petola	Hallier f.	Hemigraphis petola Hallier f.	Nova Acta Acad. Caes. Leop.-Carol. German. Nat. Cur. 70: 206 (1897)	Indonesia	Maluku	unknown	unknown	49501-1	http://www.plantsoftheworldonline.org/taxon/urn:lsid:ipni.org:names:49501-1
Acanthaceae	Hemigraphis	prostrata	Hemigraphis prostrata	Hallier f.	Hemigraphis prostrata Hallier f.	Nova Acta Acad. Caes. Leop.-Carol. German. Nat. Cur. 70: 202 (1897)	Indonesia	Sulawesi	unknown	unknown	49508-1	http://www.plantsoftheworldonline.org/taxon/urn:lsid:ipni.org:names:49508-1
Acanthaceae	Hemigraphis	ravaccensis	Hemigraphis ravaccensis	(Nees) Boerl.	Hemigraphis ravaccensis (Nees) Boerl.	Handl. Fl. Ned. Ind. 2: 658 (1899)	Indonesia, Papua New Guinea	New Guinea	unknown	unknown	49513-1	http://www.plantsoftheworldonline.org/taxon/urn:lsid:ipni.org:names:49513-1
Acanthaceae	Hemigraphis	rumphii	Hemigraphis rumphii	Bremek.	Hemigraphis rumphii Bremek.	Blumea 5: 240 (1942)	Indonesia	Maluku	unknown	unknown	49526-1	http://www.plantsoftheworldonline.org/taxon/urn:lsid:ipni.org:names:49526-1
Acanthaceae	Hemigraphis	sordida	Hemigraphis sordida	K.Schum.	Hemigraphis sordida K.Schum.	K.M.Schumann &amp; C.A.G.Lauterbach, Fl. Schutzgeb. Sudsee, Nachtr.: 386 (1905)	Indonesia, Papua New Guinea	New Guinea	unknown	unknown	49538-1	http://www.plantsoftheworldonline.org/taxon/urn:lsid:ipni.org:names:49538-1
Acanthaceae	Hemigraphis	stenophylla	Hemigraphis stenophylla	Hallier f.	Hemigraphis stenophylla Hallier f.	Nova Acta Acad. Caes. Leop.-Carol. German. Nat. Cur. 70: 203 (1897)	Indonesia	Sulawesi	unknown	unknown	49540-1	http://www.plantsoftheworldonline.org/taxon/urn:lsid:ipni.org:names:49540-1
Acanthaceae	Hemigraphis	sumatrensis	Hemigraphis sumatrensis	(Roth) Boerl.	Hemigraphis sumatrensis (Roth) Boerl.	Handl. Fl. Ned. Ind. 2: 658 (1899)	Indonesia, Malaysia, Myanmar	Malaya, Myanmar, Sumatera	unknown	unknown	49545-1	http://www.plantsoftheworldonline.org/taxon/urn:lsid:ipni.org:names:49545-1
Acanthaceae	Hemigraphis	trichotoma	Hemigraphis trichotoma	(Nees) Boerl.	Hemigraphis trichotoma (Nees) Boerl.	Handl. Fl. Ned. Ind. 2: 658 (1899)	Indonesia	Jawa	unknown	unknown	49551-1	http://www.plantsoftheworldonline.org/taxon/urn:lsid:ipni.org:names:49551-1
Acanthaceae	Hemigraphis	weinlandii	Hemigraphis weinlandii	K.Schum.	Hemigraphis weinlandii K.Schum.	K.M.Schumann &amp; C.A.G.Lauterbach, Fl. Schutzgeb. Sudsee, Nachtr.: 385 (1905)	Indonesia, Papua New Guinea	New Guinea	unknown	unknown	49558-1	http://www.plantsoftheworldonline.org/taxon/urn:lsid:ipni.org:names:49558-1
Acanthaceae	Hemigraphis	wetarensis	Hemigraphis wetarensis	Bremek.	Hemigraphis wetarensis Bremek.	Verh. Kon. Ned. Akad. Wetensch., Afd. Natuurk., Sect. 2, 41(1): 89 (1944)	Indonesia, East Timor	Lesser Sunda Is.	unknown	unknown	49559-1	http://www.plantsoftheworldonline.org/taxon/urn:lsid:ipni.org:names:49559-1
Acanthaceae	Hemigraphis	whitei	Hemigraphis whitei	S.Moore	Hemigraphis whitei S.Moore	J. Bot. 58: 190 (1920)	Indonesia, Papua New Guinea	New Guinea	unknown	unknown	49560-1	http://www.plantsoftheworldonline.org/taxon/urn:lsid:ipni.org:names:49560-1
Acanthaceae	Hulemacanthus	novoguineensis	Hulemacanthus novoguineensis	(Lindau) Bremek.	Hulemacanthus novoguineensis (Lindau) Bremek.	Nova Guinea, n.s., 8: 152 (1957)	Indonesia, Papua New Guinea	New Guinea	unknown	unknown	49629-1	http://www.plantsoftheworldonline.org/taxon/urn:lsid:ipni.org:names:49629-1
Acanthaceae	Hulemacanthus	whitei	Hulemacanthus whitei	S.Moore	Hulemacanthus whitei S.Moore	J. Bot. 58: 194 (1920)	Indonesia, Papua New Guinea	New Guinea	unknown	unknown	49630-1	http://www.plantsoftheworldonline.org/taxon/urn:lsid:ipni.org:names:49630-1
Acanthaceae	Hygrophila	angustifolia	Hygrophila angustifolia	R.Br.	Hygrophila angustifolia R.Br.	Prodr. Fl. Nov. Holland.: 479 (1810)	Australia, Indonesia, East Timor, Indonesia, Papua New Guinea	Lesser Sunda Is., New Guinea, New South Wales, Northern Territory, Queensland, Western Australia	New Zealand	New Zealand North	49641-1	http://www.plantsoftheworldonline.org/taxon/urn:lsid:ipni.org:names:49641-1
Acanthaceae	Hygrophila	ciliibractea	Hygrophila ciliibractea	Bremek.	Hygrophila ciliibractea Bremek.	Svensk Bot. Tidskr. 42: 388 (1948)	Indonesia	Sulawesi	unknown	unknown	49668-1	http://www.plantsoftheworldonline.org/taxon/urn:lsid:ipni.org:names:49668-1
Acanthaceae	Hygrophila	petiolata	Hygrophila petiolata	(Decne.) Lindau	Hygrophila petiolata (Decne.) Lindau	H.G.A.Engler &amp; K.A.E.Prantl, Nat. Pflanzenfam. 3(3b): 297 (1895)	Indonesia, East Timor	Lesser Sunda Is.	unknown	unknown	49747-1	http://www.plantsoftheworldonline.org/taxon/urn:lsid:ipni.org:names:49747-1
Acanthaceae	Hygrophila	pusilla	Hygrophila pusilla	Blume	Hygrophila pusilla Blume	Bijdr. Fl. Ned. Ind.: 804 (1826)	Indonesia, Malaysia	Malaya, Maluku	unknown	unknown	49764-1	http://www.plantsoftheworldonline.org/taxon/urn:lsid:ipni.org:names:49764-1
Acanthaceae	Hypoestes	celebica	Hypoestes celebica	Bremek.	Hypoestes celebica Bremek.	Svensk Bot. Tidskr. 42: 398 (1948)	Indonesia	Sulawesi	unknown	unknown	49855-1	http://www.plantsoftheworldonline.org/taxon/urn:lsid:ipni.org:names:49855-1
Acanthaceae	Hypoestes	decaisneana	Hypoestes decaisneana	Nees	Hypoestes decaisneana Nees	A.P.de Candolle, Prodr. 11: 508 (1847)	Indonesia	Jawa	unknown	unknown	49878-1	http://www.plantsoftheworldonline.org/taxon/urn:lsid:ipni.org:names:49878-1
Acanthaceae	Hypoestes	discreta	Hypoestes discreta	S.Moore	Hypoestes discreta S.Moore	J. Bot. 63: 169 (1925)	Indonesia, East Timor	Lesser Sunda Is.	unknown	unknown	49882-1	http://www.plantsoftheworldonline.org/taxon/urn:lsid:ipni.org:names:49882-1
Acanthaceae	Hypoestes	floribunda	Hypoestes floribunda	R.Br.	Hypoestes floribunda R.Br.	Prodr. Fl. Nov. Holland.: 474 (1810)	Australia, Indonesia, East Timor, Indonesia, Malaysia, Indonesia, Papua New Guinea, Papua New Guinea, Philippines	Bismarck Archipelago, Borneo, Lesser Sunda Is., New Guinea, New South Wales, Northern Territory, Philippines, Queensland, Western Australia	unknown	unknown	49895-1	http://www.plantsoftheworldonline.org/taxon/urn:lsid:ipni.org:names:49895-1
Acanthaceae	Hypoestes	kjellbergii	Hypoestes kjellbergii	Bremek.	Hypoestes kjellbergii Bremek.	Svensk Bot. Tidskr. 42: 399 (1948)	Indonesia	Sulawesi	unknown	unknown	49919-1	http://www.plantsoftheworldonline.org/taxon/urn:lsid:ipni.org:names:49919-1
Acanthaceae	Hypoestes	kuntzei	Hypoestes kuntzei	C.B.Clarke ex Ridl.	Hypoestes kuntzei C.B.Clarke ex Ridl.	J. Fed. Malay States Mus. 8(4): 74 (1917)	Indonesia	Jawa, Sumatera	unknown	unknown	49920-1	http://www.plantsoftheworldonline.org/taxon/urn:lsid:ipni.org:names:49920-1
Acanthaceae	Hypoestes	malaccensis	Hypoestes malaccensis	Wight	Hypoestes malaccensis Wight	Icon. Pl. Ind. Orient. 4: t. 1555 (1850)	Indonesia, Malaysia, Vietnam	Jawa, Malaya, Vietnam	unknown	unknown	49937-1	http://www.plantsoftheworldonline.org/taxon/urn:lsid:ipni.org:names:49937-1
Acanthaceae	Hypoestes	mollior	Hypoestes mollior	C.B.Clarke ex S.Moore	Hypoestes mollior C.B.Clarke ex S.Moore	J. Bot. 63: 169 (1925)	Indonesia	Jawa	unknown	unknown	49944-1	http://www.plantsoftheworldonline.org/taxon/urn:lsid:ipni.org:names:49944-1
Acanthaceae	Hypoestes	polythyrsa	Hypoestes polythyrsa	Miq.	Hypoestes polythyrsa Miq.	Fl. Ned. Ind. 2: 852 (1858)	Indonesia, Indonesia, East Timor	Jawa, Lesser Sunda Is.	unknown	unknown	49967-1	http://www.plantsoftheworldonline.org/taxon/urn:lsid:ipni.org:names:49967-1
Acanthaceae	Hypoestes	populifolia	Hypoestes populifolia	Miq.	Hypoestes populifolia Miq.	Fl. Ned. Ind. 2: 852 (1858)	Indonesia	Jawa	unknown	unknown	49968-1	http://www.plantsoftheworldonline.org/taxon/urn:lsid:ipni.org:names:49968-1
Acanthaceae	Hypoestes	salajeriana	Hypoestes salajeriana	Bremek.	Hypoestes salajeriana Bremek.	Svensk Bot. Tidskr. 43: 63 (1949)	Indonesia	Sulawesi	unknown	unknown	49988-1	http://www.plantsoftheworldonline.org/taxon/urn:lsid:ipni.org:names:49988-1
Acanthaceae	Hypoestes	tenuifolia	Hypoestes tenuifolia	Ridl.	Hypoestes tenuifolia Ridl.	J. Malayan Branch Roy. Asiat. Soc. 1: 83 (1923)	Indonesia	Sumatera	unknown	unknown	50014-1	http://www.plantsoftheworldonline.org/taxon/urn:lsid:ipni.org:names:50014-1
Acanthaceae	Hypoestes	teysmanniana	Hypoestes teysmanniana	Miq.	Hypoestes teysmanniana Miq.	Fl. Ned. Ind. 2: 853 (1858)	Indonesia	Jawa	unknown	unknown	50019-1	http://www.plantsoftheworldonline.org/taxon/urn:lsid:ipni.org:names:50019-1
Acanthaceae	Isoglossa	dichotoma	Isoglossa dichotoma	(Hassk.) B.Hansen	Isoglossa dichotoma (Hassk.) B.Hansen	Nordic J. Bot. 5: 10 (1985)	Indonesia, Indonesia, East Timor	Jawa, Lesser Sunda Is., Sulawesi	unknown	unknown	915176-1	http://www.plantsoftheworldonline.org/taxon/urn:lsid:ipni.org:names:915176-1
Acanthaceae	Jadunia	biroi	Jadunia biroi	(Lindau & K.Schum.) Lindau	Jadunia biroi (Lindau & K.Schum.) Lindau	Bot. Jahrb. Syst. 50: 169 (1913)	Indonesia, Papua New Guinea	New Guinea	unknown	unknown	50217-1	http://www.plantsoftheworldonline.org/taxon/urn:lsid:ipni.org:names:50217-1
Acanthaceae	Jadunia	racemiflora	Jadunia racemiflora	Bremek.	Jadunia racemiflora Bremek.	Nova Guinea, n.s., 8: 150 (1957)	Indonesia, Papua New Guinea	New Guinea	unknown	unknown	50218-1	http://www.plantsoftheworldonline.org/taxon/urn:lsid:ipni.org:names:50218-1
Acanthaceae	Justicia	angustata	Justicia angustata	Warb.	Justicia angustata Warb.	Bot. Jahrb. Syst. 13: 423 (1891)	Indonesia, Papua New Guinea, Papua New Guinea, Solomon Islands	New Guinea, Solomon Is.	unknown	unknown	50285-1	http://www.plantsoftheworldonline.org/taxon/urn:lsid:ipni.org:names:50285-1
Acanthaceae	Justicia	cardiochlamys	Justicia cardiochlamys	Lindau	Justicia cardiochlamys Lindau	Beibl. Bot. Jahrb. Syst. 48: 6 (1894)	Indonesia, Papua New Guinea	New Guinea	unknown	unknown	50458-1	http://www.plantsoftheworldonline.org/taxon/urn:lsid:ipni.org:names:50458-1
Acanthaceae	Justicia	chalmersii	Justicia chalmersii	Lindau	Justicia chalmersii Lindau	Beibl. Bot. Jahrb. Syst. 48: 6 (1894)	Indonesia, Papua New Guinea	New Guinea	unknown	unknown	50479-1	http://www.plantsoftheworldonline.org/taxon/urn:lsid:ipni.org:names:50479-1
Acanthaceae	Justicia	gendarussa	Justicia gendarussa	Burm.f.	Justicia gendarussa Burm.f.	Fl. Indica: 10 (1768)	Andaman Is., Bangladesh, Bhutan, India, Cambodia, India, Indonesia, Indonesia, East Timor, Indonesia, Papua New Guinea, Laos, Malaysia, Myanmar, Philippines, Sri Lanka, Thailand, Vietnam	Andaman Is., Assam, Bangladesh, Cambodia, East Himalaya, India, Laos, Lesser Sunda Is., Malaya, Myanmar, New Guinea, Philippines, Sri Lanka, Sumatera, Thailand, Vietnam	China, Christmas I., Comoros, India, Pakistan, Kenya, Mauritius, Mozambique, Nepal, Pakistan, Reunion, Rodrigues, Seychelles, Taiwan, Tanzania, Uganda, Windward Is.	China South-Central, China Southeast, Christmas I., Comoros, Hainan, Kenya, Mauritius, Mozambique, Nepal, Pakistan, Rodrigues, Reunion, Seychelles, Taiwan, Tanzania, Uganda, West Himalaya, Windward Is.	50766-1	http://www.plantsoftheworldonline.org/taxon/urn:lsid:ipni.org:names:50766-1
Acanthaceae	Justicia	pulgarensis	Justicia pulgarensis	(Elmer) C.M.Gao & Y.F.Deng	Justicia pulgarensis (Elmer) C.M.Gao & Y.F.Deng	J. Trop. Subtrop. Bot. 18: 257 (2010)	Indonesia, Malaysia, Philippines	Borneo, Philippines	unknown	unknown	77106759-1	http://www.plantsoftheworldonline.org/taxon/urn:lsid:ipni.org:names:77106759-1
Acanthaceae	Justicia	quadrifaria	Justicia quadrifaria	(Nees) T.Anderson	Justicia quadrifaria (Nees) T.Anderson	J. Linn. Soc., Bot. 9: 514 (1867)	Bangladesh, China, India, Indonesia, Laos, Malaysia, Myanmar, Nepal, Thailand, Vietnam	Assam, Bangladesh, China South-Central, China Southeast, Hainan, Jawa, Laos, Malaya, Myanmar, Nepal, Thailand, Vietnam	unknown	unknown	51438-1	http://www.plantsoftheworldonline.org/taxon/urn:lsid:ipni.org:names:51438-1
Acanthaceae	Justicia	salicifolia	Justicia salicifolia	Blume	Justicia salicifolia Blume	Bijdr. Fl. Ned. Ind.: 787 (1826)	Indonesia	Jawa	unknown	unknown	51532-1	http://www.plantsoftheworldonline.org/taxon/urn:lsid:ipni.org:names:51532-1
Acanthaceae	Justicia	sumatrana	Justicia sumatrana	(Miq.) Kurz	Justicia sumatrana (Miq.) Kurz	J. Asiat. Soc. Bengal, Pt. 2, Nat. Hist. 45: 142 (1876)	Andaman Is., Indonesia, Malaysia, Nicobar Is.	Andaman Is., Malaya, Nicobar Is., Sumatera	unknown	unknown	51694-1	http://www.plantsoftheworldonline.org/taxon/urn:lsid:ipni.org:names:51694-1
Acanthaceae	Justicia	venulosa	Justicia venulosa	Ridl.	Justicia venulosa Ridl.	J. Fed. Malay States Mus. 8(4): 73 (1917)	Indonesia	Sumatera	unknown	unknown	51819-1	http://www.plantsoftheworldonline.org/taxon/urn:lsid:ipni.org:names:51819-1
Acanthaceae	Justicia	virescens	Justicia virescens	Ridl.	Justicia virescens Ridl.	J. Malayan Branch Roy. Asiat. Soc. 1: 83 (1923)	Indonesia	Sumatera	unknown	unknown	51837-1	http://www.plantsoftheworldonline.org/taxon/urn:lsid:ipni.org:names:51837-1
Acanthaceae	Lepidagathis	armata	Lepidagathis armata	Lindau	Lepidagathis armata Lindau	Repert. Spec. Nov. Regni Veg. 13: 553 (1915)	Indonesia, East Timor	Lesser Sunda Is.	unknown	unknown	51960-1	http://www.plantsoftheworldonline.org/taxon/urn:lsid:ipni.org:names:51960-1
Acanthaceae	Lepidagathis	backeri	Lepidagathis backeri	Bremek.	Lepidagathis backeri Bremek.	Verh. Kon. Ned. Akad. Wetensch., Afd. Natuurk., Sect. 2, 45(2): 19 (1948)	Indonesia	Jawa	unknown	unknown	51963-1	http://www.plantsoftheworldonline.org/taxon/urn:lsid:ipni.org:names:51963-1
Acanthaceae	Lepidagathis	billardiereana	Lepidagathis billardiereana	Nees	Lepidagathis billardiereana Nees	A.P.de Candolle, Prodr. 11: 253 (1847)	Indonesia	Jawa	unknown	unknown	51967-1	http://www.plantsoftheworldonline.org/taxon/urn:lsid:ipni.org:names:51967-1
Acanthaceae	Lepidagathis	eucephala	Lepidagathis eucephala	Miq.	Lepidagathis eucephala Miq.	Fl. Ned. Ind. 2: 814 (1858)	Indonesia	Jawa	unknown	unknown	51998-1	http://www.plantsoftheworldonline.org/taxon/urn:lsid:ipni.org:names:51998-1
Acanthaceae	Lepidagathis	humifusa	Lepidagathis humifusa	Decne.	Lepidagathis humifusa Decne.	Nouv. Ann. Mus. Hist. Nat. 3: 286 (1834)	Indonesia, East Timor	Lesser Sunda Is.	unknown	unknown	52017-1	http://www.plantsoftheworldonline.org/taxon/urn:lsid:ipni.org:names:52017-1
Acanthaceae	Lepidagathis	incurva	Lepidagathis incurva	Buch.-Ham. ex D.Don	Lepidagathis incurva Buch.-Ham. ex D.Don	Prodr. Fl. Nepal.: 119 (1825)	Andaman Is., Bangladesh, Bhutan, India, Cambodia, China, India, India, Pakistan, Indonesia, Laos, Malaysia, Myanmar, Nepal, Pakistan, Papua New Guinea, Solomon Islands, Sri Lanka, Thailand, Vietnam	Andaman Is., Assam, Bangladesh, Cambodia, China South-Central, China Southeast, East Himalaya, Hainan, India, Jawa, Laos, Malaya, Myanmar, Nepal, Pakistan, Solomon Is., Sri Lanka, Thailand, Vietnam, West Himalaya	unknown	unknown	52022-1	http://www.plantsoftheworldonline.org/taxon/urn:lsid:ipni.org:names:52022-1
Acanthaceae	Lepidagathis	javanica	Lepidagathis javanica	Blume	Lepidagathis javanica Blume	Bijdr. Fl. Ned. Ind.: 801 (1826)	Indonesia	Jawa	unknown	unknown	52025-1	http://www.plantsoftheworldonline.org/taxon/urn:lsid:ipni.org:names:52025-1
Acanthaceae	Lepidagathis	marginata	Lepidagathis marginata	Bremek.	Lepidagathis marginata Bremek.	Blumea 10: 152 (1960)	Indonesia, Malaysia	Borneo	unknown	unknown	52047-1	http://www.plantsoftheworldonline.org/taxon/urn:lsid:ipni.org:names:52047-1
Acanthaceae	Lepidagathis	papuana	Lepidagathis papuana	S.Moore	Lepidagathis papuana S.Moore	Trans. Linn. Soc. London, Bot. 9: 134 (1916)	Indonesia, Papua New Guinea	New Guinea	unknown	unknown	52065-1	http://www.plantsoftheworldonline.org/taxon/urn:lsid:ipni.org:names:52065-1
Acanthaceae	Lepidagathis	parviflora	Lepidagathis parviflora	Blume	Lepidagathis parviflora Blume	Bijdr. Fl. Ned. Ind.: 801 (1826)	Indonesia	Jawa	unknown	unknown	52067-1	http://www.plantsoftheworldonline.org/taxon/urn:lsid:ipni.org:names:52067-1
Acanthaceae	Lepidagathis	royenii	Lepidagathis royenii	Bremek.	Lepidagathis royenii Bremek.	Nova Guinea, n.s., 8: 143 (1957)	Indonesia, Papua New Guinea	New Guinea	unknown	unknown	52091-1	http://www.plantsoftheworldonline.org/taxon/urn:lsid:ipni.org:names:52091-1
Acanthaceae	Lepidagathis	rumphii	Lepidagathis rumphii	Merr.	Lepidagathis rumphii Merr.	Interpr. Herb. Amboin.: 473 (1917)	Indonesia	Maluku	unknown	unknown	52092-1	http://www.plantsoftheworldonline.org/taxon/urn:lsid:ipni.org:names:52092-1
Acanthaceae	Lepidagathis	sorongensis	Lepidagathis sorongensis	Bremek.	Lepidagathis sorongensis Bremek.	Nova Guinea, n.s., 8: 142 (1957)	Indonesia, Papua New Guinea	New Guinea	unknown	unknown	52105-1	http://www.plantsoftheworldonline.org/taxon/urn:lsid:ipni.org:names:52105-1
Acanthaceae	Lepidagathis	staurogynoides	Lepidagathis staurogynoides	S.Moore	Lepidagathis staurogynoides S.Moore	J. Linn. Soc., Bot. 42: 120 (1914)	Indonesia, Malaysia	Borneo	unknown	unknown	52110-1	http://www.plantsoftheworldonline.org/taxon/urn:lsid:ipni.org:names:52110-1
Acanthaceae	Leptosiphonium	aruense	Leptosiphonium aruense	(S.Moore) Bremek. & Nann.-Bremek.	Leptosiphonium aruense (S.Moore) Bremek. & Nann.-Bremek.	Verh. Kon. Ned. Akad. Wetensch., Afd. Natuurk., Sect. 2, 45(1): 32 (1948)	Indonesia, Papua New Guinea, Papua New Guinea, Solomon Islands	New Guinea, Solomon Is.	unknown	unknown	52143-1	http://www.plantsoftheworldonline.org/taxon/urn:lsid:ipni.org:names:52143-1
Acanthaceae	Leptosiphonium	forbesii	Leptosiphonium forbesii	(S.Moore) Bremek. & Nann.-Bremek.	Leptosiphonium forbesii (S.Moore) Bremek. & Nann.-Bremek.	Verh. Kon. Ned. Akad. Wetensch., Afd. Natuurk., Sect. 2, 45(1): 32 (1948)	Indonesia, Papua New Guinea	New Guinea	unknown	unknown	52144-1	http://www.plantsoftheworldonline.org/taxon/urn:lsid:ipni.org:names:52144-1
Acanthaceae	Leptosiphonium	garckeanum	Leptosiphonium garckeanum	(K.Schum.) Bremek. & Nann.-Bremek.	Leptosiphonium garckeanum (K.Schum.) Bremek. & Nann.-Bremek.	Verh. Kon. Ned. Akad. Wetensch., Afd. Natuurk., Sect. 2, 45(1): 32 (1948)	Indonesia, Papua New Guinea	New Guinea	unknown	unknown	52145-1	http://www.plantsoftheworldonline.org/taxon/urn:lsid:ipni.org:names:52145-1
Acanthaceae	Leptosiphonium	gloeocalyx	Leptosiphonium gloeocalyx	(K.Schum.) Bremek. & Nann.-Bremek.	Leptosiphonium gloeocalyx (K.Schum.) Bremek. & Nann.-Bremek.	Verh. Kon. Ned. Akad. Wetensch., Afd. Natuurk., Sect. 2, 45(1): 32 (1948)	Indonesia, Papua New Guinea	New Guinea	unknown	unknown	52146-1	http://www.plantsoftheworldonline.org/taxon/urn:lsid:ipni.org:names:52146-1
Acanthaceae	Leptosiphonium	papuanum	Leptosiphonium papuanum	(S.Moore) Bremek. & Nann.-Bremek.	Leptosiphonium papuanum (S.Moore) Bremek. & Nann.-Bremek.	Verh. Kon. Ned. Akad. Wetensch., Afd. Natuurk., Sect. 2, 45(1): 32 (1948)	Indonesia, Papua New Guinea	New Guinea	unknown	unknown	52148-1	http://www.plantsoftheworldonline.org/taxon/urn:lsid:ipni.org:names:52148-1
Acanthaceae	Leptosiphonium	potamoxenos	Leptosiphonium potamoxenos	(K.Schum.) Bremek. & Nann.-Bremek.	Leptosiphonium potamoxenos (K.Schum.) Bremek. & Nann.-Bremek.	Verh. Kon. Ned. Akad. Wetensch., Afd. Natuurk., Sect. 2, 45(1): 32 (1948)	Indonesia, Papua New Guinea	New Guinea	unknown	unknown	52149-1	http://www.plantsoftheworldonline.org/taxon/urn:lsid:ipni.org:names:52149-1
Acanthaceae	Leptosiphonium	stricklandii	Leptosiphonium stricklandii	F.Muell.	Leptosiphonium stricklandii F.Muell.	Descr. Notes Papuan Pl. 7: 32 (1886)	Indonesia, Papua New Guinea, Papua New Guinea, Solomon Islands	New Guinea, Solomon Is.	unknown	unknown	52150-1	http://www.plantsoftheworldonline.org/taxon/urn:lsid:ipni.org:names:52150-1
Acanthaceae	Leptosiphonium	versicolor	Leptosiphonium versicolor	(S.Moore) Bremek. & Nann.-Bremek.	Leptosiphonium versicolor (S.Moore) Bremek. & Nann.-Bremek.	Verh. Kon. Ned. Akad. Wetensch., Afd. Natuurk., Sect. 2, 45(1): 33 (1948)	Indonesia, Papua New Guinea	New Guinea	unknown	unknown	52152-1	http://www.plantsoftheworldonline.org/taxon/urn:lsid:ipni.org:names:52152-1
Acanthaceae	Leptosiphonium	vestitum	Leptosiphonium vestitum	(Engl.) Bremek. & Nann.-Bremek.	Leptosiphonium vestitum (Engl.) Bremek. & Nann.-Bremek.	Verh. Kon. Ned. Akad. Wetensch., Afd. Natuurk., Sect. 2, 45(1): 33 (1948)	Indonesia, Papua New Guinea	New Guinea	unknown	unknown	52153-1	http://www.plantsoftheworldonline.org/taxon/urn:lsid:ipni.org:names:52153-1
Acanthaceae	Leptostachya	wallichii	Leptostachya wallichii	Nees	Leptostachya wallichii Nees	N.Wallich, Pl. Asiat. Rar. 3: 105 (1832)	Bhutan, India, China, India, Indonesia, Malaysia, Myanmar, Thailand, Vietnam	Borneo, China Southeast, East Himalaya, Hainan, India, Myanmar, Thailand, Vietnam	unknown	unknown	52179-1	http://www.plantsoftheworldonline.org/taxon/urn:lsid:ipni.org:names:52179-1
Acanthaceae	Linariantha	bicolor	Linariantha bicolor	B.L.Burtt & R.M.Sm.	Linariantha bicolor B.L.Burtt & R.M.Sm.	Notes Roy. Bot. Gard. Edinburgh 26: 328 (1965)	Indonesia, Malaysia	Borneo	unknown	unknown	52192-1	http://www.plantsoftheworldonline.org/taxon/urn:lsid:ipni.org:names:52192-1
Acanthaceae	Nelsonia	canescens	Nelsonia canescens	(Lam.) Spreng.	Nelsonia canescens (Lam.) Spreng.	Syst. Veg. ed. 16. 1: 42 (1824)	Andaman Is., Angola, Australia, Bangladesh, Benin, Bhutan, India, Botswana, Burkina Faso, Burundi, Cambodia, Cameroon, Central African Republic, Chad, China, Cote d'Ivoire, Equatorial Guinea, Eritrea, Ethiopia, Gabon, Gambia, Ghana, Guinea, Guinea-Bissau, Gulf of Guinea Is., India, India, Pakistan, Indonesia, Indonesia, Papua New Guinea, Kenya, Laos, Liberia, Madagascar, Malawi, Malaysia, Mali, M…	Andaman Is., Angola, Assam, Bangladesh, Benin, Botswana, Burkina, Burundi, Cambodia, Cameroon, Caprivi Strip, Central African Repu, Chad, China South-Central, China Southeast, Congo, East Himalaya, Equatorial Guinea, Eritrea, Ethiopia, Gabon, Gambia, Ghana, Guinea, Guinea-Bissau, Gulf of Guinea Is., India, Ivory Coast, Kenya, Laos, Liberia, Madagascar, Malawi, Malaya, Mali, Mauritania, Mozambique…	Bolivia, Brazil, Colombia, Costa Rica, Ecuador, El Salvador, French Guiana, Honduras, Mexico, Nicaragua, Panama, Puerto Rico, United States	Bolivia, Brazil North, Brazil Northeast, Brazil Southeast, Brazil West-Central, Colombia, Costa Rica, Ecuador, El Salvador, Florida, French Guiana, Honduras, Mexico Southwest, Nicaragua, Panama, Puerto Rico	52558-1	http://www.plantsoftheworldonline.org/taxon/urn:lsid:ipni.org:names:52558-1
Acanthaceae	Pararuellia	flagelliformis	Pararuellia flagelliformis	(Roxb.) Bremek. & Nann.-Bremek.	Pararuellia flagelliformis (Roxb.) Bremek. & Nann.-Bremek.	Verh. Kon. Ned. Akad. Wetensch., Afd. Natuurk., Sect. 2, 45(1): 28 (1948)	Indonesia	Maluku	unknown	unknown	52831-1	http://www.plantsoftheworldonline.org/taxon/urn:lsid:ipni.org:names:52831-1
Acanthaceae	Pararuellia	napifera	Pararuellia napifera	(Zoll.) Bremek. & Nann.-Bremek.	Pararuellia napifera (Zoll.) Bremek. & Nann.-Bremek.	Verh. Kon. Ned. Akad. Wetensch., Afd. Natuurk., Sect. 2, 45(1): 30 (1948)	Indonesia, Indonesia, East Timor	Jawa, Lesser Sunda Is.	unknown	unknown	52834-1	http://www.plantsoftheworldonline.org/taxon/urn:lsid:ipni.org:names:52834-1
Acanthaceae	Pararuellia	sumatrensis	Pararuellia sumatrensis	(C.B.Clarke) Bremek. & Nann.-Bremek.	Pararuellia sumatrensis (C.B.Clarke) Bremek. & Nann.-Bremek.	Verh. Kon. Ned. Akad. Wetensch., Afd. Natuurk., Sect. 2, 45(1): 27 (1948)	Indonesia, Malaysia	Malaya, Sumatera	unknown	unknown	52837-1	http://www.plantsoftheworldonline.org/taxon/urn:lsid:ipni.org:names:52837-1
Acanthaceae	Phlogacanthus	celebicus	Phlogacanthus celebicus	Backer ex Bremek.	Phlogacanthus celebicus Backer ex Bremek.	Svensk Bot. Tidskr. 42: 392 (1948)	Indonesia, Indonesia, East Timor	Lesser Sunda Is., Sulawesi	unknown	unknown	53051-1	http://www.plantsoftheworldonline.org/taxon/urn:lsid:ipni.org:names:53051-1
Acanthaceae	Phlogacanthus	fuscus	Phlogacanthus fuscus	Lindau	Phlogacanthus fuscus Lindau	Repert. Spec. Nov. Regni Veg. 13: 553 (1915)	Indonesia	Jawa	unknown	unknown	53058-1	http://www.plantsoftheworldonline.org/taxon/urn:lsid:ipni.org:names:53058-1
Acanthaceae	Phlogacanthus	kjellbergii	Phlogacanthus kjellbergii	Bremek.	Phlogacanthus kjellbergii Bremek.	Svensk Bot. Tidskr. 42: 393 (1948)	Indonesia	Sulawesi	unknown	unknown	53065-1	http://www.plantsoftheworldonline.org/taxon/urn:lsid:ipni.org:names:53065-1
Acanthaceae	Pseuderanthemum	armitii	Pseuderanthemum armitii	S.Moore	Pseuderanthemum armitii S.Moore	J. Bot. 58: 192 (1920)	Indonesia, Papua New Guinea	New Guinea	unknown	unknown	53193-1	http://www.plantsoftheworldonline.org/taxon/urn:lsid:ipni.org:names:53193-1
Acanthaceae	Pseuderanthemum	confertum	Pseuderanthemum confertum	S.Moore	Pseuderanthemum confertum S.Moore	J. Bot. 58: 191 (1920)	Indonesia, Papua New Guinea	New Guinea	unknown	unknown	53219-1	http://www.plantsoftheworldonline.org/taxon/urn:lsid:ipni.org:names:53219-1
Acanthaceae	Pseuderanthemum	confusum	Pseuderanthemum confusum	Merr.	Pseuderanthemum confusum Merr.	Philipp. J. Sci. 30: 427 (1926)	Indonesia, Malaysia, Philippines	Borneo, Philippines	unknown	unknown	53220-1	http://www.plantsoftheworldonline.org/taxon/urn:lsid:ipni.org:names:53220-1
Acanthaceae	Pseuderanthemum	crenulatum	Pseuderanthemum crenulatum	(Wall. ex Lindl.) Radlk.	Pseuderanthemum crenulatum (Wall. ex Lindl.) Radlk.	Sitzungsber. Math.-Phys. Cl. Konigl. Bayer. Akad. Wiss. Munchen 13: 286 (1884 publ. 1883)	Bangladesh, Cambodia, China, India, Indonesia, Indonesia, Malaysia, Laos, Malaysia, Myanmar, Thailand, Vietnam	Assam, Bangladesh, Borneo, Cambodia, China South-Central, China Southeast, Jawa, Laos, Malaya, Myanmar, Thailand, Vietnam	unknown	unknown	53227-1	http://www.plantsoftheworldonline.org/taxon/urn:lsid:ipni.org:names:53227-1
Acanthaceae	Pseuderanthemum	diantherum	Pseuderanthemum diantherum	(Roxb.) I.M.Turner	Pseuderanthemum diantherum (Roxb.) I.M.Turner	Reinwardtia 17: 55 (2018)	Indonesia	Maluku	unknown	unknown	77187462-1	http://www.plantsoftheworldonline.org/taxon/urn:lsid:ipni.org:names:77187462-1
Acanthaceae	Pseuderanthemum	diversifolium	Pseuderanthemum diversifolium	(Miq.) Radlk.	Pseuderanthemum diversifolium (Miq.) Radlk.	Sitzungsber. Math.-Phys. Cl. Konigl. Bayer. Akad. Wiss. Munchen 13: 286 (1884 publ. 1883)	Indonesia, Indonesia, East Timor	Jawa, Lesser Sunda Is.	unknown	unknown	53239-1	http://www.plantsoftheworldonline.org/taxon/urn:lsid:ipni.org:names:53239-1
Acanthaceae	Pseuderanthemum	graciliflorum	Pseuderanthemum graciliflorum	(Nees) Ridl.	Pseuderanthemum graciliflorum (Nees) Ridl.	Fl. Malay Penins. 2: 591 (1923)	Indonesia, Laos, Malaysia, Myanmar, Philippines, Thailand, Vietnam	Jawa, Laos, Malaya, Myanmar, Philippines, Thailand, Vietnam	unknown	unknown	53251-1	http://www.plantsoftheworldonline.org/taxon/urn:lsid:ipni.org:names:53251-1
Acanthaceae	Pseuderanthemum	latifolium	Pseuderanthemum latifolium	(Vahl) B.Hansen	Pseuderanthemum latifolium (Vahl) B.Hansen	Nordic J. Bot. 9: 213 (1989)	Bangladesh, Bhutan, India, Cambodia, China, India, Indonesia, Malaysia, Laos, Malaysia, Myanmar, Nepal, Sri Lanka, Thailand, Vietnam	Assam, Bangladesh, Borneo, Cambodia, China South-Central, China Southeast, East Himalaya, Hainan, India, Laos, Malaya, Myanmar, Nepal, Sri Lanka, Thailand, Vietnam	unknown	unknown	947004-1	http://www.plantsoftheworldonline.org/taxon/urn:lsid:ipni.org:names:947004-1
Acanthaceae	Pseuderanthemum	macgregorii	Pseuderanthemum macgregorii	Lindau	Pseuderanthemum macgregorii Lindau	Beibl. Bot. Jahrb. Syst. 48: 5 (1894)	Indonesia, Papua New Guinea	New Guinea	unknown	unknown	53287-1	http://www.plantsoftheworldonline.org/taxon/urn:lsid:ipni.org:names:53287-1
Acanthaceae	Pseuderanthemum	metallicum	Pseuderanthemum metallicum	Hallier	Pseuderanthemum metallicum Hallier	Ann. Jard. Bot. Buitenzorg 15: 26 (1898)	Indonesia	Sumatera	unknown	unknown	53294-1	http://www.plantsoftheworldonline.org/taxon/urn:lsid:ipni.org:names:53294-1
Acanthaceae	Pseuderanthemum	muelleri-fernandii	Pseuderanthemum muelleri-fernandii	Lindau	Pseuderanthemum muelleri-fernandii Lindau	Beibl. Bot. Jahrb. Syst. 48: 4 (1894)	Indonesia, Papua New Guinea, Papua New Guinea, Solomon Islands	New Guinea, Solomon Is.	unknown	unknown	53300-1	http://www.plantsoftheworldonline.org/taxon/urn:lsid:ipni.org:names:53300-1
Acanthaceae	Pseuderanthemum	paniculatum	Pseuderanthemum paniculatum	(Blume) Radlk.	Pseuderanthemum paniculatum (Blume) Radlk.	Sitzungsber. Math.-Phys. Cl. Konigl. Bayer. Akad. Wiss. Munchen 13: 286 (1884 publ. 1883)	Indonesia	Jawa, Sumatera	unknown	unknown	53306-1	http://www.plantsoftheworldonline.org/taxon/urn:lsid:ipni.org:names:53306-1
Acanthaceae	Pseuderanthemum	pumilum	Pseuderanthemum pumilum	Lindau	Pseuderanthemum pumilum Lindau	Bot. Jahrb. Syst. 55: 135 (1917)	Indonesia, Papua New Guinea	New Guinea	unknown	unknown	53320-1	http://www.plantsoftheworldonline.org/taxon/urn:lsid:ipni.org:names:53320-1
Acanthaceae	Pseuderanthemum	racemosum	Pseuderanthemum racemosum	(Roxb.) Radlk.	Pseuderanthemum racemosum (Roxb.) Radlk.	Sitzungsber. Math.-Phys. Cl. Konigl. Bayer. Akad. Wiss. Munchen 13: 286 (1884 publ. 1883)	Indonesia	Maluku	unknown	unknown	53321-1	http://www.plantsoftheworldonline.org/taxon/urn:lsid:ipni.org:names:53321-1
Acanthaceae	Pseuderanthemum	sorongense	Pseuderanthemum sorongense	Bremek.	Pseuderanthemum sorongense Bremek.	Nova Guinea, n.s., 8: 147 (1957)	Indonesia, Papua New Guinea	New Guinea	unknown	unknown	53332-1	http://www.plantsoftheworldonline.org/taxon/urn:lsid:ipni.org:names:53332-1
Acanthaceae	Pseuderanthemum	sumatrense	Pseuderanthemum sumatrense	(Ridl.) Merr.	Pseuderanthemum sumatrense (Ridl.) Merr.	Contr. Arnold Arbor. 8: 155 (1934)	Indonesia	Sumatera	unknown	unknown	53339-1	http://www.plantsoftheworldonline.org/taxon/urn:lsid:ipni.org:names:53339-1
Acanthaceae	Pseuderanthemum	tomentellum	Pseuderanthemum tomentellum	Bremek.	Pseuderanthemum tomentellum Bremek.	Svensk Bot. Tidskr. 42: 395 (1948)	Indonesia	Sulawesi	unknown	unknown	53348-1	http://www.plantsoftheworldonline.org/taxon/urn:lsid:ipni.org:names:53348-1
Acanthaceae	Pseuderanthemum	velutinum	Pseuderanthemum velutinum	Lindau	Pseuderanthemum velutinum Lindau	Beibl. Bot. Jahrb. Syst. 48: 5 (1894)	Indonesia, Papua New Guinea	New Guinea	unknown	unknown	53356-1	http://www.plantsoftheworldonline.org/taxon/urn:lsid:ipni.org:names:53356-1
Acanthaceae	Pseuderanthemum	viriduliflorum	Pseuderanthemum viriduliflorum	Bremek.	Pseuderanthemum viriduliflorum Bremek.	Svensk Bot. Tidskr. 42: 394 (1948)	Indonesia	Sulawesi	unknown	unknown	53361-1	http://www.plantsoftheworldonline.org/taxon/urn:lsid:ipni.org:names:53361-1
Acanthaceae	Ptyssiglottis	auriculata	Ptyssiglottis auriculata	Hallier f.	Ptyssiglottis auriculata Hallier f.	Ann. Jard. Bot. Buitenzorg 13: 292 (1896)	Indonesia, Malaysia	Borneo	unknown	unknown	53467-1	http://www.plantsoftheworldonline.org/taxon/urn:lsid:ipni.org:names:53467-1
Acanthaceae	Ptyssiglottis	bantamensis	Ptyssiglottis bantamensis	S.Moore	Ptyssiglottis bantamensis S.Moore	J. Bot. 60: 357 (1922)	Indonesia	Jawa	unknown	unknown	53468-1	http://www.plantsoftheworldonline.org/taxon/urn:lsid:ipni.org:names:53468-1
Acanthaceae	Ptyssiglottis	campanulata	Ptyssiglottis campanulata	B.Hansen	Ptyssiglottis campanulata B.Hansen	Opera Bot. 116: 32 (1992)	Indonesia, Papua New Guinea	New Guinea	unknown	unknown	968798-1	http://www.plantsoftheworldonline.org/taxon/urn:lsid:ipni.org:names:968798-1
Acanthaceae	Ptyssiglottis	caudata	Ptyssiglottis caudata	(Stapf) B.Hansen	Ptyssiglottis caudata (Stapf) B.Hansen	Opera Bot. 116: 46 (1992)	Indonesia, Malaysia	Borneo	unknown	unknown	969652-1	http://www.plantsoftheworldonline.org/taxon/urn:lsid:ipni.org:names:969652-1
Acanthaceae	Ptyssiglottis	creaghii	Ptyssiglottis creaghii	(Stapf) B.Hansen	Ptyssiglottis creaghii (Stapf) B.Hansen	Opera Bot. 116: 50 (1992)	Indonesia, Malaysia	Borneo	unknown	unknown	969654-1	http://www.plantsoftheworldonline.org/taxon/urn:lsid:ipni.org:names:969654-1
Acanthaceae	Ptyssiglottis	cyrtandroides	Ptyssiglottis cyrtandroides	(Lindau) B.Hansen	Ptyssiglottis cyrtandroides (Lindau) B.Hansen	Opera Bot. 116: 53 (1992)	Indonesia, Papua New Guinea	New Guinea	unknown	unknown	969656-1	http://www.plantsoftheworldonline.org/taxon/urn:lsid:ipni.org:names:969656-1
Acanthaceae	Ptyssiglottis	decurrens	Ptyssiglottis decurrens	B.Hansen	Ptyssiglottis decurrens B.Hansen	Opera Bot. 116: 37 (1992)	Indonesia, Malaysia	Borneo	unknown	unknown	968800-1	http://www.plantsoftheworldonline.org/taxon/urn:lsid:ipni.org:names:968800-1
Acanthaceae	Ptyssiglottis	dulcamarioides	Ptyssiglottis dulcamarioides	(Stapf) B.Hansen	Ptyssiglottis dulcamarioides (Stapf) B.Hansen	Opera Bot. 116: 47 (1992)	Indonesia, Malaysia	Borneo	unknown	unknown	969653-1	http://www.plantsoftheworldonline.org/taxon/urn:lsid:ipni.org:names:969653-1
Acanthaceae	Ptyssiglottis	fusca	Ptyssiglottis fusca	B.Hansen	Ptyssiglottis fusca B.Hansen	Opera Bot. 116: 39 (1992)	Indonesia, Malaysia	Borneo	unknown	unknown	968801-1	http://www.plantsoftheworldonline.org/taxon/urn:lsid:ipni.org:names:968801-1
Acanthaceae	Ptyssiglottis	gibbsiae	Ptyssiglottis gibbsiae	S.Moore	Ptyssiglottis gibbsiae S.Moore	J. Linn. Soc., Bot. 42: 122 (1914)	Indonesia, Malaysia	Borneo	unknown	unknown	53477-1	http://www.plantsoftheworldonline.org/taxon/urn:lsid:ipni.org:names:53477-1
Acanthaceae	Ptyssiglottis	glabrisepala	Ptyssiglottis glabrisepala	(Lindau) B.Hansen	Ptyssiglottis glabrisepala (Lindau) B.Hansen	Opera Bot. 116: 29 (1992)	Indonesia, Papua New Guinea	New Guinea	unknown	unknown	969642-1	http://www.plantsoftheworldonline.org/taxon/urn:lsid:ipni.org:names:969642-1
Acanthaceae	Ptyssiglottis	granulata	Ptyssiglottis granulata	(Stapf) B.Hansen	Ptyssiglottis granulata (Stapf) B.Hansen	Opera Bot. 116: 50 (1992)	Indonesia, Malaysia	Borneo	unknown	unknown	969655-1	http://www.plantsoftheworldonline.org/taxon/urn:lsid:ipni.org:names:969655-1
Acanthaceae	Ptyssiglottis	hallieri	Ptyssiglottis hallieri	Valeton	Ptyssiglottis hallieri Valeton	Icon. Bogor. 3: t. 252 (1908)	Indonesia, Malaysia	Borneo	unknown	unknown	53478-1	http://www.plantsoftheworldonline.org/taxon/urn:lsid:ipni.org:names:53478-1
Acanthaceae	Ptyssiglottis	hirsuta	Ptyssiglottis hirsuta	Hallier f.	Ptyssiglottis hirsuta Hallier f.	Nova Acta Acad. Caes. Leop.-Carol. German. Nat. Cur. 70: 217 (1898)	Indonesia, Malaysia	Borneo	unknown	unknown	53479-1	http://www.plantsoftheworldonline.org/taxon/urn:lsid:ipni.org:names:53479-1
Acanthaceae	Ptyssiglottis	kunthiana	Ptyssiglottis kunthiana	(Nees) B.Hansen	Ptyssiglottis kunthiana (Nees) B.Hansen	Nordic J. Bot. 9: 214 (1989)	Cambodia, Indonesia, Indonesia, Malaysia, Laos, Malaysia, Philippines, Thailand, Vietnam	Borneo, Cambodia, Jawa, Laos, Malaya, Philippines, Sumatera, Thailand, Vietnam	unknown	unknown	947006-1	http://www.plantsoftheworldonline.org/taxon/urn:lsid:ipni.org:names:947006-1
Acanthaceae	Ptyssiglottis	lanceolata	Ptyssiglottis lanceolata	Hallier f.	Ptyssiglottis lanceolata Hallier f.	Nova Acta Acad. Caes. Leop.-Carol. German. Nat. Cur. 70: 221 (1898)	Indonesia, Malaysia	Borneo	unknown	unknown	53480-1	http://www.plantsoftheworldonline.org/taxon/urn:lsid:ipni.org:names:53480-1
Acanthaceae	Ptyssiglottis	longisepala	Ptyssiglottis longisepala	B.Hansen	Ptyssiglottis longisepala B.Hansen	Opera Bot. 116: 46 (1992)	Indonesia, Papua New Guinea	New Guinea	unknown	unknown	968803-1	http://www.plantsoftheworldonline.org/taxon/urn:lsid:ipni.org:names:968803-1
Acanthaceae	Ptyssiglottis	maxima	Ptyssiglottis maxima	Valeton	Ptyssiglottis maxima Valeton	Icon. Bogor. 3: t. 251 (1908)	Indonesia, Malaysia	Borneo	unknown	unknown	53484-1	http://www.plantsoftheworldonline.org/taxon/urn:lsid:ipni.org:names:53484-1
Acanthaceae	Ptyssiglottis	mucronata	Ptyssiglottis mucronata	B.Hansen	Ptyssiglottis mucronata B.Hansen	Opera Bot. 116: 52 (1992)	Indonesia	Sumatera	unknown	unknown	968805-1	http://www.plantsoftheworldonline.org/taxon/urn:lsid:ipni.org:names:968805-1
Acanthaceae	Ptyssiglottis	nigrescens	Ptyssiglottis nigrescens	(Merr.) B.Hansen	Ptyssiglottis nigrescens (Merr.) B.Hansen	Opera Bot. 116: 40 (1992)	Indonesia, Malaysia	Borneo	unknown	unknown	969647-1	http://www.plantsoftheworldonline.org/taxon/urn:lsid:ipni.org:names:969647-1
Acanthaceae	Ptyssiglottis	peranthera	Ptyssiglottis peranthera	(Bremek.) B.Hansen	Ptyssiglottis peranthera (Bremek.) B.Hansen	Opera Bot. 116: 46 (1992)	Indonesia, Malaysia	Borneo	unknown	unknown	969651-1	http://www.plantsoftheworldonline.org/taxon/urn:lsid:ipni.org:names:969651-1
Acanthaceae	Ptyssiglottis	picta	Ptyssiglottis picta	Hallier f.	Ptyssiglottis picta Hallier f.	Nova Acta Acad. Caes. Leop.-Carol. German. Nat. Cur. 70: 218 (1898)	Indonesia	Sumatera	unknown	unknown	53487-1	http://www.plantsoftheworldonline.org/taxon/urn:lsid:ipni.org:names:53487-1
Acanthaceae	Ptyssiglottis	psychotriifolia	Ptyssiglottis psychotriifolia	(Stapf) B.Hansen	Ptyssiglottis psychotriifolia (Stapf) B.Hansen	Opera Bot. 116: 39 (1992)	Indonesia, Malaysia	Borneo	unknown	unknown	969646-1	http://www.plantsoftheworldonline.org/taxon/urn:lsid:ipni.org:names:969646-1
Acanthaceae	Ptyssiglottis	pubescens	Ptyssiglottis pubescens	B.Hansen	Ptyssiglottis pubescens B.Hansen	Opera Bot. 116: 34 (1992)	Indonesia, Malaysia	Borneo	unknown	unknown	968799-1	http://www.plantsoftheworldonline.org/taxon/urn:lsid:ipni.org:names:968799-1
Acanthaceae	Ptyssiglottis	pubisepala	Ptyssiglottis pubisepala	(Lindau) B.Hansen	Ptyssiglottis pubisepala (Lindau) B.Hansen	Opera Bot. 116: 35 (1992)	Indonesia, Papua New Guinea	New Guinea	unknown	unknown	969644-1	http://www.plantsoftheworldonline.org/taxon/urn:lsid:ipni.org:names:969644-1
Acanthaceae	Ptyssiglottis	salicifolia	Ptyssiglottis salicifolia	(Stapf) B.Hansen	Ptyssiglottis salicifolia (Stapf) B.Hansen	Opera Bot. 116: 40 (1992)	Indonesia, Malaysia	Borneo	unknown	unknown	969648-1	http://www.plantsoftheworldonline.org/taxon/urn:lsid:ipni.org:names:969648-1
Acanthaceae	Ptyssiglottis	staminodifera	Ptyssiglottis staminodifera	B.Hansen	Ptyssiglottis staminodifera B.Hansen	Opera Bot. 116: 49 (1992)	Indonesia, Malaysia	Borneo	unknown	unknown	968804-1	http://www.plantsoftheworldonline.org/taxon/urn:lsid:ipni.org:names:968804-1
Acanthaceae	Rhaphidospora	javanica	Rhaphidospora javanica	Bremek.	Rhaphidospora javanica Bremek.	Verh. Kon. Ned. Akad. Wetensch., Afd. Natuurk., Sect. 2, 45(2): 49 (1948)	Indonesia	Jawa	unknown	unknown	53529-1	http://www.plantsoftheworldonline.org/taxon/urn:lsid:ipni.org:names:53529-1
Acanthaceae	Rhaphidospora	medullosa	Rhaphidospora medullosa	Bremek.	Rhaphidospora medullosa Bremek.	Verh. Kon. Ned. Akad. Wetensch., Afd. Natuurk., Sect. 2, 45(2): 50 (1948)	Indonesia	Jawa	unknown	unknown	53533-1	http://www.plantsoftheworldonline.org/taxon/urn:lsid:ipni.org:names:53533-1
Acanthaceae	Rhaphidospora	membranifolia	Rhaphidospora membranifolia	Miq.	Rhaphidospora membranifolia Miq.	Fl. Ned. Ind. 2: 850 (1858)	Indonesia	Jawa	unknown	unknown	53534-1	http://www.plantsoftheworldonline.org/taxon/urn:lsid:ipni.org:names:53534-1
Acanthaceae	Rhaphidospora	novoguineensis	Rhaphidospora novoguineensis	Valeton	Rhaphidospora novoguineensis Valeton	Bull. Dep. Agric. Indes Neerl. 10: 58 (1907)	Indonesia, Papua New Guinea	New Guinea	unknown	unknown	53535-1	http://www.plantsoftheworldonline.org/taxon/urn:lsid:ipni.org:names:53535-1
Acanthaceae	Rhaphidospora	platyphylla	Rhaphidospora platyphylla	(S.Moore) Bremek. ex A.R.Bean	Rhaphidospora platyphylla (S.Moore) Bremek. ex A.R.Bean	Austrobaileya 10: 85 (2017)	Australia, Indonesia, Papua New Guinea	New Guinea, Queensland	unknown	unknown	53537-1	http://www.plantsoftheworldonline.org/taxon/urn:lsid:ipni.org:names:53537-1
Acanthaceae	Rostellularia	ardjunensis	Rostellularia ardjunensis	Bremek.	Rostellularia ardjunensis Bremek.	Verh. Kon. Ned. Akad. Wetensch., Afd. Natuurk., Sect. 2, 45(2): 69 (1948)	Indonesia	Jawa	unknown	unknown	53702-1	http://www.plantsoftheworldonline.org/taxon/urn:lsid:ipni.org:names:53702-1
Acanthaceae	Rostellularia	backeri	Rostellularia backeri	Bremek.	Rostellularia backeri Bremek.	Verh. Kon. Ned. Akad. Wetensch., Afd. Natuurk., Sect. 2, 45(2): 65 (1948)	Indonesia	Jawa	unknown	unknown	53703-1	http://www.plantsoftheworldonline.org/taxon/urn:lsid:ipni.org:names:53703-1
Acanthaceae	Rostellularia	hijangensis	Rostellularia hijangensis	Bremek.	Rostellularia hijangensis Bremek.	Verh. Kon. Ned. Akad. Wetensch., Afd. Natuurk., Sect. 2, 45(2): 64 (1948)	Indonesia	Jawa	unknown	unknown	53719-1	http://www.plantsoftheworldonline.org/taxon/urn:lsid:ipni.org:names:53719-1
Acanthaceae	Rostellularia	lanceolata	Rostellularia lanceolata	Bremek.	Rostellularia lanceolata Bremek.	Verh. Kon. Ned. Akad. Wetensch., Afd. Natuurk., Sect. 2, 45(2): 63 (1948)	Indonesia, East Timor	Lesser Sunda Is.	unknown	unknown	53723-1	http://www.plantsoftheworldonline.org/taxon/urn:lsid:ipni.org:names:53723-1
Acanthaceae	Rostellularia	obtusa	Rostellularia obtusa	Nees	Rostellularia obtusa Nees	A.P.de Candolle, Prodr. 11: 374 (1847)	Indonesia	Jawa	unknown	unknown	53730-1	http://www.plantsoftheworldonline.org/taxon/urn:lsid:ipni.org:names:53730-1
Acanthaceae	Rostellularia	ovata	Rostellularia ovata	Bremek.	Rostellularia ovata Bremek.	Verh. Kon. Ned. Akad. Wetensch., Afd. Natuurk., Sect. 2, 45(2): 68 (1948)	Indonesia, Indonesia, East Timor	Jawa, Lesser Sunda Is.	unknown	unknown	53731-1	http://www.plantsoftheworldonline.org/taxon/urn:lsid:ipni.org:names:53731-1
Acanthaceae	Rostellularia	procumbens	Rostellularia procumbens	(L.) Nees	Rostellularia procumbens (L.) Nees	A.P.de Candolle, Prodr. 11: 371 (1847)	Andaman Is., Bangladesh, Bhutan, India, Cambodia, China, India, India, Pakistan, Indonesia, Japan, Laccadive Is., Laos, Malaysia, Maldives, Myanmar, Nansei-shoto, Nepal, North Korea, South Korea, Pakistan, Philippines, Sri Lanka, Taiwan, Thailand, Vietnam	Andaman Is., Assam, Bangladesh, Cambodia, China North-Central, China South-Central, China Southeast, East Himalaya, Hainan, India, Japan, Jawa, Korea, Laccadive Is., Laos, Malaya, Maldives, Myanmar, Nansei-shoto, Nepal, Pakistan, Philippines, Sri Lanka, Sulawesi, Sumatera, Taiwan, Thailand, Tibet, Vietnam, West Himalaya	unknown	unknown	53735-1	http://www.plantsoftheworldonline.org/taxon/urn:lsid:ipni.org:names:53735-1
Acanthaceae	Rostellularia	smeruensis	Rostellularia smeruensis	Bremek.	Rostellularia smeruensis Bremek.	Verh. Kon. Ned. Akad. Wetensch., Afd. Natuurk., Sect. 2, 45(2): 70 (1948)	Indonesia, Indonesia, East Timor	Jawa, Lesser Sunda Is.	unknown	unknown	53748-1	http://www.plantsoftheworldonline.org/taxon/urn:lsid:ipni.org:names:53748-1
Acanthaceae	Ruellia	blumei	Ruellia blumei	Steud.	Ruellia blumei Steud.	Nomencl. Bot., ed. 2, 2: 480 (1841)	Indonesia	Jawa	unknown	unknown	53855-1	http://www.plantsoftheworldonline.org/taxon/urn:lsid:ipni.org:names:53855-1
Acanthaceae	Ruellia	borneensis	Ruellia borneensis	(S.Moore) E.A.Tripp & I.Darbysh.	Ruellia borneensis (S.Moore) E.A.Tripp & I.Darbysh.	Syst. Bot. 42: 479 (2017)	Indonesia, Malaysia	Borneo	unknown	unknown	77167308-1	http://www.plantsoftheworldonline.org/taxon/urn:lsid:ipni.org:names:77167308-1
Acanthaceae	Ruellia	dissoluta	Ruellia dissoluta	Lindau	Ruellia dissoluta Lindau	Repert. Spec. Nov. Regni Veg. 13: 552 (1915)	Indonesia	Sulawesi	unknown	unknown	54014-1	http://www.plantsoftheworldonline.org/taxon/urn:lsid:ipni.org:names:54014-1
Acanthaceae	Ruellia	obliqua	Ruellia obliqua	Pers.	Ruellia obliqua Pers.	Syn. Pl. 2: 177 (1806)	Indonesia	Jawa	unknown	unknown	54354-1	http://www.plantsoftheworldonline.org/taxon/urn:lsid:ipni.org:names:54354-1
Acanthaceae	Ruellia	prostrata	Ruellia prostrata	Poir.	Ruellia prostrata Poir.	J.B.A.M.de Lamarck, Encycl. 6: 349 (1804)	Angola, Bangladesh, Botswana, Central African Republic, Christmas I., Eritrea, Ethiopia, India, Indonesia, Indonesia, Papua New Guinea, Kenya, Laccadive Is., Madagascar, Malawi, Malaysia, Mozambique, Namibia, New Caledonia, Oman, Pakistan, Papua New Guinea, Solomon Islands, Samoa, Saudi Arabia, Somalia, South Africa, Sri Lanka, Sudan, Swaziland, Tanzania, Uganda, Vanuatu, Wallis-Futuna Is., Yemen…	Bangladesh, Botswana, Cabinda, Caprivi Strip, Central African Repu, Christmas I., Eritrea, Ethiopia, India, Jawa, Kenya, Laccadive Is., Madagascar, Malawi, Malaya, Mozambique, Namibia, New Caledonia, New Guinea, Northern Provinces, Oman, Pakistan, Samoa, Saudi Arabia, Solomon Is., Somalia, Sri Lanka, Sudan, Swaziland, Tanzania, Uganda, Vanuatu, Wallis-Futuna Is., Yemen, Zambia, Zimbabwe	Cook Is., Guyana, India, Tokelau-Manihiki, United States	Assam, Cook Is., Guyana, Hawaii, Tokelau-Manihiki	54453-1	http://www.plantsoftheworldonline.org/taxon/urn:lsid:ipni.org:names:54453-1
Acanthaceae	Ruellia	scabrifolia	Ruellia scabrifolia	Valeton	Ruellia scabrifolia Valeton	Bull. Dep. Agric. Indes Neerl. 10: 59 (1907)	Indonesia, Papua New Guinea	New Guinea	unknown	unknown	54553-1	http://www.plantsoftheworldonline.org/taxon/urn:lsid:ipni.org:names:54553-1
Acanthaceae	Ruellia	treubiana	Ruellia treubiana	Lindau	Ruellia treubiana Lindau	H.G.A.Engler &amp; K.A.E.Prantl, Nat. Pflanzenfam. 4(3b): 310 (1895)	Indonesia	Jawa	unknown	unknown	54663-1	http://www.plantsoftheworldonline.org/taxon/urn:lsid:ipni.org:names:54663-1
Acanthaceae	Rungia	blumeana	Rungia blumeana	Valeton	Rungia blumeana Valeton	Icon. Bogor. 3: t. 255 (1908)	Indonesia, Indonesia, East Timor	Jawa, Lesser Sunda Is.	unknown	unknown	54751-1	http://www.plantsoftheworldonline.org/taxon/urn:lsid:ipni.org:names:54751-1
Acanthaceae	Rungia	chamaedryoides	Rungia chamaedryoides	Bremek.	Rungia chamaedryoides Bremek.	Verh. Kon. Ned. Akad. Wetensch., Afd. Natuurk., Sect. 2, 45(2): 75 (1948)	Indonesia	Jawa	unknown	unknown	54756-1	http://www.plantsoftheworldonline.org/taxon/urn:lsid:ipni.org:names:54756-1
Acanthaceae	Rungia	heterophylla	Rungia heterophylla	Bremek.	Rungia heterophylla Bremek.	Nova Guinea, n.s., 8: 151 (1957)	Indonesia, Papua New Guinea	New Guinea	unknown	unknown	54773-1	http://www.plantsoftheworldonline.org/taxon/urn:lsid:ipni.org:names:54773-1
Acanthaceae	Rungia	incompta	Rungia incompta	Bremek.	Rungia incompta Bremek.	Svensk Bot. Tidskr. 42: 402 (1948)	Indonesia	Sulawesi	unknown	unknown	54776-1	http://www.plantsoftheworldonline.org/taxon/urn:lsid:ipni.org:names:54776-1
Acanthaceae	Rungia	klossii	Rungia klossii	S.Moore	Rungia klossii S.Moore	Trans. Linn. Soc. London, Bot. 9: 135 (1916)	Indonesia, Papua New Guinea	New Guinea	unknown	unknown	54779-1	http://www.plantsoftheworldonline.org/taxon/urn:lsid:ipni.org:names:54779-1
Acanthaceae	Rungia	pectinata	Rungia pectinata	(L.) Nees	Rungia pectinata (L.) Nees	A.P.de Candolle, Prodr. 11: 470 (1847)	Andaman Is., Bangladesh, Bhutan, India, Cambodia, China, India, India, Pakistan, Indonesia, Laccadive Is., Laos, Malaysia, Maldives, Myanmar, Nepal, Oman, Sri Lanka, Thailand, Vietnam, Yemen	Andaman Is., Assam, Bangladesh, Cambodia, China South-Central, China Southeast, East Himalaya, Hainan, India, Jawa, Laccadive Is., Laos, Malaya, Maldives, Myanmar, Nepal, Oman, Sri Lanka, Thailand, Vietnam, West Himalaya, Yemen	unknown	unknown	54799-1	http://www.plantsoftheworldonline.org/taxon/urn:lsid:ipni.org:names:54799-1
Acanthaceae	Rungia	rungioides	Rungia rungioides	(Kuntze) Backer	Rungia rungioides (Kuntze) Backer	Brittonia 3: 89 (1938)	Indonesia	Jawa	unknown	unknown	54812-1	http://www.plantsoftheworldonline.org/taxon/urn:lsid:ipni.org:names:54812-1
Acanthaceae	Rungia	salaccensis	Rungia salaccensis	Valeton	Rungia salaccensis Valeton	Icon. Bogor. 3: t. 256 (1908)	Indonesia	Jawa	Vietnam	Vietnam	54813-1	http://www.plantsoftheworldonline.org/taxon/urn:lsid:ipni.org:names:54813-1
Acanthaceae	Rungia	saranganensis	Rungia saranganensis	Bremek.	Rungia saranganensis Bremek.	Verh. Kon. Ned. Akad. Wetensch., Afd. Natuurk., Sect. 2, 45(2): 74 (1948)	Indonesia	Jawa	unknown	unknown	54814-1	http://www.plantsoftheworldonline.org/taxon/urn:lsid:ipni.org:names:54814-1
Acanthaceae	Rungia	silvatica	Rungia silvatica	Hochr.	Rungia silvatica Hochr.	Candollea 5: 236 (1934)	Indonesia	Jawa	unknown	unknown	54817-1	http://www.plantsoftheworldonline.org/taxon/urn:lsid:ipni.org:names:54817-1
Acanthaceae	Rungia	smeruensis	Rungia smeruensis	Bremek.	Rungia smeruensis Bremek.	Verh. Kon. Ned. Akad. Wetensch., Afd. Natuurk., Sect. 2, 45(2): 76 (1948)	Indonesia	Jawa	unknown	unknown	54819-1	http://www.plantsoftheworldonline.org/taxon/urn:lsid:ipni.org:names:54819-1
Acanthaceae	Rungia	sumatrana	Rungia sumatrana	Miq.	Rungia sumatrana Miq.	Fl. Ned. Ind., Eerste Bijv.: 567 (1861)	Indonesia	Sumatera	unknown	unknown	54821-1	http://www.plantsoftheworldonline.org/taxon/urn:lsid:ipni.org:names:54821-1
Acanthaceae	Rungia	tristichantha	Rungia tristichantha	Bremek.	Rungia tristichantha Bremek.	Svensk Bot. Tidskr. 42: 401 (1948)	Indonesia	Sulawesi	unknown	unknown	54825-1	http://www.plantsoftheworldonline.org/taxon/urn:lsid:ipni.org:names:54825-1
Acanthaceae	Sphinctacanthus	viridiflorus	Sphinctacanthus viridiflorus	Ridl.	Sphinctacanthus viridiflorus Ridl.	Bull. Misc. Inform. Kew 1925: 87 (1925)	Indonesia	Sumatera	unknown	unknown	55181-1	http://www.plantsoftheworldonline.org/taxon/urn:lsid:ipni.org:names:55181-1
Acanthaceae	Staurogyne	amboinica	Staurogyne amboinica	Bremek.	Staurogyne amboinica Bremek.	Reinwardtia 3: 220 (1955)	Indonesia	Maluku	unknown	unknown	55187-1	http://www.plantsoftheworldonline.org/taxon/urn:lsid:ipni.org:names:55187-1
Acanthaceae	Staurogyne	anomala	Staurogyne anomala	Bremek.	Staurogyne anomala Bremek.	Reinwardtia 3: 210 (1955)	Indonesia	Sumatera	unknown	unknown	55191-1	http://www.plantsoftheworldonline.org/taxon/urn:lsid:ipni.org:names:55191-1
Acanthaceae	Staurogyne	axillaris	Staurogyne axillaris	S.Moore	Staurogyne axillaris S.Moore	J. Linn. Soc., Bot. 42: 118 (1914)	Indonesia, Malaysia	Borneo	unknown	unknown	55197-1	http://www.plantsoftheworldonline.org/taxon/urn:lsid:ipni.org:names:55197-1
Acanthaceae	Staurogyne	batuensis	Staurogyne batuensis	Bremek.	Staurogyne batuensis Bremek.	Reinwardtia 3: 233 (1955)	Indonesia	Sumatera	unknown	unknown	55201-1	http://www.plantsoftheworldonline.org/taxon/urn:lsid:ipni.org:names:55201-1
Acanthaceae	Staurogyne	bullata	Staurogyne bullata	Bremek.	Staurogyne bullata Bremek.	Reinwardtia 3: 230 (1955)	Indonesia	Sumatera	unknown	unknown	55209-1	http://www.plantsoftheworldonline.org/taxon/urn:lsid:ipni.org:names:55209-1
Acanthaceae	Staurogyne	burbidgei	Staurogyne burbidgei	C.B.Clarke ex Bremek.	Staurogyne burbidgei C.B.Clarke ex Bremek.	Reinwardtia 3: 228 (1955)	Indonesia, Malaysia	Borneo	unknown	unknown	55210-1	http://www.plantsoftheworldonline.org/taxon/urn:lsid:ipni.org:names:55210-1
Acanthaceae	Staurogyne	citrina	Staurogyne citrina	Ridl.	Staurogyne citrina Ridl.	Bull. Misc. Inform. Kew 1926: 76 (1926)	Indonesia	Sumatera	unknown	unknown	55217-1	http://www.plantsoftheworldonline.org/taxon/urn:lsid:ipni.org:names:55217-1
Acanthaceae	Staurogyne	dasyphylla	Staurogyne dasyphylla	Bremek.	Staurogyne dasyphylla Bremek.	Reinwardtia 3: 229 (1955)	Indonesia, Malaysia	Borneo	unknown	unknown	55227-1	http://www.plantsoftheworldonline.org/taxon/urn:lsid:ipni.org:names:55227-1
Acanthaceae	Staurogyne	elongata	Staurogyne elongata	(Nees) Kuntze	Staurogyne elongata (Nees) Kuntze	Revis. Gen. Pl. 2: 497 (1891)	Indonesia	Jawa, Sumatera	unknown	unknown	55236-1	http://www.plantsoftheworldonline.org/taxon/urn:lsid:ipni.org:names:55236-1
Acanthaceae	Staurogyne	griffithiana	Staurogyne griffithiana	(Nees) Kuntze	Staurogyne griffithiana (Nees) Kuntze	Revis. Gen. Pl. 2: 497 (1891)	Indonesia, Malaysia, Thailand	Malaya, Sumatera, Thailand	unknown	unknown	55251-1	http://www.plantsoftheworldonline.org/taxon/urn:lsid:ipni.org:names:55251-1
Acanthaceae	Staurogyne	havilandii	Staurogyne havilandii	C.B.Clarke ex Bremek.	Staurogyne havilandii C.B.Clarke ex Bremek.	Reinwardtia 3: 186 (1955)	Indonesia, Malaysia	Borneo	unknown	unknown	55253-1	http://www.plantsoftheworldonline.org/taxon/urn:lsid:ipni.org:names:55253-1
Acanthaceae	Staurogyne	humifusa	Staurogyne humifusa	Bremek.	Staurogyne humifusa Bremek.	Reinwardtia 3: 231 (1955)	Indonesia, Malaysia	Borneo	unknown	unknown	55257-1	http://www.plantsoftheworldonline.org/taxon/urn:lsid:ipni.org:names:55257-1
Acanthaceae	Staurogyne	incana	Staurogyne incana	(Blume) Kuntze	Staurogyne incana (Blume) Kuntze	Revis. Gen. Pl. 2: 497 (1891)	Indonesia, Indonesia, East Timor, Myanmar, Thailand	Jawa, Lesser Sunda Is., Myanmar, Thailand	unknown	unknown	55261-1	http://www.plantsoftheworldonline.org/taxon/urn:lsid:ipni.org:names:55261-1
Acanthaceae	Staurogyne	jaheri	Staurogyne jaheri	Bremek.	Staurogyne jaheri Bremek.	Reinwardtia 3: 211 (1955)	Indonesia, Malaysia	Borneo	unknown	unknown	55263-1	http://www.plantsoftheworldonline.org/taxon/urn:lsid:ipni.org:names:55263-1
Acanthaceae	Staurogyne	kinabaluensis	Staurogyne kinabaluensis	Bremek.	Staurogyne kinabaluensis Bremek.	Reinwardtia 3: 212 (1955)	Indonesia, Malaysia	Borneo	unknown	unknown	55267-1	http://www.plantsoftheworldonline.org/taxon/urn:lsid:ipni.org:names:55267-1
Acanthaceae	Staurogyne	malaccensis	Staurogyne malaccensis	C.B.Clarke	Staurogyne malaccensis C.B.Clarke	J. Asiat. Soc. Bengal, Pt. 2, Nat. Hist. 74: 636 (1908)	Cambodia, Indonesia, Laos, Malaysia, Myanmar, Thailand, Vietnam	Cambodia, Jawa, Laos, Malaya, Myanmar, Thailand, Vietnam	unknown	unknown	55288-1	http://www.plantsoftheworldonline.org/taxon/urn:lsid:ipni.org:names:55288-1
Acanthaceae	Staurogyne	novoguineensis	Staurogyne novoguineensis	(Kaneh. & Hatus.) B.L.Burtt	Staurogyne novoguineensis (Kaneh. & Hatus.) B.L.Burtt	Notes Roy. Bot. Gard. Edinburgh 23: 95 (1960)	Indonesia, Papua New Guinea	New Guinea	unknown	unknown	55298-1	http://www.plantsoftheworldonline.org/taxon/urn:lsid:ipni.org:names:55298-1
Acanthaceae	Staurogyne	papuana	Staurogyne papuana	Lauterb.	Staurogyne papuana Lauterb.	Nova Guinea 8: 333 (1910)	Indonesia, Papua New Guinea	New Guinea	unknown	unknown	55307-1	http://www.plantsoftheworldonline.org/taxon/urn:lsid:ipni.org:names:55307-1
Acanthaceae	Staurogyne	priariganensis	Staurogyne priariganensis	Bremek.	Staurogyne priariganensis Bremek.	Verh. Kon. Ned. Akad. Wetensch., Afd. Natuurk., Sect. 2, 45(2): 9 (1948)	Indonesia	Jawa	unknown	unknown	55315-1	http://www.plantsoftheworldonline.org/taxon/urn:lsid:ipni.org:names:55315-1
Acanthaceae	Staurogyne	ranaiensis	Staurogyne ranaiensis	Bremek.	Staurogyne ranaiensis Bremek.	Reinwardtia 3: 185 (1955)	Indonesia, Malaysia	Borneo	unknown	unknown	55318-1	http://www.plantsoftheworldonline.org/taxon/urn:lsid:ipni.org:names:55318-1
Acanthaceae	Staurogyne	sandakanica	Staurogyne sandakanica	Bremek.	Staurogyne sandakanica Bremek.	Reinwardtia 3: 240 (1955)	Indonesia, Malaysia	Borneo	unknown	unknown	55324-1	http://www.plantsoftheworldonline.org/taxon/urn:lsid:ipni.org:names:55324-1
Acanthaceae	Staurogyne	setigera	Staurogyne setigera	(Nees) Kuntze	Staurogyne setigera (Nees) Kuntze	Revis. Gen. Pl. 2: 497 (1891)	Indonesia, Indonesia, Malaysia, Malaysia, Philippines, Thailand	Borneo, Malaya, Philippines, Sumatera, Thailand	unknown	unknown	55328-1	http://www.plantsoftheworldonline.org/taxon/urn:lsid:ipni.org:names:55328-1
Acanthaceae	Staurogyne	spatulata	Staurogyne spatulata	(Blume) Koord.	Staurogyne spatulata (Blume) Koord.	Exkurs.-Fl. Java 3: 211 (1912)	Australia, Bangladesh, Bhutan, India, Cambodia, China, India, Pakistan, Indonesia, Indonesia, Papua New Guinea, Laos, Myanmar, Nepal, Philippines, Thailand, Vietnam	Bangladesh, Cambodia, China South-Central, East Himalaya, Hainan, Laos, Myanmar, Nepal, New Guinea, Northern Territory, Philippines, Queensland, Sumatera, Thailand, Vietnam, West Himalaya, Western Australia	unknown	unknown	55335-1	http://www.plantsoftheworldonline.org/taxon/urn:lsid:ipni.org:names:55335-1
Acanthaceae	Staurogyne	spiciflora	Staurogyne spiciflora	(Miq.) Bremek.	Staurogyne spiciflora (Miq.) Bremek.	Reinwardtia 3: 235 (1955)	Indonesia	Sumatera	unknown	unknown	55336-1	http://www.plantsoftheworldonline.org/taxon/urn:lsid:ipni.org:names:55336-1
Acanthaceae	Staurogyne	sundana	Staurogyne sundana	Bremek.	Staurogyne sundana Bremek.	Reinwardtia 3: 183 (1955)	Indonesia	Jawa	unknown	unknown	55347-1	http://www.plantsoftheworldonline.org/taxon/urn:lsid:ipni.org:names:55347-1
Acanthaceae	Strobilanthes	afriastiniae	Strobilanthes afriastiniae	J.R.Benn.	Strobilanthes afriastiniae J.R.Benn.	Kew Bull. 58: 74 (2003)	Indonesia	Jawa	unknown	unknown	20011942-1	http://www.plantsoftheworldonline.org/taxon/urn:lsid:ipni.org:names:20011942-1
Acanthaceae	Strobilanthes	alata	Strobilanthes alata	Blume	Strobilanthes alata Blume	Bijdr. Fl. Ned. Ind.: 798 (1826)	Indonesia	Jawa	unknown	unknown	55525-1	http://www.plantsoftheworldonline.org/taxon/urn:lsid:ipni.org:names:55525-1
Acanthaceae	Strobilanthes	alboviridis	Strobilanthes alboviridis	J.B.Imlay	Strobilanthes alboviridis J.B.Imlay	Bull. Misc. Inform. Kew 1939: 117 (1939)	Indonesia, Malaysia, Thailand	Malaya, Sumatera, Thailand	unknown	unknown	55528-1	http://www.plantsoftheworldonline.org/taxon/urn:lsid:ipni.org:names:55528-1
Acanthaceae	Strobilanthes	alternata	Strobilanthes alternata	(Burm.f.) Moylan ex J.R.I.Wood	Strobilanthes alternata (Burm.f.) Moylan ex J.R.I.Wood	Novon 23: 389 (2014)	Indonesia	Maluku	Belize, Benin, Caroline Is., Chad, Chagos Archipelago, Cook Is., El Salvador, Fiji, Honduras, Indonesia, Indonesia, Papua New Guinea, Malaysia, Marianas, Marquesas, Myanmar, Nicaragua, Niue, Panama, Papua New Guinea, Solomon Islands, Philippines, Puerto Rico, Samoa, Society Is., Thailand, Trinidad-Tobago, United States, Vietnam, Wallis-Futuna Is.	Belize, Benin, Caroline Is., Chad, Chagos Archipelago, Cook Is., El Salvador, Fiji, Florida, Hawaii, Honduras, Jawa, Malaya, Marianas, Marquesas, Myanmar, New Guinea, Nicaragua, Niue, Panama, Philippines, Puerto Rico, Samoa, Society Is., Solomon Is., Sumatera, Thailand, Trinidad-Tobago, Vietnam, Wallis-Futuna Is.	77147688-1	http://www.plantsoftheworldonline.org/taxon/urn:lsid:ipni.org:names:77147688-1
Acanthaceae	Strobilanthes	antonii	Strobilanthes antonii	Elmer	Strobilanthes antonii Elmer	Leafl. Philipp. Bot. 7: 2550 (1915)	Indonesia, Malaysia, Philippines	Borneo, Philippines	unknown	unknown	55543-1	http://www.plantsoftheworldonline.org/taxon/urn:lsid:ipni.org:names:55543-1
Acanthaceae	Strobilanthes	apoensis	Strobilanthes apoensis	(Elmer) Merr.	Strobilanthes apoensis (Elmer) Merr.	Enum. Philipp. Fl. Pl. 3: 475 (1923)	Indonesia, Indonesia, East Timor, Indonesia, Malaysia, Philippines	Borneo, Jawa, Lesser Sunda Is., Philippines	unknown	unknown	55544-1	http://www.plantsoftheworldonline.org/taxon/urn:lsid:ipni.org:names:55544-1
Acanthaceae	Strobilanthes	arborea	Strobilanthes arborea	Span.	Strobilanthes arborea Span.	Linnaea 15: 328 (1841)	Indonesia, East Timor	Lesser Sunda Is.	unknown	unknown	55547-1	http://www.plantsoftheworldonline.org/taxon/urn:lsid:ipni.org:names:55547-1
Acanthaceae	Strobilanthes	assimulata	Strobilanthes assimulata	S.Moore	Strobilanthes assimulata S.Moore	J. Bot. 63(Suppl.): 77 (1925)	Indonesia	Sumatera	unknown	unknown	55557-1	http://www.plantsoftheworldonline.org/taxon/urn:lsid:ipni.org:names:55557-1
Acanthaceae	Strobilanthes	autapomorpha	Strobilanthes autapomorpha	J.R.Benn.	Strobilanthes autapomorpha J.R.Benn.	Kew Bull. 58: 70 (2003)	Indonesia	Jawa	unknown	unknown	20011941-1	http://www.plantsoftheworldonline.org/taxon/urn:lsid:ipni.org:names:20011941-1
Acanthaceae	Strobilanthes	axilliflora	Strobilanthes axilliflora	C.B.Clarke ex S.Moore	Strobilanthes axilliflora C.B.Clarke ex S.Moore	J. Bot. 63: 166 (1925)	Indonesia	Jawa	unknown	unknown	55562-1	http://www.plantsoftheworldonline.org/taxon/urn:lsid:ipni.org:names:55562-1
Acanthaceae	Strobilanthes	backeri	Strobilanthes backeri	(Bremek.) J.R.Benn.	Strobilanthes backeri (Bremek.) J.R.Benn.	Kew Bull. 58: 62 (2003)	Indonesia, Indonesia, East Timor	Jawa, Lesser Sunda Is., Sulawesi	unknown	unknown	20011940-1	http://www.plantsoftheworldonline.org/taxon/urn:lsid:ipni.org:names:20011940-1
Acanthaceae	Strobilanthes	barisanensis	Strobilanthes barisanensis	(Bremek.) J.R.I.Wood	Strobilanthes barisanensis (Bremek.) J.R.I.Wood	Kew Bull. 64: 16 (2009)	Indonesia	Sumatera	unknown	unknown	77098453-1	http://www.plantsoftheworldonline.org/taxon/urn:lsid:ipni.org:names:77098453-1
Acanthaceae	Strobilanthes	bibracteata	Strobilanthes bibracteata	Blume	Strobilanthes bibracteata Blume	Bijdr. Fl. Ned. Ind.: 799 (1826)	Indonesia	Jawa	Malaysia, Vietnam	Malaya, Vietnam	55567-1	http://www.plantsoftheworldonline.org/taxon/urn:lsid:ipni.org:names:55567-1
Acanthaceae	Strobilanthes	blumeana	Strobilanthes blumeana	(Nees) Y.F.Deng	Strobilanthes blumeana (Nees) Y.F.Deng	Phytotaxa 404: 205 (2019)	Indonesia, Indonesia, Malaysia, Malaysia, Philippines	Borneo, Jawa, Malaya, Philippines, Sulawesi, Sumatera	unknown	unknown	77197943-1	http://www.plantsoftheworldonline.org/taxon/urn:lsid:ipni.org:names:77197943-1
Acanthaceae	Strobilanthes	bogoriensis	Strobilanthes bogoriensis	Lindau	Strobilanthes bogoriensis Lindau	Repert. Spec. Nov. Regni Veg. 13: 551 (1915)	Indonesia	Jawa	unknown	unknown	55575-1	http://www.plantsoftheworldonline.org/taxon/urn:lsid:ipni.org:names:55575-1
Acanthaceae	Strobilanthes	bremekampiana	Strobilanthes bremekampiana	J.R.I.Wood & J.R.Benn.	Strobilanthes bremekampiana J.R.I.Wood & J.R.Benn.	Kew Bull. 58: 147 (2003)	Indonesia, East Timor	Lesser Sunda Is.	unknown	unknown	20011967-1	http://www.plantsoftheworldonline.org/taxon/urn:lsid:ipni.org:names:20011967-1
Acanthaceae	Strobilanthes	brunelloides	Strobilanthes brunelloides	(Lam.) J.R.I.Wood	Strobilanthes brunelloides (Lam.) J.R.I.Wood	Novon 23: 389 (2014)	Indonesia, Malaysia, Myanmar, Vietnam	Jawa, Malaya, Myanmar, Vietnam	unknown	unknown	77147689-1	http://www.plantsoftheworldonline.org/taxon/urn:lsid:ipni.org:names:77147689-1
Acanthaceae	Strobilanthes	bunnemeyeri	Strobilanthes bunnemeyeri	J.R.I.Wood	Strobilanthes bunnemeyeri J.R.I.Wood	Kew Bull. 58: 686 (2003)	Indonesia	Sumatera	unknown	unknown	50425773-2	http://www.plantsoftheworldonline.org/taxon/urn:lsid:ipni.org:names:50425773-2
Acanthaceae	Strobilanthes	calcicola	Strobilanthes calcicola	J.R.I.Wood & J.R.Benn.	Strobilanthes calcicola J.R.I.Wood & J.R.Benn.	Kew Bull. 58: 145 (2003)	Indonesia	Sulawesi	unknown	unknown	20011966-1	http://www.plantsoftheworldonline.org/taxon/urn:lsid:ipni.org:names:20011966-1
Acanthaceae	Strobilanthes	capillipes	Strobilanthes capillipes	C.B.Clarke ex Ridl.	Strobilanthes capillipes C.B.Clarke ex Ridl.	J. Fed. Malay States Mus. 8(4): 71 (1917)	Indonesia	Sumatera	unknown	unknown	55592-1	http://www.plantsoftheworldonline.org/taxon/urn:lsid:ipni.org:names:55592-1
Acanthaceae	Strobilanthes	celebica	Strobilanthes celebica	(Bremek.) J.R.I.Wood	Strobilanthes celebica (Bremek.) J.R.I.Wood	Kew Bull. 64: 9 (2009)	Indonesia	Sulawesi	unknown	unknown	77098449-1	http://www.plantsoftheworldonline.org/taxon/urn:lsid:ipni.org:names:77098449-1
Acanthaceae	Strobilanthes	cernua	Strobilanthes cernua	Blume	Strobilanthes cernua Blume	Bijdr. Fl. Ned. Ind.: 797 (1826)	Indonesia, Indonesia, East Timor	Jawa, Lesser Sunda Is., Sumatera	unknown	unknown	55597-1	http://www.plantsoftheworldonline.org/taxon/urn:lsid:ipni.org:names:55597-1
Acanthaceae	Strobilanthes	coertii	Strobilanthes coertii	Terao ex J.R.Benn.	Strobilanthes coertii Terao ex J.R.Benn.	Kew Bull. 58: 62 (2003)	Indonesia	Jawa	unknown	unknown	20011939-1	http://www.plantsoftheworldonline.org/taxon/urn:lsid:ipni.org:names:20011939-1
Acanthaceae	Strobilanthes	crassifolia	Strobilanthes crassifolia	Miq.	Strobilanthes crassifolia Miq.	Fl. Ned. Ind. 2: 800 (1858)	Indonesia	Sumatera	unknown	unknown	55617-1	http://www.plantsoftheworldonline.org/taxon/urn:lsid:ipni.org:names:55617-1
Acanthaceae	Strobilanthes	crispa	Strobilanthes crispa	(L.) Blume	Strobilanthes crispa (L.) Blume	Bijdr. Fl. Ned. Ind.: 798 (1826)	Indonesia, Indonesia, East Timor	Jawa, Lesser Sunda Is.	unknown	unknown	55623-1	http://www.plantsoftheworldonline.org/taxon/urn:lsid:ipni.org:names:55623-1
Acanthaceae	Strobilanthes	cruciata	Strobilanthes cruciata	(Bremek.) Terao	Strobilanthes cruciata (Bremek.) Terao	Acta Phytotax. Geobot. 31: 59 (1980)	China, India, Indonesia, Myanmar, Thailand, Vietnam	Assam, China South-Central, Hainan, Myanmar, Sumatera, Thailand, Tibet, Vietnam	unknown	unknown	55624-1	http://www.plantsoftheworldonline.org/taxon/urn:lsid:ipni.org:names:55624-1
Acanthaceae	Strobilanthes	cumingiana	Strobilanthes cumingiana	(Nees) Y.F.Deng & J.R.I.Wood	Strobilanthes cumingiana (Nees) Y.F.Deng & J.R.I.Wood	J. Trop. Subtrop. Bot. 18: 483 (2010)	Indonesia, Indonesia, Malaysia, Philippines, Taiwan	Borneo, Jawa, Philippines, Taiwan	unknown	unknown	77109078-1	http://www.plantsoftheworldonline.org/taxon/urn:lsid:ipni.org:names:77109078-1
Acanthaceae	Strobilanthes	echinata	Strobilanthes echinata	Nees	Strobilanthes echinata Nees	N.Wallich, Pl. Asiat. Rar. 3: 85 (1832)	Bhutan, India, Cambodia, China, India, Indonesia, Laos, Malaysia, Myanmar, Thailand, Vietnam	Assam, Cambodia, China South-Central, China Southeast, East Himalaya, Laos, Malaya, Myanmar, Sumatera, Thailand, Vietnam	unknown	unknown	55660-1	http://www.plantsoftheworldonline.org/taxon/urn:lsid:ipni.org:names:55660-1
Acanthaceae	Strobilanthes	filiformis	Strobilanthes filiformis	Blume	Strobilanthes filiformis Blume	Bijdr. Fl. Ned. Ind.: 800 (1826)	Indonesia, Indonesia, East Timor	Jawa, Lesser Sunda Is., Sulawesi	unknown	unknown	55681-1	http://www.plantsoftheworldonline.org/taxon/urn:lsid:ipni.org:names:55681-1
Acanthaceae	Strobilanthes	galeopsis	Strobilanthes galeopsis	Stapf	Strobilanthes galeopsis Stapf	Trans. Linn. Soc. London, Bot. 4: 215 (1894)	Indonesia, Malaysia	Borneo	unknown	unknown	55694-1	http://www.plantsoftheworldonline.org/taxon/urn:lsid:ipni.org:names:55694-1
Acanthaceae	Strobilanthes	glandulosa	Strobilanthes glandulosa	Blume	Strobilanthes glandulosa Blume	Bijdr. Fl. Ned. Ind.: 800 (1826)	Indonesia	Jawa, Sumatera	unknown	unknown	55701-1	http://www.plantsoftheworldonline.org/taxon/urn:lsid:ipni.org:names:55701-1
Acanthaceae	Strobilanthes	hirsuta	Strobilanthes hirsuta	Decne.	Strobilanthes hirsuta Decne.	Nouv. Ann. Mus. Hist. Nat. 3: 286 (1834)	Indonesia	Jawa	unknown	unknown	55728-1	http://www.plantsoftheworldonline.org/taxon/urn:lsid:ipni.org:names:55728-1
Acanthaceae	Strobilanthes	hirticalyx	Strobilanthes hirticalyx	Ridl.	Strobilanthes hirticalyx Ridl.	J. Malayan Branch Roy. Asiat. Soc. 1: 82 (1923)	Indonesia	Sumatera	unknown	unknown	55729-1	http://www.plantsoftheworldonline.org/taxon/urn:lsid:ipni.org:names:55729-1
Acanthaceae	Strobilanthes	hossei	Strobilanthes hossei	C.B.Clarke	Strobilanthes hossei C.B.Clarke	Bot. Jahrb. Syst. 41: 67 (1907)	Bangladesh, China, Indonesia, Laos, Malaysia, Myanmar, Thailand, Vietnam	Bangladesh, China South-Central, China Southeast, Laos, Malaya, Myanmar, Sumatera, Thailand, Vietnam	unknown	unknown	55735-1	http://www.plantsoftheworldonline.org/taxon/urn:lsid:ipni.org:names:55735-1
Acanthaceae	Strobilanthes	involucrata	Strobilanthes involucrata	Blume	Strobilanthes involucrata Blume	Bijdr. Fl. Ned. Ind.: 799 (1826)	Indonesia	Jawa	Laos, Vietnam	Laos, Vietnam	55748-1	http://www.plantsoftheworldonline.org/taxon/urn:lsid:ipni.org:names:55748-1
Acanthaceae	Strobilanthes	kjellbergii	Strobilanthes kjellbergii	J.R.I.Wood	Strobilanthes kjellbergii J.R.I.Wood	Kew Bull. 64: 15 (2009)	Indonesia	Sulawesi	unknown	unknown	77098452-1	http://www.plantsoftheworldonline.org/taxon/urn:lsid:ipni.org:names:77098452-1
Acanthaceae	Strobilanthes	klossii	Strobilanthes klossii	(S.Moore) Y.F.Deng	Strobilanthes klossii (S.Moore) Y.F.Deng	Phytotaxa 404: 204 (2019)	Caroline Is., Indonesia, Indonesia, Papua New Guinea, Papua New Guinea, Solomon Islands, Philippines	Caroline Is., Maluku, New Guinea, Philippines, Solomon Is., Sulawesi	unknown	unknown	77197940-1	http://www.plantsoftheworldonline.org/taxon/urn:lsid:ipni.org:names:77197940-1
Acanthaceae	Strobilanthes	koordersii	Strobilanthes koordersii	C.B.Clarke ex Koord.	Strobilanthes koordersii C.B.Clarke ex Koord.	Exkurs.-Fl. Java 3: 218 (1912)	Indonesia	Jawa	unknown	unknown	55760-1	http://www.plantsoftheworldonline.org/taxon/urn:lsid:ipni.org:names:55760-1
Acanthaceae	Strobilanthes	korthalsii	Strobilanthes korthalsii	(Bremek.) J.R.I.Wood	Strobilanthes korthalsii (Bremek.) J.R.I.Wood	Kew Bull. 58: 122 (2003)	Indonesia	Sumatera	unknown	unknown	20011960-1	http://www.plantsoftheworldonline.org/taxon/urn:lsid:ipni.org:names:20011960-1
Acanthaceae	Strobilanthes	linearifolia	Strobilanthes linearifolia	(Bremek.) Y.F.Deng	Strobilanthes linearifolia (Bremek.) Y.F.Deng	Phytotaxa 404: 205 (2019)	Australia, Indonesia, Indonesia, Papua New Guinea, Philippines	New Guinea, Philippines, Queensland, Sulawesi	unknown	unknown	77197947-1	http://www.plantsoftheworldonline.org/taxon/urn:lsid:ipni.org:names:77197947-1
Acanthaceae	Strobilanthes	longistaminea	Strobilanthes longistaminea	J.R.I.Wood	Strobilanthes longistaminea J.R.I.Wood	Kew Bull. 64: 5 (2009)	Indonesia	Sulawesi	unknown	unknown	77098446-1	http://www.plantsoftheworldonline.org/taxon/urn:lsid:ipni.org:names:77098446-1
Acanthaceae	Strobilanthes	moschifera	Strobilanthes moschifera	Blume	Strobilanthes moschifera Blume	Bijdr. Fl. Ned. Ind.: 800 (1826)	Cambodia, Indonesia, Myanmar, Thailand	Cambodia, Jawa, Myanmar, Thailand	unknown	unknown	55822-1	http://www.plantsoftheworldonline.org/taxon/urn:lsid:ipni.org:names:55822-1
Acanthaceae	Strobilanthes	multiflora	Strobilanthes multiflora	Ridl.	Strobilanthes multiflora Ridl.	J. Malayan Branch Roy. Asiat. Soc. 1: 82 (1923)	Indonesia	Sumatera	unknown	unknown	55827-1	http://www.plantsoftheworldonline.org/taxon/urn:lsid:ipni.org:names:55827-1
Acanthaceae	Strobilanthes	murutorum	Strobilanthes murutorum	J.R.I.Wood	Strobilanthes murutorum J.R.I.Wood	Kew Bull. 61: 6 (2006)	Indonesia, Malaysia	Borneo	unknown	unknown	77073846-1	http://www.plantsoftheworldonline.org/taxon/urn:lsid:ipni.org:names:77073846-1
Acanthaceae	Strobilanthes	orientalis	Strobilanthes orientalis	J.R.I.Wood	Strobilanthes orientalis J.R.I.Wood	Kew Bull. 64: 5 (2009)	Indonesia, East Timor	Lesser Sunda Is.	unknown	unknown	77098447-1	http://www.plantsoftheworldonline.org/taxon/urn:lsid:ipni.org:names:77098447-1
Acanthaceae	Strobilanthes	orthostachya	Strobilanthes orthostachya	(Bremek.) J.R.I.Wood & J.R.Benn.	Strobilanthes orthostachya (Bremek.) J.R.I.Wood & J.R.Benn.	Kew Bull. 58: 159 (2003)	Indonesia	Sumatera	unknown	unknown	20011969-1	http://www.plantsoftheworldonline.org/taxon/urn:lsid:ipni.org:names:20011969-1
Acanthaceae	Strobilanthes	ovatifolia	Strobilanthes ovatifolia	(Bremek.) J.R.I.Wood	Strobilanthes ovatifolia (Bremek.) J.R.I.Wood	Kew Bull. 58: 694 (2003)	Indonesia	Sumatera	unknown	unknown	50425776-2	http://www.plantsoftheworldonline.org/taxon/urn:lsid:ipni.org:names:50425776-2
Acanthaceae	Strobilanthes	paniculata	Strobilanthes paniculata	(Nees) Miq.	Strobilanthes paniculata (Nees) Miq.	Fl. Ned. Ind. 2: 802 (1858)	Indonesia, Indonesia, East Timor, Indonesia, Malaysia, Laos, Myanmar, Thailand	Borneo, Jawa, Laos, Lesser Sunda Is., Myanmar, Sumatera, Thailand	unknown	unknown	55853-1	http://www.plantsoftheworldonline.org/taxon/urn:lsid:ipni.org:names:55853-1
Acanthaceae	Strobilanthes	parabolica	Strobilanthes parabolica	Nees	Strobilanthes parabolica Nees	A.P.de Candolle, Prodr. 11: 180 (1847)	Indonesia	Jawa, Sumatera	unknown	unknown	55858-1	http://www.plantsoftheworldonline.org/taxon/urn:lsid:ipni.org:names:55858-1
Acanthaceae	Strobilanthes	pedunculosa	Strobilanthes pedunculosa	Miq.	Strobilanthes pedunculosa Miq.	Fl. Ned. Ind. 2: 803 (1858)	Indonesia, Myanmar	Jawa, Myanmar, Sumatera	unknown	unknown	55869-1	http://www.plantsoftheworldonline.org/taxon/urn:lsid:ipni.org:names:55869-1
Acanthaceae	Strobilanthes	pendula	Strobilanthes pendula	J.R.I.Wood & J.R.Benn.	Strobilanthes pendula J.R.I.Wood & J.R.Benn.	Kew Bull. 58: 159 (2003)	Indonesia	Sumatera	unknown	unknown	20011970-1	http://www.plantsoftheworldonline.org/taxon/urn:lsid:ipni.org:names:20011970-1
Acanthaceae	Strobilanthes	perplexa	Strobilanthes perplexa	J.R.I.Wood	Strobilanthes perplexa J.R.I.Wood	Kew Bull. 58: 119 (2003)	Indonesia	Sumatera	unknown	unknown	20011959-1	http://www.plantsoftheworldonline.org/taxon/urn:lsid:ipni.org:names:20011959-1
Acanthaceae	Strobilanthes	polybotrya	Strobilanthes polybotrya	Miq.	Strobilanthes polybotrya Miq.	Fl. Ned. Ind. 2: 803 (1858)	Indonesia	Sumatera	unknown	unknown	55886-1	http://www.plantsoftheworldonline.org/taxon/urn:lsid:ipni.org:names:55886-1
Acanthaceae	Strobilanthes	pubescens	Strobilanthes pubescens	(Bremek.) J.R.I.Wood	Strobilanthes pubescens (Bremek.) J.R.I.Wood	Kew Bull. 58: 699 (2003)	Indonesia	Sumatera	unknown	unknown	50425778-2	http://www.plantsoftheworldonline.org/taxon/urn:lsid:ipni.org:names:50425778-2
Acanthaceae	Strobilanthes	pusilla	Strobilanthes pusilla	J.R.I.Wood	Strobilanthes pusilla J.R.I.Wood	Kew Bull. 64: 13 (2009)	Indonesia	Sulawesi	unknown	unknown	77098451-1	http://www.plantsoftheworldonline.org/taxon/urn:lsid:ipni.org:names:77098451-1
Acanthaceae	Strobilanthes	renschiae	Strobilanthes renschiae	(Bremek.) J.R.I.Wood & J.R.Benn.	Strobilanthes renschiae (Bremek.) J.R.I.Wood & J.R.Benn.	Kew Bull. 58: 142 (2003)	Indonesia, East Timor	Lesser Sunda Is.	unknown	unknown	20011965-1	http://www.plantsoftheworldonline.org/taxon/urn:lsid:ipni.org:names:20011965-1
Acanthaceae	Strobilanthes	repanda	Strobilanthes repanda	(Blume) J.R.Benn.	Strobilanthes repanda (Blume) J.R.Benn.	Kew Bull. 58: 56 (2003)	Bangladesh, Cambodia, Indonesia, Laos, Myanmar, Thailand, Vietnam	Bangladesh, Cambodia, Jawa, Laos, Myanmar, Thailand, Vietnam	unknown	unknown	20011938-1	http://www.plantsoftheworldonline.org/taxon/urn:lsid:ipni.org:names:20011938-1
Acanthaceae	Strobilanthes	reptans	Strobilanthes reptans	(G.Forst.) Moylan ex Y.F.Deng & J.R.I.Wood	Strobilanthes reptans (G.Forst.) Moylan ex Y.F.Deng & J.R.I.Wood	Fl. China 19: 390 (2011)	Australia, Caroline Is., Gilbert Is., Indonesia, Indonesia, Malaysia, Indonesia, Papua New Guinea, Malaysia, Marianas, Marshall Is., New Caledonia, Papua New Guinea, Papua New Guinea, Solomon Islands, Philippines, Tuvalu, Vanuatu	Bismarck Archipelago, Borneo, Caroline Is., Gilbert Is., Jawa, Malaya, Maluku, Marianas, Marshall Is., New Caledonia, New Guinea, Philippines, Queensland, Solomon Is., Sulawesi, Tuvalu, Vanuatu	Bhutan, India, Laos, Marquesas, Myanmar, Puerto Rico, Reunion, Society Is., Sri Lanka, Taiwan, Thailand, Tubuai Is., United States, Vietnam	East Himalaya, Florida, Hawaii, Laos, Louisiana, Marquesas, Myanmar, Puerto Rico, Reunion, Society Is., Sri Lanka, Taiwan, Thailand, Tubuai Is., Vietnam	77112369-1	http://www.plantsoftheworldonline.org/taxon/urn:lsid:ipni.org:names:77112369-1
Acanthaceae	Strobilanthes	ridleyi	Strobilanthes ridleyi	Merr.	Strobilanthes ridleyi Merr.	Contr. Arnold Arbor. 8: 155 (1934)	Indonesia	Sumatera	unknown	unknown	55918-1	http://www.plantsoftheworldonline.org/taxon/urn:lsid:ipni.org:names:55918-1
Acanthaceae	Strobilanthes	serpens	Strobilanthes serpens	(Nees) J.R.I.Wood & Scotland	Strobilanthes serpens (Nees) J.R.I.Wood & Scotland	Kew Bull. 76: 834 (2021)	Indonesia, Malaysia, Myanmar, Thailand	Jawa, Malaya, Myanmar, Thailand	unknown	unknown	3286289-4	http://www.plantsoftheworldonline.org/taxon/urn:lsid:ipni.org:names:3286289-4
Acanthaceae	Strobilanthes	speciosa	Strobilanthes speciosa	Blume	Strobilanthes speciosa Blume	Bijdr. Fl. Ned. Ind.: 799 (1826)	Cambodia, China, Indonesia, Indonesia, Malaysia, Laos, Malaysia, Thailand	Borneo, Cambodia, China South-Central, Jawa, Laos, Malaya, Sumatera, Thailand	unknown	unknown	55956-1	http://www.plantsoftheworldonline.org/taxon/urn:lsid:ipni.org:names:55956-1
Acanthaceae	Strobilanthes	steenisiana	Strobilanthes steenisiana	J.R.Benn.	Strobilanthes steenisiana J.R.Benn.	Kew Bull. 58: 34 (2003)	Indonesia	Jawa	unknown	unknown	20011935-1	http://www.plantsoftheworldonline.org/taxon/urn:lsid:ipni.org:names:20011935-1
Acanthaceae	Strobilanthes	stenura	Strobilanthes stenura	(Bremek.) J.R.Benn.	Strobilanthes stenura (Bremek.) J.R.Benn.	Kew Bull. 58: 51 (2003)	Indonesia	Jawa	unknown	unknown	20011937-1	http://www.plantsoftheworldonline.org/taxon/urn:lsid:ipni.org:names:20011937-1
Acanthaceae	Strobilanthes	sulawesiana	Strobilanthes sulawesiana	J.R.I.Wood	Strobilanthes sulawesiana J.R.I.Wood	Kew Bull. 64: 9 (2009)	Indonesia	Sulawesi	unknown	unknown	77098448-1	http://www.plantsoftheworldonline.org/taxon/urn:lsid:ipni.org:names:77098448-1
Acanthaceae	Strobilanthes	sumatrana	Strobilanthes sumatrana	Miq.	Strobilanthes sumatrana Miq.	Fl. Ned. Ind. 2: 802 (1858)	Indonesia	Sumatera	unknown	unknown	55969-1	http://www.plantsoftheworldonline.org/taxon/urn:lsid:ipni.org:names:55969-1
Acanthaceae	Strobilanthes	teraoi	Strobilanthes teraoi	J.R.I.Wood & J.R.Benn.	Strobilanthes teraoi J.R.I.Wood & J.R.Benn.	Kew Bull. 58: 151 (2003)	Indonesia, East Timor	Lesser Sunda Is.	unknown	unknown	20011968-1	http://www.plantsoftheworldonline.org/taxon/urn:lsid:ipni.org:names:20011968-1
Acanthaceae	Strobilanthes	timorensis	Strobilanthes timorensis	Nees	Strobilanthes timorensis Nees	A.P.de Candolle, Prodr. 11: 178 (1847)	Indonesia, East Timor	Lesser Sunda Is.	unknown	unknown	55985-1	http://www.plantsoftheworldonline.org/taxon/urn:lsid:ipni.org:names:55985-1
Acanthaceae	Strobilanthes	violascens	Strobilanthes violascens	Ridl.	Strobilanthes violascens Ridl.	J. Fed. Malay States Mus. 10: 106 (1920)	Indonesia, Thailand	Sumatera, Thailand	unknown	unknown	56004-1	http://www.plantsoftheworldonline.org/taxon/urn:lsid:ipni.org:names:56004-1
Acanthaceae	Strobilanthes	warburgii	Strobilanthes warburgii	Terao ex J.R.Benn.	Strobilanthes warburgii Terao ex J.R.Benn.	Kew Bull. 58: 38 (2003)	Indonesia	Jawa	unknown	unknown	20011936-1	http://www.plantsoftheworldonline.org/taxon/urn:lsid:ipni.org:names:20011936-1
Acanthaceae	Strobilanthes	winckelii	Strobilanthes winckelii	(Bremek.) J.R.Benn.	Strobilanthes winckelii (Bremek.) J.R.Benn.	Kew Bull. 58: 31 (2003)	Indonesia	Jawa	unknown	unknown	20011934-1	http://www.plantsoftheworldonline.org/taxon/urn:lsid:ipni.org:names:20011934-1
Acanthaceae	Thunbergia	bancana	Thunbergia bancana	Bremek.	Thunbergia bancana Bremek.	Verh. Kon. Ned. Akad. Wetensch., Afd. Natuurk., Sect. 2, 50(4): 58 (1955)	Indonesia	Sumatera	unknown	unknown	56200-1	http://www.plantsoftheworldonline.org/taxon/urn:lsid:ipni.org:names:56200-1
Acanthaceae	Thunbergia	batjanensis	Thunbergia batjanensis	Bremek.	Thunbergia batjanensis Bremek.	Verh. Kon. Ned. Akad. Wetensch., Afd. Natuurk., Sect. 2, 50(4): 78 (1955)	Indonesia	Maluku	unknown	unknown	56201-1	http://www.plantsoftheworldonline.org/taxon/urn:lsid:ipni.org:names:56201-1
Acanthaceae	Thunbergia	buennemeyeri	Thunbergia buennemeyeri	Bremek.	Thunbergia buennemeyeri Bremek.	Verh. Kon. Ned. Akad. Wetensch., Afd. Natuurk., Sect. 2, 50(4): 70 (1955)	Indonesia	Sulawesi	unknown	unknown	56217-1	http://www.plantsoftheworldonline.org/taxon/urn:lsid:ipni.org:names:56217-1
Acanthaceae	Thunbergia	celebica	Thunbergia celebica	Bremek.	Thunbergia celebica Bremek.	Svensk Bot. Tidskr. 42: 373 (1948)	Indonesia	Sulawesi	unknown	unknown	56221-1	http://www.plantsoftheworldonline.org/taxon/urn:lsid:ipni.org:names:56221-1
Acanthaceae	Thunbergia	cycloneura	Thunbergia cycloneura	Bremek.	Thunbergia cycloneura Bremek.	Verh. Kon. Ned. Akad. Wetensch., Afd. Natuurk., Sect. 2, 50(4): 60 (1955)	Indonesia, Malaysia	Borneo	unknown	unknown	56245-1	http://www.plantsoftheworldonline.org/taxon/urn:lsid:ipni.org:names:56245-1
Acanthaceae	Thunbergia	eymae	Thunbergia eymae	Bremek.	Thunbergia eymae Bremek.	Verh. Kon. Ned. Akad. Wetensch., Afd. Natuurk., Sect. 2, 50(4): 68 (1955)	Indonesia	Sulawesi	unknown	unknown	56262-1	http://www.plantsoftheworldonline.org/taxon/urn:lsid:ipni.org:names:56262-1
Acanthaceae	Thunbergia	hastata	Thunbergia hastata	Decne.	Thunbergia hastata Decne.	Nouv. Ann. Mus. Hist. Nat. 3: 288 (1834)	Indonesia, East Timor	Lesser Sunda Is.	unknown	unknown	56297-1	http://www.plantsoftheworldonline.org/taxon/urn:lsid:ipni.org:names:56297-1
Acanthaceae	Thunbergia	hederifolia	Thunbergia hederifolia	Bremek.	Thunbergia hederifolia Bremek.	Svensk Bot. Tidskr. 42: 374 (1948)	Indonesia	Sulawesi	unknown	unknown	56301-1	http://www.plantsoftheworldonline.org/taxon/urn:lsid:ipni.org:names:56301-1
Acanthaceae	Thunbergia	javanica	Thunbergia javanica	C.F.Gaertn.	Thunbergia javanica C.F.Gaertn.	Suppl. Carp.: 22 (1805)	Indonesia, Indonesia, East Timor	Jawa, Lesser Sunda Is., Sumatera	unknown	unknown	56322-1	http://www.plantsoftheworldonline.org/taxon/urn:lsid:ipni.org:names:56322-1
Acanthaceae	Thunbergia	kangeanensis	Thunbergia kangeanensis	Bremek.	Thunbergia kangeanensis Bremek.	Verh. Kon. Ned. Akad. Wetensch., Afd. Natuurk., Sect. 2, 50(4): 66 (1955)	Indonesia, East Timor	Lesser Sunda Is.	unknown	unknown	56326-1	http://www.plantsoftheworldonline.org/taxon/urn:lsid:ipni.org:names:56326-1
Acanthaceae	Thunbergia	macalensis	Thunbergia macalensis	Bremek.	Thunbergia macalensis Bremek.	Verh. Kon. Ned. Akad. Wetensch., Afd. Natuurk., Sect. 2, 50(4): 68 (1955)	Indonesia	Sulawesi	unknown	unknown	56350-1	http://www.plantsoftheworldonline.org/taxon/urn:lsid:ipni.org:names:56350-1
Acanthaceae	Thunbergia	papuana	Thunbergia papuana	Bremek.	Thunbergia papuana Bremek.	Verh. Kon. Ned. Akad. Wetensch., Afd. Natuurk., Sect. 2, 50(4): 83 (1955)	Indonesia, Papua New Guinea	New Guinea	unknown	unknown	56379-1	http://www.plantsoftheworldonline.org/taxon/urn:lsid:ipni.org:names:56379-1
Acanthaceae	Thunbergia	parviflora	Thunbergia parviflora	Bremek.	Thunbergia parviflora Bremek.	Svensk Bot. Tidskr. 42: 375 (1948)	Indonesia	Sulawesi	unknown	unknown	56381-1	http://www.plantsoftheworldonline.org/taxon/urn:lsid:ipni.org:names:56381-1
Acanthaceae	Thunbergia	pleistodonta	Thunbergia pleistodonta	Bremek.	Thunbergia pleistodonta Bremek.	Verh. Kon. Ned. Akad. Wetensch., Afd. Natuurk., Sect. 2, 50(4): 82 (1955)	Indonesia, East Timor	Lesser Sunda Is.	unknown	unknown	56388-1	http://www.plantsoftheworldonline.org/taxon/urn:lsid:ipni.org:names:56388-1
Acanthaceae	Thunbergia	quadricostata	Thunbergia quadricostata	Bremek.	Thunbergia quadricostata Bremek.	Verh. Kon. Ned. Akad. Wetensch., Afd. Natuurk., Sect. 2, 50(4): 78 (1955)	Indonesia	Maluku	unknown	unknown	56400-1	http://www.plantsoftheworldonline.org/taxon/urn:lsid:ipni.org:names:56400-1
Acanthaceae	Thunbergia	siantanensis	Thunbergia siantanensis	Bremek.	Thunbergia siantanensis Bremek.	Verh. Kon. Ned. Akad. Wetensch., Afd. Natuurk., Sect. 2, 50(4): 54 (1955)	Indonesia, Malaysia	Borneo	unknown	unknown	56422-1	http://www.plantsoftheworldonline.org/taxon/urn:lsid:ipni.org:names:56422-1
Acanthaceae	Thunbergia	stenochlamys	Thunbergia stenochlamys	Bremek.	Thunbergia stenochlamys Bremek.	Verh. Kon. Ned. Akad. Wetensch., Afd. Natuurk., Sect. 2, 50(4): 55 (1955)	Indonesia, Indonesia, Malaysia	Borneo, Sumatera	unknown	unknown	56430-1	http://www.plantsoftheworldonline.org/taxon/urn:lsid:ipni.org:names:56430-1
Acanthaceae	Thunbergia	thespesiifolia	Thunbergia thespesiifolia	Bremek.	Thunbergia thespesiifolia Bremek.	Verh. Kon. Ned. Akad. Wetensch., Afd. Natuurk., Sect. 2, 50(4): 81 (1955)	Indonesia	Sumatera	unknown	unknown	56442-1	http://www.plantsoftheworldonline.org/taxon/urn:lsid:ipni.org:names:56442-1
Acanthaceae	Thunbergia	trichocarpa	Thunbergia trichocarpa	Bremek.	Thunbergia trichocarpa Bremek.	Verh. Kon. Ned. Akad. Wetensch., Afd. Natuurk., Sect. 2, 50(4): 64 (1955)	Indonesia	Jawa	unknown	unknown	56448-1	http://www.plantsoftheworldonline.org/taxon/urn:lsid:ipni.org:names:56448-1
Achariaceae	Eleutherandra	pes-cervi	Eleutherandra pes-cervi	Slooten	Eleutherandra pes-cervi Slooten	Bull. Jard. Bot. Buitenzorg, ser. 3, 7: 329 (1925)	Indonesia, Indonesia, Malaysia	Borneo, Sumatera	unknown	unknown	365332-1	http://www.plantsoftheworldonline.org/taxon/urn:lsid:ipni.org:names:365332-1
Achariaceae	Erythrospermum	candidum	Erythrospermum candidum	(Becc.) Becc.	Erythrospermum candidum (Becc.) Becc.	L.S.Gibbs, Fl. Arfak Mts.: 215 (1917)	Indonesia, Indonesia, Malaysia, Indonesia, Papua New Guinea, Malaysia, Papua New Guinea, Solomon Islands	Borneo, Malaya, Maluku, New Guinea, Solomon Is., Sulawesi	unknown	unknown	365334-1	http://www.plantsoftheworldonline.org/taxon/urn:lsid:ipni.org:names:365334-1
Achariaceae	Hydnocarpus	anomalus	Hydnocarpus anomalus	(Merr.) Sleumer	Hydnocarpus anomalus (Merr.) Sleumer	Bot. Jahrb. Syst. 69: 65 (1938)	Indonesia, Malaysia	Borneo	unknown	unknown	365609-1	http://www.plantsoftheworldonline.org/taxon/urn:lsid:ipni.org:names:365609-1
Achariaceae	Hydnocarpus	beccarianus	Hydnocarpus beccarianus	Sleumer	Hydnocarpus beccarianus Sleumer	Bot. Jahrb. Syst. 69: 50 (1938)	Indonesia, Malaysia	Borneo	unknown	unknown	365611-1	http://www.plantsoftheworldonline.org/taxon/urn:lsid:ipni.org:names:365611-1
Achariaceae	Hydnocarpus	borneensis	Hydnocarpus borneensis	Sleumer	Hydnocarpus borneensis Sleumer	Bot. Jahrb. Syst. 69: 52 (1938)	Indonesia, Malaysia	Borneo	unknown	unknown	365612-1	http://www.plantsoftheworldonline.org/taxon/urn:lsid:ipni.org:names:365612-1
Achariaceae	Hydnocarpus	calophyllus	Hydnocarpus calophyllus	(Ridl.) Sleumer	Hydnocarpus calophyllus (Ridl.) Sleumer	Bot. Jahrb. Syst. 69: 26 (1938)	Indonesia, Malaysia	Borneo	unknown	unknown	365613-1	http://www.plantsoftheworldonline.org/taxon/urn:lsid:ipni.org:names:365613-1
Achariaceae	Hydnocarpus	castaneus	Hydnocarpus castaneus	Hook.f. & Thomson	Hydnocarpus castaneus Hook.f. & Thomson	J.D.Hooker, Fl. Brit. India 1: 197 (1872)	Cambodia, Indonesia, Indonesia, Malaysia, Laos, Malaysia, Myanmar, Thailand, Vietnam	Borneo, Cambodia, Laos, Malaya, Myanmar, Sumatera, Thailand, Vietnam	Caroline Is., New Caledonia, Trinidad-Tobago	Caroline Is., New Caledonia, Trinidad-Tobago	111741-1	http://www.plantsoftheworldonline.org/taxon/urn:lsid:ipni.org:names:111741-1
Achariaceae	Hydnocarpus	crassifolius	Hydnocarpus crassifolius	Sleumer	Hydnocarpus crassifolius Sleumer	Bot. Jahrb. Syst. 69: 61 (1938)	Indonesia, Malaysia	Borneo	unknown	unknown	365617-1	http://www.plantsoftheworldonline.org/taxon/urn:lsid:ipni.org:names:365617-1
Achariaceae	Hydnocarpus	elmeri	Hydnocarpus elmeri	Merr.	Hydnocarpus elmeri Merr.	Bull. Jard. Bot. Buitenzorg, ser. 3, 9: 233 (1928)	Indonesia, Malaysia	Borneo	unknown	unknown	365619-1	http://www.plantsoftheworldonline.org/taxon/urn:lsid:ipni.org:names:365619-1
Achariaceae	Hydnocarpus	glaucescens	Hydnocarpus glaucescens	Blume	Hydnocarpus glaucescens Blume	Rumphia 4: 22 (1849)	Indonesia	Sumatera	unknown	unknown	111745-1	http://www.plantsoftheworldonline.org/taxon/urn:lsid:ipni.org:names:111745-1
Achariaceae	Hydnocarpus	gracilis	Hydnocarpus gracilis	(Slooten) Sleumer	Hydnocarpus gracilis (Slooten) Sleumer	Bot. Jahrb. Syst. 69: 64 (1938)	Indonesia, Indonesia, Malaysia	Borneo, Sumatera	unknown	unknown	365621-1	http://www.plantsoftheworldonline.org/taxon/urn:lsid:ipni.org:names:365621-1
Achariaceae	Hydnocarpus	heterophyllus	Hydnocarpus heterophyllus	Blume	Hydnocarpus heterophyllus Blume	Rumphia 4: 22 (1849)	Indonesia, Indonesia, Malaysia, Philippines	Borneo, Jawa, Philippines, Sulawesi, Sumatera	unknown	unknown	111747-1	http://www.plantsoftheworldonline.org/taxon/urn:lsid:ipni.org:names:111747-1
Achariaceae	Hydnocarpus	ilicifolius	Hydnocarpus ilicifolius	King	Hydnocarpus ilicifolius King	Ann. Roy. Bot. Gard. (Calcutta) 5: 130 (1895)	Cambodia, Indonesia, Laos, Malaysia, Thailand, Vietnam	Cambodia, Laos, Malaya, Sumatera, Thailand, Vietnam	unknown	unknown	111748-1	http://www.plantsoftheworldonline.org/taxon/urn:lsid:ipni.org:names:111748-1
Achariaceae	Hydnocarpus	kunstleri	Hydnocarpus kunstleri	(King) Warb.	Hydnocarpus kunstleri (King) Warb.	H.G.A.Engler &amp; K.A.E.Prantl, Nat. Pflanzenfam. 3(6a): 21 (1893)	Indonesia, Indonesia, Malaysia, Malaysia	Borneo, Malaya, Sumatera	unknown	unknown	111752-1	http://www.plantsoftheworldonline.org/taxon/urn:lsid:ipni.org:names:111752-1
Achariaceae	Hydnocarpus	merrillianus	Hydnocarpus merrillianus	Sleumer	Hydnocarpus merrillianus Sleumer	Bot. Jahrb. Syst. 69: 50 (1938)	Indonesia	Sumatera	unknown	unknown	365628-1	http://www.plantsoftheworldonline.org/taxon/urn:lsid:ipni.org:names:365628-1
Achariaceae	Hydnocarpus	nanus	Hydnocarpus nanus	King	Hydnocarpus nanus King	J. Asiat. Soc. Bengal, Pt. 2, Nat. Hist. 59: 118 (1890)	Indonesia, Malaysia, Thailand	Malaya, Sumatera, Thailand	unknown	unknown	111758-1	http://www.plantsoftheworldonline.org/taxon/urn:lsid:ipni.org:names:111758-1
Achariaceae	Hydnocarpus	pinguis	Hydnocarpus pinguis	Sleumer	Hydnocarpus pinguis Sleumer	Blumea 7: 493 (1954)	Indonesia, Malaysia	Borneo	unknown	unknown	365636-1	http://www.plantsoftheworldonline.org/taxon/urn:lsid:ipni.org:names:365636-1
Achariaceae	Hydnocarpus	polypetalus	Hydnocarpus polypetalus	(Slooten) Sleumer	Hydnocarpus polypetalus (Slooten) Sleumer	Bot. Jahrb. Syst. 69: 62 (1938)	Indonesia, Indonesia, Malaysia	Borneo, Sumatera	unknown	unknown	365638-1	http://www.plantsoftheworldonline.org/taxon/urn:lsid:ipni.org:names:365638-1
Achariaceae	Hydnocarpus	subfalcatus	Hydnocarpus subfalcatus	Merr.	Hydnocarpus subfalcatus Merr.	Philipp. J. Sci., C 4: 297 (1909)	Indonesia, Indonesia, Malaysia, Philippines	Borneo, Philippines, Sumatera	unknown	unknown	365644-1	http://www.plantsoftheworldonline.org/taxon/urn:lsid:ipni.org:names:365644-1
Achariaceae	Hydnocarpus	sumatranus	Hydnocarpus sumatranus	(Miq.) Koord.	Hydnocarpus sumatranus (Miq.) Koord.	A.Koorders-Schumacher, Syst. Verz. 1(199): 2 (1911)	Indonesia, Indonesia, Malaysia, Philippines	Borneo, Jawa, Philippines, Sulawesi, Sumatera	unknown	unknown	365646-1	http://www.plantsoftheworldonline.org/taxon/urn:lsid:ipni.org:names:365646-1
Achariaceae	Hydnocarpus	tenuipetalus	Hydnocarpus tenuipetalus	Sleumer	Hydnocarpus tenuipetalus Sleumer	Blumea 7: 494 (1954)	Indonesia, Malaysia	Borneo	unknown	unknown	365648-1	http://www.plantsoftheworldonline.org/taxon/urn:lsid:ipni.org:names:365648-1
Achariaceae	Hydnocarpus	woodii	Hydnocarpus woodii	Merr.	Hydnocarpus woodii Merr.	Univ. Calif. Publ. Bot. 15: 208 (1929)	Indonesia, Indonesia, Malaysia, Malaysia	Borneo, Malaya, Sumatera	unknown	unknown	365651-1	http://www.plantsoftheworldonline.org/taxon/urn:lsid:ipni.org:names:365651-1
Achariaceae	Hydnocarpus	wrayi	Hydnocarpus wrayi	King	Hydnocarpus wrayi King	J. Asiat. Soc. Bengal, Pt. 2, Nat. Hist. 59: 121 (1890)	Indonesia, Malaysia, Malaysia	Borneo, Malaya	unknown	unknown	111767-1	http://www.plantsoftheworldonline.org/taxon/urn:lsid:ipni.org:names:111767-1
Achariaceae	Hydnocarpus	yatesii	Hydnocarpus yatesii	Merr.	Hydnocarpus yatesii Merr.	Philipp. J. Sci. 29: 402 (1926)	Indonesia	Sumatera	unknown	unknown	365653-1	http://www.plantsoftheworldonline.org/taxon/urn:lsid:ipni.org:names:365653-1
Achariaceae	Pangium	edule	Pangium edule	Reinw.	Pangium edule Reinw.	Syll. Pl. Nov. 2: 12 (1828)	Caroline Is., Indonesia, Indonesia, East Timor, Indonesia, Malaysia, Indonesia, Papua New Guinea, Malaysia, Marianas, Nicobar Is., Papua New Guinea, Papua New Guinea, Solomon Islands, Philippines, Santa Cruz Is., Vanuatu	Bismarck Archipelago, Borneo, Caroline Is., Jawa, Lesser Sunda Is., Malaya, Maluku, Marianas, New Guinea, Nicobar Is., Philippines, Santa Cruz Is., Solomon Is., Sulawesi, Sumatera, Vanuatu	unknown	unknown	111972-1	http://www.plantsoftheworldonline.org/taxon/urn:lsid:ipni.org:names:111972-1
Achariaceae	Ryparosa	acuminata	Ryparosa acuminata	Merr.	Ryparosa acuminata Merr.	Philipp. J. Sci., C 11: 100 (1916)	Indonesia, Malaysia	Borneo	unknown	unknown	365867-1	http://www.plantsoftheworldonline.org/taxon/urn:lsid:ipni.org:names:365867-1
Achariaceae	Ryparosa	anterides	Ryparosa anterides	B.L.Webber	Ryparosa anterides B.L.Webber	Austral. Syst. Bot. 19: 564 (2006)	Indonesia, Malaysia	Borneo	unknown	unknown	77076041-1	http://www.plantsoftheworldonline.org/taxon/urn:lsid:ipni.org:names:77076041-1
Achariaceae	Ryparosa	baccaureoides	Ryparosa baccaureoides	Sleumer	Ryparosa baccaureoides Sleumer	Blumea 7: 495 (1954)	Indonesia, Malaysia	Borneo	unknown	unknown	365869-1	http://www.plantsoftheworldonline.org/taxon/urn:lsid:ipni.org:names:365869-1
Achariaceae	Ryparosa	caesia	Ryparosa caesia	Blume ex Baill.	Ryparosa caesia Blume ex Baill.	Etude Euphorb.: 339 (1858)	Indonesia	Jawa, Sumatera	unknown	unknown	355710-1	http://www.plantsoftheworldonline.org/taxon/urn:lsid:ipni.org:names:355710-1
Achariaceae	Ryparosa	calotricha	Ryparosa calotricha	Mildbr.	Ryparosa calotricha Mildbr.	Notizbl. Bot. Gart. Berlin-Dahlem 10: 339 (1928)	Indonesia, Papua New Guinea	New Guinea	unknown	unknown	365871-1	http://www.plantsoftheworldonline.org/taxon/urn:lsid:ipni.org:names:365871-1
Achariaceae	Ryparosa	glauca	Ryparosa glauca	Ridl.	Ryparosa glauca Ridl.	J. Bot. 74: 225 (1936)	Indonesia, Malaysia	Borneo	unknown	unknown	365873-1	http://www.plantsoftheworldonline.org/taxon/urn:lsid:ipni.org:names:365873-1
Achariaceae	Ryparosa	hirsuta	Ryparosa hirsuta	J.J.Sm.	Ryparosa hirsuta J.J.Sm.	Icon. Bogor. 4: t. 317 (1910)	Indonesia, Malaysia	Borneo	unknown	unknown	365874-1	http://www.plantsoftheworldonline.org/taxon/urn:lsid:ipni.org:names:365874-1
Achariaceae	Ryparosa	hullettii	Ryparosa hullettii	King	Ryparosa hullettii King	J. Asiat. Soc. Bengal, Pt. 2, Nat. Hist. 59: 126 (1890)	Indonesia, Malaysia, Malaysia	Borneo, Malaya	unknown	unknown	355714-1	http://www.plantsoftheworldonline.org/taxon/urn:lsid:ipni.org:names:355714-1
Achariaceae	Ryparosa	javanica	Ryparosa javanica	(Blume) Kurz ex Koord. & Valeton	Ryparosa javanica (Blume) Kurz ex Koord. & Valeton	Meded. Lands Plantentuin 33: 11 (1900)	Andaman Is., Australia, Indonesia, Indonesia, East Timor, Indonesia, Malaysia, Indonesia, Papua New Guinea, Malaysia, Nicobar Is., Thailand, Vietnam	Andaman Is., Borneo, Jawa, Lesser Sunda Is., Malaya, New Guinea, Nicobar Is., Queensland, Sumatera, Thailand, Vietnam	unknown	unknown	147626-3	http://www.plantsoftheworldonline.org/taxon/urn:lsid:ipni.org:names:147626-3
Achariaceae	Ryparosa	kostermansii	Ryparosa kostermansii	Sleumer	Ryparosa kostermansii Sleumer	Blumea 7: 496 (1954)	Indonesia, Malaysia	Borneo	unknown	unknown	365876-1	http://www.plantsoftheworldonline.org/taxon/urn:lsid:ipni.org:names:365876-1
Achariaceae	Ryparosa	kunstleri	Ryparosa kunstleri	King	Ryparosa kunstleri King	J. Asiat. Soc. Bengal, Pt. 2, Nat. Hist. 59: 127 (1890)	Indonesia, Malaysia	Malaya, Sumatera	unknown	unknown	355716-1	http://www.plantsoftheworldonline.org/taxon/urn:lsid:ipni.org:names:355716-1
Achariaceae	Ryparosa	maculata	Ryparosa maculata	B.L.Webber	Ryparosa maculata B.L.Webber	Austral. Syst. Bot. 19: 563 (2006)	Indonesia, Papua New Guinea	New Guinea	unknown	unknown	77076040-1	http://www.plantsoftheworldonline.org/taxon/urn:lsid:ipni.org:names:77076040-1
Achariaceae	Ryparosa	maycockii	Ryparosa maycockii	B.L.Webber	Ryparosa maycockii B.L.Webber	Austral. Syst. Bot. 19: 565 (2006)	Indonesia, Malaysia	Borneo	unknown	unknown	77076045-1	http://www.plantsoftheworldonline.org/taxon/urn:lsid:ipni.org:names:77076045-1
Achariaceae	Ryparosa	micromera	Ryparosa micromera	Slooten	Ryparosa micromera Slooten	Bull. Jard. Bot. Buitenzorg, ser. 3, 7: 325 (1925)	Indonesia	Sumatera	unknown	unknown	365877-1	http://www.plantsoftheworldonline.org/taxon/urn:lsid:ipni.org:names:365877-1
Achariaceae	Ryparosa	milleri	Ryparosa milleri	B.L.Webber	Ryparosa milleri B.L.Webber	Austral. Syst. Bot. 19: 565 (2006)	Indonesia, Papua New Guinea	New Guinea	unknown	unknown	77076042-1	http://www.plantsoftheworldonline.org/taxon/urn:lsid:ipni.org:names:77076042-1
Achariaceae	Ryparosa	minor	Ryparosa minor	Ridl.	Ryparosa minor Ridl.	J. Bot. 74: 225 (1936)	Indonesia, Malaysia	Borneo	unknown	unknown	365878-1	http://www.plantsoftheworldonline.org/taxon/urn:lsid:ipni.org:names:365878-1
Achariaceae	Ryparosa	multinervosa	Ryparosa multinervosa	Slooten	Ryparosa multinervosa Slooten	Bull. Jard. Bot. Buitenzorg, ser. 3, 7: 318 (1925)	Indonesia	Sumatera	unknown	unknown	365879-1	http://www.plantsoftheworldonline.org/taxon/urn:lsid:ipni.org:names:365879-1
Achariaceae	Ryparosa	porcata	Ryparosa porcata	P.F.Stevens	Ryparosa porcata P.F.Stevens	Harvard Pap. Bot. 3: 253 (1998)	Indonesia, Malaysia	Borneo	unknown	unknown	1006512-1	http://www.plantsoftheworldonline.org/taxon/urn:lsid:ipni.org:names:1006512-1
Achariaceae	Ryparosa	wrayi	Ryparosa wrayi	King	Ryparosa wrayi King	J. Asiat. Soc. Bengal, Pt. 2, Nat. Hist. 59: 126 (1890)	Indonesia, Malaysia, Myanmar, Thailand	Malaya, Myanmar, Sumatera, Thailand	unknown	unknown	355720-1	http://www.plantsoftheworldonline.org/taxon/urn:lsid:ipni.org:names:355720-1
Achariaceae	Scaphocalyx	spathacea	Scaphocalyx spathacea	Ridl.	Scaphocalyx spathacea Ridl.	J. Bot. 58: 149 (1920)	Indonesia, Indonesia, Malaysia, Malaysia, Thailand	Borneo, Malaya, Sumatera, Thailand	unknown	unknown	365903-1	http://www.plantsoftheworldonline.org/taxon/urn:lsid:ipni.org:names:365903-1
Achariaceae	Trichadenia	philippinensis	Trichadenia philippinensis	Merr.	Trichadenia philippinensis Merr.	Philipp. J. Sci., C 4: 298 (1909)	Indonesia, Indonesia, Papua New Guinea, Papua New Guinea, Papua New Guinea, Solomon Islands, Philippines	Bismarck Archipelago, Maluku, New Guinea, Philippines, Solomon Is., Sulawesi	unknown	unknown	366023-1	http://www.plantsoftheworldonline.org/taxon/urn:lsid:ipni.org:names:366023-1
Achariaceae	Trichadenia	sasae	Trichadenia sasae	W.N.Takeuchi	Trichadenia sasae W.N.Takeuchi	Sida 20: 1522 (2003)	Indonesia, Papua New Guinea	New Guinea	unknown	unknown	60429557-2	http://www.plantsoftheworldonline.org/taxon/urn:lsid:ipni.org:names:60429557-2
Acoraceae	Acorus	calamus	Acorus calamus	L.	Acorus calamus L.	Sp. Pl.: 324 (1753)	Bangladesh, Bhutan, India, Cambodia, Canada, China, India, India, Pakistan, Indonesia, Indonesia, East Timor, Indonesia, Malaysia, Japan, Kazakhstan, Uzbekistan, Kirgizstan, Laccadive Is., Malaysia, Maldives, Mongolia, Myanmar, Nepal, North Korea, South Korea, Philippines, Quebec, Russia, Sri Lanka, Thailand, United States, Uzbekistan, Vietnam	Alaska, Alberta, Altay, Amur, Assam, Bangladesh, Borneo, British Columbia, Buryatiya, Cambodia, China North-Central, China South-Central, China Southeast, Chita, Connecticut, East Himalaya, Hainan, Idaho, India, Inner Mongolia, Iowa, Irkutsk, Japan, Jawa, Kamchatka, Kansas, Kazakhstan, Khabarovsk, Kirgizstan, Korea, Krasnoyarsk, Kuril Is., Laccadive Is., Lesser Sunda Is., Maine, Malaya, Maldives,…	Albania, Andaman Is., Armenia, Azerbaijan, Georgia, Austria, Belarus, Belgium, Bosnia and Herzegovina, Croatia, Macedonia, Montenegro, Serbia, Slovenia, Bulgaria, Czech Republic, Slovakia, Denmark, Estonia, Latvia, Lithuania, Russia, Foroyar, Finland, France, Germany, Hungary, Iceland, Indonesia, Papua New Guinea, Ireland, Italy, Moldova, Ukraine, Netherlands, Norway, Pakistan, Poland, Romania, R…	Alabama, Albania, Andaman Is., Arkansas, Austria, Baltic States, Belarus, Belgium, Bulgaria, California, Cape Provinces, Central European Rus, Colorado, Czechoslovakia, Delaware, Denmark, East European Russia, Finland, France, Free State, Foroyar, Georgia, Germany, Great Britain, Hungary, Iceland, Ireland, Italy, Kentucky, Krym, Louisiana, Maryland, Mississippi, Missouri, Netherlands, New Guinea,…	84009-1	http://www.plantsoftheworldonline.org/taxon/urn:lsid:ipni.org:names:84009-1
Actinidiaceae	Actinidia	callosa	Actinidia callosa	Lindl.	Actinidia callosa Lindl.	Intr. Nat. Syst. Bot., ed. 2: 439 (1836)	Bhutan, India, China, India, India, Pakistan, Indonesia, Malaysia, Myanmar, Nepal, Taiwan, Vietnam	Assam, China North-Central, China South-Central, China Southeast, East Himalaya, India, Malaya, Myanmar, Nepal, Sumatera, Taiwan, Tibet, Vietnam, West Himalaya	unknown	unknown	828394-1	http://www.plantsoftheworldonline.org/taxon/urn:lsid:ipni.org:names:828394-1
Actinidiaceae	Actinidia	latifolia	Actinidia latifolia	(Gardner & Champ.) Merr.	Actinidia latifolia (Gardner & Champ.) Merr.	J. Straits Branch Roy. Asiat. Soc. 86: 330 (1922)	Cambodia, China, Indonesia, Indonesia, Malaysia, Laos, Malaysia, Taiwan, Thailand, Vietnam	Borneo, Cambodia, China South-Central, China Southeast, Hainan, Laos, Malaya, Sumatera, Taiwan, Thailand, Vietnam	unknown	unknown	316474-1	http://www.plantsoftheworldonline.org/taxon/urn:lsid:ipni.org:names:316474-1
Actinidiaceae	Saurauia	actinidiifolia	Saurauia actinidiifolia	Stapf	Saurauia actinidiifolia Stapf	Trans. Linn. Soc. London, Bot. 4: 135 (1894)	Indonesia, Malaysia	Borneo	unknown	unknown	829282-1	http://www.plantsoftheworldonline.org/taxon/urn:lsid:ipni.org:names:829282-1
Actinidiaceae	Saurauia	aculeata	Saurauia aculeata	Lauterb.	Saurauia aculeata Lauterb.	Nova Guinea 8: 835 (1912)	Indonesia, Papua New Guinea	New Guinea	unknown	unknown	317223-1	http://www.plantsoftheworldonline.org/taxon/urn:lsid:ipni.org:names:317223-1
Actinidiaceae	Saurauia	acuminata	Saurauia acuminata	Merr.	Saurauia acuminata Merr.	Philipp. J. Sci., C 13: 85 (1918)	Indonesia, Malaysia	Borneo	unknown	unknown	317224-1	http://www.plantsoftheworldonline.org/taxon/urn:lsid:ipni.org:names:317224-1
Actinidiaceae	Saurauia	aesculifolia	Saurauia aesculifolia	de Vriese	Saurauia aesculifolia de Vriese	Pl. Ind. Bat. Orient.: 42 (1856)	Indonesia	Jawa	unknown	unknown	829284-1	http://www.plantsoftheworldonline.org/taxon/urn:lsid:ipni.org:names:829284-1
Actinidiaceae	Saurauia	agamae	Saurauia agamae	Merr.	Saurauia agamae Merr.	Philipp. J. Sci., C 21: 529 (1922)	Indonesia, Malaysia	Borneo	unknown	unknown	317169-1	http://www.plantsoftheworldonline.org/taxon/urn:lsid:ipni.org:names:317169-1
Actinidiaceae	Saurauia	albiflora	Saurauia albiflora	A.C.Sm.	Saurauia albiflora A.C.Sm.	J. Arnold Arbor. 22: 506 (1941)	Indonesia, Papua New Guinea	New Guinea	unknown	unknown	56912-1	http://www.plantsoftheworldonline.org/taxon/urn:lsid:ipni.org:names:56912-1
Actinidiaceae	Saurauia	alkmaarensis	Saurauia alkmaarensis	Lauterb.	Saurauia alkmaarensis Lauterb.	Nova Guinea 8: 306 (1910)	Indonesia, Papua New Guinea	New Guinea	unknown	unknown	317225-1	http://www.plantsoftheworldonline.org/taxon/urn:lsid:ipni.org:names:317225-1
Actinidiaceae	Saurauia	alpicola	Saurauia alpicola	A.C.Sm.	Saurauia alpicola A.C.Sm.	J. Arnold Arbor. 22: 516 (1941)	Indonesia, Papua New Guinea	New Guinea	unknown	unknown	56913-1	http://www.plantsoftheworldonline.org/taxon/urn:lsid:ipni.org:names:56913-1
Actinidiaceae	Saurauia	altissima	Saurauia altissima	Zipp. ex Miq.	Saurauia altissima Zipp. ex Miq.	Ann. Mus. Bot. Lugduno-Batavi 4: 108 (1869)	Indonesia, Papua New Guinea	New Guinea	unknown	unknown	829285-1	http://www.plantsoftheworldonline.org/taxon/urn:lsid:ipni.org:names:829285-1
Actinidiaceae	Saurauia	altiterra	Saurauia altiterra	P.Royen	Saurauia altiterra P.Royen	Alpine Fl. New Guinea 3: 1392 (1982)	Indonesia, Papua New Guinea	New Guinea	unknown	unknown	900894-1	http://www.plantsoftheworldonline.org/taxon/urn:lsid:ipni.org:names:900894-1
Actinidiaceae	Saurauia	amdjahii	Saurauia amdjahii	K.M.Wong	Saurauia amdjahii K.M.Wong	Gen. Saurauia Borneo: 58 (2017)	Indonesia, Malaysia	Borneo	unknown	unknown	77174860-1	http://www.plantsoftheworldonline.org/taxon/urn:lsid:ipni.org:names:77174860-1
Actinidiaceae	Saurauia	amoena	Saurauia amoena	Stapf	Saurauia amoena Stapf	Trans. Linn. Soc. London, Bot. 4: 134 (1894)	Indonesia, Malaysia	Borneo	unknown	unknown	829286-1	http://www.plantsoftheworldonline.org/taxon/urn:lsid:ipni.org:names:829286-1
Actinidiaceae	Saurauia	amplifolia	Saurauia amplifolia	Diels	Saurauia amplifolia Diels	Bot. Jahrb. Syst. 57: 452 (1922)	Indonesia, Papua New Guinea	New Guinea	unknown	unknown	317170-1	http://www.plantsoftheworldonline.org/taxon/urn:lsid:ipni.org:names:317170-1
Actinidiaceae	Saurauia	angica	Saurauia angica	Kaneh. & Hatus.	Saurauia angica Kaneh. & Hatus.	Bot. Mag. (Tokyo) 57: 63 (1943)	Indonesia, Papua New Guinea	New Guinea	unknown	unknown	56915-1	http://www.plantsoftheworldonline.org/taxon/urn:lsid:ipni.org:names:56915-1
Actinidiaceae	Saurauia	angustipetala	Saurauia angustipetala	K.M.Wong	Saurauia angustipetala K.M.Wong	Gen. Saurauia Borneo: 64 (2017)	Indonesia, Malaysia	Borneo	unknown	unknown	77174861-1	http://www.plantsoftheworldonline.org/taxon/urn:lsid:ipni.org:names:77174861-1
Actinidiaceae	Saurauia	arcana	Saurauia arcana	A.C.Sm.	Saurauia arcana A.C.Sm.	J. Arnold Arbor. 22: 518 (1941)	Indonesia, Papua New Guinea	New Guinea	unknown	unknown	56917-1	http://www.plantsoftheworldonline.org/taxon/urn:lsid:ipni.org:names:56917-1
Actinidiaceae	Saurauia	archboldiana	Saurauia archboldiana	A.C.Sm.	Saurauia archboldiana A.C.Sm.	J. Arnold Arbor. 22: 514 (1941)	Indonesia, Papua New Guinea	New Guinea	unknown	unknown	56918-1	http://www.plantsoftheworldonline.org/taxon/urn:lsid:ipni.org:names:56918-1
Actinidiaceae	Saurauia	ashtonii	Saurauia ashtonii	K.M.Wong	Saurauia ashtonii K.M.Wong	Gen. Saurauia Borneo: 65 (2017)	Indonesia, Malaysia	Borneo	unknown	unknown	77174863-1	http://www.plantsoftheworldonline.org/taxon/urn:lsid:ipni.org:names:77174863-1
Actinidiaceae	Saurauia	asperifolia	Saurauia asperifolia	Stapf ex Baker f.	Saurauia asperifolia Stapf ex Baker f.	J. Bot. 56: 166 (1918)	Indonesia	Sumatera	unknown	unknown	317229-1	http://www.plantsoftheworldonline.org/taxon/urn:lsid:ipni.org:names:317229-1
Actinidiaceae	Saurauia	aurea	Saurauia aurea	Kamariah ex K.M.Wong	Saurauia aurea Kamariah ex K.M.Wong	Gen. Saurauia Borneo: 68 (2017)	Indonesia, Malaysia	Borneo	unknown	unknown	77174864-1	http://www.plantsoftheworldonline.org/taxon/urn:lsid:ipni.org:names:77174864-1
Actinidiaceae	Saurauia	auricoma	Saurauia auricoma	Ridl.	Saurauia auricoma Ridl.	J. Fed. Malay States Mus. 8(4): 18 (1917)	Indonesia	Sumatera	unknown	unknown	317230-1	http://www.plantsoftheworldonline.org/taxon/urn:lsid:ipni.org:names:317230-1
Actinidiaceae	Saurauia	bakaraya	Saurauia bakaraya	Kamariah ex K.M.Wong	Saurauia bakaraya Kamariah ex K.M.Wong	Gen. Saurauia Borneo: 70 (2017)	Indonesia, Malaysia	Borneo	unknown	unknown	77174865-1	http://www.plantsoftheworldonline.org/taxon/urn:lsid:ipni.org:names:77174865-1
Actinidiaceae	Saurauia	barbata	Saurauia barbata	Kamariah ex K.M.Wong	Saurauia barbata Kamariah ex K.M.Wong	Gen. Saurauia Borneo: 72 (2017)	Indonesia, Malaysia	Borneo	unknown	unknown	77174866-1	http://www.plantsoftheworldonline.org/taxon/urn:lsid:ipni.org:names:77174866-1
Actinidiaceae	Saurauia	belensis	Saurauia belensis	A.C.Sm.	Saurauia belensis A.C.Sm.	J. Arnold Arbor. 22: 505 (1941)	Indonesia, Papua New Guinea	New Guinea	unknown	unknown	56922-1	http://www.plantsoftheworldonline.org/taxon/urn:lsid:ipni.org:names:56922-1
Actinidiaceae	Saurauia	beluranensis	Saurauia beluranensis	K.M.Wong	Saurauia beluranensis K.M.Wong	Gen. Saurauia Borneo: 75 (2017)	Indonesia, Malaysia	Borneo	unknown	unknown	77174867-1	http://www.plantsoftheworldonline.org/taxon/urn:lsid:ipni.org:names:77174867-1
Actinidiaceae	Saurauia	bentuangensis	Saurauia bentuangensis	K.M.Wong	Saurauia bentuangensis K.M.Wong	Gen. Saurauia Borneo: 78 (2017)	Indonesia, Malaysia	Borneo	unknown	unknown	77174868-1	http://www.plantsoftheworldonline.org/taxon/urn:lsid:ipni.org:names:77174868-1
Actinidiaceae	Saurauia	bibracteata	Saurauia bibracteata	Lauterb.	Saurauia bibracteata Lauterb.	K.M.Schumann &amp; C.A.G.Lauterbach, Fl. Schutzgeb. Sudsee, Nachtr.: 318 (1905)	Indonesia, Papua New Guinea	New Guinea	unknown	unknown	829295-1	http://www.plantsoftheworldonline.org/taxon/urn:lsid:ipni.org:names:829295-1
Actinidiaceae	Saurauia	bifida	Saurauia bifida	Warb.	Saurauia bifida Warb.	Bot. Jahrb. Syst. 13: 380 (1891)	Indonesia, Papua New Guinea	New Guinea	unknown	unknown	829296-1	http://www.plantsoftheworldonline.org/taxon/urn:lsid:ipni.org:names:829296-1
Actinidiaceae	Saurauia	blumiana	Saurauia blumiana	Benn.	Saurauia blumiana Benn.	Pl. Jav. Rar.: 174 (1840)	Indonesia, Indonesia, East Timor	Jawa, Lesser Sunda Is.	unknown	unknown	829300-1	http://www.plantsoftheworldonline.org/taxon/urn:lsid:ipni.org:names:829300-1
Actinidiaceae	Saurauia	bogoriensis	Saurauia bogoriensis	Hoogland	Saurauia bogoriensis Hoogland	Gard. Bull. Singapore 31: 71 (1978)	Indonesia	Jawa	unknown	unknown	56924-1	http://www.plantsoftheworldonline.org/taxon/urn:lsid:ipni.org:names:56924-1
Actinidiaceae	Saurauia	borneensis	Saurauia borneensis	Merr.	Saurauia borneensis Merr.	Philipp. J. Sci., C 13: 86 (1918)	Indonesia, Malaysia	Borneo	unknown	unknown	317235-1	http://www.plantsoftheworldonline.org/taxon/urn:lsid:ipni.org:names:317235-1
Actinidiaceae	Saurauia	bosuangii	Saurauia bosuangii	Kamariah ex K.M.Wong	Saurauia bosuangii Kamariah ex K.M.Wong	Gen. Saurauia Borneo: 82 (2017)	Indonesia, Malaysia	Borneo	unknown	unknown	77174869-1	http://www.plantsoftheworldonline.org/taxon/urn:lsid:ipni.org:names:77174869-1
Actinidiaceae	Saurauia	bracteolata	Saurauia bracteolata	DC.	Saurauia bracteolata DC.	Mem. Soc. Phys. Geneve 1: 422 (1822)	Indonesia	Jawa	unknown	unknown	829302-1	http://www.plantsoftheworldonline.org/taxon/urn:lsid:ipni.org:names:829302-1
Actinidiaceae	Saurauia	bracteosa	Saurauia bracteosa	DC.	Saurauia bracteosa DC.	Mem. Soc. Phys. Geneve 1: 423 (1822)	Andaman Is., Indonesia, Indonesia, East Timor, Nicobar Is.	Andaman Is., Jawa, Lesser Sunda Is., Nicobar Is.	unknown	unknown	829303-1	http://www.plantsoftheworldonline.org/taxon/urn:lsid:ipni.org:names:829303-1
Actinidiaceae	Saurauia	brassii	Saurauia brassii	Diels	Saurauia brassii Diels	J. Arnold Arbor. 10: 81 (1929)	Indonesia, Papua New Guinea	New Guinea	unknown	unknown	56925-1	http://www.plantsoftheworldonline.org/taxon/urn:lsid:ipni.org:names:56925-1
Actinidiaceae	Saurauia	brevicymula	Saurauia brevicymula	K.M.Wong	Saurauia brevicymula K.M.Wong	Gen. Saurauia Borneo: 88 (2017)	Indonesia, Malaysia	Borneo	unknown	unknown	77174870-1	http://www.plantsoftheworldonline.org/taxon/urn:lsid:ipni.org:names:77174870-1
Actinidiaceae	Saurauia	brevirostris	Saurauia brevirostris	Zipp. ex Miq.	Saurauia brevirostris Zipp. ex Miq.	Ann. Mus. Bot. Lugduno-Batavi 4: 106 (1869)	Indonesia, Papua New Guinea	New Guinea	unknown	unknown	829304-1	http://www.plantsoftheworldonline.org/taxon/urn:lsid:ipni.org:names:829304-1
Actinidiaceae	Saurauia	bruneiensis	Saurauia bruneiensis	Kamariah	Saurauia bruneiensis Kamariah	Sandakania 22: 44 (2016)	Indonesia, Malaysia	Borneo	unknown	unknown	77161599-1	http://www.plantsoftheworldonline.org/taxon/urn:lsid:ipni.org:names:77161599-1
Actinidiaceae	Saurauia	calcicola	Saurauia calcicola	K.M.Wong	Saurauia calcicola K.M.Wong	Gen. Saurauia Borneo: 97 (2017)	Indonesia, Malaysia	Borneo	unknown	unknown	77174871-1	http://www.plantsoftheworldonline.org/taxon/urn:lsid:ipni.org:names:77174871-1
Actinidiaceae	Saurauia	callithrix	Saurauia callithrix	Miq.	Saurauia callithrix Miq.	Ann. Mus. Bot. Lugduno-Batavi 4: 111 (1869)	Indonesia	Sulawesi	unknown	unknown	829306-1	http://www.plantsoftheworldonline.org/taxon/urn:lsid:ipni.org:names:829306-1
Actinidiaceae	Saurauia	calyptrata	Saurauia calyptrata	Lauterb.	Saurauia calyptrata Lauterb.	Nova Guinea 8: 838 (1912)	Indonesia, Papua New Guinea	New Guinea	unknown	unknown	317238-1	http://www.plantsoftheworldonline.org/taxon/urn:lsid:ipni.org:names:317238-1
Actinidiaceae	Saurauia	capitellata	Saurauia capitellata	Kamariah ex K.M.Wong	Saurauia capitellata Kamariah ex K.M.Wong	Gen. Saurauia Borneo: 99 (2017)	Indonesia, Malaysia	Borneo	unknown	unknown	77174872-1	http://www.plantsoftheworldonline.org/taxon/urn:lsid:ipni.org:names:77174872-1
Actinidiaceae	Saurauia	capitulata	Saurauia capitulata	A.C.Sm.	Saurauia capitulata A.C.Sm.	J. Arnold Arbor. 22: 521 (1941)	Indonesia, Papua New Guinea	New Guinea	unknown	unknown	56929-1	http://www.plantsoftheworldonline.org/taxon/urn:lsid:ipni.org:names:56929-1
Actinidiaceae	Saurauia	castanifolia	Saurauia castanifolia	Ridl.	Saurauia castanifolia Ridl.	J. Fed. Malay States Mus. 8(4): 20 (1917)	Indonesia	Sumatera	unknown	unknown	317239-1	http://www.plantsoftheworldonline.org/taxon/urn:lsid:ipni.org:names:317239-1
Actinidiaceae	Saurauia	cauliflora	Saurauia cauliflora	DC.	Saurauia cauliflora DC.	Mem. Soc. Phys. Geneve 1: 425 (1822)	Indonesia, Malaysia, Thailand	Jawa, Malaya, Thailand	unknown	unknown	829308-1	http://www.plantsoftheworldonline.org/taxon/urn:lsid:ipni.org:names:829308-1
Actinidiaceae	Saurauia	ceramica	Saurauia ceramica	Miq.	Saurauia ceramica Miq.	Ann. Mus. Bot. Lugduno-Batavi 4: 111 (1869)	Indonesia	Maluku	unknown	unknown	829309-1	http://www.plantsoftheworldonline.org/taxon/urn:lsid:ipni.org:names:829309-1
Actinidiaceae	Saurauia	chaiana	Saurauia chaiana	K.M.Wong	Saurauia chaiana K.M.Wong	Gen. Saurauia Borneo: 103 (2017)	Indonesia, Malaysia	Borneo	unknown	unknown	77174873-1	http://www.plantsoftheworldonline.org/taxon/urn:lsid:ipni.org:names:77174873-1
Actinidiaceae	Saurauia	chewlunii	Saurauia chewlunii	K.M.Wong	Saurauia chewlunii K.M.Wong	Gen. Saurauia Borneo: 104 (2017)	Indonesia, Malaysia	Borneo	unknown	unknown	77174874-1	http://www.plantsoftheworldonline.org/taxon/urn:lsid:ipni.org:names:77174874-1
Actinidiaceae	Saurauia	collina	Saurauia collina	A.C.Sm.	Saurauia collina A.C.Sm.	J. Arnold Arbor. 22: 513 (1941)	Indonesia, Papua New Guinea	New Guinea	unknown	unknown	56934-1	http://www.plantsoftheworldonline.org/taxon/urn:lsid:ipni.org:names:56934-1
Actinidiaceae	Saurauia	conferta	Saurauia conferta	Warb.	Saurauia conferta Warb.	Bot. Jahrb. Syst. 13: 379 (1891)	Indonesia, Papua New Guinea, Papua New Guinea, Solomon Islands	New Guinea, Solomon Is.	unknown	unknown	829312-1	http://www.plantsoftheworldonline.org/taxon/urn:lsid:ipni.org:names:829312-1
Actinidiaceae	Saurauia	congestiflora	Saurauia congestiflora	A.C.Sm.	Saurauia congestiflora A.C.Sm.	J. Arnold Arbor. 22: 519 (1941)	Indonesia, Papua New Guinea	New Guinea	unknown	unknown	56936-1	http://www.plantsoftheworldonline.org/taxon/urn:lsid:ipni.org:names:56936-1
Actinidiaceae	Saurauia	conniechaniae	Saurauia conniechaniae	K.M.Wong	Saurauia conniechaniae K.M.Wong	Gen. Saurauia Borneo: 109 (2017)	Indonesia, Malaysia	Borneo	unknown	unknown	77174875-1	http://www.plantsoftheworldonline.org/taxon/urn:lsid:ipni.org:names:77174875-1
Actinidiaceae	Saurauia	corneri	Saurauia corneri	Kamariah ex K.M.Wong	Saurauia corneri Kamariah ex K.M.Wong	Gen. Saurauia Borneo: 111 (2017)	Indonesia, Malaysia	Borneo	unknown	unknown	77175031-1	http://www.plantsoftheworldonline.org/taxon/urn:lsid:ipni.org:names:77175031-1
Actinidiaceae	Saurauia	costata	Saurauia costata	Reinw. ex de Vriese	Saurauia costata Reinw. ex de Vriese	Pl. Ind. Bat. Orient.: 56 (1856)	Indonesia	Sulawesi	unknown	unknown	829314-1	http://www.plantsoftheworldonline.org/taxon/urn:lsid:ipni.org:names:829314-1
Actinidiaceae	Saurauia	crenulata	Saurauia crenulata	DC.	Saurauia crenulata DC.	Mem. Soc. Phys. Geneve 1: 424 (1822)	Indonesia	Jawa	unknown	unknown	829316-1	http://www.plantsoftheworldonline.org/taxon/urn:lsid:ipni.org:names:829316-1
Actinidiaceae	Saurauia	crockerensis	Saurauia crockerensis	K.M.Wong	Saurauia crockerensis K.M.Wong	Gen. Saurauia Borneo: 113 (2017)	Indonesia, Malaysia	Borneo	unknown	unknown	77175037-1	http://www.plantsoftheworldonline.org/taxon/urn:lsid:ipni.org:names:77175037-1
Actinidiaceae	Saurauia	cuspidella	Saurauia cuspidella	Miq.	Saurauia cuspidella Miq.	Ann. Mus. Bot. Lugduno-Batavi 4: 108 (1869)	Indonesia	Sumatera	unknown	unknown	829319-1	http://www.plantsoftheworldonline.org/taxon/urn:lsid:ipni.org:names:829319-1
Actinidiaceae	Saurauia	darikalteng	Saurauia darikalteng	K.M.Wong	Saurauia darikalteng K.M.Wong	Gen. Saurauia Borneo: 115 (2017)	Indonesia, Malaysia	Borneo	unknown	unknown	77175038-1	http://www.plantsoftheworldonline.org/taxon/urn:lsid:ipni.org:names:77175038-1
Actinidiaceae	Saurauia	dasyantha	Saurauia dasyantha	de Vriese	Saurauia dasyantha de Vriese	Pl. Ind. Bat. Orient.: 49 (1856)	Indonesia	Sumatera	unknown	unknown	829320-1	http://www.plantsoftheworldonline.org/taxon/urn:lsid:ipni.org:names:829320-1
Actinidiaceae	Saurauia	decurrens	Saurauia decurrens	Lauterb.	Saurauia decurrens Lauterb.	Nova Guinea 8: 836 (1912)	Indonesia, Papua New Guinea	New Guinea	unknown	unknown	317244-1	http://www.plantsoftheworldonline.org/taxon/urn:lsid:ipni.org:names:317244-1
Actinidiaceae	Saurauia	dempoensis	Saurauia dempoensis	Baker f.	Saurauia dempoensis Baker f.	J. Bot. 56: 166 (1918)	Indonesia	Sumatera	unknown	unknown	317245-1	http://www.plantsoftheworldonline.org/taxon/urn:lsid:ipni.org:names:317245-1
Actinidiaceae	Saurauia	dewildeorum	Saurauia dewildeorum	K.M.Wong	Saurauia dewildeorum K.M.Wong	Gen. Saurauia Borneo: 117 (2017)	Indonesia, Malaysia	Borneo	unknown	unknown	77175039-1	http://www.plantsoftheworldonline.org/taxon/urn:lsid:ipni.org:names:77175039-1
Actinidiaceae	Saurauia	dicalyx	Saurauia dicalyx	Miq.	Saurauia dicalyx Miq.	Ann. Mus. Bot. Lugduno-Batavi 4: 112 (1869)	Indonesia	Maluku	unknown	unknown	829321-1	http://www.plantsoftheworldonline.org/taxon/urn:lsid:ipni.org:names:829321-1
Actinidiaceae	Saurauia	dielsiana	Saurauia dielsiana	A.C.Sm.	Saurauia dielsiana A.C.Sm.	J. Arnold Arbor. 22: 510 (1941)	Indonesia, Papua New Guinea	New Guinea	unknown	unknown	56942-1	http://www.plantsoftheworldonline.org/taxon/urn:lsid:ipni.org:names:56942-1
Actinidiaceae	Saurauia	distasosa	Saurauia distasosa	Korth.	Saurauia distasosa Korth.	Verh. Nat. Gesch. Ned. Bezitt., Bot.: 131 (1842)	Indonesia	Jawa	unknown	unknown	829322-1	http://www.plantsoftheworldonline.org/taxon/urn:lsid:ipni.org:names:829322-1
Actinidiaceae	Saurauia	diwolii	Saurauia diwolii	K.M.Wong	Saurauia diwolii K.M.Wong	Gen. Saurauia Borneo: 118 (2017)	Indonesia, Malaysia	Borneo	unknown	unknown	77175040-1	http://www.plantsoftheworldonline.org/taxon/urn:lsid:ipni.org:names:77175040-1
Actinidiaceae	Saurauia	dufaurii	Saurauia dufaurii	(F.Muell.) Diels	Saurauia dufaurii (F.Muell.) Diels	Bot. Jahrb. Syst. 57: 447 (1922)	Indonesia, Papua New Guinea	New Guinea	unknown	unknown	317180-1	http://www.plantsoftheworldonline.org/taxon/urn:lsid:ipni.org:names:317180-1
Actinidiaceae	Saurauia	eburnea	Saurauia eburnea	A.C.Sm.	Saurauia eburnea A.C.Sm.	J. Arnold Arbor. 22: 520 (1941)	Indonesia, Papua New Guinea	New Guinea	unknown	unknown	56945-1	http://www.plantsoftheworldonline.org/taxon/urn:lsid:ipni.org:names:56945-1
Actinidiaceae	Saurauia	emarginata	Saurauia emarginata	C.T.White & W.D.Francis	Saurauia emarginata C.T.White & W.D.Francis	Proc. Roy. Soc. Queensland 39: 65 (1927 publ. 1928)	Indonesia, Papua New Guinea	New Guinea	unknown	unknown	56947-1	http://www.plantsoftheworldonline.org/taxon/urn:lsid:ipni.org:names:56947-1
Actinidiaceae	Saurauia	euryolepis	Saurauia euryolepis	de Vriese	Saurauia euryolepis de Vriese	Pl. Ind. Bat. Orient.: 48 (1856)	Indonesia	Sulawesi	unknown	unknown	829323-1	http://www.plantsoftheworldonline.org/taxon/urn:lsid:ipni.org:names:829323-1
Actinidiaceae	Saurauia	excavata	Saurauia excavata	Korth.	Saurauia excavata Korth.	Verh. Nat. Gesch. Ned. Bezitt., Bot.: 130 (1842)	Indonesia, Malaysia	Borneo	unknown	unknown	829325-1	http://www.plantsoftheworldonline.org/taxon/urn:lsid:ipni.org:names:829325-1
Actinidiaceae	Saurauia	excurrens	Saurauia excurrens	A.C.Sm.	Saurauia excurrens A.C.Sm.	J. Arnold Arbor. 22: 503 (1941)	Indonesia, Papua New Guinea	New Guinea	unknown	unknown	56950-1	http://www.plantsoftheworldonline.org/taxon/urn:lsid:ipni.org:names:56950-1
Actinidiaceae	Saurauia	eximia	Saurauia eximia	Ridl.	Saurauia eximia Ridl.	Trans. Linn. Soc. London, Bot. 9: 14 (1916)	Indonesia, Papua New Guinea	New Guinea	unknown	unknown	317251-1	http://www.plantsoftheworldonline.org/taxon/urn:lsid:ipni.org:names:317251-1
Actinidiaceae	Saurauia	ferox	Saurauia ferox	Korth.	Saurauia ferox Korth.	Verh. Nat. Gesch. Ned. Bezitt., Bot.: t. 19 (1841)	Indonesia, Malaysia	Borneo	unknown	unknown	829328-1	http://www.plantsoftheworldonline.org/taxon/urn:lsid:ipni.org:names:829328-1
Actinidiaceae	Saurauia	fimbriata	Saurauia fimbriata	A.C.Sm.	Saurauia fimbriata A.C.Sm.	J. Arnold Arbor. 22: 508 (1941)	Indonesia, Papua New Guinea	New Guinea	unknown	unknown	56951-1	http://www.plantsoftheworldonline.org/taxon/urn:lsid:ipni.org:names:56951-1
Actinidiaceae	Saurauia	forbesii	Saurauia forbesii	Baker f.	Saurauia forbesii Baker f.	J. Bot. 56: 164 (1918)	Indonesia	Sumatera	unknown	unknown	317253-1	http://www.plantsoftheworldonline.org/taxon/urn:lsid:ipni.org:names:317253-1
Actinidiaceae	Saurauia	fraseri	Saurauia fraseri	Ridl.	Saurauia fraseri Ridl.	Bull. Misc. Inform. Kew 1929: 262 (1929)	Indonesia, Malaysia	Borneo	unknown	unknown	56956-1	http://www.plantsoftheworldonline.org/taxon/urn:lsid:ipni.org:names:56956-1
Actinidiaceae	Saurauia	geensinkii	Saurauia geensinkii	K.M.Wong	Saurauia geensinkii K.M.Wong	Gen. Saurauia Borneo: 129 (2017)	Indonesia, Malaysia	Borneo	unknown	unknown	77175041-1	http://www.plantsoftheworldonline.org/taxon/urn:lsid:ipni.org:names:77175041-1
Actinidiaceae	Saurauia	gigantea	Saurauia gigantea	DC.	Saurauia gigantea DC.	Mem. Soc. Phys. Geneve 1: 424 (1822)	Indonesia	Jawa	unknown	unknown	829333-1	http://www.plantsoftheworldonline.org/taxon/urn:lsid:ipni.org:names:829333-1
Actinidiaceae	Saurauia	giluwensis	Saurauia giluwensis	P.Royen	Saurauia giluwensis P.Royen	Alpine Fl. New Guinea 3: 1385 (1982)	Indonesia, Papua New Guinea	New Guinea	unknown	unknown	900896-1	http://www.plantsoftheworldonline.org/taxon/urn:lsid:ipni.org:names:900896-1
Actinidiaceae	Saurauia	gjellerupii	Saurauia gjellerupii	Lauterb.	Saurauia gjellerupii Lauterb.	Nova Guinea 8: 838 (1912)	Indonesia, Papua New Guinea	New Guinea	unknown	unknown	317254-1	http://www.plantsoftheworldonline.org/taxon/urn:lsid:ipni.org:names:317254-1
Actinidiaceae	Saurauia	glabra	Saurauia glabra	Merr.	Saurauia glabra Merr.	J. Straits Branch Roy. Asiat. Soc. 79: 31 (1918)	Indonesia, Malaysia	Borneo	unknown	unknown	317255-1	http://www.plantsoftheworldonline.org/taxon/urn:lsid:ipni.org:names:317255-1
Actinidiaceae	Saurauia	gorokae	Saurauia gorokae	Gilli	Saurauia gorokae Gilli	Ann. Naturhist. Mus. Wien 83: 465 (1979 publ. 1980)	Indonesia, Papua New Guinea	New Guinea	unknown	unknown	896739-1	http://www.plantsoftheworldonline.org/taxon/urn:lsid:ipni.org:names:896739-1
Actinidiaceae	Saurauia	graciliflora	Saurauia graciliflora	Kamariah ex K.M.Wong	Saurauia graciliflora Kamariah ex K.M.Wong	Gen. Saurauia Borneo: 138 (2017)	Indonesia, Malaysia	Borneo	unknown	unknown	77175042-1	http://www.plantsoftheworldonline.org/taxon/urn:lsid:ipni.org:names:77175042-1
Actinidiaceae	Saurauia	grandifolia	Saurauia grandifolia	Zoll. & Moritzi	Saurauia grandifolia Zoll. & Moritzi	A.Moritzi, Syst. Verz. Java: 26 (1846)	Indonesia	Jawa	unknown	unknown	829335-1	http://www.plantsoftheworldonline.org/taxon/urn:lsid:ipni.org:names:829335-1
Actinidiaceae	Saurauia	hageniana	Saurauia hageniana	Gilli	Saurauia hageniana Gilli	Ann. Naturhist. Mus. Wien 83: 464 (1979 publ. 1980)	Indonesia, Papua New Guinea	New Guinea	unknown	unknown	896737-1	http://www.plantsoftheworldonline.org/taxon/urn:lsid:ipni.org:names:896737-1
Actinidiaceae	Saurauia	hasskarliana	Saurauia hasskarliana	Miq.	Saurauia hasskarliana Miq.	Fl. Ned. Ind. 1(2): 484 (1859)	Indonesia	Jawa	unknown	unknown	829337-1	http://www.plantsoftheworldonline.org/taxon/urn:lsid:ipni.org:names:829337-1
Actinidiaceae	Saurauia	hiranohottae	Saurauia hiranohottae	K.M.Wong	Saurauia hiranohottae K.M.Wong	Gen. Saurauia Borneo: 142 (2017)	Indonesia, Malaysia	Borneo	unknown	unknown	77175043-1	http://www.plantsoftheworldonline.org/taxon/urn:lsid:ipni.org:names:77175043-1
Actinidiaceae	Saurauia	hirsuta	Saurauia hirsuta	Blume	Saurauia hirsuta Blume	Bijdr. Fl. Ned. Ind.: 128 (1825)	Indonesia	Jawa	unknown	unknown	829338-1	http://www.plantsoftheworldonline.org/taxon/urn:lsid:ipni.org:names:829338-1
Actinidiaceae	Saurauia	hispidicalyx	Saurauia hispidicalyx	Kamariah ex K.M.Wong	Saurauia hispidicalyx Kamariah ex K.M.Wong	Gen. Saurauia Borneo: 144 (2017)	Indonesia, Malaysia	Borneo	unknown	unknown	77175046-1	http://www.plantsoftheworldonline.org/taxon/urn:lsid:ipni.org:names:77175046-1
Actinidiaceae	Saurauia	hoeveniana	Saurauia hoeveniana	Koord.	Saurauia hoeveniana Koord.	Meded. Lands Plantentuin 19: 643 (1898)	Indonesia	Sulawesi	unknown	unknown	829339-1	http://www.plantsoftheworldonline.org/taxon/urn:lsid:ipni.org:names:829339-1
Actinidiaceae	Saurauia	horrida	Saurauia horrida	Hook.f.	Saurauia horrida Hook.f.	Trans. Linn. Soc. London 23: 162 (1860)	Indonesia, Malaysia	Borneo	unknown	unknown	829340-1	http://www.plantsoftheworldonline.org/taxon/urn:lsid:ipni.org:names:829340-1
Actinidiaceae	Saurauia	hosei	Saurauia hosei	Merr.	Saurauia hosei Merr.	Philipp. J. Sci., C 13: 87 (1918)	Indonesia, Malaysia	Borneo	unknown	unknown	317262-1	http://www.plantsoftheworldonline.org/taxon/urn:lsid:ipni.org:names:317262-1
Actinidiaceae	Saurauia	hystrix	Saurauia hystrix	Ridl.	Saurauia hystrix Ridl.	Trans. Linn. Soc. London, Bot. 9: 15 (1916)	Indonesia, Papua New Guinea	New Guinea	unknown	unknown	317264-1	http://www.plantsoftheworldonline.org/taxon/urn:lsid:ipni.org:names:317264-1
Actinidiaceae	Saurauia	idenburgensis	Saurauia idenburgensis	A.C.Sm.	Saurauia idenburgensis A.C.Sm.	J. Arnold Arbor. 22: 513 (1941)	Indonesia, Papua New Guinea	New Guinea	unknown	unknown	56963-1	http://www.plantsoftheworldonline.org/taxon/urn:lsid:ipni.org:names:56963-1
Actinidiaceae	Saurauia	iliasii	Saurauia iliasii	K.M.Wong	Saurauia iliasii K.M.Wong	Gen. Saurauia Borneo: 151 (2017)	Indonesia, Malaysia	Borneo	unknown	unknown	77175047-1	http://www.plantsoftheworldonline.org/taxon/urn:lsid:ipni.org:names:77175047-1
Actinidiaceae	Saurauia	ilicifolia	Saurauia ilicifolia	P.Royen	Saurauia ilicifolia P.Royen	Alpine Fl. New Guinea 3: 1376 (1982)	Indonesia, Papua New Guinea	New Guinea	unknown	unknown	900898-1	http://www.plantsoftheworldonline.org/taxon/urn:lsid:ipni.org:names:900898-1
Actinidiaceae	Saurauia	isosepala	Saurauia isosepala	Kamariah ex K.M.Wong	Saurauia isosepala Kamariah ex K.M.Wong	Gen. Saurauia Borneo: 153 (2017)	Indonesia, Malaysia	Borneo	unknown	unknown	77175049-1	http://www.plantsoftheworldonline.org/taxon/urn:lsid:ipni.org:names:77175049-1
Actinidiaceae	Saurauia	jaswirii	Saurauia jaswirii	K.M.Wong	Saurauia jaswirii K.M.Wong	Gen. Saurauia Borneo: 155 (2017)	Indonesia, Malaysia	Borneo	unknown	unknown	77175050-1	http://www.plantsoftheworldonline.org/taxon/urn:lsid:ipni.org:names:77175050-1
Actinidiaceae	Saurauia	javanica	Saurauia javanica	(Blume ex Nees) Hoogland	Saurauia javanica (Blume ex Nees) Hoogland	Gard. Bull. Singapore 31: 69 (1978)	Indonesia	Jawa	unknown	unknown	56966-1	http://www.plantsoftheworldonline.org/taxon/urn:lsid:ipni.org:names:56966-1
Actinidiaceae	Saurauia	jeisinii	Saurauia jeisinii	K.M.Wong	Saurauia jeisinii K.M.Wong	Gen. Saurauia Borneo: 157 (2017)	Indonesia, Malaysia	Borneo	unknown	unknown	77175051-1	http://www.plantsoftheworldonline.org/taxon/urn:lsid:ipni.org:names:77175051-1
Actinidiaceae	Saurauia	jiewhoei	Saurauia jiewhoei	K.M.Wong	Saurauia jiewhoei K.M.Wong	Gen. Saurauia Borneo: 160 (2017)	Indonesia, Malaysia	Borneo	unknown	unknown	77175052-1	http://www.plantsoftheworldonline.org/taxon/urn:lsid:ipni.org:names:77175052-1
Actinidiaceae	Saurauia	joelii	Saurauia joelii	K.M.Wong	Saurauia joelii K.M.Wong	Gen. Saurauia Borneo: 166 (2017)	Indonesia, Malaysia	Borneo	unknown	unknown	77175053-1	http://www.plantsoftheworldonline.org/taxon/urn:lsid:ipni.org:names:77175053-1
Actinidiaceae	Saurauia	jugahii	Saurauia jugahii	K.M.Wong	Saurauia jugahii K.M.Wong	Gen. Saurauia Borneo: 167 (2017)	Indonesia, Malaysia	Borneo	unknown	unknown	77175054-1	http://www.plantsoftheworldonline.org/taxon/urn:lsid:ipni.org:names:77175054-1
Actinidiaceae	Saurauia	juliae	Saurauia juliae	K.M.Wong	Saurauia juliae K.M.Wong	Gen. Saurauia Borneo: 170 (2017)	Indonesia, Malaysia	Borneo	unknown	unknown	77175055-1	http://www.plantsoftheworldonline.org/taxon/urn:lsid:ipni.org:names:77175055-1
Actinidiaceae	Saurauia	junghuhnii	Saurauia junghuhnii	Choisy	Saurauia junghuhnii Choisy	H.Zollinger, Syst. Verz. Ind. Archip. 2: 148 (1854)	Indonesia	Jawa	unknown	unknown	829344-1	http://www.plantsoftheworldonline.org/taxon/urn:lsid:ipni.org:names:829344-1
Actinidiaceae	Saurauia	kessleri	Saurauia kessleri	K.M.Wong	Saurauia kessleri K.M.Wong	Gen. Saurauia Borneo: 171 (2017)	Indonesia, Malaysia	Borneo	unknown	unknown	77175056-1	http://www.plantsoftheworldonline.org/taxon/urn:lsid:ipni.org:names:77175056-1
Actinidiaceae	Saurauia	kinabaluensis	Saurauia kinabaluensis	Merr.	Saurauia kinabaluensis Merr.	Philipp. J. Sci., C 13: 88 (1918)	Indonesia, Malaysia	Borneo	unknown	unknown	317266-1	http://www.plantsoftheworldonline.org/taxon/urn:lsid:ipni.org:names:317266-1
Actinidiaceae	Saurauia	klinkii	Saurauia klinkii	K.Schum. & Lauterb.	Saurauia klinkii K.Schum. & Lauterb.	Fl. Schutzgeb. Sudsee: 447 (1900)	Indonesia, Papua New Guinea	New Guinea	unknown	unknown	829346-1	http://www.plantsoftheworldonline.org/taxon/urn:lsid:ipni.org:names:829346-1
Actinidiaceae	Saurauia	kuchingensis	Saurauia kuchingensis	K.M.Wong	Saurauia kuchingensis K.M.Wong	Gen. Saurauia Borneo: 176 (2017)	Indonesia, Malaysia	Borneo	unknown	unknown	77175057-1	http://www.plantsoftheworldonline.org/taxon/urn:lsid:ipni.org:names:77175057-1
Actinidiaceae	Saurauia	kuswatae	Saurauia kuswatae	K.M.Wong	Saurauia kuswatae K.M.Wong	Gen. Saurauia Borneo: 178 (2017)	Indonesia, Malaysia	Borneo	unknown	unknown	77175059-1	http://www.plantsoftheworldonline.org/taxon/urn:lsid:ipni.org:names:77175059-1
Actinidiaceae	Saurauia	lactea	Saurauia lactea	Lauterb.	Saurauia lactea Lauterb.	Nova Guinea 8: 837 (1912)	Indonesia, Papua New Guinea	New Guinea	unknown	unknown	317268-1	http://www.plantsoftheworldonline.org/taxon/urn:lsid:ipni.org:names:317268-1
Actinidiaceae	Saurauia	lanceolata	Saurauia lanceolata	DC.	Saurauia lanceolata DC.	Mem. Soc. Phys. Geneve 1: 421 (1822)	Indonesia	Jawa	unknown	unknown	829349-1	http://www.plantsoftheworldonline.org/taxon/urn:lsid:ipni.org:names:829349-1
Actinidiaceae	Saurauia	latifolia	Saurauia latifolia	K.M.Wong	Saurauia latifolia K.M.Wong	Gen. Saurauia Borneo: 181 (2017)	Indonesia, Malaysia	Borneo	unknown	unknown	77175061-1	http://www.plantsoftheworldonline.org/taxon/urn:lsid:ipni.org:names:77175061-1
Actinidiaceae	Saurauia	leeana	Saurauia leeana	K.M.Wong	Saurauia leeana K.M.Wong	Gen. Saurauia Borneo: 183 (2017)	Indonesia, Malaysia	Borneo	unknown	unknown	77175075-1	http://www.plantsoftheworldonline.org/taxon/urn:lsid:ipni.org:names:77175075-1
Actinidiaceae	Saurauia	leopoldii	Saurauia leopoldii	K.M.Wong	Saurauia leopoldii K.M.Wong	Gen. Saurauia Borneo: 183 (2017)	Indonesia, Malaysia	Borneo	unknown	unknown	77175076-1	http://www.plantsoftheworldonline.org/taxon/urn:lsid:ipni.org:names:77175076-1
Actinidiaceae	Saurauia	lepidicalyx	Saurauia lepidicalyx	Miq.	Saurauia lepidicalyx Miq.	Ann. Mus. Bot. Lugduno-Batavi 4: 109 (1869)	Indonesia	Sulawesi	unknown	unknown	829353-1	http://www.plantsoftheworldonline.org/taxon/urn:lsid:ipni.org:names:829353-1
Actinidiaceae	Saurauia	lepidota	Saurauia lepidota	Kamariah	Saurauia lepidota Kamariah	Sandakania 22: 49 (2016)	Indonesia, Malaysia	Borneo	unknown	unknown	77161601-1	http://www.plantsoftheworldonline.org/taxon/urn:lsid:ipni.org:names:77161601-1
Actinidiaceae	Saurauia	leprosa	Saurauia leprosa	Korth.	Saurauia leprosa Korth.	Verh. Nat. Gesch. Ned. Bezitt., Bot.: 131 (1842)	Indonesia, Indonesia, East Timor, Malaysia	Jawa, Lesser Sunda Is., Malaya	unknown	unknown	829354-1	http://www.plantsoftheworldonline.org/taxon/urn:lsid:ipni.org:names:829354-1
Actinidiaceae	Saurauia	linusii	Saurauia linusii	K.M.Wong	Saurauia linusii K.M.Wong	Gen. Saurauia Borneo: 192 (2017)	Indonesia, Malaysia	Borneo	unknown	unknown	77175079-1	http://www.plantsoftheworldonline.org/taxon/urn:lsid:ipni.org:names:77175079-1
Actinidiaceae	Saurauia	longipetiolata	Saurauia longipetiolata	Merr.	Saurauia longipetiolata Merr.	Philipp. J. Sci., C 13: 89 (1918)	Indonesia, Malaysia	Borneo	unknown	unknown	317271-1	http://www.plantsoftheworldonline.org/taxon/urn:lsid:ipni.org:names:317271-1
Actinidiaceae	Saurauia	lorentzii	Saurauia lorentzii	Lauterb.	Saurauia lorentzii Lauterb.	Nova Guinea 8: 305 (1910)	Indonesia, Papua New Guinea	New Guinea	unknown	unknown	317273-1	http://www.plantsoftheworldonline.org/taxon/urn:lsid:ipni.org:names:317273-1
Actinidiaceae	Saurauia	macrantha	Saurauia macrantha	A.C.Sm.	Saurauia macrantha A.C.Sm.	J. Arnold Arbor. 22: 507 (1941)	Indonesia, Papua New Guinea	New Guinea	unknown	unknown	56972-1	http://www.plantsoftheworldonline.org/taxon/urn:lsid:ipni.org:names:56972-1
Actinidiaceae	Saurauia	macrophylla	Saurauia macrophylla	Lem.	Saurauia macrophylla Lem.	Hort. Vanhoutt. 1(2): 35 (1846)	Indonesia	Jawa	unknown	unknown	56973-1	http://www.plantsoftheworldonline.org/taxon/urn:lsid:ipni.org:names:56973-1
Actinidiaceae	Saurauia	magentea	Saurauia magentea	Danet	Saurauia magentea Danet	Adansonia, ser. 3, 38: 124 (2016)	Indonesia, Papua New Guinea	New Guinea	unknown	unknown	77156942-1	http://www.plantsoftheworldonline.org/taxon/urn:lsid:ipni.org:names:77156942-1
Actinidiaceae	Saurauia	micrantha	Saurauia micrantha	Blume	Saurauia micrantha Blume	Bijdr. Fl. Ned. Ind.: 127 (1825)	Indonesia	Jawa	unknown	unknown	829364-1	http://www.plantsoftheworldonline.org/taxon/urn:lsid:ipni.org:names:829364-1
Actinidiaceae	Saurauia	microphylla	Saurauia microphylla	de Vriese	Saurauia microphylla de Vriese	Pl. Ind. Bat. Orient.: 49 (1856)	Indonesia, Indonesia, East Timor	Jawa, Lesser Sunda Is.	unknown	unknown	829365-1	http://www.plantsoftheworldonline.org/taxon/urn:lsid:ipni.org:names:829365-1
Actinidiaceae	Saurauia	minahassae	Saurauia minahassae	Koord.	Saurauia minahassae Koord.	Meded. Lands Plantentuin 19: 643 (1898)	Indonesia	Sulawesi	unknown	unknown	829366-1	http://www.plantsoftheworldonline.org/taxon/urn:lsid:ipni.org:names:829366-1
Actinidiaceae	Saurauia	minutiflora	Saurauia minutiflora	K.M.Wong	Saurauia minutiflora K.M.Wong	Gen. Saurauia Borneo: 201 (2017)	Indonesia, Malaysia	Borneo	unknown	unknown	77175080-1	http://www.plantsoftheworldonline.org/taxon/urn:lsid:ipni.org:names:77175080-1
Actinidiaceae	Saurauia	mollis	Saurauia mollis	Hassk.	Saurauia mollis Hassk.	Cat. Hort. Bot. Bogor. Alt.: 210 (1844)	Indonesia	Jawa	unknown	unknown	829367-1	http://www.plantsoftheworldonline.org/taxon/urn:lsid:ipni.org:names:829367-1
Actinidiaceae	Saurauia	mollissima	Saurauia mollissima	Ridl.	Saurauia mollissima Ridl.	Trans. Linn. Soc. London, Bot. 9: 15 (1916)	Indonesia, Papua New Guinea	New Guinea	unknown	unknown	317279-1	http://www.plantsoftheworldonline.org/taxon/urn:lsid:ipni.org:names:317279-1
Actinidiaceae	Saurauia	momiensis	Saurauia momiensis	Kaneh. & Hatus.	Saurauia momiensis Kaneh. & Hatus.	Bot. Mag. (Tokyo) 57: 64 (1943)	Indonesia, Papua New Guinea	New Guinea	unknown	unknown	56982-1	http://www.plantsoftheworldonline.org/taxon/urn:lsid:ipni.org:names:56982-1
Actinidiaceae	Saurauia	monadelpha	Saurauia monadelpha	Scheff.	Saurauia monadelpha Scheff.	Ann. Jard. Bot. Buitenzorg 1: 8 (1876)	Indonesia, Papua New Guinea	New Guinea	unknown	unknown	829368-1	http://www.plantsoftheworldonline.org/taxon/urn:lsid:ipni.org:names:829368-1
Actinidiaceae	Saurauia	montifragrans	Saurauia montifragrans	K.M.Wong	Saurauia montifragrans K.M.Wong	Gen. Saurauia Borneo: 203 (2017)	Indonesia, Malaysia	Borneo	unknown	unknown	77175081-1	http://www.plantsoftheworldonline.org/taxon/urn:lsid:ipni.org:names:77175081-1
Actinidiaceae	Saurauia	muricata	Saurauia muricata	Reinw. ex de Vriese	Saurauia muricata Reinw. ex de Vriese	Pl. Ind. Bat. Orient.: 46 (1856)	Indonesia	Sulawesi	unknown	unknown	829371-1	http://www.plantsoftheworldonline.org/taxon/urn:lsid:ipni.org:names:829371-1
Actinidiaceae	Saurauia	myrmecoidea	Saurauia myrmecoidea	Merr.	Saurauia myrmecoidea Merr.	Philipp. J. Sci., C 13: 91 (1918)	Indonesia, Malaysia	Borneo	unknown	unknown	317280-1	http://www.plantsoftheworldonline.org/taxon/urn:lsid:ipni.org:names:317280-1
Actinidiaceae	Saurauia	nabirensis	Saurauia nabirensis	Kaneh. & Hatus.	Saurauia nabirensis Kaneh. & Hatus.	Bot. Mag. (Tokyo) 57: 68 (1943)	Indonesia, Papua New Guinea	New Guinea	unknown	unknown	56984-1	http://www.plantsoftheworldonline.org/taxon/urn:lsid:ipni.org:names:56984-1
Actinidiaceae	Saurauia	nigrescens	Saurauia nigrescens	Korth.	Saurauia nigrescens Korth.	Verh. Nat. Gesch. Ned. Bezitt., Bot.: 128 (1842)	Indonesia, Malaysia	Borneo	unknown	unknown	829375-1	http://www.plantsoftheworldonline.org/taxon/urn:lsid:ipni.org:names:829375-1
Actinidiaceae	Saurauia	njapaensis	Saurauia njapaensis	K.M.Wong	Saurauia njapaensis K.M.Wong	Gen. Saurauia Borneo: 213 (2017)	Indonesia, Malaysia	Borneo	unknown	unknown	77175085-1	http://www.plantsoftheworldonline.org/taxon/urn:lsid:ipni.org:names:77175085-1
Actinidiaceae	Saurauia	nooteboomii	Saurauia nooteboomii	K.M.Wong	Saurauia nooteboomii K.M.Wong	Gen. Saurauia Borneo: 215 (2017)	Indonesia, Malaysia	Borneo	unknown	unknown	77175086-1	http://www.plantsoftheworldonline.org/taxon/urn:lsid:ipni.org:names:77175086-1
Actinidiaceae	Saurauia	novoguineensis	Saurauia novoguineensis	Scheff.	Saurauia novoguineensis Scheff.	Ann. Jard. Bot. Buitenzorg 1: 7 (1876)	Indonesia, Papua New Guinea, Papua New Guinea, Solomon Islands	New Guinea, Solomon Is.	unknown	unknown	829377-1	http://www.plantsoftheworldonline.org/taxon/urn:lsid:ipni.org:names:829377-1
Actinidiaceae	Saurauia	nudiflora	Saurauia nudiflora	DC.	Saurauia nudiflora DC.	Mem. Soc. Phys. Geneve 1: 422 (1822)	Indonesia, Indonesia, East Timor, Myanmar	Jawa, Lesser Sunda Is., Myanmar	unknown	unknown	829378-1	http://www.plantsoftheworldonline.org/taxon/urn:lsid:ipni.org:names:829378-1
Actinidiaceae	Saurauia	nutans	Saurauia nutans	Gilli	Saurauia nutans Gilli	Ann. Naturhist. Mus. Wien 83: 465 (1979 publ. 1980)	Indonesia, Papua New Guinea	New Guinea	unknown	unknown	896738-1	http://www.plantsoftheworldonline.org/taxon/urn:lsid:ipni.org:names:896738-1
Actinidiaceae	Saurauia	oblanceolata	Saurauia oblanceolata	Ridl.	Saurauia oblanceolata Ridl.	Trans. Linn. Soc. London, Bot. 9: 14 (1916)	Indonesia, Papua New Guinea	New Guinea	unknown	unknown	317282-1	http://www.plantsoftheworldonline.org/taxon/urn:lsid:ipni.org:names:317282-1
Actinidiaceae	Saurauia	oblancifolia	Saurauia oblancifolia	Merr.	Saurauia oblancifolia Merr.	J. Straits Branch Roy. Asiat. Soc. 79: 31 (1918)	Indonesia, Malaysia	Borneo	unknown	unknown	317284-1	http://www.plantsoftheworldonline.org/taxon/urn:lsid:ipni.org:names:317284-1
Actinidiaceae	Saurauia	obvallatoides	Saurauia obvallatoides	Kaneh. & Hatus.	Saurauia obvallatoides Kaneh. & Hatus.	Bot. Mag. (Tokyo) 57: 66 (1943)	Indonesia, Papua New Guinea	New Guinea	unknown	unknown	56988-1	http://www.plantsoftheworldonline.org/taxon/urn:lsid:ipni.org:names:56988-1
Actinidiaceae	Saurauia	occulta	Saurauia occulta	A.C.Sm.	Saurauia occulta A.C.Sm.	J. Arnold Arbor. 22: 523 (1941)	Indonesia, Papua New Guinea	New Guinea	unknown	unknown	56989-1	http://www.plantsoftheworldonline.org/taxon/urn:lsid:ipni.org:names:56989-1
Actinidiaceae	Saurauia	oligolepis	Saurauia oligolepis	Miq.	Saurauia oligolepis Miq.	Ann. Mus. Bot. Lugduno-Batavi 4: 109 (1869)	Indonesia	Sulawesi	unknown	unknown	829381-1	http://www.plantsoftheworldonline.org/taxon/urn:lsid:ipni.org:names:829381-1
Actinidiaceae	Saurauia	othmanii	Saurauia othmanii	K.M.Wong	Saurauia othmanii K.M.Wong	Gen. Saurauia Borneo: 221 (2017)	Indonesia, Malaysia	Borneo	unknown	unknown	77175088-1	http://www.plantsoftheworldonline.org/taxon/urn:lsid:ipni.org:names:77175088-1
Actinidiaceae	Saurauia	pachyphylla	Saurauia pachyphylla	K.M.Wong	Saurauia pachyphylla K.M.Wong	Gen. Saurauia Borneo: 223 (2017)	Indonesia, Malaysia	Borneo	unknown	unknown	77175089-1	http://www.plantsoftheworldonline.org/taxon/urn:lsid:ipni.org:names:77175089-1
Actinidiaceae	Saurauia	paniculigera	Saurauia paniculigera	Ridl.	Saurauia paniculigera Ridl.	J. Fed. Malay States Mus. 8(4): 19 (1917)	Indonesia	Sumatera	unknown	unknown	317291-1	http://www.plantsoftheworldonline.org/taxon/urn:lsid:ipni.org:names:317291-1
Actinidiaceae	Saurauia	pendula	Saurauia pendula	Blume	Saurauia pendula Blume	Bijdr. Fl. Ned. Ind.: 127 (1825)	Indonesia	Jawa	unknown	unknown	829390-1	http://www.plantsoftheworldonline.org/taxon/urn:lsid:ipni.org:names:829390-1
Actinidiaceae	Saurauia	pereirae	Saurauia pereirae	K.M.Wong	Saurauia pereirae K.M.Wong	Gen. Saurauia Borneo: 225 (2017)	Indonesia, Malaysia	Borneo	unknown	unknown	77175090-1	http://www.plantsoftheworldonline.org/taxon/urn:lsid:ipni.org:names:77175090-1
Actinidiaceae	Saurauia	planchonii	Saurauia planchonii	Hook.f.	Saurauia planchonii Hook.f.	Trans. Linn. Soc. London 23: 161 (1860)	Indonesia, Malaysia	Borneo	unknown	unknown	829392-1	http://www.plantsoftheworldonline.org/taxon/urn:lsid:ipni.org:names:829392-1
Actinidiaceae	Saurauia	platyphylla	Saurauia platyphylla	Merr.	Saurauia platyphylla Merr.	Philipp. J. Sci., C 13: 93 (1918)	Indonesia, Malaysia	Borneo	unknown	unknown	317295-1	http://www.plantsoftheworldonline.org/taxon/urn:lsid:ipni.org:names:317295-1
Actinidiaceae	Saurauia	pleurotricha	Saurauia pleurotricha	Diels	Saurauia pleurotricha Diels	J. Arnold Arbor. 10: 80 (1929)	Indonesia, Papua New Guinea	New Guinea	unknown	unknown	56994-1	http://www.plantsoftheworldonline.org/taxon/urn:lsid:ipni.org:names:56994-1
Actinidiaceae	Saurauia	plurilocularis	Saurauia plurilocularis	C.T.White & W.D.Francis	Saurauia plurilocularis C.T.White & W.D.Francis	Proc. Roy. Soc. Queensland 38: 244 (1926 publ. 1927)	Indonesia, Papua New Guinea, Papua New Guinea, Solomon Islands	New Guinea, Solomon Is.	unknown	unknown	56995-1	http://www.plantsoftheworldonline.org/taxon/urn:lsid:ipni.org:names:56995-1
Actinidiaceae	Saurauia	polyodon	Saurauia polyodon	Miq.	Saurauia polyodon Miq.	Ann. Mus. Bot. Lugduno-Batavi 4: 107 (1869)	Indonesia	Maluku	unknown	unknown	829395-1	http://www.plantsoftheworldonline.org/taxon/urn:lsid:ipni.org:names:829395-1
Actinidiaceae	Saurauia	poolei	Saurauia poolei	C.T.White & W.D.Francis	Saurauia poolei C.T.White & W.D.Francis	Proc. Roy. Soc. Queensland 38: 246 (1926 publ. 1927)	Indonesia, Papua New Guinea	New Guinea	unknown	unknown	56997-1	http://www.plantsoftheworldonline.org/taxon/urn:lsid:ipni.org:names:56997-1
Actinidiaceae	Saurauia	postarii	Saurauia postarii	K.M.Wong	Saurauia postarii K.M.Wong	Gen. Saurauia Borneo: 236 (2017)	Indonesia, Malaysia	Borneo	unknown	unknown	77175091-1	http://www.plantsoftheworldonline.org/taxon/urn:lsid:ipni.org:names:77175091-1
Actinidiaceae	Saurauia	punctata	Saurauia punctata	Stapf ex Baker f.	Saurauia punctata Stapf ex Baker f.	J. Bot. 56: 166 (1918)	Indonesia	Sumatera	unknown	unknown	317307-1	http://www.plantsoftheworldonline.org/taxon/urn:lsid:ipni.org:names:317307-1
Actinidiaceae	Saurauia	purpurellifolia	Saurauia purpurellifolia	Kaneh. & Hatus.	Saurauia purpurellifolia Kaneh. & Hatus.	Bot. Mag. (Tokyo) 57: 67 (1943)	Indonesia, Papua New Guinea	New Guinea	unknown	unknown	57005-1	http://www.plantsoftheworldonline.org/taxon/urn:lsid:ipni.org:names:57005-1
Actinidiaceae	Saurauia	ramiflora	Saurauia ramiflora	Koord. & Valeton	Saurauia ramiflora Koord. & Valeton	Meded. Lands Plantentuin 16: 278 (1896)	Indonesia	Jawa	unknown	unknown	829401-1	http://www.plantsoftheworldonline.org/taxon/urn:lsid:ipni.org:names:829401-1
Actinidiaceae	Saurauia	rantaijawae	Saurauia rantaijawae	K.M.Wong	Saurauia rantaijawae K.M.Wong	Gen. Saurauia Borneo: 237 (2017)	Indonesia, Malaysia	Borneo	unknown	unknown	77175092-1	http://www.plantsoftheworldonline.org/taxon/urn:lsid:ipni.org:names:77175092-1
Actinidiaceae	Saurauia	reinwardtiana	Saurauia reinwardtiana	Blume	Saurauia reinwardtiana Blume	Bijdr. Fl. Ned. Ind.: 128 (1825)	Indonesia, Indonesia, East Timor	Jawa, Lesser Sunda Is.	unknown	unknown	829402-1	http://www.plantsoftheworldonline.org/taxon/urn:lsid:ipni.org:names:829402-1
Actinidiaceae	Saurauia	ridleyi	Saurauia ridleyi	Merr.	Saurauia ridleyi Merr.	J. Straits Branch Roy. Asiat. Soc. 79: 33 (1918)	Indonesia, Malaysia	Borneo	unknown	unknown	317309-1	http://www.plantsoftheworldonline.org/taxon/urn:lsid:ipni.org:names:317309-1
Actinidiaceae	Saurauia	rodatzii	Saurauia rodatzii	K.Schum. & Lauterb.	Saurauia rodatzii K.Schum. & Lauterb.	Fl. Schutzgeb. Sudsee: 446 (1900)	Indonesia, Papua New Guinea	New Guinea	unknown	unknown	829404-1	http://www.plantsoftheworldonline.org/taxon/urn:lsid:ipni.org:names:829404-1
Actinidiaceae	Saurauia	roemeri	Saurauia roemeri	Lauterb.	Saurauia roemeri Lauterb.	Nova Guinea 8: 836 (1912)	Indonesia, Papua New Guinea	New Guinea	unknown	unknown	317310-1	http://www.plantsoftheworldonline.org/taxon/urn:lsid:ipni.org:names:317310-1
Actinidiaceae	Saurauia	rosea	Saurauia rosea	Jungh.	Saurauia rosea Jungh.	Tijdschr. Natuurl. Gesch. Physiol. 8: 384 (1841)	Indonesia	Jawa	unknown	unknown	829405-1	http://www.plantsoftheworldonline.org/taxon/urn:lsid:ipni.org:names:829405-1
Actinidiaceae	Saurauia	rubiginosa	Saurauia rubiginosa	(Jack) Merr.	Saurauia rubiginosa (Jack) Merr.	J. Arnold Arbor. 33: 248 (1952)	Indonesia	Sumatera	unknown	unknown	57015-1	http://www.plantsoftheworldonline.org/taxon/urn:lsid:ipni.org:names:57015-1
Actinidiaceae	Saurauia	rubrisquamata	Saurauia rubrisquamata	A.C.Sm.	Saurauia rubrisquamata A.C.Sm.	J. Arnold Arbor. 22: 504 (1941)	Indonesia, Papua New Guinea	New Guinea	unknown	unknown	57016-1	http://www.plantsoftheworldonline.org/taxon/urn:lsid:ipni.org:names:57016-1
Actinidiaceae	Saurauia	rufa	Saurauia rufa	Burkill	Saurauia rufa Burkill	Bull. Misc. Inform. Kew 1899: 97 (1899)	Indonesia, Papua New Guinea	New Guinea	unknown	unknown	829410-1	http://www.plantsoftheworldonline.org/taxon/urn:lsid:ipni.org:names:829410-1
Actinidiaceae	Saurauia	rufescens	Saurauia rufescens	B.J.Conn & Damas	Saurauia rufescens B.J.Conn & Damas	Telopea 15: 10 (2013)	Indonesia, Papua New Guinea	New Guinea	unknown	unknown	77154427-1	http://www.plantsoftheworldonline.org/taxon/urn:lsid:ipni.org:names:77154427-1
Actinidiaceae	Saurauia	rufinervis	Saurauia rufinervis	Kaneh. & Hatus.	Saurauia rufinervis Kaneh. & Hatus.	Bot. Mag. (Tokyo) 57: 70 (1943)	Indonesia, Papua New Guinea	New Guinea	unknown	unknown	57017-1	http://www.plantsoftheworldonline.org/taxon/urn:lsid:ipni.org:names:57017-1
Actinidiaceae	Saurauia	runiae	Saurauia runiae	K.M.Wong	Saurauia runiae K.M.Wong	Gen. Saurauia Borneo: 241 (2017)	Indonesia, Malaysia	Borneo	unknown	unknown	77175093-1	http://www.plantsoftheworldonline.org/taxon/urn:lsid:ipni.org:names:77175093-1
Actinidiaceae	Saurauia	sakoembangensis	Saurauia sakoembangensis	Korth.	Saurauia sakoembangensis Korth.	Verh. Nat. Gesch. Ned. Bezitt., Bot.: 134 (1842)	Indonesia, Malaysia	Borneo	unknown	unknown	829414-1	http://www.plantsoftheworldonline.org/taxon/urn:lsid:ipni.org:names:829414-1
Actinidiaceae	Saurauia	sammanniana	Saurauia sammanniana	K.M.Wong	Saurauia sammanniana K.M.Wong	Gen. Saurauia Borneo: 252 (2017)	Indonesia, Malaysia	Borneo	unknown	unknown	77175095-1	http://www.plantsoftheworldonline.org/taxon/urn:lsid:ipni.org:names:77175095-1
Actinidiaceae	Saurauia	sapotoides	Saurauia sapotoides	Ridl.	Saurauia sapotoides Ridl.	J. Fed. Malay States Mus. 8(4): 19 (1917)	Indonesia	Sumatera	unknown	unknown	317315-1	http://www.plantsoftheworldonline.org/taxon/urn:lsid:ipni.org:names:317315-1
Actinidiaceae	Saurauia	scaberrima	Saurauia scaberrima	Lauterb.	Saurauia scaberrima Lauterb.	Nova Guinea 8: 837 (1912)	Indonesia, Papua New Guinea	New Guinea	unknown	unknown	317316-1	http://www.plantsoftheworldonline.org/taxon/urn:lsid:ipni.org:names:317316-1
Actinidiaceae	Saurauia	schmutzii	Saurauia schmutzii	Hoogland	Saurauia schmutzii Hoogland	Gard. Bull. Singapore 31: 73 (1978)	Indonesia, East Timor	Lesser Sunda Is.	unknown	unknown	57019-1	http://www.plantsoftheworldonline.org/taxon/urn:lsid:ipni.org:names:57019-1
Actinidiaceae	Saurauia	schumanniana	Saurauia schumanniana	Diels	Saurauia schumanniana Diels	Bot. Jahrb. Syst. 57: 448 (1922)	Indonesia, Papua New Guinea, Papua New Guinea, Solomon Islands	New Guinea, Solomon Is.	unknown	unknown	317211-1	http://www.plantsoftheworldonline.org/taxon/urn:lsid:ipni.org:names:317211-1
Actinidiaceae	Saurauia	schwazii	Saurauia schwazii	Koord.	Saurauia schwazii Koord.	Meded. Lands Plantentuin 19: 644 (1898)	Indonesia	Sulawesi	unknown	unknown	829419-1	http://www.plantsoftheworldonline.org/taxon/urn:lsid:ipni.org:names:829419-1
Actinidiaceae	Saurauia	serpentina	Saurauia serpentina	Kamariah ex K.M.Wong	Saurauia serpentina Kamariah ex K.M.Wong	Gen. Saurauia Borneo: 255 (2017)	Indonesia, Malaysia	Borneo	unknown	unknown	77175096-1	http://www.plantsoftheworldonline.org/taxon/urn:lsid:ipni.org:names:77175096-1
Actinidiaceae	Saurauia	setigera	Saurauia setigera	Korth.	Saurauia setigera Korth.	Verh. Nat. Gesch. Ned. Bezitt., Bot.: 133 (1842)	Indonesia	Sumatera	unknown	unknown	829422-1	http://www.plantsoftheworldonline.org/taxon/urn:lsid:ipni.org:names:829422-1
Actinidiaceae	Saurauia	sidiyasae	Saurauia sidiyasae	K.M.Wong	Saurauia sidiyasae K.M.Wong	Gen. Saurauia Borneo: 259 (2017)	Indonesia, Malaysia	Borneo	unknown	unknown	77175097-1	http://www.plantsoftheworldonline.org/taxon/urn:lsid:ipni.org:names:77175097-1
Actinidiaceae	Saurauia	simplex	Saurauia simplex	Merr.	Saurauia simplex Merr.	Univ. Calif. Publ. Bot. 15: 197 (1929)	Indonesia, Malaysia	Borneo	unknown	unknown	57024-1	http://www.plantsoftheworldonline.org/taxon/urn:lsid:ipni.org:names:57024-1
Actinidiaceae	Saurauia	singalangensis	Saurauia singalangensis	Korth.	Saurauia singalangensis Korth.	Verh. Nat. Gesch. Ned. Bezitt., Bot.: 134 (1842)	Indonesia	Sumatera	unknown	unknown	829423-1	http://www.plantsoftheworldonline.org/taxon/urn:lsid:ipni.org:names:829423-1
Actinidiaceae	Saurauia	siporensis	Saurauia siporensis	Ridl.	Saurauia siporensis Ridl.	Bull. Misc. Inform. Kew 1926: 60 (1926)	Indonesia	Sumatera	unknown	unknown	57025-1	http://www.plantsoftheworldonline.org/taxon/urn:lsid:ipni.org:names:57025-1
Actinidiaceae	Saurauia	speciosa	Saurauia speciosa	Kamariah ex K.M.Wong	Saurauia speciosa Kamariah ex K.M.Wong	Gen. Saurauia Borneo: 259 (2017)	Indonesia, Malaysia	Borneo	unknown	unknown	77175098-1	http://www.plantsoftheworldonline.org/taxon/urn:lsid:ipni.org:names:77175098-1
Actinidiaceae	Saurauia	spinosa	Saurauia spinosa	M.Briggs	Saurauia spinosa M.Briggs	Kew Bull. 70(4)- (2015)	Indonesia, Papua New Guinea	New Guinea	unknown	unknown	77150601-1	http://www.plantsoftheworldonline.org/taxon/urn:lsid:ipni.org:names:77150601-1
Actinidiaceae	Saurauia	squamellicaula	Saurauia squamellicaula	Miq.	Saurauia squamellicaula Miq.	Ann. Mus. Bot. Lugduno-Batavi 4: 112 (1869)	Indonesia	Maluku	unknown	unknown	829427-1	http://www.plantsoftheworldonline.org/taxon/urn:lsid:ipni.org:names:829427-1
Actinidiaceae	Saurauia	squamulosa	Saurauia squamulosa	Koord. & Valeton	Saurauia squamulosa Koord. & Valeton	Meded. Lands Plantentuin 16: 268 (1896)	Indonesia	Jawa	unknown	unknown	829428-1	http://www.plantsoftheworldonline.org/taxon/urn:lsid:ipni.org:names:829428-1
Actinidiaceae	Saurauia	strigosa	Saurauia strigosa	Kamariah ex K.M.Wong	Saurauia strigosa Kamariah ex K.M.Wong	Gen. Saurauia Borneo: 263 (2017)	Indonesia, Malaysia	Borneo	unknown	unknown	77175099-1	http://www.plantsoftheworldonline.org/taxon/urn:lsid:ipni.org:names:77175099-1
Actinidiaceae	Saurauia	subcordata	Saurauia subcordata	Korth.	Saurauia subcordata Korth.	Verh. Nat. Gesch. Ned. Bezitt., Bot.: 124 (1841)	Indonesia, Malaysia, Philippines	Borneo, Philippines	unknown	unknown	829431-1	http://www.plantsoftheworldonline.org/taxon/urn:lsid:ipni.org:names:829431-1
Actinidiaceae	Saurauia	subnuda	Saurauia subnuda	K.M.Wong	Saurauia subnuda K.M.Wong	Gen. Saurauia Borneo: 273 (2017)	Indonesia, Malaysia	Borneo	unknown	unknown	77175100-1	http://www.plantsoftheworldonline.org/taxon/urn:lsid:ipni.org:names:77175100-1
Actinidiaceae	Saurauia	subsessilifolia	Saurauia subsessilifolia	Kamariah ex K.M.Wong	Saurauia subsessilifolia Kamariah ex K.M.Wong	Gen. Saurauia Borneo: 274 (2017)	Indonesia, Malaysia	Borneo	unknown	unknown	77175101-1	http://www.plantsoftheworldonline.org/taxon/urn:lsid:ipni.org:names:77175101-1
Actinidiaceae	Saurauia	sugaui	Saurauia sugaui	K.M.Wong	Saurauia sugaui K.M.Wong	Gen. Saurauia Borneo: 276 (2017)	Indonesia, Malaysia	Borneo	unknown	unknown	77175102-1	http://www.plantsoftheworldonline.org/taxon/urn:lsid:ipni.org:names:77175102-1
Actinidiaceae	Saurauia	sumatrana	Saurauia sumatrana	Baker f.	Saurauia sumatrana Baker f.	J. Bot. 56: 164 (1918)	Indonesia	Sumatera	unknown	unknown	317326-1	http://www.plantsoftheworldonline.org/taxon/urn:lsid:ipni.org:names:317326-1
Actinidiaceae	Saurauia	suzanae	Saurauia suzanae	K.M.Wong	Saurauia suzanae K.M.Wong	Gen. Saurauia Borneo: 278 (2017)	Indonesia, Malaysia	Borneo	unknown	unknown	77175103-1	http://www.plantsoftheworldonline.org/taxon/urn:lsid:ipni.org:names:77175103-1
Actinidiaceae	Saurauia	tafana	Saurauia tafana	A.C.Sm.	Saurauia tafana A.C.Sm.	J. Arnold Arbor. 22: 517 (1941)	Indonesia, Papua New Guinea	New Guinea	unknown	unknown	57032-1	http://www.plantsoftheworldonline.org/taxon/urn:lsid:ipni.org:names:57032-1
Actinidiaceae	Saurauia	taylorii	Saurauia taylorii	W.N.Takeuchi	Saurauia taylorii W.N.Takeuchi	Blumea 53: 337 (2008)	Indonesia, Papua New Guinea	New Guinea	unknown	unknown	77093286-1	http://www.plantsoftheworldonline.org/taxon/urn:lsid:ipni.org:names:77093286-1
Actinidiaceae	Saurauia	temburongensis	Saurauia temburongensis	K.M.Wong	Saurauia temburongensis K.M.Wong	Sandakania 22: 51 (2016)	Indonesia, Malaysia	Borneo	unknown	unknown	77161603-1	http://www.plantsoftheworldonline.org/taxon/urn:lsid:ipni.org:names:77161603-1
Actinidiaceae	Saurauia	tenuicyma	Saurauia tenuicyma	K.M.Wong	Saurauia tenuicyma K.M.Wong	Gen. Saurauia Borneo: 281 (2017)	Indonesia, Malaysia	Borneo	unknown	unknown	77175106-1	http://www.plantsoftheworldonline.org/taxon/urn:lsid:ipni.org:names:77175106-1
Actinidiaceae	Saurauia	tewensis	Saurauia tewensis	Korth.	Saurauia tewensis Korth.	Verh. Nat. Gesch. Ned. Bezitt., Bot.: 133 (1842)	Indonesia, Malaysia	Borneo	unknown	unknown	829434-1	http://www.plantsoftheworldonline.org/taxon/urn:lsid:ipni.org:names:829434-1
Actinidiaceae	Saurauia	tomentocalyx	Saurauia tomentocalyx	Kamariah ex K.M.Wong	Saurauia tomentocalyx Kamariah ex K.M.Wong	Gen. Saurauia Borneo: 286 (2017)	Indonesia, Malaysia	Borneo	unknown	unknown	77175107-1	http://www.plantsoftheworldonline.org/taxon/urn:lsid:ipni.org:names:77175107-1
Actinidiaceae	Saurauia	trichocalyx	Saurauia trichocalyx	Koord. & Valeton	Saurauia trichocalyx Koord. & Valeton	Meded. Lands Plantentuin 16: 262 (1896)	Indonesia	Jawa	unknown	unknown	829437-1	http://www.plantsoftheworldonline.org/taxon/urn:lsid:ipni.org:names:829437-1
Actinidiaceae	Saurauia	trichopoda	Saurauia trichopoda	Baker f.	Saurauia trichopoda Baker f.	J. Bot. 56: 167 (1918)	Indonesia	Sumatera	unknown	unknown	317328-1	http://www.plantsoftheworldonline.org/taxon/urn:lsid:ipni.org:names:317328-1
Actinidiaceae	Saurauia	trugul	Saurauia trugul	P.Royen	Saurauia trugul P.Royen	Alpine Fl. New Guinea 3: 1389 (1982)	Indonesia, Papua New Guinea	New Guinea	unknown	unknown	900903-1	http://www.plantsoftheworldonline.org/taxon/urn:lsid:ipni.org:names:900903-1
Actinidiaceae	Saurauia	ubaldusii	Saurauia ubaldusii	Kamariah ex K.M.Wong	Saurauia ubaldusii Kamariah ex K.M.Wong	Gen. Saurauia Borneo: 288 (2017)	Indonesia, Malaysia	Borneo	unknown	unknown	77175108-1	http://www.plantsoftheworldonline.org/taxon/urn:lsid:ipni.org:names:77175108-1
Actinidiaceae	Saurauia	umbellata	Saurauia umbellata	Koord. & Valeton	Saurauia umbellata Koord. & Valeton	Meded. Lands Plantentuin 16: 256 (1896)	Indonesia, Indonesia, East Timor	Jawa, Lesser Sunda Is.	unknown	unknown	829439-1	http://www.plantsoftheworldonline.org/taxon/urn:lsid:ipni.org:names:829439-1
Actinidiaceae	Saurauia	uniflora	Saurauia uniflora	Ridl.	Saurauia uniflora Ridl.	Trans. Linn. Soc. London, Bot. 9: 15 (1916)	Indonesia, Papua New Guinea	New Guinea	unknown	unknown	317330-1	http://www.plantsoftheworldonline.org/taxon/urn:lsid:ipni.org:names:317330-1
Actinidiaceae	Saurauia	urophylla	Saurauia urophylla	K.M.Wong	Saurauia urophylla K.M.Wong	Gen. Saurauia Borneo: 290 (2017)	Indonesia, Malaysia	Borneo	unknown	unknown	77175111-1	http://www.plantsoftheworldonline.org/taxon/urn:lsid:ipni.org:names:77175111-1
Actinidiaceae	Saurauia	vallium	Saurauia vallium	C.T.White & W.D.Francis	Saurauia vallium C.T.White & W.D.Francis	Proc. Roy. Soc. Queensland 38: 244 (1926 publ. 1927)	Indonesia, Papua New Guinea	New Guinea	unknown	unknown	57037-1	http://www.plantsoftheworldonline.org/taxon/urn:lsid:ipni.org:names:57037-1
Actinidiaceae	Saurauia	verheijenii	Saurauia verheijenii	Hoogland	Saurauia verheijenii Hoogland	Gard. Bull. Singapore 31: 76 (1978)	Indonesia, East Timor	Lesser Sunda Is.	unknown	unknown	57039-1	http://www.plantsoftheworldonline.org/taxon/urn:lsid:ipni.org:names:57039-1
Actinidiaceae	Saurauia	versteegii	Saurauia versteegii	Gilg & Lauterb.	Saurauia versteegii Gilg & Lauterb.	Nova Guinea 8: 306 (1910)	Indonesia, Papua New Guinea	New Guinea	unknown	unknown	317334-1	http://www.plantsoftheworldonline.org/taxon/urn:lsid:ipni.org:names:317334-1
Actinidiaceae	Saurauia	vulcani	Saurauia vulcani	Korth.	Saurauia vulcani Korth.	Verh. Nat. Gesch. Ned. Bezitt., Bot.: 128 (1842)	Indonesia, Malaysia	Malaya, Sumatera	unknown	unknown	829443-1	http://www.plantsoftheworldonline.org/taxon/urn:lsid:ipni.org:names:829443-1
Actinidiaceae	Saurauia	warburgii	Saurauia warburgii	Koord.	Saurauia warburgii Koord.	Meded. Lands Plantentuin 19: 644 (1898)	Indonesia	Sulawesi	unknown	unknown	829444-1	http://www.plantsoftheworldonline.org/taxon/urn:lsid:ipni.org:names:829444-1
Actinidiaceae	Saurauia	warenensis	Saurauia warenensis	Kaneh. & Hatus.	Saurauia warenensis Kaneh. & Hatus.	Bot. Mag. (Tokyo) 57: 72 (1943)	Indonesia, Papua New Guinea	New Guinea	unknown	unknown	57041-1	http://www.plantsoftheworldonline.org/taxon/urn:lsid:ipni.org:names:57041-1
Actinidiaceae	Saurauia	waworoentii	Saurauia waworoentii	Koord.	Saurauia waworoentii Koord.	Meded. Lands Plantentuin 19: 644 (1898)	Indonesia	Sulawesi	unknown	unknown	829445-1	http://www.plantsoftheworldonline.org/taxon/urn:lsid:ipni.org:names:829445-1
Actinidiaceae	Saurauia	wigmanii	Saurauia wigmanii	Koord.	Saurauia wigmanii Koord.	Meded. Lands Plantentuin 19: 644 (1898)	Indonesia	Sulawesi	unknown	unknown	829447-1	http://www.plantsoftheworldonline.org/taxon/urn:lsid:ipni.org:names:829447-1
Actinidiaceae	Saurauia	winkleri	Saurauia winkleri	Merr.	Saurauia winkleri Merr.	Philipp. J. Sci., C 13: 93 (1918)	Indonesia, Malaysia	Borneo	unknown	unknown	317338-1	http://www.plantsoftheworldonline.org/taxon/urn:lsid:ipni.org:names:317338-1
Actinidiaceae	Saurauia	xylantha	Saurauia xylantha	Stapf ex Baker f.	Saurauia xylantha Stapf ex Baker f.	J. Bot. 56: 162 (1918)	Indonesia	Sumatera	unknown	unknown	317339-1	http://www.plantsoftheworldonline.org/taxon/urn:lsid:ipni.org:names:317339-1
Aizoaceae	Sesuvium	portulacastrum	Sesuvium portulacastrum	(L.) L.	Sesuvium portulacastrum (L.) L.	Syst. Nat. ed. 10. 2: 1058 (1759)	Aldabra, Angola, Argentina, Aruba, Australia, Bahamas, Bangladesh, Belize, Benin, Bermuda, Bolivia, Brazil, Cambodia, Cameroon, Cape Verde, Cayman Is., Chile, China, Christmas I., Cocos (Keeling) Is., Colombia, Comoros, Cook Is., Costa Rica, Cote d'Ivoire, Cuba, Dominican Republic, Ecuador, El Salvador, Fiji, French Guiana, Gabon, Galapagos, Gambia, Ghana, Gilbert Is., Guatemala, Guinea, Guinea-B…	Alabama, Aldabra, Angola, Argentina Northeast, Argentina Northwest, Argentina South, Aruba, Bahamas, Bangladesh, Belize, Benin, Bermuda, Bolivia, Brazil North, Brazil Northeast, Brazil South, Brazil Southeast, Brazil West-Central, Cambodia, Cameroon, Canary Is., Cape Verde, Cayman Is., Chile North, China Southeast, Christmas I., Cocos (Keeling) Is., Colombia, Comoros, Cook Is., Costa Rica, Cuba, …	United States	Pennsylvania	235145-2	http://www.plantsoftheworldonline.org/taxon/urn:lsid:ipni.org:names:235145-2
Aizoaceae	Trianthema	portulacastrum	Trianthema portulacastrum	L.	Trianthema portulacastrum L.	Sp. Pl.: 223 (1753)	Aldabra, Angola, Argentina, Aruba, Bangladesh, Belize, Benin, Bolivia, Burkina Faso, Cambodia, Cameroon, Chad, China, Colombia, Comoros, Costa Rica, Cote d'Ivoire, Cuba, Djibouti, Dominican Republic, Ecuador, El Salvador, Eritrea, Galapagos, Gambia, Ghana, Guatemala, Guinea, Guinea-Bissau, Haiti, Honduras, India, Indonesia, Indonesia, East Timor, Indonesia, Papua New Guinea, Iran, Jamaica, Kenya,…	Aldabra, Angola, Argentina Northeast, Argentina Northwest, Arizona, Arkansas, Aruba, Bangladesh, Belize, Benin, Bolivia, Burkina, California, Cambodia, Cameroon, Chad, China Southeast, Colombia, Comoros, Congo, Costa Rica, Cuba, Djibouti, Dominican Republic, Ecuador, El Salvador, Eritrea, Florida, Galapagos, Gambia, Georgia, Ghana, Guatemala, Guinea, Guinea-Bissau, Gulf States, Hainan, Haiti, Hon…	Australia, Brazil, Palestina, Israel, Jordan, St.Helena, United States	Alabama, Brazil Northeast, Colorado, Hawaii, New South Wales, Northern Territory, Palestine, Queensland, St.Helena, Western Australia	322565-2	http://www.plantsoftheworldonline.org/taxon/urn:lsid:ipni.org:names:322565-2
Aizoaceae	Trianthema	triquetrum	Trianthema triquetrum	Willd. ex Spreng.	Trianthema triquetrum Willd. ex Spreng.	Syst. Veg. ed. 16. 2: 381 (1825)	Afghanistan, Angola, Australia, Bangladesh, Botswana, Chad, Djibouti, Egypt, Eritrea, Ethiopia, India, Indonesia, Indonesia, East Timor, Kenya, Mauritania, Mozambique, Myanmar, Namibia, Niger, Oman, Pakistan, Saudi Arabia, Senegal, Somalia, South Africa, Sri Lanka, Sudan, Tanzania, Thailand, Uganda, Yemen, Zimbabwe	Afghanistan, Angola, Bangladesh, Botswana, Chad, Djibouti, Egypt, Eritrea, Ethiopia, Free State, India, Jawa, Kenya, Lesser Sunda Is., Mauritania, Mozambique, Myanmar, Namibia, New South Wales, Niger, Northern Provinces, Northern Territory, Oman, Pakistan, Queensland, Saudi Arabia, Senegal, Somalia, South Australia, Sri Lanka, Sudan, Tanzania, Thailand, Uganda, Victoria, Western Australia, Yemen,…	unknown	unknown	364863-1	http://www.plantsoftheworldonline.org/taxon/urn:lsid:ipni.org:names:364863-1
Aizoaceae	Zaleya	galericulata	Zaleya galericulata	(Melville) H.Eichler	Zaleya galericulata (Melville) H.Eichler	Suppl. J. M. Black, Fl. S. Austral., ed. 2: 136 (1965)	Australia, Indonesia, East Timor	Lesser Sunda Is., New South Wales, Northern Territory, Queensland, South Australia, Victoria, Western Australia	unknown	unknown	58126-1	http://www.plantsoftheworldonline.org/taxon/urn:lsid:ipni.org:names:58126-1
Alismataceae	Albidella	glandulosa	Albidella glandulosa	(Thwaites) Lehtonen	Albidella glandulosa (Thwaites) Lehtonen	Austral. Syst. Bot. 30: 68 (2017)	Bangladesh, Chad, Cote d'Ivoire, India, Indonesia, Mali, Nigeria, Pakistan, Senegal, Sri Lanka, Thailand, Vietnam	Assam, Bangladesh, Chad, India, Ivory Coast, Jawa, Mali, Nigeria, Pakistan, Senegal, Sri Lanka, Thailand, Vietnam	unknown	unknown	77163630-1	http://www.plantsoftheworldonline.org/taxon/urn:lsid:ipni.org:names:77163630-1
Alismataceae	Albidella	oligococca	Albidella oligococca	(F.Muell.) Lehtonen	Albidella oligococca (F.Muell.) Lehtonen	Austral. Syst. Bot. 30: 68 (2017)	Australia, Indonesia, East Timor	Lesser Sunda Is., Queensland	unknown	unknown	77163628-1	http://www.plantsoftheworldonline.org/taxon/urn:lsid:ipni.org:names:77163628-1
Alismataceae	Butomopsis	latifolia	Butomopsis latifolia	(D.Don) Kunth	Butomopsis latifolia (D.Don) Kunth	Enum. Pl. 3: 165 (1841)	Australia, Bangladesh, Benin, Bhutan, India, Botswana, Burkina Faso, Cameroon, Central African Republic, Chad, China, Cote d'Ivoire, Ghana, Guinea, Guinea-Bissau, India, Indonesia, Laos, Mali, Mauritania, Mozambique, Myanmar, Nepal, Niger, Nigeria, Senegal, Sudan, Tanzania, Thailand, Uganda, Vietnam, Zambia, Zimbabwe	Assam, Bangladesh, Benin, Botswana, Burkina, Cameroon, Central African Repu, Chad, China South-Central, East Himalaya, Ghana, Guinea, Guinea-Bissau, India, Ivory Coast, Jawa, Laos, Mali, Mauritania, Mozambique, Myanmar, Nepal, Niger, Nigeria, Northern Territory, Queensland, Senegal, Sudan, Tanzania, Thailand, Uganda, Vietnam, Zambia, Zimbabwe	unknown	unknown	58284-1	http://www.plantsoftheworldonline.org/taxon/urn:lsid:ipni.org:names:58284-1
Alismataceae	Caldesia	parnassifolia	Caldesia parnassifolia	(Bassi) Parl.	Caldesia parnassifolia (Bassi) Parl.	Fl. Ital. 3: 599 (1860)	Angola, Armenia, Azerbaijan, Georgia, Australia, Bangladesh, Belarus, Benin, Bosnia and Herzegovina, Croatia, Macedonia, Montenegro, Serbia, Slovenia, Botswana, Burkina Faso, Burundi, Cameroon, China, Estonia, Latvia, Lithuania, Russia, France, Germany, Guinea, Hungary, India, India, Pakistan, Indonesia, Indonesia, Papua New Guinea, Italy, Japan, Kenya, Madagascar, Malawi, Moldova, Ukraine, Myanm…	Altay, Amur, Angola, Assam, Baltic States, Bangladesh, Belarus, Benin, Botswana, Burkina, Burundi, Cameroon, Central European Rus, China North-Central, China South-Central, China Southeast, Congo, France, Germany, Guinea, Hungary, India, Inner Mongolia, Italy, Japan, Kenya, Khabarovsk, Korea, Madagascar, Malawi, Maluku, Manchuria, Myanmar, Nepal, New Guinea, Nigeria, Pakistan, Poland, Primorye, Q…	unknown	unknown	58293-1	http://www.plantsoftheworldonline.org/taxon/urn:lsid:ipni.org:names:58293-1
Alismataceae	Limnophyton	obtusifolium	Limnophyton obtusifolium	(L.) Miq.	Limnophyton obtusifolium (L.) Miq.	Fl. Ned. Ind. 3: 243 (1856)	Angola, Bangladesh, Benin, Botswana, Burkina Faso, Burundi, Cameroon, Central African Republic, Chad, Equatorial Guinea, Ethiopia, Gambia, Ghana, Guinea, Guinea-Bissau, India, Indonesia, Indonesia, East Timor, Kenya, Liberia, Madagascar, Malawi, Mali, Mauritania, Mozambique, Myanmar, Namibia, Niger, Nigeria, Pakistan, Republic of Congo, Senegal, Somalia, South Africa, Sri Lanka, Sudan, Tanzania, …	Angola, Bangladesh, Benin, Botswana, Burkina, Burundi, Cameroon, Caprivi Strip, Central African Repu, Chad, Congo, Equatorial Guinea, Ethiopia, Gambia, Ghana, Guinea, Guinea-Bissau, India, Jawa, Kenya, KwaZulu-Natal, Lesser Sunda Is., Liberia, Madagascar, Malawi, Mali, Mauritania, Mozambique, Myanmar, Namibia, Niger, Nigeria, Northern Provinces, Pakistan, Senegal, Somalia, Sri Lanka, Sudan, Tanza…	unknown	unknown	58415-1	http://www.plantsoftheworldonline.org/taxon/urn:lsid:ipni.org:names:58415-1
Alismataceae	Sagittaria	guayanensis	Sagittaria guayanensis	Kunth	Sagittaria guayanensis Kunth	F.W.H.von Humboldt, A.J.A.Bonpland &amp; C.S.Kunth, Nov. Gen. Sp. 1: 250 (1816)	Afghanistan, Argentina, Bangladesh, Bhutan, India, Bolivia, Brazil, Burkina Faso, Cambodia, Cameroon, Chad, China, Colombia, Costa Rica, Cote d'Ivoire, Cuba, Dominican Republic, Ecuador, El Salvador, French Guiana, Gambia, Ghana, Guatemala, Guinea-Bissau, Guyana, Honduras, India, India, Pakistan, Indonesia, Jamaica, Madagascar, Malaysia, Mali, Mexico, Nepal, Nicaragua, Niger, Nigeria, Pakistan, P…	Afghanistan, Argentina Northeast, Assam, Bangladesh, Bolivia, Brazil North, Brazil Northeast, Brazil Southeast, Brazil West-Central, Burkina, Cambodia, Cameroon, Chad, China South-Central, China Southeast, Colombia, Costa Rica, Cuba, Dominican Republic, East Himalaya, Ecuador, El Salvador, French Guiana, Gambia, Ghana, Guatemala, Guinea-Bissau, Guyana, Hainan, Honduras, India, Ivory Coast, Jamaic…	United States	Louisiana	58497-1	http://www.plantsoftheworldonline.org/taxon/urn:lsid:ipni.org:names:58497-1
Alismataceae	Sagittaria	trifolia	Sagittaria trifolia	L.	Sagittaria trifolia L.	Sp. Pl.: 993 (1753)	Afghanistan, Armenia, Azerbaijan, Georgia, Bangladesh, Bhutan, India, Cambodia, China, India, India, Pakistan, Indonesia, Iran, Iraq, Japan, Kazakhstan, Uzbekistan, Kirgizstan, Laos, Malaysia, Myanmar, Nansei-shoto, Nepal, Nicobar Is., North Korea, South Korea, Pakistan, Philippines, Russia, Taiwan, Tajikistan, Thailand, Uzbekistan, Vietnam	Afghanistan, Amur, Assam, Bangladesh, Buryatiya, Cambodia, China North-Central, China South-Central, China Southeast, Chita, East Himalaya, Hainan, India, Inner Mongolia, Iran, Iraq, Japan, Kazakhstan, Khabarovsk, Kirgizstan, Korea, Krasnoyarsk, Laos, Malaya, Manchuria, Myanmar, Nansei-shoto, Nepal, Nicobar Is., North Caucasus, Pakistan, Philippines, Primorye, South European Russi, Sulawesi, Suma…	Fiji, Indonesia, Indonesia, Malaysia, Marquesas, Moldova, Ukraine, Society Is., Tubuai Is.	Borneo, Fiji, Jawa, Marquesas, Society Is., Tubuai Is., Ukraine	58596-1	http://www.plantsoftheworldonline.org/taxon/urn:lsid:ipni.org:names:58596-1
Alseuosmiaceae	Wittsteinia	papuana	Wittsteinia papuana	(Steenis) Steenis	Wittsteinia papuana (Steenis) Steenis	Blumea 29: 391 (1984)	Indonesia, Papua New Guinea	New Guinea	unknown	unknown	914756-1	http://www.plantsoftheworldonline.org/taxon/urn:lsid:ipni.org:names:914756-1
Altingiaceae	Liquidambar	excelsa	Liquidambar excelsa	(Noronha) Oken	Liquidambar excelsa (Noronha) Oken	Allg. Naturgesch. 3(3): 1539 (1841)	Bangladesh, Bhutan, India, Cambodia, China, India, Indonesia, Indonesia, East Timor, Laos, Malaysia, Myanmar, Thailand, Vietnam	Assam, Bangladesh, Cambodia, China South-Central, East Himalaya, Jawa, Laos, Lesser Sunda Is., Malaya, Myanmar, Sumatera, Thailand, Tibet, Vietnam	unknown	unknown	58631-1	http://www.plantsoftheworldonline.org/taxon/urn:lsid:ipni.org:names:58631-1
Amaranthaceae	Achyranthes	aspera	Achyranthes aspera	L.	Achyranthes aspera L.	Sp. Pl.: 204 (1753)	Afghanistan, Aldabra, Algeria, Andaman Is., Angola, Australia, Azores, Bangladesh, Benin, Bhutan, India, Botswana, Burkina Faso, Burundi, Cambodia, Cameroon, Cape Verde, Caroline Is., Central African Republic, Chad, Chagos Archipelago, China, Christmas I., Cocos (Keeling) Is., Comoros, Cote d'Ivoire, Djibouti, Egypt, Eritrea, Ethiopia, Gabon, Gambia, Ghana, Gilbert Is., Guinea, Guinea-Bissau, Gul…	Afghanistan, Aldabra, Algeria, Andaman Is., Angola, Assam, Azores, Bangladesh, Benin, Bismarck Archipelago, Borneo, Botswana, Burkina, Burundi, Cambodia, Cameroon, Canary Is., Cape Provinces, Cape Verde, Caroline Is., Central African Repu, Chad, Chagos Archipelago, China South-Central, China Southeast, Christmas I., Cocos (Keeling) Is., Comoros, Congo, Djibouti, East Himalaya, Egypt, Eritrea, Eth…	Aruba, Austria, Bahamas, Belize, Bolivia, Brazil, Colombia, Cook Is., Costa Rica, Cuba, Dominican Republic, El Salvador, Fiji, French Guiana, Galapagos, Guatemala, Guyana, Haiti, Honduras, Jamaica, Japan, Kermadec Is., Leeward Is., Marquesas, Mexico, Netherlands Antilles, New Caledonia, New Zealand, Nicaragua, Niue, Palestina, Israel, Jordan, Peru, Puerto Rico, Seychelles, Southwest Caribbean, St…	Alabama, Aruba, Austria, Bahamas, Belize, Bolivia, Brazil North, Brazil Northeast, Brazil Southeast, Brazil West-Central, Colombia, Cook Is., Costa Rica, Cuba, Dominican Republic, El Salvador, Fiji, Florida, French Guiana, Galapagos, Guatemala, Guyana, Haiti, Hawaii, Honduras, Jamaica, Japan, Kermadec Is., Leeward Is., Louisiana, Marquesas, Maryland, Mexico Central, Mexico Gulf, Mexico Northeast,…	2468-2	http://www.plantsoftheworldonline.org/taxon/urn:lsid:ipni.org:names:2468-2
Amaranthaceae	Achyranthes	bidentata	Achyranthes bidentata	Blume	Achyranthes bidentata Blume	Bijdr. Fl. Ned. Ind.: 545 (1826)	Bangladesh, Bhutan, India, Cambodia, Caroline Is., China, India, India, Pakistan, Indonesia, Indonesia, East Timor, Indonesia, Malaysia, Indonesia, Papua New Guinea, Japan, Laos, Malaysia, Marianas, Myanmar, Nansei-shoto, Nepal, Nicobar Is., North Korea, South Korea, Ogasawara-shoto, Pakistan, Papua New Guinea, Solomon Islands, Philippines, Sri Lanka, Taiwan, Thailand, Vietnam	Assam, Bangladesh, Borneo, Cambodia, Caroline Is., China North-Central, China South-Central, China Southeast, East Himalaya, Hainan, India, Japan, Jawa, Korea, Laos, Lesser Sunda Is., Malaya, Maluku, Marianas, Myanmar, Nansei-shoto, Nepal, New Guinea, Nicobar Is., Ogasawara-shoto, Pakistan, Philippines, Solomon Is., Sri Lanka, Sulawesi, Sumatera, Taiwan, Thailand, Tibet, Vietnam, West Himalaya	Angola, Cameroon, Canada, Gulf of Guinea Is., Nigeria, Russia, United States	Alabama, Angola, Cameroon, Gulf of Guinea Is., Illinois, Kentucky, Nigeria, Ohio, Ontario, Primorye, Tennessee, West Virginia	58678-1	http://www.plantsoftheworldonline.org/taxon/urn:lsid:ipni.org:names:58678-1
Amaranthaceae	Allmania	nodiflora	Allmania nodiflora	(L.) R.Br. ex Wight	Allmania nodiflora (L.) R.Br. ex Wight	J. Bot. (Hooker) 1: 226 (1834)	Bhutan, India, China, India, Indonesia, Indonesia, East Timor, Indonesia, Malaysia, Laos, Malaysia, Philippines, Sri Lanka, Thailand, Vietnam	Assam, Borneo, China Southeast, East Himalaya, Hainan, India, Jawa, Laos, Lesser Sunda Is., Malaya, Philippines, Sri Lanka, Sumatera, Thailand, Vietnam	unknown	unknown	77141572-1	http://www.plantsoftheworldonline.org/taxon/urn:lsid:ipni.org:names:77141572-1
Amaranthaceae	Alternanthera	denticulata	Alternanthera denticulata	R.Br.	Alternanthera denticulata R.Br.	Prodr. Fl. Nov. Holland.: 417 (1810)	Australia, Indonesia, Papua New Guinea, New Zealand, Norfolk Is.	New Guinea, New South Wales, New Zealand North, Norfolk Is., Northern Territory, Queensland, South Australia, Tasmania, Victoria, Western Australia	unknown	unknown	59157-1	http://www.plantsoftheworldonline.org/taxon/urn:lsid:ipni.org:names:59157-1
Amaranthaceae	Alternanthera	sessilis	Alternanthera sessilis	(L.) R.Br. ex DC.	Alternanthera sessilis (L.) R.Br. ex DC.	Cat. Pl. Horti Monsp.: 77 (1813)	Andaman Is., Armenia, Azerbaijan, Georgia, Australia, Bangladesh, Belize, Bhutan, India, Bolivia, Brazil, Cambodia, Cayman Is., China, Colombia, Costa Rica, Cuba, Dominican Republic, El Salvador, French Guiana, Guatemala, Guyana, Haiti, Honduras, India, India, Pakistan, Indonesia, Indonesia, East Timor, Indonesia, Malaysia, Indonesia, Papua New Guinea, Iran, Iraq, Jamaica, Japan, Laccadive Is., L…	Andaman Is., Assam, Bangladesh, Belize, Bolivia, Borneo, Brazil North, Brazil Northeast, Brazil South, Brazil Southeast, Brazil West-Central, Cambodia, Cayman Is., China South-Central, China Southeast, Colombia, Costa Rica, Cuba, Dominican Republic, East Himalaya, El Salvador, French Guiana, Guatemala, Guyana, Haiti, Honduras, India, Iran, Iraq, Jamaica, Japan, Jawa, Laccadive Is., Laos, Lebanon-…	Algeria, Angola, Benin, Botswana, Burkina Faso, Burundi, Cameroon, Cape Verde, Caroline Is., Central African Republic, Chad, Christmas I., Comoros, Cook Is., Cote d'Ivoire, Egypt, Ethiopia, Fiji, Gabon, Galapagos, Gambia, Ghana, Guinea, Guinea-Bissau, Gulf of Guinea Is., Kenya, Liberia, Malawi, Mali, Marianas, Marquesas, Marshall Is., Mauritania, Mauritius, Mozambique, Namibia, Nauru, New Caledon…	Alabama, Algeria, Angola, Arkansas, Benin, Botswana, Burkina, Burundi, Cameroon, Cape Provinces, Cape Verde, Caroline Is., Central African Repu, Chad, Christmas I., Comoros, Congo, Cook Is., Egypt, Ethiopia, Fiji, Florida, Free State, Gabon, Galapagos, Gambia, Georgia, Ghana, Guinea, Guinea-Bissau, Gulf of Guinea Is., Hawaii, Ivory Coast, Kenya, KwaZulu-Natal, Liberia, Louisiana, Malawi, Mali, Ma…	1069792-2	http://www.plantsoftheworldonline.org/taxon/urn:lsid:ipni.org:names:1069792-2
Amaranthaceae	Amaranthus	interruptus	Amaranthus interruptus	R.Br.	Amaranthus interruptus R.Br.	Prodr. Fl. Nov. Holland.: 414 (1810)	Australia, Indonesia, East Timor, Indonesia, Papua New Guinea, Papua New Guinea, Solomon Islands	Lesser Sunda Is., New Guinea, Northern Territory, Queensland, Solomon Is., South Australia, Western Australia	Marquesas, New Caledonia, Society Is.	Marquesas, New Caledonia, Society Is.	59542-1	http://www.plantsoftheworldonline.org/taxon/urn:lsid:ipni.org:names:59542-1
Amaranthaceae	Amaranthus	tricolor	Amaranthus tricolor	L.	Amaranthus tricolor L.	Sp. Pl.: 989 (1753)	Bangladesh, India, Indonesia, Indonesia, East Timor, Indonesia, Malaysia, Indonesia, Papua New Guinea, Laos, Line Is., Malaysia, Myanmar, Nepal, Papua New Guinea, Solomon Islands, Philippines, Sri Lanka, Thailand, Vietnam	Assam, Bangladesh, Borneo, India, Jawa, Laos, Lesser Sunda Is., Line Is., Malaya, Maluku, Myanmar, Nepal, New Guinea, Philippines, Solomon Is., Sri Lanka, Sulawesi, Sumatera, Thailand, Vietnam	Angola, Australia, Benin, Cambodia, Cameroon, Cayman Is., Central African Republic, China, Christmas I., Cuba, Dominican Republic, Egypt, Eritrea, Ethiopia, Fiji, France, Haiti, Iraq, Japan, Kazakhstan, Uzbekistan, Maldives, Marianas, Marquesas, Mauritius, Mozambique, Nansei-shoto, New Caledonia, North Korea, South Korea, Pakistan, Panama, Puerto Rico, Saudi Arabia, Sierra Leone, Society Is., Sou…	Angola, Benin, Cambodia, Cameroon, Cayman Is., Central African Repu, China North-Central, China South-Central, China Southeast, Christmas I., Cuba, Dominican Republic, Egypt, Eritrea, Ethiopia, Fiji, France, Hainan, Haiti, Inner Mongolia, Iraq, Japan, Kazakhstan, Korea, Maldives, Manchuria, Marianas, Marquesas, Mauritius, Mozambique, Nansei-shoto, New Caledonia, Pakistan, Panama, Puerto Rico, Qin…	327386-2	http://www.plantsoftheworldonline.org/taxon/urn:lsid:ipni.org:names:327386-2
Amaranthaceae	Amaranthus	undulatus	Amaranthus undulatus	R.Br.	Amaranthus undulatus R.Br.	Prodr. Fl. Nov. Holland.: 414 (1810)	Australia, Indonesia, Papua New Guinea	New Guinea, Northern Territory, Queensland, Western Australia	unknown	unknown	59702-1	http://www.plantsoftheworldonline.org/taxon/urn:lsid:ipni.org:names:59702-1
Amaranthaceae	Centrostachys	aquatica	Centrostachys aquatica	(R.Br.) Moq.	Centrostachys aquatica (R.Br.) Moq.	A.P.de Candolle, Prodr. 13(2): 321 (1849)	Bangladesh, Benin, Botswana, Burkina Faso, Burundi, Cambodia, Cameroon, Central African Republic, Chad, China, Ethiopia, India, Indonesia, Kenya, Laos, Mali, Mauritania, Mozambique, Myanmar, Nepal, Niger, Nigeria, Senegal, Sri Lanka, Sudan, Tanzania, Thailand, Uganda, Vietnam, Zaire, Zambia, Zimbabwe	Assam, Bangladesh, Benin, Botswana, Burkina, Burundi, Cambodia, Cameroon, Central African Repu, Chad, China Southeast, Ethiopia, India, Jawa, Kenya, Laos, Mali, Mauritania, Mozambique, Myanmar, Nepal, Niger, Nigeria, Senegal, Sri Lanka, Sudan, Tanzania, Thailand, Uganda, Vietnam, Zambia, Zaire, Zimbabwe	unknown	unknown	60044-1	http://www.plantsoftheworldonline.org/taxon/urn:lsid:ipni.org:names:60044-1
Amaranthaceae	Cyathula	prostrata	Cyathula prostrata	(L.) Blume	Cyathula prostrata (L.) Blume	Bijdr. Fl. Ned. Ind.: 549 (1826)	Angola, Australia, Bangladesh, Benin, Bhutan, India, Brazil, Burkina Faso, Cambodia, Cameroon, Central African Republic, China, Colombia, Comoros, Costa Rica, Cote d'Ivoire, Ecuador, El Salvador, Ethiopia, Fiji, Gabon, Gambia, Ghana, Guinea, Guinea-Bissau, Gulf of Guinea Is., Honduras, India, Indonesia, Indonesia, East Timor, Indonesia, Malaysia, Indonesia, Papua New Guinea, Laos, Liberia, Malawi…	Angola, Assam, Bangladesh, Benin, Borneo, Brazil North, Brazil Northeast, Brazil South, Brazil Southeast, Brazil West-Central, Burkina, Cambodia, Cameroon, Central African Repu, China South-Central, China Southeast, Colombia, Comoros, Congo, Costa Rica, East Himalaya, Ecuador, El Salvador, Ethiopia, Fiji, Gabon, Gambia, Ghana, Guinea, Guinea-Bissau, Gulf of Guinea Is., Hainan, Honduras, India, Iv…	Bolivia, Caroline Is., Cook Is., French Guiana, Guyana, Jamaica, Leeward Is., Marquesas, Mauritius, Puerto Rico, Reunion, Seychelles, Society Is., Suriname, Trinidad-Tobago, Tubuai Is., Venezuelan Antilles, Windward Is.	Bolivia, Caroline Is., Cook Is., French Guiana, Guyana, Jamaica, Leeward Is., Marquesas, Mauritius, Puerto Rico, Reunion, Seychelles, Society Is., Suriname, Trinidad-Tobago, Tubuai Is., Venezuelan Antilles, Windward Is.	60185-1	http://www.plantsoftheworldonline.org/taxon/urn:lsid:ipni.org:names:60185-1
Amaranthaceae	Deeringia	amaranthoides	Deeringia amaranthoides	(Lam.) Merr.	Deeringia amaranthoides (Lam.) Merr.	Interpr. Herb. Amboin.: 211 (1917)	Australia, Bangladesh, Bhutan, India, China, Christmas I., Fiji, India, India, Pakistan, Indonesia, Indonesia, East Timor, Indonesia, Papua New Guinea, Laos, Malaysia, Marianas, Myanmar, Nepal, Papua New Guinea, Solomon Islands, Philippines, Taiwan, Thailand, Tonga, Vietnam	Assam, Bangladesh, China South-Central, China Southeast, Christmas I., East Himalaya, Fiji, Hainan, India, Jawa, Laos, Lesser Sunda Is., Malaya, Marianas, Myanmar, Nepal, New Guinea, New South Wales, Philippines, Queensland, Solomon Is., Sulawesi, Sumatera, Taiwan, Thailand, Tibet, Tonga, Vietnam, West Himalaya, Western Australia	unknown	unknown	60226-1	http://www.plantsoftheworldonline.org/taxon/urn:lsid:ipni.org:names:60226-1
Amaranthaceae	Deeringia	arborescens	Deeringia arborescens	(R.Br.) Druce	Deeringia arborescens (R.Br.) Druce	Rep. Bot. Soc. Exch. Club Brit. Isles 1916: 619 (1917)	Australia, Indonesia, Indonesia, Papua New Guinea	Maluku, New Guinea, New South Wales, Queensland, Sulawesi	unknown	unknown	60228-1	http://www.plantsoftheworldonline.org/taxon/urn:lsid:ipni.org:names:60228-1
Amaranthaceae	Deeringia	polysperma	Deeringia polysperma	(Roxb.) Moq.	Deeringia polysperma (Roxb.) Moq.	A.P.de Candolle, Prodr. 13(2): 236 (1849)	China, Indonesia, Indonesia, Malaysia, Indonesia, Papua New Guinea, Malaysia, Nansei-shoto, Philippines, Taiwan, Thailand, Vietnam	Borneo, China Southeast, Hainan, Jawa, Malaya, Maluku, Nansei-shoto, New Guinea, Philippines, Sulawesi, Sumatera, Taiwan, Thailand, Vietnam	unknown	unknown	60240-1	http://www.plantsoftheworldonline.org/taxon/urn:lsid:ipni.org:names:60240-1
Amaranthaceae	Deeringia	tetragyna	Deeringia tetragyna	Roxb.	Deeringia tetragyna Roxb.	Fl. Ind. ed. 1832. 1: 683 (1832)	Indonesia	Maluku	unknown	unknown	60243-1	http://www.plantsoftheworldonline.org/taxon/urn:lsid:ipni.org:names:60243-1
Amaranthaceae	Digera	muricata	Digera muricata	(L.) Mart.	Digera muricata (L.) Mart.	Nova Acta Phys.-Med. Acad. Caes. Leop.-Carol. Nat. Cur. 13: 285 (1826)	Afghanistan, Bangladesh, Burundi, China, Djibouti, Egypt, Eritrea, Ethiopia, India, Indonesia, Kenya, Laccadive Is., Madagascar, Myanmar, Nepal, Oman, Pakistan, Qatar, United Arab Emirates, Saudi Arabia, Socotra, Somalia, Sri Lanka, Sudan, Tanzania, Uganda, Yemen	Afghanistan, Assam, Bangladesh, Burundi, China Southeast, Djibouti, Egypt, Eritrea, Ethiopia, Gulf States, India, Jawa, Kenya, Laccadive Is., Madagascar, Maluku, Myanmar, Nepal, Oman, Pakistan, Saudi Arabia, Socotra, Somalia, Sri Lanka, Sudan, Sulawesi, Sumatera, Tanzania, Uganda, Yemen	India, Pakistan, Taiwan	Taiwan, West Himalaya	60279-1	http://www.plantsoftheworldonline.org/taxon/urn:lsid:ipni.org:names:60279-1
Amaranthaceae	Gomphrena	canescens	Gomphrena canescens	R.Br.	Gomphrena canescens R.Br.	Prodr. Fl. Nov. Holland.: 416 (1810)	Australia, Indonesia, Indonesia, East Timor	Lesser Sunda Is., Maluku, Northern Territory, Queensland, Western Australia	unknown	unknown	60394-1	http://www.plantsoftheworldonline.org/taxon/urn:lsid:ipni.org:names:60394-1
Amaranthaceae	Gomphrena	tenella	Gomphrena tenella	(Moq.) Benth.	Gomphrena tenella (Moq.) Benth.	Fl. Austral. 5: 256 (1870)	Australia, Indonesia, East Timor	Lesser Sunda Is., Western Australia	unknown	unknown	60615-1	http://www.plantsoftheworldonline.org/taxon/urn:lsid:ipni.org:names:60615-1
Amaranthaceae	Nothosaerva	brachiata	Nothosaerva brachiata	(L.) Wight	Nothosaerva brachiata (L.) Wight	Icon. Pl. Ind. Orient. 6: 1 (1853)	Angola, Bangladesh, Benin, Burkina Faso, Cameroon, Central African Republic, Chad, Eritrea, Ethiopia, Gulf of Guinea Is., India, Indonesia, Malaysia, Kenya, Malawi, Maldives, Mali, Mauritania, Mozambique, Myanmar, Niger, Nigeria, Pakistan, Saudi Arabia, Senegal, Somalia, South Africa, Sri Lanka, Sudan, Tanzania, Zambia, Zimbabwe	Angola, Bangladesh, Benin, Borneo, Burkina, Cameroon, Central African Repu, Chad, Eritrea, Ethiopia, Gulf of Guinea Is., India, Kenya, KwaZulu-Natal, Malawi, Maldives, Mali, Mauritania, Mozambique, Myanmar, Niger, Nigeria, Pakistan, Saudi Arabia, Senegal, Somalia, Sri Lanka, Sudan, Tanzania, Zambia, Zimbabwe	Mauritius	Mauritius	60963-1	http://www.plantsoftheworldonline.org/taxon/urn:lsid:ipni.org:names:60963-1
Amaranthaceae	Ouret	lanata	Ouret lanata	(L.) Kuntze	Ouret lanata (L.) Kuntze	Revis. Gen. Pl. 2: 544 (1891)	Angola, Bangladesh, Benin, Burkina Faso, Burundi, Cameroon, Central African Republic, Chad, Chagos Archipelago, Cocos (Keeling) Is., Comoros, Cote d'Ivoire, Djibouti, Egypt, Eritrea, Ethiopia, Ghana, Gulf of Guinea Is., India, Indonesia, Indonesia, East Timor, Indonesia, Papua New Guinea, Kenya, Laccadive Is., Liberia, Madagascar, Malawi, Malaysia, Maldives, Mozambique, Nepal, Nigeria, Philippine…	Angola, Assam, Bangladesh, Benin, Burkina, Burundi, Cameroon, Central African Repu, Chad, Chagos Archipelago, Cocos (Keeling) Is., Comoros, Congo, Djibouti, Egypt, Eritrea, Ethiopia, Ghana, Gulf of Guinea Is., India, Ivory Coast, Jawa, Kenya, KwaZulu-Natal, Laccadive Is., Lesser Sunda Is., Liberia, Madagascar, Malawi, Malaya, Maldives, Mozambique, Nepal, New Guinea, Nigeria, Northern Provinces, P…	Nicobar Is.	Nicobar Is.	61673-1	http://www.plantsoftheworldonline.org/taxon/urn:lsid:ipni.org:names:61673-1
Amaranthaceae	Ouret	sanguinolenta	Ouret sanguinolenta	(L.) Kuntze	Ouret sanguinolenta (L.) Kuntze	Revis. Gen. Pl. 2: 544 (1891)	Bangladesh, Bhutan, India, Cambodia, China, India, India, Pakistan, Indonesia, Indonesia, East Timor, Laos, Malaysia, Myanmar, Nepal, Pakistan, Philippines, Taiwan, Thailand, Vietnam	Assam, Bangladesh, Cambodia, China South-Central, China Southeast, East Himalaya, Hainan, India, Jawa, Laos, Lesser Sunda Is., Malaya, Maluku, Myanmar, Nepal, Pakistan, Philippines, Sulawesi, Taiwan, Thailand, Vietnam, West Himalaya	unknown	unknown	61681-1	http://www.plantsoftheworldonline.org/taxon/urn:lsid:ipni.org:names:61681-1
Amaranthaceae	Psilotrichum	ferrugineum	Psilotrichum ferrugineum	(Roxb.) Voigt	Psilotrichum ferrugineum (Roxb.) Voigt	Hort. Suburb. Calcutt.: 318 (1845)	Bangladesh, Cambodia, Caroline Is., China, India, Indonesia, Indonesia, Malaysia, Indonesia, Papua New Guinea, Laos, Malaysia, Myanmar, Nepal, Papua New Guinea, Solomon Islands, Philippines, Thailand, Vietnam	Assam, Bangladesh, Borneo, Cambodia, Caroline Is., Hainan, India, Jawa, Laos, Malaya, Myanmar, Nepal, New Guinea, Philippines, Solomon Is., Sulawesi, Sumatera, Thailand, Vietnam	unknown	unknown	1004456-1	http://www.plantsoftheworldonline.org/taxon/urn:lsid:ipni.org:names:1004456-1
Amaranthaceae	Ptilotus	conicus	Ptilotus conicus	R.Br.	Ptilotus conicus R.Br.	Prodr. Fl. Nov. Holland.: 415 (1810)	Australia, Indonesia, Indonesia, East Timor, Indonesia, Papua New Guinea	Lesser Sunda Is., Maluku, New Guinea, Northern Territory, Western Australia	unknown	unknown	61227-1	http://www.plantsoftheworldonline.org/taxon/urn:lsid:ipni.org:names:61227-1
Amaranthaceae	Pupalia	lappacea	Pupalia lappacea	(L.) Juss.	Pupalia lappacea (L.) Juss.	Ann. Mus. Natl. Hist. Nat. 2: 132 (1803)	Afghanistan, Angola, Bangladesh, Benin, Botswana, Burkina Faso, Cameroon, Central African Republic, Chad, Cote d'Ivoire, Djibouti, Eritrea, Ethiopia, Gambia, Ghana, Guinea, Guinea-Bissau, Gulf of Guinea Is., India, India, Pakistan, Indonesia, Indonesia, East Timor, Indonesia, Papua New Guinea, Kenya, Madagascar, Malawi, Malaysia, Mali, Mauritania, Mozambique, Myanmar, Namibia, Nepal, Niger, Niger…	Afghanistan, Angola, Assam, Bangladesh, Benin, Botswana, Burkina, Cameroon, Cape Provinces, Central African Repu, Chad, Djibouti, Eritrea, Ethiopia, Free State, Gambia, Ghana, Guinea, Guinea-Bissau, Gulf of Guinea Is., India, Ivory Coast, Jawa, Kenya, KwaZulu-Natal, Lesser Sunda Is., Madagascar, Malawi, Malaya, Mali, Mauritania, Mozambique, Myanmar, Namibia, Nepal, New Guinea, Niger, Nigeria, Nor…	unknown	unknown	61335-1	http://www.plantsoftheworldonline.org/taxon/urn:lsid:ipni.org:names:61335-1
Amaranthaceae	Salsola	pontica	Salsola pontica	(Pall.) Iliin	Salsola pontica (Pall.) Iliin	V.L.Komarov (ed.), Fl. URSS 6: 212 (1936)	Algeria, Egypt, Greece, India, Pakistan, Indonesia, Indonesia, East Timor, Indonesia, Papua New Guinea, Kazakhstan, Uzbekistan, Moldova, Ukraine, Russia, Saudi Arabia, Tunisia, Turkey, Ukraine, Yemen	Algeria, East Aegean Is., Egypt, Jawa, Kazakhstan, Krym, Lesser Sunda Is., Maluku, New Guinea, Northwest European R, Saudi Arabia, Sinai, South European Russi, Sulawesi, Tunisia, Turkey, Ukraine, West Himalaya, Yemen	District of Columbia, United States	Alabama, California, Delaware, District of Columbia, Florida, Georgia, Louisiana, Maryland, Massachusetts, Mississippi, New Jersey, New York, North Carolina, Oregon, South Carolina, Texas, Vermont, Virginia	167008-1	http://www.plantsoftheworldonline.org/taxon/urn:lsid:ipni.org:names:167008-1
Amaranthaceae	Suaeda	australis	Suaeda australis	(R.Br.) Moq.	Suaeda australis (R.Br.) Moq.	Ann. Sci. Nat. (Paris) 23: 318 (1831)	Australia, China, Indonesia, Japan, Nansei-shoto, North Korea, South Korea, Taiwan	China Southeast, Japan, Jawa, Korea, Nansei-shoto, New South Wales, Northern Territory, Queensland, South Australia, Taiwan, Tasmania, Victoria, Western Australia	unknown	unknown	167416-1	http://www.plantsoftheworldonline.org/taxon/urn:lsid:ipni.org:names:167416-1
Amaranthaceae	Tecticornia	australasica	Tecticornia australasica	(Moq.) Paul G.Wilson	Tecticornia australasica (Moq.) Paul G.Wilson	Nuytsia 1: 280 (1972)	Australia, Indonesia, Indonesia, Papua New Guinea	Jawa, New Guinea, Northern Territory, Queensland, Western Australia	unknown	unknown	167605-1	http://www.plantsoftheworldonline.org/taxon/urn:lsid:ipni.org:names:167605-1
Amaranthaceae	Tecticornia	indica	Tecticornia indica	(Willd.) K.A.Sheph. & Paul G.Wilson	Tecticornia indica (Willd.) K.A.Sheph. & Paul G.Wilson	Austral. Syst. Bot. 20: 327 (2007)	Angola, Australia, Bangladesh, India, Indonesia, Indonesia, East Timor, Kenya, Mauritania, Mozambique, Mozambique Channel I, Pakistan, Senegal, Somalia, South Africa, Sri Lanka, Tanzania, Vietnam	Angola, Bangladesh, India, Jawa, Kenya, KwaZulu-Natal, Lesser Sunda Is., Mauritania, Mozambique, Mozambique Channel I, New South Wales, Northern Territory, Pakistan, Queensland, Senegal, Somalia, South Australia, Sri Lanka, Tanzania, Victoria, Vietnam, Western Australia	unknown	unknown	77086682-1	http://www.plantsoftheworldonline.org/taxon/urn:lsid:ipni.org:names:77086682-1
Amaryllidaceae	Crinum	asiaticum	Crinum asiaticum	L.	Crinum asiaticum L.	Sp. Pl.: 292 (1753)	Andaman Is., Australia, Bangladesh, Cambodia, China, Christmas I., Cocos (Keeling) Is., Fiji, Gilbert Is., India, Indonesia, Indonesia, East Timor, Indonesia, Malaysia, Indonesia, Papua New Guinea, Japan, Laos, Malaysia, Maldives, Mauritius, Myanmar, Nansei-shoto, New Caledonia, Nicobar Is., Norfolk Is., North Korea, South Korea, Ogasawara-shoto, Papua New Guinea, Papua New Guinea, Solomon Island…	Andaman Is., Assam, Bangladesh, Bismarck Archipelago, Borneo, Cambodia, China Southeast, Christmas I., Cocos (Keeling) Is., Fiji, Gilbert Is., India, Japan, Jawa, Korea, Laos, Lesser Sunda Is., Malaya, Maldives, Maluku, Mauritius, Myanmar, Nansei-shoto, New Caledonia, New Guinea, New South Wales, Nicobar Is., Norfolk Is., Northern Territory, Ogasawara-shoto, Philippines, Queensland, Rodrigues, Re…	Bahamas, Caroline Is., Chagos Archipelago, Comoros, Cook Is., Cuba, Dominican Republic, Haiti, Jamaica, Leeward Is., Line Is., Madagascar, Marianas, Marshall Is., Mexico, Nauru, Phoenix Is., Pitcairn Is., Puerto Rico, Society Is., Tokelau-Manihiki, Tonga, Trinidad-Tobago, Tuamotu, Tubuai Is., Tuvalu, United States, Venezuelan Antilles, Windward Is.	Bahamas, Caroline Is., Chagos Archipelago, Comoros, Cook Is., Cuba, Dominican Republic, Florida, Haiti, Jamaica, Leeward Is., Line Is., Louisiana, Madagascar, Marianas, Marshall Is., Mexico Central, Mexico Gulf, Mexico Northeast, Mexico Northwest, Mexico Southeast, Mexico Southwest, Nauru, Phoenix Is., Pitcairn Is., Puerto Rico, Society Is., Tokelau-Manihiki, Tonga, Trinidad-Tobago, Tuamotu, Tubu…	63796-1	http://www.plantsoftheworldonline.org/taxon/urn:lsid:ipni.org:names:63796-1
Amaryllidaceae	Crinum	gracile	Crinum gracile	G.Mey. ex C.Presl	Crinum gracile G.Mey. ex C.Presl	Reliq. Haenk. 1: 120 (1827)	Indonesia, Indonesia, Papua New Guinea, Philippines	New Guinea, Philippines, Sumatera	unknown	unknown	63912-1	http://www.plantsoftheworldonline.org/taxon/urn:lsid:ipni.org:names:63912-1
Amaryllidaceae	Pancratium	zeylanicum	Pancratium zeylanicum	L.	Pancratium zeylanicum L.	Sp. Pl.: 290 (1753)	India, Indonesia, Indonesia, Malaysia, Laccadive Is., Maldives, Philippines, Sri Lanka	Borneo, India, Jawa, Laccadive Is., Maldives, Maluku, Philippines, Sri Lanka, Sulawesi	Comoros	Comoros	66528-1	http://www.plantsoftheworldonline.org/taxon/urn:lsid:ipni.org:names:66528-1
Amaryllidaceae	Proiphys	alba	Proiphys alba	(R.Br.) Mabb.	Proiphys alba (R.Br.) Mabb.	Taxon 29: 601 (1980)	Australia, Indonesia, Papua New Guinea	New Guinea, Queensland, Western Australia	unknown	unknown	66644-1	http://www.plantsoftheworldonline.org/taxon/urn:lsid:ipni.org:names:66644-1
Amaryllidaceae	Proiphys	amboinensis	Proiphys amboinensis	(L.) Herb.	Proiphys amboinensis (L.) Herb.	Appendix: 42 (1821)	Australia, Indonesia, Indonesia, East Timor, Indonesia, Papua New Guinea, Papua New Guinea, Philippines, Thailand, Vanuatu	Bismarck Archipelago, Lesser Sunda Is., Maluku, New Guinea, Philippines, Queensland, Sulawesi, Thailand, Vanuatu, Western Australia	Caroline Is., Cook Is., Marianas, Niue, Papua New Guinea, Solomon Islands, Seychelles, Society Is., Sri Lanka	Caroline Is., Cook Is., Marianas, Niue, Seychelles, Society Is., Solomon Is., Sri Lanka	66645-1	http://www.plantsoftheworldonline.org/taxon/urn:lsid:ipni.org:names:66645-1
Anacardiaceae	Androtium	astylum	Androtium astylum	Stapf	Androtium astylum Stapf	Hooker&#x27;s Icon. Pl. 28: t. 2763 (1903)	Indonesia, Malaysia, Malaysia	Borneo, Malaya	unknown	unknown	69222-1	http://www.plantsoftheworldonline.org/taxon/urn:lsid:ipni.org:names:69222-1
Anacardiaceae	Bouea	macrophylla	Bouea macrophylla	Griff.	Bouea macrophylla Griff.	Account Bot. Coll. Cantor: 15 (1841)	Andaman Is., Indonesia, Malaysia, Thailand	Andaman Is., Jawa, Malaya, Sumatera, Thailand	unknown	unknown	69262-1	http://www.plantsoftheworldonline.org/taxon/urn:lsid:ipni.org:names:69262-1
Anacardiaceae	Bouea	oppositifolia	Bouea oppositifolia	(Roxb.) Meisn.	Bouea oppositifolia (Roxb.) Meisn.	Pl. Vasc. Gen. 2: 55 (1837)	Andaman Is., Bangladesh, Cambodia, China, Indonesia, Indonesia, Malaysia, Laos, Malaysia, Myanmar, Thailand, Vietnam	Andaman Is., Bangladesh, Borneo, Cambodia, China South-Central, Laos, Malaya, Myanmar, Sumatera, Thailand, Vietnam	unknown	unknown	69265-1	http://www.plantsoftheworldonline.org/taxon/urn:lsid:ipni.org:names:69265-1
Anacardiaceae	Buchanania	amboinensis	Buchanania amboinensis	Miq.	Buchanania amboinensis Miq.	Ann. Mus. Bot. Lugduno-Batavi 4: 117 (1869)	Indonesia, Indonesia, Papua New Guinea, Papua New Guinea, Solomon Islands	Maluku, New Guinea, Solomon Is.	unknown	unknown	69272-1	http://www.plantsoftheworldonline.org/taxon/urn:lsid:ipni.org:names:69272-1
Anacardiaceae	Buchanania	arborescens	Buchanania arborescens	(Blume) Blume	Buchanania arborescens (Blume) Blume	Mus. Bot. 1: 183 (1850)	Andaman Is., Australia, Cambodia, Indonesia, Indonesia, East Timor, Indonesia, Malaysia, Indonesia, Papua New Guinea, Laos, Malaysia, Myanmar, Papua New Guinea, Papua New Guinea, Solomon Islands, Philippines, Taiwan, Thailand, Vietnam	Andaman Is., Bismarck Archipelago, Borneo, Cambodia, Jawa, Laos, Lesser Sunda Is., Malaya, Maluku, Myanmar, New Guinea, Northern Territory, Philippines, Queensland, Solomon Is., Sulawesi, Sumatera, Taiwan, Thailand, Vietnam	unknown	unknown	69275-1	http://www.plantsoftheworldonline.org/taxon/urn:lsid:ipni.org:names:69275-1
Anacardiaceae	Buchanania	insignis	Buchanania insignis	Blume	Buchanania insignis Blume	Mus. Bot. 1: 184 (1850)	Indonesia, Malaysia, Philippines	Borneo, Philippines	unknown	unknown	69295-1	http://www.plantsoftheworldonline.org/taxon/urn:lsid:ipni.org:names:69295-1
Anacardiaceae	Buchanania	macrocarpa	Buchanania macrocarpa	Lauterb.	Buchanania macrocarpa Lauterb.	Bot. Jahrb. Syst. 56: 350 (1920)	Indonesia, Indonesia, Papua New Guinea, Papua New Guinea, Papua New Guinea, Solomon Islands	Bismarck Archipelago, Maluku, New Guinea, Solomon Is.	unknown	unknown	69306-1	http://www.plantsoftheworldonline.org/taxon/urn:lsid:ipni.org:names:69306-1
Anacardiaceae	Buchanania	nitida	Buchanania nitida	Engl.	Buchanania nitida Engl.	A.L.P.P.de Candolle &amp; A.C.P.de Candolle, Monogr. Phan. 4: 193 (1883)	Indonesia, Philippines	Maluku, Philippines	unknown	unknown	69317-1	http://www.plantsoftheworldonline.org/taxon/urn:lsid:ipni.org:names:69317-1
Anacardiaceae	Buchanania	sessifolia	Buchanania sessifolia	Blume	Buchanania sessifolia Blume	Mus. Bot. 1: 184 (1850)	India, Indonesia, Indonesia, Malaysia, Laos, Malaysia, Myanmar, Nicobar Is., Thailand	Assam, Borneo, Laos, Malaya, Myanmar, Nicobar Is., Sumatera, Thailand	unknown	unknown	69338-1	http://www.plantsoftheworldonline.org/taxon/urn:lsid:ipni.org:names:69338-1
Anacardiaceae	Buchanania	splendens	Buchanania splendens	Miq.	Buchanania splendens Miq.	Fl. Ned. Ind., Eerste Bijv.: 524 (1861)	Andaman Is., Indonesia, Indonesia, Malaysia, Nicobar Is.	Andaman Is., Borneo, Nicobar Is., Sumatera	unknown	unknown	69343-1	http://www.plantsoftheworldonline.org/taxon/urn:lsid:ipni.org:names:69343-1
Anacardiaceae	Campnosperma	auriculatum	Campnosperma auriculatum	(Blume) Hook.f.	Campnosperma auriculatum (Blume) Hook.f.	Fl. Brit. India 2: 41 (1876)	Indonesia, Indonesia, Malaysia, Malaysia, Thailand	Borneo, Malaya, Sulawesi, Sumatera, Thailand	unknown	unknown	69379-1	http://www.plantsoftheworldonline.org/taxon/urn:lsid:ipni.org:names:69379-1
Anacardiaceae	Campnosperma	brevipetiolatum	Campnosperma brevipetiolatum	Volkens	Campnosperma brevipetiolatum Volkens	Bot. Jahrb. Syst. 31: 466 (1901)	Caroline Is., Indonesia, Indonesia, Papua New Guinea, Papua New Guinea, Papua New Guinea, Solomon Islands, Santa Cruz Is.	Bismarck Archipelago, Caroline Is., Maluku, New Guinea, Santa Cruz Is., Solomon Is., Sulawesi	unknown	unknown	69381-1	http://www.plantsoftheworldonline.org/taxon/urn:lsid:ipni.org:names:69381-1
Anacardiaceae	Campnosperma	coriaceum	Campnosperma coriaceum	(Jack) Hallier f.	Campnosperma coriaceum (Jack) Hallier f.	Fl. Males. Bull. 3: 74 (1948)	Indonesia, Indonesia, Malaysia, Indonesia, Papua New Guinea, Malaysia, Thailand	Borneo, Malaya, New Guinea, Sumatera, Thailand	unknown	unknown	69382-1	http://www.plantsoftheworldonline.org/taxon/urn:lsid:ipni.org:names:69382-1
Anacardiaceae	Campnosperma	montanum	Campnosperma montanum	Lauterb.	Campnosperma montanum Lauterb.	Bot. Jahrb. Syst. 56: 359 (1920)	Indonesia, Indonesia, Papua New Guinea, Papua New Guinea	Bismarck Archipelago, Maluku, New Guinea	unknown	unknown	69388-1	http://www.plantsoftheworldonline.org/taxon/urn:lsid:ipni.org:names:69388-1
Anacardiaceae	Campnosperma	squamatum	Campnosperma squamatum	Ridl.	Campnosperma squamatum Ridl.	Bull. Misc. Inform. Kew 1933: 197 (1933)	Indonesia, Malaysia, Malaysia	Borneo, Malaya	unknown	unknown	69393-1	http://www.plantsoftheworldonline.org/taxon/urn:lsid:ipni.org:names:69393-1
Anacardiaceae	Dracontomelon	costatum	Dracontomelon costatum	Blume	Dracontomelon costatum Blume	Mus. Bot. 1: 231 (1850)	Indonesia, Indonesia, Malaysia	Borneo, Sumatera	unknown	unknown	69525-1	http://www.plantsoftheworldonline.org/taxon/urn:lsid:ipni.org:names:69525-1
Anacardiaceae	Dracontomelon	dao	Dracontomelon dao	(Blanco) Merr. & Rolfe	Dracontomelon dao (Blanco) Merr. & Rolfe	Philipp. J. Sci., C 3: 108 (1908)	Andaman Is., Bangladesh, Bhutan, India, Cambodia, China, Indonesia, Indonesia, East Timor, Indonesia, Malaysia, Indonesia, Papua New Guinea, Laos, Malaysia, Myanmar, Nicobar Is., Papua New Guinea, Papua New Guinea, Solomon Islands, Philippines, Thailand, Vietnam	Andaman Is., Bangladesh, Bismarck Archipelago, Borneo, Cambodia, China South-Central, China Southeast, East Himalaya, Jawa, Laos, Lesser Sunda Is., Malaya, Maluku, Myanmar, New Guinea, Nicobar Is., Philippines, Solomon Is., Sulawesi, Sumatera, Thailand, Vietnam	Trinidad-Tobago	Trinidad-Tobago	69546-1	http://www.plantsoftheworldonline.org/taxon/urn:lsid:ipni.org:names:69546-1
Anacardiaceae	Dracontomelon	lenticulatum	Dracontomelon lenticulatum	H.P.Wilk.	Dracontomelon lenticulatum H.P.Wilk.	J. Nat. Hist. Sci. Soc. Western Australia 1: 505 (1967)	Indonesia, Papua New Guinea	New Guinea	unknown	unknown	69533-1	http://www.plantsoftheworldonline.org/taxon/urn:lsid:ipni.org:names:69533-1
Anacardiaceae	Drimycarpus	luridus	Drimycarpus luridus	(Hook.f.) Ding Hou	Drimycarpus luridus (Hook.f.) Ding Hou	Blumea 24: 6 (1978)	Indonesia, Indonesia, Malaysia, Malaysia	Borneo, Malaya, Sumatera	unknown	unknown	69550-1	http://www.plantsoftheworldonline.org/taxon/urn:lsid:ipni.org:names:69550-1
Anacardiaceae	Drimycarpus	maximus	Drimycarpus maximus	Kochummen	Drimycarpus maximus Kochummen	Sandakania 7: 81 (1996)	Indonesia, Malaysia	Borneo	unknown	unknown	991544-1	http://www.plantsoftheworldonline.org/taxon/urn:lsid:ipni.org:names:991544-1
Anacardiaceae	Euroschinus	papuanus	Euroschinus papuanus	Merr. & L.M.Perry	Euroschinus papuanus Merr. & L.M.Perry	J. Arnold Arbor. 29: 158 (1948)	Indonesia, Papua New Guinea, Papua New Guinea	Bismarck Archipelago, New Guinea	unknown	unknown	69593-1	http://www.plantsoftheworldonline.org/taxon/urn:lsid:ipni.org:names:69593-1
Anacardiaceae	Gluta	aptera	Gluta aptera	(King) Ding Hou	Gluta aptera (King) Ding Hou	Blumea 24: 12 (1978)	Indonesia, Indonesia, Malaysia, Malaysia	Borneo, Malaya, Sumatera	unknown	unknown	69609-1	http://www.plantsoftheworldonline.org/taxon/urn:lsid:ipni.org:names:69609-1
Anacardiaceae	Gluta	beccarii	Gluta beccarii	(Engl.) Ding Hou	Gluta beccarii (Engl.) Ding Hou	Blumea 24: 13 (1978)	Indonesia, Malaysia, Malaysia	Borneo, Malaya	unknown	unknown	69610-1	http://www.plantsoftheworldonline.org/taxon/urn:lsid:ipni.org:names:69610-1
Anacardiaceae	Gluta	celebica	Gluta celebica	Kosterm.	Gluta celebica Kosterm.	Blumea 33: 348 (1988)	Indonesia	Sulawesi	unknown	unknown	935692-1	http://www.plantsoftheworldonline.org/taxon/urn:lsid:ipni.org:names:935692-1
Anacardiaceae	Gluta	laxiflora	Gluta laxiflora	Ridl.	Gluta laxiflora Ridl.	Bull. Misc. Inform. Kew 1933: 196 (1933)	Indonesia, Malaysia	Borneo	unknown	unknown	69625-1	http://www.plantsoftheworldonline.org/taxon/urn:lsid:ipni.org:names:69625-1
Anacardiaceae	Gluta	macrocarpa	Gluta macrocarpa	(Engl.) Ding Hou	Gluta macrocarpa (Engl.) Ding Hou	Blumea 24: 14 (1978)	Indonesia, Malaysia, Malaysia	Borneo, Malaya	unknown	unknown	69627-1	http://www.plantsoftheworldonline.org/taxon/urn:lsid:ipni.org:names:69627-1
Anacardiaceae	Gluta	malayana	Gluta malayana	(Corner) Ding Hou	Gluta malayana (Corner) Ding Hou	Blumea 24: 14 (1978)	Indonesia, Malaysia	Malaya, Sumatera	unknown	unknown	69628-1	http://www.plantsoftheworldonline.org/taxon/urn:lsid:ipni.org:names:69628-1
Anacardiaceae	Gluta	oba	Gluta oba	(Merr.) Ding Hou	Gluta oba (Merr.) Ding Hou	Blumea 24: 14 (1978)	Indonesia, Malaysia	Borneo	unknown	unknown	69631-1	http://www.plantsoftheworldonline.org/taxon/urn:lsid:ipni.org:names:69631-1
Anacardiaceae	Gluta	papuana	Gluta papuana	Ding Hou	Gluta papuana Ding Hou	Blumea 24: 14 (1978)	Indonesia, Papua New Guinea	New Guinea	unknown	unknown	69634-1	http://www.plantsoftheworldonline.org/taxon/urn:lsid:ipni.org:names:69634-1
Anacardiaceae	Gluta	pubescens	Gluta pubescens	(Ridl.) Ding Hou	Gluta pubescens (Ridl.) Ding Hou	Blumea 24: 15 (1978)	Indonesia, Malaysia	Malaya, Sumatera	unknown	unknown	69635-1	http://www.plantsoftheworldonline.org/taxon/urn:lsid:ipni.org:names:69635-1
Anacardiaceae	Gluta	renghas	Gluta renghas	L.	Gluta renghas L.	Mant. Pl. 2: 293 (1771)	Indonesia, Indonesia, Malaysia, Malaysia, Myanmar, Thailand	Borneo, Jawa, Malaya, Maluku, Myanmar, Sulawesi, Sumatera, Thailand	unknown	unknown	69636-1	http://www.plantsoftheworldonline.org/taxon/urn:lsid:ipni.org:names:69636-1
Anacardiaceae	Gluta	rostrata	Gluta rostrata	Ding Hou	Gluta rostrata Ding Hou	Blumea 24: 15 (1978)	Indonesia	Sumatera	unknown	unknown	69637-1	http://www.plantsoftheworldonline.org/taxon/urn:lsid:ipni.org:names:69637-1
Anacardiaceae	Gluta	rugulosa	Gluta rugulosa	Ding Hou	Gluta rugulosa Ding Hou	Blumea 24: 16 (1978)	Indonesia, Malaysia	Borneo	unknown	unknown	69638-1	http://www.plantsoftheworldonline.org/taxon/urn:lsid:ipni.org:names:69638-1
Anacardiaceae	Gluta	sabahana	Gluta sabahana	Ding Hou	Gluta sabahana Ding Hou	Blumea 24: 16 (1978)	Indonesia, Malaysia	Borneo	unknown	unknown	69639-1	http://www.plantsoftheworldonline.org/taxon/urn:lsid:ipni.org:names:69639-1
Anacardiaceae	Gluta	speciosa	Gluta speciosa	(Ridl.) Ding Hou	Gluta speciosa (Ridl.) Ding Hou	Blumea 24: 21 (1978)	Indonesia, Malaysia	Borneo	unknown	unknown	69640-1	http://www.plantsoftheworldonline.org/taxon/urn:lsid:ipni.org:names:69640-1
Anacardiaceae	Gluta	tavoyana	Gluta tavoyana	Hook.f.	Gluta tavoyana Hook.f.	Fl. Brit. India 2: 22 (1876)	Andaman Is., Bangladesh, China, Indonesia, Laos, Malaysia, Myanmar, Thailand, Vietnam	Andaman Is., Bangladesh, Hainan, Laos, Malaya, Myanmar, Sumatera, Thailand, Vietnam	unknown	unknown	69641-1	http://www.plantsoftheworldonline.org/taxon/urn:lsid:ipni.org:names:69641-1
Anacardiaceae	Gluta	torquata	Gluta torquata	(King) Tardieu	Gluta torquata (King) Tardieu	Adansonia, n.s., 1: 195 (1962)	Indonesia, Malaysia	Malaya, Sumatera	unknown	unknown	69642-1	http://www.plantsoftheworldonline.org/taxon/urn:lsid:ipni.org:names:69642-1
Anacardiaceae	Gluta	velutina	Gluta velutina	Blume	Gluta velutina Blume	Mus. Bot. 1: 183 (1850)	Indonesia, Indonesia, Malaysia, Malaysia, Myanmar, Thailand, Vietnam	Borneo, Jawa, Malaya, Myanmar, Sumatera, Thailand, Vietnam	unknown	unknown	69646-1	http://www.plantsoftheworldonline.org/taxon/urn:lsid:ipni.org:names:69646-1
Anacardiaceae	Gluta	wallichii	Gluta wallichii	(Hook.f.) Ding Hou	Gluta wallichii (Hook.f.) Ding Hou	Blumea 24: 21 (1978)	Indonesia, Malaysia, Malaysia	Borneo, Malaya	unknown	unknown	69648-1	http://www.plantsoftheworldonline.org/taxon/urn:lsid:ipni.org:names:69648-1
Anacardiaceae	Koordersiodendron	pinnatum	Koordersiodendron pinnatum	(Blanco) Merr.	Koordersiodendron pinnatum (Blanco) Merr.	Bull. Bur. Forest. Philipp. Islands 1: 33 (1903)	Indonesia, Indonesia, Malaysia, Indonesia, Papua New Guinea, Philippines	Borneo, Maluku, New Guinea, Philippines, Sulawesi	unknown	unknown	69737-1	http://www.plantsoftheworldonline.org/taxon/urn:lsid:ipni.org:names:69737-1
Anacardiaceae	Mangifera	altissima	Mangifera altissima	Blanco	Mangifera altissima Blanco	Fl. Filip.: 181 (1837)	Indonesia, Indonesia, East Timor, Indonesia, Papua New Guinea, Papua New Guinea, Papua New Guinea, Solomon Islands, Philippines	Bismarck Archipelago, Lesser Sunda Is., Maluku, New Guinea, Philippines, Solomon Is., Sulawesi	unknown	unknown	69877-1	http://www.plantsoftheworldonline.org/taxon/urn:lsid:ipni.org:names:69877-1
Anacardiaceae	Mangifera	applanata	Mangifera applanata	Kosterm.	Mangifera applanata Kosterm.	A.J.G.H.Kostermans &amp; J.M.Bompard, Mangoes: 64 (1993)	Indonesia, Indonesia, Malaysia, Malaysia	Borneo, Malaya, Sumatera	unknown	unknown	978613-1	http://www.plantsoftheworldonline.org/taxon/urn:lsid:ipni.org:names:978613-1
Anacardiaceae	Mangifera	blommesteinii	Mangifera blommesteinii	Kosterm.	Mangifera blommesteinii Kosterm.	A.J.G.H.Kostermans &amp; J.M.Bompard, Mangoes: 146 (1993)	Indonesia, Malaysia, Malaysia	Borneo, Malaya	unknown	unknown	978628-1	http://www.plantsoftheworldonline.org/taxon/urn:lsid:ipni.org:names:978628-1
Anacardiaceae	Mangifera	bullata	Mangifera bullata	Kosterm.	Mangifera bullata Kosterm.	A.J.G.H.Kostermans &amp; J.M.Bompard, Mangoes: 175 (1993)	Indonesia	Sumatera	unknown	unknown	978631-1	http://www.plantsoftheworldonline.org/taxon/urn:lsid:ipni.org:names:978631-1
Anacardiaceae	Mangifera	caesia	Mangifera caesia	Jack	Mangifera caesia Jack	W.Roxburgh, Fl. Ind. 2: 441 (1824)	Indonesia, Malaysia, Thailand	Malaya, Sumatera, Thailand	Indonesia, Indonesia, East Timor, Indonesia, Malaysia, Philippines	Borneo, Lesser Sunda Is., Maluku, Philippines	69885-1	http://www.plantsoftheworldonline.org/taxon/urn:lsid:ipni.org:names:69885-1
Anacardiaceae	Mangifera	campnospermoides	Mangifera campnospermoides	Kosterm.	Mangifera campnospermoides Kosterm.	A.J.G.H.Kostermans &amp; J.M.Bompard, Mangoes: 176 (1993)	Indonesia, Malaysia	Borneo	unknown	unknown	978632-1	http://www.plantsoftheworldonline.org/taxon/urn:lsid:ipni.org:names:978632-1
Anacardiaceae	Mangifera	decandra	Mangifera decandra	Ding Hou	Mangifera decandra Ding Hou	Reinwardtia 8: 323 (1972)	Indonesia, Indonesia, Malaysia	Borneo, Sumatera	unknown	unknown	69892-1	http://www.plantsoftheworldonline.org/taxon/urn:lsid:ipni.org:names:69892-1
Anacardiaceae	Mangifera	dewildei	Mangifera dewildei	Kosterm.	Mangifera dewildei Kosterm.	A.J.G.H.Kostermans &amp; J.M.Bompard, Mangoes: 83 (1993)	Indonesia	Sumatera	unknown	unknown	978618-1	http://www.plantsoftheworldonline.org/taxon/urn:lsid:ipni.org:names:978618-1
Anacardiaceae	Mangifera	foetida	Mangifera foetida	Lour.	Mangifera foetida Lour.	Fl. Cochinch.: 160 (1790)	Cambodia, Indonesia, Indonesia, Malaysia, Malaysia, Myanmar, Thailand, Vietnam	Borneo, Cambodia, Malaya, Myanmar, Sumatera, Thailand, Vietnam	unknown	unknown	69898-1	http://www.plantsoftheworldonline.org/taxon/urn:lsid:ipni.org:names:69898-1
Anacardiaceae	Mangifera	gedebe	Mangifera gedebe	Miq.	Mangifera gedebe Miq.	Fl. Ned. Ind., Eerste Bijv.: 522 (1861)	Indonesia, Indonesia, Malaysia, Malaysia, Thailand	Borneo, Jawa, Malaya, Sumatera, Thailand	unknown	unknown	69902-1	http://www.plantsoftheworldonline.org/taxon/urn:lsid:ipni.org:names:69902-1
Anacardiaceae	Mangifera	griffithii	Mangifera griffithii	Hook.f.	Mangifera griffithii Hook.f.	Trans. Linn. Soc. London 23: 168 (1860)	Andaman Is., India, Indonesia, Indonesia, Malaysia, Malaysia, Thailand	Andaman Is., Assam, Borneo, Malaya, Sumatera, Thailand	unknown	unknown	69908-1	http://www.plantsoftheworldonline.org/taxon/urn:lsid:ipni.org:names:69908-1
Anacardiaceae	Mangifera	havilandii	Mangifera havilandii	Ridl.	Mangifera havilandii Ridl.	Bull. Misc. Inform. Kew 1933: 194 (1933)	Indonesia, Malaysia	Borneo	unknown	unknown	69909-1	http://www.plantsoftheworldonline.org/taxon/urn:lsid:ipni.org:names:69909-1
Anacardiaceae	Mangifera	inocarpoides	Mangifera inocarpoides	Merr. & L.M.Perry	Mangifera inocarpoides Merr. & L.M.Perry	J. Arnold Arbor. 22: 532 (1941)	Indonesia, Papua New Guinea	New Guinea	unknown	unknown	69915-1	http://www.plantsoftheworldonline.org/taxon/urn:lsid:ipni.org:names:69915-1
Anacardiaceae	Mangifera	khoonmengiana	Mangifera khoonmengiana	Kochummen	Mangifera khoonmengiana Kochummen	Sandakania 7: 83 (1996)	Indonesia, Malaysia	Borneo	unknown	unknown	991545-1	http://www.plantsoftheworldonline.org/taxon/urn:lsid:ipni.org:names:991545-1
Anacardiaceae	Mangifera	lagenifera	Mangifera lagenifera	Griff.	Mangifera lagenifera Griff.	Not. Pl. Asiat. 4: 414 (1854)	Indonesia, Malaysia, Thailand	Malaya, Sumatera, Thailand	unknown	unknown	69920-1	http://www.plantsoftheworldonline.org/taxon/urn:lsid:ipni.org:names:69920-1
Anacardiaceae	Mangifera	lalijiwa	Mangifera lalijiwa	Kosterm.	Mangifera lalijiwa Kosterm.	A.J.G.H.Kostermans &amp; J.M.Bompard, Mangoes: 135 (1993)	Indonesia, Indonesia, East Timor	Jawa, Lesser Sunda Is.	unknown	unknown	978625-1	http://www.plantsoftheworldonline.org/taxon/urn:lsid:ipni.org:names:978625-1
Anacardiaceae	Mangifera	laurina	Mangifera laurina	Blume	Mangifera laurina Blume	Mus. Bot. 1: 195 (1850)	Bangladesh, Cambodia, China, Indonesia, Indonesia, East Timor, Indonesia, Malaysia, Malaysia, Myanmar, Philippines, Vietnam	Bangladesh, Borneo, Cambodia, China South-Central, Jawa, Lesser Sunda Is., Malaya, Myanmar, Philippines, Sumatera, Vietnam	unknown	unknown	69923-1	http://www.plantsoftheworldonline.org/taxon/urn:lsid:ipni.org:names:69923-1
Anacardiaceae	Mangifera	macrocarpa	Mangifera macrocarpa	Blume	Mangifera macrocarpa Blume	Bijdr. Fl. Ned. Ind.: 1158 (1827)	Cambodia, Indonesia, Indonesia, Malaysia, Laos, Malaysia, Thailand	Borneo, Cambodia, Jawa, Laos, Malaya, Sumatera, Thailand	unknown	unknown	69929-1	http://www.plantsoftheworldonline.org/taxon/urn:lsid:ipni.org:names:69929-1
Anacardiaceae	Mangifera	minor	Mangifera minor	Blume	Mangifera minor Blume	Mus. Bot. 1: 198 (1850)	Caroline Is., Indonesia, Indonesia, East Timor, Indonesia, Papua New Guinea, Papua New Guinea, Papua New Guinea, Solomon Islands	Bismarck Archipelago, Caroline Is., Lesser Sunda Is., Maluku, New Guinea, Solomon Is., Sulawesi	unknown	unknown	69937-1	http://www.plantsoftheworldonline.org/taxon/urn:lsid:ipni.org:names:69937-1
Anacardiaceae	Mangifera	orophila	Mangifera orophila	Kosterm.	Mangifera orophila Kosterm.	A.J.G.H.Kostermans &amp; J.M.Bompard, Mangoes: 138 (1993)	Indonesia, Malaysia	Malaya, Sumatera	unknown	unknown	978627-1	http://www.plantsoftheworldonline.org/taxon/urn:lsid:ipni.org:names:978627-1
Anacardiaceae	Mangifera	pajang	Mangifera pajang	Kosterm.	Mangifera pajang Kosterm.	Reinwardtia 7: 20 (1965)	Indonesia, Malaysia	Borneo	unknown	unknown	69947-1	http://www.plantsoftheworldonline.org/taxon/urn:lsid:ipni.org:names:69947-1
Anacardiaceae	Mangifera	paludosa	Mangifera paludosa	Kosterm. ex S.K.Ganesan	Mangifera paludosa Kosterm. ex S.K.Ganesan	Gard. Bull. Singapore 70: 301 (2018)	Indonesia, Malaysia	Malaya, Sumatera	unknown	unknown	77195452-1	http://www.plantsoftheworldonline.org/taxon/urn:lsid:ipni.org:names:77195452-1
Anacardiaceae	Mangifera	parvifolia	Mangifera parvifolia	Boerl. & Koord.-Schum.	Mangifera parvifolia Boerl. & Koord.-Schum.	A.Koorders-Schumacher, Syst. Verz. 2: 31 (1910)	Indonesia, Malaysia	Malaya, Sumatera	unknown	unknown	69950-1	http://www.plantsoftheworldonline.org/taxon/urn:lsid:ipni.org:names:69950-1
Anacardiaceae	Mangifera	pedicellata	Mangifera pedicellata	Kosterm.	Mangifera pedicellata Kosterm.	A.J.G.H.Kostermans &amp; J.M.Bompard, Mangoes: 125 (1993)	Indonesia	Jawa	unknown	unknown	978623-1	http://www.plantsoftheworldonline.org/taxon/urn:lsid:ipni.org:names:978623-1
Anacardiaceae	Mangifera	quadrifida	Mangifera quadrifida	Jack	Mangifera quadrifida Jack	W.Roxburgh, Fl. Ind. 2: 440 (1824)	Indonesia, Indonesia, Malaysia, Laos, Malaysia, Thailand	Borneo, Laos, Malaya, Sumatera, Thailand	unknown	unknown	69958-1	http://www.plantsoftheworldonline.org/taxon/urn:lsid:ipni.org:names:69958-1
Anacardiaceae	Mangifera	rubropetala	Mangifera rubropetala	Kosterm.	Mangifera rubropetala Kosterm.	A.J.G.H.Kostermans &amp; J.M.Bompard, Mangoes: 107 (1993)	Indonesia, Indonesia, Malaysia	Borneo, Jawa	unknown	unknown	978620-1	http://www.plantsoftheworldonline.org/taxon/urn:lsid:ipni.org:names:978620-1
Anacardiaceae	Mangifera	rufocostata	Mangifera rufocostata	Kosterm.	Mangifera rufocostata Kosterm.	A.J.G.H.Kostermans &amp; J.M.Bompard, Mangoes: 116 (1993)	Indonesia, Indonesia, Malaysia	Borneo, Sumatera	unknown	unknown	978621-1	http://www.plantsoftheworldonline.org/taxon/urn:lsid:ipni.org:names:978621-1
Anacardiaceae	Mangifera	similis	Mangifera similis	Blume	Mangifera similis Blume	Mus. Bot. 1: 200 (1850)	Indonesia, Indonesia, Malaysia	Borneo, Sumatera	unknown	unknown	69972-1	http://www.plantsoftheworldonline.org/taxon/urn:lsid:ipni.org:names:69972-1
Anacardiaceae	Mangifera	subsessilifolia	Mangifera subsessilifolia	Kosterm.	Mangifera subsessilifolia Kosterm.	A.J.G.H.Kostermans &amp; J.M.Bompard, Mangoes: 180 (1993)	Indonesia, Indonesia, Malaysia, Malaysia	Borneo, Malaya, Sumatera	unknown	unknown	978633-1	http://www.plantsoftheworldonline.org/taxon/urn:lsid:ipni.org:names:978633-1
Anacardiaceae	Mangifera	sulavesiana	Mangifera sulavesiana	Kosterm.	Mangifera sulavesiana Kosterm.	A.J.G.H.Kostermans &amp; J.M.Bompard, Mangoes: 79 (1993)	Indonesia	Sulawesi	unknown	unknown	978616-1	http://www.plantsoftheworldonline.org/taxon/urn:lsid:ipni.org:names:978616-1
Anacardiaceae	Mangifera	sumbawaensis	Mangifera sumbawaensis	Kosterm.	Mangifera sumbawaensis Kosterm.	A.J.G.H.Kostermans &amp; J.M.Bompard, Mangoes: 72 (1993)	Indonesia	Sumatera	unknown	unknown	978614-1	http://www.plantsoftheworldonline.org/taxon/urn:lsid:ipni.org:names:978614-1
Anacardiaceae	Mangifera	swintonioides	Mangifera swintonioides	Kosterm.	Mangifera swintonioides Kosterm.	A.J.G.H.Kostermans &amp; J.M.Bompard, Mangoes: 80 (1993)	Indonesia, Indonesia, Malaysia, Malaysia	Borneo, Malaya, Sumatera	unknown	unknown	978617-1	http://www.plantsoftheworldonline.org/taxon/urn:lsid:ipni.org:names:978617-1
Anacardiaceae	Mangifera	timorensis	Mangifera timorensis	Blume	Mangifera timorensis Blume	Mus. Bot. 1: 199 (1850)	Indonesia, Indonesia, East Timor	Lesser Sunda Is., Maluku, Sulawesi	unknown	unknown	69981-1	http://www.plantsoftheworldonline.org/taxon/urn:lsid:ipni.org:names:69981-1
Anacardiaceae	Mangifera	transversalis	Mangifera transversalis	Kosterm.	Mangifera transversalis Kosterm.	A.J.G.H.Kostermans &amp; J.M.Bompard, Mangoes: 183 (1993)	Indonesia	Maluku	unknown	unknown	978634-1	http://www.plantsoftheworldonline.org/taxon/urn:lsid:ipni.org:names:978634-1
Anacardiaceae	Melanochyla	angustifolia	Melanochyla angustifolia	Hook.f.	Melanochyla angustifolia Hook.f.	Fl. Brit. India 2: 39 (1876)	Indonesia, Malaysia, Malaysia	Borneo, Malaya	unknown	unknown	70018-1	http://www.plantsoftheworldonline.org/taxon/urn:lsid:ipni.org:names:70018-1
Anacardiaceae	Melanochyla	auriculata	Melanochyla auriculata	Hook.f.	Melanochyla auriculata Hook.f.	Fl. Brit. India 2: 39 (1876)	Indonesia, Malaysia, Malaysia	Borneo, Malaya	unknown	unknown	70019-1	http://www.plantsoftheworldonline.org/taxon/urn:lsid:ipni.org:names:70019-1
Anacardiaceae	Melanochyla	axillaris	Melanochyla axillaris	Ridl.	Melanochyla axillaris Ridl.	Bull. Misc. Inform. Kew 1933: 198 (1933)	Indonesia, Malaysia	Borneo	unknown	unknown	70020-1	http://www.plantsoftheworldonline.org/taxon/urn:lsid:ipni.org:names:70020-1
Anacardiaceae	Melanochyla	beccariana	Melanochyla beccariana	Oliv.	Melanochyla beccariana Oliv.	Hooker&#x27;s Icon. Pl. 24: t. 2313 (1894)	Indonesia, Malaysia	Borneo	unknown	unknown	70021-1	http://www.plantsoftheworldonline.org/taxon/urn:lsid:ipni.org:names:70021-1
Anacardiaceae	Melanochyla	borneensis	Melanochyla borneensis	(Ridl.) Ding Hou	Melanochyla borneensis (Ridl.) Ding Hou	Blumea 24: 31 (1978)	Indonesia, Malaysia	Borneo	unknown	unknown	70022-1	http://www.plantsoftheworldonline.org/taxon/urn:lsid:ipni.org:names:70022-1
Anacardiaceae	Melanochyla	bracteata	Melanochyla bracteata	King	Melanochyla bracteata King	J. Asiat. Soc. Bengal, Pt. 2, Nat. Hist. 65: 506 (1896)	Indonesia, Indonesia, Malaysia, Malaysia, Thailand	Borneo, Malaya, Sumatera, Thailand	unknown	unknown	70023-1	http://www.plantsoftheworldonline.org/taxon/urn:lsid:ipni.org:names:70023-1
Anacardiaceae	Melanochyla	bullata	Melanochyla bullata	Ding Hou	Melanochyla bullata Ding Hou	Blumea 24: 31 (1978)	Indonesia, Malaysia	Borneo	unknown	unknown	70024-1	http://www.plantsoftheworldonline.org/taxon/urn:lsid:ipni.org:names:70024-1
Anacardiaceae	Melanochyla	caesia	Melanochyla caesia	(Blume) Ding Hou	Melanochyla caesia (Blume) Ding Hou	Blumea 24: 31 (1978)	Indonesia, Indonesia, Malaysia, Malaysia	Borneo, Jawa, Malaya, Sumatera	unknown	unknown	70025-1	http://www.plantsoftheworldonline.org/taxon/urn:lsid:ipni.org:names:70025-1
Anacardiaceae	Melanochyla	castaneifolia	Melanochyla castaneifolia	Ding Hou	Melanochyla castaneifolia Ding Hou	Blumea 24: 32 (1978)	Indonesia, Malaysia	Borneo	unknown	unknown	70026-1	http://www.plantsoftheworldonline.org/taxon/urn:lsid:ipni.org:names:70026-1
Anacardiaceae	Melanochyla	condensata	Melanochyla condensata	Kochummen	Melanochyla condensata Kochummen	Sandakania 7: 83 (1996)	Indonesia, Malaysia	Borneo	unknown	unknown	991546-1	http://www.plantsoftheworldonline.org/taxon/urn:lsid:ipni.org:names:991546-1
Anacardiaceae	Melanochyla	densiflora	Melanochyla densiflora	King	Melanochyla densiflora King	J. Asiat. Soc. Bengal, Pt. 2, Nat. Hist. 65: 503 (1896)	Indonesia, Indonesia, Malaysia, Malaysia	Borneo, Malaya, Sumatera	unknown	unknown	70027-1	http://www.plantsoftheworldonline.org/taxon/urn:lsid:ipni.org:names:70027-1
Anacardiaceae	Melanochyla	elmeri	Melanochyla elmeri	Merr.	Melanochyla elmeri Merr.	Univ. Calif. Publ. Bot. 15: 169 (1929)	Indonesia, Malaysia	Borneo	unknown	unknown	70028-1	http://www.plantsoftheworldonline.org/taxon/urn:lsid:ipni.org:names:70028-1
Anacardiaceae	Melanochyla	fulvinervis	Melanochyla fulvinervis	(Blume) Ding Hou	Melanochyla fulvinervis (Blume) Ding Hou	Blumea 24: 32 (1978)	Indonesia, Malaysia, Malaysia	Borneo, Malaya	unknown	unknown	70030-1	http://www.plantsoftheworldonline.org/taxon/urn:lsid:ipni.org:names:70030-1
Anacardiaceae	Melanochyla	minutiflora	Melanochyla minutiflora	Ding Hou	Melanochyla minutiflora Ding Hou	Blumea 24: 33 (1978)	Indonesia, Malaysia	Borneo	unknown	unknown	70033-1	http://www.plantsoftheworldonline.org/taxon/urn:lsid:ipni.org:names:70033-1
Anacardiaceae	Melanochyla	montana	Melanochyla montana	Kochummen	Melanochyla montana Kochummen	Sandakania 7: 86 (1996)	Indonesia, Malaysia	Borneo	unknown	unknown	991547-1	http://www.plantsoftheworldonline.org/taxon/urn:lsid:ipni.org:names:991547-1
Anacardiaceae	Melanochyla	scalarinervis	Melanochyla scalarinervis	Kochummen	Melanochyla scalarinervis Kochummen	Sandakania 7: 88 (1996)	Indonesia, Malaysia	Borneo	unknown	unknown	991548-1	http://www.plantsoftheworldonline.org/taxon/urn:lsid:ipni.org:names:991548-1
Anacardiaceae	Melanochyla	semecarpoides	Melanochyla semecarpoides	Ding Hou	Melanochyla semecarpoides Ding Hou	Blumea 24: 33 (1978)	Indonesia, Malaysia	Borneo	unknown	unknown	70036-1	http://www.plantsoftheworldonline.org/taxon/urn:lsid:ipni.org:names:70036-1
Anacardiaceae	Melanochyla	woodiana	Melanochyla woodiana	Kochummen	Melanochyla woodiana Kochummen	Sandakania 7: 88 (1996)	Indonesia, Malaysia	Borneo	unknown	unknown	991549-1	http://www.plantsoftheworldonline.org/taxon/urn:lsid:ipni.org:names:991549-1
Anacardiaceae	Parishia	coriacea	Parishia coriacea	P.S.Ashton	Parishia coriacea P.S.Ashton	Gard. Bull. Singapore 54: 209 (2002)	Indonesia, Malaysia	Borneo	unknown	unknown	20012375-1	http://www.plantsoftheworldonline.org/taxon/urn:lsid:ipni.org:names:20012375-1
Anacardiaceae	Parishia	dinghouiana	Parishia dinghouiana	Kochummen	Parishia dinghouiana Kochummen	Sandakania 7: 91 (1996)	Indonesia, Malaysia	Borneo	unknown	unknown	991550-1	http://www.plantsoftheworldonline.org/taxon/urn:lsid:ipni.org:names:991550-1
Anacardiaceae	Parishia	insignis	Parishia insignis	Hook.f.	Parishia insignis Hook.f.	Trans. Linn. Soc. London 23: 170 (1860)	Andaman Is., Indonesia, Indonesia, Malaysia, Malaysia, Myanmar, Thailand	Andaman Is., Borneo, Malaya, Myanmar, Sumatera, Thailand	unknown	unknown	70202-1	http://www.plantsoftheworldonline.org/taxon/urn:lsid:ipni.org:names:70202-1
Anacardiaceae	Parishia	maingayi	Parishia maingayi	Hook.f.	Parishia maingayi Hook.f.	Fl. Brit. India 2: 30 (1876)	Indonesia, Indonesia, Malaysia, Malaysia, Philippines	Borneo, Malaya, Philippines, Sumatera	unknown	unknown	70204-1	http://www.plantsoftheworldonline.org/taxon/urn:lsid:ipni.org:names:70204-1
Anacardiaceae	Parishia	paucijuga	Parishia paucijuga	Engl.	Parishia paucijuga Engl.	A.L.P.P.de Candolle &amp; A.C.P.de Candolle, Monogr. Phan. 4: 309 (1883)	Indonesia, Indonesia, Malaysia, Malaysia	Borneo, Malaya, Sumatera	unknown	unknown	70208-1	http://www.plantsoftheworldonline.org/taxon/urn:lsid:ipni.org:names:70208-1
Anacardiaceae	Parishia	sericea	Parishia sericea	Ridl.	Parishia sericea Ridl.	Bull. Misc. Inform. Kew 1933: 201 (1933)	Indonesia, Malaysia	Borneo	unknown	unknown	70212-1	http://www.plantsoftheworldonline.org/taxon/urn:lsid:ipni.org:names:70212-1
Anacardiaceae	Parishia	trifoliolata	Parishia trifoliolata	Kochummen	Parishia trifoliolata Kochummen	Sandakania 7: 91 (1996)	Indonesia, Malaysia	Borneo	unknown	unknown	991551-1	http://www.plantsoftheworldonline.org/taxon/urn:lsid:ipni.org:names:991551-1
Anacardiaceae	Pegia	sarmentosa	Pegia sarmentosa	(Lecomte) Hand.-Mazz.	Pegia sarmentosa (Lecomte) Hand.-Mazz.	Sinensia 3: 187 (1933)	Cambodia, China, Indonesia, Malaysia, Laos, Thailand, Vietnam	Borneo, Cambodia, China South-Central, China Southeast, Laos, Thailand, Vietnam	unknown	unknown	70217-1	http://www.plantsoftheworldonline.org/taxon/urn:lsid:ipni.org:names:70217-1
Anacardiaceae	Pentaspadon	motleyi	Pentaspadon motleyi	Hook.f.	Pentaspadon motleyi Hook.f.	Trans. Linn. Soc. London 23: 168 (1860)	Indonesia, Indonesia, Malaysia, Indonesia, Papua New Guinea, Malaysia, Papua New Guinea, Solomon Islands	Borneo, Malaya, Maluku, New Guinea, Solomon Is., Sumatera	unknown	unknown	70221-1	http://www.plantsoftheworldonline.org/taxon/urn:lsid:ipni.org:names:70221-1
Anacardiaceae	Pentaspadon	velutinus	Pentaspadon velutinus	Hook.f.	Pentaspadon velutinus Hook.f.	Fl. Brit. India 2: 28 (1876)	Indonesia, Malaysia, Thailand	Malaya, Sumatera, Thailand	unknown	unknown	70224-1	http://www.plantsoftheworldonline.org/taxon/urn:lsid:ipni.org:names:70224-1
Anacardiaceae	Pleiogynium	papuanum	Pleiogynium papuanum	C.T.White	Pleiogynium papuanum C.T.White	Proc. Roy. Soc. New South Wales 45: 27 (1933 publ. 1934)	Indonesia, Papua New Guinea, Papua New Guinea, Solomon Islands	New Guinea, Solomon Is.	unknown	unknown	70286-1	http://www.plantsoftheworldonline.org/taxon/urn:lsid:ipni.org:names:70286-1
Anacardiaceae	Pleiogynium	timoriense	Pleiogynium timoriense	(DC.) Leenh.	Pleiogynium timoriense (DC.) Leenh.	Blumea 7: 159 (1952)	Australia, Cook Is., Fiji, Indonesia, Indonesia, East Timor, Indonesia, Malaysia, Indonesia, Papua New Guinea, New Caledonia, Papua New Guinea, Solomon Islands, Philippines, Tonga, Vietnam	Borneo, Cook Is., Fiji, Lesser Sunda Is., Maluku, New Caledonia, New Guinea, Philippines, Queensland, Solomon Is., Sulawesi, Tonga, Vietnam	unknown	unknown	70288-1	http://www.plantsoftheworldonline.org/taxon/urn:lsid:ipni.org:names:70288-1
Anacardiaceae	Rhus	caudata	Rhus caudata	Lauterb.	Rhus caudata Lauterb.	Bot. Jahrb. Syst. 56: 362 (1920)	Indonesia, Papua New Guinea	New Guinea	unknown	unknown	70446-1	http://www.plantsoftheworldonline.org/taxon/urn:lsid:ipni.org:names:70446-1
Anacardiaceae	Rhus	chinensis	Rhus chinensis	Mill.	Rhus chinensis Mill.	Gard. Dict. ed. 8.: n.? 7 (1768)	Bangladesh, Bhutan, India, Cambodia, China, India, India, Pakistan, Indonesia, Japan, Laos, Myanmar, Nansei-shoto, Nepal, North Korea, South Korea, Pakistan, Taiwan, Thailand, Vietnam	Assam, Bangladesh, Cambodia, China North-Central, China South-Central, China Southeast, East Himalaya, Hainan, India, Japan, Korea, Laos, Myanmar, Nansei-shoto, Nepal, Pakistan, Sumatera, Taiwan, Thailand, Tibet, Vietnam, West Himalaya	Turkey	Turkey	70452-1	http://www.plantsoftheworldonline.org/taxon/urn:lsid:ipni.org:names:70452-1
Anacardiaceae	Rhus	lamprocarpa	Rhus lamprocarpa	Merr. & L.M.Perry	Rhus lamprocarpa Merr. & L.M.Perry	J. Arnold Arbor. 29: 159 (1948)	Indonesia, Papua New Guinea	New Guinea	unknown	unknown	70640-1	http://www.plantsoftheworldonline.org/taxon/urn:lsid:ipni.org:names:70640-1
Anacardiaceae	Rhus	lenticellosa	Rhus lenticellosa	Lauterb.	Rhus lenticellosa Lauterb.	Nova Guinea 8: 297 (1910)	Indonesia, Papua New Guinea	New Guinea	unknown	unknown	70649-1	http://www.plantsoftheworldonline.org/taxon/urn:lsid:ipni.org:names:70649-1
Anacardiaceae	Rhus	linguata	Rhus linguata	Slis	Rhus linguata Slis	Nova Guinea 14: 97 (1924)	Indonesia, Papua New Guinea	New Guinea	unknown	unknown	70658-1	http://www.plantsoftheworldonline.org/taxon/urn:lsid:ipni.org:names:70658-1
Anacardiaceae	Rhus	taitensis	Rhus taitensis	Guill.	Rhus taitensis Guill.	Ann. Sci. Nat., Bot., ser. 2, 7: 361 (1837)	Australia, Caroline Is., Cook Is., Fiji, Indonesia, Indonesia, East Timor, Indonesia, Papua New Guinea, Marianas, Niue, Papua New Guinea, Papua New Guinea, Solomon Islands, Philippines, Samoa, Society Is., Tonga, Vanuatu, Wallis-Futuna Is.	Bismarck Archipelago, Caroline Is., Cook Is., Fiji, Jawa, Lesser Sunda Is., Maluku, Marianas, New Guinea, Niue, Philippines, Queensland, Samoa, Society Is., Solomon Is., Sulawesi, Tonga, Vanuatu, Wallis-Futuna Is.	unknown	unknown	70896-1	http://www.plantsoftheworldonline.org/taxon/urn:lsid:ipni.org:names:70896-1
Anacardiaceae	Semecarpus	albicans	Semecarpus albicans	Lauterb.	Semecarpus albicans Lauterb.	Bot. Jahrb. Syst. 59: 536 (1925)	Indonesia, Papua New Guinea	New Guinea	unknown	unknown	71194-1	http://www.plantsoftheworldonline.org/taxon/urn:lsid:ipni.org:names:71194-1
Anacardiaceae	Semecarpus	angulatus	Semecarpus angulatus	Kochummen	Semecarpus angulatus Kochummen	Sandakania 7: 94 (1996)	Indonesia, Malaysia	Borneo	unknown	unknown	991553-1	http://www.plantsoftheworldonline.org/taxon/urn:lsid:ipni.org:names:991553-1
Anacardiaceae	Semecarpus	angustifolius	Semecarpus angustifolius	Kochummen	Semecarpus angustifolius Kochummen	Sandakania 7: 94 (1996)	Indonesia, Malaysia	Borneo	unknown	unknown	991554-1	http://www.plantsoftheworldonline.org/taxon/urn:lsid:ipni.org:names:991554-1
Anacardiaceae	Semecarpus	aruensis	Semecarpus aruensis	Engl.	Semecarpus aruensis Engl.	A.L.P.P.de Candolle &amp; A.C.P.de Candolle, Monogr. Phan. 4: 484 (1883)	Indonesia, Papua New Guinea, Papua New Guinea	Bismarck Archipelago, New Guinea	unknown	unknown	71201-1	http://www.plantsoftheworldonline.org/taxon/urn:lsid:ipni.org:names:71201-1
Anacardiaceae	Semecarpus	australiensis	Semecarpus australiensis	Engl.	Semecarpus australiensis Engl.	A.L.P.P.de Candolle &amp; A.C.P.de Candolle, Monogr. Phan. 4: 482 (1883)	Australia, Indonesia, Papua New Guinea, New Caledonia, Papua New Guinea, Vanuatu	Bismarck Archipelago, New Caledonia, New Guinea, Queensland, Vanuatu	unknown	unknown	71204-1	http://www.plantsoftheworldonline.org/taxon/urn:lsid:ipni.org:names:71204-1
Anacardiaceae	Semecarpus	borneensis	Semecarpus borneensis	Merr.	Semecarpus borneensis Merr.	J. Straits Branch Roy. Asiat. Soc. 86: 323 (1922)	Indonesia, Malaysia	Borneo	unknown	unknown	71206-1	http://www.plantsoftheworldonline.org/taxon/urn:lsid:ipni.org:names:71206-1
Anacardiaceae	Semecarpus	brachystachys	Semecarpus brachystachys	Merr. & L.M.Perry	Semecarpus brachystachys Merr. & L.M.Perry	J. Arnold Arbor. 22: 540 (1941)	Indonesia, Papua New Guinea, Papua New Guinea, Solomon Islands	New Guinea, Solomon Is.	unknown	unknown	71207-1	http://www.plantsoftheworldonline.org/taxon/urn:lsid:ipni.org:names:71207-1
Anacardiaceae	Semecarpus	bracteatus	Semecarpus bracteatus	Lauterb.	Semecarpus bracteatus Lauterb.	Bot. Jahrb. Syst. 56: 372 (1920)	Indonesia, Papua New Guinea	New Guinea	unknown	unknown	71208-1	http://www.plantsoftheworldonline.org/taxon/urn:lsid:ipni.org:names:71208-1
Anacardiaceae	Semecarpus	bunburyanus	Semecarpus bunburyanus	Gibbs	Semecarpus bunburyanus Gibbs	J. Linn. Soc., Bot. 42: 67 (1914)	Indonesia, Malaysia, Philippines	Borneo, Philippines	unknown	unknown	71209-1	http://www.plantsoftheworldonline.org/taxon/urn:lsid:ipni.org:names:71209-1
Anacardiaceae	Semecarpus	calcicola	Semecarpus calcicola	Kochummen	Semecarpus calcicola Kochummen	Sandakania 7: 97 (1996)	Indonesia, Malaysia	Borneo	unknown	unknown	991555-1	http://www.plantsoftheworldonline.org/taxon/urn:lsid:ipni.org:names:991555-1
Anacardiaceae	Semecarpus	cassuvium	Semecarpus cassuvium	Roxb.	Semecarpus cassuvium Roxb.	Hort. Bengal.: 22 (1814)	Indonesia, Indonesia, East Timor, Indonesia, Papua New Guinea	Lesser Sunda Is., Maluku, New Guinea, Sulawesi	unknown	unknown	71211-1	http://www.plantsoftheworldonline.org/taxon/urn:lsid:ipni.org:names:71211-1
Anacardiaceae	Semecarpus	cuneiformis	Semecarpus cuneiformis	Blanco	Semecarpus cuneiformis Blanco	Fl. Filip.: 220 (1837)	Indonesia, Indonesia, East Timor, Indonesia, Malaysia, Philippines, Taiwan	Borneo, Lesser Sunda Is., Philippines, Sulawesi, Taiwan	unknown	unknown	71220-1	http://www.plantsoftheworldonline.org/taxon/urn:lsid:ipni.org:names:71220-1
Anacardiaceae	Semecarpus	cupularis	Semecarpus cupularis	Kochummen	Semecarpus cupularis Kochummen	Sandakania 7: 97 (1996)	Indonesia, Malaysia	Borneo	unknown	unknown	991556-1	http://www.plantsoftheworldonline.org/taxon/urn:lsid:ipni.org:names:991556-1
Anacardiaceae	Semecarpus	decipiens	Semecarpus decipiens	Merr. & L.M.Perry	Semecarpus decipiens Merr. & L.M.Perry	J. Arnold Arbor. 22: 539 (1941)	Indonesia, Papua New Guinea, Papua New Guinea, Solomon Islands	New Guinea, Solomon Is.	unknown	unknown	71222-1	http://www.plantsoftheworldonline.org/taxon/urn:lsid:ipni.org:names:71222-1
Anacardiaceae	Semecarpus	euodiifolius	Semecarpus euodiifolius	Kochummen	Semecarpus euodiifolius Kochummen	Sandakania 7: 100 (1996)	Indonesia, Malaysia	Borneo	unknown	unknown	991557-1	http://www.plantsoftheworldonline.org/taxon/urn:lsid:ipni.org:names:991557-1
Anacardiaceae	Semecarpus	forstenii	Semecarpus forstenii	Blume	Semecarpus forstenii Blume	Mus. Bot. 1: 188 (1850)	Indonesia, Indonesia, Malaysia, Indonesia, Papua New Guinea, Papua New Guinea, Papua New Guinea, Solomon Islands, Philippines	Bismarck Archipelago, Borneo, Maluku, New Guinea, Philippines, Solomon Is., Sulawesi	unknown	unknown	71228-1	http://www.plantsoftheworldonline.org/taxon/urn:lsid:ipni.org:names:71228-1
Anacardiaceae	Semecarpus	heterophyllus	Semecarpus heterophyllus	Blume	Semecarpus heterophyllus Blume	Mus. Bot. 1: 187 (1850)	Andaman Is., Indonesia, Indonesia, East Timor, Indonesia, Malaysia, Malaysia, Myanmar, Nicobar Is.	Andaman Is., Borneo, Jawa, Lesser Sunda Is., Malaya, Myanmar, Nicobar Is., Sulawesi, Sumatera	unknown	unknown	71242-1	http://www.plantsoftheworldonline.org/taxon/urn:lsid:ipni.org:names:71242-1
Anacardiaceae	Semecarpus	impressicostatus	Semecarpus impressicostatus	Kochummen	Semecarpus impressicostatus Kochummen	Sandakania 7: 102 (1996)	Indonesia, Malaysia	Borneo	unknown	unknown	991558-1	http://www.plantsoftheworldonline.org/taxon/urn:lsid:ipni.org:names:991558-1
Anacardiaceae	Semecarpus	insularum	Semecarpus insularum	Seem.	Semecarpus insularum Seem.	Fl. Vit.: 50 (1865)	Indonesia, Papua New Guinea	New Guinea	unknown	unknown	71245-1	http://www.plantsoftheworldonline.org/taxon/urn:lsid:ipni.org:names:71245-1
Anacardiaceae	Semecarpus	kinabaluensis	Semecarpus kinabaluensis	Kochummen	Semecarpus kinabaluensis Kochummen	Sandakania 7: 102 (1996)	Indonesia, Malaysia	Borneo	unknown	unknown	991559-1	http://www.plantsoftheworldonline.org/taxon/urn:lsid:ipni.org:names:991559-1
Anacardiaceae	Semecarpus	lamii	Semecarpus lamii	Slis	Semecarpus lamii Slis	Nova Guinea 14: 98 (1924)	Indonesia, Papua New Guinea	New Guinea	unknown	unknown	71250-1	http://www.plantsoftheworldonline.org/taxon/urn:lsid:ipni.org:names:71250-1
Anacardiaceae	Semecarpus	lineatus	Semecarpus lineatus	Kosterm.	Semecarpus lineatus Kosterm.	Blumea 33: 348 (1988)	Indonesia, Malaysia	Borneo	unknown	unknown	935693-1	http://www.plantsoftheworldonline.org/taxon/urn:lsid:ipni.org:names:935693-1
Anacardiaceae	Semecarpus	longifolius	Semecarpus longifolius	Blume	Semecarpus longifolius Blume	Mus. Bot. 1: 188 (1850)	Indonesia, Indonesia, East Timor, Philippines, Taiwan	Jawa, Lesser Sunda Is., Maluku, Philippines, Sulawesi, Taiwan	unknown	unknown	71255-1	http://www.plantsoftheworldonline.org/taxon/urn:lsid:ipni.org:names:71255-1
Anacardiaceae	Semecarpus	longipes	Semecarpus longipes	Kosterm.	Semecarpus longipes Kosterm.	Blumea 33: 349 (1988)	Indonesia, Malaysia	Borneo	unknown	unknown	935694-1	http://www.plantsoftheworldonline.org/taxon/urn:lsid:ipni.org:names:935694-1
Anacardiaceae	Semecarpus	magnificus	Semecarpus magnificus	K.Schum.	Semecarpus magnificus K.Schum.	K.M.Schumann &amp; U.M.Hollrung, Fl. Kais. Wilh. Land: 65 (1889)	Indonesia, Papua New Guinea	New Guinea	unknown	unknown	71260-1	http://www.plantsoftheworldonline.org/taxon/urn:lsid:ipni.org:names:71260-1
Anacardiaceae	Semecarpus	minutipetalus	Semecarpus minutipetalus	Kochummen	Semecarpus minutipetalus Kochummen	Sandakania 7: 105 (1996)	Indonesia, Malaysia	Borneo	unknown	unknown	991560-1	http://www.plantsoftheworldonline.org/taxon/urn:lsid:ipni.org:names:991560-1
Anacardiaceae	Semecarpus	nidificans	Semecarpus nidificans	(Lauterb.) Ding Hou	Semecarpus nidificans (Lauterb.) Ding Hou	Blumea 24: 36 (1978)	Indonesia, Papua New Guinea	New Guinea	unknown	unknown	71274-1	http://www.plantsoftheworldonline.org/taxon/urn:lsid:ipni.org:names:71274-1
Anacardiaceae	Semecarpus	nigroviridis	Semecarpus nigroviridis	Thwaites	Semecarpus nigroviridis Thwaites	Enum. Pl. Zeyl.: 76 (1858)	Bangladesh, Indonesia, Malaysia, Sri Lanka	Bangladesh, Borneo, Sri Lanka	unknown	unknown	71275-1	http://www.plantsoftheworldonline.org/taxon/urn:lsid:ipni.org:names:71275-1
Anacardiaceae	Semecarpus	papuanus	Semecarpus papuanus	Lauterb.	Semecarpus papuanus Lauterb.	Nova Guinea 8: 829 (1912)	Indonesia, Papua New Guinea	New Guinea	unknown	unknown	71288-1	http://www.plantsoftheworldonline.org/taxon/urn:lsid:ipni.org:names:71288-1
Anacardiaceae	Semecarpus	paucinervius	Semecarpus paucinervius	Merr.	Semecarpus paucinervius Merr.	Philipp. J. Sci., C 7: 286 (1912)	Indonesia, Malaysia, Philippines	Borneo, Philippines	unknown	unknown	71290-1	http://www.plantsoftheworldonline.org/taxon/urn:lsid:ipni.org:names:71290-1
Anacardiaceae	Semecarpus	pulvinatus	Semecarpus pulvinatus	Kochummen	Semecarpus pulvinatus Kochummen	Sandakania 7: 105 (1996)	Indonesia, Malaysia	Borneo	unknown	unknown	991561-1	http://www.plantsoftheworldonline.org/taxon/urn:lsid:ipni.org:names:991561-1
Anacardiaceae	Semecarpus	rostratus	Semecarpus rostratus	Valeton	Semecarpus rostratus Valeton	Bull. Dep. Agric. Indes Neerl. 10: 29 (1907)	Indonesia, Papua New Guinea, Papua New Guinea	Bismarck Archipelago, New Guinea	unknown	unknown	71300-1	http://www.plantsoftheworldonline.org/taxon/urn:lsid:ipni.org:names:71300-1
Anacardiaceae	Semecarpus	rufovelutinus	Semecarpus rufovelutinus	Ridl.	Semecarpus rufovelutinus Ridl.	Bull. Misc. Inform. Kew 1933: 199 (1933)	Indonesia, Malaysia, Malaysia	Borneo, Malaya	unknown	unknown	71302-1	http://www.plantsoftheworldonline.org/taxon/urn:lsid:ipni.org:names:71302-1
Anacardiaceae	Semecarpus	sandakanus	Semecarpus sandakanus	Kochummen	Semecarpus sandakanus Kochummen	Sandakania 7: 108 (1996)	Indonesia, Malaysia	Borneo	unknown	unknown	991562-1	http://www.plantsoftheworldonline.org/taxon/urn:lsid:ipni.org:names:991562-1
Anacardiaceae	Semecarpus	schlechteri	Semecarpus schlechteri	Lauterb.	Semecarpus schlechteri Lauterb.	Bot. Jahrb. Syst. 56: 370 (1920)	Indonesia, Papua New Guinea	New Guinea	unknown	unknown	71305-1	http://www.plantsoftheworldonline.org/taxon/urn:lsid:ipni.org:names:71305-1
Anacardiaceae	Semecarpus	velutinus	Semecarpus velutinus	King	Semecarpus velutinus King	J. Asiat. Soc. Bengal, Pt. 2, Nat. Hist. 65: 508 (1896)	Indonesia, Malaysia, Vietnam	Malaya, Sumatera, Vietnam	unknown	unknown	71326-1	http://www.plantsoftheworldonline.org/taxon/urn:lsid:ipni.org:names:71326-1
Anacardiaceae	Solenocarpus	philippinensis	Solenocarpus philippinensis	(Elmer) Kosterm.	Solenocarpus philippinensis (Elmer) Kosterm.	New Crit. Mal. Pl. 3: 1 (1955)	Indonesia, Indonesia, Malaysia, Indonesia, Papua New Guinea, Philippines	Borneo, New Guinea, Philippines, Sumatera	unknown	unknown	71342-1	http://www.plantsoftheworldonline.org/taxon/urn:lsid:ipni.org:names:71342-1
Anacardiaceae	Spondias	dulcis	Spondias dulcis	Parkinson	Spondias dulcis Parkinson	J. Voy. South Seas: 39 (1773)	Indonesia, Indonesia, Papua New Guinea, Papua New Guinea, Papua New Guinea, Solomon Islands, Santa Cruz Is.	Bismarck Archipelago, Maluku, New Guinea, Santa Cruz Is., Solomon Is.	Andaman Is., Bangladesh, Belize, Benin, Brazil, Cambodia, Cameroon, Caroline Is., Cayman Is., Central African Republic, Christmas I., Colombia, Comoros, Cook Is., Costa Rica, Cuba, Dominican Republic, Ecuador, Fiji, French Guiana, Guatemala, Guinea-Bissau, Gulf of Guinea Is., Guyana, Haiti, Indonesia, Indonesia, East Timor, Jamaica, Laos, Leeward Is., Malaysia, Mauritius, Nauru, New Caledonia, Ni…	Andaman Is., Bangladesh, Belize, Benin, Brazil North, Brazil Southeast, Cambodia, Cameroon, Caroline Is., Cayman Is., Central African Repu, Christmas I., Colombia, Comoros, Cook Is., Costa Rica, Cuba, Dominican Republic, Ecuador, Fiji, French Guiana, Guatemala, Guinea-Bissau, Gulf of Guinea Is., Guyana, Haiti, Jamaica, Jawa, Laos, Leeward Is., Lesser Sunda Is., Malaya, Mauritius, Nauru, New Caled…	71455-1	http://www.plantsoftheworldonline.org/taxon/urn:lsid:ipni.org:names:71455-1
Anacardiaceae	Spondias	malayana	Spondias malayana	Kosterm.	Spondias malayana Kosterm.	Quart. J. Taiwan Mus. 34: 108 (1981)	Cambodia, Indonesia, Papua New Guinea, Malaysia, Myanmar, Philippines, Thailand	Cambodia, Malaya, Myanmar, New Guinea, Philippines, Thailand	unknown	unknown	898793-1	http://www.plantsoftheworldonline.org/taxon/urn:lsid:ipni.org:names:898793-1
Anacardiaceae	Spondias	novoguineensis	Spondias novoguineensis	Kosterm.	Spondias novoguineensis Kosterm.	Kedondong, Ambarella, Amra Spondiadeae (Anacardiac.) Asia &amp; Pacific: 59 (1991)	Indonesia, Indonesia, Papua New Guinea, Papua New Guinea, Papua New Guinea, Solomon Islands, Santa Cruz Is., Vanuatu	Bismarck Archipelago, Maluku, New Guinea, Santa Cruz Is., Solomon Is., Vanuatu	Society Is.	Society Is.	960399-1	http://www.plantsoftheworldonline.org/taxon/urn:lsid:ipni.org:names:960399-1
Anacardiaceae	Spondias	pinnata	Spondias pinnata	(L.f.) Kurz	Spondias pinnata (L.f.) Kurz	Prelim. Rep. Forest Pegu, App. A: 44 (1875)	Andaman Is., Bangladesh, Bhutan, India, China, India, Indonesia, Indonesia, East Timor, Laos, Malaysia, Myanmar, Nepal, Pakistan, Philippines, Sri Lanka, Thailand, Vietnam	Andaman Is., Assam, Bangladesh, China South-Central, China Southeast, East Himalaya, Hainan, India, Jawa, Laos, Lesser Sunda Is., Malaya, Maluku, Myanmar, Nepal, Pakistan, Philippines, Sri Lanka, Sulawesi, Thailand, Vietnam	Cambodia, Caroline Is.	Cambodia, Caroline Is.	71489-1	http://www.plantsoftheworldonline.org/taxon/urn:lsid:ipni.org:names:71489-1
Anacardiaceae	Swintonia	acuta	Swintonia acuta	Engl.	Swintonia acuta Engl.	Bot. Jahrb. Syst. 1: 44 (1880)	Indonesia, Malaysia, Philippines	Borneo, Philippines	unknown	unknown	71522-1	http://www.plantsoftheworldonline.org/taxon/urn:lsid:ipni.org:names:71522-1
Anacardiaceae	Swintonia	floribunda	Swintonia floribunda	Griff.	Swintonia floribunda Griff.	Proc. Linn. Soc. London 1: 283 (1846)	Andaman Is., Bangladesh, India, Indonesia, Malaysia, Myanmar, Thailand, Vietnam	Andaman Is., Assam, Bangladesh, Malaya, Myanmar, Sumatera, Thailand, Vietnam	unknown	unknown	71524-1	http://www.plantsoftheworldonline.org/taxon/urn:lsid:ipni.org:names:71524-1
Anacardiaceae	Swintonia	foxworthyi	Swintonia foxworthyi	Elmer	Swintonia foxworthyi Elmer	Leafl. Philipp. Bot. 5: 1751 (1913)	Indonesia, Indonesia, Malaysia, Philippines	Borneo, Philippines, Sumatera	unknown	unknown	71525-1	http://www.plantsoftheworldonline.org/taxon/urn:lsid:ipni.org:names:71525-1
Anacardiaceae	Swintonia	glauca	Swintonia glauca	Engl.	Swintonia glauca Engl.	Bot. Jahrb. Syst. 1: 44 (1880)	Indonesia, Indonesia, Malaysia	Borneo, Sumatera	unknown	unknown	71526-1	http://www.plantsoftheworldonline.org/taxon/urn:lsid:ipni.org:names:71526-1
Anacardiaceae	Swintonia	minutalata	Swintonia minutalata	Ding Hou	Swintonia minutalata Ding Hou	Blumea 24: 38 (1978)	Indonesia, Malaysia	Borneo	unknown	unknown	71532-1	http://www.plantsoftheworldonline.org/taxon/urn:lsid:ipni.org:names:71532-1
Anacardiaceae	Swintonia	sarawakana	Swintonia sarawakana	Kochummen	Swintonia sarawakana Kochummen	Sandakania 7: 111 (1996)	Indonesia, Malaysia	Borneo	unknown	unknown	991563-1	http://www.plantsoftheworldonline.org/taxon/urn:lsid:ipni.org:names:991563-1
Anacardiaceae	Swintonia	schwenckii	Swintonia schwenckii	(Teijsm. & Binn.) Teijsm. & Binn.	Swintonia schwenckii (Teijsm. & Binn.) Teijsm. & Binn.	Cat. Hort. Bot. Bogor.: 230 (1866)	Cambodia, Indonesia, Indonesia, Malaysia, Malaysia, Myanmar, Thailand, Vietnam	Borneo, Cambodia, Malaya, Myanmar, Sumatera, Thailand, Vietnam	unknown	unknown	71538-1	http://www.plantsoftheworldonline.org/taxon/urn:lsid:ipni.org:names:71538-1
Anacardiaceae	Swintonia	spicifera	Swintonia spicifera	Hook.f.	Swintonia spicifera Hook.f.	Fl. Brit. India 2: 27 (1876)	Indonesia, Malaysia	Malaya, Sumatera	unknown	unknown	71539-1	http://www.plantsoftheworldonline.org/taxon/urn:lsid:ipni.org:names:71539-1
Anacardiaceae	Toxicodendron	borneense	Toxicodendron borneense	(Stapf) Gillis	Toxicodendron borneense (Stapf) Gillis	Rhodora 73: 164 (1971)	Indonesia, Malaysia	Borneo	unknown	unknown	71672-1	http://www.plantsoftheworldonline.org/taxon/urn:lsid:ipni.org:names:71672-1
Anacardiaceae	Toxicodendron	nodosum	Toxicodendron nodosum	(Blume) Kuntze	Toxicodendron nodosum (Blume) Kuntze	Revis. Gen. Pl. 1: 154 (1891)	Indonesia, Indonesia, Malaysia, Malaysia	Borneo, Jawa, Malaya, Sulawesi, Sumatera	unknown	unknown	71753-1	http://www.plantsoftheworldonline.org/taxon/urn:lsid:ipni.org:names:71753-1
Anacardiaceae	Toxicodendron	succedaneum	Toxicodendron succedaneum	(L.) Kuntze	Toxicodendron succedaneum (L.) Kuntze	Revis. Gen. Pl. 1: 154 (1891)	Bangladesh, Bhutan, India, Cambodia, China, India, India, Pakistan, Indonesia, Japan, Laos, Malaysia, Myanmar, Nansei-shoto, Nepal, North Korea, South Korea, Ogasawara-shoto, Taiwan, Thailand, Vietnam	Assam, Bangladesh, Cambodia, China North-Central, China South-Central, China Southeast, East Himalaya, Hainan, Inner Mongolia, Japan, Korea, Laos, Malaya, Myanmar, Nansei-shoto, Nepal, Ogasawara-shoto, Qinghai, Sumatera, Taiwan, Thailand, Tibet, Vietnam, West Himalaya	Caroline Is., Cuba	Caroline Is., Cuba	71802-1	http://www.plantsoftheworldonline.org/taxon/urn:lsid:ipni.org:names:71802-1
Ancistrocladaceae	Ancistrocladus	tectorius	Ancistrocladus tectorius	(Lour.) Merr.	Ancistrocladus tectorius (Lour.) Merr.	Lingnan Sci. J. 6: 329 (1928 publ. 1930)	Andaman Is., Bangladesh, Cambodia, China, Indonesia, Indonesia, Malaysia, Laos, Malaysia, Myanmar, Thailand, Vietnam	Andaman Is., Bangladesh, Borneo, Cambodia, Hainan, Laos, Malaya, Myanmar, Sumatera, Thailand, Vietnam	unknown	unknown	71950-1	http://www.plantsoftheworldonline.org/taxon/urn:lsid:ipni.org:names:71950-1
Anisophylleaceae	Anisophyllea	apetala	Anisophyllea apetala	Scort. ex King	Anisophyllea apetala Scort. ex King	J. Asiat. Soc. Bengal, Pt. 2, Nat. Hist. 66: 323 (1897)	Indonesia, Malaysia, Malaysia, Thailand	Borneo, Malaya, Thailand	unknown	unknown	719458-1	http://www.plantsoftheworldonline.org/taxon/urn:lsid:ipni.org:names:719458-1
Anisophylleaceae	Anisophyllea	bakoensis	Anisophyllea bakoensis	Li Bing Zhang, Xin Chen & H.He	Anisophyllea bakoensis Li Bing Zhang, Xin Chen & H.He	Phytotaxa 229: 16 (2015)	Indonesia, Malaysia	Borneo	unknown	unknown	77150322-1	http://www.plantsoftheworldonline.org/taxon/urn:lsid:ipni.org:names:77150322-1
Anisophylleaceae	Anisophyllea	beccariana	Anisophyllea beccariana	Baill.	Anisophyllea beccariana Baill.	Adansonia 11: 311 (1875)	Indonesia, Indonesia, Malaysia, Malaysia	Borneo, Malaya, Sumatera	unknown	unknown	719459-1	http://www.plantsoftheworldonline.org/taxon/urn:lsid:ipni.org:names:719459-1
Anisophylleaceae	Anisophyllea	borneensis	Anisophyllea borneensis	Li Bing Zhang, Xin Chen & H.He	Anisophyllea borneensis Li Bing Zhang, Xin Chen & H.He	Phytotaxa 229: 26 (2015)	Indonesia, Malaysia	Borneo	unknown	unknown	77150324-1	http://www.plantsoftheworldonline.org/taxon/urn:lsid:ipni.org:names:77150324-1
Anisophylleaceae	Anisophyllea	chartacea	Anisophyllea chartacea	Madani	Anisophyllea chartacea Madani	Sandakania 3: 51 (1993)	Indonesia, Malaysia	Borneo	unknown	unknown	975776-1	http://www.plantsoftheworldonline.org/taxon/urn:lsid:ipni.org:names:975776-1
Anisophylleaceae	Anisophyllea	corneri	Anisophyllea corneri	Ding Hou	Anisophyllea corneri Ding Hou	Fl. Males. 5: 478 (1958)	Indonesia, Malaysia, Malaysia	Borneo, Malaya	unknown	unknown	719468-1	http://www.plantsoftheworldonline.org/taxon/urn:lsid:ipni.org:names:719468-1
Anisophylleaceae	Anisophyllea	curtisii	Anisophyllea curtisii	King	Anisophyllea curtisii King	J. Asiat. Soc. Bengal, Pt. 2, Nat. Hist. 66: 326 (1897)	Indonesia, Malaysia, Malaysia	Borneo, Malaya	unknown	unknown	719469-1	http://www.plantsoftheworldonline.org/taxon/urn:lsid:ipni.org:names:719469-1
Anisophylleaceae	Anisophyllea	dinghoui	Anisophyllea dinghoui	Li Bing Zhang, Xin Chen & H.He	Anisophyllea dinghoui Li Bing Zhang, Xin Chen & H.He	Phytotaxa 229: 52 (2015)	Indonesia	Sumatera	unknown	unknown	77150326-1	http://www.plantsoftheworldonline.org/taxon/urn:lsid:ipni.org:names:77150326-1
Anisophylleaceae	Anisophyllea	disticha	Anisophyllea disticha	(Jack) Baill.	Anisophyllea disticha (Jack) Baill.	Adansonia 11: 311 (1875)	Indonesia, Indonesia, East Timor, Indonesia, Malaysia, Malaysia	Borneo, Jawa, Lesser Sunda Is., Malaya, Sulawesi, Sumatera	unknown	unknown	719471-1	http://www.plantsoftheworldonline.org/taxon/urn:lsid:ipni.org:names:719471-1
Anisophylleaceae	Anisophyllea	ferruginea	Anisophyllea ferruginea	Ding Hou	Anisophyllea ferruginea Ding Hou	Fl. Males. 5: 477 (1958)	Indonesia, Indonesia, Malaysia	Borneo, Sulawesi	unknown	unknown	719475-1	http://www.plantsoftheworldonline.org/taxon/urn:lsid:ipni.org:names:719475-1
Anisophylleaceae	Anisophyllea	glandibeccariana	Anisophyllea glandibeccariana	Li Bing Zhang, Xin Chen & H.He	Anisophyllea glandibeccariana Li Bing Zhang, Xin Chen & H.He	Phytotaxa 229: 70 (2015)	Indonesia, Malaysia	Borneo	unknown	unknown	77150327-1	http://www.plantsoftheworldonline.org/taxon/urn:lsid:ipni.org:names:77150327-1
Anisophylleaceae	Anisophyllea	glandulipetiolata	Anisophyllea glandulipetiolata	Li Bing Zhang, Xin Chen & H.He	Anisophyllea glandulipetiolata Li Bing Zhang, Xin Chen & H.He	Phytotaxa 229: 73 (2015)	Indonesia, Malaysia	Borneo	unknown	unknown	77150328-1	http://www.plantsoftheworldonline.org/taxon/urn:lsid:ipni.org:names:77150328-1
Anisophylleaceae	Anisophyllea	globosa	Anisophyllea globosa	Madani	Anisophyllea globosa Madani	Sandakania 3: 53 (1993)	Indonesia, Malaysia	Borneo	unknown	unknown	975778-1	http://www.plantsoftheworldonline.org/taxon/urn:lsid:ipni.org:names:975778-1
Anisophylleaceae	Anisophyllea	grandis	Anisophyllea grandis	Benth.	Anisophyllea grandis Benth.	J. Proc. Linn. Soc., Bot. 1: 79 (1856)	Indonesia, Malaysia, Malaysia	Borneo, Malaya	unknown	unknown	719482-1	http://www.plantsoftheworldonline.org/taxon/urn:lsid:ipni.org:names:719482-1
Anisophylleaceae	Anisophyllea	griffithii	Anisophyllea griffithii	Oliv.	Anisophyllea griffithii Oliv.	Trans. Linn. Soc. London 23: 460 (1862)	Indonesia, Malaysia, Malaysia	Borneo, Malaya	unknown	unknown	719483-1	http://www.plantsoftheworldonline.org/taxon/urn:lsid:ipni.org:names:719483-1
Anisophylleaceae	Anisophyllea	impressinervia	Anisophyllea impressinervia	Madani	Anisophyllea impressinervia Madani	Sandakania 3: 53 (1993)	Indonesia, Malaysia	Borneo	unknown	unknown	975779-1	http://www.plantsoftheworldonline.org/taxon/urn:lsid:ipni.org:names:975779-1
Anisophylleaceae	Anisophyllea	insularis	Anisophyllea insularis	Li Bing Zhang, Xin Chen & H.He	Anisophyllea insularis Li Bing Zhang, Xin Chen & H.He	Phytotaxa 229: 89 (2015)	Indonesia, Malaysia	Borneo	unknown	unknown	77150329-1	http://www.plantsoftheworldonline.org/taxon/urn:lsid:ipni.org:names:77150329-1
Anisophylleaceae	Anisophyllea	ismailii	Anisophyllea ismailii	J.A.McDonald	Anisophyllea ismailii J.A.McDonald	Harvard Pap. Bot. 6: 123 (1995)	Indonesia, Malaysia	Borneo	unknown	unknown	982089-1	http://www.plantsoftheworldonline.org/taxon/urn:lsid:ipni.org:names:982089-1
Anisophylleaceae	Anisophyllea	nitida	Anisophyllea nitida	Madani	Anisophyllea nitida Madani	Sandakania 3: 53 (1993)	Indonesia, Malaysia	Borneo	unknown	unknown	975780-1	http://www.plantsoftheworldonline.org/taxon/urn:lsid:ipni.org:names:975780-1
Anisophylleaceae	Anisophyllea	rhomboidea	Anisophyllea rhomboidea	Baill.	Anisophyllea rhomboidea Baill.	Adansonia 11: 310 (1875)	Indonesia, Indonesia, Malaysia, Malaysia	Borneo, Malaya, Sumatera	unknown	unknown	719496-1	http://www.plantsoftheworldonline.org/taxon/urn:lsid:ipni.org:names:719496-1
Anisophylleaceae	Anisophyllea	rubroglandula	Anisophyllea rubroglandula	Li Bing Zhang, Xin Chen & H.He	Anisophyllea rubroglandula Li Bing Zhang, Xin Chen & H.He	Phytotaxa 229: 152 (2015)	Indonesia, Malaysia	Borneo	unknown	unknown	77150335-1	http://www.plantsoftheworldonline.org/taxon/urn:lsid:ipni.org:names:77150335-1
Anisophylleaceae	Anisophyllea	sabahensis	Anisophyllea sabahensis	Li Bing Zhang, Xin Chen & H.He	Anisophyllea sabahensis Li Bing Zhang, Xin Chen & H.He	Phytotaxa 229: 154 (2015)	Indonesia, Malaysia	Borneo	unknown	unknown	77150336-1	http://www.plantsoftheworldonline.org/taxon/urn:lsid:ipni.org:names:77150336-1
Anisophylleaceae	Anisophyllea	sarawakensis	Anisophyllea sarawakensis	Li Bing Zhang, Xin Chen & H.He	Anisophyllea sarawakensis Li Bing Zhang, Xin Chen & H.He	Phytotaxa 229: 156 (2015)	Indonesia, Malaysia	Borneo	unknown	unknown	77150337-1	http://www.plantsoftheworldonline.org/taxon/urn:lsid:ipni.org:names:77150337-1
Anisophylleaceae	Anisophyllea	scortechinii	Anisophyllea scortechinii	King	Anisophyllea scortechinii King	J. Asiat. Soc. Bengal, Pt. 2, Nat. Hist. 66: 325 (1897)	Indonesia, Malaysia	Malaya, Sumatera	unknown	unknown	719497-1	http://www.plantsoftheworldonline.org/taxon/urn:lsid:ipni.org:names:719497-1
Anisophylleaceae	Anisophyllea	sessiliflora	Anisophyllea sessiliflora	Li Bing Zhang, Xin Chen & H.He	Anisophyllea sessiliflora Li Bing Zhang, Xin Chen & H.He	Phytotaxa 229: 163 (2015)	Indonesia, Malaysia, Malaysia	Borneo, Malaya	unknown	unknown	77150338-1	http://www.plantsoftheworldonline.org/taxon/urn:lsid:ipni.org:names:77150338-1
Anisophylleaceae	Anisophyllea	sumatrana	Anisophyllea sumatrana	Li Bing Zhang, Xin Chen & H.He	Anisophyllea sumatrana Li Bing Zhang, Xin Chen & H.He	Phytotaxa 229: 170 (2015)	Indonesia	Sumatera	unknown	unknown	77150339-1	http://www.plantsoftheworldonline.org/taxon/urn:lsid:ipni.org:names:77150339-1
Anisophylleaceae	Combretocarpus	rotundatus	Combretocarpus rotundatus	(Miq.) Danser	Combretocarpus rotundatus (Miq.) Danser	Bull. Jard. Bot. Buitenzorg, ser. 3, 10: 345 (1929)	Indonesia, Indonesia, Malaysia, Malaysia	Borneo, Malaya, Sumatera	unknown	unknown	719716-1	http://www.plantsoftheworldonline.org/taxon/urn:lsid:ipni.org:names:719716-1
Annonaceae	Alphonsea	borneensis	Alphonsea borneensis	I.M.Turner	Alphonsea borneensis I.M.Turner	Gard. Bull. Singapore 61: 185 (2009)	Indonesia, Malaysia	Borneo	unknown	unknown	77102838-1	http://www.plantsoftheworldonline.org/taxon/urn:lsid:ipni.org:names:77102838-1
Annonaceae	Alphonsea	elliptica	Alphonsea elliptica	Hook.f. & Thomson	Alphonsea elliptica Hook.f. & Thomson	Fl. Ind. 1: 90 (1855)	Indonesia, Malaysia	Jawa, Malaya, Sumatera	unknown	unknown	71986-1	http://www.plantsoftheworldonline.org/taxon/urn:lsid:ipni.org:names:71986-1
Annonaceae	Alphonsea	havilandii	Alphonsea havilandii	P.J.A.Kessler	Alphonsea havilandii P.J.A.Kessler	Bot. Jahrb. Syst. 118: 91 (1996)	Indonesia, Malaysia	Borneo	unknown	unknown	988496-1	http://www.plantsoftheworldonline.org/taxon/urn:lsid:ipni.org:names:988496-1
Annonaceae	Alphonsea	javanica	Alphonsea javanica	Scheff.	Alphonsea javanica Scheff.	Natuurk. Tijdschr. Ned.-Indie 31: 340 (1870)	Indonesia, Indonesia, Malaysia, Malaysia, Philippines, Thailand	Borneo, Jawa, Malaya, Maluku, Philippines, Sulawesi, Sumatera, Thailand	unknown	unknown	71989-1	http://www.plantsoftheworldonline.org/taxon/urn:lsid:ipni.org:names:71989-1
Annonaceae	Alphonsea	johorensis	Alphonsea johorensis	J.Sinclair	Alphonsea johorensis J.Sinclair	Gard. Bull. Singapore 14: 386 (1955)	Indonesia, Malaysia, Malaysia	Borneo, Malaya	unknown	unknown	71990-1	http://www.plantsoftheworldonline.org/taxon/urn:lsid:ipni.org:names:71990-1
Annonaceae	Alphonsea	kinabaluensis	Alphonsea kinabaluensis	J.Sinclair	Alphonsea kinabaluensis J.Sinclair	Sarawak Mus. J. 5: 597 (1951)	Indonesia, Malaysia	Borneo	unknown	unknown	71992-1	http://www.plantsoftheworldonline.org/taxon/urn:lsid:ipni.org:names:71992-1
Annonaceae	Alphonsea	orthopetala	Alphonsea orthopetala	H.Okada	Alphonsea orthopetala H.Okada	Acta Phytotax. Geobot. 47: 1 (1996)	Indonesia, Papua New Guinea	New Guinea	unknown	unknown	990855-1	http://www.plantsoftheworldonline.org/taxon/urn:lsid:ipni.org:names:990855-1
Annonaceae	Alphonsea	ovata	Alphonsea ovata	(Scheff.) J.Sinclair	Alphonsea ovata (Scheff.) J.Sinclair	Gard. Bull. Singapore 15: 5 (1956)	Indonesia, Papua New Guinea	New Guinea	unknown	unknown	72002-1	http://www.plantsoftheworldonline.org/taxon/urn:lsid:ipni.org:names:72002-1
Annonaceae	Alphonsea	papuasica	Alphonsea papuasica	Diels	Alphonsea papuasica Diels	Bot. Jahrb. Syst. 52: 184 (1915)	Indonesia, Papua New Guinea	New Guinea	unknown	unknown	72005-1	http://www.plantsoftheworldonline.org/taxon/urn:lsid:ipni.org:names:72005-1
Annonaceae	Alphonsea	stenogyna	Alphonsea stenogyna	(Diels) J.Sinclair	Alphonsea stenogyna (Diels) J.Sinclair	Gard. Bull. Singapore 15: 5 (1956)	Indonesia, Papua New Guinea	New Guinea	unknown	unknown	72012-1	http://www.plantsoftheworldonline.org/taxon/urn:lsid:ipni.org:names:72012-1
Annonaceae	Anaxagorea	borneensis	Anaxagorea borneensis	(Becc.) J.Sinclair	Anaxagorea borneensis (Becc.) J.Sinclair	Sarawak Mus. J. 5: 598 (1951)	Indonesia, Malaysia	Borneo	unknown	unknown	72025-1	http://www.plantsoftheworldonline.org/taxon/urn:lsid:ipni.org:names:72025-1
Annonaceae	Anaxagorea	javanica	Anaxagorea javanica	Blume	Anaxagorea javanica Blume	Fl. Javae, Anon.: 66 (1830)	Andaman Is., Indonesia, Indonesia, Malaysia, Malaysia, Nicobar Is., Philippines, Thailand	Andaman Is., Borneo, Jawa, Malaya, Nicobar Is., Philippines, Sumatera, Thailand	unknown	unknown	72037-1	http://www.plantsoftheworldonline.org/taxon/urn:lsid:ipni.org:names:72037-1
Annonaceae	Anaxagorea	luzonensis	Anaxagorea luzonensis	A.Gray	Anaxagorea luzonensis A.Gray	U.S. Expl. Exped., Phan. 1: 27 (1854)	Andaman Is., Bangladesh, Cambodia, China, Indonesia, Indonesia, Malaysia, Laos, Myanmar, Nicobar Is., Philippines, Sri Lanka, Thailand, Vietnam	Andaman Is., Bangladesh, Borneo, Cambodia, China Southeast, Hainan, Jawa, Laos, Maluku, Myanmar, Nicobar Is., Philippines, Sri Lanka, Sulawesi, Thailand, Vietnam	unknown	unknown	72039-1	http://www.plantsoftheworldonline.org/taxon/urn:lsid:ipni.org:names:72039-1
Annonaceae	Artabotrys	arachnoides	Artabotrys arachnoides	J.Sinclair	Artabotrys arachnoides J.Sinclair	Gard. Bull. Singapore 15: 5 (1956)	Indonesia, Papua New Guinea	New Guinea	unknown	unknown	72353-1	http://www.plantsoftheworldonline.org/taxon/urn:lsid:ipni.org:names:72353-1
Annonaceae	Artabotrys	atractocarpus	Artabotrys atractocarpus	I.M.Turner	Artabotrys atractocarpus I.M.Turner	Folia Malaysiana 10: 79 (2009)	Indonesia, Malaysia	Borneo	unknown	unknown	77103631-1	http://www.plantsoftheworldonline.org/taxon/urn:lsid:ipni.org:names:77103631-1
Annonaceae	Artabotrys	camptopetalus	Artabotrys camptopetalus	Diels	Artabotrys camptopetalus Diels	Bot. Jahrb. Syst. 52: 179 (1915)	Indonesia, Papua New Guinea	New Guinea	unknown	unknown	72364-1	http://www.plantsoftheworldonline.org/taxon/urn:lsid:ipni.org:names:72364-1
Annonaceae	Artabotrys	costatus	Artabotrys costatus	King	Artabotrys costatus King	J. Asiat. Soc. Bengal, Pt. 2, Nat. Hist. 61: 37 (1892)	Indonesia, Malaysia, Malaysia	Borneo, Malaya	unknown	unknown	72374-1	http://www.plantsoftheworldonline.org/taxon/urn:lsid:ipni.org:names:72374-1
Annonaceae	Artabotrys	gracilis	Artabotrys gracilis	King	Artabotrys gracilis King	J. Asiat. Soc. Bengal, Pt. 2, Nat. Hist. 61: 35 (1892)	Indonesia, Indonesia, Malaysia, Malaysia	Borneo, Malaya, Sumatera	unknown	unknown	72388-1	http://www.plantsoftheworldonline.org/taxon/urn:lsid:ipni.org:names:72388-1
Annonaceae	Artabotrys	grandifolius	Artabotrys grandifolius	King	Artabotrys grandifolius King	J. Asiat. Soc. Bengal, Pt. 2, Nat. Hist. 61: 31 (1892)	Indonesia, Malaysia	Malaya, Sumatera	unknown	unknown	72389-1	http://www.plantsoftheworldonline.org/taxon/urn:lsid:ipni.org:names:72389-1
Annonaceae	Artabotrys	hirtipes	Artabotrys hirtipes	Ridl.	Artabotrys hirtipes Ridl.	Bull. Misc. Inform. Kew 1912: 383 (1912)	Indonesia, Malaysia	Borneo	unknown	unknown	72397-1	http://www.plantsoftheworldonline.org/taxon/urn:lsid:ipni.org:names:72397-1
Annonaceae	Artabotrys	inodorus	Artabotrys inodorus	Zipp.	Artabotrys inodorus Zipp.	Ann. Mus. Bot. Lugduno-Batavi 2: 41 (1865)	Indonesia, Papua New Guinea	New Guinea	unknown	unknown	72400-1	http://www.plantsoftheworldonline.org/taxon/urn:lsid:ipni.org:names:72400-1
Annonaceae	Artabotrys	javanicus	Artabotrys javanicus	I.M.Turner	Artabotrys javanicus I.M.Turner	Gard. Bull. Singapore 70: 430 (2018)	Indonesia	Jawa	unknown	unknown	77195456-1	http://www.plantsoftheworldonline.org/taxon/urn:lsid:ipni.org:names:77195456-1
Annonaceae	Artabotrys	kinabaluensis	Artabotrys kinabaluensis	I.M.Turner	Artabotrys kinabaluensis I.M.Turner	Malayan Nat. J. 62: 360 (2010)	Indonesia, Malaysia	Borneo	unknown	unknown	77110833-1	http://www.plantsoftheworldonline.org/taxon/urn:lsid:ipni.org:names:77110833-1
Annonaceae	Artabotrys	lanuginosus	Artabotrys lanuginosus	Boerl.	Artabotrys lanuginosus Boerl.	Icon. Bogor. 2: 52 (1903)	Indonesia, Indonesia, Malaysia	Borneo, Sulawesi, Sumatera	unknown	unknown	72407-1	http://www.plantsoftheworldonline.org/taxon/urn:lsid:ipni.org:names:72407-1
Annonaceae	Artabotrys	longistigmatus	Artabotrys longistigmatus	Nurainas	Artabotrys longistigmatus Nurainas	Floribunda 2: 121 (2004)	Indonesia	Sumatera	unknown	unknown	77063356-1	http://www.plantsoftheworldonline.org/taxon/urn:lsid:ipni.org:names:77063356-1
Annonaceae	Artabotrys	macropodus	Artabotrys macropodus	I.M.Turner	Artabotrys macropodus I.M.Turner	Folia Malaysiana 10: 77 (2009)	Indonesia, Malaysia	Borneo	unknown	unknown	77103630-1	http://www.plantsoftheworldonline.org/taxon/urn:lsid:ipni.org:names:77103630-1
Annonaceae	Artabotrys	maingayi	Artabotrys maingayi	Hook.f. & Thomson	Artabotrys maingayi Hook.f. & Thomson	J.D.Hooker, Fl. Brit. India 1: 55 (1872)	Indonesia, Malaysia, Malaysia	Borneo, Malaya	unknown	unknown	72421-1	http://www.plantsoftheworldonline.org/taxon/urn:lsid:ipni.org:names:72421-1
Annonaceae	Artabotrys	ochropetalus	Artabotrys ochropetalus	I.M.Turner	Artabotrys ochropetalus I.M.Turner	Folia Malaysiana 10: 63 (2009)	Indonesia, Malaysia	Borneo	unknown	unknown	77103627-1	http://www.plantsoftheworldonline.org/taxon/urn:lsid:ipni.org:names:77103627-1
Annonaceae	Artabotrys	pandanicarpus	Artabotrys pandanicarpus	I.M.Turner	Artabotrys pandanicarpus I.M.Turner	Folia Malaysiana 10: 83 (2009)	Indonesia, Malaysia	Borneo	unknown	unknown	77103632-1	http://www.plantsoftheworldonline.org/taxon/urn:lsid:ipni.org:names:77103632-1
Annonaceae	Artabotrys	polygynus	Artabotrys polygynus	Miq.	Artabotrys polygynus Miq.	Ann. Mus. Bot. Lugduno-Batavi 2: 41 (1865)	Indonesia, Malaysia	Borneo	unknown	unknown	72452-1	http://www.plantsoftheworldonline.org/taxon/urn:lsid:ipni.org:names:72452-1
Annonaceae	Artabotrys	porphyrifolius	Artabotrys porphyrifolius	Nurainas	Artabotrys porphyrifolius Nurainas	Floribunda 2: 122 (2004)	Indonesia	Sumatera	unknown	unknown	77063357-1	http://www.plantsoftheworldonline.org/taxon/urn:lsid:ipni.org:names:77063357-1
Annonaceae	Artabotrys	roseus	Artabotrys roseus	Boerl.	Artabotrys roseus Boerl.	Icon. Bogor. 1: 122, t. 53 (1899)	Indonesia, Malaysia	Borneo	unknown	unknown	72457-1	http://www.plantsoftheworldonline.org/taxon/urn:lsid:ipni.org:names:72457-1
Annonaceae	Artabotrys	sarawakensis	Artabotrys sarawakensis	I.M.Turner	Artabotrys sarawakensis I.M.Turner	Folia Malaysiana 10: 70 (2009)	Indonesia, Malaysia	Borneo	unknown	unknown	77103628-1	http://www.plantsoftheworldonline.org/taxon/urn:lsid:ipni.org:names:77103628-1
Annonaceae	Artabotrys	suaveolens	Artabotrys suaveolens	(Blume) Blume	Artabotrys suaveolens (Blume) Blume	Fl. Javae, Anon.: 62 (1830)	Indonesia, Indonesia, East Timor, Indonesia, Malaysia, Indonesia, Papua New Guinea, Malaysia, Myanmar, Philippines, Thailand	Borneo, Jawa, Lesser Sunda Is., Malaya, Maluku, Myanmar, New Guinea, Philippines, Sulawesi, Sumatera, Thailand	Bangladesh	Bangladesh	72472-1	http://www.plantsoftheworldonline.org/taxon/urn:lsid:ipni.org:names:72472-1
Annonaceae	Artabotrys	sumatranus	Artabotrys sumatranus	Miq.	Artabotrys sumatranus Miq.	Fl. Ned. Ind., Eerste Bijv.: 375 (1861)	Indonesia, Indonesia, Malaysia	Borneo, Jawa, Sumatera	unknown	unknown	72473-1	http://www.plantsoftheworldonline.org/taxon/urn:lsid:ipni.org:names:72473-1
Annonaceae	Artabotrys	tomentosus	Artabotrys tomentosus	Nurainas	Artabotrys tomentosus Nurainas	Floribunda 2: 125 (2004)	Indonesia	Sumatera	unknown	unknown	77063358-1	http://www.plantsoftheworldonline.org/taxon/urn:lsid:ipni.org:names:77063358-1
Annonaceae	Artabotrys	veldkampii	Artabotrys veldkampii	I.M.Turner	Artabotrys veldkampii I.M.Turner	Folia Malaysiana 10: 73 (2009)	Indonesia, Malaysia	Borneo	unknown	unknown	77103629-1	http://www.plantsoftheworldonline.org/taxon/urn:lsid:ipni.org:names:77103629-1
Annonaceae	Artabotrys	venustus	Artabotrys venustus	King	Artabotrys venustus King	J. Asiat. Soc. Bengal, Pt. 2, Nat. Hist. 61: 32 (1892)	Indonesia, Indonesia, Malaysia, Malaysia, Thailand	Borneo, Malaya, Sumatera, Thailand	unknown	unknown	72483-1	http://www.plantsoftheworldonline.org/taxon/urn:lsid:ipni.org:names:72483-1
Annonaceae	Cananga	odorata	Cananga odorata	(Lam.) Hook.f. & Thomson	Cananga odorata (Lam.) Hook.f. & Thomson	Fl. Ind. 1: 130 (1855)	Australia, Indonesia, Indonesia, East Timor, Indonesia, Malaysia, Indonesia, Papua New Guinea, Malaysia, Papua New Guinea, Solomon Islands, Philippines, Thailand, Vietnam	Borneo, Jawa, Lesser Sunda Is., Malaya, New Guinea, Philippines, Queensland, Solomon Is., Sulawesi, Sumatera, Thailand, Vietnam	Andaman Is., Bangladesh, Cambodia, Caroline Is., China, Comoros, Cook Is., Costa Rica, Cuba, Dominican Republic, Fiji, Guatemala, Guinea, Gulf of Guinea Is., Haiti, India, Kenya, Laos, Leeward Is., Marianas, Marquesas, Mexico, Nicaragua, Nicobar Is., Puerto Rico, Reunion, Samoa, Senegal, Seychelles, Society Is., Sri Lanka, Taiwan, Tanzania, Tonga, Trinidad-Tobago, Tuamotu, Tubuai Is., Vanuatu, Wa…	Andaman Is., Assam, Bangladesh, Cambodia, Caroline Is., China South-Central, China Southeast, Comoros, Cook Is., Costa Rica, Cuba, Dominican Republic, Fiji, Guatemala, Guinea, Gulf of Guinea Is., Hainan, Haiti, India, Kenya, Laos, Leeward Is., Marianas, Marquesas, Mexico Southwest, Nicaragua, Nicobar Is., Puerto Rico, Reunion, Samoa, Senegal, Seychelles, Society Is., Sri Lanka, Taiwan, Tanzania, …	72580-1	http://www.plantsoftheworldonline.org/taxon/urn:lsid:ipni.org:names:72580-1
Annonaceae	Cyathocalyx	magnifructus	Cyathocalyx magnifructus	R.J.Wang & R.M.K.Saunders	Cyathocalyx magnifructus R.J.Wang & R.M.K.Saunders	Bot. J. Linn. Soc. 152: 522 (2006)	Indonesia, Malaysia	Borneo	unknown	unknown	77075842-1	http://www.plantsoftheworldonline.org/taxon/urn:lsid:ipni.org:names:77075842-1
Annonaceae	Cyathocalyx	sumatranus	Cyathocalyx sumatranus	Scheff.	Cyathocalyx sumatranus Scheff.	Natuurk. Tijdschr. Ned.-Indie 32: 388 (1871)	Indonesia, Malaysia, Thailand, Vietnam	Malaya, Sumatera, Thailand, Vietnam	unknown	unknown	72686-1	http://www.plantsoftheworldonline.org/taxon/urn:lsid:ipni.org:names:72686-1
Annonaceae	Cyathocalyx	tsukayae	Cyathocalyx tsukayae	H.Okada	Cyathocalyx tsukayae H.Okada	Acta Phytotax. Geobot. 65: 17 (2014)	Indonesia, Malaysia	Borneo	unknown	unknown	77139673-1	http://www.plantsoftheworldonline.org/taxon/urn:lsid:ipni.org:names:77139673-1
Annonaceae	Dasymaschalon	borneense	Dasymaschalon borneense	Nurmawati	Dasymaschalon borneense Nurmawati	Floribunda 2: 79 (2003)	Indonesia, Malaysia	Borneo	unknown	unknown	50425739-2	http://www.plantsoftheworldonline.org/taxon/urn:lsid:ipni.org:names:50425739-2
Annonaceae	Dasymaschalon	clusiflorum	Dasymaschalon clusiflorum	(Merr.) Merr.	Dasymaschalon clusiflorum (Merr.) Merr.	Philipp. J. Sci., C 10: 237 (1915)	Indonesia, Malaysia, Philippines	Borneo, Philippines	unknown	unknown	72729-1	http://www.plantsoftheworldonline.org/taxon/urn:lsid:ipni.org:names:72729-1
Annonaceae	Dasymaschalon	dasymaschalum	Dasymaschalon dasymaschalum	(Blume) I.M.Turner	Dasymaschalon dasymaschalum (Blume) I.M.Turner	Gard. Bull. Singapore 58: 276 (2007)	Andaman Is., Indonesia, Indonesia, Malaysia, Malaysia, Nicobar Is.	Andaman Is., Borneo, Jawa, Malaya, Nicobar Is., Sumatera	unknown	unknown	77085883-1	http://www.plantsoftheworldonline.org/taxon/urn:lsid:ipni.org:names:77085883-1
Annonaceae	Dasymaschalon	ellipticum	Dasymaschalon ellipticum	Nurmawati	Dasymaschalon ellipticum Nurmawati	Floribunda 2: 78 (2003)	Indonesia, Malaysia	Borneo	unknown	unknown	50425737-2	http://www.plantsoftheworldonline.org/taxon/urn:lsid:ipni.org:names:50425737-2
Annonaceae	Dasymaschalon	minutiflorum	Dasymaschalon minutiflorum	(Nurmawati) Jing Wang & R.M.K.Saunders	Dasymaschalon minutiflorum (Nurmawati) Jing Wang & R.M.K.Saunders	Nordic J. Bot. 29: 675 (2011 publ. 2012)	Indonesia, Malaysia	Borneo	unknown	unknown	77117688-1	http://www.plantsoftheworldonline.org/taxon/urn:lsid:ipni.org:names:77117688-1
Annonaceae	Dendrokingstonia	acuminata	Dendrokingstonia acuminata	(Miq.) Chaowasku	Dendrokingstonia acuminata (Miq.) Chaowasku	Bot. J. Linn. Soc. 168: 78 (2012 publ. 2011)	Indonesia	Sumatera	unknown	unknown	77116813-1	http://www.plantsoftheworldonline.org/taxon/urn:lsid:ipni.org:names:77116813-1
Annonaceae	Desmos	acutus	Desmos acutus	(Teijsm. & Binn.) I.M.Turner	Desmos acutus (Teijsm. & Binn.) I.M.Turner	Malayan Nat. J. 62: 368 (2010)	Indonesia, Indonesia, Malaysia, Malaysia	Borneo, Jawa, Malaya	unknown	unknown	77110842-1	http://www.plantsoftheworldonline.org/taxon/urn:lsid:ipni.org:names:77110842-1
Annonaceae	Desmos	chinensis	Desmos chinensis	Lour.	Desmos chinensis Lour.	Fl. Cochinch.: 352 (1790)	Bangladesh, Bhutan, India, Cambodia, China, India, Indonesia, Indonesia, East Timor, Indonesia, Malaysia, Laos, Malaysia, Myanmar, Nepal, Philippines, Sri Lanka, Thailand, Vietnam	Assam, Bangladesh, Borneo, Cambodia, China South-Central, China Southeast, East Himalaya, Hainan, India, Jawa, Laos, Lesser Sunda Is., Malaya, Myanmar, Nepal, Philippines, Sri Lanka, Sulawesi, Sumatera, Thailand, Vietnam	Brazil, Trinidad-Tobago	Brazil Northeast, Brazil Southeast, Brazil West-Central, Trinidad-Tobago	72771-1	http://www.plantsoftheworldonline.org/taxon/urn:lsid:ipni.org:names:72771-1
Annonaceae	Desmos	chryseus	Desmos chryseus	(Miq.) Merr.	Desmos chryseus (Miq.) Merr.	Philipp. J. Sci., C 10: 235 (1915)	Indonesia	Sumatera	unknown	unknown	72772-1	http://www.plantsoftheworldonline.org/taxon/urn:lsid:ipni.org:names:72772-1
Annonaceae	Desmos	costatus	Desmos costatus	(Miq.) Merr.	Desmos costatus (Miq.) Merr.	Philipp. J. Sci., C 10: 235 (1915)	Indonesia	Sumatera	unknown	unknown	72775-1	http://www.plantsoftheworldonline.org/taxon/urn:lsid:ipni.org:names:72775-1
Annonaceae	Desmos	dumosus	Desmos dumosus	(Roxb.) Saff.	Desmos dumosus (Roxb.) Saff.	Bull. Torrey Bot. Club 39: 506 (1912)	Bangladesh, Bhutan, India, China, India, Indonesia, Malaysia, Laos, Malaysia, Myanmar, Nicobar Is., Thailand, Vietnam	Assam, Bangladesh, Borneo, China South-Central, China Southeast, East Himalaya, Laos, Malaya, Myanmar, Nicobar Is., Thailand, Vietnam	unknown	unknown	72781-1	http://www.plantsoftheworldonline.org/taxon/urn:lsid:ipni.org:names:72781-1
Annonaceae	Desmos	dunalii	Desmos dunalii	(Wall. ex Hook.f. & Thomson) Saff.	Desmos dunalii (Wall. ex Hook.f. & Thomson) Saff.	Bull. Torrey Bot. Club 39: 506 (1912)	Bangladesh, Indonesia, Malaysia, Malaysia, Myanmar, Thailand	Bangladesh, Borneo, Malaya, Myanmar, Thailand	unknown	unknown	72782-1	http://www.plantsoftheworldonline.org/taxon/urn:lsid:ipni.org:names:72782-1
Annonaceae	Disepalum	aciculare	Disepalum aciculare	D.M.Johnson	Disepalum aciculare D.M.Johnson	Brittonia 41: 372 (1989)	Indonesia, Malaysia	Borneo	unknown	unknown	938576-1	http://www.plantsoftheworldonline.org/taxon/urn:lsid:ipni.org:names:938576-1
Annonaceae	Disepalum	acuminatissimum	Disepalum acuminatissimum	Boerl. & Koord.-Schum.	Disepalum acuminatissimum Boerl. & Koord.-Schum.	A.Koorders-Schumacher, Syst. Verz. 2: 19 (1910)	Indonesia	Sumatera	unknown	unknown	72824-1	http://www.plantsoftheworldonline.org/taxon/urn:lsid:ipni.org:names:72824-1
Annonaceae	Disepalum	anomalum	Disepalum anomalum	Hook.f.	Disepalum anomalum Hook.f.	Trans. Linn. Soc. London 23: 156 (1860)	Indonesia, Malaysia	Borneo	unknown	unknown	72825-1	http://www.plantsoftheworldonline.org/taxon/urn:lsid:ipni.org:names:72825-1
Annonaceae	Disepalum	coronatum	Disepalum coronatum	Becc.	Disepalum coronatum Becc.	Nuovo Giorn. Bot. Ital. 2: 155 (1870)	Indonesia, Malaysia	Borneo	unknown	unknown	72826-1	http://www.plantsoftheworldonline.org/taxon/urn:lsid:ipni.org:names:72826-1
Annonaceae	Disepalum	longipes	Disepalum longipes	King	Disepalum longipes King	J. Asiat. Soc. Bengal, Pt. 2, Nat. Hist. 61: 69 (1892)	Indonesia, Malaysia	Malaya, Sumatera	unknown	unknown	72828-1	http://www.plantsoftheworldonline.org/taxon/urn:lsid:ipni.org:names:72828-1
Annonaceae	Disepalum	platypetalum	Disepalum platypetalum	Merr.	Disepalum platypetalum Merr.	Contr. Arnold Arbor. 8: 58 (1934)	Indonesia	Sumatera	unknown	unknown	72829-1	http://www.plantsoftheworldonline.org/taxon/urn:lsid:ipni.org:names:72829-1
Annonaceae	Drepananthus	acuminatus	Drepananthus acuminatus	(C.B.Rob.) Survesw. & R.M.K.Saunders	Drepananthus acuminatus (C.B.Rob.) Survesw. & R.M.K.Saunders	Taxon 59: 1730 (2010)	Indonesia, Philippines	Philippines, Sulawesi	unknown	unknown	77109466-1	http://www.plantsoftheworldonline.org/taxon/urn:lsid:ipni.org:names:77109466-1
Annonaceae	Drepananthus	angustipetalus	Drepananthus angustipetalus	(R.J.Wang & R.M.K.Saunders) Survesw. & R.M.K.Saunders	Drepananthus angustipetalus (R.J.Wang & R.M.K.Saunders) Survesw. & R.M.K.Saunders	Taxon 59: 1730 (2010)	Indonesia, Malaysia	Borneo	unknown	unknown	77109467-1	http://www.plantsoftheworldonline.org/taxon/urn:lsid:ipni.org:names:77109467-1
Annonaceae	Drepananthus	biovulatus	Drepananthus biovulatus	(Boerl.) Survesw. & R.M.K.Saunders	Drepananthus biovulatus (Boerl.) Survesw. & R.M.K.Saunders	Taxon 59: 1730 (2010)	Indonesia, Malaysia	Borneo	unknown	unknown	77109468-1	http://www.plantsoftheworldonline.org/taxon/urn:lsid:ipni.org:names:77109468-1
Annonaceae	Drepananthus	carinatus	Drepananthus carinatus	Ridl.	Drepananthus carinatus Ridl.	Fl. Malay Penins. 1: 38 (1922)	Indonesia, Malaysia	Malaya, Sumatera	unknown	unknown	72833-1	http://www.plantsoftheworldonline.org/taxon/urn:lsid:ipni.org:names:72833-1
Annonaceae	Drepananthus	cauliflorus	Drepananthus cauliflorus	(K.Schum. & Lauterb.) Survesw. & R.M.K.Saunders	Drepananthus cauliflorus (K.Schum. & Lauterb.) Survesw. & R.M.K.Saunders	Taxon 59: 1730 (2010)	Indonesia, Papua New Guinea	New Guinea	unknown	unknown	77109469-1	http://www.plantsoftheworldonline.org/taxon/urn:lsid:ipni.org:names:77109469-1
Annonaceae	Drepananthus	deltoideus	Drepananthus deltoideus	(Airy Shaw) Survesw. & R.M.K.Saunders	Drepananthus deltoideus (Airy Shaw) Survesw. & R.M.K.Saunders	Taxon 59: 1731 (2010)	Indonesia, Malaysia	Borneo	unknown	unknown	77109471-1	http://www.plantsoftheworldonline.org/taxon/urn:lsid:ipni.org:names:77109471-1
Annonaceae	Drepananthus	havilandii	Drepananthus havilandii	(Boerl.) Survesw. & R.M.K.Saunders	Drepananthus havilandii (Boerl.) Survesw. & R.M.K.Saunders	Taxon 59: 1731 (2010)	Indonesia, Malaysia	Borneo	unknown	unknown	77109473-1	http://www.plantsoftheworldonline.org/taxon/urn:lsid:ipni.org:names:77109473-1
Annonaceae	Drepananthus	hexagynus	Drepananthus hexagynus	(Miq.) Survesw. & R.M.K.Saunders	Drepananthus hexagynus (Miq.) Survesw. & R.M.K.Saunders	Taxon 59: 1731 (2010)	Indonesia	Sumatera	unknown	unknown	77109474-1	http://www.plantsoftheworldonline.org/taxon/urn:lsid:ipni.org:names:77109474-1
Annonaceae	Drepananthus	kingii	Drepananthus kingii	(Boerl. ex Koord.-Schum.) Survesw. & R.M.K.Saunders	Drepananthus kingii (Boerl. ex Koord.-Schum.) Survesw. & R.M.K.Saunders	Taxon 59: 1731 (2010)	Indonesia	Sulawesi	unknown	unknown	77109475-1	http://www.plantsoftheworldonline.org/taxon/urn:lsid:ipni.org:names:77109475-1
Annonaceae	Drepananthus	lucidus	Drepananthus lucidus	(Diels) Survesw. & R.M.K.Saunders	Drepananthus lucidus (Diels) Survesw. & R.M.K.Saunders	Taxon 59: 1731 (2010)	Indonesia, Papua New Guinea	New Guinea	unknown	unknown	77109476-1	http://www.plantsoftheworldonline.org/taxon/urn:lsid:ipni.org:names:77109476-1
Annonaceae	Drepananthus	magnificus	Drepananthus magnificus	(Diels) Survesw. & R.M.K.Saunders	Drepananthus magnificus (Diels) Survesw. & R.M.K.Saunders	Taxon 59: 1731 (2010)	Indonesia, Malaysia	Borneo	unknown	unknown	77109500-1	http://www.plantsoftheworldonline.org/taxon/urn:lsid:ipni.org:names:77109500-1
Annonaceae	Drepananthus	minahassae	Drepananthus minahassae	(Koord.) Survesw. & R.M.K.Saunders	Drepananthus minahassae (Koord.) Survesw. & R.M.K.Saunders	Taxon 59: 1731 (2010)	Indonesia	Sulawesi	unknown	unknown	77109477-1	http://www.plantsoftheworldonline.org/taxon/urn:lsid:ipni.org:names:77109477-1
Annonaceae	Drepananthus	novoguineensis	Drepananthus novoguineensis	(Baker f.) I.M.Turner & Utteridge	Drepananthus novoguineensis (Baker f.) I.M.Turner & Utteridge	Eur. J. Taxon. 339: 15 (2017)	Indonesia, Papua New Guinea, Papua New Guinea, Solomon Islands	New Guinea, Solomon Is.	unknown	unknown	77164170-1	http://www.plantsoftheworldonline.org/taxon/urn:lsid:ipni.org:names:77164170-1
Annonaceae	Drepananthus	obtusifolius	Drepananthus obtusifolius	(Becc. & Scheff.) Survesw. & R.M.K.Saunders	Drepananthus obtusifolius (Becc. & Scheff.) Survesw. & R.M.K.Saunders	Taxon 59: 1731 (2010)	Indonesia, Papua New Guinea, Papua New Guinea, Papua New Guinea, Solomon Islands	Bismarck Archipelago, New Guinea, Solomon Is.	unknown	unknown	77109478-1	http://www.plantsoftheworldonline.org/taxon/urn:lsid:ipni.org:names:77109478-1
Annonaceae	Drepananthus	pahangensis	Drepananthus pahangensis	M.R.Hend.	Drepananthus pahangensis M.R.Hend.	Gard. Bull. Straits Settlem. 4: 49 (1927)	Indonesia, Malaysia	Malaya, Sumatera	unknown	unknown	72836-1	http://www.plantsoftheworldonline.org/taxon/urn:lsid:ipni.org:names:72836-1
Annonaceae	Drepananthus	petiolatus	Drepananthus petiolatus	(Diels) Survesw. & R.M.K.Saunders	Drepananthus petiolatus (Diels) Survesw. & R.M.K.Saunders	Taxon 59: 1731 (2010)	Indonesia, Indonesia, Papua New Guinea, Papua New Guinea, Solomon Islands	New Guinea, Solomon Is., Sulawesi	unknown	unknown	77109480-1	http://www.plantsoftheworldonline.org/taxon/urn:lsid:ipni.org:names:77109480-1
Annonaceae	Drepananthus	polycarpus	Drepananthus polycarpus	(C.T.White & W.D.Francis) Survesw. & R.M.K.Saunders	Drepananthus polycarpus (C.T.White & W.D.Francis) Survesw. & R.M.K.Saunders	Taxon 59: 1731 (2010)	Indonesia, Papua New Guinea	New Guinea	unknown	unknown	77109481-1	http://www.plantsoftheworldonline.org/taxon/urn:lsid:ipni.org:names:77109481-1
Annonaceae	Drepananthus	prunifer	Drepananthus prunifer	Maingay ex Hook.f. & Thomson	Drepananthus prunifer Maingay ex Hook.f. & Thomson	J.D.Hooker, Fl. Brit. India 1: 56 (1872)	Indonesia, Malaysia	Malaya, Sumatera	unknown	unknown	72838-1	http://www.plantsoftheworldonline.org/taxon/urn:lsid:ipni.org:names:72838-1
Annonaceae	Drepananthus	pubescens	Drepananthus pubescens	(Scheff.) Survesw. & R.M.K.Saunders	Drepananthus pubescens (Scheff.) Survesw. & R.M.K.Saunders	Taxon 59: 1731 (2010)	Indonesia, Malaysia	Malaya, Sumatera	unknown	unknown	77109482-1	http://www.plantsoftheworldonline.org/taxon/urn:lsid:ipni.org:names:77109482-1
Annonaceae	Drepananthus	ramuliflorus	Drepananthus ramuliflorus	Maingay ex Hook.f. & Thomson	Drepananthus ramuliflorus Maingay ex Hook.f. & Thomson	J.D.Hooker, Fl. Brit. India 1: 56 (1872)	Indonesia, Indonesia, Malaysia, Malaysia	Borneo, Malaya, Sumatera	unknown	unknown	72839-1	http://www.plantsoftheworldonline.org/taxon/urn:lsid:ipni.org:names:72839-1
Annonaceae	Drepananthus	ridleyi	Drepananthus ridleyi	(King) Survesw. & R.M.K.Saunders	Drepananthus ridleyi (King) Survesw. & R.M.K.Saunders	Taxon 59: 1731 (2010)	Indonesia, Malaysia, Malaysia	Borneo, Malaya	unknown	unknown	77109483-1	http://www.plantsoftheworldonline.org/taxon/urn:lsid:ipni.org:names:77109483-1
Annonaceae	Fissistigma	breviflorum	Fissistigma breviflorum	(Ridl.) I.M.Turner	Fissistigma breviflorum (Ridl.) I.M.Turner	Gard. Bull. Singapore 64: 235 (2012)	Indonesia	Sumatera	unknown	unknown	60463536-2	http://www.plantsoftheworldonline.org/taxon/urn:lsid:ipni.org:names:60463536-2
Annonaceae	Fissistigma	brevistipitatum	Fissistigma brevistipitatum	I.M.Turner	Fissistigma brevistipitatum I.M.Turner	Nordic J. Bot. 27: 363 (2009)	Indonesia, Malaysia	Borneo	unknown	unknown	77102195-1	http://www.plantsoftheworldonline.org/taxon/urn:lsid:ipni.org:names:77102195-1
Annonaceae	Fissistigma	bygravei	Fissistigma bygravei	I.M.Turner	Fissistigma bygravei I.M.Turner	Nordic J. Bot. 27: 366 (2009)	Indonesia, Malaysia	Borneo	unknown	unknown	77102198-1	http://www.plantsoftheworldonline.org/taxon/urn:lsid:ipni.org:names:77102198-1
Annonaceae	Fissistigma	carrii	Fissistigma carrii	I.M.Turner	Fissistigma carrii I.M.Turner	Nordic J. Bot. 27: 367 (2009)	Indonesia, Malaysia	Borneo	unknown	unknown	77102199-1	http://www.plantsoftheworldonline.org/taxon/urn:lsid:ipni.org:names:77102199-1
Annonaceae	Fissistigma	cinerascens	Fissistigma cinerascens	(Miq.) Merr.	Fissistigma cinerascens (Miq.) Merr.	Philipp. J. Sci. 15: 131 (1919)	Indonesia	Sumatera	unknown	unknown	73010-1	http://www.plantsoftheworldonline.org/taxon/urn:lsid:ipni.org:names:73010-1
Annonaceae	Fissistigma	crassicaule	Fissistigma crassicaule	I.M.Turner	Fissistigma crassicaule I.M.Turner	Nordic J. Bot. 27: 365 (2009)	Indonesia, Malaysia	Borneo	unknown	unknown	77102197-1	http://www.plantsoftheworldonline.org/taxon/urn:lsid:ipni.org:names:77102197-1
Annonaceae	Fissistigma	elmeri	Fissistigma elmeri	Merr.	Fissistigma elmeri Merr.	Univ. Calif. Publ. Bot. 15: 72 (1929)	Indonesia, Malaysia	Borneo	unknown	unknown	73016-1	http://www.plantsoftheworldonline.org/taxon/urn:lsid:ipni.org:names:73016-1
Annonaceae	Fissistigma	fulgens	Fissistigma fulgens	(Hook.f. & Thomson) Merr.	Fissistigma fulgens (Hook.f. & Thomson) Merr.	Philipp. J. Sci. 15: 131 (1919)	Indonesia, Indonesia, Malaysia, Malaysia, Philippines, Thailand	Borneo, Malaya, Philippines, Sumatera, Thailand	unknown	unknown	73018-1	http://www.plantsoftheworldonline.org/taxon/urn:lsid:ipni.org:names:73018-1
Annonaceae	Fissistigma	hypoglaucum	Fissistigma hypoglaucum	(Miq.) Merr.	Fissistigma hypoglaucum (Miq.) Merr.	Philipp. J. Sci. 15: 132 (1919)	Indonesia, Indonesia, Malaysia, Malaysia	Borneo, Malaya, Sumatera	unknown	unknown	73023-1	http://www.plantsoftheworldonline.org/taxon/urn:lsid:ipni.org:names:73023-1
Annonaceae	Fissistigma	kinabaluense	Fissistigma kinabaluense	(Stapf) Merr.	Fissistigma kinabaluense (Stapf) Merr.	Philipp. J. Sci. 15: 132 (1919)	Indonesia, Malaysia	Borneo	unknown	unknown	73025-1	http://www.plantsoftheworldonline.org/taxon/urn:lsid:ipni.org:names:73025-1
Annonaceae	Fissistigma	kingii	Fissistigma kingii	(Boerl.) Burkill	Fissistigma kingii (Boerl.) Burkill	Bull. Misc. Inform. Kew 1935: 317 (1935)	Indonesia, Indonesia, Malaysia, Malaysia, Thailand	Borneo, Malaya, Sulawesi, Sumatera, Thailand	unknown	unknown	73026-1	http://www.plantsoftheworldonline.org/taxon/urn:lsid:ipni.org:names:73026-1
Annonaceae	Fissistigma	latifolium	Fissistigma latifolium	(Dunal) Merr.	Fissistigma latifolium (Dunal) Merr.	Philipp. J. Sci. 15: 132 (1919)	China, Indonesia, Indonesia, Malaysia, Malaysia, Philippines, Thailand, Vietnam	Borneo, China South-Central, Jawa, Malaya, Maluku, Philippines, Sulawesi, Sumatera, Thailand, Vietnam	unknown	unknown	73030-1	http://www.plantsoftheworldonline.org/taxon/urn:lsid:ipni.org:names:73030-1
Annonaceae	Fissistigma	litseifolium	Fissistigma litseifolium	(King) Merr.	Fissistigma litseifolium (King) Merr.	Philipp. J. Sci. 15: 133 (1919)	Indonesia, Malaysia	Malaya, Sumatera	unknown	unknown	73032-1	http://www.plantsoftheworldonline.org/taxon/urn:lsid:ipni.org:names:73032-1
Annonaceae	Fissistigma	longipes	Fissistigma longipes	Merr.	Fissistigma longipes Merr.	Pap. Michigan Acad. Sci. 24: 70 (1938 publ. 1939)	Indonesia, Indonesia, Malaysia	Borneo, Sumatera	unknown	unknown	73033-1	http://www.plantsoftheworldonline.org/taxon/urn:lsid:ipni.org:names:73033-1
Annonaceae	Fissistigma	longipetalum	Fissistigma longipetalum	(Ridl.) Merr.	Fissistigma longipetalum (Ridl.) Merr.	Philipp. J. Sci. 15: 133 (1919)	Indonesia, Malaysia	Borneo	unknown	unknown	73034-1	http://www.plantsoftheworldonline.org/taxon/urn:lsid:ipni.org:names:73034-1
Annonaceae	Fissistigma	manubriatum	Fissistigma manubriatum	(Hook.f. & Thomson) Merr.	Fissistigma manubriatum (Hook.f. & Thomson) Merr.	Philipp. J. Sci. 15: 124 (1919)	India, Indonesia, Indonesia, Malaysia, Malaysia, Myanmar	Assam, Borneo, Malaya, Myanmar, Sumatera	unknown	unknown	73042-1	http://www.plantsoftheworldonline.org/taxon/urn:lsid:ipni.org:names:73042-1
Annonaceae	Fissistigma	montanum	Fissistigma montanum	I.M.Turner	Fissistigma montanum I.M.Turner	Nordic J. Bot. 27: 364 (2009)	Indonesia, Malaysia	Borneo	unknown	unknown	77102196-1	http://www.plantsoftheworldonline.org/taxon/urn:lsid:ipni.org:names:77102196-1
Annonaceae	Fissistigma	multivenium	Fissistigma multivenium	(Diels) I.M.Turner	Fissistigma multivenium (Diels) I.M.Turner	Nordic J. Bot. 27: 363 (2009)	Indonesia, Malaysia	Borneo	unknown	unknown	77102194-1	http://www.plantsoftheworldonline.org/taxon/urn:lsid:ipni.org:names:77102194-1
Annonaceae	Fissistigma	paniculatum	Fissistigma paniculatum	(Ridl.) Merr.	Fissistigma paniculatum (Ridl.) Merr.	Philipp. J. Sci. 15: 134 (1919)	Indonesia, Malaysia	Borneo	unknown	unknown	73051-1	http://www.plantsoftheworldonline.org/taxon/urn:lsid:ipni.org:names:73051-1
Annonaceae	Fissistigma	rubiginosum	Fissistigma rubiginosum	(A.DC.) Merr.	Fissistigma rubiginosum (A.DC.) Merr.	Philipp. J. Sci. 15: 135 (1919)	Bangladesh, Bhutan, India, Cambodia, India, Indonesia, Malaysia, Malaysia, Myanmar, Vietnam	Assam, Bangladesh, Borneo, Cambodia, East Himalaya, Malaya, Myanmar, Vietnam	unknown	unknown	73061-1	http://www.plantsoftheworldonline.org/taxon/urn:lsid:ipni.org:names:73061-1
Annonaceae	Fissistigma	rugosum	Fissistigma rugosum	J.Sinclair	Fissistigma rugosum J.Sinclair	Sarawak Mus. J. 5: 600 (1951)	Indonesia, Malaysia	Borneo	unknown	unknown	73064-1	http://www.plantsoftheworldonline.org/taxon/urn:lsid:ipni.org:names:73064-1
Annonaceae	Fissistigma	sumatrana	Fissistigma sumatrana	Irawan	Fissistigma sumatrana Irawan	Floribunda 2: 187 (2005)	Indonesia	Sumatera	unknown	unknown	77073586-1	http://www.plantsoftheworldonline.org/taxon/urn:lsid:ipni.org:names:77073586-1
Annonaceae	Fissistigma	zippelii	Fissistigma zippelii	(Miq.) Merr.	Fissistigma zippelii (Miq.) Merr.	Philipp. J. Sci. 15: 137 (1919)	Indonesia	Sumatera	unknown	unknown	73084-1	http://www.plantsoftheworldonline.org/taxon/urn:lsid:ipni.org:names:73084-1
Annonaceae	Friesodielsia	affinis	Friesodielsia affinis	(Hook.f. & Thomson) D.Das	Friesodielsia affinis (Hook.f. & Thomson) D.Das	Bull. Bot. Surv. India 5: 93 (1963)	Indonesia, Malaysia, Laos, Malaysia, Thailand, Vietnam	Borneo, Laos, Malaya, Thailand, Vietnam	unknown	unknown	73088-1	http://www.plantsoftheworldonline.org/taxon/urn:lsid:ipni.org:names:73088-1
Annonaceae	Friesodielsia	biglandulosa	Friesodielsia biglandulosa	(Blume) Steenis	Friesodielsia biglandulosa (Blume) Steenis	Blumea 12: 358 (1964)	Indonesia, Indonesia, Malaysia, Malaysia	Borneo, Jawa, Malaya	unknown	unknown	73095-1	http://www.plantsoftheworldonline.org/taxon/urn:lsid:ipni.org:names:73095-1
Annonaceae	Friesodielsia	borneensis	Friesodielsia borneensis	(Miq.) Steenis	Friesodielsia borneensis (Miq.) Steenis	Blumea 12: 358 (1964)	Indonesia, Indonesia, Malaysia, Malaysia	Borneo, Malaya, Sumatera	unknown	unknown	73096-1	http://www.plantsoftheworldonline.org/taxon/urn:lsid:ipni.org:names:73096-1
Annonaceae	Friesodielsia	caesia	Friesodielsia caesia	(Miq.) Steenis	Friesodielsia caesia (Miq.) Steenis	Blumea 12: 258 (1964)	Indonesia	Sumatera	unknown	unknown	73097-1	http://www.plantsoftheworldonline.org/taxon/urn:lsid:ipni.org:names:73097-1
Annonaceae	Friesodielsia	cuneiformis	Friesodielsia cuneiformis	(Blume) Steenis	Friesodielsia cuneiformis (Blume) Steenis	Blumea 12: 358 (1964)	Indonesia	Jawa	unknown	unknown	73099-1	http://www.plantsoftheworldonline.org/taxon/urn:lsid:ipni.org:names:73099-1
Annonaceae	Friesodielsia	excisa	Friesodielsia excisa	(Miq.) Steenis	Friesodielsia excisa (Miq.) Steenis	Blumea 12: 359 (1964)	Indonesia, Indonesia, Malaysia, Malaysia	Borneo, Malaya, Sumatera	unknown	unknown	73106-1	http://www.plantsoftheworldonline.org/taxon/urn:lsid:ipni.org:names:73106-1
Annonaceae	Friesodielsia	formosa	Friesodielsia formosa	I.M.Turner	Friesodielsia formosa I.M.Turner	Edinburgh J. Bot. 66: 366 (2009)	Indonesia, Malaysia	Borneo	unknown	unknown	77102557-1	http://www.plantsoftheworldonline.org/taxon/urn:lsid:ipni.org:names:77102557-1
Annonaceae	Friesodielsia	glauca	Friesodielsia glauca	(Hook.f. & Thomson) Steenis	Friesodielsia glauca (Hook.f. & Thomson) Steenis	Blumea 12: 359 (1964)	Indonesia, Indonesia, Malaysia, Malaysia, Thailand	Borneo, Malaya, Sumatera, Thailand	unknown	unknown	73109-1	http://www.plantsoftheworldonline.org/taxon/urn:lsid:ipni.org:names:73109-1
Annonaceae	Friesodielsia	grandifolia	Friesodielsia grandifolia	(Merr.) I.M.Turner	Friesodielsia grandifolia (Merr.) I.M.Turner	Edinburgh J. Bot. 66: 369 (2009)	Indonesia, Malaysia	Borneo	unknown	unknown	77102558-1	http://www.plantsoftheworldonline.org/taxon/urn:lsid:ipni.org:names:77102558-1
Annonaceae	Friesodielsia	hirta	Friesodielsia hirta	(Miq.) Steenis	Friesodielsia hirta (Miq.) Steenis	Blumea 12: 360 (1964)	Indonesia	Sulawesi	unknown	unknown	73116-1	http://www.plantsoftheworldonline.org/taxon/urn:lsid:ipni.org:names:73116-1
Annonaceae	Friesodielsia	korthalsiana	Friesodielsia korthalsiana	(Miq.) Steenis	Friesodielsia korthalsiana (Miq.) Steenis	Blumea 12: 360 (1964)	Indonesia, Malaysia	Borneo	unknown	unknown	73118-1	http://www.plantsoftheworldonline.org/taxon/urn:lsid:ipni.org:names:73118-1
Annonaceae	Friesodielsia	ovalifolia	Friesodielsia ovalifolia	(Ridl.) I.M.Turner	Friesodielsia ovalifolia (Ridl.) I.M.Turner	Blumea 55: 118 (2010)	Indonesia, Malaysia	Borneo	unknown	unknown	77107319-1	http://www.plantsoftheworldonline.org/taxon/urn:lsid:ipni.org:names:77107319-1
Annonaceae	Friesodielsia	subaequalis	Friesodielsia subaequalis	(Scheff.) R.M.K.Saunders, X.Guo & C.C.Tang	Friesodielsia subaequalis (Scheff.) R.M.K.Saunders, X.Guo & C.C.Tang	Phytotaxa 464: 183 (2020)	Indonesia, Papua New Guinea	New Guinea	unknown	unknown	77212499-1	http://www.plantsoftheworldonline.org/taxon/urn:lsid:ipni.org:names:77212499-1
Annonaceae	Goniothalamus	acehensis	Goniothalamus acehensis	R.M.K.Saunders	Goniothalamus acehensis R.M.K.Saunders	Bot. J. Linn. Soc. 139: 245 (2002)	Indonesia	Sumatera	unknown	unknown	20006656-1	http://www.plantsoftheworldonline.org/taxon/urn:lsid:ipni.org:names:20006656-1
Annonaceae	Goniothalamus	alatus	Goniothalamus alatus	R.M.K.Saunders	Goniothalamus alatus R.M.K.Saunders	Bot. J. Linn. Soc. 139: 250 (2002)	Indonesia	Sumatera	unknown	unknown	20006658-1	http://www.plantsoftheworldonline.org/taxon/urn:lsid:ipni.org:names:20006658-1
Annonaceae	Goniothalamus	amplifolius	Goniothalamus amplifolius	B.J.Conn & Damas	Goniothalamus amplifolius B.J.Conn & Damas	Telopea 12: 506 (2010)	Indonesia, Papua New Guinea	New Guinea	unknown	unknown	77107873-1	http://www.plantsoftheworldonline.org/taxon/urn:lsid:ipni.org:names:77107873-1
Annonaceae	Goniothalamus	andersonii	Goniothalamus andersonii	J.Sinclair	Goniothalamus andersonii J.Sinclair	Gard. Bull. Singapore 18: 98 (1961)	Indonesia, Malaysia	Borneo	unknown	unknown	73153-1	http://www.plantsoftheworldonline.org/taxon/urn:lsid:ipni.org:names:73153-1
Annonaceae	Goniothalamus	aruensis	Goniothalamus aruensis	Scheff.	Goniothalamus aruensis Scheff.	Ann. Jard. Bot. Buitenzorg 2: 26 (1885 publ. 1881)	Indonesia, Papua New Guinea, Papua New Guinea, Solomon Islands	New Guinea, Solomon Is.	unknown	unknown	73154-1	http://www.plantsoftheworldonline.org/taxon/urn:lsid:ipni.org:names:73154-1
Annonaceae	Goniothalamus	borneensis	Goniothalamus borneensis	Mat-Salleh	Goniothalamus borneensis Mat-Salleh	Folia Malaysiana 2: 82 (2001)	Indonesia, Malaysia	Borneo	unknown	unknown	20002495-1	http://www.plantsoftheworldonline.org/taxon/urn:lsid:ipni.org:names:20002495-1
Annonaceae	Goniothalamus	bracteosus	Goniothalamus bracteosus	Ban	Goniothalamus bracteosus Ban	Bot. Zhurn. (Moscow &amp; Leningrad) 59: 553 (1974)	Indonesia, Malaysia	Borneo	unknown	unknown	73156-1	http://www.plantsoftheworldonline.org/taxon/urn:lsid:ipni.org:names:73156-1
Annonaceae	Goniothalamus	brevicuspis	Goniothalamus brevicuspis	Miq.	Goniothalamus brevicuspis Miq.	Ann. Mus. Bot. Lugduno-Batavi 2: 33 (1865)	Indonesia	Sulawesi	unknown	unknown	73157-1	http://www.plantsoftheworldonline.org/taxon/urn:lsid:ipni.org:names:73157-1
Annonaceae	Goniothalamus	bygravei	Goniothalamus bygravei	I.M.Turner & R.M.K.Saunders	Goniothalamus bygravei I.M.Turner & R.M.K.Saunders	Nordic J. Bot. 26: 329 (2009)	Indonesia, Malaysia	Borneo	unknown	unknown	77096136-1	http://www.plantsoftheworldonline.org/taxon/urn:lsid:ipni.org:names:77096136-1
Annonaceae	Goniothalamus	calcareus	Goniothalamus calcareus	Mat-Salleh	Goniothalamus calcareus Mat-Salleh	Folia Malaysiana 1: 107 (2001)	Indonesia, Malaysia	Borneo	unknown	unknown	20002502-1	http://www.plantsoftheworldonline.org/taxon/urn:lsid:ipni.org:names:20002502-1
Annonaceae	Goniothalamus	caloneurus	Goniothalamus caloneurus	Miq.	Goniothalamus caloneurus Miq.	Ann. Mus. Bot. Lugduno-Batavi 2: 34 (1865)	Indonesia, Papua New Guinea	New Guinea	unknown	unknown	73160-1	http://www.plantsoftheworldonline.org/taxon/urn:lsid:ipni.org:names:73160-1
Annonaceae	Goniothalamus	cauliflorus	Goniothalamus cauliflorus	K.Schum.	Goniothalamus cauliflorus K.Schum.	K.M.Schumann &amp; U.M.Hollrung, Fl. Kais. Wilh. Land: 48 (1889)	Indonesia, Papua New Guinea, Papua New Guinea	Bismarck Archipelago, New Guinea	unknown	unknown	73167-1	http://www.plantsoftheworldonline.org/taxon/urn:lsid:ipni.org:names:73167-1
Annonaceae	Goniothalamus	cleistogamus	Goniothalamus cleistogamus	Burck	Goniothalamus cleistogamus Burck	Nova Guinea 8: 431 (1911)	Indonesia, Papua New Guinea	New Guinea	unknown	unknown	73172-1	http://www.plantsoftheworldonline.org/taxon/urn:lsid:ipni.org:names:73172-1
Annonaceae	Goniothalamus	clemensii	Goniothalamus clemensii	Ban	Goniothalamus clemensii Ban	Bot. Zhurn. (Moscow &amp; Leningrad) 59: 552 (1974)	Indonesia, Malaysia	Borneo	unknown	unknown	73173-1	http://www.plantsoftheworldonline.org/taxon/urn:lsid:ipni.org:names:73173-1
Annonaceae	Goniothalamus	coriaceus	Goniothalamus coriaceus	Burck	Goniothalamus coriaceus Burck	Nova Guinea 8: 432 (1911)	Indonesia, Papua New Guinea	New Guinea	unknown	unknown	73175-1	http://www.plantsoftheworldonline.org/taxon/urn:lsid:ipni.org:names:73175-1
Annonaceae	Goniothalamus	costulatus	Goniothalamus costulatus	Miq.	Goniothalamus costulatus Miq.	Fl. Ned. Ind., Eerste Bijv.: 372 (1861)	Indonesia	Jawa, Sumatera	unknown	unknown	73176-1	http://www.plantsoftheworldonline.org/taxon/urn:lsid:ipni.org:names:73176-1
Annonaceae	Goniothalamus	crockerensis	Goniothalamus crockerensis	Mat-Salleh	Goniothalamus crockerensis Mat-Salleh	Folia Malaysiana 2: 105 (2001)	Indonesia, Malaysia	Borneo	unknown	unknown	20002501-1	http://www.plantsoftheworldonline.org/taxon/urn:lsid:ipni.org:names:20002501-1
Annonaceae	Goniothalamus	dewildei	Goniothalamus dewildei	R.M.K.Saunders	Goniothalamus dewildei R.M.K.Saunders	Bot. J. Linn. Soc. 139: 241 (2002)	Indonesia	Sumatera	unknown	unknown	20006654-1	http://www.plantsoftheworldonline.org/taxon/urn:lsid:ipni.org:names:20006654-1
Annonaceae	Goniothalamus	dolichocarpus	Goniothalamus dolichocarpus	Merr.	Goniothalamus dolichocarpus Merr.	J. Straits Branch Roy. Asiat. Soc. 85: 183 (1922)	Indonesia, Malaysia	Borneo	unknown	unknown	73182-1	http://www.plantsoftheworldonline.org/taxon/urn:lsid:ipni.org:names:73182-1
Annonaceae	Goniothalamus	euneurus	Goniothalamus euneurus	Miq.	Goniothalamus euneurus Miq.	Ann. Mus. Bot. Lugduno-Batavi 2: 33 (1865)	Indonesia	Sulawesi	unknown	unknown	73188-1	http://www.plantsoftheworldonline.org/taxon/urn:lsid:ipni.org:names:73188-1
Annonaceae	Goniothalamus	giganteus	Goniothalamus giganteus	Hook.f. & Thomson	Goniothalamus giganteus Hook.f. & Thomson	Fl. Ind. 1: 109 (1855)	Indonesia, Malaysia, Myanmar, Thailand	Malaya, Myanmar, Sumatera, Thailand	unknown	unknown	73195-1	http://www.plantsoftheworldonline.org/taxon/urn:lsid:ipni.org:names:73195-1
Annonaceae	Goniothalamus	gigantifolius	Goniothalamus gigantifolius	Merr.	Goniothalamus gigantifolius Merr.	Philipp. J. Sci., C 10: 263 (1915)	Indonesia, Malaysia, Philippines	Borneo, Philippines	unknown	unknown	73196-1	http://www.plantsoftheworldonline.org/taxon/urn:lsid:ipni.org:names:73196-1
Annonaceae	Goniothalamus	grandiflorus	Goniothalamus grandiflorus	(Warb.) Boerl.	Goniothalamus grandiflorus (Warb.) Boerl.	Icon. Bogor. 1: 136 (1899)	Indonesia, Papua New Guinea, Papua New Guinea, Solomon Islands	New Guinea, Solomon Is.	unknown	unknown	73198-1	http://www.plantsoftheworldonline.org/taxon/urn:lsid:ipni.org:names:73198-1
Annonaceae	Goniothalamus	imbricatus	Goniothalamus imbricatus	Scheff.	Goniothalamus imbricatus Scheff.	Ann. Jard. Bot. Buitenzorg 2: 27 (1885 publ. 1881)	Indonesia, Papua New Guinea	New Guinea	unknown	unknown	73203-1	http://www.plantsoftheworldonline.org/taxon/urn:lsid:ipni.org:names:73203-1
Annonaceae	Goniothalamus	kamarudinii	Goniothalamus kamarudinii	I.M.Turner & R.M.K.Saunders	Goniothalamus kamarudinii I.M.Turner & R.M.K.Saunders	Nordic J. Bot. 26: 331 (2009)	Indonesia, Malaysia	Borneo	unknown	unknown	77096137-1	http://www.plantsoftheworldonline.org/taxon/urn:lsid:ipni.org:names:77096137-1
Annonaceae	Goniothalamus	kinabaluensis	Goniothalamus kinabaluensis	Ban ex Mat-Salleh	Goniothalamus kinabaluensis Ban ex Mat-Salleh	J.H.Beaman, C.Anderson &amp; R.S.Beaman, Pl. Mt. Kinabalu 4: 88 (2001)	Indonesia, Malaysia	Borneo	unknown	unknown	1021571-1	http://www.plantsoftheworldonline.org/taxon/urn:lsid:ipni.org:names:1021571-1
Annonaceae	Goniothalamus	kostermansii	Goniothalamus kostermansii	Mat-Salleh	Goniothalamus kostermansii Mat-Salleh	Folia Malaysiana 2: 101 (2001)	Indonesia, Malaysia	Borneo	unknown	unknown	20002500-1	http://www.plantsoftheworldonline.org/taxon/urn:lsid:ipni.org:names:20002500-1
Annonaceae	Goniothalamus	loerzingii	Goniothalamus loerzingii	R.M.K.Saunders	Goniothalamus loerzingii R.M.K.Saunders	Bot. J. Linn. Soc. 139: 242 (2002)	Indonesia	Sumatera	unknown	unknown	20006655-1	http://www.plantsoftheworldonline.org/taxon/urn:lsid:ipni.org:names:20006655-1
Annonaceae	Goniothalamus	longistaminus	Goniothalamus longistaminus	R.M.K.Saunders	Goniothalamus longistaminus R.M.K.Saunders	Bot. J. Linn. Soc. 139: 247 (2002)	Indonesia	Sumatera	unknown	unknown	20006657-1	http://www.plantsoftheworldonline.org/taxon/urn:lsid:ipni.org:names:20006657-1
Annonaceae	Goniothalamus	macrophyllus	Goniothalamus macrophyllus	(Blume) Zoll.	Goniothalamus macrophyllus (Blume) Zoll.	Linnaea 29: 313 (1858)	Indonesia, Indonesia, Malaysia, Malaysia, Myanmar, Thailand	Borneo, Jawa, Malaya, Myanmar, Sumatera, Thailand	unknown	unknown	73215-1	http://www.plantsoftheworldonline.org/taxon/urn:lsid:ipni.org:names:73215-1
Annonaceae	Goniothalamus	majestatis	Goniothalamus majestatis	P.Kessler	Goniothalamus majestatis P.Kessler	Blumea 41: 27 (1996)	Indonesia	Sulawesi	unknown	unknown	989503-1	http://www.plantsoftheworldonline.org/taxon/urn:lsid:ipni.org:names:989503-1
Annonaceae	Goniothalamus	malayanus	Goniothalamus malayanus	Hook.f. & Thomson	Goniothalamus malayanus Hook.f. & Thomson	Fl. Ind. 1: 107 (1855)	Indonesia, Indonesia, Malaysia, Malaysia, Nicobar Is., Thailand	Borneo, Malaya, Nicobar Is., Sumatera, Thailand	unknown	unknown	73218-1	http://www.plantsoftheworldonline.org/taxon/urn:lsid:ipni.org:names:73218-1
Annonaceae	Goniothalamus	megalocalyx	Goniothalamus megalocalyx	I.M.Turner & R.M.K.Saunders	Goniothalamus megalocalyx I.M.Turner & R.M.K.Saunders	Nordic J. Bot. 26: 332 (2009)	Indonesia, Malaysia	Borneo	unknown	unknown	77096138-1	http://www.plantsoftheworldonline.org/taxon/urn:lsid:ipni.org:names:77096138-1
Annonaceae	Goniothalamus	miquelianus	Goniothalamus miquelianus	R.M.K.Saunders	Goniothalamus miquelianus R.M.K.Saunders	Bot. J. Linn. Soc. 139: 235 (2002)	Indonesia	Sumatera	unknown	unknown	20006653-1	http://www.plantsoftheworldonline.org/taxon/urn:lsid:ipni.org:names:20006653-1
Annonaceae	Goniothalamus	nitidus	Goniothalamus nitidus	Merr.	Goniothalamus nitidus Merr.	J. Straits Branch Roy. Asiat. Soc. 85: 181 (1922)	Indonesia, Malaysia	Borneo	unknown	unknown	73227-1	http://www.plantsoftheworldonline.org/taxon/urn:lsid:ipni.org:names:73227-1
Annonaceae	Goniothalamus	parallelovenius	Goniothalamus parallelovenius	Ridl.	Goniothalamus parallelovenius Ridl.	Bull. Misc. Inform. Kew 1912: 385 (1912)	Indonesia, Indonesia, Malaysia	Borneo, Sumatera	unknown	unknown	73232-1	http://www.plantsoftheworldonline.org/taxon/urn:lsid:ipni.org:names:73232-1
Annonaceae	Goniothalamus	phaeotrichus	Goniothalamus phaeotrichus	I.M.Turner & R.M.K.Saunders	Goniothalamus phaeotrichus I.M.Turner & R.M.K.Saunders	Nordic J. Bot. 26: 334 (2009)	Indonesia, Malaysia	Borneo	unknown	unknown	77096139-1	http://www.plantsoftheworldonline.org/taxon/urn:lsid:ipni.org:names:77096139-1
Annonaceae	Goniothalamus	puncticulifolius	Goniothalamus puncticulifolius	Merr.	Goniothalamus puncticulifolius Merr.	Philipp. J. Sci. 20: 383 (1922)	Indonesia, Malaysia, Philippines	Borneo, Philippines	unknown	unknown	73238-1	http://www.plantsoftheworldonline.org/taxon/urn:lsid:ipni.org:names:73238-1
Annonaceae	Goniothalamus	ridleyi	Goniothalamus ridleyi	King	Goniothalamus ridleyi King	J. Asiat. Soc. Bengal, Pt. 2, Nat. Hist. 61: 76 (1892)	Indonesia, Indonesia, Malaysia, Malaysia, Thailand	Borneo, Malaya, Sumatera, Thailand	unknown	unknown	73243-1	http://www.plantsoftheworldonline.org/taxon/urn:lsid:ipni.org:names:73243-1
Annonaceae	Goniothalamus	roseus	Goniothalamus roseus	Stapf	Goniothalamus roseus Stapf	Trans. Linn. Soc. London, Bot. 4: 130 (1894)	Indonesia, Malaysia	Borneo	unknown	unknown	73244-1	http://www.plantsoftheworldonline.org/taxon/urn:lsid:ipni.org:names:73244-1
Annonaceae	Goniothalamus	rostellatus	Goniothalamus rostellatus	Mat-Salleh	Goniothalamus rostellatus Mat-Salleh	Folia Malaysiana 2: 109 (2001)	Indonesia, Malaysia	Borneo	unknown	unknown	20002503-1	http://www.plantsoftheworldonline.org/taxon/urn:lsid:ipni.org:names:20002503-1
Annonaceae	Goniothalamus	rufus	Goniothalamus rufus	Miq.	Goniothalamus rufus Miq.	Ann. Mus. Bot. Lugduno-Batavi 2: 35 (1865)	Indonesia, Malaysia	Borneo	unknown	unknown	73246-1	http://www.plantsoftheworldonline.org/taxon/urn:lsid:ipni.org:names:73246-1
Annonaceae	Goniothalamus	stenopetalus	Goniothalamus stenopetalus	Stapf	Goniothalamus stenopetalus Stapf	Trans. Linn. Soc. London, Bot. 4: 129 (1894)	Indonesia, Malaysia	Borneo	unknown	unknown	73255-1	http://www.plantsoftheworldonline.org/taxon/urn:lsid:ipni.org:names:73255-1
Annonaceae	Goniothalamus	stenophyllus	Goniothalamus stenophyllus	Merr.	Goniothalamus stenophyllus Merr.	J. Straits Branch Roy. Asiat. Soc. 85: 181 (1922)	Indonesia, Malaysia	Borneo	unknown	unknown	73256-1	http://www.plantsoftheworldonline.org/taxon/urn:lsid:ipni.org:names:73256-1
Annonaceae	Goniothalamus	suaveolens	Goniothalamus suaveolens	Becc.	Goniothalamus suaveolens Becc.	Nelle Forest. Borneo: 168 (1902)	Indonesia, Malaysia	Borneo	unknown	unknown	60445439-2	http://www.plantsoftheworldonline.org/taxon/urn:lsid:ipni.org:names:60445439-2
Annonaceae	Goniothalamus	tapis	Goniothalamus tapis	Miq.	Goniothalamus tapis Miq.	Fl. Ned. Ind., Eerste Bijv.: 371 (1861)	Indonesia, Malaysia, Thailand	Malaya, Sumatera, Thailand	unknown	unknown	73261-1	http://www.plantsoftheworldonline.org/taxon/urn:lsid:ipni.org:names:73261-1
Annonaceae	Goniothalamus	tapisoides	Goniothalamus tapisoides	Mat-Salleh	Goniothalamus tapisoides Mat-Salleh	Folia Malaysiana 2: 89 (2001)	Indonesia, Malaysia	Borneo	unknown	unknown	20002497-1	http://www.plantsoftheworldonline.org/taxon/urn:lsid:ipni.org:names:20002497-1
Annonaceae	Goniothalamus	tripetalus	Goniothalamus tripetalus	(Lam.) Veldkamp & R.M.K.Saunders	Goniothalamus tripetalus (Lam.) Veldkamp & R.M.K.Saunders	Reinwardtia 13: 168 (2010)	Indonesia	Maluku	unknown	unknown	77109306-1	http://www.plantsoftheworldonline.org/taxon/urn:lsid:ipni.org:names:77109306-1
Annonaceae	Goniothalamus	velutinus	Goniothalamus velutinus	Airy Shaw	Goniothalamus velutinus Airy Shaw	Bull. Misc. Inform. Kew 1939: 286 (1939)	Indonesia, Malaysia	Borneo	unknown	unknown	73273-1	http://www.plantsoftheworldonline.org/taxon/urn:lsid:ipni.org:names:73273-1
Annonaceae	Goniothalamus	viridiflorus	Goniothalamus viridiflorus	K.Schum. & Lauterb.	Goniothalamus viridiflorus K.Schum. & Lauterb.	Fl. Schutzgeb. Sudsee: 322 (1900)	Indonesia, Papua New Guinea	New Guinea	unknown	unknown	73275-1	http://www.plantsoftheworldonline.org/taxon/urn:lsid:ipni.org:names:73275-1
Annonaceae	Goniothalamus	woodii	Goniothalamus woodii	Merr. ex Mat-Salleh	Goniothalamus woodii Merr. ex Mat-Salleh	Folia Malaysiana 2: 83 (2001)	Indonesia, Malaysia	Borneo	unknown	unknown	20002496-1	http://www.plantsoftheworldonline.org/taxon/urn:lsid:ipni.org:names:20002496-1
Annonaceae	Goniothalamus	wrayi	Goniothalamus wrayi	King	Goniothalamus wrayi King	J. Asiat. Soc. Bengal, Pt. 2, Nat. Hist. 61: 78 (1892)	Indonesia, Malaysia	Malaya, Sumatera	unknown	unknown	73278-1	http://www.plantsoftheworldonline.org/taxon/urn:lsid:ipni.org:names:73278-1
Annonaceae	Huberantha	ceramensis	Huberantha ceramensis	(Boerl.) Chaowasku	Huberantha ceramensis (Boerl.) Chaowasku	Kew Bull. 70(2)-23: 2 (2015)	Indonesia	Maluku	unknown	unknown	77146147-1	http://www.plantsoftheworldonline.org/taxon/urn:lsid:ipni.org:names:77146147-1
Annonaceae	Huberantha	forbesii	Huberantha forbesii	(F.Muell. ex Diels) Chaowasku	Huberantha forbesii (F.Muell. ex Diels) Chaowasku	Kew Bull. 70(2)-23: 2 (2015)	Indonesia, Papua New Guinea	New Guinea	unknown	unknown	77146150-1	http://www.plantsoftheworldonline.org/taxon/urn:lsid:ipni.org:names:77146150-1
Annonaceae	Huberantha	gracilis	Huberantha gracilis	(Burck) Chaowasku	Huberantha gracilis (Burck) Chaowasku	Kew Bull. 70(2)-23: 2 (2015)	Indonesia, Papua New Guinea	New Guinea	unknown	unknown	77146151-1	http://www.plantsoftheworldonline.org/taxon/urn:lsid:ipni.org:names:77146151-1
Annonaceae	Huberantha	hirta	Huberantha hirta	(Miq.) Chaowasku	Huberantha hirta (Miq.) Chaowasku	Kew Bull. 70(2)-23: 2 (2015)	Indonesia, Papua New Guinea	New Guinea	unknown	unknown	77146154-1	http://www.plantsoftheworldonline.org/taxon/urn:lsid:ipni.org:names:77146154-1
Annonaceae	Huberantha	jenkinsii	Huberantha jenkinsii	(Hook.f. & Thomson) Chaowasku	Huberantha jenkinsii (Hook.f. & Thomson) Chaowasku	Kew Bull. 70(2)-23: 2 (2015)	Andaman Is., Bangladesh, China, India, Indonesia, Malaysia, Malaysia, Myanmar, Nicobar Is., Philippines, Thailand, Vietnam	Andaman Is., Assam, Bangladesh, Borneo, Hainan, Malaya, Myanmar, Nicobar Is., Philippines, Thailand, Vietnam	unknown	unknown	77146156-1	http://www.plantsoftheworldonline.org/taxon/urn:lsid:ipni.org:names:77146156-1
Annonaceae	Huberantha	leptopoda	Huberantha leptopoda	(Diels) Chaowasku	Huberantha leptopoda (Diels) Chaowasku	Kew Bull. 70(2)-23: 3 (2015)	Indonesia, Papua New Guinea	New Guinea	unknown	unknown	77146160-1	http://www.plantsoftheworldonline.org/taxon/urn:lsid:ipni.org:names:77146160-1
Annonaceae	Huberantha	papuana	Huberantha papuana	(Scheff.) I.M.Turner	Huberantha papuana (Scheff.) I.M.Turner	Webbia 71: 230 (2016)	Indonesia, Papua New Guinea	New Guinea	unknown	unknown	77158417-1	http://www.plantsoftheworldonline.org/taxon/urn:lsid:ipni.org:names:77158417-1
Annonaceae	Huberantha	rumphii	Huberantha rumphii	(Blume ex Hensch.) Chaowasku	Huberantha rumphii (Blume ex Hensch.) Chaowasku	Kew Bull. 70(2)-23: 3 (2015)	Indonesia, Indonesia, Malaysia, Malaysia, Papua New Guinea, Solomon Islands, Philippines	Borneo, Malaya, Maluku, Philippines, Solomon Is., Sumatera	unknown	unknown	77146167-1	http://www.plantsoftheworldonline.org/taxon/urn:lsid:ipni.org:names:77146167-1
Annonaceae	Huberantha	trichoneura	Huberantha trichoneura	(Diels) Chaowasku	Huberantha trichoneura (Diels) Chaowasku	Kew Bull. 70(2)-23: 3 (2015)	Indonesia, Papua New Guinea	New Guinea	unknown	unknown	77146171-1	http://www.plantsoftheworldonline.org/taxon/urn:lsid:ipni.org:names:77146171-1
Annonaceae	Maasia	discolor	Maasia discolor	(Diels) Mols, Kessler & Rogstad	Maasia discolor (Diels) Mols, Kessler & Rogstad	Syst. Bot. 33: 493 (2008)	Indonesia, Papua New Guinea	New Guinea	unknown	unknown	60448918-2	http://www.plantsoftheworldonline.org/taxon/urn:lsid:ipni.org:names:60448918-2
Annonaceae	Maasia	glauca	Maasia glauca	(Hassk.) Mols, Kessler & Rogstad	Maasia glauca (Hassk.) Mols, Kessler & Rogstad	Syst. Bot. 33: 493 (2008)	Andaman Is., Indonesia, Indonesia, Malaysia, Indonesia, Papua New Guinea, Malaysia, Nicobar Is., Philippines, Thailand	Andaman Is., Borneo, Jawa, Malaya, Maluku, New Guinea, Nicobar Is., Philippines, Sulawesi, Sumatera, Thailand	unknown	unknown	60448919-2	http://www.plantsoftheworldonline.org/taxon/urn:lsid:ipni.org:names:60448919-2
Annonaceae	Maasia	hypoleuca	Maasia hypoleuca	(Hook.f. & Thomson) Mols, Kessler & Rogstad	Maasia hypoleuca (Hook.f. & Thomson) Mols, Kessler & Rogstad	Syst. Bot. 33: 493 (2008)	Indonesia, Indonesia, Malaysia, Malaysia, Thailand	Borneo, Malaya, Sumatera, Thailand	unknown	unknown	60448920-2	http://www.plantsoftheworldonline.org/taxon/urn:lsid:ipni.org:names:60448920-2
Annonaceae	Maasia	multinervis	Maasia multinervis	(Diels) Mols, Kessler & Rogstad	Maasia multinervis (Diels) Mols, Kessler & Rogstad	Syst. Bot. 33: 493 (2008)	Indonesia, Papua New Guinea	New Guinea	unknown	unknown	60448921-2	http://www.plantsoftheworldonline.org/taxon/urn:lsid:ipni.org:names:60448921-2
Annonaceae	Maasia	ovalifolia	Maasia ovalifolia	(Rogstad) Mols, Kessler & Rogstad	Maasia ovalifolia (Rogstad) Mols, Kessler & Rogstad	Syst. Bot. 33: 493 (2008)	Indonesia, Malaysia	Borneo	unknown	unknown	60448922-2	http://www.plantsoftheworldonline.org/taxon/urn:lsid:ipni.org:names:60448922-2
Annonaceae	Maasia	sumatrana	Maasia sumatrana	(Miq.) Mols, Kessler & Rogstad	Maasia sumatrana (Miq.) Mols, Kessler & Rogstad	Syst. Bot. 33: 493 (2008)	Indonesia, Indonesia, Malaysia, Malaysia, Myanmar	Borneo, Malaya, Myanmar, Sumatera	unknown	unknown	60448923-2	http://www.plantsoftheworldonline.org/taxon/urn:lsid:ipni.org:names:60448923-2
Annonaceae	Marsypopetalum	littorale	Marsypopetalum littorale	(Blume) B.Xue & R.M.K.Saunders	Marsypopetalum littorale (Blume) B.Xue & R.M.K.Saunders	Syst. Biodivers. 9: 24 (2011)	China, Indonesia, Indonesia, East Timor, Thailand, Vietnam	China South-Central, China Southeast, Hainan, Jawa, Lesser Sunda Is., Thailand, Vietnam	unknown	unknown	77111130-1	http://www.plantsoftheworldonline.org/taxon/urn:lsid:ipni.org:names:77111130-1
Annonaceae	Marsypopetalum	pallidum	Marsypopetalum pallidum	(Blume) Backer	Marsypopetalum pallidum (Blume) Backer	Schoolfl. Java: 36 (1911)	Indonesia, Indonesia, Malaysia, Malaysia	Borneo, Jawa, Malaya	unknown	unknown	73800-1	http://www.plantsoftheworldonline.org/taxon/urn:lsid:ipni.org:names:73800-1
Annonaceae	Meiogyne	beccarii	Meiogyne beccarii	I.M.Turner	Meiogyne beccarii I.M.Turner	Malayan Nat. J. 61: 271 (2009)	Indonesia, Malaysia	Borneo	unknown	unknown	77104365-1	http://www.plantsoftheworldonline.org/taxon/urn:lsid:ipni.org:names:77104365-1
Annonaceae	Meiogyne	cylindrocarpa	Meiogyne cylindrocarpa	(Burck) Heusden	Meiogyne cylindrocarpa (Burck) Heusden	Blumea 38: 499 (1994)	Australia, Indonesia, Indonesia, Malaysia, Indonesia, Papua New Guinea, Marianas, Philippines, Vanuatu	Borneo, Jawa, Marianas, New Guinea, Northern Territory, Philippines, Queensland, Vanuatu, Western Australia	unknown	unknown	977587-1	http://www.plantsoftheworldonline.org/taxon/urn:lsid:ipni.org:names:977587-1
Annonaceae	Meiogyne	leptoneura	Meiogyne leptoneura	(Diels) I.M.Turner & Utteridge	Meiogyne leptoneura (Diels) I.M.Turner & Utteridge	Kew Bull. 70(2)-27: 2 (2015)	Indonesia, Papua New Guinea	New Guinea	unknown	unknown	77146122-1	http://www.plantsoftheworldonline.org/taxon/urn:lsid:ipni.org:names:77146122-1
Annonaceae	Meiogyne	microflora	Meiogyne microflora	(H.Okada) B.Xue, M.F.Liu & R.M.K.Saunders	Meiogyne microflora (H.Okada) B.Xue, M.F.Liu & R.M.K.Saunders	Phytotaxa 309(3): 298 (2017)	Indonesia	Sumatera	unknown	unknown	77174083-1	http://www.plantsoftheworldonline.org/taxon/urn:lsid:ipni.org:names:77174083-1
Annonaceae	Meiogyne	monosperma	Meiogyne monosperma	(Hook.f. & Thomson) Heusden	Meiogyne monosperma (Hook.f. & Thomson) Heusden	Blumea 38: 502 (1994)	Indonesia, Malaysia, Malaysia, Thailand	Borneo, Malaya, Thailand	unknown	unknown	977589-1	http://www.plantsoftheworldonline.org/taxon/urn:lsid:ipni.org:names:977589-1
Annonaceae	Meiogyne	papuana	Meiogyne papuana	I.M.Turner & Utteridge	Meiogyne papuana I.M.Turner & Utteridge	Kew Bull. 70(2)-27: 2 (2015)	Indonesia, Papua New Guinea	New Guinea	unknown	unknown	77146123-1	http://www.plantsoftheworldonline.org/taxon/urn:lsid:ipni.org:names:77146123-1
Annonaceae	Meiogyne	virgata	Meiogyne virgata	(Blume) Miq.	Meiogyne virgata (Blume) Miq.	Ann. Mus. Bot. Lugduno-Batavi 2: 12 (1865)	Indonesia, Indonesia, Malaysia, Malaysia, Philippines, Thailand, Vietnam	Borneo, Jawa, Malaya, Philippines, Thailand, Vietnam	unknown	unknown	73818-1	http://www.plantsoftheworldonline.org/taxon/urn:lsid:ipni.org:names:73818-1
Annonaceae	Mezzettia	havilandii	Mezzettia havilandii	(Boerl.) Ridl.	Mezzettia havilandii (Boerl.) Ridl.	Sarawak Mus. J. 1(3): 96 (1913)	Indonesia, Malaysia	Borneo	unknown	unknown	73907-1	http://www.plantsoftheworldonline.org/taxon/urn:lsid:ipni.org:names:73907-1
Annonaceae	Mezzettia	macrocarpa	Mezzettia macrocarpa	Heyden & Kessler	Mezzettia macrocarpa Heyden & Kessler	Blumea 35: 225 (1990)	Indonesia, Malaysia	Borneo	unknown	unknown	940747-1	http://www.plantsoftheworldonline.org/taxon/urn:lsid:ipni.org:names:940747-1
Annonaceae	Mezzettia	parviflora	Mezzettia parviflora	Becc.	Mezzettia parviflora Becc.	Nuovo Giorn. Bot. Ital. 3: 188 (1871)	Andaman Is., Indonesia, Indonesia, Malaysia, Malaysia	Andaman Is., Borneo, Malaya, Maluku, Sulawesi, Sumatera	unknown	unknown	73910-1	http://www.plantsoftheworldonline.org/taxon/urn:lsid:ipni.org:names:73910-1
Annonaceae	Mezzettia	umbellata	Mezzettia umbellata	Becc.	Mezzettia umbellata Becc.	Nuovo Giorn. Bot. Ital. 3: 187 (1871)	Indonesia, Malaysia, Malaysia	Borneo, Malaya	unknown	unknown	73912-1	http://www.plantsoftheworldonline.org/taxon/urn:lsid:ipni.org:names:73912-1
Annonaceae	Miliusa	butonensis	Miliusa butonensis	Chaowasku & Kessler	Miliusa butonensis Chaowasku & Kessler	Eur. J. Taxon. 54: 5 (2013)	Indonesia	Sulawesi	unknown	unknown	77131155-1	http://www.plantsoftheworldonline.org/taxon/urn:lsid:ipni.org:names:77131155-1
Annonaceae	Miliusa	eupoda	Miliusa eupoda	(Miq.) I.M.Turner	Miliusa eupoda (Miq.) I.M.Turner	Webbia 70: 113 (2015)	Indonesia, Laos, Malaysia, Thailand	Laos, Malaya, Sumatera, Thailand	unknown	unknown	77147936-1	http://www.plantsoftheworldonline.org/taxon/urn:lsid:ipni.org:names:77147936-1
Annonaceae	Miliusa	horsfieldii	Miliusa horsfieldii	(Benn.) Baill. ex Pierre	Miliusa horsfieldii (Benn.) Baill. ex Pierre	Fl. Forest. Cochinch.: t. 38 (1881)	Andaman Is., Australia, China, Indonesia, Indonesia, East Timor, Laos, Myanmar, Nicobar Is., Philippines, Thailand	Andaman Is., China Southeast, Hainan, Jawa, Laos, Lesser Sunda Is., Myanmar, Nicobar Is., Philippines, Queensland, Thailand	unknown	unknown	73936-1	http://www.plantsoftheworldonline.org/taxon/urn:lsid:ipni.org:names:73936-1
Annonaceae	Miliusa	koolsii	Miliusa koolsii	(Kosterm.) J.Sinclair	Miliusa koolsii (Kosterm.) J.Sinclair	Gard. Bull. Singapore 14: 378 (1955)	Indonesia, Papua New Guinea	New Guinea	unknown	unknown	73938-1	http://www.plantsoftheworldonline.org/taxon/urn:lsid:ipni.org:names:73938-1
Annonaceae	Miliusa	lanceolata	Miliusa lanceolata	Chaowasku & Kessler	Miliusa lanceolata Chaowasku & Kessler	Blumea 51: 555 (2006)	Indonesia, Papua New Guinea	New Guinea	unknown	unknown	77077705-1	http://www.plantsoftheworldonline.org/taxon/urn:lsid:ipni.org:names:77077705-1
Annonaceae	Miliusa	macropoda	Miliusa macropoda	Miq.	Miliusa macropoda Miq.	Ann. Mus. Bot. Lugduno-Batavi 2: 40 (1865)	Indonesia, Malaysia	Borneo	unknown	unknown	73944-1	http://www.plantsoftheworldonline.org/taxon/urn:lsid:ipni.org:names:73944-1
Annonaceae	Miliusa	novoguineensis	Miliusa novoguineensis	Mols & Kessler	Miliusa novoguineensis Mols & Kessler	Blumea 48: 449 (2003)	Indonesia, Papua New Guinea	New Guinea	unknown	unknown	50426092-2	http://www.plantsoftheworldonline.org/taxon/urn:lsid:ipni.org:names:50426092-2
Annonaceae	Miliusa	viridiflora	Miliusa viridiflora	Chaowasku & Kessler	Miliusa viridiflora Chaowasku & Kessler	Eur. J. Taxon. 54: 8 (2013)	Indonesia, Papua New Guinea	New Guinea	unknown	unknown	77131156-1	http://www.plantsoftheworldonline.org/taxon/urn:lsid:ipni.org:names:77131156-1
Annonaceae	Mitrella	beccarii	Mitrella beccarii	(Scheff.) Diels	Mitrella beccarii (Scheff.) Diels	Bot. Jahrb. Syst. 49: 149 (1912)	Indonesia, Papua New Guinea	New Guinea	unknown	unknown	73969-1	http://www.plantsoftheworldonline.org/taxon/urn:lsid:ipni.org:names:73969-1
Annonaceae	Mitrella	clementis	Mitrella clementis	(Merr.) I.M.Turner	Mitrella clementis (Merr.) I.M.Turner	Malayan Nat. J. 61: 273 (2009)	Indonesia, Malaysia	Borneo	unknown	unknown	77104366-1	http://www.plantsoftheworldonline.org/taxon/urn:lsid:ipni.org:names:77104366-1
Annonaceae	Mitrella	dielsii	Mitrella dielsii	J.Sinclair	Mitrella dielsii J.Sinclair	Gard. Bull. Singapore 15: 14 (1956)	Indonesia, Malaysia	Borneo	unknown	unknown	73970-1	http://www.plantsoftheworldonline.org/taxon/urn:lsid:ipni.org:names:73970-1
Annonaceae	Mitrella	kentii	Mitrella kentii	(Blume) Miq.	Mitrella kentii (Blume) Miq.	Ann. Mus. Bot. Lugduno-Batavi 2: 39 (1865)	Indonesia, Indonesia, Malaysia, Malaysia	Borneo, Jawa, Malaya	unknown	unknown	73971-1	http://www.plantsoftheworldonline.org/taxon/urn:lsid:ipni.org:names:73971-1
Annonaceae	Mitrella	ledermannii	Mitrella ledermannii	Diels	Mitrella ledermannii Diels	Bot. Jahrb. Syst. 52: 183 (1915)	Indonesia, Papua New Guinea	New Guinea	unknown	unknown	73972-1	http://www.plantsoftheworldonline.org/taxon/urn:lsid:ipni.org:names:73972-1
Annonaceae	Mitrella	schlechteri	Mitrella schlechteri	Diels	Mitrella schlechteri Diels	Bot. Jahrb. Syst. 49: 150 (1912)	Indonesia, Papua New Guinea	New Guinea	unknown	unknown	73974-1	http://www.plantsoftheworldonline.org/taxon/urn:lsid:ipni.org:names:73974-1
Annonaceae	Mitrella	silvatica	Mitrella silvatica	Diels	Mitrella silvatica Diels	Bot. Jahrb. Syst. 52: 183 (1915)	Indonesia, Papua New Guinea	New Guinea	unknown	unknown	73975-1	http://www.plantsoftheworldonline.org/taxon/urn:lsid:ipni.org:names:73975-1
Annonaceae	Mitrephora	amdjahii	Mitrephora amdjahii	Weeras. & R.M.K.Saunders	Mitrephora amdjahii Weeras. & R.M.K.Saunders	Syst. Bot. Monogr. 90: 41 (2010)	Indonesia, Malaysia	Borneo	unknown	unknown	77104817-1	http://www.plantsoftheworldonline.org/taxon/urn:lsid:ipni.org:names:77104817-1
Annonaceae	Mitrephora	clemensiorum	Mitrephora clemensiorum	Weeras. & R.M.K.Saunders	Mitrephora clemensiorum Weeras. & R.M.K.Saunders	Bot. J. Linn. Soc. 135: 306 (2001)	Indonesia, Malaysia	Borneo	unknown	unknown	1020077-1	http://www.plantsoftheworldonline.org/taxon/urn:lsid:ipni.org:names:1020077-1
Annonaceae	Mitrephora	diversifolia	Mitrephora diversifolia	(Span.) Miq.	Mitrephora diversifolia (Span.) Miq.	Fl. Ned. Ind. 1(2): 32 (1858)	Australia, Indonesia, Indonesia, East Timor, Indonesia, Papua New Guinea	Lesser Sunda Is., Maluku, New Guinea, Queensland, Sulawesi	unknown	unknown	73992-1	http://www.plantsoftheworldonline.org/taxon/urn:lsid:ipni.org:names:73992-1
Annonaceae	Mitrephora	endertii	Mitrephora endertii	Weeras. & R.M.K.Saunders	Mitrephora endertii Weeras. & R.M.K.Saunders	Syst. Bot. Monogr. 90: 56 (2010)	Indonesia, Malaysia	Borneo	unknown	unknown	77104833-1	http://www.plantsoftheworldonline.org/taxon/urn:lsid:ipni.org:names:77104833-1
Annonaceae	Mitrephora	ferruginea	Mitrephora ferruginea	Boerl. ex Koord.-Schum.	Mitrephora ferruginea Boerl. ex Koord.-Schum.	Meded. Lands Plantentuin 19: 334 (1898)	Indonesia	Sulawesi	unknown	unknown	73996-1	http://www.plantsoftheworldonline.org/taxon/urn:lsid:ipni.org:names:73996-1
Annonaceae	Mitrephora	fragrans	Mitrephora fragrans	Merr.	Mitrephora fragrans Merr.	Philipp. J. Sci., C 10: 252 (1915)	Indonesia, Malaysia, Philippines	Borneo, Philippines	unknown	unknown	73998-1	http://www.plantsoftheworldonline.org/taxon/urn:lsid:ipni.org:names:73998-1
Annonaceae	Mitrephora	glabra	Mitrephora glabra	Scheff.	Mitrephora glabra Scheff.	Ann. Jard. Bot. Buitenzorg 2: 20 (1885 publ. 1881)	Indonesia, Malaysia	Borneo	unknown	unknown	74000-1	http://www.plantsoftheworldonline.org/taxon/urn:lsid:ipni.org:names:74000-1
Annonaceae	Mitrephora	imbricatarum-apicum	Mitrephora imbricatarum-apicum	H.Okada	Mitrephora imbricatarum-apicum H.Okada	Acta Phytotax. Geobot. 65: 18 (2014)	Indonesia, Malaysia	Borneo	unknown	unknown	77139676-1	http://www.plantsoftheworldonline.org/taxon/urn:lsid:ipni.org:names:77139676-1
Annonaceae	Mitrephora	korthalsiana	Mitrephora korthalsiana	Miq.	Mitrephora korthalsiana Miq.	Ann. Mus. Bot. Lugduno-Batavi 2: 28 (1865)	Indonesia, Malaysia	Borneo	unknown	unknown	74009-1	http://www.plantsoftheworldonline.org/taxon/urn:lsid:ipni.org:names:74009-1
Annonaceae	Mitrephora	kostermansii	Mitrephora kostermansii	Weeras. & R.M.K.Saunders	Mitrephora kostermansii Weeras. & R.M.K.Saunders	Syst. Bot. Monogr. 90: 74 (2010)	Indonesia, Malaysia	Borneo	unknown	unknown	77104836-1	http://www.plantsoftheworldonline.org/taxon/urn:lsid:ipni.org:names:77104836-1
Annonaceae	Mitrephora	longipetala	Mitrephora longipetala	Miq.	Mitrephora longipetala Miq.	Ann. Mus. Bot. Lugduno-Batavi 2: 28 (1865)	Indonesia, Malaysia	Borneo	unknown	unknown	74013-1	http://www.plantsoftheworldonline.org/taxon/urn:lsid:ipni.org:names:74013-1
Annonaceae	Mitrephora	macrocarpa	Mitrephora macrocarpa	(Miq.) Weeras. & R.M.K.Saunders	Mitrephora macrocarpa (Miq.) Weeras. & R.M.K.Saunders	Syst. Bot. Monogr. 90: 84 (2010)	Indonesia	Sulawesi	unknown	unknown	77104837-1	http://www.plantsoftheworldonline.org/taxon/urn:lsid:ipni.org:names:77104837-1
Annonaceae	Mitrephora	maingayi	Mitrephora maingayi	Hook.f. & Thomson	Mitrephora maingayi Hook.f. & Thomson	J.D.Hooker, Fl. Brit. India 1: 77 (1872), nom. cons.	Bangladesh, Cambodia, India, Indonesia, Indonesia, Malaysia, Laos, Malaysia, Myanmar, Vietnam	Assam, Bangladesh, Borneo, Cambodia, Laos, Malaya, Myanmar, Sumatera, Vietnam	unknown	unknown	74017-1	http://www.plantsoftheworldonline.org/taxon/urn:lsid:ipni.org:names:74017-1
Annonaceae	Mitrephora	obtusa	Mitrephora obtusa	(Blume) Hook.f. & Thomson	Mitrephora obtusa (Blume) Hook.f. & Thomson	Fl. Ind. 1: 113 (1855)	Indonesia	Jawa	unknown	unknown	74025-1	http://www.plantsoftheworldonline.org/taxon/urn:lsid:ipni.org:names:74025-1
Annonaceae	Mitrephora	polypyrena	Mitrephora polypyrena	(Blume) Zoll.	Mitrephora polypyrena (Blume) Zoll.	Linnaea 29: 315 (1858)	Indonesia, Indonesia, East Timor, Myanmar	Jawa, Lesser Sunda Is., Myanmar	unknown	unknown	74035-1	http://www.plantsoftheworldonline.org/taxon/urn:lsid:ipni.org:names:74035-1
Annonaceae	Mitrephora	rufescens	Mitrephora rufescens	Ridl.	Mitrephora rufescens Ridl.	Bull. Misc. Inform. Kew 1912: 385 (1912)	Indonesia, Indonesia, Malaysia	Borneo, Sumatera	unknown	unknown	74039-1	http://www.plantsoftheworldonline.org/taxon/urn:lsid:ipni.org:names:74039-1
Annonaceae	Mitrephora	simeuluensis	Mitrephora simeuluensis	Weeras. & R.M.K.Saunders	Mitrephora simeuluensis Weeras. & R.M.K.Saunders	Blumea 46: 595 (2001)	Indonesia	Sumatera	unknown	unknown	20002934-1	http://www.plantsoftheworldonline.org/taxon/urn:lsid:ipni.org:names:20002934-1
Annonaceae	Mitrephora	sundaica	Mitrephora sundaica	Weeras. & R.M.K.Saunders	Mitrephora sundaica Weeras. & R.M.K.Saunders	Syst. Bot. Monogr. 90: 114 (2010)	Indonesia, East Timor	Lesser Sunda Is.	unknown	unknown	77104841-1	http://www.plantsoftheworldonline.org/taxon/urn:lsid:ipni.org:names:77104841-1
Annonaceae	Mitrephora	uniflora	Mitrephora uniflora	Weeras. & R.M.K.Saunders	Mitrephora uniflora Weeras. & R.M.K.Saunders	Syst. Bot. Monogr. 90: 122 (2010)	Indonesia, Malaysia	Borneo	unknown	unknown	77104843-1	http://www.plantsoftheworldonline.org/taxon/urn:lsid:ipni.org:names:77104843-1
Annonaceae	Mitrephora	vittata	Mitrephora vittata	Weeras. & R.M.K.Saunders	Mitrephora vittata Weeras. & R.M.K.Saunders	Bot. J. Linn. Soc. 135: 308 (2001)	Indonesia, Malaysia	Borneo	unknown	unknown	1020078-1	http://www.plantsoftheworldonline.org/taxon/urn:lsid:ipni.org:names:1020078-1
Annonaceae	Mitrephora	woodii	Mitrephora woodii	Weeras. & R.M.K.Saunders	Mitrephora woodii Weeras. & R.M.K.Saunders	Bot. J. Linn. Soc. 135: 311 (2001)	Indonesia, Malaysia	Borneo	unknown	unknown	1020079-1	http://www.plantsoftheworldonline.org/taxon/urn:lsid:ipni.org:names:1020079-1
Annonaceae	Monocarpia	borneensis	Monocarpia borneensis	Mols & Kessler	Monocarpia borneensis Mols & Kessler	Bot. Jahrb. Syst. 122: 235 (2000)	Indonesia, Malaysia	Borneo	unknown	unknown	1015453-1	http://www.plantsoftheworldonline.org/taxon/urn:lsid:ipni.org:names:1015453-1
Annonaceae	Monocarpia	euneura	Monocarpia euneura	Miq.	Monocarpia euneura Miq.	Ann. Mus. Bot. Lugduno-Batavi 2: 12 (1865)	Indonesia, Malaysia	Borneo	unknown	unknown	74116-1	http://www.plantsoftheworldonline.org/taxon/urn:lsid:ipni.org:names:74116-1
Annonaceae	Monocarpia	kalimantanensis	Monocarpia kalimantanensis	P.J.A.Kessler	Monocarpia kalimantanensis P.J.A.Kessler	Rheedea 3: 73 (1993)	Indonesia, Malaysia	Borneo	unknown	unknown	972853-1	http://www.plantsoftheworldonline.org/taxon/urn:lsid:ipni.org:names:972853-1
Annonaceae	Monocarpia	maingayi	Monocarpia maingayi	(Hook.f. & Thomson) I.M.Turner	Monocarpia maingayi (Hook.f. & Thomson) I.M.Turner	Edinburgh J. Bot. 69: 97 (2012)	Indonesia, Malaysia	Malaya, Sumatera	unknown	unknown	77117657-1	http://www.plantsoftheworldonline.org/taxon/urn:lsid:ipni.org:names:77117657-1
Annonaceae	Monoon	amischocarpum	Monoon amischocarpum	(I.M.Turner) B.Xue & R.M.K.Saunders	Monoon amischocarpum (I.M.Turner) B.Xue & R.M.K.Saunders	Taxon 61: 1030 (2012)	Indonesia, Malaysia	Borneo	unknown	unknown	77122988-1	http://www.plantsoftheworldonline.org/taxon/urn:lsid:ipni.org:names:77122988-1
Annonaceae	Monoon	anomalum	Monoon anomalum	(Becc.) B.Xue & R.M.K.Saunders	Monoon anomalum (Becc.) B.Xue & R.M.K.Saunders	Taxon 61: 1030 (2012)	Indonesia, Indonesia, Malaysia, Malaysia	Borneo, Malaya, Sumatera	unknown	unknown	77122989-1	http://www.plantsoftheworldonline.org/taxon/urn:lsid:ipni.org:names:77122989-1
Annonaceae	Monoon	bathrantherum	Monoon bathrantherum	I.M.Turner	Monoon bathrantherum I.M.Turner	Gard. Bull. Singapore 65: 227 (2013)	Indonesia, Malaysia	Borneo	unknown	unknown	77138852-1	http://www.plantsoftheworldonline.org/taxon/urn:lsid:ipni.org:names:77138852-1
Annonaceae	Monoon	bemban	Monoon bemban	Miq.	Monoon bemban Miq.	Ann. Mus. Bot. Lugduno-Batavi 2: 45 (1865)	Indonesia	Sumatera	unknown	unknown	74152-1	http://www.plantsoftheworldonline.org/taxon/urn:lsid:ipni.org:names:74152-1
Annonaceae	Monoon	borneense	Monoon borneense	(H.Okada) B.Xue & R.M.K.Saunders	Monoon borneense (H.Okada) B.Xue & R.M.K.Saunders	Taxon 61: 1030 (2012)	Indonesia, Malaysia, Malaysia	Borneo, Malaya	unknown	unknown	77122993-1	http://www.plantsoftheworldonline.org/taxon/urn:lsid:ipni.org:names:77122993-1
Annonaceae	Monoon	brevipedunculatum	Monoon brevipedunculatum	(Boerl.) B.Xue & R.M.K.Saunders	Monoon brevipedunculatum (Boerl.) B.Xue & R.M.K.Saunders	Taxon 61: 1030 (2012)	Indonesia	Jawa	unknown	unknown	77122994-1	http://www.plantsoftheworldonline.org/taxon/urn:lsid:ipni.org:names:77122994-1
Annonaceae	Monoon	chloranthum	Monoon chloranthum	(K.Schum. & Lauterb.) B.Xue & R.M.K.Saunders	Monoon chloranthum (K.Schum. & Lauterb.) B.Xue & R.M.K.Saunders	Taxon 61: 1030 (2012)	Indonesia, Papua New Guinea	New Guinea	unknown	unknown	77122995-1	http://www.plantsoftheworldonline.org/taxon/urn:lsid:ipni.org:names:77122995-1
Annonaceae	Monoon	chloroxanthum	Monoon chloroxanthum	Miq.	Monoon chloroxanthum Miq.	Ann. Mus. Bot. Lugduno-Batavi 2: 17 (1865)	Indonesia, Papua New Guinea	New Guinea	unknown	unknown	74155-1	http://www.plantsoftheworldonline.org/taxon/urn:lsid:ipni.org:names:74155-1
Annonaceae	Monoon	congestum	Monoon congestum	(Ridl.) B.Xue & R.M.K.Saunders	Monoon congestum (Ridl.) B.Xue & R.M.K.Saunders	Taxon 61: 1030 (2012)	Indonesia, Malaysia	Borneo	unknown	unknown	77122998-1	http://www.plantsoftheworldonline.org/taxon/urn:lsid:ipni.org:names:77122998-1
Annonaceae	Monoon	coriaceum	Monoon coriaceum	(Ridl.) B.Xue & R.M.K.Saunders	Monoon coriaceum (Ridl.) B.Xue & R.M.K.Saunders	Taxon 61: 1031 (2012)	Indonesia, Malaysia	Borneo	unknown	unknown	77123000-1	http://www.plantsoftheworldonline.org/taxon/urn:lsid:ipni.org:names:77123000-1
Annonaceae	Monoon	costigerum	Monoon costigerum	Miq.	Monoon costigerum Miq.	Ann. Mus. Bot. Lugduno-Batavi 2: 18 (1865)	Indonesia	Sumatera	unknown	unknown	74157-1	http://www.plantsoftheworldonline.org/taxon/urn:lsid:ipni.org:names:74157-1
Annonaceae	Monoon	erianthoides	Monoon erianthoides	(Airy Shaw) B.Xue & R.M.K.Saunders	Monoon erianthoides (Airy Shaw) B.Xue & R.M.K.Saunders	Taxon 61: 1031 (2012)	Indonesia, Malaysia	Borneo	unknown	unknown	77123005-1	http://www.plantsoftheworldonline.org/taxon/urn:lsid:ipni.org:names:77123005-1
Annonaceae	Monoon	grandiflorum	Monoon grandiflorum	(Becc.) B.Xue & R.M.K.Saunders	Monoon grandiflorum (Becc.) B.Xue & R.M.K.Saunders	Taxon 61: 1031 (2012)	Indonesia, Malaysia	Borneo	unknown	unknown	77123011-1	http://www.plantsoftheworldonline.org/taxon/urn:lsid:ipni.org:names:77123011-1
Annonaceae	Monoon	hookerianum	Monoon hookerianum	(King) B.Xue & R.M.K.Saunders	Monoon hookerianum (King) B.Xue & R.M.K.Saunders	Taxon 61: 1032 (2012)	Indonesia, Indonesia, Malaysia, Malaysia, Myanmar	Borneo, Malaya, Myanmar, Sumatera	unknown	unknown	77123014-1	http://www.plantsoftheworldonline.org/taxon/urn:lsid:ipni.org:names:77123014-1
Annonaceae	Monoon	hypogaeum	Monoon hypogaeum	(King) B.Xue & R.M.K.Saunders	Monoon hypogaeum (King) B.Xue & R.M.K.Saunders	Taxon 61: 1032 (2012)	Indonesia, Malaysia, Malaysia, Thailand	Borneo, Malaya, Thailand	unknown	unknown	77123015-1	http://www.plantsoftheworldonline.org/taxon/urn:lsid:ipni.org:names:77123015-1
Annonaceae	Monoon	kalimantanense	Monoon kalimantanense	Nurmawati	Monoon kalimantanense Nurmawati	Phytotaxa 446: 1 (2020)	Indonesia, Malaysia	Borneo	unknown	unknown	77210339-1	http://www.plantsoftheworldonline.org/taxon/urn:lsid:ipni.org:names:77210339-1
Annonaceae	Monoon	kingii	Monoon kingii	(Baker f.) B.Xue & R.M.K.Saunders	Monoon kingii (Baker f.) B.Xue & R.M.K.Saunders	Taxon 61: 1032 (2012)	Indonesia	Sumatera	unknown	unknown	77123018-1	http://www.plantsoftheworldonline.org/taxon/urn:lsid:ipni.org:names:77123018-1
Annonaceae	Monoon	lateriflorum	Monoon lateriflorum	(Blume) Miq.	Monoon lateriflorum (Blume) Miq.	Ann. Mus. Bot. Lugduno-Batavi 2: 19 (1865)	Andaman Is., Indonesia, Indonesia, East Timor, Indonesia, Malaysia, Malaysia, Myanmar, Nicobar Is.	Andaman Is., Borneo, Jawa, Lesser Sunda Is., Malaya, Myanmar, Nicobar Is., Sulawesi, Sumatera	unknown	unknown	74161-1	http://www.plantsoftheworldonline.org/taxon/urn:lsid:ipni.org:names:74161-1
Annonaceae	Monoon	longipes	Monoon longipes	Miq.	Monoon longipes Miq.	Ann. Mus. Bot. Lugduno-Batavi 2: 15 (1865)	Indonesia	Jawa	unknown	unknown	74163-1	http://www.plantsoftheworldonline.org/taxon/urn:lsid:ipni.org:names:74163-1
Annonaceae	Monoon	longipetalum	Monoon longipetalum	Nurmawati	Monoon longipetalum Nurmawati	Taiwania 64: 235 (2019)	Indonesia	Sumatera	unknown	unknown	77201879-1	http://www.plantsoftheworldonline.org/taxon/urn:lsid:ipni.org:names:77201879-1
Annonaceae	Monoon	oligocarpum	Monoon oligocarpum	Miq.	Monoon oligocarpum Miq.	Ann. Mus. Bot. Lugduno-Batavi 2: 18 (1865)	Indonesia	Sumatera	unknown	unknown	74165-1	http://www.plantsoftheworldonline.org/taxon/urn:lsid:ipni.org:names:74165-1
Annonaceae	Monoon	pachypetalum	Monoon pachypetalum	I.M.Turner & Utteridge	Monoon pachypetalum I.M.Turner & Utteridge	Eur. J. Taxon. 339: 3 (2017)	Indonesia, Papua New Guinea	New Guinea	unknown	unknown	77164167-1	http://www.plantsoftheworldonline.org/taxon/urn:lsid:ipni.org:names:77164167-1
Annonaceae	Monoon	paradoxum	Monoon paradoxum	(Becc.) B.Xue & R.M.K.Saunders	Monoon paradoxum (Becc.) B.Xue & R.M.K.Saunders	Taxon 61: 1033 (2012)	Indonesia, Malaysia	Borneo	unknown	unknown	77123032-1	http://www.plantsoftheworldonline.org/taxon/urn:lsid:ipni.org:names:77123032-1
Annonaceae	Monoon	polycarpum	Monoon polycarpum	(Burck) B.Xue & R.M.K.Saunders	Monoon polycarpum (Burck) B.Xue & R.M.K.Saunders	Taxon 61: 1033 (2012)	Indonesia, Papua New Guinea	New Guinea	unknown	unknown	77123035-1	http://www.plantsoftheworldonline.org/taxon/urn:lsid:ipni.org:names:77123035-1
Annonaceae	Monoon	salomonicum	Monoon salomonicum	I.M.Turner & Utteridge	Monoon salomonicum I.M.Turner & Utteridge	Eur. J. Taxon. 339: 6 (2017)	Indonesia, Papua New Guinea, Papua New Guinea, Solomon Islands	New Guinea, Solomon Is.	unknown	unknown	77164166-1	http://www.plantsoftheworldonline.org/taxon/urn:lsid:ipni.org:names:77164166-1
Annonaceae	Monoon	sublanceolatum	Monoon sublanceolatum	Miq.	Monoon sublanceolatum Miq.	Ann. Mus. Bot. Lugduno-Batavi 2: 18 (1865)	Indonesia, Malaysia	Borneo	unknown	unknown	74167-1	http://www.plantsoftheworldonline.org/taxon/urn:lsid:ipni.org:names:74167-1
Annonaceae	Monoon	sympetalum	Monoon sympetalum	(Merr.) B.Xue & R.M.K.Saunders	Monoon sympetalum (Merr.) B.Xue & R.M.K.Saunders	Taxon 61: 1033 (2012)	Indonesia, Malaysia	Borneo	unknown	unknown	77123041-1	http://www.plantsoftheworldonline.org/taxon/urn:lsid:ipni.org:names:77123041-1
Annonaceae	Monoon	xanthopetalum	Monoon xanthopetalum	(Merr.) B.Xue & R.M.K.Saunders	Monoon xanthopetalum (Merr.) B.Xue & R.M.K.Saunders	Taxon 61: 1034 (2012)	Indonesia, Malaysia	Borneo	unknown	unknown	77123045-1	http://www.plantsoftheworldonline.org/taxon/urn:lsid:ipni.org:names:77123045-1
Annonaceae	Neo-uvaria	acuminatissima	Neo-uvaria acuminatissima	(Miq.) Airy Shaw	Neo-uvaria acuminatissima (Miq.) Airy Shaw	Bull. Misc. Inform. Kew 1939: 279 (1939)	Indonesia, Malaysia, Malaysia	Borneo, Malaya	unknown	unknown	74172-1	http://www.plantsoftheworldonline.org/taxon/urn:lsid:ipni.org:names:74172-1
Annonaceae	Neo-uvaria	parallelivenia	Neo-uvaria parallelivenia	(Boerl.) H.Okada & K.Ueda	Neo-uvaria parallelivenia (Boerl.) H.Okada & K.Ueda	Pl. Syst. Evol. 144: 173 (1984)	Indonesia, Malaysia	Borneo	unknown	unknown	914300-1	http://www.plantsoftheworldonline.org/taxon/urn:lsid:ipni.org:names:914300-1
Annonaceae	Orophea	alba	Orophea alba	P.J.A.Kessler	Orophea alba P.J.A.Kessler	Blumea 33: 52 (1988)	Indonesia, Malaysia	Borneo	unknown	unknown	934857-1	http://www.plantsoftheworldonline.org/taxon/urn:lsid:ipni.org:names:934857-1
Annonaceae	Orophea	celebica	Orophea celebica	(Blume) Zoll.	Orophea celebica (Blume) Zoll.	Linnaea 29: 314 (1858)	Indonesia	Sulawesi	unknown	unknown	77217339-1	http://www.plantsoftheworldonline.org/taxon/urn:lsid:ipni.org:names:77217339-1
Annonaceae	Orophea	chlorantha	Orophea chlorantha	P.J.A.Kessler	Orophea chlorantha P.J.A.Kessler	Blumea 33: 35 (1988)	Indonesia	Jawa	unknown	unknown	934852-1	http://www.plantsoftheworldonline.org/taxon/urn:lsid:ipni.org:names:934852-1
Annonaceae	Orophea	clemensiana	Orophea clemensiana	P.J.A.Kessler	Orophea clemensiana P.J.A.Kessler	Blumea 33: 45 (1988)	Indonesia, Malaysia	Borneo	unknown	unknown	934854-1	http://www.plantsoftheworldonline.org/taxon/urn:lsid:ipni.org:names:934854-1
Annonaceae	Orophea	corymbosa	Orophea corymbosa	(Blume) Zoll.	Orophea corymbosa (Blume) Zoll.	Linnaea 29: 313 (1858)	Indonesia, Indonesia, Malaysia, Philippines	Borneo, Jawa, Philippines, Sumatera	unknown	unknown	74211-1	http://www.plantsoftheworldonline.org/taxon/urn:lsid:ipni.org:names:74211-1
Annonaceae	Orophea	creaghii	Orophea creaghii	(Ridl.) Leonardia & Kessler	Orophea creaghii (Ridl.) Leonardia & Kessler	Blumea 46: 149 (2001)	Indonesia, Malaysia, Philippines	Borneo, Philippines	unknown	unknown	1020126-1	http://www.plantsoftheworldonline.org/taxon/urn:lsid:ipni.org:names:1020126-1
Annonaceae	Orophea	dodecandra	Orophea dodecandra	Miq.	Orophea dodecandra Miq.	Ann. Mus. Bot. Lugduno-Batavi 2: 25 (1865)	Indonesia, Malaysia	Borneo	unknown	unknown	74218-1	http://www.plantsoftheworldonline.org/taxon/urn:lsid:ipni.org:names:74218-1
Annonaceae	Orophea	enneandra	Orophea enneandra	Blume	Orophea enneandra Blume	Bijdr. Fl. Ned. Ind.: 18 (1825)	Indonesia, Indonesia, Malaysia	Borneo, Jawa, Sulawesi	unknown	unknown	74222-1	http://www.plantsoftheworldonline.org/taxon/urn:lsid:ipni.org:names:74222-1
Annonaceae	Orophea	flagellaris	Orophea flagellaris	P.J.A.Kessler	Orophea flagellaris P.J.A.Kessler	Blumea 33: 38 (1988)	Indonesia, Malaysia	Borneo	unknown	unknown	934853-1	http://www.plantsoftheworldonline.org/taxon/urn:lsid:ipni.org:names:934853-1
Annonaceae	Orophea	hexandra	Orophea hexandra	Blume	Orophea hexandra Blume	Bijdr. Fl. Ned. Ind.: 18 (1825)	Andaman Is., Indonesia, Nicobar Is.	Andaman Is., Jawa, Nicobar Is., Sulawesi, Sumatera	unknown	unknown	74233-1	http://www.plantsoftheworldonline.org/taxon/urn:lsid:ipni.org:names:74233-1
Annonaceae	Orophea	kostermansiana	Orophea kostermansiana	P.J.A.Kessler	Orophea kostermansiana P.J.A.Kessler	Blumea 33: 55 (1988)	Indonesia, Malaysia	Borneo	unknown	unknown	934858-1	http://www.plantsoftheworldonline.org/taxon/urn:lsid:ipni.org:names:934858-1
Annonaceae	Orophea	leuseri	Orophea leuseri	P.J.A.Kessler	Orophea leuseri P.J.A.Kessler	Blumea 34: 507 (1990)	Indonesia	Sumatera	unknown	unknown	939686-1	http://www.plantsoftheworldonline.org/taxon/urn:lsid:ipni.org:names:939686-1
Annonaceae	Orophea	merrillii	Orophea merrillii	P.J.A.Kessler	Orophea merrillii P.J.A.Kessler	Blumea 33: 33 (1988)	Indonesia, Malaysia, Philippines	Borneo, Philippines	unknown	unknown	934850-1	http://www.plantsoftheworldonline.org/taxon/urn:lsid:ipni.org:names:934850-1
Annonaceae	Orophea	myriantha	Orophea myriantha	Merr.	Orophea myriantha Merr.	Philipp. J. Sci. 21: 518 (1922)	Indonesia, Malaysia	Borneo	unknown	unknown	74247-1	http://www.plantsoftheworldonline.org/taxon/urn:lsid:ipni.org:names:74247-1
Annonaceae	Orophea	nitida	Orophea nitida	(Roxb. ex G.Don) Meade ex I.M.Turner	Orophea nitida (Roxb. ex G.Don) Meade ex I.M.Turner	Reinwardtia 14: 182 (2014)	Indonesia	Maluku	unknown	unknown	77144987-1	http://www.plantsoftheworldonline.org/taxon/urn:lsid:ipni.org:names:77144987-1
Annonaceae	Orophea	parvifolia	Orophea parvifolia	Merr.	Orophea parvifolia Merr.	Contr. Arnold Arbor. 8: 59 (1934)	Indonesia	Sumatera	unknown	unknown	74253-1	http://www.plantsoftheworldonline.org/taxon/urn:lsid:ipni.org:names:74253-1
Annonaceae	Orophea	polycarpa	Orophea polycarpa	A.DC.	Orophea polycarpa A.DC.	Mem. Soc. Phys. Geneve 5: 215 (1832)	Bangladesh, Cambodia, China, India, Indonesia, East Timor, Malaysia, Myanmar, Thailand, Vietnam	Assam, Bangladesh, Cambodia, China South-Central, China Southeast, Hainan, Lesser Sunda Is., Malaya, Myanmar, Thailand, Vietnam	unknown	unknown	74255-1	http://www.plantsoftheworldonline.org/taxon/urn:lsid:ipni.org:names:74255-1
Annonaceae	Orophea	rubra	Orophea rubra	P.J.A.Kessler	Orophea rubra P.J.A.Kessler	Blumea 33: 65 (1988)	Indonesia, Malaysia	Borneo	unknown	unknown	934860-1	http://www.plantsoftheworldonline.org/taxon/urn:lsid:ipni.org:names:934860-1
Annonaceae	Orophea	sagittalis	Orophea sagittalis	H.Okada	Orophea sagittalis H.Okada	Acta Phytotax. Geobot. 65: 21 (2014)	Indonesia, Malaysia	Borneo	unknown	unknown	77139677-1	http://www.plantsoftheworldonline.org/taxon/urn:lsid:ipni.org:names:77139677-1
Annonaceae	Orophea	sarawakensis	Orophea sarawakensis	P.J.A.Kessler	Orophea sarawakensis P.J.A.Kessler	Blumea 34: 507 (1990)	Indonesia, Malaysia	Borneo	unknown	unknown	939685-1	http://www.plantsoftheworldonline.org/taxon/urn:lsid:ipni.org:names:939685-1
Annonaceae	Orophea	trigyna	Orophea trigyna	Miq.	Orophea trigyna Miq.	Ann. Mus. Bot. Lugduno-Batavi 2: 25 (1865)	Indonesia, Malaysia	Borneo	unknown	unknown	74276-1	http://www.plantsoftheworldonline.org/taxon/urn:lsid:ipni.org:names:74276-1
Annonaceae	Phaeanthus	impressinervius	Phaeanthus impressinervius	Merr.	Phaeanthus impressinervius Merr.	J. Straits Branch Roy. Asiat. Soc. 85: 186 (1922)	Indonesia, Malaysia	Borneo	unknown	unknown	74439-1	http://www.plantsoftheworldonline.org/taxon/urn:lsid:ipni.org:names:74439-1
Annonaceae	Phaeanthus	intermedius	Phaeanthus intermedius	(P.Parm.) I.M.Turner & Veldkamp	Phaeanthus intermedius (P.Parm.) I.M.Turner & Veldkamp	Kew Bull. 66: 577 (2012)	Indonesia, Malaysia, Thailand	Malaya, Sumatera, Thailand	unknown	unknown	77116504-1	http://www.plantsoftheworldonline.org/taxon/urn:lsid:ipni.org:names:77116504-1
Annonaceae	Phaeanthus	ophthalmicus	Phaeanthus ophthalmicus	(Roxb. ex G.Don) J.Sinclair	Phaeanthus ophthalmicus (Roxb. ex G.Don) J.Sinclair	Gard. Bull. Singapore 14: 374 (1955)	Indonesia, Indonesia, East Timor, Indonesia, Malaysia, Indonesia, Papua New Guinea, Malaysia, Philippines	Borneo, Lesser Sunda Is., Malaya, Maluku, New Guinea, Philippines, Sulawesi	unknown	unknown	74450-1	http://www.plantsoftheworldonline.org/taxon/urn:lsid:ipni.org:names:74450-1
Annonaceae	Phaeanthus	splendens	Phaeanthus splendens	Miq.	Phaeanthus splendens Miq.	Ann. Mus. Bot. Lugduno-Batavi 2: 40 (1865)	Indonesia, Indonesia, Malaysia, Malaysia	Borneo, Malaya, Sumatera	unknown	unknown	74455-1	http://www.plantsoftheworldonline.org/taxon/urn:lsid:ipni.org:names:74455-1
Annonaceae	Phaeanthus	sumatrana	Phaeanthus sumatrana	Miq.	Phaeanthus sumatrana Miq.	Ann. Mus. Bot. Lugduno-Batavi 2: 40 (1865)	Indonesia, Indonesia, East Timor, Malaysia	Lesser Sunda Is., Malaya, Sumatera	unknown	unknown	74456-1	http://www.plantsoftheworldonline.org/taxon/urn:lsid:ipni.org:names:74456-1
Annonaceae	Phaeanthus	tephrocarpus	Phaeanthus tephrocarpus	Merr.	Phaeanthus tephrocarpus Merr.	Univ. Calif. Publ. Bot. 15: 68 (1929)	Indonesia, Malaysia	Borneo	unknown	unknown	74457-1	http://www.plantsoftheworldonline.org/taxon/urn:lsid:ipni.org:names:74457-1
Annonaceae	Platymitra	macrocarpa	Platymitra macrocarpa	Boerl.	Platymitra macrocarpa Boerl.	Cat. Pl. Phan.: 33 (1899)	Indonesia, Indonesia, East Timor, Malaysia, Thailand	Jawa, Lesser Sunda Is., Malaya, Sumatera, Thailand	unknown	unknown	74485-1	http://www.plantsoftheworldonline.org/taxon/urn:lsid:ipni.org:names:74485-1
Annonaceae	Polyalthia	borneensis	Polyalthia borneensis	Merr.	Polyalthia borneensis Merr.	Univ. Calif. Publ. Bot. 15: 65 (1929)	Indonesia, Malaysia	Borneo	unknown	unknown	74508-1	http://www.plantsoftheworldonline.org/taxon/urn:lsid:ipni.org:names:74508-1
Annonaceae	Polyalthia	bromantha	Polyalthia bromantha	I.M.Turner	Polyalthia bromantha I.M.Turner	Malayan Nat. J. 61: 267 (2009)	Indonesia, Malaysia	Borneo	unknown	unknown	77104363-1	http://www.plantsoftheworldonline.org/taxon/urn:lsid:ipni.org:names:77104363-1
Annonaceae	Polyalthia	bullata	Polyalthia bullata	King	Polyalthia bullata King	J. Asiat. Soc. Bengal, Pt. 2, Nat. Hist. 61: 64 (1892)	Indonesia, Malaysia, Malaysia	Borneo, Malaya	unknown	unknown	74512-1	http://www.plantsoftheworldonline.org/taxon/urn:lsid:ipni.org:names:74512-1
Annonaceae	Polyalthia	castanea	Polyalthia castanea	Ridl.	Polyalthia castanea Ridl.	J. Fed. Malay States Mus. 8(4): 14 (1917)	Indonesia	Sumatera	unknown	unknown	74513-1	http://www.plantsoftheworldonline.org/taxon/urn:lsid:ipni.org:names:74513-1
Annonaceae	Polyalthia	cauliflora	Polyalthia cauliflora	Hook.f. & Thomson	Polyalthia cauliflora Hook.f. & Thomson	Fl. Ind. 1: 138 (1855)	Indonesia, Indonesia, Malaysia, Malaysia, Myanmar, Nicobar Is.	Borneo, Malaya, Myanmar, Nicobar Is., Sumatera	unknown	unknown	74518-1	http://www.plantsoftheworldonline.org/taxon/urn:lsid:ipni.org:names:74518-1
Annonaceae	Polyalthia	celebica	Polyalthia celebica	Miq.	Polyalthia celebica Miq.	Ann. Mus. Bot. Lugduno-Batavi 2: 14 (1865)	Indonesia	Sulawesi	unknown	unknown	74519-1	http://www.plantsoftheworldonline.org/taxon/urn:lsid:ipni.org:names:74519-1
Annonaceae	Polyalthia	charitopoda	Polyalthia charitopoda	I.M.Turner	Polyalthia charitopoda I.M.Turner	Folia Malaysiana 9: 90 (2008)	Indonesia, Malaysia	Borneo	unknown	unknown	77098292-1	http://www.plantsoftheworldonline.org/taxon/urn:lsid:ipni.org:names:77098292-1
Annonaceae	Polyalthia	chrysotricha	Polyalthia chrysotricha	Ridl.	Polyalthia chrysotricha Ridl.	Fl. Malay Penins. 1: 57 (1922)	Indonesia, Malaysia, Malaysia	Borneo, Malaya	unknown	unknown	74529-1	http://www.plantsoftheworldonline.org/taxon/urn:lsid:ipni.org:names:74529-1
Annonaceae	Polyalthia	cinnamomea	Polyalthia cinnamomea	Hook.f. & Thomson	Polyalthia cinnamomea Hook.f. & Thomson	Fl. Ind. 1: 138 (1855)	Indonesia, Malaysia, Malaysia	Borneo, Malaya	unknown	unknown	74530-1	http://www.plantsoftheworldonline.org/taxon/urn:lsid:ipni.org:names:74530-1
Annonaceae	Polyalthia	dictyoneura	Polyalthia dictyoneura	Diels	Polyalthia dictyoneura Diels	Mitt. Inst. Allg. Bot. Hamburg 7: 78 (1927)	Indonesia, Malaysia	Borneo	unknown	unknown	74554-1	http://www.plantsoftheworldonline.org/taxon/urn:lsid:ipni.org:names:74554-1
Annonaceae	Polyalthia	dolichopoda	Polyalthia dolichopoda	I.M.Turner	Polyalthia dolichopoda I.M.Turner	Gard. Bull. Singapore 58: 275 (2007)	Indonesia, Malaysia	Borneo	unknown	unknown	77085882-1	http://www.plantsoftheworldonline.org/taxon/urn:lsid:ipni.org:names:77085882-1
Annonaceae	Polyalthia	elegans	Polyalthia elegans	K.Schum. & Lauterb.	Polyalthia elegans K.Schum. & Lauterb.	Fl. Schutzgeb. Sudsee: 316 (1900)	Indonesia, Papua New Guinea	New Guinea	unknown	unknown	74560-1	http://www.plantsoftheworldonline.org/taxon/urn:lsid:ipni.org:names:74560-1
Annonaceae	Polyalthia	elliptica	Polyalthia elliptica	(Blume) Blume	Polyalthia elliptica (Blume) Blume	Fl. Javae 28-29: 73 (1830)	Indonesia, Indonesia, Malaysia	Borneo, Jawa, Sumatera	unknown	unknown	74562-1	http://www.plantsoftheworldonline.org/taxon/urn:lsid:ipni.org:names:74562-1
Annonaceae	Polyalthia	endertii	Polyalthia endertii	D.M.Johnson	Polyalthia endertii D.M.Johnson	Contr. Univ. Michigan Herb. 22: 103 (1999)	Indonesia, Malaysia	Borneo	unknown	unknown	1008951-1	http://www.plantsoftheworldonline.org/taxon/urn:lsid:ipni.org:names:1008951-1
Annonaceae	Polyalthia	flagellaris	Polyalthia flagellaris	(Becc.) Airy Shaw	Polyalthia flagellaris (Becc.) Airy Shaw	Bull. Misc. Inform. Kew 1939: 283 (1939)	Indonesia, Malaysia	Borneo	unknown	unknown	74569-1	http://www.plantsoftheworldonline.org/taxon/urn:lsid:ipni.org:names:74569-1
Annonaceae	Polyalthia	gamopetala	Polyalthia gamopetala	Boerl. ex Koord.-Schum.	Polyalthia gamopetala Boerl. ex Koord.-Schum.	Meded. Lands Plantentuin 19: 338 (1898)	Indonesia	Sulawesi	unknown	unknown	74577-1	http://www.plantsoftheworldonline.org/taxon/urn:lsid:ipni.org:names:74577-1
Annonaceae	Polyalthia	gracilicolumnaris	Polyalthia gracilicolumnaris	H.Okada, Tsukaya & Suleiman	Polyalthia gracilicolumnaris H.Okada, Tsukaya & Suleiman	Acta Phytotax. Geobot. 68: 33 (2017)	Indonesia, Malaysia	Borneo	unknown	unknown	77164274-1	http://www.plantsoftheworldonline.org/taxon/urn:lsid:ipni.org:names:77164274-1
Annonaceae	Polyalthia	ichthyosma	Polyalthia ichthyosma	I.M.Turner	Polyalthia ichthyosma I.M.Turner	Nordic J. Bot. 28: 276 (2010)	Indonesia, Malaysia	Borneo	unknown	unknown	77105588-1	http://www.plantsoftheworldonline.org/taxon/urn:lsid:ipni.org:names:77105588-1
Annonaceae	Polyalthia	igniflora	Polyalthia igniflora	D.M.Johnson	Polyalthia igniflora D.M.Johnson	Contr. Univ. Michigan Herb. 22: 96 (1999)	Indonesia, Malaysia	Borneo	unknown	unknown	1008947-1	http://www.plantsoftheworldonline.org/taxon/urn:lsid:ipni.org:names:1008947-1
Annonaceae	Polyalthia	insignis	Polyalthia insignis	(Hook.f.) Airy Shaw	Polyalthia insignis (Hook.f.) Airy Shaw	Bull. Misc. Inform. Kew 1939: 279 (1939)	Indonesia, Malaysia, Philippines	Borneo, Philippines	unknown	unknown	74606-1	http://www.plantsoftheworldonline.org/taxon/urn:lsid:ipni.org:names:74606-1
Annonaceae	Polyalthia	kinabaluensis	Polyalthia kinabaluensis	I.M.Turner	Polyalthia kinabaluensis I.M.Turner	Nordic J. Bot. 28: 270 (2010)	Indonesia, Malaysia	Borneo	unknown	unknown	77105573-1	http://www.plantsoftheworldonline.org/taxon/urn:lsid:ipni.org:names:77105573-1
Annonaceae	Polyalthia	lasioclada	Polyalthia lasioclada	I.M.Turner	Polyalthia lasioclada I.M.Turner	Gard. Bull. Singapore 62: 173 (2010)	Indonesia, Malaysia	Borneo	unknown	unknown	77107781-1	http://www.plantsoftheworldonline.org/taxon/urn:lsid:ipni.org:names:77107781-1
Annonaceae	Polyalthia	longirostris	Polyalthia longirostris	(Scheff.) B.Xue & R.M.K.Saunders	Polyalthia longirostris (Scheff.) B.Xue & R.M.K.Saunders	Taxon 61: 1034 (2012)	Indonesia, Papua New Guinea, Papua New Guinea, Solomon Islands	New Guinea, Solomon Is.	unknown	unknown	77123051-1	http://www.plantsoftheworldonline.org/taxon/urn:lsid:ipni.org:names:77123051-1
Annonaceae	Polyalthia	microsepala	Polyalthia microsepala	Diels	Polyalthia microsepala Diels	Mitt. Inst. Allg. Bot. Hamburg 7: 78 (1927)	Indonesia, Malaysia	Borneo	unknown	unknown	74654-1	http://www.plantsoftheworldonline.org/taxon/urn:lsid:ipni.org:names:74654-1
Annonaceae	Polyalthia	microtus	Polyalthia microtus	Miq.	Polyalthia microtus Miq.	Ann. Mus. Bot. Lugduno-Batavi 2: 13 (1865)	Indonesia, Malaysia, Philippines	Borneo, Philippines	unknown	unknown	74655-1	http://www.plantsoftheworldonline.org/taxon/urn:lsid:ipni.org:names:74655-1
Annonaceae	Polyalthia	miliusoides	Polyalthia miliusoides	I.M.Turner	Polyalthia miliusoides I.M.Turner	Folia Malaysiana 9: 86 (2008)	Indonesia, Malaysia	Borneo	unknown	unknown	77098291-1	http://www.plantsoftheworldonline.org/taxon/urn:lsid:ipni.org:names:77098291-1
Annonaceae	Polyalthia	miniata	Polyalthia miniata	Teijsm. & Binn.	Polyalthia miniata Teijsm. & Binn.	Natuurk. Tijdschr. Ned.-Indie 27: 38 (1864)	Indonesia	Jawa	unknown	unknown	74657-1	http://www.plantsoftheworldonline.org/taxon/urn:lsid:ipni.org:names:74657-1
Annonaceae	Polyalthia	monocarpioides	Polyalthia monocarpioides	I.M.Turner	Polyalthia monocarpioides I.M.Turner	Malayan Nat. J. 61: 269 (2009)	Indonesia, Malaysia	Borneo	unknown	unknown	77104364-1	http://www.plantsoftheworldonline.org/taxon/urn:lsid:ipni.org:names:77104364-1
Annonaceae	Polyalthia	montis-silam	Polyalthia montis-silam	D.M.Johnson	Polyalthia montis-silam D.M.Johnson	Contr. Univ. Michigan Herb. 22: 101 (1999)	Indonesia, Malaysia	Borneo	unknown	unknown	1008950-1	http://www.plantsoftheworldonline.org/taxon/urn:lsid:ipni.org:names:1008950-1
Annonaceae	Polyalthia	motleyana	Polyalthia motleyana	(Hook.f.) Airy Shaw	Polyalthia motleyana (Hook.f.) Airy Shaw	Bull. Misc. Inform. Kew 1939: 280 (1939)	Indonesia, Malaysia, Malaysia	Borneo, Malaya	unknown	unknown	74666-1	http://www.plantsoftheworldonline.org/taxon/urn:lsid:ipni.org:names:74666-1
Annonaceae	Polyalthia	myristica	Polyalthia myristica	I.M.Turner	Polyalthia myristica I.M.Turner	Nordic J. Bot. 28: 275 (2010)	Indonesia, Malaysia	Borneo	unknown	unknown	77105585-1	http://www.plantsoftheworldonline.org/taxon/urn:lsid:ipni.org:names:77105585-1
Annonaceae	Polyalthia	novoguineensis	Polyalthia novoguineensis	(H.Okada) B.Xue & R.M.K.Saunders	Polyalthia novoguineensis (H.Okada) B.Xue & R.M.K.Saunders	Taxon 61: 1035 (2012)	Indonesia, Papua New Guinea	New Guinea	unknown	unknown	77123053-1	http://www.plantsoftheworldonline.org/taxon/urn:lsid:ipni.org:names:77123053-1
Annonaceae	Polyalthia	obliqua	Polyalthia obliqua	Hook.f. & Thomson	Polyalthia obliqua Hook.f. & Thomson	Fl. Ind. 1: 138 (1855)	Bangladesh, Bhutan, India, China, India, Indonesia, Indonesia, Malaysia, Malaysia, Philippines, Vietnam	Assam, Bangladesh, Borneo, East Himalaya, Hainan, Malaya, Philippines, Sumatera, Vietnam	unknown	unknown	74673-1	http://www.plantsoftheworldonline.org/taxon/urn:lsid:ipni.org:names:74673-1
Annonaceae	Polyalthia	oblonga	Polyalthia oblonga	King	Polyalthia oblonga King	J. Asiat. Soc. Bengal, Pt. 2, Nat. Hist. 61: 65 (1892)	Indonesia, Malaysia, Malaysia	Borneo, Malaya	unknown	unknown	74674-1	http://www.plantsoftheworldonline.org/taxon/urn:lsid:ipni.org:names:74674-1
Annonaceae	Polyalthia	pisocarpa	Polyalthia pisocarpa	(Hassk.) I.M.Turner	Polyalthia pisocarpa (Hassk.) I.M.Turner	Phytotaxa 8: 45 (2010)	Indonesia	Jawa	unknown	unknown	77107077-1	http://www.plantsoftheworldonline.org/taxon/urn:lsid:ipni.org:names:77107077-1
Annonaceae	Polyalthia	polyphlebia	Polyalthia polyphlebia	Diels	Polyalthia polyphlebia Diels	Notizbl. Bot. Gart. Berlin-Dahlem 11: 81 (1931)	Indonesia, Malaysia	Borneo	unknown	unknown	74698-1	http://www.plantsoftheworldonline.org/taxon/urn:lsid:ipni.org:names:74698-1
Annonaceae	Polyalthia	saprosma	Polyalthia saprosma	I.M.Turner	Polyalthia saprosma I.M.Turner	Gard. Bull. Singapore 60: 63 (2008)	Indonesia, Malaysia	Borneo	unknown	unknown	77094778-1	http://www.plantsoftheworldonline.org/taxon/urn:lsid:ipni.org:names:77094778-1
Annonaceae	Polyalthia	spathulata	Polyalthia spathulata	(Teijsm. & Binn.) Boerl.	Polyalthia spathulata (Teijsm. & Binn.) Boerl.	Icon. Bogor. 1: t. 108 (1899)	Indonesia, Indonesia, Malaysia	Borneo, Sumatera	unknown	unknown	74726-1	http://www.plantsoftheworldonline.org/taxon/urn:lsid:ipni.org:names:74726-1
Annonaceae	Polyalthia	stenopetala	Polyalthia stenopetala	(Hook.f. & Thomson) Finet & Gagnep.	Polyalthia stenopetala (Hook.f. & Thomson) Finet & Gagnep.	Mem. Soc. Bot. France 4: 96 (1906)	Indonesia, Malaysia, Malaysia	Borneo, Malaya	unknown	unknown	74728-1	http://www.plantsoftheworldonline.org/taxon/urn:lsid:ipni.org:names:74728-1
Annonaceae	Polyalthia	stenophylla	Polyalthia stenophylla	I.M.Turner	Polyalthia stenophylla I.M.Turner	Folia Malaysiana 9: 94 (2008)	Indonesia, Malaysia	Borneo	unknown	unknown	77098293-1	http://www.plantsoftheworldonline.org/taxon/urn:lsid:ipni.org:names:77098293-1
Annonaceae	Polyalthia	subcordata	Polyalthia subcordata	(Blume) Blume	Polyalthia subcordata (Blume) Blume	Fl. Javae 28-29: 71 (1830)	Indonesia, Indonesia, East Timor	Jawa, Lesser Sunda Is., Sumatera	unknown	unknown	74732-1	http://www.plantsoftheworldonline.org/taxon/urn:lsid:ipni.org:names:74732-1
Annonaceae	Polyalthia	sympetala	Polyalthia sympetala	I.M.Turner	Polyalthia sympetala I.M.Turner	Folia Malaysiana 9: 95 (2008)	Indonesia, Malaysia	Borneo	unknown	unknown	77098294-1	http://www.plantsoftheworldonline.org/taxon/urn:lsid:ipni.org:names:77098294-1
Annonaceae	Polyalthia	tipuliflora	Polyalthia tipuliflora	D.M.Johnson	Polyalthia tipuliflora D.M.Johnson	Contr. Univ. Michigan Herb. 22: 99 (1999)	Indonesia, Malaysia	Borneo	unknown	unknown	1008949-1	http://www.plantsoftheworldonline.org/taxon/urn:lsid:ipni.org:names:1008949-1
Annonaceae	Polyalthia	trochilia	Polyalthia trochilia	I.M.Turner	Polyalthia trochilia I.M.Turner	Nordic J. Bot. 28: 272 (2010)	Indonesia, Malaysia	Borneo	unknown	unknown	77105584-1	http://www.plantsoftheworldonline.org/taxon/urn:lsid:ipni.org:names:77105584-1
Annonaceae	Polyalthia	watui	Polyalthia watui	K.M.Wong	Polyalthia watui K.M.Wong	Gard. Bull. Singapore 68: 72 (2016)	Indonesia, Malaysia	Borneo	unknown	unknown	77157218-1	http://www.plantsoftheworldonline.org/taxon/urn:lsid:ipni.org:names:77157218-1
Annonaceae	Popowia	alata	Popowia alata	S.K.Ganesan	Popowia alata S.K.Ganesan	Folia Malaysiana 11: 26 (2010)	Indonesia, Malaysia	Borneo	unknown	unknown	77111151-1	http://www.plantsoftheworldonline.org/taxon/urn:lsid:ipni.org:names:77111151-1
Annonaceae	Popowia	bancana	Popowia bancana	Scheff.	Popowia bancana Scheff.	Ann. Jard. Bot. Buitenzorg 2: 17 (1885 publ. 1881)	Indonesia, Papua New Guinea	New Guinea	unknown	unknown	74777-1	http://www.plantsoftheworldonline.org/taxon/urn:lsid:ipni.org:names:74777-1
Annonaceae	Popowia	beccarii	Popowia beccarii	Scheff.	Popowia beccarii Scheff.	Ann. Jard. Bot. Buitenzorg 2: 16 (1885 publ. 1881)	Indonesia, Papua New Guinea	New Guinea	unknown	unknown	74779-1	http://www.plantsoftheworldonline.org/taxon/urn:lsid:ipni.org:names:74779-1
Annonaceae	Popowia	clavata	Popowia clavata	Diels	Popowia clavata Diels	Bot. Jahrb. Syst. 52: 181 (1915)	Indonesia, Papua New Guinea	New Guinea	unknown	unknown	74795-1	http://www.plantsoftheworldonline.org/taxon/urn:lsid:ipni.org:names:74795-1
Annonaceae	Popowia	cuspidata	Popowia cuspidata	Miq.	Popowia cuspidata Miq.	Ann. Mus. Bot. Lugduno-Batavi 2: 21 (1865)	Indonesia	Jawa	unknown	unknown	74798-1	http://www.plantsoftheworldonline.org/taxon/urn:lsid:ipni.org:names:74798-1
Annonaceae	Popowia	cyanocarpa	Popowia cyanocarpa	K.Schum. & Lauterb.	Popowia cyanocarpa K.Schum. & Lauterb.	Fl. Schutzgeb. Sudsee: 317 (1900)	Indonesia, Papua New Guinea	New Guinea	unknown	unknown	74799-1	http://www.plantsoftheworldonline.org/taxon/urn:lsid:ipni.org:names:74799-1
Annonaceae	Popowia	filipes	Popowia filipes	Hemsl.	Popowia filipes Hemsl.	Rep. Voy. Challenger, Bot. 1: 118 (1885)	Indonesia, Papua New Guinea	New Guinea	unknown	unknown	77157832-1	http://www.plantsoftheworldonline.org/taxon/urn:lsid:ipni.org:names:77157832-1
Annonaceae	Popowia	hirta	Popowia hirta	Miq.	Popowia hirta Miq.	Ann. Mus. Bot. Lugduno-Batavi 2: 21 (1865)	Indonesia, Indonesia, Malaysia	Borneo, Sumatera	unknown	unknown	74832-1	http://www.plantsoftheworldonline.org/taxon/urn:lsid:ipni.org:names:74832-1
Annonaceae	Popowia	microphylla	Popowia microphylla	R.E.Fr.	Popowia microphylla R.E.Fr.	H.G.A.Engler, Nat. Pflanzenfam. ed. 2. 17a(2): 138 (1959)	Indonesia, Papua New Guinea	New Guinea	unknown	unknown	74859-1	http://www.plantsoftheworldonline.org/taxon/urn:lsid:ipni.org:names:74859-1
Annonaceae	Popowia	odoardi	Popowia odoardi	Diels	Popowia odoardi Diels	Notizbl. Bot. Gart. Berlin-Dahlem 11: 82 (1931)	Indonesia, Malaysia	Borneo	unknown	unknown	74869-1	http://www.plantsoftheworldonline.org/taxon/urn:lsid:ipni.org:names:74869-1
Annonaceae	Popowia	pachypetala	Popowia pachypetala	Diels	Popowia pachypetala Diels	Bot. Jahrb. Syst. 49: 136 (1912)	Indonesia, Papua New Guinea	New Guinea	unknown	unknown	74872-1	http://www.plantsoftheworldonline.org/taxon/urn:lsid:ipni.org:names:74872-1
Annonaceae	Popowia	papuana	Popowia papuana	Scheff.	Popowia papuana Scheff.	Ann. Jard. Bot. Buitenzorg 2: 15 (1885 publ. 1881)	Indonesia, Papua New Guinea	New Guinea	unknown	unknown	74873-1	http://www.plantsoftheworldonline.org/taxon/urn:lsid:ipni.org:names:74873-1
Annonaceae	Popowia	pisocarpa	Popowia pisocarpa	(Blume) Endl. ex Walp.	Popowia pisocarpa (Blume) Endl. ex Walp.	Repert. Bot. Syst. 1: 74 (1842)	China, Indonesia, Indonesia, Malaysia, Malaysia, Myanmar, Philippines, Thailand, Vietnam	Borneo, China Southeast, Hainan, Jawa, Malaya, Myanmar, Philippines, Sulawesi, Sumatera, Thailand, Vietnam	unknown	unknown	74881-1	http://www.plantsoftheworldonline.org/taxon/urn:lsid:ipni.org:names:74881-1
Annonaceae	Popowia	platyphylla	Popowia platyphylla	Diels	Popowia platyphylla Diels	Bot. Jahrb. Syst. 52: 182 (1915)	Indonesia, Papua New Guinea	New Guinea	unknown	unknown	74882-1	http://www.plantsoftheworldonline.org/taxon/urn:lsid:ipni.org:names:74882-1
Annonaceae	Popowia	polytricha	Popowia polytricha	Diels	Popowia polytricha Diels	J. Arnold Arbor. 10: 76 (1929)	Indonesia, Papua New Guinea	New Guinea	unknown	unknown	74885-1	http://www.plantsoftheworldonline.org/taxon/urn:lsid:ipni.org:names:74885-1
Annonaceae	Popowia	schefferiana	Popowia schefferiana	Diels	Popowia schefferiana Diels	Bot. Jahrb. Syst. 49: 136 (1912)	Indonesia, Papua New Guinea	New Guinea	unknown	unknown	74896-1	http://www.plantsoftheworldonline.org/taxon/urn:lsid:ipni.org:names:74896-1
Annonaceae	Pseuduvaria	acerosa	Pseuduvaria acerosa	Y.C.F.Su & R.M.K.Saunders	Pseuduvaria acerosa Y.C.F.Su & R.M.K.Saunders	Syst. Bot. Monogr. 79: 49 (2006)	Indonesia, Papua New Guinea	New Guinea	unknown	unknown	77076769-1	http://www.plantsoftheworldonline.org/taxon/urn:lsid:ipni.org:names:77076769-1
Annonaceae	Pseuduvaria	aurantiaca	Pseuduvaria aurantiaca	(Miq.) Merr.	Pseuduvaria aurantiaca (Miq.) Merr.	Philipp. J. Sci., C 10: 255 (1915)	Indonesia, Papua New Guinea	New Guinea	unknown	unknown	74937-1	http://www.plantsoftheworldonline.org/taxon/urn:lsid:ipni.org:names:74937-1
Annonaceae	Pseuduvaria	beccarii	Pseuduvaria beccarii	(Scheff.) J.Sinclair	Pseuduvaria beccarii (Scheff.) J.Sinclair	Gard. Bull. Singapore 15: 7 (1956)	Indonesia, Papua New Guinea	New Guinea	unknown	unknown	74938-1	http://www.plantsoftheworldonline.org/taxon/urn:lsid:ipni.org:names:74938-1
Annonaceae	Pseuduvaria	borneensis	Pseuduvaria borneensis	Y.C.F.Su & R.M.K.Saunders	Pseuduvaria borneensis Y.C.F.Su & R.M.K.Saunders	Syst. Bot. Monogr. 79: 55 (2006)	Indonesia, Malaysia	Borneo	unknown	unknown	77076770-1	http://www.plantsoftheworldonline.org/taxon/urn:lsid:ipni.org:names:77076770-1
Annonaceae	Pseuduvaria	brachyantha	Pseuduvaria brachyantha	Y.C.F.Su & R.M.K.Saunders	Pseuduvaria brachyantha Y.C.F.Su & R.M.K.Saunders	Syst. Bot. Monogr. 79: 59 (2006)	Indonesia, Papua New Guinea	New Guinea	unknown	unknown	77076771-1	http://www.plantsoftheworldonline.org/taxon/urn:lsid:ipni.org:names:77076771-1
Annonaceae	Pseuduvaria	bruneiensis	Pseuduvaria bruneiensis	Y.C.F.Su & R.M.K.Saunders	Pseuduvaria bruneiensis Y.C.F.Su & R.M.K.Saunders	Syst. Bot. Monogr. 79: 62 (2006)	Indonesia, Malaysia	Borneo	unknown	unknown	77076772-1	http://www.plantsoftheworldonline.org/taxon/urn:lsid:ipni.org:names:77076772-1
Annonaceae	Pseuduvaria	calliura	Pseuduvaria calliura	Airy Shaw	Pseuduvaria calliura Airy Shaw	Bull. Misc. Inform. Kew 1939: 289 (1939)	Indonesia, Malaysia	Borneo	unknown	unknown	74939-1	http://www.plantsoftheworldonline.org/taxon/urn:lsid:ipni.org:names:74939-1
Annonaceae	Pseuduvaria	clemensiae	Pseuduvaria clemensiae	Y.C.F.Su & R.M.K.Saunders	Pseuduvaria clemensiae Y.C.F.Su & R.M.K.Saunders	Syst. Bot. Monogr. 79: 68 (2006)	Indonesia, Papua New Guinea	New Guinea	unknown	unknown	77076773-1	http://www.plantsoftheworldonline.org/taxon/urn:lsid:ipni.org:names:77076773-1
Annonaceae	Pseuduvaria	coriacea	Pseuduvaria coriacea	Y.C.F.Su & R.M.K.Saunders	Pseuduvaria coriacea Y.C.F.Su & R.M.K.Saunders	Syst. Bot. Monogr. 79: 71 (2006)	Indonesia, Papua New Guinea	New Guinea	unknown	unknown	77076774-1	http://www.plantsoftheworldonline.org/taxon/urn:lsid:ipni.org:names:77076774-1
Annonaceae	Pseuduvaria	costata	Pseuduvaria costata	(Scheff.) J.Sinclair	Pseuduvaria costata (Scheff.) J.Sinclair	Gard. Bull. Singapore 15: 7 (1956)	Indonesia, Papua New Guinea	New Guinea	unknown	unknown	74942-1	http://www.plantsoftheworldonline.org/taxon/urn:lsid:ipni.org:names:74942-1
Annonaceae	Pseuduvaria	dielsiana	Pseuduvaria dielsiana	(Lauterb.) J.Sinclair	Pseuduvaria dielsiana (Lauterb.) J.Sinclair	Gard. Bull. Singapore 14: 403 (1955)	Indonesia, Papua New Guinea	New Guinea	unknown	unknown	74943-1	http://www.plantsoftheworldonline.org/taxon/urn:lsid:ipni.org:names:74943-1
Annonaceae	Pseuduvaria	dolichonema	Pseuduvaria dolichonema	(Diels) J.Sinclair	Pseuduvaria dolichonema (Diels) J.Sinclair	Gard. Bull. Singapore 15: 7 (1956)	Indonesia, Papua New Guinea	New Guinea	unknown	unknown	74945-1	http://www.plantsoftheworldonline.org/taxon/urn:lsid:ipni.org:names:74945-1
Annonaceae	Pseuduvaria	filipes	Pseuduvaria filipes	(K.Schum. & Lauterb.) J.Sinclair	Pseuduvaria filipes (K.Schum. & Lauterb.) J.Sinclair	Gard. Bull. Singapore 15: 7 (1956)	Indonesia, Papua New Guinea	New Guinea	unknown	unknown	74946-1	http://www.plantsoftheworldonline.org/taxon/urn:lsid:ipni.org:names:74946-1
Annonaceae	Pseuduvaria	grandifolia	Pseuduvaria grandifolia	(Warb.) J.Sinclair	Pseuduvaria grandifolia (Warb.) J.Sinclair	Gard. Bull. Singapore 15: 7 (1956)	Indonesia, Papua New Guinea	New Guinea	unknown	unknown	74950-1	http://www.plantsoftheworldonline.org/taxon/urn:lsid:ipni.org:names:74950-1
Annonaceae	Pseuduvaria	hyadena	Pseuduvaria hyadena	I.M.Turner	Pseuduvaria hyadena I.M.Turner	Malayan Nat. J. 62: 362 (2010)	Indonesia, Malaysia	Borneo	unknown	unknown	77110835-1	http://www.plantsoftheworldonline.org/taxon/urn:lsid:ipni.org:names:77110835-1
Annonaceae	Pseuduvaria	latifolia	Pseuduvaria latifolia	(Blume) Bakh.f.	Pseuduvaria latifolia (Blume) Bakh.f.	Blumea 12: 61 (1963)	Indonesia	Jawa	unknown	unknown	74952-1	http://www.plantsoftheworldonline.org/taxon/urn:lsid:ipni.org:names:74952-1
Annonaceae	Pseuduvaria	lignocarpa	Pseuduvaria lignocarpa	J.Sinclair	Pseuduvaria lignocarpa J.Sinclair	Gard. Bull. Singapore 15: 7 (1956)	Indonesia, Papua New Guinea	New Guinea	unknown	unknown	74953-1	http://www.plantsoftheworldonline.org/taxon/urn:lsid:ipni.org:names:74953-1
Annonaceae	Pseuduvaria	macrocarpa	Pseuduvaria macrocarpa	(Burck) Y.C.F.Su & R.M.K.Saunders	Pseuduvaria macrocarpa (Burck) Y.C.F.Su & R.M.K.Saunders	Syst. Bot. Monogr. 79: 107 (2006)	Indonesia, Indonesia, Papua New Guinea	Maluku, New Guinea	unknown	unknown	77076779-1	http://www.plantsoftheworldonline.org/taxon/urn:lsid:ipni.org:names:77076779-1
Annonaceae	Pseuduvaria	macrophylla	Pseuduvaria macrophylla	(Oliv.) Merr.	Pseuduvaria macrophylla (Oliv.) Merr.	Philipp. J. Sci., C 10: 255 (1915)	Indonesia, Malaysia, Thailand	Malaya, Sumatera, Thailand	unknown	unknown	74955-1	http://www.plantsoftheworldonline.org/taxon/urn:lsid:ipni.org:names:74955-1
Annonaceae	Pseuduvaria	megalopus	Pseuduvaria megalopus	(K.Schum.) Y.C.F.Su & Mols	Pseuduvaria megalopus (K.Schum.) Y.C.F.Su & Mols	Syst. Bot. 30: 501 (2005)	Indonesia, Papua New Guinea	New Guinea	unknown	unknown	60439573-2	http://www.plantsoftheworldonline.org/taxon/urn:lsid:ipni.org:names:60439573-2
Annonaceae	Pseuduvaria	mollis	Pseuduvaria mollis	(Warb.) J.Sinclair	Pseuduvaria mollis (Warb.) J.Sinclair	Gard. Bull. Singapore 15: 9 (1956)	Indonesia, Papua New Guinea	New Guinea	unknown	unknown	74956-1	http://www.plantsoftheworldonline.org/taxon/urn:lsid:ipni.org:names:74956-1
Annonaceae	Pseuduvaria	nova-guineensis	Pseuduvaria nova-guineensis	J.Sinclair	Pseuduvaria nova-guineensis J.Sinclair	Gard. Bull. Singapore 15: 9 (1956)	Indonesia, Papua New Guinea	New Guinea	unknown	unknown	74960-1	http://www.plantsoftheworldonline.org/taxon/urn:lsid:ipni.org:names:74960-1
Annonaceae	Pseuduvaria	obliqua	Pseuduvaria obliqua	Y.C.F.Su & R.M.K.Saunders	Pseuduvaria obliqua Y.C.F.Su & R.M.K.Saunders	Syst. Bot. Monogr. 79: 131 (2006)	Indonesia, Malaysia	Borneo	unknown	unknown	77076781-1	http://www.plantsoftheworldonline.org/taxon/urn:lsid:ipni.org:names:77076781-1
Annonaceae	Pseuduvaria	oxycarpa	Pseuduvaria oxycarpa	(Boerl. ex Koord.-Schum.) Y.C.F.Su & R.M.K.Saunders	Pseuduvaria oxycarpa (Boerl. ex Koord.-Schum.) Y.C.F.Su & R.M.K.Saunders	Blumea 46: 591 (2001)	Indonesia	Sulawesi	unknown	unknown	20002931-1	http://www.plantsoftheworldonline.org/taxon/urn:lsid:ipni.org:names:20002931-1
Annonaceae	Pseuduvaria	pamattonis	Pseuduvaria pamattonis	(Miq.) Y.C.F.Su & R.M.K.Saunders	Pseuduvaria pamattonis (Miq.) Y.C.F.Su & R.M.K.Saunders	Blumea 46: 591 (2001)	Indonesia, Malaysia, Philippines	Borneo, Philippines	unknown	unknown	20002932-1	http://www.plantsoftheworldonline.org/taxon/urn:lsid:ipni.org:names:20002932-1
Annonaceae	Pseuduvaria	parvipetala	Pseuduvaria parvipetala	Y.C.F.Su & R.M.K.Saunders	Pseuduvaria parvipetala Y.C.F.Su & R.M.K.Saunders	Syst. Bot. Monogr. 79: 143 (2006)	Indonesia, Indonesia, Malaysia	Borneo, Sumatera	unknown	unknown	77076782-1	http://www.plantsoftheworldonline.org/taxon/urn:lsid:ipni.org:names:77076782-1
Annonaceae	Pseuduvaria	pulchella	Pseuduvaria pulchella	(Diels) J.Sinclair	Pseuduvaria pulchella (Diels) J.Sinclair	Gard. Bull. Singapore 15: 10 (1956)	Indonesia, Papua New Guinea	New Guinea	unknown	unknown	74963-1	http://www.plantsoftheworldonline.org/taxon/urn:lsid:ipni.org:names:74963-1
Annonaceae	Pseuduvaria	reticulata	Pseuduvaria reticulata	(Blume) Miq.	Pseuduvaria reticulata (Blume) Miq.	Fl. Ned. Ind. 1(2): 32 (1858)	Bangladesh, Indonesia, Indonesia, East Timor, Indonesia, Malaysia, Myanmar	Bangladesh, Borneo, Jawa, Lesser Sunda Is., Myanmar, Sumatera	unknown	unknown	74964-1	http://www.plantsoftheworldonline.org/taxon/urn:lsid:ipni.org:names:74964-1
[truncated: 27,576 more rows]
