# Supplementary material for: expowo: An R package for mining global plant diversity and distribution data
Source: Appl Plant Sci. 2024 Jul 30;12(6):e11609. doi: 10.1002/aps3.11609 (PMC11610411; doi:10.1002/aps3.11609)
Supplement: Supplementary file 8 — Appendix S8. List of all POWO's accepted species of angiosperms with native distribution occurrence in Thailand, as retrieved with expowo's function powoSpecies. [file APS3-12-e11609-s010.xlsx]

## Sheet: Appendix_S8_Thailand_species
Zuanny et al.—Applications in Plant Sciences 2024—Data Supplement S8
DOI 10.1002/aps3.11609
Appendix S8. List of all POWO’s accepted species of angiosperms with native distribution occurrence in Thailand, as retrieved with expowo’s function powoSpecies.
family	genus	species	taxon_name	authors	scientific_name	publication	native_to_country	native_to_botanical_countries	introduced_to_country	introduced_to_botanical_countries	kew_id	powo_uri
Acanthaceae	Acanthus	ebracteatus	Acanthus ebracteatus	Vahl	Acanthus ebracteatus Vahl	Symb. Bot. 2: 75 (1791)	Andaman Is., Australia, Bangladesh, Cambodia, Caroline Is., China, India, Indonesia, Indonesia, East Timor, Indonesia, Papua New Guinea, Malaysia, Myanmar, Papua New Guinea, Solomon Islands, Thailand, Vietnam	Andaman Is., Bangladesh, Cambodia, Caroline Is., China Southeast, Hainan, India, Jawa, Lesser Sunda Is., Malaya, Myanmar, New Guinea, Northern Territory, Queensland, Solomon Is., Thailand, Vietnam, Western Australia	unknown	unknown	44857-1	http://www.plantsoftheworldonline.org/taxon/urn:lsid:ipni.org:names:44857-1
Acanthaceae	Acanthus	ilicifolius	Acanthus ilicifolius	L.	Acanthus ilicifolius L.	Sp. Pl.: 639 (1753)	Andaman Is., Australia, Bangladesh, Cambodia, China, India, Indonesia, Indonesia, East Timor, Indonesia, Malaysia, Indonesia, Papua New Guinea, Laos, Malaysia, Myanmar, New Caledonia, Nicobar Is., Papua New Guinea, Papua New Guinea, Solomon Islands, Philippines, Santa Cruz Is., Sri Lanka, Thailand, Vanuatu, Vietnam	Andaman Is., Bangladesh, Bismarck Archipelago, Borneo, Cambodia, China Southeast, Hainan, India, Jawa, Laos, Lesser Sunda Is., Malaya, Maluku, Myanmar, New Caledonia, New Guinea, Nicobar Is., Northern Territory, Philippines, Queensland, Santa Cruz Is., Solomon Is., Sri Lanka, Sumatera, Thailand, Vanuatu, Vietnam	unknown	unknown	44873-1	http://www.plantsoftheworldonline.org/taxon/urn:lsid:ipni.org:names:44873-1
Acanthaceae	Acanthus	leucostachyus	Acanthus leucostachyus	Wall. ex Nees	Acanthus leucostachyus Wall. ex Nees	N.Wallich, Pl. Asiat. Rar. 3: 98 (1832)	Bangladesh, Bhutan, India, China, India, Laos, Myanmar, Thailand, Vietnam	Assam, Bangladesh, China South-Central, East Himalaya, Laos, Myanmar, Thailand, Vietnam	unknown	unknown	44881-1	http://www.plantsoftheworldonline.org/taxon/urn:lsid:ipni.org:names:44881-1
Acanthaceae	Acanthus	volubilis	Acanthus volubilis	Wall.	Acanthus volubilis Wall.	Pl. Asiat. Rar. 2: 56 (1831)	Andaman Is., Bangladesh, Malaysia, Myanmar, Nicobar Is., Thailand	Andaman Is., Bangladesh, Malaya, Myanmar, Nicobar Is., Thailand	unknown	unknown	44931-1	http://www.plantsoftheworldonline.org/taxon/urn:lsid:ipni.org:names:44931-1
Acanthaceae	Asystasia	gangetica	Asystasia gangetica	(L.) T.Anderson	Asystasia gangetica (L.) T.Anderson	G.H.K.Thwaites, Enum. Pl. Zeyl.: 235 (1860)	Andaman Is., Australia, Bangladesh, Cambodia, India, Indonesia, East Timor, Indonesia, Papua New Guinea, Myanmar, Sri Lanka, Thailand, Vietnam	Andaman Is., Assam, Bangladesh, Cambodia, India, Lesser Sunda Is., Myanmar, New Guinea, Northern Territory, Queensland, Sri Lanka, Thailand, Vietnam, Western Australia	Angola, Bahamas, Belize, Brazil, Cayman Is., China, Christmas I., Costa Rica, Cuba, Dominican Republic, El Salvador, Fiji, Gilbert Is., Haiti, Honduras, Jamaica, Leeward Is., Madeira, Malaysia, Marianas, Marquesas, Marshall Is., Mauritius, Nauru, Nicaragua, Niue, Panama, Puerto Rico, Reunion, Society Is., Tonga, Trinidad-Tobago, United States, Venezuela, Venezuelan Antilles, Windward Is.	Angola, Bahamas, Belize, Brazil Southeast, Cayman Is., China South-Central, China Southeast, Christmas I., Costa Rica, Cuba, Dominican Republic, El Salvador, Fiji, Florida, Gilbert Is., Haiti, Hawaii, Honduras, Jamaica, Leeward Is., Madeira, Malaya, Marianas, Marquesas, Marshall Is., Mauritius, Nauru, Nicaragua, Niue, Panama, Puerto Rico, Reunion, Society Is., Tonga, Trinidad-Tobago, Venezuela, V…	45742-1	http://www.plantsoftheworldonline.org/taxon/urn:lsid:ipni.org:names:45742-1
Acanthaceae	Asystasia	hispida	Asystasia hispida	J.B.Imlay	Asystasia hispida J.B.Imlay	Bull. Misc. Inform. Kew 1939: 131 (1939)	Thailand	Thailand	unknown	unknown	45746-1	http://www.plantsoftheworldonline.org/taxon/urn:lsid:ipni.org:names:45746-1
Acanthaceae	Asystasia	kerrii	Asystasia kerrii	Craib	Asystasia kerrii Craib	Bull. Misc. Inform. Kew 1911: 438 (1911)	Thailand	Thailand	unknown	unknown	45750-1	http://www.plantsoftheworldonline.org/taxon/urn:lsid:ipni.org:names:45750-1
Acanthaceae	Asystasia	nemorum	Asystasia nemorum	Nees	Asystasia nemorum Nees	N.Wallich, Pl. Asiat. Rar. 3: 90 (1832)	China, Indonesia, Indonesia, East Timor, Laos, Myanmar, Thailand, Vietnam	China South-Central, China Southeast, Jawa, Laos, Lesser Sunda Is., Myanmar, Thailand, Vietnam	Caroline Is., Indonesia, Malaysia	Caroline Is., Malaya, Maluku	45769-1	http://www.plantsoftheworldonline.org/taxon/urn:lsid:ipni.org:names:45769-1
Acanthaceae	Asystasia	salicifolia	Asystasia salicifolia	Craib	Asystasia salicifolia Craib	Bull. Misc. Inform. Kew 1918: 367 (1918)	China, Laos, Myanmar, Thailand	China South-Central, Laos, Myanmar, Thailand	unknown	unknown	45791-1	http://www.plantsoftheworldonline.org/taxon/urn:lsid:ipni.org:names:45791-1
Acanthaceae	Avicennia	alba	Avicennia alba	Blume	Avicennia alba Blume	Bijdr. Fl. Ned. Ind.: 821 (1826)	Australia, Bangladesh, Caroline Is., India, Indonesia, Indonesia, East Timor, Indonesia, Malaysia, Indonesia, Papua New Guinea, Malaysia, Marianas, Myanmar, Papua New Guinea, Papua New Guinea, Solomon Islands, Philippines, Thailand, Vietnam	Bangladesh, Bismarck Archipelago, Borneo, Caroline Is., India, Jawa, Lesser Sunda Is., Malaya, Marianas, Myanmar, New Guinea, Northern Territory, Philippines, Solomon Is., Sulawesi, Sumatera, Thailand, Vietnam	unknown	unknown	861116-1	http://www.plantsoftheworldonline.org/taxon/urn:lsid:ipni.org:names:861116-1
Acanthaceae	Avicennia	marina	Avicennia marina	(Forssk.) Vierh.	Avicennia marina (Forssk.) Vierh.	Denkschr. Kaiserl. Akad. Wiss., Wien. Math.-Naturwiss. Kl. 71: 435 (1907)	Aldabra, Andaman Is., Australia, Bangladesh, China, Christmas I., Cocos (Keeling) Is., Comoros, Djibouti, Egypt, Eritrea, India, Indonesia, Indonesia, East Timor, Indonesia, Malaysia, Indonesia, Papua New Guinea, Iran, Kenya, Madagascar, Malaysia, Mozambique, Mozambique Channel I, Myanmar, Nansei-shoto, New Caledonia, New Zealand, Nicobar Is., Norfolk Is., Oman, Pakistan, Papua New Guinea, Papua …	Aldabra, Andaman Is., Bangladesh, Bismarck Archipelago, Borneo, Cape Provinces, China Southeast, Christmas I., Cocos (Keeling) Is., Comoros, Djibouti, Egypt, Eritrea, Gulf States, Hainan, India, Iran, Jawa, Kenya, KwaZulu-Natal, Lesser Sunda Is., Madagascar, Malaya, Maluku, Mozambique, Mozambique Channel I, Myanmar, Nansei-shoto, New Caledonia, New Guinea, New South Wales, New Zealand North, Nico…	United States	California	861130-1	http://www.plantsoftheworldonline.org/taxon/urn:lsid:ipni.org:names:861130-1
Acanthaceae	Avicennia	officinalis	Avicennia officinalis	L.	Avicennia officinalis L.	Sp. Pl.: 110 (1753)	Andaman Is., Australia, Bangladesh, Cambodia, India, Indonesia, Indonesia, East Timor, Indonesia, Malaysia, Indonesia, Papua New Guinea, Malaysia, Myanmar, Philippines, Sri Lanka, Thailand, Vietnam	Andaman Is., Bangladesh, Borneo, Cambodia, India, Jawa, Lesser Sunda Is., Malaya, Maluku, Myanmar, New Guinea, New South Wales, Northern Territory, Philippines, Queensland, Sri Lanka, Sulawesi, Sumatera, Thailand, Vietnam	unknown	unknown	861138-1	http://www.plantsoftheworldonline.org/taxon/urn:lsid:ipni.org:names:861138-1
Acanthaceae	Barleria	biloba	Barleria biloba	Imlay	Barleria biloba Imlay	Bull. Misc. Inform. Kew 1939: 124 (1939)	Thailand	Thailand	unknown	unknown	45866-1	http://www.plantsoftheworldonline.org/taxon/urn:lsid:ipni.org:names:45866-1
Acanthaceae	Barleria	cristata	Barleria cristata	L.	Barleria cristata L.	Sp. Pl.: 636 (1753)	Andaman Is., Bangladesh, Bhutan, India, Cambodia, China, India, India, Pakistan, Indonesia, Indonesia, Papua New Guinea, Laos, Malaysia, Myanmar, Nepal, Pakistan, Panama, Philippines, Sri Lanka, Taiwan, Thailand, Vietnam	Andaman Is., Assam, Bangladesh, Cambodia, China South-Central, China Southeast, East Himalaya, Hainan, India, Jawa, Laos, Malaya, Myanmar, Nepal, New Guinea, Pakistan, Panama, Philippines, Sri Lanka, Taiwan, Thailand, Vietnam, West Himalaya	Bahamas, Caroline Is., Christmas I., Dominican Republic, El Salvador, Fiji, Haiti, Honduras, Jamaica, Leeward Is., Marianas, Marquesas, Marshall Is., Mauritius, New Caledonia, Niue, Puerto Rico, Reunion, Rodrigues, Society Is., Southwest Caribbean, Tanzania, Trinidad-Tobago, United States, Venezuela, Venezuelan Antilles, Windward Is.	Bahamas, Caroline Is., Christmas I., Dominican Republic, El Salvador, Fiji, Florida, Haiti, Hawaii, Honduras, Jamaica, Leeward Is., Marianas, Marquesas, Marshall Is., Mauritius, New Caledonia, Niue, Puerto Rico, Rodrigues, Reunion, Society Is., Southwest Caribbean, Tanzania, Trinidad-Tobago, Venezuela, Venezuelan Antilles, Windward Is.	45927-1	http://www.plantsoftheworldonline.org/taxon/urn:lsid:ipni.org:names:45927-1
Acanthaceae	Barleria	prionitis	Barleria prionitis	L.	Barleria prionitis L.	Sp. Pl.: 636 (1753)	Bangladesh, China, Eritrea, Ethiopia, India, India, Pakistan, Indonesia, Indonesia, East Timor, Laccadive Is., Laos, Madagascar, Malaysia, Maldives, Myanmar, Nepal, Nicobar Is., Pakistan, Philippines, Saudi Arabia, Sri Lanka, Thailand, Vietnam, Yemen	Assam, Bangladesh, China South-Central, Eritrea, Ethiopia, India, Jawa, Laccadive Is., Laos, Lesser Sunda Is., Madagascar, Malaya, Maldives, Myanmar, Nepal, Nicobar Is., Pakistan, Philippines, Saudi Arabia, Sri Lanka, Sulawesi, Thailand, Vietnam, West Himalaya, Yemen	Andaman Is., Jamaica, Leeward Is., Mauritius, Nauru, Puerto Rico, Reunion, Rodrigues, Seychelles, Windward Is.	Andaman Is., Jamaica, Leeward Is., Mauritius, Nauru, Puerto Rico, Rodrigues, Reunion, Seychelles, Windward Is.	46147-1	http://www.plantsoftheworldonline.org/taxon/urn:lsid:ipni.org:names:46147-1
Acanthaceae	Barleria	siamensis	Barleria siamensis	Craib	Barleria siamensis Craib	Bull. Misc. Inform. Kew 1911: 437 (1911)	Malaysia, Thailand	Malaya, Thailand	unknown	unknown	46214-1	http://www.plantsoftheworldonline.org/taxon/urn:lsid:ipni.org:names:46214-1
Acanthaceae	Barleria	strigosa	Barleria strigosa	Willd.	Barleria strigosa Willd.	Sp. Pl. ed. 4. 3: 379 (1800)	Bangladesh, Bhutan, India, Cambodia, China, India, India, Pakistan, Laos, Myanmar, Nepal, Sri Lanka, Thailand, Vietnam	Assam, Bangladesh, Cambodia, China South-Central, East Himalaya, India, Laos, Myanmar, Nepal, Sri Lanka, Thailand, Vietnam, West Himalaya	Leeward Is., Windward Is.	Leeward Is., Windward Is.	46236-1	http://www.plantsoftheworldonline.org/taxon/urn:lsid:ipni.org:names:46236-1
Acanthaceae	Blepharis	maderaspatensis	Blepharis maderaspatensis	(L.) B.Heyne ex Roth	Blepharis maderaspatensis (L.) B.Heyne ex Roth	Nov. Pl. Sp.: 320 (1821)	Angola, Bangladesh, Benin, Botswana, Burkina Faso, Burundi, Cambodia, Cameroon, Cape Verde, Central African Republic, Chad, China, Comoros, Cote d'Ivoire, Djibouti, Eritrea, Ethiopia, Ghana, Guinea, Guinea-Bissau, India, India, Pakistan, Kenya, Madagascar, Malawi, Mali, Mauritania, Mozambique, Myanmar, Namibia, Niger, Nigeria, Pakistan, Rwanda, Saudi Arabia, Senegal, Sierra Leone, Socotra, Somali…	Angola, Bangladesh, Benin, Botswana, Burkina, Burundi, Cambodia, Cameroon, Cape Verde, Central African Repu, Chad, Comoros, Djibouti, Eritrea, Ethiopia, Ghana, Guinea, Guinea-Bissau, Hainan, India, Ivory Coast, Kenya, KwaZulu-Natal, Madagascar, Malawi, Mali, Mauritania, Mozambique, Myanmar, Namibia, Niger, Nigeria, Northern Provinces, Pakistan, Rwanda, Saudi Arabia, Senegal, Sierra Leone, Socotra…	unknown	unknown	46553-1	http://www.plantsoftheworldonline.org/taxon/urn:lsid:ipni.org:names:46553-1
Acanthaceae	Chroesthes	bracteata	Chroesthes bracteata	(Imlay) B.Hansen	Chroesthes bracteata (Imlay) B.Hansen	Nordic J. Bot. 3: 210 (1983)	Thailand	Thailand	unknown	unknown	912228-1	http://www.plantsoftheworldonline.org/taxon/urn:lsid:ipni.org:names:912228-1
Acanthaceae	Chroesthes	lanceolata	Chroesthes lanceolata	(T.Anderson) B.Hansen	Chroesthes lanceolata (T.Anderson) B.Hansen	Nordic J. Bot. 3: 209 (1983)	China, Laos, Myanmar, Thailand, Vietnam	China South-Central, China Southeast, Laos, Myanmar, Thailand, Vietnam	unknown	unknown	912229-1	http://www.plantsoftheworldonline.org/taxon/urn:lsid:ipni.org:names:912229-1
Acanthaceae	Clinacanthus	nutans	Clinacanthus nutans	(Burm.f.) Lindau	Clinacanthus nutans (Burm.f.) Lindau	Bot. Jahrb. Syst. 18: 63 (1893)	Cambodia, China, Indonesia, Indonesia, East Timor, Indonesia, Malaysia, Laos, Malaysia, Thailand, Vietnam	Borneo, Cambodia, China South-Central, China Southeast, Hainan, Jawa, Laos, Lesser Sunda Is., Malaya, Thailand, Vietnam	India	India	46937-1	http://www.plantsoftheworldonline.org/taxon/urn:lsid:ipni.org:names:46937-1
Acanthaceae	Clinacanthus	siamensis	Clinacanthus siamensis	Bremek.	Clinacanthus siamensis Bremek.	Dansk Bot. Ark. 20: 79 (1961)	Thailand	Thailand	unknown	unknown	46938-1	http://www.plantsoftheworldonline.org/taxon/urn:lsid:ipni.org:names:46938-1
Acanthaceae	Cosmianthemum	knoxiifolium	Cosmianthemum knoxiifolium	(C.B.Clarke) B.Hansen	Cosmianthemum knoxiifolium (C.B.Clarke) B.Hansen	Nordic J. Bot. 5: 195 (1985)	China, Malaysia, Thailand, Vietnam	Hainan, Malaya, Thailand, Vietnam	unknown	unknown	914954-1	http://www.plantsoftheworldonline.org/taxon/urn:lsid:ipni.org:names:914954-1
Acanthaceae	Diceratotheca	bracteolata	Diceratotheca bracteolata	J.R.I.Wood & Scotland	Diceratotheca bracteolata J.R.I.Wood & Scotland	Kew Bull. 67: 693 (2012)	Thailand	Thailand	unknown	unknown	77120440-1	http://www.plantsoftheworldonline.org/taxon/urn:lsid:ipni.org:names:77120440-1
Acanthaceae	Dicliptera	albocostata	Dicliptera albocostata	Bremek.	Dicliptera albocostata Bremek.	Dansk Bot. Ark. 23: 213 (1965)	Thailand	Thailand	unknown	unknown	47442-1	http://www.plantsoftheworldonline.org/taxon/urn:lsid:ipni.org:names:47442-1
Acanthaceae	Dicliptera	bupleuroides	Dicliptera bupleuroides	Nees	Dicliptera bupleuroides Nees	N.Wallich, Pl. Asiat. Rar. 3: 111 (1832)	Afghanistan, Bangladesh, Bhutan, India, Cambodia, China, India, India, Pakistan, Laos, Myanmar, Nepal, Pakistan, Thailand, Vietnam	Afghanistan, Assam, Bangladesh, Cambodia, China South-Central, East Himalaya, India, Laos, Myanmar, Nepal, Pakistan, Thailand, Vietnam, West Himalaya	unknown	unknown	47472-1	http://www.plantsoftheworldonline.org/taxon/urn:lsid:ipni.org:names:47472-1
Acanthaceae	Dicliptera	chinensis	Dicliptera chinensis	(L.) Juss.	Dicliptera chinensis (L.) Juss.	Ann. Mus. Hist. Nat. 9: 268 (1807)	Afghanistan, Bangladesh, Cambodia, China, India, Laos, Myanmar, Nansei-shoto, Pakistan, Taiwan, Thailand, Vietnam	Afghanistan, Assam, Bangladesh, Cambodia, China South-Central, China Southeast, Hainan, India, Laos, Myanmar, Nansei-shoto, Pakistan, Taiwan, Thailand, Vietnam	Indonesia, United States	Hawaii, Jawa	47485-1	http://www.plantsoftheworldonline.org/taxon/urn:lsid:ipni.org:names:47485-1
Acanthaceae	Dicliptera	fragilis	Dicliptera fragilis	Bremek.	Dicliptera fragilis Bremek.	Dansk Bot. Ark. 23: 214 (1965)	Thailand	Thailand	unknown	unknown	47534-1	http://www.plantsoftheworldonline.org/taxon/urn:lsid:ipni.org:names:47534-1
Acanthaceae	Dicliptera	lanceolaria	Dicliptera lanceolaria	(Roxb.) Karthik. & Moorthy	Dicliptera lanceolaria (Roxb.) Karthik. & Moorthy	Fl. Pl. India: 11 (2009)	Bangladesh, Bhutan, India, China, India, Laos, Myanmar, Thailand, Vietnam	Assam, Bangladesh, China South-Central, East Himalaya, Hainan, Laos, Myanmar, Thailand, Vietnam	unknown	unknown	77108315-1	http://www.plantsoftheworldonline.org/taxon/urn:lsid:ipni.org:names:77108315-1
Acanthaceae	Dicliptera	paniculata	Dicliptera paniculata	(Forssk.) I.Darbysh.	Dicliptera paniculata (Forssk.) I.Darbysh.	Kew Bull. 62: 122 (2007)	Bangladesh, Benin, Bhutan, India, Botswana, Burkina Faso, Cambodia, Cameroon, Cape Verde, Chad, China, Djibouti, Egypt, Eritrea, Ethiopia, Gambia, India, India, Pakistan, Kenya, Laccadive Is., Malawi, Mali, Mauritania, Mozambique, Myanmar, Namibia, Nepal, Niger, Nigeria, Oman, Pakistan, Philippines, Qatar, United Arab Emirates, Saudi Arabia, Senegal, Socotra, Somalia, Sudan, Tanzania, Thailand, U…	Assam, Bangladesh, Benin, Botswana, Burkina, Cambodia, Cameroon, Cape Verde, Chad, China South-Central, China Southeast, Djibouti, East Himalaya, Egypt, Eritrea, Ethiopia, Gambia, Gulf States, India, Kenya, Laccadive Is., Malawi, Mali, Mauritania, Mozambique, Myanmar, Namibia, Nepal, Niger, Nigeria, Oman, Pakistan, Philippines, Saudi Arabia, Senegal, Socotra, Somalia, Sudan, Tanzania, Thailand, U…	unknown	unknown	77079550-1	http://www.plantsoftheworldonline.org/taxon/urn:lsid:ipni.org:names:77079550-1
Acanthaceae	Dicliptera	riparia	Dicliptera riparia	Nees	Dicliptera riparia Nees	N.Wallich, Pl. Asiat. Rar. 3: 112 (1832)	China, Myanmar, Nepal, Thailand	China South-Central, Myanmar, Nepal, Thailand	unknown	unknown	47665-1	http://www.plantsoftheworldonline.org/taxon/urn:lsid:ipni.org:names:47665-1
Acanthaceae	Dicliptera	siamensis	Dicliptera siamensis	Imlay	Dicliptera siamensis Imlay	Bull. Misc. Inform. Kew 1939: 149 (1939)	Thailand	Thailand	unknown	unknown	47687-1	http://www.plantsoftheworldonline.org/taxon/urn:lsid:ipni.org:names:47687-1
Acanthaceae	Dicliptera	tinctoria	Dicliptera tinctoria	(Nees) Kostel.	Dicliptera tinctoria (Nees) Kostel.	Allg. Med.-Pharm. Fl. 3: 937 (1834)	Cambodia, China, India, Indonesia, Laos, Malaysia, Philippines, Taiwan, Thailand, Vietnam	Assam, Cambodia, China South-Central, China Southeast, Hainan, Jawa, Laos, Malaya, Philippines, Taiwan, Thailand, Vietnam	Christmas I.	Christmas I.	47708-1	http://www.plantsoftheworldonline.org/taxon/urn:lsid:ipni.org:names:47708-1
Acanthaceae	Dicliptera	vestita	Dicliptera vestita	Benoist	Dicliptera vestita Benoist	Bull. Soc. Bot. France 74: 911 (1927 publ. 1928)	Laos, Thailand, Vietnam	Laos, Thailand, Vietnam	unknown	unknown	47726-1	http://www.plantsoftheworldonline.org/taxon/urn:lsid:ipni.org:names:47726-1
Acanthaceae	Eranthemum	ciliatum	Eranthemum ciliatum	(Craib) Benoist	Eranthemum ciliatum (Craib) Benoist	H.Lecomte (ed.), Fl. Indo-Chine 4: 661 (1935)	Bhutan, India, Laos, Myanmar, Nepal, Thailand	East Himalaya, Laos, Myanmar, Nepal, Thailand	unknown	unknown	48750-1	http://www.plantsoftheworldonline.org/taxon/urn:lsid:ipni.org:names:48750-1
Acanthaceae	Eranthemum	obovatum	Eranthemum obovatum	Imlay	Eranthemum obovatum Imlay	Bull. Misc. Inform. Kew 1939: 115 (1939)	Thailand	Thailand	unknown	unknown	48854-1	http://www.plantsoftheworldonline.org/taxon/urn:lsid:ipni.org:names:48854-1
Acanthaceae	Eranthemum	pulchellum	Eranthemum pulchellum	Andrews	Eranthemum pulchellum Andrews	Bot. Repos. 2: t. 88 (1800)	Bangladesh, Bhutan, India, China, India, India, Pakistan, Laos, Myanmar, Nepal, Pakistan, Thailand, Vietnam	Assam, Bangladesh, China South-Central, East Himalaya, India, Laos, Myanmar, Nepal, Pakistan, Thailand, Vietnam, West Himalaya	Cuba, Dominican Republic, El Salvador, Haiti, Jamaica, Leeward Is., Marianas, New Caledonia, Papua New Guinea, Solomon Islands, Suriname, Trinidad-Tobago, United States, Venezuelan Antilles, Windward Is.	Cuba, Dominican Republic, El Salvador, Florida, Haiti, Jamaica, Leeward Is., Marianas, New Caledonia, Solomon Is., Suriname, Trinidad-Tobago, Venezuelan Antilles, Windward Is.	48879-1	http://www.plantsoftheworldonline.org/taxon/urn:lsid:ipni.org:names:48879-1
Acanthaceae	Eranthemum	tetragonum	Eranthemum tetragonum	Wall. ex Nees	Eranthemum tetragonum Wall. ex Nees	N.Wallich, Pl. Asiat. Rar. 3: 106 (1832)	Cambodia, China, India, Laos, Myanmar, Thailand, Vietnam	Assam, Cambodia, China South-Central, Laos, Myanmar, Thailand, Vietnam	unknown	unknown	48924-1	http://www.plantsoftheworldonline.org/taxon/urn:lsid:ipni.org:names:48924-1
Acanthaceae	Graphandra	procumbens	Graphandra procumbens	Imlay	Graphandra procumbens Imlay	Bull. Misc. Inform. Kew 1939: 127 (1939)	Thailand	Thailand	unknown	unknown	49174-1	http://www.plantsoftheworldonline.org/taxon/urn:lsid:ipni.org:names:49174-1
Acanthaceae	Gymnostachyum	coriaceum	Gymnostachyum coriaceum	Imlay	Gymnostachyum coriaceum Imlay	Bull. Misc. Inform. Kew 1939: 128 (1939)	Thailand	Thailand	unknown	unknown	49223-1	http://www.plantsoftheworldonline.org/taxon/urn:lsid:ipni.org:names:49223-1
Acanthaceae	Gymnostachyum	glomeruliflorum	Gymnostachyum glomeruliflorum	Bremek.	Gymnostachyum glomeruliflorum Bremek.	Dansk Bot. Ark. 23: 211 (1965)	Thailand	Thailand	unknown	unknown	49231-1	http://www.plantsoftheworldonline.org/taxon/urn:lsid:ipni.org:names:49231-1
Acanthaceae	Gymnostachyum	gracile	Gymnostachyum gracile	Bremek.	Gymnostachyum gracile Bremek.	Dansk Bot. Ark. 20: 77 (1961)	Thailand	Thailand	unknown	unknown	49232-1	http://www.plantsoftheworldonline.org/taxon/urn:lsid:ipni.org:names:49232-1
Acanthaceae	Gymnostachyum	larsenii	Gymnostachyum larsenii	Bremek.	Gymnostachyum larsenii Bremek.	Dansk Bot. Ark. 23: 211 (1965)	Thailand	Thailand	unknown	unknown	49241-1	http://www.plantsoftheworldonline.org/taxon/urn:lsid:ipni.org:names:49241-1
Acanthaceae	Gymnostachyum	signatum	Gymnostachyum signatum	(Benoist) Imlay	Gymnostachyum signatum (Benoist) Imlay	Bull. Misc. Inform. Kew 1939: 128 (1939)	China, Laos, Thailand, Vietnam	China South-Central, Laos, Thailand, Vietnam	unknown	unknown	49265-1	http://www.plantsoftheworldonline.org/taxon/urn:lsid:ipni.org:names:49265-1
Acanthaceae	Gymnostachyum	trilobum	Gymnostachyum trilobum	Ridl.	Gymnostachyum trilobum Ridl.	J. Fed. Malay States Mus. 10: 106 (1920)	Myanmar, Thailand	Myanmar, Thailand	unknown	unknown	49275-1	http://www.plantsoftheworldonline.org/taxon/urn:lsid:ipni.org:names:49275-1
Acanthaceae	Haplanthus	laxiflorus	Haplanthus laxiflorus	(Blume) Gnanasek., G.V.S.Murthy & Y.F.Deng	Haplanthus laxiflorus (Blume) Gnanasek., G.V.S.Murthy & Y.F.Deng	Blumea 61: 168 (2016)	Andaman Is., Bangladesh, Bhutan, India, Cambodia, China, India, Indonesia, Indonesia, East Timor, Indonesia, Malaysia, Laos, Malaysia, Myanmar, Thailand, Vietnam	Andaman Is., Assam, Bangladesh, Borneo, Cambodia, China South-Central, China Southeast, East Himalaya, Hainan, Jawa, Laos, Lesser Sunda Is., Malaya, Myanmar, Thailand, Vietnam	unknown	unknown	77159832-1	http://www.plantsoftheworldonline.org/taxon/urn:lsid:ipni.org:names:77159832-1
Acanthaceae	Haplanthus	rosulatus	Haplanthus rosulatus	(Bremek.) Gnanasek., G.V.S.Murthy & Y.F.Deng	Haplanthus rosulatus (Bremek.) Gnanasek., G.V.S.Murthy & Y.F.Deng	Blumea 61: 169 (2016)	Thailand	Thailand	unknown	unknown	77159840-1	http://www.plantsoftheworldonline.org/taxon/urn:lsid:ipni.org:names:77159840-1
Acanthaceae	Hygrophila	biplicata	Hygrophila biplicata	(Nees) Sreem.	Hygrophila biplicata (Nees) Sreem.	Bull. Bot. Surv. India 10: 223 (1969)	China, Myanmar, Thailand, Vietnam	China South-Central, Myanmar, Thailand, Vietnam	unknown	unknown	49655-1	http://www.plantsoftheworldonline.org/taxon/urn:lsid:ipni.org:names:49655-1
Acanthaceae	Hygrophila	corymbosa	Hygrophila corymbosa	(Blume) Lindau	Hygrophila corymbosa (Blume) Lindau	Fragm. Fl. Philipp. 1: 38 (1904)	Philippines, Thailand	Philippines, Thailand	Mexico, United States	Florida, Mexico Northeast	49671-1	http://www.plantsoftheworldonline.org/taxon/urn:lsid:ipni.org:names:49671-1
Acanthaceae	Hygrophila	erecta	Hygrophila erecta	(Burm.f.) Hochr.	Hygrophila erecta (Burm.f.) Hochr.	Candollea 5: 230 (1934)	Andaman Is., Bangladesh, Cambodia, China, India, Laos, Malaysia, Myanmar, Pakistan, Philippines, Sri Lanka, Thailand, Vietnam	Andaman Is., Assam, Bangladesh, Cambodia, China South-Central, China Southeast, Hainan, India, Laos, Malaya, Myanmar, Pakistan, Philippines, Sri Lanka, Thailand, Vietnam	Society Is., Suriname	Society Is., Suriname	49681-1	http://www.plantsoftheworldonline.org/taxon/urn:lsid:ipni.org:names:49681-1
Acanthaceae	Hygrophila	intermedia	Hygrophila intermedia	J.B.Imlay	Hygrophila intermedia J.B.Imlay	Bull. Misc. Inform. Kew 1939: 111 (1939)	Thailand	Thailand	unknown	unknown	49709-1	http://www.plantsoftheworldonline.org/taxon/urn:lsid:ipni.org:names:49709-1
Acanthaceae	Hygrophila	phlomoides	Hygrophila phlomoides	Nees	Hygrophila phlomoides Nees	N.Wallich, Pl. Asiat. Rar. 3: 80 (1832)	Bangladesh, Bhutan, India, Cambodia, China, India, Laos, Malaysia, Myanmar, Philippines, Thailand, Vietnam	Assam, Bangladesh, Cambodia, China South-Central, East Himalaya, Laos, Malaya, Myanmar, Philippines, Thailand, Vietnam	unknown	unknown	49748-1	http://www.plantsoftheworldonline.org/taxon/urn:lsid:ipni.org:names:49748-1
Acanthaceae	Hygrophila	polysperma	Hygrophila polysperma	(Roxb.) T.Anderson	Hygrophila polysperma (Roxb.) T.Anderson	J. Linn. Soc., Bot. 9: 456 (1867)	Afghanistan, Bangladesh, Bhutan, India, China, India, India, Pakistan, Malaysia, Myanmar, Nepal, Pakistan, Sri Lanka, Taiwan, Thailand, Vietnam	Afghanistan, Assam, Bangladesh, China South-Central, China Southeast, East Himalaya, India, Malaya, Myanmar, Nepal, Pakistan, Sri Lanka, Taiwan, Thailand, Vietnam, West Himalaya	Mexico, Poland, United States	Alabama, Florida, Mexico Northeast, Mississippi, Poland, South Carolina, Texas, Virginia	49756-1	http://www.plantsoftheworldonline.org/taxon/urn:lsid:ipni.org:names:49756-1
Acanthaceae	Hygrophila	ringens	Hygrophila ringens	(L.) R.Br. ex Spreng.	Hygrophila ringens (L.) R.Br. ex Spreng.	Syst. Veg. ed. 16. 2: 828 (1825)	Andaman Is., Bangladesh, Bhutan, India, Cambodia, China, India, India, Pakistan, Japan, Laos, Malaysia, Maldives, Myanmar, Nansei-shoto, Nepal, Nicobar Is., North Korea, South Korea, Pakistan, Philippines, Sri Lanka, Taiwan, Thailand, Vietnam	Andaman Is., Assam, Bangladesh, Cambodia, China South-Central, China Southeast, East Himalaya, Hainan, India, Japan, Korea, Laos, Malaya, Maldives, Myanmar, Nansei-shoto, Nepal, Nicobar Is., Pakistan, Philippines, Sri Lanka, Taiwan, Thailand, Vietnam, West Himalaya	unknown	unknown	60454721-2	http://www.plantsoftheworldonline.org/taxon/urn:lsid:ipni.org:names:60454721-2
Acanthaceae	Hypoestes	larsenii	Hypoestes larsenii	Bremek.	Hypoestes larsenii Bremek.	Dansk Bot. Ark. 23: 216 (1965)	Thailand	Thailand	unknown	unknown	49923-1	http://www.plantsoftheworldonline.org/taxon/urn:lsid:ipni.org:names:49923-1
Acanthaceae	Hypoestes	triflora	Hypoestes triflora	(Forssk.) Roem. & Schult.	Hypoestes triflora (Forssk.) Roem. & Schult.	Syst. Veg. ed. 15[bis]. 1: 141 (1817)	Angola, Bangladesh, Benin, Bhutan, India, Burundi, Cameroon, China, Eritrea, Ethiopia, Ghana, Guinea, Gulf of Guinea Is., India, Kenya, Liberia, Malawi, Mozambique, Myanmar, Nepal, Nigeria, Rwanda, Sierra Leone, South Africa, Sudan, Swaziland, Tanzania, Thailand, Togo, Uganda, Yemen, Zaire, Zambia	Angola, Assam, Bangladesh, Benin, Burundi, Cameroon, Cape Provinces, China South-Central, East Himalaya, Eritrea, Ethiopia, Ghana, Guinea, Gulf of Guinea Is., Kenya, KwaZulu-Natal, Liberia, Malawi, Mozambique, Myanmar, Nepal, Nigeria, Northern Provinces, Rwanda, Sierra Leone, Sudan, Swaziland, Tanzania, Thailand, Togo, Uganda, Yemen, Zambia, Zaire	unknown	unknown	50026-1	http://www.plantsoftheworldonline.org/taxon/urn:lsid:ipni.org:names:50026-1
Acanthaceae	Isoglossa	collina	Isoglossa collina	(T.Anderson) B.Hansen	Isoglossa collina (T.Anderson) B.Hansen	Nordic J. Bot. 5: 12 (1985)	Bhutan, India, China, India, Thailand, Vietnam	Assam, China South-Central, China Southeast, East Himalaya, Thailand, Tibet, Vietnam	unknown	unknown	915175-1	http://www.plantsoftheworldonline.org/taxon/urn:lsid:ipni.org:names:915175-1
Acanthaceae	Isoglossa	geoffrayi	Isoglossa geoffrayi	(Benoist) B.Hansen	Isoglossa geoffrayi (Benoist) B.Hansen	Nordic J. Bot. 5: 6 (1985)	Cambodia, Thailand	Cambodia, Thailand	unknown	unknown	915179-1	http://www.plantsoftheworldonline.org/taxon/urn:lsid:ipni.org:names:915179-1
Acanthaceae	Justicia	alternifolia	Justicia alternifolia	C.B.Clarke	Justicia alternifolia C.B.Clarke	J. Asiat. Soc. Bengal, Pt. 2, Nat. Hist. 74: 686 (1908)	Malaysia, Myanmar, Thailand	Malaya, Myanmar, Thailand	unknown	unknown	50267-1	http://www.plantsoftheworldonline.org/taxon/urn:lsid:ipni.org:names:50267-1
Acanthaceae	Justicia	bicalcarata	Justicia bicalcarata	Craib	Justicia bicalcarata Craib	Bull. Misc. Inform. Kew 1911: 440 (1911)	Thailand	Thailand	unknown	unknown	50359-1	http://www.plantsoftheworldonline.org/taxon/urn:lsid:ipni.org:names:50359-1
Acanthaceae	Justicia	decumbens	Justicia decumbens	Craib	Justicia decumbens Craib	Bull. Misc. Inform. Kew 1912: 269 (1912)	Thailand	Thailand	unknown	unknown	50609-1	http://www.plantsoftheworldonline.org/taxon/urn:lsid:ipni.org:names:50609-1
Acanthaceae	Justicia	decurrens	Justicia decurrens	J.B.Imlay	Justicia decurrens J.B.Imlay	Bull. Misc. Inform. Kew 1939: 142 (1939)	Thailand	Thailand	unknown	unknown	50610-1	http://www.plantsoftheworldonline.org/taxon/urn:lsid:ipni.org:names:50610-1
Acanthaceae	Justicia	diacantha	Justicia diacantha	J.B.Imlay	Justicia diacantha J.B.Imlay	Bull. Misc. Inform. Kew 1939: 138 (1939)	Thailand	Thailand	unknown	unknown	50621-1	http://www.plantsoftheworldonline.org/taxon/urn:lsid:ipni.org:names:50621-1
Acanthaceae	Justicia	distincta	Justicia distincta	J.B.Imlay	Justicia distincta J.B.Imlay	Bull. Misc. Inform. Kew 1939: 147 (1939)	Thailand	Thailand	unknown	unknown	50638-1	http://www.plantsoftheworldonline.org/taxon/urn:lsid:ipni.org:names:50638-1
Acanthaceae	Justicia	flavescens	Justicia flavescens	Rueangs. & Chantar.	Justicia flavescens Rueangs. & Chantar.	Kew Bull. 74(3)-40: 1 (2019)	Thailand	Thailand	unknown	unknown	60479210-2	http://www.plantsoftheworldonline.org/taxon/urn:lsid:ipni.org:names:60479210-2
Acanthaceae	Justicia	gendarussa	Justicia gendarussa	Burm.f.	Justicia gendarussa Burm.f.	Fl. Indica: 10 (1768)	Andaman Is., Bangladesh, Bhutan, India, Cambodia, India, Indonesia, Indonesia, East Timor, Indonesia, Papua New Guinea, Laos, Malaysia, Myanmar, Philippines, Sri Lanka, Thailand, Vietnam	Andaman Is., Assam, Bangladesh, Cambodia, East Himalaya, India, Laos, Lesser Sunda Is., Malaya, Myanmar, New Guinea, Philippines, Sri Lanka, Sumatera, Thailand, Vietnam	China, Christmas I., Comoros, India, Pakistan, Kenya, Mauritius, Mozambique, Nepal, Pakistan, Reunion, Rodrigues, Seychelles, Taiwan, Tanzania, Uganda, Windward Is.	China South-Central, China Southeast, Christmas I., Comoros, Hainan, Kenya, Mauritius, Mozambique, Nepal, Pakistan, Rodrigues, Reunion, Seychelles, Taiwan, Tanzania, Uganda, West Himalaya, Windward Is.	50766-1	http://www.plantsoftheworldonline.org/taxon/urn:lsid:ipni.org:names:50766-1
Acanthaceae	Justicia	graphocaula	Justicia graphocaula	J.B.Imlay	Justicia graphocaula J.B.Imlay	Bull. Misc. Inform. Kew 1939: 145 (1939)	Thailand	Thailand	unknown	unknown	50813-1	http://www.plantsoftheworldonline.org/taxon/urn:lsid:ipni.org:names:50813-1
Acanthaceae	Justicia	grossa	Justicia grossa	C.B.Clarke	Justicia grossa C.B.Clarke	J.D.Hooker, Fl. Brit. India 4: 535 (1885)	China, Laos, Malaysia, Myanmar, Thailand, Vietnam	Hainan, Laos, Malaya, Myanmar, Thailand, Vietnam	unknown	unknown	50819-1	http://www.plantsoftheworldonline.org/taxon/urn:lsid:ipni.org:names:50819-1
Acanthaceae	Justicia	imlayae	Justicia imlayae	B.Hansen	Justicia imlayae B.Hansen	Nordic J. Bot. 9: 210 (1989)	Thailand	Thailand	unknown	unknown	941179-1	http://www.plantsoftheworldonline.org/taxon/urn:lsid:ipni.org:names:941179-1
Acanthaceae	Justicia	internodialis	Justicia internodialis	B.Hansen	Justicia internodialis B.Hansen	Nordic J. Bot. 9: 210 (1989)	Thailand	Thailand	unknown	unknown	941180-1	http://www.plantsoftheworldonline.org/taxon/urn:lsid:ipni.org:names:941180-1
Acanthaceae	Justicia	kampotiana	Justicia kampotiana	Benoist	Justicia kampotiana Benoist	Notul. Syst. (Paris) 5: 118 (1936)	Cambodia, China, Thailand, Vietnam	Cambodia, China Southeast, Thailand, Vietnam	unknown	unknown	50928-1	http://www.plantsoftheworldonline.org/taxon/urn:lsid:ipni.org:names:50928-1
Acanthaceae	Justicia	kerrii	Justicia kerrii	J.B.Imlay	Justicia kerrii J.B.Imlay	Bull. Misc. Inform. Kew 1939: 141 (1939)	Thailand	Thailand	unknown	unknown	50937-1	http://www.plantsoftheworldonline.org/taxon/urn:lsid:ipni.org:names:50937-1
Acanthaceae	Justicia	leucostachya	Justicia leucostachya	(Bremek.) V.A.W.Graham	Justicia leucostachya (Bremek.) V.A.W.Graham	Kew Bull. 43: 598 (1988)	Thailand	Thailand	unknown	unknown	945736-1	http://www.plantsoftheworldonline.org/taxon/urn:lsid:ipni.org:names:945736-1
Acanthaceae	Justicia	modesta	Justicia modesta	(Bremek.) V.A.W.Graham	Justicia modesta (Bremek.) V.A.W.Graham	Kew Bull. 43: 589 (1988)	Thailand	Thailand	unknown	unknown	945731-1	http://www.plantsoftheworldonline.org/taxon/urn:lsid:ipni.org:names:945731-1
Acanthaceae	Justicia	neesiana	Justicia neesiana	(Nees) Wall. ex T.Anderson	Justicia neesiana (Nees) Wall. ex T.Anderson	J. Linn. Soc., Bot. 9: 513 (1867)	China, India, Laos, Thailand, Vietnam	Assam, China South-Central, Hainan, Laos, Thailand, Vietnam	unknown	unknown	51186-1	http://www.plantsoftheworldonline.org/taxon/urn:lsid:ipni.org:names:51186-1
Acanthaceae	Justicia	pallida	Justicia pallida	J.B.Imlay	Justicia pallida J.B.Imlay	Bull. Misc. Inform. Kew 1939: 146 (1939)	Thailand	Thailand	unknown	unknown	51271-1	http://www.plantsoftheworldonline.org/taxon/urn:lsid:ipni.org:names:51271-1
Acanthaceae	Justicia	prachuapensis	Justicia prachuapensis	Rueangs. & Chantar.	Justicia prachuapensis Rueangs. & Chantar.	Phytotaxa 162: 120 (2014)	Thailand	Thailand	unknown	unknown	77138679-1	http://www.plantsoftheworldonline.org/taxon/urn:lsid:ipni.org:names:77138679-1
Acanthaceae	Justicia	quadrifaria	Justicia quadrifaria	(Nees) T.Anderson	Justicia quadrifaria (Nees) T.Anderson	J. Linn. Soc., Bot. 9: 514 (1867)	Bangladesh, China, India, Indonesia, Laos, Malaysia, Myanmar, Nepal, Thailand, Vietnam	Assam, Bangladesh, China South-Central, China Southeast, Hainan, Jawa, Laos, Malaya, Myanmar, Nepal, Thailand, Vietnam	unknown	unknown	51438-1	http://www.plantsoftheworldonline.org/taxon/urn:lsid:ipni.org:names:51438-1
Acanthaceae	Justicia	remotifolia	Justicia remotifolia	Ridl.	Justicia remotifolia Ridl.	J. Straits Branch Roy. Asiat. Soc. 68: 12 (1915)	Malaysia, Thailand	Malaya, Thailand	unknown	unknown	51458-1	http://www.plantsoftheworldonline.org/taxon/urn:lsid:ipni.org:names:51458-1
Acanthaceae	Justicia	roseopunctata	Justicia roseopunctata	(Ridl.) Ridl. ex S.Moore	Justicia roseopunctata (Ridl.) Ridl. ex S.Moore	J. Bot. 60: 358 (1922)	Thailand	Thailand	unknown	unknown	51499-1	http://www.plantsoftheworldonline.org/taxon/urn:lsid:ipni.org:names:51499-1
Acanthaceae	Justicia	scandens	Justicia scandens	Vahl	Justicia scandens Vahl	Symb. Bot. 2: 7 (1791)	Botswana, Cameroon, Central African Republic, Cote d'Ivoire, Eritrea, Ethiopia, India, Kenya, Madagascar, Malawi, Mozambique, Nigeria, Sri Lanka, Sudan, Tanzania, Thailand, Uganda, Vietnam, Zaire, Zambia, Zimbabwe	Botswana, Cameroon, Central African Repu, Eritrea, Ethiopia, India, Ivory Coast, Kenya, Madagascar, Malawi, Mozambique, Nigeria, Sri Lanka, Sudan, Tanzania, Thailand, Uganda, Vietnam, Zambia, Zaire, Zimbabwe	Costa Rica, Panama	Costa Rica, Panama	51559-1	http://www.plantsoftheworldonline.org/taxon/urn:lsid:ipni.org:names:51559-1
Acanthaceae	Justicia	subcoriacea	Justicia subcoriacea	Ridl.	Justicia subcoriacea Ridl.	J. Fed. Malay States Mus. 10: 108 (1920)	Thailand	Thailand	unknown	unknown	51682-1	http://www.plantsoftheworldonline.org/taxon/urn:lsid:ipni.org:names:51682-1
Acanthaceae	Justicia	suratensis	Justicia suratensis	J.B.Imlay	Justicia suratensis J.B.Imlay	Bull. Misc. Inform. Kew 1939: 139 (1939)	Thailand	Thailand	unknown	unknown	51698-1	http://www.plantsoftheworldonline.org/taxon/urn:lsid:ipni.org:names:51698-1
Acanthaceae	Justicia	tenuissima	Justicia tenuissima	J.B.Imlay	Justicia tenuissima J.B.Imlay	Bull. Misc. Inform. Kew 1939: 147 (1939)	Thailand	Thailand	unknown	unknown	51719-1	http://www.plantsoftheworldonline.org/taxon/urn:lsid:ipni.org:names:51719-1
Acanthaceae	Justicia	thailandica	Justicia thailandica	Y.F.Deng & Y.Tong	Justicia thailandica Y.F.Deng & Y.Tong	PhytoKeys 124: 12 (2019)	Thailand	Thailand	unknown	unknown	77197854-1	http://www.plantsoftheworldonline.org/taxon/urn:lsid:ipni.org:names:77197854-1
Acanthaceae	Justicia	trichocarpa	Justicia trichocarpa	J.B.Imlay	Justicia trichocarpa J.B.Imlay	Bull. Misc. Inform. Kew 1939: 140 (1939)	Thailand	Thailand	unknown	unknown	51753-1	http://www.plantsoftheworldonline.org/taxon/urn:lsid:ipni.org:names:51753-1
Acanthaceae	Justicia	vasculosa	Justicia vasculosa	(Nees) T.Anderson	Justicia vasculosa (Nees) T.Anderson	J. Linn. Soc., Bot. 9: 575 (1867)	Bangladesh, Bhutan, India, India, Laos, Malaysia, Myanmar, Nicobar Is., Thailand, Vietnam	Assam, Bangladesh, East Himalaya, Laos, Malaya, Myanmar, Nicobar Is., Thailand, Vietnam	unknown	unknown	51809-1	http://www.plantsoftheworldonline.org/taxon/urn:lsid:ipni.org:names:51809-1
Acanthaceae	Justicia	vasculosoides	Justicia vasculosoides	Rueangs. & Chantar.	Justicia vasculosoides Rueangs. & Chantar.	Kew Bull. 74(3)-40: 2 (2019)	Thailand	Thailand	unknown	unknown	77198949-1	http://www.plantsoftheworldonline.org/taxon/urn:lsid:ipni.org:names:77198949-1
Acanthaceae	Justicia	ventricosa	Justicia ventricosa	Wall. ex Nees	Justicia ventricosa Wall. ex Nees	N.Wallich, Pl. Asiat. Rar. 1: 80 (1830)	Cambodia, Laos, Myanmar, Thailand, Vietnam	Cambodia, Laos, Myanmar, Thailand, Vietnam	China	China South-Central, China Southeast, Hainan	51818-1	http://www.plantsoftheworldonline.org/taxon/urn:lsid:ipni.org:names:51818-1
Acanthaceae	Justicia	virgata	Justicia virgata	(Nees) T.Anderson	Justicia virgata (Nees) T.Anderson	J. Linn. Soc., Bot. 9: 516 (1867)	Bhutan, India, Myanmar, Thailand	East Himalaya, Myanmar, Thailand	unknown	unknown	51838-1	http://www.plantsoftheworldonline.org/taxon/urn:lsid:ipni.org:names:51838-1
Acanthaceae	Lepidagathis	brevispica	Lepidagathis brevispica	Bremek.	Lepidagathis brevispica Bremek.	Dansk Bot. Ark. 23: 276 (1966)	Thailand	Thailand	unknown	unknown	51969-1	http://www.plantsoftheworldonline.org/taxon/urn:lsid:ipni.org:names:51969-1
Acanthaceae	Lepidagathis	dissimilis	Lepidagathis dissimilis	J.B.Imlay	Lepidagathis dissimilis J.B.Imlay	Bull. Misc. Inform. Kew 1939: 125 (1939)	Thailand	Thailand	unknown	unknown	51993-1	http://www.plantsoftheworldonline.org/taxon/urn:lsid:ipni.org:names:51993-1
Acanthaceae	Lepidagathis	fasciculata	Lepidagathis fasciculata	(Retz.) Nees	Lepidagathis fasciculata (Retz.) Nees	N.Wallich, Pl. Asiat. Rar. 3: 95 (1832)	Bangladesh, China, India, Laos, Myanmar, Sri Lanka, Thailand	Bangladesh, China South-Central, Hainan, India, Laos, Myanmar, Sri Lanka, Thailand	unknown	unknown	52001-1	http://www.plantsoftheworldonline.org/taxon/urn:lsid:ipni.org:names:52001-1
Acanthaceae	Lepidagathis	incurva	Lepidagathis incurva	Buch.-Ham. ex D.Don	Lepidagathis incurva Buch.-Ham. ex D.Don	Prodr. Fl. Nepal.: 119 (1825)	Andaman Is., Bangladesh, Bhutan, India, Cambodia, China, India, India, Pakistan, Indonesia, Laos, Malaysia, Myanmar, Nepal, Pakistan, Papua New Guinea, Solomon Islands, Sri Lanka, Thailand, Vietnam	Andaman Is., Assam, Bangladesh, Cambodia, China South-Central, China Southeast, East Himalaya, Hainan, India, Jawa, Laos, Malaya, Myanmar, Nepal, Pakistan, Solomon Is., Sri Lanka, Thailand, Vietnam, West Himalaya	unknown	unknown	52022-1	http://www.plantsoftheworldonline.org/taxon/urn:lsid:ipni.org:names:52022-1
Acanthaceae	Lepidagathis	thyrsiflora	Lepidagathis thyrsiflora	Bremek.	Lepidagathis thyrsiflora Bremek.	Dansk Bot. Ark. 23: 207 (1965)	Thailand	Thailand	unknown	unknown	52127-1	http://www.plantsoftheworldonline.org/taxon/urn:lsid:ipni.org:names:52127-1
Acanthaceae	Leptostachya	wallichii	Leptostachya wallichii	Nees	Leptostachya wallichii Nees	N.Wallich, Pl. Asiat. Rar. 3: 105 (1832)	Bhutan, India, China, India, Indonesia, Malaysia, Myanmar, Thailand, Vietnam	Borneo, China Southeast, East Himalaya, Hainan, India, Myanmar, Thailand, Vietnam	unknown	unknown	52179-1	http://www.plantsoftheworldonline.org/taxon/urn:lsid:ipni.org:names:52179-1
Acanthaceae	Mackaya	neesiana	Mackaya neesiana	(Wall.) Das	Mackaya neesiana (Wall.) Das	Fl. Assam 3: 447 (1939)	Bhutan, India, China, India, Laos, Malaysia, Myanmar, Taiwan, Thailand, Vietnam	Assam, China South-Central, China Southeast, East Himalaya, Laos, Malaya, Myanmar, Taiwan, Thailand, Vietnam	unknown	unknown	52247-1	http://www.plantsoftheworldonline.org/taxon/urn:lsid:ipni.org:names:52247-1
Acanthaceae	Marcania	grandiflora	Marcania grandiflora	J.B.Imlay	Marcania grandiflora J.B.Imlay	Bull. Misc. Inform. Kew 1939: 136 (1939)	Thailand	Thailand	unknown	unknown	52275-1	http://www.plantsoftheworldonline.org/taxon/urn:lsid:ipni.org:names:52275-1
Acanthaceae	Nelsonia	canescens	Nelsonia canescens	(Lam.) Spreng.	Nelsonia canescens (Lam.) Spreng.	Syst. Veg. ed. 16. 1: 42 (1824)	Andaman Is., Angola, Australia, Bangladesh, Benin, Bhutan, India, Botswana, Burkina Faso, Burundi, Cambodia, Cameroon, Central African Republic, Chad, China, Cote d'Ivoire, Equatorial Guinea, Eritrea, Ethiopia, Gabon, Gambia, Ghana, Guinea, Guinea-Bissau, Gulf of Guinea Is., India, India, Pakistan, Indonesia, Indonesia, Papua New Guinea, Kenya, Laos, Liberia, Madagascar, Malawi, Malaysia, Mali, M…	Andaman Is., Angola, Assam, Bangladesh, Benin, Botswana, Burkina, Burundi, Cambodia, Cameroon, Caprivi Strip, Central African Repu, Chad, China South-Central, China Southeast, Congo, East Himalaya, Equatorial Guinea, Eritrea, Ethiopia, Gabon, Gambia, Ghana, Guinea, Guinea-Bissau, Gulf of Guinea Is., India, Ivory Coast, Kenya, Laos, Liberia, Madagascar, Malawi, Malaya, Mali, Mauritania, Mozambique…	Bolivia, Brazil, Colombia, Costa Rica, Ecuador, El Salvador, French Guiana, Honduras, Mexico, Nicaragua, Panama, Puerto Rico, United States	Bolivia, Brazil North, Brazil Northeast, Brazil Southeast, Brazil West-Central, Colombia, Costa Rica, Ecuador, El Salvador, Florida, French Guiana, Honduras, Mexico Southwest, Nicaragua, Panama, Puerto Rico	52558-1	http://www.plantsoftheworldonline.org/taxon/urn:lsid:ipni.org:names:52558-1
Acanthaceae	Phaulopsis	dorsiflora	Phaulopsis dorsiflora	(Retz.) Santapau	Phaulopsis dorsiflora (Retz.) Santapau	Kew Bull. 3: 276 (1948)	Andaman Is., Bangladesh, Bhutan, India, China, India, Laos, Myanmar, Nepal, Sri Lanka, Thailand, Vietnam	Andaman Is., Assam, Bangladesh, China South-Central, East Himalaya, India, Laos, Myanmar, Nepal, Sri Lanka, Thailand, Vietnam	unknown	unknown	52998-1	http://www.plantsoftheworldonline.org/taxon/urn:lsid:ipni.org:names:52998-1
Acanthaceae	Phlogacanthus	curviflorus	Phlogacanthus curviflorus	(Nees) Nees	Phlogacanthus curviflorus (Nees) Nees	N.Wallich, Pl. Asiat. Rar. 3: 99 (1832)	Bangladesh, Bhutan, India, China, India, Laos, Myanmar, Thailand, Vietnam	Assam, Bangladesh, China South-Central, East Himalaya, India, Laos, Myanmar, Thailand, Tibet, Vietnam	unknown	unknown	53055-1	http://www.plantsoftheworldonline.org/taxon/urn:lsid:ipni.org:names:53055-1
Acanthaceae	Phlogacanthus	murtonii	Phlogacanthus murtonii	Craib	Phlogacanthus murtonii Craib	Bull. Misc. Inform. Kew 1911: 439 (1911)	Thailand	Thailand	unknown	unknown	53069-1	http://www.plantsoftheworldonline.org/taxon/urn:lsid:ipni.org:names:53069-1
Acanthaceae	Phlogacanthus	pauciflorus	Phlogacanthus pauciflorus	J.B.Imlay	Phlogacanthus pauciflorus J.B.Imlay	Bull. Misc. Inform. Kew 1939: 129 (1939)	Thailand	Thailand	unknown	unknown	53073-1	http://www.plantsoftheworldonline.org/taxon/urn:lsid:ipni.org:names:53073-1
Acanthaceae	Phlogacanthus	pedunculatus	Phlogacanthus pedunculatus	J.B.Imlay	Phlogacanthus pedunculatus J.B.Imlay	Bull. Misc. Inform. Kew 1939: 128 (1939)	Thailand	Thailand	unknown	unknown	53074-1	http://www.plantsoftheworldonline.org/taxon/urn:lsid:ipni.org:names:53074-1
Acanthaceae	Phlogacanthus	prostratus	Phlogacanthus prostratus	J.B.Imlay	Phlogacanthus prostratus J.B.Imlay	Bull. Misc. Inform. Kew 1939: 130 (1939)	Thailand	Thailand	unknown	unknown	53077-1	http://www.plantsoftheworldonline.org/taxon/urn:lsid:ipni.org:names:53077-1
Acanthaceae	Phlogacanthus	racemosus	Phlogacanthus racemosus	Bremek.	Phlogacanthus racemosus Bremek.	Dansk Bot. Ark. 20: 76 (1961)	Thailand	Thailand	unknown	unknown	53082-1	http://www.plantsoftheworldonline.org/taxon/urn:lsid:ipni.org:names:53082-1
Acanthaceae	Phlogacanthus	rectiflorus	Phlogacanthus rectiflorus	J.B.Imlay	Phlogacanthus rectiflorus J.B.Imlay	Bull. Misc. Inform. Kew 1939: 130 (1939)	Thailand	Thailand	unknown	unknown	53083-1	http://www.plantsoftheworldonline.org/taxon/urn:lsid:ipni.org:names:53083-1
Acanthaceae	Phlogacanthus	thyrsiformis	Phlogacanthus thyrsiformis	(Roxb. ex Hardw.) Mabb.	Phlogacanthus thyrsiformis (Roxb. ex Hardw.) Mabb.	K.S.Manilal, Bot. Hist. Hort. Malabaricus: 189 (1980)	Bangladesh, Bhutan, India, India, India, Pakistan, Myanmar, Nepal, Thailand	Assam, Bangladesh, East Himalaya, India, Myanmar, Nepal, Thailand, West Himalaya	unknown	unknown	53085-1	http://www.plantsoftheworldonline.org/taxon/urn:lsid:ipni.org:names:53085-1
Acanthaceae	Phlogacanthus	vitellinus	Phlogacanthus vitellinus	(Roxb.) T.Anderson	Phlogacanthus vitellinus (Roxb.) T.Anderson	J. Linn. Soc., Bot. 9: 507 (1867)	Bangladesh, Bhutan, India, China, India, Myanmar, Thailand	Assam, Bangladesh, China South-Central, East Himalaya, Myanmar, Thailand	unknown	unknown	53089-1	http://www.plantsoftheworldonline.org/taxon/urn:lsid:ipni.org:names:53089-1
Acanthaceae	Pseuderanthemum	angustifolium	Pseuderanthemum angustifolium	Ridl.	Pseuderanthemum angustifolium Ridl.	J. Fed. Malay States Mus. 10: 107 (1920)	Sri Lanka, Thailand	Sri Lanka, Thailand	unknown	unknown	53192-1	http://www.plantsoftheworldonline.org/taxon/urn:lsid:ipni.org:names:53192-1
Acanthaceae	Pseuderanthemum	bracteatum	Pseuderanthemum bracteatum	J.B.Imlay	Pseuderanthemum bracteatum J.B.Imlay	Bull. Misc. Inform. Kew 1939: 133 (1939)	Laos, Thailand, Vietnam	Laos, Thailand, Vietnam	unknown	unknown	53206-1	http://www.plantsoftheworldonline.org/taxon/urn:lsid:ipni.org:names:53206-1
Acanthaceae	Pseuderanthemum	crenulatum	Pseuderanthemum crenulatum	(Wall. ex Lindl.) Radlk.	Pseuderanthemum crenulatum (Wall. ex Lindl.) Radlk.	Sitzungsber. Math.-Phys. Cl. Konigl. Bayer. Akad. Wiss. Munchen 13: 286 (1884 publ. 1883)	Bangladesh, Cambodia, China, India, Indonesia, Indonesia, Malaysia, Laos, Malaysia, Myanmar, Thailand, Vietnam	Assam, Bangladesh, Borneo, Cambodia, China South-Central, China Southeast, Jawa, Laos, Malaya, Myanmar, Thailand, Vietnam	unknown	unknown	53227-1	http://www.plantsoftheworldonline.org/taxon/urn:lsid:ipni.org:names:53227-1
Acanthaceae	Pseuderanthemum	glomeratum	Pseuderanthemum glomeratum	J.B.Imlay	Pseuderanthemum glomeratum J.B.Imlay	Bull. Misc. Inform. Kew 1939: 133 (1939)	Thailand	Thailand	unknown	unknown	53250-1	http://www.plantsoftheworldonline.org/taxon/urn:lsid:ipni.org:names:53250-1
Acanthaceae	Pseuderanthemum	graciliflorum	Pseuderanthemum graciliflorum	(Nees) Ridl.	Pseuderanthemum graciliflorum (Nees) Ridl.	Fl. Malay Penins. 2: 591 (1923)	Indonesia, Laos, Malaysia, Myanmar, Philippines, Thailand, Vietnam	Jawa, Laos, Malaya, Myanmar, Philippines, Thailand, Vietnam	unknown	unknown	53251-1	http://www.plantsoftheworldonline.org/taxon/urn:lsid:ipni.org:names:53251-1
Acanthaceae	Pseuderanthemum	lanceophyllum	Pseuderanthemum lanceophyllum	Choopan	Pseuderanthemum lanceophyllum Choopan	Thai Forest Bull., Bot. 46: 107 (2018)	Thailand	Thailand	unknown	unknown	77190798-1	http://www.plantsoftheworldonline.org/taxon/urn:lsid:ipni.org:names:77190798-1
Acanthaceae	Pseuderanthemum	latifolium	Pseuderanthemum latifolium	(Vahl) B.Hansen	Pseuderanthemum latifolium (Vahl) B.Hansen	Nordic J. Bot. 9: 213 (1989)	Bangladesh, Bhutan, India, Cambodia, China, India, Indonesia, Malaysia, Laos, Malaysia, Myanmar, Nepal, Sri Lanka, Thailand, Vietnam	Assam, Bangladesh, Borneo, Cambodia, China South-Central, China Southeast, East Himalaya, Hainan, India, Laos, Malaya, Myanmar, Nepal, Sri Lanka, Thailand, Vietnam	unknown	unknown	947004-1	http://www.plantsoftheworldonline.org/taxon/urn:lsid:ipni.org:names:947004-1
Acanthaceae	Pseuderanthemum	longistylum	Pseuderanthemum longistylum	J.B.Imlay	Pseuderanthemum longistylum J.B.Imlay	Bull. Misc. Inform. Kew 1939: 134 (1939)	Thailand	Thailand	unknown	unknown	53284-1	http://www.plantsoftheworldonline.org/taxon/urn:lsid:ipni.org:names:53284-1
Acanthaceae	Pseuderanthemum	parishii	Pseuderanthemum parishii	(T.Anderson) Lindau	Pseuderanthemum parishii (T.Anderson) Lindau	H.G.A.Engler &amp; K.A.E.Prantl, Nat. Pflanzenfam. 4(3b): 330 (1895)	Myanmar, Thailand, Vietnam	Myanmar, Thailand, Vietnam	unknown	unknown	53308-1	http://www.plantsoftheworldonline.org/taxon/urn:lsid:ipni.org:names:53308-1
Acanthaceae	Pseuderanthemum	polyanthum	Pseuderanthemum polyanthum	(C.B.Clarke ex Oliv.) Merr.	Pseuderanthemum polyanthum (C.B.Clarke ex Oliv.) Merr.	Brittonia 4: 175 (1941)	China, India, Malaysia, Myanmar, Thailand, Vietnam	Assam, China South-Central, China Southeast, Malaya, Myanmar, Thailand, Vietnam	unknown	unknown	53315-1	http://www.plantsoftheworldonline.org/taxon/urn:lsid:ipni.org:names:53315-1
Acanthaceae	Pseuderanthemum	pubescens	Pseuderanthemum pubescens	Choopan & Grote	Pseuderanthemum pubescens Choopan & Grote	Nordic J. Bot. 32: 806 (2014)	Thailand	Thailand	unknown	unknown	77144560-1	http://www.plantsoftheworldonline.org/taxon/urn:lsid:ipni.org:names:77144560-1
Acanthaceae	Pseuderanthemum	siamense	Pseuderanthemum siamense	J.B.Imlay	Pseuderanthemum siamense J.B.Imlay	Bull. Misc. Inform. Kew 1939: 134 (1939)	Thailand	Thailand	unknown	unknown	53330-1	http://www.plantsoftheworldonline.org/taxon/urn:lsid:ipni.org:names:53330-1
Acanthaceae	Pseuderanthemum	teijsmannii	Pseuderanthemum teijsmannii	(T.Anderson) Stapf	Pseuderanthemum teijsmannii (T.Anderson) Stapf	Bot. Mag. 138: t. 8446 (1912)	China, Malaysia, Thailand	China South-Central, Malaya, Thailand	unknown	unknown	53341-1	http://www.plantsoftheworldonline.org/taxon/urn:lsid:ipni.org:names:53341-1
Acanthaceae	Pseuderanthemum	thailandicum	Pseuderanthemum thailandicum	Choopan & Grote	Pseuderanthemum thailandicum Choopan & Grote	Thai Forest Bull., Bot. 46: 103 (2018)	Thailand	Thailand	unknown	unknown	77190794-1	http://www.plantsoftheworldonline.org/taxon/urn:lsid:ipni.org:names:77190794-1
Acanthaceae	Ptyssiglottis	kunthiana	Ptyssiglottis kunthiana	(Nees) B.Hansen	Ptyssiglottis kunthiana (Nees) B.Hansen	Nordic J. Bot. 9: 214 (1989)	Cambodia, Indonesia, Indonesia, Malaysia, Laos, Malaysia, Philippines, Thailand, Vietnam	Borneo, Cambodia, Jawa, Laos, Malaya, Philippines, Sumatera, Thailand, Vietnam	unknown	unknown	947006-1	http://www.plantsoftheworldonline.org/taxon/urn:lsid:ipni.org:names:947006-1
Acanthaceae	Rhinacanthus	calcaratus	Rhinacanthus calcaratus	(Wall.) Nees	Rhinacanthus calcaratus (Wall.) Nees	A.P.de Candolle, Prodr. 11: 444 (1847)	Bangladesh, Bhutan, India, China, India, Laos, Myanmar, Thailand, Vietnam	Assam, Bangladesh, China South-Central, East Himalaya, Laos, Myanmar, Thailand, Vietnam	unknown	unknown	53543-1	http://www.plantsoftheworldonline.org/taxon/urn:lsid:ipni.org:names:53543-1
Acanthaceae	Rhinacanthus	nasutus	Rhinacanthus nasutus	(L.) Kurz	Rhinacanthus nasutus (L.) Kurz	J. Asiat. Soc. Bengal, Pt. 2, Nat. Hist. 39: 79 (1870)	Bangladesh, Cambodia, India, Laos, Malaysia, Myanmar, Philippines, Sri Lanka, Thailand, Vietnam	Bangladesh, Cambodia, India, Laos, Malaya, Myanmar, Philippines, Sri Lanka, Thailand, Vietnam	Angola, China, Mauritius, Reunion	Angola, China South-Central, China Southeast, Hainan, Mauritius, Reunion	53554-1	http://www.plantsoftheworldonline.org/taxon/urn:lsid:ipni.org:names:53554-1
Acanthaceae	Rostellularia	bankaoensis	Rostellularia bankaoensis	Bremek.	Rostellularia bankaoensis Bremek.	Dansk Bot. Ark. 23: 222 (1965)	Thailand	Thailand	unknown	unknown	53704-1	http://www.plantsoftheworldonline.org/taxon/urn:lsid:ipni.org:names:53704-1
Acanthaceae	Rostellularia	chiengmaiensis	Rostellularia chiengmaiensis	Bremek.	Rostellularia chiengmaiensis Bremek.	Dansk Bot. Ark. 20: 84 (1961)	Thailand	Thailand	unknown	unknown	53708-1	http://www.plantsoftheworldonline.org/taxon/urn:lsid:ipni.org:names:53708-1
Acanthaceae	Rostellularia	diffusa	Rostellularia diffusa	(Willd.) Nees	Rostellularia diffusa (Willd.) Nees	A.P.de Candolle, Prodr. 11: 371 (1847)	Bangladesh, China, Eritrea, Ethiopia, India, India, Pakistan, Myanmar, Nepal, Oman, Pakistan, Sri Lanka, Taiwan, Thailand, Vietnam	Bangladesh, China South-Central, China Southeast, Eritrea, Ethiopia, India, Myanmar, Nepal, Oman, Pakistan, Sri Lanka, Taiwan, Thailand, Vietnam, West Himalaya	unknown	unknown	53712-1	http://www.plantsoftheworldonline.org/taxon/urn:lsid:ipni.org:names:53712-1
Acanthaceae	Rostellularia	linearifolia	Rostellularia linearifolia	Bremek.	Rostellularia linearifolia Bremek.	Proc. Kon. Ned. Akad. Wetensch. C 60: 5 (1957)	China, Laos, Thailand, Vietnam	China South-Central, China Southeast, Laos, Thailand, Vietnam	unknown	unknown	53725-1	http://www.plantsoftheworldonline.org/taxon/urn:lsid:ipni.org:names:53725-1
Acanthaceae	Rostellularia	palustris	Rostellularia palustris	Bremek.	Rostellularia palustris Bremek.	Dansk Bot. Ark. 23: 223 (1965)	Thailand	Thailand	unknown	unknown	53732-1	http://www.plantsoftheworldonline.org/taxon/urn:lsid:ipni.org:names:53732-1
Acanthaceae	Rostellularia	procumbens	Rostellularia procumbens	(L.) Nees	Rostellularia procumbens (L.) Nees	A.P.de Candolle, Prodr. 11: 371 (1847)	Andaman Is., Bangladesh, Bhutan, India, Cambodia, China, India, India, Pakistan, Indonesia, Japan, Laccadive Is., Laos, Malaysia, Maldives, Myanmar, Nansei-shoto, Nepal, North Korea, South Korea, Pakistan, Philippines, Sri Lanka, Taiwan, Thailand, Vietnam	Andaman Is., Assam, Bangladesh, Cambodia, China North-Central, China South-Central, China Southeast, East Himalaya, Hainan, India, Japan, Jawa, Korea, Laccadive Is., Laos, Malaya, Maldives, Myanmar, Nansei-shoto, Nepal, Pakistan, Philippines, Sri Lanka, Sulawesi, Sumatera, Taiwan, Thailand, Tibet, Vietnam, West Himalaya	unknown	unknown	53735-1	http://www.plantsoftheworldonline.org/taxon/urn:lsid:ipni.org:names:53735-1
Acanthaceae	Rostellularia	rachaburensis	Rostellularia rachaburensis	Bremek.	Rostellularia rachaburensis Bremek.	Dansk Bot. Ark. 27(1): 84 (1969)	Thailand	Thailand	unknown	unknown	53740-1	http://www.plantsoftheworldonline.org/taxon/urn:lsid:ipni.org:names:53740-1
Acanthaceae	Ruellia	bella	Ruellia bella	Craib	Ruellia bella Craib	Bull. Misc. Inform. Kew 1918: 366 (1918)	Thailand	Thailand	unknown	unknown	53835-1	http://www.plantsoftheworldonline.org/taxon/urn:lsid:ipni.org:names:53835-1
Acanthaceae	Ruellia	dissimilis	Ruellia dissimilis	J.B.Imlay	Ruellia dissimilis J.B.Imlay	Bull. Misc. Inform. Kew 1939: 112 (1939)	Thailand	Thailand	unknown	unknown	54012-1	http://www.plantsoftheworldonline.org/taxon/urn:lsid:ipni.org:names:54012-1
Acanthaceae	Ruellia	kerrii	Ruellia kerrii	Craib	Ruellia kerrii Craib	Bull. Misc. Inform. Kew 1913: 202 (1913)	Thailand	Thailand	unknown	unknown	54206-1	http://www.plantsoftheworldonline.org/taxon/urn:lsid:ipni.org:names:54206-1
Acanthaceae	Ruellia	repens	Ruellia repens	L.	Ruellia repens L.	Mant. Pl.: 89 (1767)	Cambodia, China, Malaysia, Myanmar, Philippines, Taiwan, Thailand, Vietnam	Cambodia, China South-Central, China Southeast, Hainan, Malaya, Myanmar, Philippines, Taiwan, Thailand, Vietnam	Caroline Is.	Caroline Is.	54502-1	http://www.plantsoftheworldonline.org/taxon/urn:lsid:ipni.org:names:54502-1
Acanthaceae	Ruellia	siamensis	Ruellia siamensis	J.B.Imlay	Ruellia siamensis J.B.Imlay	Bull. Misc. Inform. Kew 1939: 114 (1939)	Thailand	Thailand	unknown	unknown	54581-1	http://www.plantsoftheworldonline.org/taxon/urn:lsid:ipni.org:names:54581-1
Acanthaceae	Rungia	adnata	Rungia adnata	(J.B.Imlay) B.Hansen	Rungia adnata (J.B.Imlay) B.Hansen	Nordic J. Bot. 9: 211 (1989)	Thailand	Thailand	unknown	unknown	946994-1	http://www.plantsoftheworldonline.org/taxon/urn:lsid:ipni.org:names:946994-1
Acanthaceae	Rungia	brandisii	Rungia brandisii	C.B.Clarke	Rungia brandisii C.B.Clarke	J.D.Hooker, Fl. Brit. India 4: 549 (1885)	Myanmar, Thailand	Myanmar, Thailand	unknown	unknown	54752-1	http://www.plantsoftheworldonline.org/taxon/urn:lsid:ipni.org:names:54752-1
Acanthaceae	Rungia	diversibracteata	Rungia diversibracteata	J.B.Imlay	Rungia diversibracteata J.B.Imlay	Kezo Bull. 1939: 148 (1939)	Thailand	Thailand	unknown	unknown	54764-1	http://www.plantsoftheworldonline.org/taxon/urn:lsid:ipni.org:names:54764-1
Acanthaceae	Rungia	maculata	Rungia maculata	Craib	Rungia maculata Craib	Bull. Misc. Inform. Kew 1914: 9 (1914)	Thailand	Thailand	unknown	unknown	54789-1	http://www.plantsoftheworldonline.org/taxon/urn:lsid:ipni.org:names:54789-1
Acanthaceae	Rungia	minutiflora	Rungia minutiflora	C.B.Clarke	Rungia minutiflora C.B.Clarke	J. Asiat. Soc. Bengal, Pt. 2, Nat. Hist. 74: 698 (1908)	Malaysia, Thailand	Malaya, Thailand	unknown	unknown	54793-1	http://www.plantsoftheworldonline.org/taxon/urn:lsid:ipni.org:names:54793-1
Acanthaceae	Rungia	naoensis	Rungia naoensis	B.Hansen	Rungia naoensis B.Hansen	Nordic J. Bot. 9: 211 (1989)	Thailand	Thailand	unknown	unknown	937847-1	http://www.plantsoftheworldonline.org/taxon/urn:lsid:ipni.org:names:937847-1
Acanthaceae	Rungia	oligoneura	Rungia oligoneura	(J.B.Imlay) B.Hansen	Rungia oligoneura (J.B.Imlay) B.Hansen	Nordic J. Bot. 9: 212 (1989)	Thailand	Thailand	unknown	unknown	946999-1	http://www.plantsoftheworldonline.org/taxon/urn:lsid:ipni.org:names:946999-1
Acanthaceae	Rungia	pectinata	Rungia pectinata	(L.) Nees	Rungia pectinata (L.) Nees	A.P.de Candolle, Prodr. 11: 470 (1847)	Andaman Is., Bangladesh, Bhutan, India, Cambodia, China, India, India, Pakistan, Indonesia, Laccadive Is., Laos, Malaysia, Maldives, Myanmar, Nepal, Oman, Sri Lanka, Thailand, Vietnam, Yemen	Andaman Is., Assam, Bangladesh, Cambodia, China South-Central, China Southeast, East Himalaya, Hainan, India, Jawa, Laccadive Is., Laos, Malaya, Maldives, Myanmar, Nepal, Oman, Sri Lanka, Thailand, Vietnam, West Himalaya, Yemen	unknown	unknown	54799-1	http://www.plantsoftheworldonline.org/taxon/urn:lsid:ipni.org:names:54799-1
Acanthaceae	Rungia	polyneura	Rungia polyneura	(J.B.Imlay) Rueangs.	Rungia polyneura (J.B.Imlay) Rueangs.	Thai Forest Bull., Bot. 48: 68 (2020)	Thailand	Thailand	unknown	unknown	77211406-1	http://www.plantsoftheworldonline.org/taxon/urn:lsid:ipni.org:names:77211406-1
Acanthaceae	Rungia	purpurascens	Rungia purpurascens	(Ridl.) B.Hansen	Rungia purpurascens (Ridl.) B.Hansen	Nordic J. Bot. 9: 212 (1989)	Malaysia, Thailand	Malaya, Thailand	unknown	unknown	947000-1	http://www.plantsoftheworldonline.org/taxon/urn:lsid:ipni.org:names:947000-1
Acanthaceae	Rungia	rivicola	Rungia rivicola	Craib	Rungia rivicola Craib	Bull. Misc. Inform. Kew 1914: 10 (1914)	Thailand	Thailand	unknown	unknown	54810-1	http://www.plantsoftheworldonline.org/taxon/urn:lsid:ipni.org:names:54810-1
Acanthaceae	Rungia	sinothailandica	Rungia sinothailandica	Z.L.Lin & Y.F.Deng	Rungia sinothailandica Z.L.Lin & Y.F.Deng	Nordic J. Bot. 35: 488 (2017)	China, Thailand	China South-Central, Thailand	unknown	unknown	77174700-1	http://www.plantsoftheworldonline.org/taxon/urn:lsid:ipni.org:names:77174700-1
Acanthaceae	Rungia	subtilifolia	Rungia subtilifolia	(J.B.Imlay) B.Hansen	Rungia subtilifolia (J.B.Imlay) B.Hansen	Nordic J. Bot. 9: 213 (1989)	Thailand	Thailand	unknown	unknown	947002-1	http://www.plantsoftheworldonline.org/taxon/urn:lsid:ipni.org:names:947002-1
Acanthaceae	Rungia	tenuissima	Rungia tenuissima	J.B.Imlay	Rungia tenuissima J.B.Imlay	Bull. Misc. Inform. Kew 1939: 148 (1939)	Thailand	Thailand	unknown	unknown	54823-1	http://www.plantsoftheworldonline.org/taxon/urn:lsid:ipni.org:names:54823-1
Acanthaceae	Staurogyne	aristata	Staurogyne aristata	E.Hossain	Staurogyne aristata E.Hossain	Notes Roy. Bot. Gard. Edinburgh 31: 383 (1972)	Thailand	Thailand	unknown	unknown	55194-1	http://www.plantsoftheworldonline.org/taxon/urn:lsid:ipni.org:names:55194-1
Acanthaceae	Staurogyne	atropurpurea	Staurogyne atropurpurea	E.Hossain	Staurogyne atropurpurea E.Hossain	Notes Roy. Bot. Gard. Edinburgh 31: 382 (1972)	Thailand	Thailand	unknown	unknown	55196-1	http://www.plantsoftheworldonline.org/taxon/urn:lsid:ipni.org:names:55196-1
Acanthaceae	Staurogyne	beddomei	Staurogyne beddomei	(C.B.Clarke) Kuntze	Staurogyne beddomei (C.B.Clarke) Kuntze	Revis. Gen. Pl. 2: 497 (1891)	Myanmar, Thailand	Myanmar, Thailand	unknown	unknown	55202-1	http://www.plantsoftheworldonline.org/taxon/urn:lsid:ipni.org:names:55202-1
Acanthaceae	Staurogyne	bella	Staurogyne bella	Bremek.	Staurogyne bella Bremek.	Dansk Bot. Ark. 27(1): 74 (1969)	Thailand, Vietnam	Thailand, Vietnam	unknown	unknown	55204-1	http://www.plantsoftheworldonline.org/taxon/urn:lsid:ipni.org:names:55204-1
Acanthaceae	Staurogyne	cuneata	Staurogyne cuneata	J.B.Imlay	Staurogyne cuneata J.B.Imlay	Bull. Misc. Inform. Kew 1939: 110 (1939)	Thailand	Thailand	unknown	unknown	55226-1	http://www.plantsoftheworldonline.org/taxon/urn:lsid:ipni.org:names:55226-1
Acanthaceae	Staurogyne	densifolia	Staurogyne densifolia	Bremek.	Staurogyne densifolia Bremek.	Dansk Bot. Ark. 27(1): 75 (1969)	Thailand	Thailand	unknown	unknown	55230-1	http://www.plantsoftheworldonline.org/taxon/urn:lsid:ipni.org:names:55230-1
Acanthaceae	Staurogyne	dispar	Staurogyne dispar	J.B.Imlay	Staurogyne dispar J.B.Imlay	Bull. Misc. Inform. Kew 1939: 110 (1939)	Thailand	Thailand	unknown	unknown	55233-1	http://www.plantsoftheworldonline.org/taxon/urn:lsid:ipni.org:names:55233-1
Acanthaceae	Staurogyne	expansa	Staurogyne expansa	Bremek.	Staurogyne expansa Bremek.	Dansk Bot. Ark. 20: 57 (1961)	Thailand	Thailand	unknown	unknown	55240-1	http://www.plantsoftheworldonline.org/taxon/urn:lsid:ipni.org:names:55240-1
Acanthaceae	Staurogyne	filipes	Staurogyne filipes	E.Hossain	Staurogyne filipes E.Hossain	Notes Roy. Bot. Gard. Edinburgh 31: 383 (1972)	Laos, Thailand	Laos, Thailand	unknown	unknown	55242-1	http://www.plantsoftheworldonline.org/taxon/urn:lsid:ipni.org:names:55242-1
Acanthaceae	Staurogyne	griffithiana	Staurogyne griffithiana	(Nees) Kuntze	Staurogyne griffithiana (Nees) Kuntze	Revis. Gen. Pl. 2: 497 (1891)	Indonesia, Malaysia, Thailand	Malaya, Sumatera, Thailand	unknown	unknown	55251-1	http://www.plantsoftheworldonline.org/taxon/urn:lsid:ipni.org:names:55251-1
Acanthaceae	Staurogyne	humilis	Staurogyne humilis	(Nees) Kuntze	Staurogyne humilis (Nees) Kuntze	Revis. Gen. Pl. 2: 497 (1891)	Bangladesh, Bhutan, India, Myanmar, Nepal, Thailand	Bangladesh, East Himalaya, Myanmar, Nepal, Thailand	unknown	unknown	55258-1	http://www.plantsoftheworldonline.org/taxon/urn:lsid:ipni.org:names:55258-1
Acanthaceae	Staurogyne	inaequalis	Staurogyne inaequalis	E.Hossain	Staurogyne inaequalis E.Hossain	Notes Roy. Bot. Gard. Edinburgh 31: 381 (1972)	Thailand	Thailand	unknown	unknown	55260-1	http://www.plantsoftheworldonline.org/taxon/urn:lsid:ipni.org:names:55260-1
Acanthaceae	Staurogyne	incana	Staurogyne incana	(Blume) Kuntze	Staurogyne incana (Blume) Kuntze	Revis. Gen. Pl. 2: 497 (1891)	Indonesia, Indonesia, East Timor, Myanmar, Thailand	Jawa, Lesser Sunda Is., Myanmar, Thailand	unknown	unknown	55261-1	http://www.plantsoftheworldonline.org/taxon/urn:lsid:ipni.org:names:55261-1
Acanthaceae	Staurogyne	kaengkrachanensis	Staurogyne kaengkrachanensis	Choopan	Staurogyne kaengkrachanensis Choopan	Thai Forest Bull., Bot. 47: 256 (2019)	Thailand	Thailand	unknown	unknown	77208232-1	http://www.plantsoftheworldonline.org/taxon/urn:lsid:ipni.org:names:77208232-1
Acanthaceae	Staurogyne	kerrii	Staurogyne kerrii	E.Hossain	Staurogyne kerrii E.Hossain	Notes Roy. Bot. Gard. Edinburgh 31: 386 (1972)	Thailand	Thailand	unknown	unknown	55266-1	http://www.plantsoftheworldonline.org/taxon/urn:lsid:ipni.org:names:55266-1
Acanthaceae	Staurogyne	lasiobotrys	Staurogyne lasiobotrys	(Nees) Kuntze	Staurogyne lasiobotrys (Nees) Kuntze	Revis. Gen. Pl. 2: 497 (1891)	Malaysia, Myanmar, Thailand	Malaya, Myanmar, Thailand	unknown	unknown	55271-1	http://www.plantsoftheworldonline.org/taxon/urn:lsid:ipni.org:names:55271-1
Acanthaceae	Staurogyne	latifolia	Staurogyne latifolia	Bremek.	Staurogyne latifolia Bremek.	Dansk Bot. Ark. 27(1): 76 (1969)	Thailand	Thailand	unknown	unknown	55273-1	http://www.plantsoftheworldonline.org/taxon/urn:lsid:ipni.org:names:55273-1
Acanthaceae	Staurogyne	longeciliata	Staurogyne longeciliata	Bremek.	Staurogyne longeciliata Bremek.	Dansk Bot. Ark. 20: 60 (1961)	Thailand	Thailand	unknown	unknown	55280-1	http://www.plantsoftheworldonline.org/taxon/urn:lsid:ipni.org:names:55280-1
Acanthaceae	Staurogyne	macrobotrya	Staurogyne macrobotrya	(Kurz) T.F.Daniel & McDade	Staurogyne macrobotrya (Kurz) T.F.Daniel & McDade	Aliso 32: 38 (2014)	Laos, Myanmar, Thailand, Vietnam	Laos, Myanmar, Thailand, Vietnam	unknown	unknown	77145236-1	http://www.plantsoftheworldonline.org/taxon/urn:lsid:ipni.org:names:77145236-1
Acanthaceae	Staurogyne	malaccensis	Staurogyne malaccensis	C.B.Clarke	Staurogyne malaccensis C.B.Clarke	J. Asiat. Soc. Bengal, Pt. 2, Nat. Hist. 74: 636 (1908)	Cambodia, Indonesia, Laos, Malaysia, Myanmar, Thailand, Vietnam	Cambodia, Jawa, Laos, Malaya, Myanmar, Thailand, Vietnam	unknown	unknown	55288-1	http://www.plantsoftheworldonline.org/taxon/urn:lsid:ipni.org:names:55288-1
Acanthaceae	Staurogyne	merguensis	Staurogyne merguensis	(T.Anderson) Kuntze	Staurogyne merguensis (T.Anderson) Kuntze	Revis. Gen. Pl. 2: 497 (1891)	Malaysia, Myanmar, Thailand, Vietnam	Malaya, Myanmar, Thailand, Vietnam	unknown	unknown	55291-1	http://www.plantsoftheworldonline.org/taxon/urn:lsid:ipni.org:names:55291-1
Acanthaceae	Staurogyne	monticola	Staurogyne monticola	Benoist	Staurogyne monticola Benoist	Notul. Syst. (Paris) 2: 338 (1913)	Cambodia, Thailand	Cambodia, Thailand	unknown	unknown	55295-1	http://www.plantsoftheworldonline.org/taxon/urn:lsid:ipni.org:names:55295-1
Acanthaceae	Staurogyne	obtusa	Staurogyne obtusa	(Nees) Kuntze	Staurogyne obtusa (Nees) Kuntze	Revis. Gen. Pl. 2: 497 (1891)	Myanmar, Thailand	Myanmar, Thailand	unknown	unknown	55300-1	http://www.plantsoftheworldonline.org/taxon/urn:lsid:ipni.org:names:55300-1
Acanthaceae	Staurogyne	parvicaulis	Staurogyne parvicaulis	B.Hansen	Staurogyne parvicaulis B.Hansen	Nordic J. Bot. 15: 585 (1995 publ. 1996)	Thailand	Thailand	unknown	unknown	988672-1	http://www.plantsoftheworldonline.org/taxon/urn:lsid:ipni.org:names:988672-1
Acanthaceae	Staurogyne	punctata	Staurogyne punctata	J.B.Imlay	Staurogyne punctata J.B.Imlay	Bull. Misc. Inform. Kew 1939: 109 (1939)	Thailand	Thailand	unknown	unknown	55316-1	http://www.plantsoftheworldonline.org/taxon/urn:lsid:ipni.org:names:55316-1
Acanthaceae	Staurogyne	rosulata	Staurogyne rosulata	Bremek.	Staurogyne rosulata Bremek.	Dansk Bot. Ark. 23: 198 (1965)	Thailand	Thailand	unknown	unknown	55322-1	http://www.plantsoftheworldonline.org/taxon/urn:lsid:ipni.org:names:55322-1
Acanthaceae	Staurogyne	setigera	Staurogyne setigera	(Nees) Kuntze	Staurogyne setigera (Nees) Kuntze	Revis. Gen. Pl. 2: 497 (1891)	Indonesia, Indonesia, Malaysia, Malaysia, Philippines, Thailand	Borneo, Malaya, Philippines, Sumatera, Thailand	unknown	unknown	55328-1	http://www.plantsoftheworldonline.org/taxon/urn:lsid:ipni.org:names:55328-1
Acanthaceae	Staurogyne	singularis	Staurogyne singularis	Bremek.	Staurogyne singularis Bremek.	Dansk Bot. Ark. 27(1): 77 (1969)	Thailand	Thailand	unknown	unknown	55333-1	http://www.plantsoftheworldonline.org/taxon/urn:lsid:ipni.org:names:55333-1
Acanthaceae	Staurogyne	spatulata	Staurogyne spatulata	(Blume) Koord.	Staurogyne spatulata (Blume) Koord.	Exkurs.-Fl. Java 3: 211 (1912)	Australia, Bangladesh, Bhutan, India, Cambodia, China, India, Pakistan, Indonesia, Indonesia, Papua New Guinea, Laos, Myanmar, Nepal, Philippines, Thailand, Vietnam	Bangladesh, Cambodia, China South-Central, East Himalaya, Hainan, Laos, Myanmar, Nepal, New Guinea, Northern Territory, Philippines, Queensland, Sumatera, Thailand, Vietnam, West Himalaya, Western Australia	unknown	unknown	55335-1	http://www.plantsoftheworldonline.org/taxon/urn:lsid:ipni.org:names:55335-1
Acanthaceae	Staurogyne	subrosulata	Staurogyne subrosulata	E.Hossain	Staurogyne subrosulata E.Hossain	Notes Roy. Bot. Gard. Edinburgh 31: 385 (1972)	Thailand	Thailand	unknown	unknown	55346-1	http://www.plantsoftheworldonline.org/taxon/urn:lsid:ipni.org:names:55346-1
Acanthaceae	Staurogyne	tenuispica	Staurogyne tenuispica	Bremek.	Staurogyne tenuispica Bremek.	Reinwardtia 3: 227 (1955)	Thailand	Thailand	unknown	unknown	55349-1	http://www.plantsoftheworldonline.org/taxon/urn:lsid:ipni.org:names:55349-1
Acanthaceae	Strobilanthes	abbreviata	Strobilanthes abbreviata	Y.F.Deng & J.R.I.Wood	Strobilanthes abbreviata Y.F.Deng & J.R.I.Wood	Bot. J. Linn. Soc. 150: 377 (2006)	Cambodia, China, India, Myanmar, Thailand, Vietnam	Assam, Cambodia, China South-Central, Myanmar, Thailand, Vietnam	unknown	unknown	77073018-1	http://www.plantsoftheworldonline.org/taxon/urn:lsid:ipni.org:names:77073018-1
Acanthaceae	Strobilanthes	alboviridis	Strobilanthes alboviridis	J.B.Imlay	Strobilanthes alboviridis J.B.Imlay	Bull. Misc. Inform. Kew 1939: 117 (1939)	Indonesia, Malaysia, Thailand	Malaya, Sumatera, Thailand	unknown	unknown	55528-1	http://www.plantsoftheworldonline.org/taxon/urn:lsid:ipni.org:names:55528-1
Acanthaceae	Strobilanthes	aprica	Strobilanthes aprica	(Hance) T.Anderson ex Benth.	Strobilanthes aprica (Hance) T.Anderson ex Benth.	Fl. Hongk.: 262 (1861)	Cambodia, China, Laos, Myanmar, Thailand, Vietnam	Cambodia, China South-Central, China Southeast, Laos, Myanmar, Thailand, Vietnam	unknown	unknown	55546-1	http://www.plantsoftheworldonline.org/taxon/urn:lsid:ipni.org:names:55546-1
Acanthaceae	Strobilanthes	argentea	Strobilanthes argentea	J.B.Imlay	Strobilanthes argentea J.B.Imlay	Bull. Misc. Inform. Kew 1939: 121 (1939)	China, Thailand	China South-Central, Thailand	unknown	unknown	55549-1	http://www.plantsoftheworldonline.org/taxon/urn:lsid:ipni.org:names:55549-1
Acanthaceae	Strobilanthes	articulata	Strobilanthes articulata	J.B.Imlay	Strobilanthes articulata J.B.Imlay	Bull. Misc. Inform. Kew 1939: 121 (1939)	Thailand	Thailand	unknown	unknown	55552-1	http://www.plantsoftheworldonline.org/taxon/urn:lsid:ipni.org:names:55552-1
Acanthaceae	Strobilanthes	auriculata	Strobilanthes auriculata	Nees	Strobilanthes auriculata Nees	N.Wallich, Pl. Asiat. Rar. 3: 86 (1832)	Bangladesh, Bhutan, India, Cambodia, China, India, Laos, Malaysia, Myanmar, Nepal, Pakistan, Thailand, Vietnam	Assam, Bangladesh, Cambodia, China South-Central, China Southeast, East Himalaya, Laos, Malaya, Myanmar, Nepal, Pakistan, Thailand, Vietnam	Cameroon, Cuba, Dominican Republic, Haiti, Venezuelan Antilles	Cameroon, Cuba, Dominican Republic, Haiti, Venezuelan Antilles	55560-1	http://www.plantsoftheworldonline.org/taxon/urn:lsid:ipni.org:names:55560-1
Acanthaceae	Strobilanthes	bilabiata	Strobilanthes bilabiata	J.R.I.Wood	Strobilanthes bilabiata J.R.I.Wood	Kew Bull. 64: 33 (2009)	Thailand	Thailand	unknown	unknown	77098462-1	http://www.plantsoftheworldonline.org/taxon/urn:lsid:ipni.org:names:77098462-1
Acanthaceae	Strobilanthes	bombycina	Strobilanthes bombycina	J.B.Imlay	Strobilanthes bombycina J.B.Imlay	Bull. Misc. Inform. Kew 1939: 124 (1939)	Thailand	Thailand	unknown	unknown	55578-1	http://www.plantsoftheworldonline.org/taxon/urn:lsid:ipni.org:names:55578-1
Acanthaceae	Strobilanthes	brandisii	Strobilanthes brandisii	T.Anderson	Strobilanthes brandisii T.Anderson	J. Linn. Soc., Bot. 9: 475 (1867)	Bangladesh, Laos, Myanmar, Thailand	Bangladesh, Laos, Myanmar, Thailand	unknown	unknown	55580-1	http://www.plantsoftheworldonline.org/taxon/urn:lsid:ipni.org:names:55580-1
Acanthaceae	Strobilanthes	chiangdaoensis	Strobilanthes chiangdaoensis	Terao	Strobilanthes chiangdaoensis Terao	Acta Phytotax. Geobot. 32: 31 (1981)	Thailand	Thailand	unknown	unknown	898835-1	http://www.plantsoftheworldonline.org/taxon/urn:lsid:ipni.org:names:898835-1
Acanthaceae	Strobilanthes	collina	Strobilanthes collina	Nees	Strobilanthes collina Nees	N.Wallich, Pl. Asiat. Rar. 3: 86 (1832)	Malaysia, Thailand	Malaya, Thailand	unknown	unknown	55607-1	http://www.plantsoftheworldonline.org/taxon/urn:lsid:ipni.org:names:55607-1
Acanthaceae	Strobilanthes	consors	Strobilanthes consors	C.B.Clarke	Strobilanthes consors C.B.Clarke	Bot. Jahrb. Syst. 41: 66 (1907)	Myanmar, Thailand	Myanmar, Thailand	unknown	unknown	55613-1	http://www.plantsoftheworldonline.org/taxon/urn:lsid:ipni.org:names:55613-1
Acanthaceae	Strobilanthes	corrugata	Strobilanthes corrugata	J.B.Imlay	Strobilanthes corrugata J.B.Imlay	Bull. Misc. Inform. Kew 1939: 123 (1939)	Thailand	Thailand	unknown	unknown	55616-1	http://www.plantsoftheworldonline.org/taxon/urn:lsid:ipni.org:names:55616-1
Acanthaceae	Strobilanthes	cruciata	Strobilanthes cruciata	(Bremek.) Terao	Strobilanthes cruciata (Bremek.) Terao	Acta Phytotax. Geobot. 31: 59 (1980)	China, India, Indonesia, Myanmar, Thailand, Vietnam	Assam, China South-Central, Hainan, Myanmar, Sumatera, Thailand, Tibet, Vietnam	unknown	unknown	55624-1	http://www.plantsoftheworldonline.org/taxon/urn:lsid:ipni.org:names:55624-1
Acanthaceae	Strobilanthes	cusia	Strobilanthes cusia	(Nees) Kuntze	Strobilanthes cusia (Nees) Kuntze	Revis. Gen. Pl. 2: 499 (1891)	Bangladesh, Bhutan, India, China, India, Laos, Myanmar, Taiwan, Thailand, Vietnam	Assam, Bangladesh, China South-Central, China Southeast, East Himalaya, Hainan, Laos, Myanmar, Taiwan, Thailand, Tibet, Vietnam	Japan, Nansei-shoto	Japan, Nansei-shoto	55627-1	http://www.plantsoftheworldonline.org/taxon/urn:lsid:ipni.org:names:55627-1
Acanthaceae	Strobilanthes	dalzielii	Strobilanthes dalzielii	(W.W.Sm.) Benoist	Strobilanthes dalzielii (W.W.Sm.) Benoist	H.Lecomte (ed.), Fl. Indo-Chine 4: 679 (1935)	China, Laos, Myanmar, Taiwan, Thailand, Vietnam	China South-Central, China Southeast, Hainan, Laos, Myanmar, Taiwan, Thailand, Vietnam	unknown	unknown	55635-1	http://www.plantsoftheworldonline.org/taxon/urn:lsid:ipni.org:names:55635-1
Acanthaceae	Strobilanthes	decumbens	Strobilanthes decumbens	(Bremek.) J.R.I.Wood	Strobilanthes decumbens (Bremek.) J.R.I.Wood	Kew Bull. 58: 97 (2003)	Thailand	Thailand	unknown	unknown	20011953-1	http://www.plantsoftheworldonline.org/taxon/urn:lsid:ipni.org:names:20011953-1
Acanthaceae	Strobilanthes	dimorphotricha	Strobilanthes dimorphotricha	Hance	Strobilanthes dimorphotricha Hance	J. Bot. 21: 355 (1883)	Bangladesh, Bhutan, India, China, India, Laos, Myanmar, Taiwan, Thailand, Vietnam	Assam, Bangladesh, China South-Central, China Southeast, East Himalaya, Hainan, Laos, Myanmar, Taiwan, Thailand, Vietnam	unknown	unknown	55650-1	http://www.plantsoftheworldonline.org/taxon/urn:lsid:ipni.org:names:55650-1
Acanthaceae	Strobilanthes	echinata	Strobilanthes echinata	Nees	Strobilanthes echinata Nees	N.Wallich, Pl. Asiat. Rar. 3: 85 (1832)	Bhutan, India, Cambodia, China, India, Indonesia, Laos, Malaysia, Myanmar, Thailand, Vietnam	Assam, Cambodia, China South-Central, China Southeast, East Himalaya, Laos, Malaya, Myanmar, Sumatera, Thailand, Vietnam	unknown	unknown	55660-1	http://www.plantsoftheworldonline.org/taxon/urn:lsid:ipni.org:names:55660-1
Acanthaceae	Strobilanthes	erecta	Strobilanthes erecta	C.B.Clarke	Strobilanthes erecta C.B.Clarke	Bot. Jahrb. Syst. 41: 67 (1907)	China, Laos, Myanmar, Thailand, Vietnam	China South-Central, Laos, Myanmar, Thailand, Vietnam	unknown	unknown	55666-1	http://www.plantsoftheworldonline.org/taxon/urn:lsid:ipni.org:names:55666-1
Acanthaceae	Strobilanthes	esquirolii	Strobilanthes esquirolii	H.Lev.	Strobilanthes esquirolii H.Lev.	Repert. Spec. Nov. Regni Veg. 12: 18 (1913)	China, Laos, Myanmar, Thailand, Vietnam	China South-Central, Laos, Myanmar, Thailand, Vietnam	unknown	unknown	55669-1	http://www.plantsoftheworldonline.org/taxon/urn:lsid:ipni.org:names:55669-1
Acanthaceae	Strobilanthes	fluviatilis	Strobilanthes fluviatilis	(C.B.Clarke ex W.W.Sm.) Moylan & Y.F.Deng	Strobilanthes fluviatilis (C.B.Clarke ex W.W.Sm.) Moylan & Y.F.Deng	Bot. J. Linn. Soc. 150: 389 (2006)	China, Myanmar, Thailand	China South-Central, China Southeast, Myanmar, Thailand	unknown	unknown	77073027-1	http://www.plantsoftheworldonline.org/taxon/urn:lsid:ipni.org:names:77073027-1
Acanthaceae	Strobilanthes	fragrans	Strobilanthes fragrans	J.R.I.Wood	Strobilanthes fragrans J.R.I.Wood	Kew Bull. 64: 36 (2009)	Thailand	Thailand	unknown	unknown	77098464-1	http://www.plantsoftheworldonline.org/taxon/urn:lsid:ipni.org:names:77098464-1
Acanthaceae	Strobilanthes	graminea	Strobilanthes graminea	J.B.Imlay	Strobilanthes graminea J.B.Imlay	Bull. Misc. Inform. Kew 1939: 116 (1939)	Thailand	Thailand	unknown	unknown	55713-1	http://www.plantsoftheworldonline.org/taxon/urn:lsid:ipni.org:names:55713-1
Acanthaceae	Strobilanthes	hamiltoniana	Strobilanthes hamiltoniana	(Steud.) Bosser & Heine	Strobilanthes hamiltoniana (Steud.) Bosser & Heine	Bull. Mus. Natl. Hist. Nat., B, Adansonia 10: 148 (1988)	Bangladesh, Bhutan, India, China, India, Myanmar, Nepal, Thailand	Assam, Bangladesh, East Himalaya, Myanmar, Nepal, Thailand, Tibet	China, Indonesia, Indonesia, Malaysia, Jamaica, Mauritius, New Caledonia, Reunion, Sri Lanka, Windward Is.	Borneo, China South-Central, Jamaica, Jawa, Mauritius, New Caledonia, Reunion, Sri Lanka, Windward Is.	945722-1	http://www.plantsoftheworldonline.org/taxon/urn:lsid:ipni.org:names:945722-1
Acanthaceae	Strobilanthes	heliophila	Strobilanthes heliophila	J.R.I.Wood	Strobilanthes heliophila J.R.I.Wood	Kew Bull. 58: 98 (2003)	Myanmar, Thailand	Myanmar, Thailand	unknown	unknown	20011954-1	http://www.plantsoftheworldonline.org/taxon/urn:lsid:ipni.org:names:20011954-1
Acanthaceae	Strobilanthes	hossei	Strobilanthes hossei	C.B.Clarke	Strobilanthes hossei C.B.Clarke	Bot. Jahrb. Syst. 41: 67 (1907)	Bangladesh, China, Indonesia, Laos, Malaysia, Myanmar, Thailand, Vietnam	Bangladesh, China South-Central, China Southeast, Laos, Malaya, Myanmar, Sumatera, Thailand, Vietnam	unknown	unknown	55735-1	http://www.plantsoftheworldonline.org/taxon/urn:lsid:ipni.org:names:55735-1
Acanthaceae	Strobilanthes	imbricata	Strobilanthes imbricata	Nees	Strobilanthes imbricata Nees	N.Wallich, Pl. Asiat. Rar. 3: 86 (1832)	Cambodia, Myanmar, Thailand	Cambodia, Myanmar, Thailand	unknown	unknown	55743-1	http://www.plantsoftheworldonline.org/taxon/urn:lsid:ipni.org:names:55743-1
Acanthaceae	Strobilanthes	incisa	Strobilanthes incisa	J.B.Imlay	Strobilanthes incisa J.B.Imlay	Bull. Misc. Inform. Kew 1939: 120 (1939)	Thailand	Thailand	unknown	unknown	55744-1	http://www.plantsoftheworldonline.org/taxon/urn:lsid:ipni.org:names:55744-1
Acanthaceae	Strobilanthes	karensium	Strobilanthes karensium	Kurz	Strobilanthes karensium Kurz	J. Asiat. Soc. Bengal, Pt. 2, Nat. Hist. 42: 94 (1873)	Myanmar, Thailand	Myanmar, Thailand	unknown	unknown	55756-1	http://www.plantsoftheworldonline.org/taxon/urn:lsid:ipni.org:names:55756-1
Acanthaceae	Strobilanthes	latibracteata	Strobilanthes latibracteata	J.B.Imlay	Strobilanthes latibracteata J.B.Imlay	Bull. Misc. Inform. Kew 1939: 122 (1939)	Thailand	Thailand	unknown	unknown	55777-1	http://www.plantsoftheworldonline.org/taxon/urn:lsid:ipni.org:names:55777-1
Acanthaceae	Strobilanthes	maxwellii	Strobilanthes maxwellii	J.R.I.Wood	Strobilanthes maxwellii J.R.I.Wood	Kew Bull. 58: 103 (2003)	Myanmar, Thailand	Myanmar, Thailand	unknown	unknown	20011955-1	http://www.plantsoftheworldonline.org/taxon/urn:lsid:ipni.org:names:20011955-1
Acanthaceae	Strobilanthes	moschifera	Strobilanthes moschifera	Blume	Strobilanthes moschifera Blume	Bijdr. Fl. Ned. Ind.: 800 (1826)	Cambodia, Indonesia, Myanmar, Thailand	Cambodia, Jawa, Myanmar, Thailand	unknown	unknown	55822-1	http://www.plantsoftheworldonline.org/taxon/urn:lsid:ipni.org:names:55822-1
Acanthaceae	Strobilanthes	paniculata	Strobilanthes paniculata	(Nees) Miq.	Strobilanthes paniculata (Nees) Miq.	Fl. Ned. Ind. 2: 802 (1858)	Indonesia, Indonesia, East Timor, Indonesia, Malaysia, Laos, Myanmar, Thailand	Borneo, Jawa, Laos, Lesser Sunda Is., Myanmar, Sumatera, Thailand	unknown	unknown	55853-1	http://www.plantsoftheworldonline.org/taxon/urn:lsid:ipni.org:names:55853-1
Acanthaceae	Strobilanthes	pateriformis	Strobilanthes pateriformis	Lindau	Strobilanthes pateriformis Lindau	Bull. Herb. Boissier 5: 653 (1897)	China, Laos, Malaysia, Thailand, Vietnam	China South-Central, China Southeast, Hainan, Laos, Malaya, Thailand, Vietnam	unknown	unknown	55863-1	http://www.plantsoftheworldonline.org/taxon/urn:lsid:ipni.org:names:55863-1
Acanthaceae	Strobilanthes	peninsularis	Strobilanthes peninsularis	Terao	Strobilanthes peninsularis Terao	Acta Phytotax. Geobot. 34: 123 (1983)	Malaysia, Thailand	Malaya, Thailand	unknown	unknown	903160-1	http://www.plantsoftheworldonline.org/taxon/urn:lsid:ipni.org:names:903160-1
Acanthaceae	Strobilanthes	phyllocephala	Strobilanthes phyllocephala	J.R.I.Wood & Scotland	Strobilanthes phyllocephala J.R.I.Wood & Scotland	Nat. Hist. Bull. Siam Soc. 62(1): 31 (2017)	Thailand	Thailand	unknown	unknown	77175332-1	http://www.plantsoftheworldonline.org/taxon/urn:lsid:ipni.org:names:77175332-1
Acanthaceae	Strobilanthes	polyneuros	Strobilanthes polyneuros	C.B.Clarke ex W.W.Sm.	Strobilanthes polyneuros C.B.Clarke ex W.W.Sm.	Notes Roy. Bot. Gard. Edinburgh 10: 198 (1918)	China, Myanmar, Thailand, Vietnam	China South-Central, Myanmar, Thailand, Vietnam	unknown	unknown	55888-1	http://www.plantsoftheworldonline.org/taxon/urn:lsid:ipni.org:names:55888-1
Acanthaceae	Strobilanthes	quadrifaria	Strobilanthes quadrifaria	(Wall. ex Nees) Y.F.Deng	Strobilanthes quadrifaria (Wall. ex Nees) Y.F.Deng	Acta Phytotax. Sin. 45: 849 (2007)	China, Laos, Myanmar, Thailand	China South-Central, Laos, Myanmar, Thailand	unknown	unknown	77088047-1	http://www.plantsoftheworldonline.org/taxon/urn:lsid:ipni.org:names:77088047-1
Acanthaceae	Strobilanthes	ranongensis	Strobilanthes ranongensis	Terao	Strobilanthes ranongensis Terao	Acta Phytotax. Geobot. 34: 120 (1983)	Thailand	Thailand	unknown	unknown	903161-1	http://www.plantsoftheworldonline.org/taxon/urn:lsid:ipni.org:names:903161-1
Acanthaceae	Strobilanthes	repanda	Strobilanthes repanda	(Blume) J.R.Benn.	Strobilanthes repanda (Blume) J.R.Benn.	Kew Bull. 58: 56 (2003)	Bangladesh, Cambodia, Indonesia, Laos, Myanmar, Thailand, Vietnam	Bangladesh, Cambodia, Jawa, Laos, Myanmar, Thailand, Vietnam	unknown	unknown	20011938-1	http://www.plantsoftheworldonline.org/taxon/urn:lsid:ipni.org:names:20011938-1
Acanthaceae	Strobilanthes	rivularis	Strobilanthes rivularis	J.R.I.Wood & J.R.Benn.	Strobilanthes rivularis J.R.I.Wood & J.R.Benn.	Kew Bull. 58: 166 (2003)	Thailand	Thailand	unknown	unknown	20011976-1	http://www.plantsoftheworldonline.org/taxon/urn:lsid:ipni.org:names:20011976-1
Acanthaceae	Strobilanthes	schomburgkii	Strobilanthes schomburgkii	(Craib) J.R.I.Wood	Strobilanthes schomburgkii (Craib) J.R.I.Wood	Kew Bull. 64: 46 (2009)	Thailand	Thailand	Cambodia, Indonesia, Malaysia, Trinidad-Tobago	Borneo, Cambodia, Trinidad-Tobago	77098469-1	http://www.plantsoftheworldonline.org/taxon/urn:lsid:ipni.org:names:77098469-1
Acanthaceae	Strobilanthes	serpens	Strobilanthes serpens	(Nees) J.R.I.Wood & Scotland	Strobilanthes serpens (Nees) J.R.I.Wood & Scotland	Kew Bull. 76: 834 (2021)	Indonesia, Malaysia, Myanmar, Thailand	Jawa, Malaya, Myanmar, Thailand	unknown	unknown	3286289-4	http://www.plantsoftheworldonline.org/taxon/urn:lsid:ipni.org:names:3286289-4
Acanthaceae	Strobilanthes	serrata	Strobilanthes serrata	J.B.Imlay	Strobilanthes serrata J.B.Imlay	Bull. Misc. Inform. Kew 1939: 117 (1939)	China, Myanmar, Thailand	China South-Central, Myanmar, Thailand	unknown	unknown	55945-1	http://www.plantsoftheworldonline.org/taxon/urn:lsid:ipni.org:names:55945-1
Acanthaceae	Strobilanthes	speciosa	Strobilanthes speciosa	Blume	Strobilanthes speciosa Blume	Bijdr. Fl. Ned. Ind.: 799 (1826)	Cambodia, China, Indonesia, Indonesia, Malaysia, Laos, Malaysia, Thailand	Borneo, Cambodia, China South-Central, Jawa, Laos, Malaya, Sumatera, Thailand	unknown	unknown	55956-1	http://www.plantsoftheworldonline.org/taxon/urn:lsid:ipni.org:names:55956-1
Acanthaceae	Strobilanthes	tenuiflora	Strobilanthes tenuiflora	J.R.I.Wood	Strobilanthes tenuiflora J.R.I.Wood	Kew Bull. 58: 691 (2003)	China, Thailand	China South-Central, Thailand	unknown	unknown	50425775-2	http://www.plantsoftheworldonline.org/taxon/urn:lsid:ipni.org:names:50425775-2
Acanthaceae	Strobilanthes	tonkinensis	Strobilanthes tonkinensis	Lindau	Strobilanthes tonkinensis Lindau	Bull. Herb. Boissier 5: 651 (1897)	China, Laos, Myanmar, Thailand, Vietnam	China South-Central, China Southeast, Laos, Myanmar, Thailand, Vietnam	unknown	unknown	55986-1	http://www.plantsoftheworldonline.org/taxon/urn:lsid:ipni.org:names:55986-1
Acanthaceae	Strobilanthes	trichantha	Strobilanthes trichantha	J.R.I.Wood	Strobilanthes trichantha J.R.I.Wood	Kew Bull. 64: 34 (2009)	Thailand	Thailand	unknown	unknown	77098463-1	http://www.plantsoftheworldonline.org/taxon/urn:lsid:ipni.org:names:77098463-1
Acanthaceae	Strobilanthes	violascens	Strobilanthes violascens	Ridl.	Strobilanthes violascens Ridl.	J. Fed. Malay States Mus. 10: 106 (1920)	Indonesia, Thailand	Sumatera, Thailand	unknown	unknown	56004-1	http://www.plantsoftheworldonline.org/taxon/urn:lsid:ipni.org:names:56004-1
Acanthaceae	Strobilanthes	violifolia	Strobilanthes violifolia	T.Anderson	Strobilanthes violifolia T.Anderson	J. Linn. Soc., Bot. 9: 485 (1867)	Bhutan, India, India, India, Pakistan, Nepal, Thailand	Assam, East Himalaya, India, Nepal, Thailand, West Himalaya	unknown	unknown	56003-1	http://www.plantsoftheworldonline.org/taxon/urn:lsid:ipni.org:names:56003-1
Acanthaceae	Strobilanthes	xanthosticta	Strobilanthes xanthosticta	C.B.Clarke	Strobilanthes xanthosticta C.B.Clarke	Bot. Jahrb. Syst. 41: 68 (1907)	Thailand	Thailand	unknown	unknown	56015-1	http://www.plantsoftheworldonline.org/taxon/urn:lsid:ipni.org:names:56015-1
Acanthaceae	Thunbergia	amphaii	Thunbergia amphaii	Suwanph., K.Khamm., D.J.Middleton & Suddee	Thunbergia amphaii Suwanph., K.Khamm., D.J.Middleton & Suddee	Thai Forest Bull., Bot. 49: 58 (2021)	Thailand	Thailand	unknown	unknown	77222400-1	http://www.plantsoftheworldonline.org/taxon/urn:lsid:ipni.org:names:77222400-1
Acanthaceae	Thunbergia	coccinea	Thunbergia coccinea	Wall. ex D.Don	Thunbergia coccinea Wall. ex D.Don	Prodr. Fl. Nepal.: 120 (1825)	Bangladesh, Bhutan, India, China, India, India, Pakistan, Laos, Myanmar, Nepal, Thailand, Vietnam	Assam, Bangladesh, China South-Central, East Himalaya, India, Laos, Myanmar, Nepal, Thailand, Tibet, Vietnam, West Himalaya	Pakistan, Sri Lanka	Pakistan, Sri Lanka	60460291-2	http://www.plantsoftheworldonline.org/taxon/urn:lsid:ipni.org:names:60460291-2
Acanthaceae	Thunbergia	colpifera	Thunbergia colpifera	B.Hansen	Thunbergia colpifera B.Hansen	Nordic J. Bot. 15: 583 (1995 publ. 1996)	Thailand	Thailand	unknown	unknown	988671-1	http://www.plantsoftheworldonline.org/taxon/urn:lsid:ipni.org:names:988671-1
Acanthaceae	Thunbergia	fragrans	Thunbergia fragrans	Roxb.	Thunbergia fragrans Roxb.	Pl. Coromandel 1: 47 (1796)	Andaman Is., Bangladesh, Bhutan, India, Cambodia, China, India, Laos, Myanmar, Nepal, Philippines, Sri Lanka, Thailand, Vietnam	Andaman Is., Assam, Bangladesh, Cambodia, China South-Central, China Southeast, East Himalaya, Hainan, India, Laos, Myanmar, Nepal, Philippines, Sri Lanka, Thailand, Vietnam	Bahamas, Belize, Brazil, Colombia, Cook Is., Costa Rica, Cuba, Dominican Republic, El Salvador, Fiji, Galapagos, Guatemala, Haiti, Honduras, Jamaica, Leeward Is., Marquesas, Mexico, Niue, Panama, Peru, Puerto Rico, Society Is., Southwest Caribbean, Taiwan, Tonga, Trinidad-Tobago, United States, Venezuela, Windward Is.	Bahamas, Belize, Brazil South, Colombia, Cook Is., Costa Rica, Cuba, Dominican Republic, El Salvador, Fiji, Florida, Galapagos, Guatemala, Haiti, Hawaii, Honduras, Jamaica, Leeward Is., Marquesas, Mexico Central, Mexico Gulf, Mexico Northeast, Mexico Southeast, Mexico Southwest, Niue, Panama, Peru, Puerto Rico, Society Is., Southwest Caribbean, Taiwan, Tonga, Trinidad-Tobago, Venezuela, Windward …	56270-1	http://www.plantsoftheworldonline.org/taxon/urn:lsid:ipni.org:names:56270-1
Acanthaceae	Thunbergia	grandiflora	Thunbergia grandiflora	Roxb.	Thunbergia grandiflora Roxb.	Bot. Reg. 6: 6 (1820)	Bangladesh, Bhutan, India, Cambodia, China, India, Laos, Malaysia, Myanmar, Nepal, Thailand, Vietnam	Assam, Bangladesh, Cambodia, China South-Central, China Southeast, East Himalaya, Hainan, Laos, Malaya, Myanmar, Nepal, Thailand, Vietnam	Ascension, Belize, Cameroon, Caroline Is., Comoros, Cook Is., Costa Rica, Cuba, Dominican Republic, Ecuador, El Salvador, Fiji, Gabon, Gambia, Guatemala, Haiti, Jamaica, Leeward Is., Madeira, Marianas, Mauritius, Panama, Paraguay, Puerto Rico, Reunion, Society Is., Sri Lanka, Trinidad-Tobago, United States, Venezuelan Antilles, Windward Is.	Ascension, Belize, Cameroon, Caroline Is., Comoros, Cook Is., Costa Rica, Cuba, Dominican Republic, Ecuador, El Salvador, Fiji, Florida, Gabon, Gambia, Guatemala, Haiti, Hawaii, Jamaica, Leeward Is., Madeira, Marianas, Mauritius, Panama, Paraguay, Puerto Rico, Reunion, Society Is., Sri Lanka, Trinidad-Tobago, Venezuelan Antilles, Windward Is.	117460-3	http://www.plantsoftheworldonline.org/taxon/urn:lsid:ipni.org:names:117460-3
Acanthaceae	Thunbergia	hossei	Thunbergia hossei	C.B.Clarke	Thunbergia hossei C.B.Clarke	Bot. Jahrb. Syst. 41: 64 (1907)	Laos, Myanmar, Thailand	Laos, Myanmar, Thailand	unknown	unknown	56313-1	http://www.plantsoftheworldonline.org/taxon/urn:lsid:ipni.org:names:56313-1
Acanthaceae	Thunbergia	impatienoides	Thunbergia impatienoides	Suwanph. & S.Vajrodaya	Thunbergia impatienoides Suwanph. & S.Vajrodaya	Blumea 63: 20 (2018)	Thailand	Thailand	unknown	unknown	77192531-1	http://www.plantsoftheworldonline.org/taxon/urn:lsid:ipni.org:names:77192531-1
Acanthaceae	Thunbergia	lutea	Thunbergia lutea	T.Anderson	Thunbergia lutea T.Anderson	J. Linn. Soc., Bot. 9: 448 (1867)	Bangladesh, Bhutan, India, China, Myanmar, Nepal, Thailand	Bangladesh, China South-Central, East Himalaya, Myanmar, Nepal, Thailand, Tibet	unknown	unknown	56349-1	http://www.plantsoftheworldonline.org/taxon/urn:lsid:ipni.org:names:56349-1
Acanthaceae	Thunbergia	nivea	Thunbergia nivea	Craib	Thunbergia nivea Craib	Bull. Misc. Inform. Kew 1926: 172 (1926)	Thailand	Thailand	unknown	unknown	56372-1	http://www.plantsoftheworldonline.org/taxon/urn:lsid:ipni.org:names:56372-1
Acanthaceae	Thunbergia	ridleyi	Thunbergia ridleyi	Bremek.	Thunbergia ridleyi Bremek.	Verh. Kon. Ned. Akad. Wetensch., Afd. Natuurk., Sect. 2, 50(4): 57 (1955)	Thailand	Thailand	unknown	unknown	56408-1	http://www.plantsoftheworldonline.org/taxon/urn:lsid:ipni.org:names:56408-1
Acanthaceae	Thunbergia	similis	Thunbergia similis	Craib	Thunbergia similis Craib	Bull. Misc. Inform. Kew 1911: 434 (1911)	Cambodia, Laos, Thailand	Cambodia, Laos, Thailand	unknown	unknown	56423-1	http://www.plantsoftheworldonline.org/taxon/urn:lsid:ipni.org:names:56423-1
Acanthaceae	Thysanostigma	siamense	Thysanostigma siamense	J.B.Imlay	Thysanostigma siamense J.B.Imlay	Bull. Misc. Inform. Kew 1939: 137 (1939)	Thailand	Thailand	unknown	unknown	56498-1	http://www.plantsoftheworldonline.org/taxon/urn:lsid:ipni.org:names:56498-1
Achariaceae	Gynocardia	odorata	Gynocardia odorata	R.Br.	Gynocardia odorata R.Br.	W.Roxburgh, Pl. Coromandel 3: 95 (1820)	Bangladesh, Bhutan, India, China, India, Myanmar, Nepal, Thailand	Assam, Bangladesh, China South-Central, East Himalaya, Myanmar, Nepal, Thailand, Tibet	unknown	unknown	111709-1	http://www.plantsoftheworldonline.org/taxon/urn:lsid:ipni.org:names:111709-1
Achariaceae	Hydnocarpus	annamensis	Hydnocarpus annamensis	Lescot & Sleumer ex Harwood & B.L.Webber	Hydnocarpus annamensis Lescot & Sleumer ex Harwood & B.L.Webber	Fl. Thailand 13(1): 5 (2015)	Cambodia, China, Thailand, Vietnam	Cambodia, China South-Central, China Southeast, Thailand, Vietnam	unknown	unknown	365607-1	http://www.plantsoftheworldonline.org/taxon/urn:lsid:ipni.org:names:365607-1
Achariaceae	Hydnocarpus	calvipetalus	Hydnocarpus calvipetalus	Craib	Hydnocarpus calvipetalus Craib	Bull. Misc. Inform. Kew 1928: 234 (1928)	Thailand	Thailand	unknown	unknown	365614-1	http://www.plantsoftheworldonline.org/taxon/urn:lsid:ipni.org:names:365614-1
Achariaceae	Hydnocarpus	castaneus	Hydnocarpus castaneus	Hook.f. & Thomson	Hydnocarpus castaneus Hook.f. & Thomson	J.D.Hooker, Fl. Brit. India 1: 197 (1872)	Cambodia, Indonesia, Indonesia, Malaysia, Laos, Malaysia, Myanmar, Thailand, Vietnam	Borneo, Cambodia, Laos, Malaya, Myanmar, Sumatera, Thailand, Vietnam	Caroline Is., New Caledonia, Trinidad-Tobago	Caroline Is., New Caledonia, Trinidad-Tobago	111741-1	http://www.plantsoftheworldonline.org/taxon/urn:lsid:ipni.org:names:111741-1
Achariaceae	Hydnocarpus	curtisii	Hydnocarpus curtisii	King	Hydnocarpus curtisii King	J. Asiat. Soc. Bengal, Pt. 2, Nat. Hist. 59: 119 (1890)	Malaysia, Thailand	Malaya, Thailand	unknown	unknown	111744-1	http://www.plantsoftheworldonline.org/taxon/urn:lsid:ipni.org:names:111744-1
Achariaceae	Hydnocarpus	ilicifolius	Hydnocarpus ilicifolius	King	Hydnocarpus ilicifolius King	Ann. Roy. Bot. Gard. (Calcutta) 5: 130 (1895)	Cambodia, Indonesia, Laos, Malaysia, Thailand, Vietnam	Cambodia, Laos, Malaya, Sumatera, Thailand, Vietnam	unknown	unknown	111748-1	http://www.plantsoftheworldonline.org/taxon/urn:lsid:ipni.org:names:111748-1
Achariaceae	Hydnocarpus	kurzii	Hydnocarpus kurzii	(King) Warb.	Hydnocarpus kurzii (King) Warb.	H.G.A.Engler &amp; K.A.E.Prantl, Nat. Pflanzenfam. 3(6a): 21 (1893)	Bangladesh, Cambodia, India, Laos, Malaysia, Myanmar, Thailand, Vietnam	Assam, Bangladesh, Cambodia, India, Laos, Malaya, Myanmar, Thailand, Vietnam	Trinidad-Tobago	Trinidad-Tobago	111753-1	http://www.plantsoftheworldonline.org/taxon/urn:lsid:ipni.org:names:111753-1
Achariaceae	Hydnocarpus	macrocarpus	Hydnocarpus macrocarpus	(Bedd.) Warb.	Hydnocarpus macrocarpus (Bedd.) Warb.	H.G.A.Engler &amp; K.A.E.Prantl, Nat. Pflanzenfam. 3(6a): 21 (1893)	India, Myanmar, Thailand, Vietnam	India, Myanmar, Thailand, Vietnam	unknown	unknown	111756-1	http://www.plantsoftheworldonline.org/taxon/urn:lsid:ipni.org:names:111756-1
Achariaceae	Hydnocarpus	nanus	Hydnocarpus nanus	King	Hydnocarpus nanus King	J. Asiat. Soc. Bengal, Pt. 2, Nat. Hist. 59: 118 (1890)	Indonesia, Malaysia, Thailand	Malaya, Sumatera, Thailand	unknown	unknown	111758-1	http://www.plantsoftheworldonline.org/taxon/urn:lsid:ipni.org:names:111758-1
Achariaceae	Ryparosa	fasciculata	Ryparosa fasciculata	King	Ryparosa fasciculata King	J. Asiat. Soc. Bengal, Pt. 2, Nat. Hist. 59: 127 (1890)	Malaysia, Thailand	Malaya, Thailand	unknown	unknown	355713-1	http://www.plantsoftheworldonline.org/taxon/urn:lsid:ipni.org:names:355713-1
Achariaceae	Ryparosa	javanica	Ryparosa javanica	(Blume) Kurz ex Koord. & Valeton	Ryparosa javanica (Blume) Kurz ex Koord. & Valeton	Meded. Lands Plantentuin 33: 11 (1900)	Andaman Is., Australia, Indonesia, Indonesia, East Timor, Indonesia, Malaysia, Indonesia, Papua New Guinea, Malaysia, Nicobar Is., Thailand, Vietnam	Andaman Is., Borneo, Jawa, Lesser Sunda Is., Malaya, New Guinea, Nicobar Is., Queensland, Sumatera, Thailand, Vietnam	unknown	unknown	147626-3	http://www.plantsoftheworldonline.org/taxon/urn:lsid:ipni.org:names:147626-3
Achariaceae	Ryparosa	wallichii	Ryparosa wallichii	Ridl.	Ryparosa wallichii Ridl.	J. Straits Branch Roy. Asiat. Soc. 68: 139 (1916)	Malaysia, Thailand	Malaya, Thailand	unknown	unknown	365881-1	http://www.plantsoftheworldonline.org/taxon/urn:lsid:ipni.org:names:365881-1
Achariaceae	Ryparosa	wrayi	Ryparosa wrayi	King	Ryparosa wrayi King	J. Asiat. Soc. Bengal, Pt. 2, Nat. Hist. 59: 126 (1890)	Indonesia, Malaysia, Myanmar, Thailand	Malaya, Myanmar, Sumatera, Thailand	unknown	unknown	355720-1	http://www.plantsoftheworldonline.org/taxon/urn:lsid:ipni.org:names:355720-1
Achariaceae	Scaphocalyx	spathacea	Scaphocalyx spathacea	Ridl.	Scaphocalyx spathacea Ridl.	J. Bot. 58: 149 (1920)	Indonesia, Indonesia, Malaysia, Malaysia, Thailand	Borneo, Malaya, Sumatera, Thailand	unknown	unknown	365903-1	http://www.plantsoftheworldonline.org/taxon/urn:lsid:ipni.org:names:365903-1
Acoraceae	Acorus	calamus	Acorus calamus	L.	Acorus calamus L.	Sp. Pl.: 324 (1753)	Bangladesh, Bhutan, India, Cambodia, Canada, China, India, India, Pakistan, Indonesia, Indonesia, East Timor, Indonesia, Malaysia, Japan, Kazakhstan, Uzbekistan, Kirgizstan, Laccadive Is., Malaysia, Maldives, Mongolia, Myanmar, Nepal, North Korea, South Korea, Philippines, Quebec, Russia, Sri Lanka, Thailand, United States, Uzbekistan, Vietnam	Alaska, Alberta, Altay, Amur, Assam, Bangladesh, Borneo, British Columbia, Buryatiya, Cambodia, China North-Central, China South-Central, China Southeast, Chita, Connecticut, East Himalaya, Hainan, Idaho, India, Inner Mongolia, Iowa, Irkutsk, Japan, Jawa, Kamchatka, Kansas, Kazakhstan, Khabarovsk, Kirgizstan, Korea, Krasnoyarsk, Kuril Is., Laccadive Is., Lesser Sunda Is., Maine, Malaya, Maldives,…	Albania, Andaman Is., Armenia, Azerbaijan, Georgia, Austria, Belarus, Belgium, Bosnia and Herzegovina, Croatia, Macedonia, Montenegro, Serbia, Slovenia, Bulgaria, Czech Republic, Slovakia, Denmark, Estonia, Latvia, Lithuania, Russia, Foroyar, Finland, France, Germany, Hungary, Iceland, Indonesia, Papua New Guinea, Ireland, Italy, Moldova, Ukraine, Netherlands, Norway, Pakistan, Poland, Romania, R…	Alabama, Albania, Andaman Is., Arkansas, Austria, Baltic States, Belarus, Belgium, Bulgaria, California, Cape Provinces, Central European Rus, Colorado, Czechoslovakia, Delaware, Denmark, East European Russia, Finland, France, Free State, Foroyar, Georgia, Germany, Great Britain, Hungary, Iceland, Ireland, Italy, Kentucky, Krym, Louisiana, Maryland, Mississippi, Missouri, Netherlands, New Guinea,…	84009-1	http://www.plantsoftheworldonline.org/taxon/urn:lsid:ipni.org:names:84009-1
Acoraceae	Acorus	gramineus	Acorus gramineus	Aiton	Acorus gramineus Aiton	Hort. Kew. 1: 474 (1789)	Bangladesh, Bhutan, India, Cambodia, China, Japan, Laos, Myanmar, North Korea, South Korea, Philippines, Russia, Taiwan, Thailand, Vietnam	Bangladesh, Cambodia, China North-Central, China South-Central, China Southeast, East Himalaya, Hainan, Inner Mongolia, Japan, Korea, Laos, Myanmar, Philippines, Primorye, Qinghai, Taiwan, Thailand, Tibet, Vietnam, Xinjiang	United Kingdom, United States	Great Britain, Virginia	84019-1	http://www.plantsoftheworldonline.org/taxon/urn:lsid:ipni.org:names:84019-1
Actinidiaceae	Actinidia	latifolia	Actinidia latifolia	(Gardner & Champ.) Merr.	Actinidia latifolia (Gardner & Champ.) Merr.	J. Straits Branch Roy. Asiat. Soc. 86: 330 (1922)	Cambodia, China, Indonesia, Indonesia, Malaysia, Laos, Malaysia, Taiwan, Thailand, Vietnam	Borneo, Cambodia, China South-Central, China Southeast, Hainan, Laos, Malaya, Sumatera, Taiwan, Thailand, Vietnam	unknown	unknown	316474-1	http://www.plantsoftheworldonline.org/taxon/urn:lsid:ipni.org:names:316474-1
Actinidiaceae	Actinidia	rubricaulis	Actinidia rubricaulis	Dunn	Actinidia rubricaulis Dunn	Bull. Misc. Inform. Kew 1906: 2 (1906)	China, Thailand, Vietnam	China South-Central, China Southeast, Thailand, Vietnam	unknown	unknown	316481-1	http://www.plantsoftheworldonline.org/taxon/urn:lsid:ipni.org:names:316481-1
Actinidiaceae	Saurauia	cauliflora	Saurauia cauliflora	DC.	Saurauia cauliflora DC.	Mem. Soc. Phys. Geneve 1: 425 (1822)	Indonesia, Malaysia, Thailand	Jawa, Malaya, Thailand	unknown	unknown	829308-1	http://www.plantsoftheworldonline.org/taxon/urn:lsid:ipni.org:names:829308-1
Actinidiaceae	Saurauia	macrotricha	Saurauia macrotricha	Kurz	Saurauia macrotricha Kurz	J. Asiat. Soc. Bengal, Pt. 2, Nat. Hist. 42: 60 (1873)	China, India, Myanmar, Thailand, Vietnam	Assam, China South-Central, Myanmar, Thailand, Vietnam	unknown	unknown	829361-1	http://www.plantsoftheworldonline.org/taxon/urn:lsid:ipni.org:names:829361-1
Actinidiaceae	Saurauia	napaulensis	Saurauia napaulensis	DC.	Saurauia napaulensis DC.	Mem. Soc. Phys. Geneve 1: 421 (1822)	Bhutan, India, China, India, India, Pakistan, Laos, Malaysia, Myanmar, Nepal, Thailand, Vietnam	Assam, China South-Central, China Southeast, East Himalaya, Laos, Malaya, Myanmar, Nepal, Thailand, Vietnam, West Himalaya	unknown	unknown	829373-1	http://www.plantsoftheworldonline.org/taxon/urn:lsid:ipni.org:names:829373-1
Actinidiaceae	Saurauia	pentapetala	Saurauia pentapetala	(Jack) Hoogland	Saurauia pentapetala (Jack) Hoogland	Gard. Bull. Singapore 30: 112 (1977)	Malaysia, Thailand	Malaya, Thailand	unknown	unknown	56992-1	http://www.plantsoftheworldonline.org/taxon/urn:lsid:ipni.org:names:56992-1
Actinidiaceae	Saurauia	roxburghii	Saurauia roxburghii	Wall.	Saurauia roxburghii Wall.	Pl. Asiat. Rar. 2: 40 (1831)	Bangladesh, Bhutan, India, Cambodia, India, Laos, Malaysia, Myanmar, Nepal, Thailand, Vietnam	Assam, Bangladesh, Cambodia, East Himalaya, Laos, Malaya, Myanmar, Nepal, Thailand, Vietnam	unknown	unknown	829407-1	http://www.plantsoftheworldonline.org/taxon/urn:lsid:ipni.org:names:829407-1
Actinidiaceae	Saurauia	tristyla	Saurauia tristyla	DC.	Saurauia tristyla DC.	Mem. Soc. Phys. Geneve 1: 423 (1822)	China, Malaysia, Nansei-shoto, Nepal, Taiwan, Thailand, Vietnam	China South-Central, China Southeast, Hainan, Malaya, Nansei-shoto, Nepal, Taiwan, Thailand, Vietnam	unknown	unknown	829438-1	http://www.plantsoftheworldonline.org/taxon/urn:lsid:ipni.org:names:829438-1
Aizoaceae	Sesuvium	portulacastrum	Sesuvium portulacastrum	(L.) L.	Sesuvium portulacastrum (L.) L.	Syst. Nat. ed. 10. 2: 1058 (1759)	Aldabra, Angola, Argentina, Aruba, Australia, Bahamas, Bangladesh, Belize, Benin, Bermuda, Bolivia, Brazil, Cambodia, Cameroon, Cape Verde, Cayman Is., Chile, China, Christmas I., Cocos (Keeling) Is., Colombia, Comoros, Cook Is., Costa Rica, Cote d'Ivoire, Cuba, Dominican Republic, Ecuador, El Salvador, Fiji, French Guiana, Gabon, Galapagos, Gambia, Ghana, Gilbert Is., Guatemala, Guinea, Guinea-B…	Alabama, Aldabra, Angola, Argentina Northeast, Argentina Northwest, Argentina South, Aruba, Bahamas, Bangladesh, Belize, Benin, Bermuda, Bolivia, Brazil North, Brazil Northeast, Brazil South, Brazil Southeast, Brazil West-Central, Cambodia, Cameroon, Canary Is., Cape Verde, Cayman Is., Chile North, China Southeast, Christmas I., Cocos (Keeling) Is., Colombia, Comoros, Cook Is., Costa Rica, Cuba, …	United States	Pennsylvania	235145-2	http://www.plantsoftheworldonline.org/taxon/urn:lsid:ipni.org:names:235145-2
Aizoaceae	Trianthema	portulacastrum	Trianthema portulacastrum	L.	Trianthema portulacastrum L.	Sp. Pl.: 223 (1753)	Aldabra, Angola, Argentina, Aruba, Bangladesh, Belize, Benin, Bolivia, Burkina Faso, Cambodia, Cameroon, Chad, China, Colombia, Comoros, Costa Rica, Cote d'Ivoire, Cuba, Djibouti, Dominican Republic, Ecuador, El Salvador, Eritrea, Galapagos, Gambia, Ghana, Guatemala, Guinea, Guinea-Bissau, Haiti, Honduras, India, Indonesia, Indonesia, East Timor, Indonesia, Papua New Guinea, Iran, Jamaica, Kenya,…	Aldabra, Angola, Argentina Northeast, Argentina Northwest, Arizona, Arkansas, Aruba, Bangladesh, Belize, Benin, Bolivia, Burkina, California, Cambodia, Cameroon, Chad, China Southeast, Colombia, Comoros, Congo, Costa Rica, Cuba, Djibouti, Dominican Republic, Ecuador, El Salvador, Eritrea, Florida, Galapagos, Gambia, Georgia, Ghana, Guatemala, Guinea, Guinea-Bissau, Gulf States, Hainan, Haiti, Hon…	Australia, Brazil, Palestina, Israel, Jordan, St.Helena, United States	Alabama, Brazil Northeast, Colorado, Hawaii, New South Wales, Northern Territory, Palestine, Queensland, St.Helena, Western Australia	322565-2	http://www.plantsoftheworldonline.org/taxon/urn:lsid:ipni.org:names:322565-2
Aizoaceae	Trianthema	triquetrum	Trianthema triquetrum	Willd. ex Spreng.	Trianthema triquetrum Willd. ex Spreng.	Syst. Veg. ed. 16. 2: 381 (1825)	Afghanistan, Angola, Australia, Bangladesh, Botswana, Chad, Djibouti, Egypt, Eritrea, Ethiopia, India, Indonesia, Indonesia, East Timor, Kenya, Mauritania, Mozambique, Myanmar, Namibia, Niger, Oman, Pakistan, Saudi Arabia, Senegal, Somalia, South Africa, Sri Lanka, Sudan, Tanzania, Thailand, Uganda, Yemen, Zimbabwe	Afghanistan, Angola, Bangladesh, Botswana, Chad, Djibouti, Egypt, Eritrea, Ethiopia, Free State, India, Jawa, Kenya, Lesser Sunda Is., Mauritania, Mozambique, Myanmar, Namibia, New South Wales, Niger, Northern Provinces, Northern Territory, Oman, Pakistan, Queensland, Saudi Arabia, Senegal, Somalia, South Australia, Sri Lanka, Sudan, Tanzania, Thailand, Uganda, Victoria, Western Australia, Yemen,…	unknown	unknown	364863-1	http://www.plantsoftheworldonline.org/taxon/urn:lsid:ipni.org:names:364863-1
Akaniaceae	Bretschneidera	sinensis	Bretschneidera sinensis	Hemsl.	Bretschneidera sinensis Hemsl.	Hooker&#x27;s Icon. Pl. 28: t. 2708 (1901)	Bhutan, India, China, Laos, Taiwan, Thailand, Vietnam	China South-Central, China Southeast, East Himalaya, Hainan, Laos, Taiwan, Thailand, Vietnam	unknown	unknown	782165-1	http://www.plantsoftheworldonline.org/taxon/urn:lsid:ipni.org:names:782165-1
Alismataceae	Albidella	glandulosa	Albidella glandulosa	(Thwaites) Lehtonen	Albidella glandulosa (Thwaites) Lehtonen	Austral. Syst. Bot. 30: 68 (2017)	Bangladesh, Chad, Cote d'Ivoire, India, Indonesia, Mali, Nigeria, Pakistan, Senegal, Sri Lanka, Thailand, Vietnam	Assam, Bangladesh, Chad, India, Ivory Coast, Jawa, Mali, Nigeria, Pakistan, Senegal, Sri Lanka, Thailand, Vietnam	unknown	unknown	77163630-1	http://www.plantsoftheworldonline.org/taxon/urn:lsid:ipni.org:names:77163630-1
Alismataceae	Alisma	plantago-aquatica	Alisma plantago-aquatica	L.	Alisma plantago-aquatica L.	Sp. Pl.: 342 (1753)	Afghanistan, Albania, Algeria, Armenia, Azerbaijan, Georgia, Austria, Bangladesh, Belarus, Belgium, Bhutan, India, Bosnia and Herzegovina, Croatia, Macedonia, Montenegro, Serbia, Slovenia, Bulgaria, Burundi, China, Czech Republic, Slovakia, Denmark, Egypt, Eritrea, Estonia, Latvia, Lithuania, Russia, Ethiopia, Finland, France, Germany, Greece, Hungary, India, India, Pakistan, Iran, Iraq, Ireland,…	Afghanistan, Albania, Algeria, Altay, Amur, Assam, Austria, Baleares, Baltic States, Bangladesh, Belarus, Belgium, Bulgaria, Burundi, Buryatiya, Central European Rus, China North-Central, China South-Central, China Southeast, Chita, Corse, Czechoslovakia, Denmark, East Aegean Is., East European Russia, East Himalaya, Egypt, Eritrea, Ethiopia, Finland, France, Germany, Great Britain, Greece, Hunga…	Angola, Argentina, Australia, Chile, New Zealand, South Africa, United States, Zimbabwe	Alaska, Angola, Argentina South, Cape Provinces, Chile Central, Free State, KwaZulu-Natal, New South Wales, New Zealand North, New Zealand South, Northern Provinces, Queensland, South Australia, Tasmania, Victoria, Zimbabwe	30019518-2	http://www.plantsoftheworldonline.org/taxon/urn:lsid:ipni.org:names:30019518-2
Alismataceae	Butomopsis	latifolia	Butomopsis latifolia	(D.Don) Kunth	Butomopsis latifolia (D.Don) Kunth	Enum. Pl. 3: 165 (1841)	Australia, Bangladesh, Benin, Bhutan, India, Botswana, Burkina Faso, Cameroon, Central African Republic, Chad, China, Cote d'Ivoire, Ghana, Guinea, Guinea-Bissau, India, Indonesia, Laos, Mali, Mauritania, Mozambique, Myanmar, Nepal, Niger, Nigeria, Senegal, Sudan, Tanzania, Thailand, Uganda, Vietnam, Zambia, Zimbabwe	Assam, Bangladesh, Benin, Botswana, Burkina, Cameroon, Central African Repu, Chad, China South-Central, East Himalaya, Ghana, Guinea, Guinea-Bissau, India, Ivory Coast, Jawa, Laos, Mali, Mauritania, Mozambique, Myanmar, Nepal, Niger, Nigeria, Northern Territory, Queensland, Senegal, Sudan, Tanzania, Thailand, Uganda, Vietnam, Zambia, Zimbabwe	unknown	unknown	58284-1	http://www.plantsoftheworldonline.org/taxon/urn:lsid:ipni.org:names:58284-1
Alismataceae	Caldesia	parnassifolia	Caldesia parnassifolia	(Bassi) Parl.	Caldesia parnassifolia (Bassi) Parl.	Fl. Ital. 3: 599 (1860)	Angola, Armenia, Azerbaijan, Georgia, Australia, Bangladesh, Belarus, Benin, Bosnia and Herzegovina, Croatia, Macedonia, Montenegro, Serbia, Slovenia, Botswana, Burkina Faso, Burundi, Cameroon, China, Estonia, Latvia, Lithuania, Russia, France, Germany, Guinea, Hungary, India, India, Pakistan, Indonesia, Indonesia, Papua New Guinea, Italy, Japan, Kenya, Madagascar, Malawi, Moldova, Ukraine, Myanm…	Altay, Amur, Angola, Assam, Baltic States, Bangladesh, Belarus, Benin, Botswana, Burkina, Burundi, Cameroon, Central European Rus, China North-Central, China South-Central, China Southeast, Congo, France, Germany, Guinea, Hungary, India, Inner Mongolia, Italy, Japan, Kenya, Khabarovsk, Korea, Madagascar, Malawi, Maluku, Manchuria, Myanmar, Nepal, New Guinea, Nigeria, Pakistan, Poland, Primorye, Q…	unknown	unknown	58293-1	http://www.plantsoftheworldonline.org/taxon/urn:lsid:ipni.org:names:58293-1
Alismataceae	Sagittaria	guayanensis	Sagittaria guayanensis	Kunth	Sagittaria guayanensis Kunth	F.W.H.von Humboldt, A.J.A.Bonpland &amp; C.S.Kunth, Nov. Gen. Sp. 1: 250 (1816)	Afghanistan, Argentina, Bangladesh, Bhutan, India, Bolivia, Brazil, Burkina Faso, Cambodia, Cameroon, Chad, China, Colombia, Costa Rica, Cote d'Ivoire, Cuba, Dominican Republic, Ecuador, El Salvador, French Guiana, Gambia, Ghana, Guatemala, Guinea-Bissau, Guyana, Honduras, India, India, Pakistan, Indonesia, Jamaica, Madagascar, Malaysia, Mali, Mexico, Nepal, Nicaragua, Niger, Nigeria, Pakistan, P…	Afghanistan, Argentina Northeast, Assam, Bangladesh, Bolivia, Brazil North, Brazil Northeast, Brazil Southeast, Brazil West-Central, Burkina, Cambodia, Cameroon, Chad, China South-Central, China Southeast, Colombia, Costa Rica, Cuba, Dominican Republic, East Himalaya, Ecuador, El Salvador, French Guiana, Gambia, Ghana, Guatemala, Guinea-Bissau, Guyana, Hainan, Honduras, India, Ivory Coast, Jamaic…	United States	Louisiana	58497-1	http://www.plantsoftheworldonline.org/taxon/urn:lsid:ipni.org:names:58497-1
Alismataceae	Sagittaria	pygmaea	Sagittaria pygmaea	Miq.	Sagittaria pygmaea Miq.	Ann. Mus. Bot. Lugduno-Batavi 2: 138 (1865)	Bhutan, India, China, Japan, Nansei-shoto, North Korea, South Korea, Taiwan, Thailand, Vietnam	China North-Central, China South-Central, China Southeast, East Himalaya, Hainan, Japan, Korea, Nansei-shoto, Taiwan, Thailand, Vietnam	unknown	unknown	58559-1	http://www.plantsoftheworldonline.org/taxon/urn:lsid:ipni.org:names:58559-1
Alismataceae	Sagittaria	trifolia	Sagittaria trifolia	L.	Sagittaria trifolia L.	Sp. Pl.: 993 (1753)	Afghanistan, Armenia, Azerbaijan, Georgia, Bangladesh, Bhutan, India, Cambodia, China, India, India, Pakistan, Indonesia, Iran, Iraq, Japan, Kazakhstan, Uzbekistan, Kirgizstan, Laos, Malaysia, Myanmar, Nansei-shoto, Nepal, Nicobar Is., North Korea, South Korea, Pakistan, Philippines, Russia, Taiwan, Tajikistan, Thailand, Uzbekistan, Vietnam	Afghanistan, Amur, Assam, Bangladesh, Buryatiya, Cambodia, China North-Central, China South-Central, China Southeast, Chita, East Himalaya, Hainan, India, Inner Mongolia, Iran, Iraq, Japan, Kazakhstan, Khabarovsk, Kirgizstan, Korea, Krasnoyarsk, Laos, Malaya, Manchuria, Myanmar, Nansei-shoto, Nepal, Nicobar Is., North Caucasus, Pakistan, Philippines, Primorye, South European Russi, Sulawesi, Suma…	Fiji, Indonesia, Indonesia, Malaysia, Marquesas, Moldova, Ukraine, Society Is., Tubuai Is.	Borneo, Fiji, Jawa, Marquesas, Society Is., Tubuai Is., Ukraine	58596-1	http://www.plantsoftheworldonline.org/taxon/urn:lsid:ipni.org:names:58596-1
Altingiaceae	Liquidambar	excelsa	Liquidambar excelsa	(Noronha) Oken	Liquidambar excelsa (Noronha) Oken	Allg. Naturgesch. 3(3): 1539 (1841)	Bangladesh, Bhutan, India, Cambodia, China, India, Indonesia, Indonesia, East Timor, Laos, Malaysia, Myanmar, Thailand, Vietnam	Assam, Bangladesh, Cambodia, China South-Central, East Himalaya, Jawa, Laos, Lesser Sunda Is., Malaya, Myanmar, Sumatera, Thailand, Tibet, Vietnam	unknown	unknown	58631-1	http://www.plantsoftheworldonline.org/taxon/urn:lsid:ipni.org:names:58631-1
Altingiaceae	Liquidambar	siamensis	Liquidambar siamensis	(Craib) Ickert-Bond & J.Wen	Liquidambar siamensis (Craib) Ickert-Bond & J.Wen	PhytoKeys 31: 40 (2013)	Cambodia, China, Laos, Thailand, Vietnam	Cambodia, China South-Central, China Southeast, Laos, Thailand, Vietnam	unknown	unknown	77134713-1	http://www.plantsoftheworldonline.org/taxon/urn:lsid:ipni.org:names:77134713-1
Amaranthaceae	Achyranthes	ancistrophora	Achyranthes ancistrophora	C.C.Towns.	Achyranthes ancistrophora C.C.Towns.	Kew Bull. 30: 223 (1975)	Thailand	Thailand	unknown	unknown	58652-1	http://www.plantsoftheworldonline.org/taxon/urn:lsid:ipni.org:names:58652-1
Amaranthaceae	Achyranthes	aspera	Achyranthes aspera	L.	Achyranthes aspera L.	Sp. Pl.: 204 (1753)	Afghanistan, Aldabra, Algeria, Andaman Is., Angola, Australia, Azores, Bangladesh, Benin, Bhutan, India, Botswana, Burkina Faso, Burundi, Cambodia, Cameroon, Cape Verde, Caroline Is., Central African Republic, Chad, Chagos Archipelago, China, Christmas I., Cocos (Keeling) Is., Comoros, Cote d'Ivoire, Djibouti, Egypt, Eritrea, Ethiopia, Gabon, Gambia, Ghana, Gilbert Is., Guinea, Guinea-Bissau, Gul…	Afghanistan, Aldabra, Algeria, Andaman Is., Angola, Assam, Azores, Bangladesh, Benin, Bismarck Archipelago, Borneo, Botswana, Burkina, Burundi, Cambodia, Cameroon, Canary Is., Cape Provinces, Cape Verde, Caroline Is., Central African Repu, Chad, Chagos Archipelago, China South-Central, China Southeast, Christmas I., Cocos (Keeling) Is., Comoros, Congo, Djibouti, East Himalaya, Egypt, Eritrea, Eth…	Aruba, Austria, Bahamas, Belize, Bolivia, Brazil, Colombia, Cook Is., Costa Rica, Cuba, Dominican Republic, El Salvador, Fiji, French Guiana, Galapagos, Guatemala, Guyana, Haiti, Honduras, Jamaica, Japan, Kermadec Is., Leeward Is., Marquesas, Mexico, Netherlands Antilles, New Caledonia, New Zealand, Nicaragua, Niue, Palestina, Israel, Jordan, Peru, Puerto Rico, Seychelles, Southwest Caribbean, St…	Alabama, Aruba, Austria, Bahamas, Belize, Bolivia, Brazil North, Brazil Northeast, Brazil Southeast, Brazil West-Central, Colombia, Cook Is., Costa Rica, Cuba, Dominican Republic, El Salvador, Fiji, Florida, French Guiana, Galapagos, Guatemala, Guyana, Haiti, Hawaii, Honduras, Jamaica, Japan, Kermadec Is., Leeward Is., Louisiana, Marquesas, Maryland, Mexico Central, Mexico Gulf, Mexico Northeast,…	2468-2	http://www.plantsoftheworldonline.org/taxon/urn:lsid:ipni.org:names:2468-2
Amaranthaceae	Achyranthes	bidentata	Achyranthes bidentata	Blume	Achyranthes bidentata Blume	Bijdr. Fl. Ned. Ind.: 545 (1826)	Bangladesh, Bhutan, India, Cambodia, Caroline Is., China, India, India, Pakistan, Indonesia, Indonesia, East Timor, Indonesia, Malaysia, Indonesia, Papua New Guinea, Japan, Laos, Malaysia, Marianas, Myanmar, Nansei-shoto, Nepal, Nicobar Is., North Korea, South Korea, Ogasawara-shoto, Pakistan, Papua New Guinea, Solomon Islands, Philippines, Sri Lanka, Taiwan, Thailand, Vietnam	Assam, Bangladesh, Borneo, Cambodia, Caroline Is., China North-Central, China South-Central, China Southeast, East Himalaya, Hainan, India, Japan, Jawa, Korea, Laos, Lesser Sunda Is., Malaya, Maluku, Marianas, Myanmar, Nansei-shoto, Nepal, New Guinea, Nicobar Is., Ogasawara-shoto, Pakistan, Philippines, Solomon Is., Sri Lanka, Sulawesi, Sumatera, Taiwan, Thailand, Tibet, Vietnam, West Himalaya	Angola, Cameroon, Canada, Gulf of Guinea Is., Nigeria, Russia, United States	Alabama, Angola, Cameroon, Gulf of Guinea Is., Illinois, Kentucky, Nigeria, Ohio, Ontario, Primorye, Tennessee, West Virginia	58678-1	http://www.plantsoftheworldonline.org/taxon/urn:lsid:ipni.org:names:58678-1
Amaranthaceae	Allmania	nodiflora	Allmania nodiflora	(L.) R.Br. ex Wight	Allmania nodiflora (L.) R.Br. ex Wight	J. Bot. (Hooker) 1: 226 (1834)	Bhutan, India, China, India, Indonesia, Indonesia, East Timor, Indonesia, Malaysia, Laos, Malaysia, Philippines, Sri Lanka, Thailand, Vietnam	Assam, Borneo, China Southeast, East Himalaya, Hainan, India, Jawa, Laos, Lesser Sunda Is., Malaya, Philippines, Sri Lanka, Sumatera, Thailand, Vietnam	unknown	unknown	77141572-1	http://www.plantsoftheworldonline.org/taxon/urn:lsid:ipni.org:names:77141572-1
Amaranthaceae	Alternanthera	sessilis	Alternanthera sessilis	(L.) R.Br. ex DC.	Alternanthera sessilis (L.) R.Br. ex DC.	Cat. Pl. Horti Monsp.: 77 (1813)	Andaman Is., Armenia, Azerbaijan, Georgia, Australia, Bangladesh, Belize, Bhutan, India, Bolivia, Brazil, Cambodia, Cayman Is., China, Colombia, Costa Rica, Cuba, Dominican Republic, El Salvador, French Guiana, Guatemala, Guyana, Haiti, Honduras, India, India, Pakistan, Indonesia, Indonesia, East Timor, Indonesia, Malaysia, Indonesia, Papua New Guinea, Iran, Iraq, Jamaica, Japan, Laccadive Is., L…	Andaman Is., Assam, Bangladesh, Belize, Bolivia, Borneo, Brazil North, Brazil Northeast, Brazil South, Brazil Southeast, Brazil West-Central, Cambodia, Cayman Is., China South-Central, China Southeast, Colombia, Costa Rica, Cuba, Dominican Republic, East Himalaya, El Salvador, French Guiana, Guatemala, Guyana, Haiti, Honduras, India, Iran, Iraq, Jamaica, Japan, Jawa, Laccadive Is., Laos, Lebanon-…	Algeria, Angola, Benin, Botswana, Burkina Faso, Burundi, Cameroon, Cape Verde, Caroline Is., Central African Republic, Chad, Christmas I., Comoros, Cook Is., Cote d'Ivoire, Egypt, Ethiopia, Fiji, Gabon, Galapagos, Gambia, Ghana, Guinea, Guinea-Bissau, Gulf of Guinea Is., Kenya, Liberia, Malawi, Mali, Marianas, Marquesas, Marshall Is., Mauritania, Mauritius, Mozambique, Namibia, Nauru, New Caledon…	Alabama, Algeria, Angola, Arkansas, Benin, Botswana, Burkina, Burundi, Cameroon, Cape Provinces, Cape Verde, Caroline Is., Central African Repu, Chad, Christmas I., Comoros, Congo, Cook Is., Egypt, Ethiopia, Fiji, Florida, Free State, Gabon, Galapagos, Gambia, Georgia, Ghana, Guinea, Guinea-Bissau, Gulf of Guinea Is., Hawaii, Ivory Coast, Kenya, KwaZulu-Natal, Liberia, Louisiana, Malawi, Mali, Ma…	1069792-2	http://www.plantsoftheworldonline.org/taxon/urn:lsid:ipni.org:names:1069792-2
Amaranthaceae	Amaranthus	tricolor	Amaranthus tricolor	L.	Amaranthus tricolor L.	Sp. Pl.: 989 (1753)	Bangladesh, India, Indonesia, Indonesia, East Timor, Indonesia, Malaysia, Indonesia, Papua New Guinea, Laos, Line Is., Malaysia, Myanmar, Nepal, Papua New Guinea, Solomon Islands, Philippines, Sri Lanka, Thailand, Vietnam	Assam, Bangladesh, Borneo, India, Jawa, Laos, Lesser Sunda Is., Line Is., Malaya, Maluku, Myanmar, Nepal, New Guinea, Philippines, Solomon Is., Sri Lanka, Sulawesi, Sumatera, Thailand, Vietnam	Angola, Australia, Benin, Cambodia, Cameroon, Cayman Is., Central African Republic, China, Christmas I., Cuba, Dominican Republic, Egypt, Eritrea, Ethiopia, Fiji, France, Haiti, Iraq, Japan, Kazakhstan, Uzbekistan, Maldives, Marianas, Marquesas, Mauritius, Mozambique, Nansei-shoto, New Caledonia, North Korea, South Korea, Pakistan, Panama, Puerto Rico, Saudi Arabia, Sierra Leone, Society Is., Sou…	Angola, Benin, Cambodia, Cameroon, Cayman Is., Central African Repu, China North-Central, China South-Central, China Southeast, Christmas I., Cuba, Dominican Republic, Egypt, Eritrea, Ethiopia, Fiji, France, Hainan, Haiti, Inner Mongolia, Iraq, Japan, Kazakhstan, Korea, Maldives, Manchuria, Marianas, Marquesas, Mauritius, Mozambique, Nansei-shoto, New Caledonia, Pakistan, Panama, Puerto Rico, Qin…	327386-2	http://www.plantsoftheworldonline.org/taxon/urn:lsid:ipni.org:names:327386-2
Amaranthaceae	Centrostachys	aquatica	Centrostachys aquatica	(R.Br.) Moq.	Centrostachys aquatica (R.Br.) Moq.	A.P.de Candolle, Prodr. 13(2): 321 (1849)	Bangladesh, Benin, Botswana, Burkina Faso, Burundi, Cambodia, Cameroon, Central African Republic, Chad, China, Ethiopia, India, Indonesia, Kenya, Laos, Mali, Mauritania, Mozambique, Myanmar, Nepal, Niger, Nigeria, Senegal, Sri Lanka, Sudan, Tanzania, Thailand, Uganda, Vietnam, Zaire, Zambia, Zimbabwe	Assam, Bangladesh, Benin, Botswana, Burkina, Burundi, Cambodia, Cameroon, Central African Repu, Chad, China Southeast, Ethiopia, India, Jawa, Kenya, Laos, Mali, Mauritania, Mozambique, Myanmar, Nepal, Niger, Nigeria, Senegal, Sri Lanka, Sudan, Tanzania, Thailand, Uganda, Vietnam, Zambia, Zaire, Zimbabwe	unknown	unknown	60044-1	http://www.plantsoftheworldonline.org/taxon/urn:lsid:ipni.org:names:60044-1
Amaranthaceae	Chenopodium	ficifolium	Chenopodium ficifolium	Sm.	Chenopodium ficifolium Sm.	Fl. Brit. 1: 276 (1800)	Afghanistan, Austria, Belgium, Bhutan, India, Bosnia and Herzegovina, Croatia, Macedonia, Montenegro, Serbia, Slovenia, Bulgaria, China, Czech Republic, Slovakia, Egypt, France, Germany, Greece, Hungary, India, Pakistan, Iran, Iraq, Italy, Kazakhstan, Uzbekistan, Laos, Moldova, Ukraine, Myanmar, Nepal, Netherlands, North Korea, South Korea, Pakistan, Palestina, Israel, Jordan, Poland, Romania, Ru…	Afghanistan, Austria, Belgium, Bulgaria, Central European Rus, China North-Central, China South-Central, China Southeast, Czechoslovakia, East European Russia, East Himalaya, Egypt, France, Germany, Greece, Hungary, Inner Mongolia, Iran, Iraq, Italy, Kazakhstan, Khabarovsk, Korea, Krym, Laos, Manchuria, Myanmar, Nepal, Netherlands, North European Russi, Pakistan, Palestine, Poland, Primorye, Qing…	Algeria, Cambodia, Canada, Chile, Denmark, Estonia, Latvia, Lithuania, Russia, Finland, Japan, Mauritius, Quebec, Russia, Sweden, Taiwan, United Kingdom, United States	Algeria, Arizona, Baltic States, British Columbia, Buryatiya, Cambodia, Chile Central, Chile South, Denmark, Finland, Florida, Great Britain, Irkutsk, Japan, Krasnoyarsk, Mauritius, Missouri, New York, Ontario, Oregon, Pennsylvania, Quebec, Sweden, Taiwan, West Siberia	164928-1	http://www.plantsoftheworldonline.org/taxon/urn:lsid:ipni.org:names:164928-1
Amaranthaceae	Cyathula	prostrata	Cyathula prostrata	(L.) Blume	Cyathula prostrata (L.) Blume	Bijdr. Fl. Ned. Ind.: 549 (1826)	Angola, Australia, Bangladesh, Benin, Bhutan, India, Brazil, Burkina Faso, Cambodia, Cameroon, Central African Republic, China, Colombia, Comoros, Costa Rica, Cote d'Ivoire, Ecuador, El Salvador, Ethiopia, Fiji, Gabon, Gambia, Ghana, Guinea, Guinea-Bissau, Gulf of Guinea Is., Honduras, India, Indonesia, Indonesia, East Timor, Indonesia, Malaysia, Indonesia, Papua New Guinea, Laos, Liberia, Malawi…	Angola, Assam, Bangladesh, Benin, Borneo, Brazil North, Brazil Northeast, Brazil South, Brazil Southeast, Brazil West-Central, Burkina, Cambodia, Cameroon, Central African Repu, China South-Central, China Southeast, Colombia, Comoros, Congo, Costa Rica, East Himalaya, Ecuador, El Salvador, Ethiopia, Fiji, Gabon, Gambia, Ghana, Guinea, Guinea-Bissau, Gulf of Guinea Is., Hainan, Honduras, India, Iv…	Bolivia, Caroline Is., Cook Is., French Guiana, Guyana, Jamaica, Leeward Is., Marquesas, Mauritius, Puerto Rico, Reunion, Seychelles, Society Is., Suriname, Trinidad-Tobago, Tubuai Is., Venezuelan Antilles, Windward Is.	Bolivia, Caroline Is., Cook Is., French Guiana, Guyana, Jamaica, Leeward Is., Marquesas, Mauritius, Puerto Rico, Reunion, Seychelles, Society Is., Suriname, Trinidad-Tobago, Tubuai Is., Venezuelan Antilles, Windward Is.	60185-1	http://www.plantsoftheworldonline.org/taxon/urn:lsid:ipni.org:names:60185-1
Amaranthaceae	Deeringia	amaranthoides	Deeringia amaranthoides	(Lam.) Merr.	Deeringia amaranthoides (Lam.) Merr.	Interpr. Herb. Amboin.: 211 (1917)	Australia, Bangladesh, Bhutan, India, China, Christmas I., Fiji, India, India, Pakistan, Indonesia, Indonesia, East Timor, Indonesia, Papua New Guinea, Laos, Malaysia, Marianas, Myanmar, Nepal, Papua New Guinea, Solomon Islands, Philippines, Taiwan, Thailand, Tonga, Vietnam	Assam, Bangladesh, China South-Central, China Southeast, Christmas I., East Himalaya, Fiji, Hainan, India, Jawa, Laos, Lesser Sunda Is., Malaya, Marianas, Myanmar, Nepal, New Guinea, New South Wales, Philippines, Queensland, Solomon Is., Sulawesi, Sumatera, Taiwan, Thailand, Tibet, Tonga, Vietnam, West Himalaya, Western Australia	unknown	unknown	60226-1	http://www.plantsoftheworldonline.org/taxon/urn:lsid:ipni.org:names:60226-1
Amaranthaceae	Deeringia	polysperma	Deeringia polysperma	(Roxb.) Moq.	Deeringia polysperma (Roxb.) Moq.	A.P.de Candolle, Prodr. 13(2): 236 (1849)	China, Indonesia, Indonesia, Malaysia, Indonesia, Papua New Guinea, Malaysia, Nansei-shoto, Philippines, Taiwan, Thailand, Vietnam	Borneo, China Southeast, Hainan, Jawa, Malaya, Maluku, Nansei-shoto, New Guinea, Philippines, Sulawesi, Sumatera, Taiwan, Thailand, Vietnam	unknown	unknown	60240-1	http://www.plantsoftheworldonline.org/taxon/urn:lsid:ipni.org:names:60240-1
Amaranthaceae	Ouret	sanguinolenta	Ouret sanguinolenta	(L.) Kuntze	Ouret sanguinolenta (L.) Kuntze	Revis. Gen. Pl. 2: 544 (1891)	Bangladesh, Bhutan, India, Cambodia, China, India, India, Pakistan, Indonesia, Indonesia, East Timor, Laos, Malaysia, Myanmar, Nepal, Pakistan, Philippines, Taiwan, Thailand, Vietnam	Assam, Bangladesh, Cambodia, China South-Central, China Southeast, East Himalaya, Hainan, India, Jawa, Laos, Lesser Sunda Is., Malaya, Maluku, Myanmar, Nepal, Pakistan, Philippines, Sulawesi, Taiwan, Thailand, Vietnam, West Himalaya	unknown	unknown	61681-1	http://www.plantsoftheworldonline.org/taxon/urn:lsid:ipni.org:names:61681-1
Amaranthaceae	Psilotrichopsis	curtisii	Psilotrichopsis curtisii	(Oliv.) C.C.Towns.	Psilotrichopsis curtisii (Oliv.) C.C.Towns.	Kew Bull. 29: 465 (1974)	China, Malaysia, Thailand, Vietnam	Hainan, Malaya, Thailand, Vietnam	unknown	unknown	61135-1	http://www.plantsoftheworldonline.org/taxon/urn:lsid:ipni.org:names:61135-1
Amaranthaceae	Psilotrichum	erythrostachyum	Psilotrichum erythrostachyum	Gagnep.	Psilotrichum erythrostachyum Gagnep.	Bull. Soc. Bot. France 82: 476 (1935 publ. 1936)	Cambodia, China, Thailand, Vietnam	Cambodia, Hainan, Thailand, Vietnam	unknown	unknown	61157-1	http://www.plantsoftheworldonline.org/taxon/urn:lsid:ipni.org:names:61157-1
Amaranthaceae	Psilotrichum	ferrugineum	Psilotrichum ferrugineum	(Roxb.) Voigt	Psilotrichum ferrugineum (Roxb.) Voigt	Hort. Suburb. Calcutt.: 318 (1845)	Bangladesh, Cambodia, Caroline Is., China, India, Indonesia, Indonesia, Malaysia, Indonesia, Papua New Guinea, Laos, Malaysia, Myanmar, Nepal, Papua New Guinea, Solomon Islands, Philippines, Thailand, Vietnam	Assam, Bangladesh, Borneo, Cambodia, Caroline Is., Hainan, India, Jawa, Laos, Malaya, Myanmar, Nepal, New Guinea, Philippines, Solomon Is., Sulawesi, Sumatera, Thailand, Vietnam	unknown	unknown	1004456-1	http://www.plantsoftheworldonline.org/taxon/urn:lsid:ipni.org:names:1004456-1
Amaranthaceae	Siamosia	thailandica	Siamosia thailandica	K.Larsen & T.Myndel Pedersen	Siamosia thailandica K.Larsen & T.Myndel Pedersen	Nordic J. Bot. 7: 271 (1987)	Thailand	Thailand	unknown	unknown	932213-1	http://www.plantsoftheworldonline.org/taxon/urn:lsid:ipni.org:names:932213-1
Amaranthaceae	Suaeda	maritima	Suaeda maritima	(L.) Dumort.	Suaeda maritima (L.) Dumort.	Fl. Belg.: 22 (1827)	Afghanistan, Albania, Algeria, Austria, Bangladesh, Belarus, Belgium, Bosnia and Herzegovina, Croatia, Macedonia, Montenegro, Serbia, Slovenia, Bulgaria, Canada, Cape Verde, Cyprus, Czech Republic, Slovakia, Denmark, Egypt, Estonia, Latvia, Lithuania, Russia, Finland, France, Germany, Greece, Hungary, India, Iran, Ireland, Italy, Libya, Mauritania, Moldova, Ukraine, Morocco, Netherlands, Norway, …	Afghanistan, Albania, Algeria, Austria, Baleares, Baltic States, Bangladesh, Belarus, Belgium, Bulgaria, Canary Is., Cape Verde, Central European Rus, Connecticut, Corse, Cyprus, Czechoslovakia, Denmark, East European Russia, Egypt, Finland, France, Germany, Great Britain, Greece, Gulf States, Hungary, India, Iran, Ireland, Italy, Krym, Libya, Maine, Manitoba, Maryland, Massachusetts, Mauritania,…	Australia	Tasmania	1071140-2	http://www.plantsoftheworldonline.org/taxon/urn:lsid:ipni.org:names:1071140-2
Amaranthaceae	Trichuriella	monsoniae	Trichuriella monsoniae	(L.f.) Bennet	Trichuriella monsoniae (L.f.) Bennet	Indian J. Forest. 8: 86 (1985)	Bangladesh, Cambodia, China, India, Myanmar, Sri Lanka, Thailand, Vietnam	Bangladesh, Cambodia, Hainan, India, Myanmar, Sri Lanka, Thailand, Vietnam	unknown	unknown	915576-1	http://www.plantsoftheworldonline.org/taxon/urn:lsid:ipni.org:names:915576-1
Amaryllidaceae	Crinum	asiaticum	Crinum asiaticum	L.	Crinum asiaticum L.	Sp. Pl.: 292 (1753)	Andaman Is., Australia, Bangladesh, Cambodia, China, Christmas I., Cocos (Keeling) Is., Fiji, Gilbert Is., India, Indonesia, Indonesia, East Timor, Indonesia, Malaysia, Indonesia, Papua New Guinea, Japan, Laos, Malaysia, Maldives, Mauritius, Myanmar, Nansei-shoto, New Caledonia, Nicobar Is., Norfolk Is., North Korea, South Korea, Ogasawara-shoto, Papua New Guinea, Papua New Guinea, Solomon Island…	Andaman Is., Assam, Bangladesh, Bismarck Archipelago, Borneo, Cambodia, China Southeast, Christmas I., Cocos (Keeling) Is., Fiji, Gilbert Is., India, Japan, Jawa, Korea, Laos, Lesser Sunda Is., Malaya, Maldives, Maluku, Mauritius, Myanmar, Nansei-shoto, New Caledonia, New Guinea, New South Wales, Nicobar Is., Norfolk Is., Northern Territory, Ogasawara-shoto, Philippines, Queensland, Rodrigues, Re…	Bahamas, Caroline Is., Chagos Archipelago, Comoros, Cook Is., Cuba, Dominican Republic, Haiti, Jamaica, Leeward Is., Line Is., Madagascar, Marianas, Marshall Is., Mexico, Nauru, Phoenix Is., Pitcairn Is., Puerto Rico, Society Is., Tokelau-Manihiki, Tonga, Trinidad-Tobago, Tuamotu, Tubuai Is., Tuvalu, United States, Venezuelan Antilles, Windward Is.	Bahamas, Caroline Is., Chagos Archipelago, Comoros, Cook Is., Cuba, Dominican Republic, Florida, Haiti, Jamaica, Leeward Is., Line Is., Louisiana, Madagascar, Marianas, Marshall Is., Mexico Central, Mexico Gulf, Mexico Northeast, Mexico Northwest, Mexico Southeast, Mexico Southwest, Nauru, Phoenix Is., Pitcairn Is., Puerto Rico, Society Is., Tokelau-Manihiki, Tonga, Trinidad-Tobago, Tuamotu, Tubu…	63796-1	http://www.plantsoftheworldonline.org/taxon/urn:lsid:ipni.org:names:63796-1
Amaryllidaceae	Crinum	defixum	Crinum defixum	Ker Gawl.	Crinum defixum Ker Gawl.	J. Sci. Arts (London) 3: 105 (1817)	Bangladesh, India, Myanmar, Nepal, Sri Lanka, Thailand, Vietnam	Assam, Bangladesh, India, Myanmar, Nepal, Sri Lanka, Thailand, Vietnam	unknown	unknown	63872-1	http://www.plantsoftheworldonline.org/taxon/urn:lsid:ipni.org:names:63872-1
Amaryllidaceae	Crinum	latifolium	Crinum latifolium	L.	Crinum latifolium L.	Sp. Pl.: 291 (1753)	Andaman Is., Bangladesh, China, India, Laos, Myanmar, Nicobar Is., Sri Lanka, Thailand, Vietnam	Andaman Is., Assam, Bangladesh, China South-Central, China Southeast, India, Laos, Myanmar, Nicobar Is., Sri Lanka, Thailand, Vietnam	Chagos Archipelago, Leeward Is., Windward Is.	Chagos Archipelago, Leeward Is., Windward Is.	63951-1	http://www.plantsoftheworldonline.org/taxon/urn:lsid:ipni.org:names:63951-1
Amaryllidaceae	Crinum	thaianum	Crinum thaianum	J.Schulze	Crinum thaianum J.Schulze	Pl. Life 27: 127 (1971)	Thailand	Thailand	unknown	unknown	64089-1	http://www.plantsoftheworldonline.org/taxon/urn:lsid:ipni.org:names:64089-1
Amaryllidaceae	Crinum	wattii	Crinum wattii	Baker	Crinum wattii Baker	Handb. Amaryll.: 76 (1888)	India, Myanmar, Thailand	Assam, Myanmar, Thailand	unknown	unknown	64114-1	http://www.plantsoftheworldonline.org/taxon/urn:lsid:ipni.org:names:64114-1
Amaryllidaceae	Lycoris	aurea	Lycoris aurea	(L'Her.) Herb.	Lycoris aurea (L'Her.) Herb.	Bot. Mag. 47: t. 2113, p. 5 (1819)	China, Laos, Myanmar, Thailand, Vietnam	China North-Central, China South-Central, China Southeast, Laos, Myanmar, Thailand, Vietnam	unknown	unknown	60455958-2	http://www.plantsoftheworldonline.org/taxon/urn:lsid:ipni.org:names:60455958-2
Amaryllidaceae	Proiphys	amboinensis	Proiphys amboinensis	(L.) Herb.	Proiphys amboinensis (L.) Herb.	Appendix: 42 (1821)	Australia, Indonesia, Indonesia, East Timor, Indonesia, Papua New Guinea, Papua New Guinea, Philippines, Thailand, Vanuatu	Bismarck Archipelago, Lesser Sunda Is., Maluku, New Guinea, Philippines, Queensland, Sulawesi, Thailand, Vanuatu, Western Australia	Caroline Is., Cook Is., Marianas, Niue, Papua New Guinea, Solomon Islands, Seychelles, Society Is., Sri Lanka	Caroline Is., Cook Is., Marianas, Niue, Seychelles, Society Is., Solomon Is., Sri Lanka	66645-1	http://www.plantsoftheworldonline.org/taxon/urn:lsid:ipni.org:names:66645-1
Anacardiaceae	Allospondias	lakonensis	Allospondias lakonensis	(Pierre) Stapf	Allospondias lakonensis (Pierre) Stapf	Hooker&#x27;s Icon. Pl. 27: t. 2667 (1900)	China, Laos, Malaysia, Thailand, Vietnam	China South-Central, China Southeast, Hainan, Laos, Malaya, Thailand, Vietnam	unknown	unknown	69165-1	http://www.plantsoftheworldonline.org/taxon/urn:lsid:ipni.org:names:69165-1
Anacardiaceae	Allospondias	laxiflora	Allospondias laxiflora	(Kurz) Lace	Allospondias laxiflora (Kurz) Lace	Bull. Misc. Inform. Kew 1915: 397 (1915)	Myanmar, Thailand	Myanmar, Thailand	unknown	unknown	69166-1	http://www.plantsoftheworldonline.org/taxon/urn:lsid:ipni.org:names:69166-1
Anacardiaceae	Bouea	macrophylla	Bouea macrophylla	Griff.	Bouea macrophylla Griff.	Account Bot. Coll. Cantor: 15 (1841)	Andaman Is., Indonesia, Malaysia, Thailand	Andaman Is., Jawa, Malaya, Sumatera, Thailand	unknown	unknown	69262-1	http://www.plantsoftheworldonline.org/taxon/urn:lsid:ipni.org:names:69262-1
Anacardiaceae	Bouea	oppositifolia	Bouea oppositifolia	(Roxb.) Meisn.	Bouea oppositifolia (Roxb.) Meisn.	Pl. Vasc. Gen. 2: 55 (1837)	Andaman Is., Bangladesh, Cambodia, China, Indonesia, Indonesia, Malaysia, Laos, Malaysia, Myanmar, Thailand, Vietnam	Andaman Is., Bangladesh, Borneo, Cambodia, China South-Central, Laos, Malaya, Myanmar, Sumatera, Thailand, Vietnam	unknown	unknown	69265-1	http://www.plantsoftheworldonline.org/taxon/urn:lsid:ipni.org:names:69265-1
Anacardiaceae	Buchanania	arborescens	Buchanania arborescens	(Blume) Blume	Buchanania arborescens (Blume) Blume	Mus. Bot. 1: 183 (1850)	Andaman Is., Australia, Cambodia, Indonesia, Indonesia, East Timor, Indonesia, Malaysia, Indonesia, Papua New Guinea, Laos, Malaysia, Myanmar, Papua New Guinea, Papua New Guinea, Solomon Islands, Philippines, Taiwan, Thailand, Vietnam	Andaman Is., Bismarck Archipelago, Borneo, Cambodia, Jawa, Laos, Lesser Sunda Is., Malaya, Maluku, Myanmar, New Guinea, Northern Territory, Philippines, Queensland, Solomon Is., Sulawesi, Sumatera, Taiwan, Thailand, Vietnam	unknown	unknown	69275-1	http://www.plantsoftheworldonline.org/taxon/urn:lsid:ipni.org:names:69275-1
Anacardiaceae	Buchanania	cochinchinensis	Buchanania cochinchinensis	(Lour.) M.R.Almeida	Buchanania cochinchinensis (Lour.) M.R.Almeida	Fl. Maharashtra 1: 287 (1996)	Bangladesh, Cambodia, China, India, India, Pakistan, Laos, Myanmar, Nepal, Thailand, Vietnam	Bangladesh, Cambodia, China South-Central, Hainan, India, Laos, Myanmar, Nepal, Thailand, Vietnam, West Himalaya	unknown	unknown	20008347-1	http://www.plantsoftheworldonline.org/taxon/urn:lsid:ipni.org:names:20008347-1
Anacardiaceae	Buchanania	glabra	Buchanania glabra	Wall. ex Engl.	Buchanania glabra Wall. ex Engl.	A.L.P.P.de Candolle &amp; A.C.P.de Candolle, Monogr. Phan. 4: 183 (1883)	Bangladesh, Cambodia, India, Laos, Myanmar, Thailand, Vietnam	Bangladesh, Cambodia, India, Laos, Myanmar, Thailand, Vietnam	unknown	unknown	69292-1	http://www.plantsoftheworldonline.org/taxon/urn:lsid:ipni.org:names:69292-1
Anacardiaceae	Buchanania	reticulata	Buchanania reticulata	Hance	Buchanania reticulata Hance	J. Bot. 15: 332 (1877)	Cambodia, Laos, Thailand, Vietnam	Cambodia, Laos, Thailand, Vietnam	unknown	unknown	69335-1	http://www.plantsoftheworldonline.org/taxon/urn:lsid:ipni.org:names:69335-1
Anacardiaceae	Buchanania	sessifolia	Buchanania sessifolia	Blume	Buchanania sessifolia Blume	Mus. Bot. 1: 184 (1850)	India, Indonesia, Indonesia, Malaysia, Laos, Malaysia, Myanmar, Nicobar Is., Thailand	Assam, Borneo, Laos, Malaya, Myanmar, Nicobar Is., Sumatera, Thailand	unknown	unknown	69338-1	http://www.plantsoftheworldonline.org/taxon/urn:lsid:ipni.org:names:69338-1
Anacardiaceae	Buchanania	siamensis	Buchanania siamensis	Miq.	Buchanania siamensis Miq.	Ann. Mus. Bot. Lugduno-Batavi 4: 118 (1869)	Cambodia, Laos, Thailand, Vietnam	Cambodia, Laos, Thailand, Vietnam	unknown	unknown	69339-1	http://www.plantsoftheworldonline.org/taxon/urn:lsid:ipni.org:names:69339-1
Anacardiaceae	Campnosperma	auriculatum	Campnosperma auriculatum	(Blume) Hook.f.	Campnosperma auriculatum (Blume) Hook.f.	Fl. Brit. India 2: 41 (1876)	Indonesia, Indonesia, Malaysia, Malaysia, Thailand	Borneo, Malaya, Sulawesi, Sumatera, Thailand	unknown	unknown	69379-1	http://www.plantsoftheworldonline.org/taxon/urn:lsid:ipni.org:names:69379-1
Anacardiaceae	Campnosperma	coriaceum	Campnosperma coriaceum	(Jack) Hallier f.	Campnosperma coriaceum (Jack) Hallier f.	Fl. Males. Bull. 3: 74 (1948)	Indonesia, Indonesia, Malaysia, Indonesia, Papua New Guinea, Malaysia, Thailand	Borneo, Malaya, New Guinea, Sumatera, Thailand	unknown	unknown	69382-1	http://www.plantsoftheworldonline.org/taxon/urn:lsid:ipni.org:names:69382-1
Anacardiaceae	Campylopetalum	siamense	Campylopetalum siamense	Forman	Campylopetalum siamense Forman	Kew Bull. 8: 555 (1953 publ. 1954)	Thailand	Thailand	unknown	unknown	69395-1	http://www.plantsoftheworldonline.org/taxon/urn:lsid:ipni.org:names:69395-1
Anacardiaceae	Choerospondias	axillaris	Choerospondias axillaris	(Roxb.) B.L.Burtt & A.W.Hill	Choerospondias axillaris (Roxb.) B.L.Burtt & A.W.Hill	Ann. Bot. (Oxford), n.s., 1: 254 (1937)	Bhutan, India, Cambodia, China, India, Japan, Laos, Myanmar, Nepal, Taiwan, Thailand, Vietnam	Assam, Cambodia, China North-Central, China South-Central, China Southeast, East Himalaya, Japan, Laos, Myanmar, Nepal, Taiwan, Thailand, Tibet, Vietnam	unknown	unknown	69446-1	http://www.plantsoftheworldonline.org/taxon/urn:lsid:ipni.org:names:69446-1
Anacardiaceae	Dracontomelon	dao	Dracontomelon dao	(Blanco) Merr. & Rolfe	Dracontomelon dao (Blanco) Merr. & Rolfe	Philipp. J. Sci., C 3: 108 (1908)	Andaman Is., Bangladesh, Bhutan, India, Cambodia, China, Indonesia, Indonesia, East Timor, Indonesia, Malaysia, Indonesia, Papua New Guinea, Laos, Malaysia, Myanmar, Nicobar Is., Papua New Guinea, Papua New Guinea, Solomon Islands, Philippines, Thailand, Vietnam	Andaman Is., Bangladesh, Bismarck Archipelago, Borneo, Cambodia, China South-Central, China Southeast, East Himalaya, Jawa, Laos, Lesser Sunda Is., Malaya, Maluku, Myanmar, New Guinea, Nicobar Is., Philippines, Solomon Is., Sulawesi, Sumatera, Thailand, Vietnam	Trinidad-Tobago	Trinidad-Tobago	69546-1	http://www.plantsoftheworldonline.org/taxon/urn:lsid:ipni.org:names:69546-1
Anacardiaceae	Drimycarpus	racemosus	Drimycarpus racemosus	(Roxb.) Hook.f. ex Marchand	Drimycarpus racemosus (Roxb.) Hook.f. ex Marchand	Rev. Anacardiac.: 172 (1869)	Andaman Is., Bangladesh, Bhutan, India, China, India, Malaysia, Myanmar, Nepal, Thailand, Vietnam	Andaman Is., Assam, Bangladesh, China South-Central, East Himalaya, Malaya, Myanmar, Nepal, Thailand, Vietnam	unknown	unknown	69552-1	http://www.plantsoftheworldonline.org/taxon/urn:lsid:ipni.org:names:69552-1
Anacardiaceae	Gluta	cambodiana	Gluta cambodiana	Pierre	Gluta cambodiana Pierre	Fl. Forest. Cochinch.: t. 368B (1897)	Cambodia, Laos, Malaysia, Thailand	Cambodia, Laos, Malaya, Thailand	unknown	unknown	69613-1	http://www.plantsoftheworldonline.org/taxon/urn:lsid:ipni.org:names:69613-1
Anacardiaceae	Gluta	compacta	Gluta compacta	Evrard	Gluta compacta Evrard	Bull. Soc. Bot. France 99: 84 (1952)	Thailand, Vietnam	Thailand, Vietnam	unknown	unknown	69616-1	http://www.plantsoftheworldonline.org/taxon/urn:lsid:ipni.org:names:69616-1
Anacardiaceae	Gluta	elegans	Gluta elegans	(Wall.) Kurz	Gluta elegans (Wall.) Kurz	Prelim. Rep. Forest Pegu, App. A: xli (1875)	Malaysia, Myanmar, Thailand	Malaya, Myanmar, Thailand	Bangladesh	Bangladesh	69619-1	http://www.plantsoftheworldonline.org/taxon/urn:lsid:ipni.org:names:69619-1
Anacardiaceae	Gluta	glabra	Gluta glabra	(Wall.) Ding Hou	Gluta glabra (Wall.) Ding Hou	Blumea 24: 13 (1978)	Myanmar, Thailand	Myanmar, Thailand	unknown	unknown	69620-1	http://www.plantsoftheworldonline.org/taxon/urn:lsid:ipni.org:names:69620-1
Anacardiaceae	Gluta	laccifera	Gluta laccifera	(Pierre) Ding Hou	Gluta laccifera (Pierre) Ding Hou	Blumea 24: 14 (1978)	Cambodia, Laos, Thailand, Vietnam	Cambodia, Laos, Thailand, Vietnam	unknown	unknown	69623-1	http://www.plantsoftheworldonline.org/taxon/urn:lsid:ipni.org:names:69623-1
Anacardiaceae	Gluta	obovata	Gluta obovata	Craib	Gluta obovata Craib	Bull. Misc. Inform. Kew 1926: 362 (1926)	Thailand	Thailand	unknown	unknown	69632-1	http://www.plantsoftheworldonline.org/taxon/urn:lsid:ipni.org:names:69632-1
Anacardiaceae	Gluta	renghas	Gluta renghas	L.	Gluta renghas L.	Mant. Pl. 2: 293 (1771)	Indonesia, Indonesia, Malaysia, Malaysia, Myanmar, Thailand	Borneo, Jawa, Malaya, Maluku, Myanmar, Sulawesi, Sumatera, Thailand	unknown	unknown	69636-1	http://www.plantsoftheworldonline.org/taxon/urn:lsid:ipni.org:names:69636-1
Anacardiaceae	Gluta	tavoyana	Gluta tavoyana	Hook.f.	Gluta tavoyana Hook.f.	Fl. Brit. India 2: 22 (1876)	Andaman Is., Bangladesh, China, Indonesia, Laos, Malaysia, Myanmar, Thailand, Vietnam	Andaman Is., Bangladesh, Hainan, Laos, Malaya, Myanmar, Sumatera, Thailand, Vietnam	unknown	unknown	69641-1	http://www.plantsoftheworldonline.org/taxon/urn:lsid:ipni.org:names:69641-1
Anacardiaceae	Gluta	usitata	Gluta usitata	(Wall.) Ding Hou	Gluta usitata (Wall.) Ding Hou	Blumea 24: 21 (1978)	India, Laos, Myanmar, Thailand, Vietnam	Assam, Laos, Myanmar, Thailand, Vietnam	unknown	unknown	69645-1	http://www.plantsoftheworldonline.org/taxon/urn:lsid:ipni.org:names:69645-1
Anacardiaceae	Gluta	velutina	Gluta velutina	Blume	Gluta velutina Blume	Mus. Bot. 1: 183 (1850)	Indonesia, Indonesia, Malaysia, Malaysia, Myanmar, Thailand, Vietnam	Borneo, Jawa, Malaya, Myanmar, Sumatera, Thailand, Vietnam	unknown	unknown	69646-1	http://www.plantsoftheworldonline.org/taxon/urn:lsid:ipni.org:names:69646-1
Anacardiaceae	Gluta	wrayi	Gluta wrayi	King	Gluta wrayi King	J. Asiat. Soc. Bengal, Pt. 2, Nat. Hist. 65: 482 (1896)	Malaysia, Thailand, Vietnam	Malaya, Thailand, Vietnam	unknown	unknown	69649-1	http://www.plantsoftheworldonline.org/taxon/urn:lsid:ipni.org:names:69649-1
Anacardiaceae	Holigarna	albicans	Holigarna albicans	Hook.f.	Holigarna albicans Hook.f.	Fl. Brit. India 2: 38 (1876)	Myanmar, Thailand	Myanmar, Thailand	unknown	unknown	69711-1	http://www.plantsoftheworldonline.org/taxon/urn:lsid:ipni.org:names:69711-1
Anacardiaceae	Holigarna	helferi	Holigarna helferi	Hook.f.	Holigarna helferi Hook.f.	Fl. Brit. India 2: 37 (1876)	India, Myanmar, Thailand	Assam, Myanmar, Thailand	unknown	unknown	69719-1	http://www.plantsoftheworldonline.org/taxon/urn:lsid:ipni.org:names:69719-1
Anacardiaceae	Holigarna	kurzii	Holigarna kurzii	King	Holigarna kurzii King	J. Asiat. Soc. Bengal, Pt. 2, Nat. Hist. 65: 512 (1896)	Andaman Is., India, Myanmar, Thailand, Vietnam	Andaman Is., Assam, Myanmar, Thailand, Vietnam	unknown	unknown	69720-1	http://www.plantsoftheworldonline.org/taxon/urn:lsid:ipni.org:names:69720-1
Anacardiaceae	Lannea	coromandelica	Lannea coromandelica	(Houtt.) Merr.	Lannea coromandelica (Houtt.) Merr.	J. Arnold Arbor. 19: 353 (1938)	Andaman Is., Bangladesh, Bhutan, India, Cambodia, China, India, Laos, Myanmar, Nepal, Nicobar Is., Pakistan, Sri Lanka, Thailand, Vietnam	Andaman Is., Assam, Bangladesh, Cambodia, China South-Central, China Southeast, East Himalaya, India, Laos, Myanmar, Nepal, Nicobar Is., Pakistan, Sri Lanka, Thailand, Vietnam	unknown	unknown	69758-1	http://www.plantsoftheworldonline.org/taxon/urn:lsid:ipni.org:names:69758-1
Anacardiaceae	Mangifera	caesia	Mangifera caesia	Jack	Mangifera caesia Jack	W.Roxburgh, Fl. Ind. 2: 441 (1824)	Indonesia, Malaysia, Thailand	Malaya, Sumatera, Thailand	Indonesia, Indonesia, East Timor, Indonesia, Malaysia, Philippines	Borneo, Lesser Sunda Is., Maluku, Philippines	69885-1	http://www.plantsoftheworldonline.org/taxon/urn:lsid:ipni.org:names:69885-1
Anacardiaceae	Mangifera	caloneura	Mangifera caloneura	Kurz	Mangifera caloneura Kurz	J. Asiat. Soc. Bengal, Pt. 2, Nat. Hist. 42: 66 (1873)	Laos, Myanmar, Thailand	Laos, Myanmar, Thailand	unknown	unknown	69887-1	http://www.plantsoftheworldonline.org/taxon/urn:lsid:ipni.org:names:69887-1
Anacardiaceae	Mangifera	camptosperma	Mangifera camptosperma	Pierre	Mangifera camptosperma Pierre	Fl. Forest. Cochinch.: t. 363A (1897)	Andaman Is., Cambodia, Laos, Nicobar Is., Thailand, Vietnam	Andaman Is., Cambodia, Laos, Nicobar Is., Thailand, Vietnam	unknown	unknown	69889-1	http://www.plantsoftheworldonline.org/taxon/urn:lsid:ipni.org:names:69889-1
Anacardiaceae	Mangifera	cochinchinensis	Mangifera cochinchinensis	Engl.	Mangifera cochinchinensis Engl.	A.L.P.P.de Candolle &amp; A.C.P.de Candolle, Monogr. Phan. 4: 205 (1883)	Cambodia, Laos, Thailand, Vietnam	Cambodia, Laos, Thailand, Vietnam	unknown	unknown	69890-1	http://www.plantsoftheworldonline.org/taxon/urn:lsid:ipni.org:names:69890-1
Anacardiaceae	Mangifera	collina	Mangifera collina	Kosterm.	Mangifera collina Kosterm.	A.J.G.H.Kostermans &amp; J.M.Bompard, Mangoes: 119 (1993)	Thailand	Thailand	unknown	unknown	978622-1	http://www.plantsoftheworldonline.org/taxon/urn:lsid:ipni.org:names:978622-1
Anacardiaceae	Mangifera	duperreana	Mangifera duperreana	Pierre	Mangifera duperreana Pierre	Fl. Forest. Cochinch.: t. 362A (1897)	Cambodia, Thailand, Vietnam	Cambodia, Thailand, Vietnam	unknown	unknown	69894-1	http://www.plantsoftheworldonline.org/taxon/urn:lsid:ipni.org:names:69894-1
Anacardiaceae	Mangifera	flava	Mangifera flava	Evrard	Mangifera flava Evrard	Bull. Soc. Bot. France 99: 82 (1952)	Cambodia, Thailand, Vietnam	Cambodia, Thailand, Vietnam	unknown	unknown	69896-1	http://www.plantsoftheworldonline.org/taxon/urn:lsid:ipni.org:names:69896-1
Anacardiaceae	Mangifera	foetida	Mangifera foetida	Lour.	Mangifera foetida Lour.	Fl. Cochinch.: 160 (1790)	Cambodia, Indonesia, Indonesia, Malaysia, Malaysia, Myanmar, Thailand, Vietnam	Borneo, Cambodia, Malaya, Myanmar, Sumatera, Thailand, Vietnam	unknown	unknown	69898-1	http://www.plantsoftheworldonline.org/taxon/urn:lsid:ipni.org:names:69898-1
Anacardiaceae	Mangifera	gedebe	Mangifera gedebe	Miq.	Mangifera gedebe Miq.	Fl. Ned. Ind., Eerste Bijv.: 522 (1861)	Indonesia, Indonesia, Malaysia, Malaysia, Thailand	Borneo, Jawa, Malaya, Sumatera, Thailand	unknown	unknown	69902-1	http://www.plantsoftheworldonline.org/taxon/urn:lsid:ipni.org:names:69902-1
Anacardiaceae	Mangifera	gracilipes	Mangifera gracilipes	Hook.f.	Mangifera gracilipes Hook.f.	Fl. Brit. India 2: 16 (1876)	Malaysia, Thailand	Malaya, Thailand	unknown	unknown	69907-1	http://www.plantsoftheworldonline.org/taxon/urn:lsid:ipni.org:names:69907-1
Anacardiaceae	Mangifera	griffithii	Mangifera griffithii	Hook.f.	Mangifera griffithii Hook.f.	Trans. Linn. Soc. London 23: 168 (1860)	Andaman Is., India, Indonesia, Indonesia, Malaysia, Malaysia, Thailand	Andaman Is., Assam, Borneo, Malaya, Sumatera, Thailand	unknown	unknown	69908-1	http://www.plantsoftheworldonline.org/taxon/urn:lsid:ipni.org:names:69908-1
Anacardiaceae	Mangifera	indica	Mangifera indica	L.	Mangifera indica L.	Sp. Pl.: 200 (1753)	Belize, Bhutan, India, China, India, Myanmar, Thailand	Assam, Belize, China South-Central, East Himalaya, Myanmar, Thailand	Andaman Is., Angola, Ascension, Bahamas, Bangladesh, Brazil, Burkina Faso, Cambodia, Cameroon, Caroline Is., Cayman Is., Central African Republic, China, Colombia, Comoros, Cook Is., Costa Rica, Cuba, Dominican Republic, Ecuador, El Salvador, Fiji, Gabon, Galapagos, Gambia, Gilbert Is., Guatemala, Guinea-Bissau, Gulf of Guinea Is., Haiti, Honduras, India, Indonesia, Indonesia, East Timor, Jamaica…	Andaman Is., Angola, Ascension, Bahamas, Bangladesh, Brazil South, Burkina, Cambodia, Cameroon, Caroline Is., Cayman Is., Central African Repu, China Southeast, Colombia, Comoros, Cook Is., Costa Rica, Cuba, Dominican Republic, Ecuador, El Salvador, Fiji, Florida, Gabon, Galapagos, Gambia, Gilbert Is., Guatemala, Guinea-Bissau, Gulf of Guinea Is., Haiti, Hawaii, Honduras, India, Jamaica, Jawa, Ke…	69913-1	http://www.plantsoftheworldonline.org/taxon/urn:lsid:ipni.org:names:69913-1
Anacardiaceae	Mangifera	lagenifera	Mangifera lagenifera	Griff.	Mangifera lagenifera Griff.	Not. Pl. Asiat. 4: 414 (1854)	Indonesia, Malaysia, Thailand	Malaya, Sumatera, Thailand	unknown	unknown	69920-1	http://www.plantsoftheworldonline.org/taxon/urn:lsid:ipni.org:names:69920-1
Anacardiaceae	Mangifera	linearifolia	Mangifera linearifolia	(Mukh.) Kosterm.	Mangifera linearifolia (Mukh.) Kosterm.	A.J.G.H.Kostermans &amp; J.M.Bompard, Mangoes: 78 (1993)	Thailand	Thailand	unknown	unknown	978615-1	http://www.plantsoftheworldonline.org/taxon/urn:lsid:ipni.org:names:978615-1
Anacardiaceae	Mangifera	macrocarpa	Mangifera macrocarpa	Blume	Mangifera macrocarpa Blume	Bijdr. Fl. Ned. Ind.: 1158 (1827)	Cambodia, Indonesia, Indonesia, Malaysia, Laos, Malaysia, Thailand	Borneo, Cambodia, Jawa, Laos, Malaya, Sumatera, Thailand	unknown	unknown	69929-1	http://www.plantsoftheworldonline.org/taxon/urn:lsid:ipni.org:names:69929-1
Anacardiaceae	Mangifera	odorata	Mangifera odorata	Griff.	Mangifera odorata Griff.	Not. Pl. Asiat. 4: 417 (1854)	Laos, Thailand, Vietnam	Laos, Thailand, Vietnam	Christmas I., Indonesia, Indonesia, East Timor, Indonesia, Malaysia, Malaysia, Marianas	Borneo, Christmas I., Jawa, Lesser Sunda Is., Malaya, Marianas, Sumatera	69943-1	http://www.plantsoftheworldonline.org/taxon/urn:lsid:ipni.org:names:69943-1
Anacardiaceae	Mangifera	pentandra	Mangifera pentandra	Hook.f.	Mangifera pentandra Hook.f.	Fl. Brit. India 2: 14 (1876)	Malaysia, Thailand	Malaya, Thailand	unknown	unknown	69952-1	http://www.plantsoftheworldonline.org/taxon/urn:lsid:ipni.org:names:69952-1
Anacardiaceae	Mangifera	quadrifida	Mangifera quadrifida	Jack	Mangifera quadrifida Jack	W.Roxburgh, Fl. Ind. 2: 440 (1824)	Indonesia, Indonesia, Malaysia, Laos, Malaysia, Thailand	Borneo, Laos, Malaya, Sumatera, Thailand	unknown	unknown	69958-1	http://www.plantsoftheworldonline.org/taxon/urn:lsid:ipni.org:names:69958-1
Anacardiaceae	Mangifera	sylvatica	Mangifera sylvatica	Roxb.	Mangifera sylvatica Roxb.	Fl. Ind. 2: 438 (1824)	Andaman Is., Bangladesh, Bhutan, India, Cambodia, China, India, Myanmar, Nepal, Nicobar Is., Thailand	Andaman Is., Assam, Bangladesh, Cambodia, China South-Central, East Himalaya, Myanmar, Nepal, Nicobar Is., Thailand	unknown	unknown	69977-1	http://www.plantsoftheworldonline.org/taxon/urn:lsid:ipni.org:names:69977-1
Anacardiaceae	Melanochyla	bracteata	Melanochyla bracteata	King	Melanochyla bracteata King	J. Asiat. Soc. Bengal, Pt. 2, Nat. Hist. 65: 506 (1896)	Indonesia, Indonesia, Malaysia, Malaysia, Thailand	Borneo, Malaya, Sumatera, Thailand	unknown	unknown	70023-1	http://www.plantsoftheworldonline.org/taxon/urn:lsid:ipni.org:names:70023-1
Anacardiaceae	Parishia	insignis	Parishia insignis	Hook.f.	Parishia insignis Hook.f.	Trans. Linn. Soc. London 23: 170 (1860)	Andaman Is., Indonesia, Indonesia, Malaysia, Malaysia, Myanmar, Thailand	Andaman Is., Borneo, Malaya, Myanmar, Sumatera, Thailand	unknown	unknown	70202-1	http://www.plantsoftheworldonline.org/taxon/urn:lsid:ipni.org:names:70202-1
Anacardiaceae	Pegia	nitida	Pegia nitida	Colebr.	Pegia nitida Colebr.	Trans. Linn. Soc. London 15: 364 (1827)	Bangladesh, Bhutan, India, China, India, Myanmar, Nepal, Thailand	Assam, Bangladesh, China South-Central, China Southeast, East Himalaya, Myanmar, Nepal, Thailand	unknown	unknown	70215-1	http://www.plantsoftheworldonline.org/taxon/urn:lsid:ipni.org:names:70215-1
Anacardiaceae	Pegia	sarmentosa	Pegia sarmentosa	(Lecomte) Hand.-Mazz.	Pegia sarmentosa (Lecomte) Hand.-Mazz.	Sinensia 3: 187 (1933)	Cambodia, China, Indonesia, Malaysia, Laos, Thailand, Vietnam	Borneo, Cambodia, China South-Central, China Southeast, Laos, Thailand, Vietnam	unknown	unknown	70217-1	http://www.plantsoftheworldonline.org/taxon/urn:lsid:ipni.org:names:70217-1
Anacardiaceae	Pentaspadon	curtisii	Pentaspadon curtisii	(King) Corner	Pentaspadon curtisii (King) Corner	Gard. Bull. Straits Settlem. 10: 262 (1939)	Malaysia, Thailand	Malaya, Thailand	unknown	unknown	70218-1	http://www.plantsoftheworldonline.org/taxon/urn:lsid:ipni.org:names:70218-1
Anacardiaceae	Pentaspadon	velutinus	Pentaspadon velutinus	Hook.f.	Pentaspadon velutinus Hook.f.	Fl. Brit. India 2: 28 (1876)	Indonesia, Malaysia, Thailand	Malaya, Sumatera, Thailand	unknown	unknown	70224-1	http://www.plantsoftheworldonline.org/taxon/urn:lsid:ipni.org:names:70224-1
Anacardiaceae	Rhus	chinensis	Rhus chinensis	Mill.	Rhus chinensis Mill.	Gard. Dict. ed. 8.: n.? 7 (1768)	Bangladesh, Bhutan, India, Cambodia, China, India, India, Pakistan, Indonesia, Japan, Laos, Myanmar, Nansei-shoto, Nepal, North Korea, South Korea, Pakistan, Taiwan, Thailand, Vietnam	Assam, Bangladesh, Cambodia, China North-Central, China South-Central, China Southeast, East Himalaya, Hainan, India, Japan, Korea, Laos, Myanmar, Nansei-shoto, Nepal, Pakistan, Sumatera, Taiwan, Thailand, Tibet, Vietnam, West Himalaya	Turkey	Turkey	70452-1	http://www.plantsoftheworldonline.org/taxon/urn:lsid:ipni.org:names:70452-1
Anacardiaceae	Semecarpus	cochinchinensis	Semecarpus cochinchinensis	Engl.	Semecarpus cochinchinensis Engl.	A.L.P.P.de Candolle &amp; A.C.P.de Candolle, Monogr. Phan. 4: 489 (1883)	Cambodia, Laos, Malaysia, Thailand, Vietnam	Cambodia, Laos, Malaya, Thailand, Vietnam	unknown	unknown	71214-1	http://www.plantsoftheworldonline.org/taxon/urn:lsid:ipni.org:names:71214-1
Anacardiaceae	Semecarpus	curtisii	Semecarpus curtisii	King	Semecarpus curtisii King	J. Asiat. Soc. Bengal, Pt. 2, Nat. Hist. 65: 509 (1896)	Malaysia, Thailand	Malaya, Thailand	unknown	unknown	71221-1	http://www.plantsoftheworldonline.org/taxon/urn:lsid:ipni.org:names:71221-1
Anacardiaceae	Semecarpus	reticulatus	Semecarpus reticulatus	Lecomte	Semecarpus reticulatus Lecomte	Bull. Soc. Bot. France 54: 610 (1908)	China, Laos, Thailand, Vietnam	China South-Central, Laos, Thailand, Vietnam	unknown	unknown	71297-1	http://www.plantsoftheworldonline.org/taxon/urn:lsid:ipni.org:names:71297-1
Anacardiaceae	Spondias	bipinnata	Spondias bipinnata	Airy Shaw & Forman	Spondias bipinnata Airy Shaw & Forman	Kew Bull. 21: 4 (1967)	Thailand	Thailand	unknown	unknown	71443-1	http://www.plantsoftheworldonline.org/taxon/urn:lsid:ipni.org:names:71443-1
Anacardiaceae	Spondias	malayana	Spondias malayana	Kosterm.	Spondias malayana Kosterm.	Quart. J. Taiwan Mus. 34: 108 (1981)	Cambodia, Indonesia, Papua New Guinea, Malaysia, Myanmar, Philippines, Thailand	Cambodia, Malaya, Myanmar, New Guinea, Philippines, Thailand	unknown	unknown	898793-1	http://www.plantsoftheworldonline.org/taxon/urn:lsid:ipni.org:names:898793-1
Anacardiaceae	Spondias	pinnata	Spondias pinnata	(L.f.) Kurz	Spondias pinnata (L.f.) Kurz	Prelim. Rep. Forest Pegu, App. A: 44 (1875)	Andaman Is., Bangladesh, Bhutan, India, China, India, Indonesia, Indonesia, East Timor, Laos, Malaysia, Myanmar, Nepal, Pakistan, Philippines, Sri Lanka, Thailand, Vietnam	Andaman Is., Assam, Bangladesh, China South-Central, China Southeast, East Himalaya, Hainan, India, Jawa, Laos, Lesser Sunda Is., Malaya, Maluku, Myanmar, Nepal, Pakistan, Philippines, Sri Lanka, Sulawesi, Thailand, Vietnam	Cambodia, Caroline Is.	Cambodia, Caroline Is.	71489-1	http://www.plantsoftheworldonline.org/taxon/urn:lsid:ipni.org:names:71489-1
Anacardiaceae	Swintonia	floribunda	Swintonia floribunda	Griff.	Swintonia floribunda Griff.	Proc. Linn. Soc. London 1: 283 (1846)	Andaman Is., Bangladesh, India, Indonesia, Malaysia, Myanmar, Thailand, Vietnam	Andaman Is., Assam, Bangladesh, Malaya, Myanmar, Sumatera, Thailand, Vietnam	unknown	unknown	71524-1	http://www.plantsoftheworldonline.org/taxon/urn:lsid:ipni.org:names:71524-1
Anacardiaceae	Swintonia	schwenckii	Swintonia schwenckii	(Teijsm. & Binn.) Teijsm. & Binn.	Swintonia schwenckii (Teijsm. & Binn.) Teijsm. & Binn.	Cat. Hort. Bot. Bogor.: 230 (1866)	Cambodia, Indonesia, Indonesia, Malaysia, Malaysia, Myanmar, Thailand, Vietnam	Borneo, Cambodia, Malaya, Myanmar, Sumatera, Thailand, Vietnam	unknown	unknown	71538-1	http://www.plantsoftheworldonline.org/taxon/urn:lsid:ipni.org:names:71538-1
Anacardiaceae	Toxicodendron	fulvum	Toxicodendron fulvum	(Craib) C.Y.Wu & T.L.Ming	Toxicodendron fulvum (Craib) C.Y.Wu & T.L.Ming	Fl. Yunnanica 2: 394 (1979)	China, Thailand	China South-Central, Thailand	unknown	unknown	71705-1	http://www.plantsoftheworldonline.org/taxon/urn:lsid:ipni.org:names:71705-1
Anacardiaceae	Toxicodendron	griffithii	Toxicodendron griffithii	(Hook.f.) Kuntze	Toxicodendron griffithii (Hook.f.) Kuntze	Revis. Gen. Pl. 1: 154 (1891)	Bangladesh, Bhutan, India, China, India, Myanmar, Thailand	Assam, Bangladesh, China South-Central, East Himalaya, Myanmar, Thailand	unknown	unknown	71716-1	http://www.plantsoftheworldonline.org/taxon/urn:lsid:ipni.org:names:71716-1
Anacardiaceae	Toxicodendron	rhetsoides	Toxicodendron rhetsoides	(Craib) Tardieu	Toxicodendron rhetsoides (Craib) Tardieu	Fl. Camb., Laos &amp; Vietn. 2: 188 (1962)	Laos, Thailand, Vietnam	Laos, Thailand, Vietnam	unknown	unknown	71782-1	http://www.plantsoftheworldonline.org/taxon/urn:lsid:ipni.org:names:71782-1
Anacardiaceae	Toxicodendron	succedaneum	Toxicodendron succedaneum	(L.) Kuntze	Toxicodendron succedaneum (L.) Kuntze	Revis. Gen. Pl. 1: 154 (1891)	Bangladesh, Bhutan, India, Cambodia, China, India, India, Pakistan, Indonesia, Japan, Laos, Malaysia, Myanmar, Nansei-shoto, Nepal, North Korea, South Korea, Ogasawara-shoto, Taiwan, Thailand, Vietnam	Assam, Bangladesh, Cambodia, China North-Central, China South-Central, China Southeast, East Himalaya, Hainan, Inner Mongolia, Japan, Korea, Laos, Malaya, Myanmar, Nansei-shoto, Nepal, Ogasawara-shoto, Qinghai, Sumatera, Taiwan, Thailand, Tibet, Vietnam, West Himalaya	Caroline Is., Cuba	Caroline Is., Cuba	71802-1	http://www.plantsoftheworldonline.org/taxon/urn:lsid:ipni.org:names:71802-1
Anacardiaceae	Toxicodendron	wallichii	Toxicodendron wallichii	(Hook.f.) Kuntze	Toxicodendron wallichii (Hook.f.) Kuntze	Revis. Gen. Pl. 1: 154 (1891)	Bhutan, India, China, India, Pakistan, Nepal, Thailand, Vietnam	China South-Central, China Southeast, East Himalaya, Nepal, Thailand, Tibet, Vietnam, West Himalaya	unknown	unknown	71829-1	http://www.plantsoftheworldonline.org/taxon/urn:lsid:ipni.org:names:71829-1
Ancistrocladaceae	Ancistrocladus	griffithii	Ancistrocladus griffithii	Planch.	Ancistrocladus griffithii Planch.	Ann. Sci. Nat., Bot., ser. 3, 13: 318 (1849)	Andaman Is., Cambodia, Myanmar, Thailand, Vietnam	Andaman Is., Cambodia, Myanmar, Thailand, Vietnam	unknown	unknown	320530-1	http://www.plantsoftheworldonline.org/taxon/urn:lsid:ipni.org:names:320530-1
Ancistrocladaceae	Ancistrocladus	tectorius	Ancistrocladus tectorius	(Lour.) Merr.	Ancistrocladus tectorius (Lour.) Merr.	Lingnan Sci. J. 6: 329 (1928 publ. 1930)	Andaman Is., Bangladesh, Cambodia, China, Indonesia, Indonesia, Malaysia, Laos, Malaysia, Myanmar, Thailand, Vietnam	Andaman Is., Bangladesh, Borneo, Cambodia, Hainan, Laos, Malaya, Myanmar, Sumatera, Thailand, Vietnam	unknown	unknown	71950-1	http://www.plantsoftheworldonline.org/taxon/urn:lsid:ipni.org:names:71950-1
Anisophylleaceae	Anisophyllea	apetala	Anisophyllea apetala	Scort. ex King	Anisophyllea apetala Scort. ex King	J. Asiat. Soc. Bengal, Pt. 2, Nat. Hist. 66: 323 (1897)	Indonesia, Malaysia, Malaysia, Thailand	Borneo, Malaya, Thailand	unknown	unknown	719458-1	http://www.plantsoftheworldonline.org/taxon/urn:lsid:ipni.org:names:719458-1
Annonaceae	Alphonsea	annulata	Alphonsea annulata	Leerat. & Chalermglin	Alphonsea annulata Leerat. & Chalermglin	Kew Bull. 76: 309 (2021)	Thailand	Thailand	unknown	unknown	77216477-1	http://www.plantsoftheworldonline.org/taxon/urn:lsid:ipni.org:names:77216477-1
Annonaceae	Alphonsea	boniana	Alphonsea boniana	Finet & Gagnep.	Alphonsea boniana Finet & Gagnep.	Mem. Soc. Bot. France 4: 162 (1906)	China, Malaysia, Myanmar, Thailand, Vietnam	China South-Central, Malaya, Myanmar, Thailand, Vietnam	unknown	unknown	71981-1	http://www.plantsoftheworldonline.org/taxon/urn:lsid:ipni.org:names:71981-1
Annonaceae	Alphonsea	cylindrica	Alphonsea cylindrica	King	Alphonsea cylindrica King	J. Asiat. Soc. Bengal, Pt. 2, Nat. Hist. 61: 127 (1892)	Malaysia, Thailand	Malaya, Thailand	unknown	unknown	71985-1	http://www.plantsoftheworldonline.org/taxon/urn:lsid:ipni.org:names:71985-1
Annonaceae	Alphonsea	gaudichaudiana	Alphonsea gaudichaudiana	(Baill.) Finet & Gagnep.	Alphonsea gaudichaudiana (Baill.) Finet & Gagnep.	Mem. Soc. Bot. France 4: 162 (1906)	Laos, Thailand, Vietnam	Laos, Thailand, Vietnam	unknown	unknown	77070651-1	http://www.plantsoftheworldonline.org/taxon/urn:lsid:ipni.org:names:77070651-1
Annonaceae	Alphonsea	glandulosa	Alphonsea glandulosa	Y.H.Tan & B.Xue	Alphonsea glandulosa Y.H.Tan & B.Xue	PLoS ONE: ?? (2017)	China, Thailand	China South-Central, Thailand	unknown	unknown	77159533-1	http://www.plantsoftheworldonline.org/taxon/urn:lsid:ipni.org:names:77159533-1
Annonaceae	Alphonsea	isthmicola	Alphonsea isthmicola	I.M.Turner & Utteridge	Alphonsea isthmicola I.M.Turner & Utteridge	Thai Forest Bull., Bot. 45: 42 (2017)	Malaysia, Thailand	Malaya, Thailand	unknown	unknown	77176233-1	http://www.plantsoftheworldonline.org/taxon/urn:lsid:ipni.org:names:77176233-1
Annonaceae	Alphonsea	javanica	Alphonsea javanica	Scheff.	Alphonsea javanica Scheff.	Natuurk. Tijdschr. Ned.-Indie 31: 340 (1870)	Indonesia, Indonesia, Malaysia, Malaysia, Philippines, Thailand	Borneo, Jawa, Malaya, Maluku, Philippines, Sulawesi, Sumatera, Thailand	unknown	unknown	71989-1	http://www.plantsoftheworldonline.org/taxon/urn:lsid:ipni.org:names:71989-1
Annonaceae	Alphonsea	kingii	Alphonsea kingii	J.Sinclair	Alphonsea kingii J.Sinclair	Gard. Bull. Singapore 14: 386 (1955)	Malaysia, Thailand	Malaya, Thailand	unknown	unknown	71993-1	http://www.plantsoftheworldonline.org/taxon/urn:lsid:ipni.org:names:71993-1
Annonaceae	Alphonsea	longicarpa	Alphonsea longicarpa	Leerat. & Chalermglin	Alphonsea longicarpa Leerat. & Chalermglin	Phytotaxa 429: 225 (2020)	Thailand	Thailand	unknown	unknown	77205055-1	http://www.plantsoftheworldonline.org/taxon/urn:lsid:ipni.org:names:77205055-1
Annonaceae	Alphonsea	lucida	Alphonsea lucida	King	Alphonsea lucida King	J. Asiat. Soc. Bengal, Pt. 2, Nat. Hist. 61: 126 (1892)	Malaysia, Thailand	Malaya, Thailand	unknown	unknown	71994-1	http://www.plantsoftheworldonline.org/taxon/urn:lsid:ipni.org:names:71994-1
Annonaceae	Alphonsea	lutea	Alphonsea lutea	(Roxb.) Hook.f. & Thomson	Alphonsea lutea (Roxb.) Hook.f. & Thomson	Fl. Ind. 1: 153 (1855)	Bangladesh, India, Myanmar, Sri Lanka, Thailand	Assam, Bangladesh, India, Myanmar, Sri Lanka, Thailand	unknown	unknown	71996-1	http://www.plantsoftheworldonline.org/taxon/urn:lsid:ipni.org:names:71996-1
Annonaceae	Alphonsea	malayana	Alphonsea malayana	P.J.A.Kessler	Alphonsea malayana P.J.A.Kessler	Bot. Jahrb. Syst. 118: 97 (1996)	Malaysia, Thailand	Malaya, Thailand	unknown	unknown	988497-1	http://www.plantsoftheworldonline.org/taxon/urn:lsid:ipni.org:names:988497-1
Annonaceae	Alphonsea	pallida	Alphonsea pallida	Craib	Alphonsea pallida Craib	J. Nat. Hist. Soc. Siam 6: 45 (1923)	Thailand	Thailand	unknown	unknown	72004-1	http://www.plantsoftheworldonline.org/taxon/urn:lsid:ipni.org:names:72004-1
Annonaceae	Alphonsea	phuwuaensis	Alphonsea phuwuaensis	Leerat. & Chalermglin	Alphonsea phuwuaensis Leerat. & Chalermglin	Phytotaxa 429: 228 (2020)	Thailand	Thailand	unknown	unknown	77205056-1	http://www.plantsoftheworldonline.org/taxon/urn:lsid:ipni.org:names:77205056-1
Annonaceae	Alphonsea	siamensis	Alphonsea siamensis	P.J.A.Kessler	Alphonsea siamensis P.J.A.Kessler	Bot. Jahrb. Syst. 118: 100 (1996)	Thailand	Thailand	unknown	unknown	988498-1	http://www.plantsoftheworldonline.org/taxon/urn:lsid:ipni.org:names:988498-1
Annonaceae	Anaxagorea	javanica	Anaxagorea javanica	Blume	Anaxagorea javanica Blume	Fl. Javae, Anon.: 66 (1830)	Andaman Is., Indonesia, Indonesia, Malaysia, Malaysia, Nicobar Is., Philippines, Thailand	Andaman Is., Borneo, Jawa, Malaya, Nicobar Is., Philippines, Sumatera, Thailand	unknown	unknown	72037-1	http://www.plantsoftheworldonline.org/taxon/urn:lsid:ipni.org:names:72037-1
Annonaceae	Anaxagorea	luzonensis	Anaxagorea luzonensis	A.Gray	Anaxagorea luzonensis A.Gray	U.S. Expl. Exped., Phan. 1: 27 (1854)	Andaman Is., Bangladesh, Cambodia, China, Indonesia, Indonesia, Malaysia, Laos, Myanmar, Nicobar Is., Philippines, Sri Lanka, Thailand, Vietnam	Andaman Is., Bangladesh, Borneo, Cambodia, China Southeast, Hainan, Jawa, Laos, Maluku, Myanmar, Nicobar Is., Philippines, Sri Lanka, Sulawesi, Thailand, Vietnam	unknown	unknown	72039-1	http://www.plantsoftheworldonline.org/taxon/urn:lsid:ipni.org:names:72039-1
Annonaceae	Artabotrys	angustipetalus	Artabotrys angustipetalus	Photikwan & Chaowasku	Artabotrys angustipetalus Photikwan & Chaowasku	Willdenowia 51: 74 (2021)	Thailand	Thailand	unknown	unknown	77219132-1	http://www.plantsoftheworldonline.org/taxon/urn:lsid:ipni.org:names:77219132-1
Annonaceae	Artabotrys	brevipes	Artabotrys brevipes	Craib	Artabotrys brevipes Craib	Bull. Misc. Inform. Kew 1925: 8 (1925)	Laos, Thailand	Laos, Thailand	unknown	unknown	72361-1	http://www.plantsoftheworldonline.org/taxon/urn:lsid:ipni.org:names:72361-1
Annonaceae	Artabotrys	byrsophyllus	Artabotrys byrsophyllus	I.M.Turner & Utteridge	Artabotrys byrsophyllus I.M.Turner & Utteridge	Nordic J. Bot. 33: 562 (2015)	Malaysia, Thailand	Malaya, Thailand	unknown	unknown	77154750-1	http://www.plantsoftheworldonline.org/taxon/urn:lsid:ipni.org:names:77154750-1
Annonaceae	Artabotrys	crassifolius	Artabotrys crassifolius	Hook.f. & Thomson	Artabotrys crassifolius Hook.f. & Thomson	J.D.Hooker, Fl. Brit. India 1: 54 (1872)	Malaysia, Myanmar, Thailand	Malaya, Myanmar, Thailand	unknown	unknown	72375-1	http://www.plantsoftheworldonline.org/taxon/urn:lsid:ipni.org:names:72375-1
Annonaceae	Artabotrys	hexapetalus	Artabotrys hexapetalus	(L.f.) Bhandari	Artabotrys hexapetalus (L.f.) Bhandari	Baileya 12: 149 (1965)	Andaman Is., Comoros, India, Laos, Myanmar, Sri Lanka, Thailand, Vietnam	Andaman Is., Assam, Comoros, India, Laos, Myanmar, Sri Lanka, Thailand, Vietnam	Bahamas, Bangladesh, Bhutan, India, Cambodia, China, Indonesia, Indonesia, Malaysia, Leeward Is., Malaysia, Nepal, Philippines, Samoa, Taiwan, Tonga, Trinidad-Tobago, Windward Is.	Bahamas, Bangladesh, Borneo, Cambodia, China South-Central, China Southeast, East Himalaya, Hainan, Jawa, Leeward Is., Malaya, Nepal, Philippines, Samoa, Sumatera, Taiwan, Tonga, Trinidad-Tobago, Windward Is.	72395-1	http://www.plantsoftheworldonline.org/taxon/urn:lsid:ipni.org:names:72395-1
Annonaceae	Artabotrys	insurae	Artabotrys insurae	Junhao Chen & Eiadthong	Artabotrys insurae Junhao Chen & Eiadthong	PhytoKeys 151: 72 (2020)	Thailand	Thailand	unknown	unknown	77209925-1	http://www.plantsoftheworldonline.org/taxon/urn:lsid:ipni.org:names:77209925-1
Annonaceae	Artabotrys	longipetalus	Artabotrys longipetalus	Junhao Chen & Eiadthong	Artabotrys longipetalus Junhao Chen & Eiadthong	PhytoKeys 151: 70 (2020)	Thailand	Thailand	unknown	unknown	77209924-1	http://www.plantsoftheworldonline.org/taxon/urn:lsid:ipni.org:names:77209924-1
Annonaceae	Artabotrys	oblanceolatus	Artabotrys oblanceolatus	Craib	Artabotrys oblanceolatus Craib	Bull. Misc. Inform. Kew 1925: 9 (1925)	Thailand	Thailand	unknown	unknown	72431-1	http://www.plantsoftheworldonline.org/taxon/urn:lsid:ipni.org:names:72431-1
Annonaceae	Artabotrys	pleurocarpus	Artabotrys pleurocarpus	Maingay ex Hook.f. & Thomson	Artabotrys pleurocarpus Maingay ex Hook.f. & Thomson	J.D.Hooker, Fl. Brit. India 1: 54 (1872)	Malaysia, Thailand	Malaya, Thailand	unknown	unknown	72451-1	http://www.plantsoftheworldonline.org/taxon/urn:lsid:ipni.org:names:72451-1
Annonaceae	Artabotrys	punctulatus	Artabotrys punctulatus	C.Y.Wu	Artabotrys punctulatus C.Y.Wu	Acta Bot. Yunnan. 4: 260 (1982)	China, Thailand	China South-Central, Thailand	unknown	unknown	899213-1	http://www.plantsoftheworldonline.org/taxon/urn:lsid:ipni.org:names:899213-1
Annonaceae	Artabotrys	siamensis	Artabotrys siamensis	Miq.	Artabotrys siamensis Miq.	Ann. Mus. Bot. Lugduno-Batavi 2: 42 (1865)	Myanmar, Thailand	Myanmar, Thailand	unknown	unknown	72465-1	http://www.plantsoftheworldonline.org/taxon/urn:lsid:ipni.org:names:72465-1
Annonaceae	Artabotrys	spathulatus	Artabotrys spathulatus	Jun H.Chen, Chalermglin & R.M.K.Saunders	Artabotrys spathulatus Jun H.Chen, Chalermglin & R.M.K.Saunders	PhytoKeys 95: 75 (2018)	Thailand	Thailand	unknown	unknown	77175742-1	http://www.plantsoftheworldonline.org/taxon/urn:lsid:ipni.org:names:77175742-1
Annonaceae	Artabotrys	spinosus	Artabotrys spinosus	Craib	Artabotrys spinosus Craib	Bull. Misc. Inform. Kew 1925: 9 (1925)	Thailand, Vietnam	Thailand, Vietnam	unknown	unknown	72467-1	http://www.plantsoftheworldonline.org/taxon/urn:lsid:ipni.org:names:72467-1
Annonaceae	Artabotrys	suaveolens	Artabotrys suaveolens	(Blume) Blume	Artabotrys suaveolens (Blume) Blume	Fl. Javae, Anon.: 62 (1830)	Indonesia, Indonesia, East Timor, Indonesia, Malaysia, Indonesia, Papua New Guinea, Malaysia, Myanmar, Philippines, Thailand	Borneo, Jawa, Lesser Sunda Is., Malaya, Maluku, Myanmar, New Guinea, Philippines, Sulawesi, Sumatera, Thailand	Bangladesh	Bangladesh	72472-1	http://www.plantsoftheworldonline.org/taxon/urn:lsid:ipni.org:names:72472-1
Annonaceae	Artabotrys	tanaosriensis	Artabotrys tanaosriensis	Jun H.Chen, Chalermglin & R.M.K.Saunders	Artabotrys tanaosriensis Jun H.Chen, Chalermglin & R.M.K.Saunders	PhytoKeys 95: 73 (2018)	Thailand	Thailand	unknown	unknown	77175741-1	http://www.plantsoftheworldonline.org/taxon/urn:lsid:ipni.org:names:77175741-1
Annonaceae	Artabotrys	tipulifer	Artabotrys tipulifer	I.M.Turner & Utteridge	Artabotrys tipulifer I.M.Turner & Utteridge	Nordic J. Bot. 33: 564 (2015)	Malaysia, Thailand	Malaya, Thailand	unknown	unknown	77154752-1	http://www.plantsoftheworldonline.org/taxon/urn:lsid:ipni.org:names:77154752-1
Annonaceae	Artabotrys	vanprukii	Artabotrys vanprukii	Craib	Artabotrys vanprukii Craib	Bull. Misc. Inform. Kew 1922: 226 (1922)	Thailand	Thailand	unknown	unknown	72481-1	http://www.plantsoftheworldonline.org/taxon/urn:lsid:ipni.org:names:72481-1
Annonaceae	Artabotrys	venustus	Artabotrys venustus	King	Artabotrys venustus King	J. Asiat. Soc. Bengal, Pt. 2, Nat. Hist. 61: 32 (1892)	Indonesia, Indonesia, Malaysia, Malaysia, Thailand	Borneo, Malaya, Sumatera, Thailand	unknown	unknown	72483-1	http://www.plantsoftheworldonline.org/taxon/urn:lsid:ipni.org:names:72483-1
Annonaceae	Cananga	brandisiana	Cananga brandisiana	(Pierre) Saff.	Cananga brandisiana (Pierre) Saff.	Bull. Torrey Bot. Club 39: 504 (1912)	Cambodia, Laos, Malaysia, Myanmar, Thailand, Vietnam	Cambodia, Laos, Malaya, Myanmar, Thailand, Vietnam	unknown	unknown	77102839-1	http://www.plantsoftheworldonline.org/taxon/urn:lsid:ipni.org:names:77102839-1
Annonaceae	Cananga	odorata	Cananga odorata	(Lam.) Hook.f. & Thomson	Cananga odorata (Lam.) Hook.f. & Thomson	Fl. Ind. 1: 130 (1855)	Australia, Indonesia, Indonesia, East Timor, Indonesia, Malaysia, Indonesia, Papua New Guinea, Malaysia, Papua New Guinea, Solomon Islands, Philippines, Thailand, Vietnam	Borneo, Jawa, Lesser Sunda Is., Malaya, New Guinea, Philippines, Queensland, Solomon Is., Sulawesi, Sumatera, Thailand, Vietnam	Andaman Is., Bangladesh, Cambodia, Caroline Is., China, Comoros, Cook Is., Costa Rica, Cuba, Dominican Republic, Fiji, Guatemala, Guinea, Gulf of Guinea Is., Haiti, India, Kenya, Laos, Leeward Is., Marianas, Marquesas, Mexico, Nicaragua, Nicobar Is., Puerto Rico, Reunion, Samoa, Senegal, Seychelles, Society Is., Sri Lanka, Taiwan, Tanzania, Tonga, Trinidad-Tobago, Tuamotu, Tubuai Is., Vanuatu, Wa…	Andaman Is., Assam, Bangladesh, Cambodia, Caroline Is., China South-Central, China Southeast, Comoros, Cook Is., Costa Rica, Cuba, Dominican Republic, Fiji, Guatemala, Guinea, Gulf of Guinea Is., Hainan, Haiti, India, Kenya, Laos, Leeward Is., Marianas, Marquesas, Mexico Southwest, Nicaragua, Nicobar Is., Puerto Rico, Reunion, Samoa, Senegal, Seychelles, Society Is., Sri Lanka, Taiwan, Tanzania, …	72580-1	http://www.plantsoftheworldonline.org/taxon/urn:lsid:ipni.org:names:72580-1
Annonaceae	Cyathocalyx	harmandii	Cyathocalyx harmandii	(Finet & Gagnep.) R.J.Wang & R.M.K.Saunders	Cyathocalyx harmandii (Finet & Gagnep.) R.J.Wang & R.M.K.Saunders	Taxon 59: 1730 (2010)	Laos, Thailand, Vietnam	Laos, Thailand, Vietnam	unknown	unknown	77109461-1	http://www.plantsoftheworldonline.org/taxon/urn:lsid:ipni.org:names:77109461-1
Annonaceae	Cyathocalyx	sumatranus	Cyathocalyx sumatranus	Scheff.	Cyathocalyx sumatranus Scheff.	Natuurk. Tijdschr. Ned.-Indie 32: 388 (1871)	Indonesia, Malaysia, Thailand, Vietnam	Malaya, Sumatera, Thailand, Vietnam	unknown	unknown	72686-1	http://www.plantsoftheworldonline.org/taxon/urn:lsid:ipni.org:names:72686-1
Annonaceae	Dasymaschalon	acuminatum	Dasymaschalon acuminatum	Jing Wang & R.M.K.Saunders	Dasymaschalon acuminatum Jing Wang & R.M.K.Saunders	Syst. Bot. 34: 254 (2009)	Cambodia, Thailand, Vietnam	Cambodia, Thailand, Vietnam	unknown	unknown	77102249-1	http://www.plantsoftheworldonline.org/taxon/urn:lsid:ipni.org:names:77102249-1
Annonaceae	Dasymaschalon	angustifolium	Dasymaschalon angustifolium	Jing Wang & R.M.K.Saunders	Dasymaschalon angustifolium Jing Wang & R.M.K.Saunders	Syst. Bot. 34: 255 (2009)	Thailand	Thailand	unknown	unknown	77102250-1	http://www.plantsoftheworldonline.org/taxon/urn:lsid:ipni.org:names:77102250-1
Annonaceae	Dasymaschalon	argenteum	Dasymaschalon argenteum	(Griff.) Jongsook & Chaowasku	Dasymaschalon argenteum (Griff.) Jongsook & Chaowasku	Phytotaxa 449: 269 (2020)	Malaysia, Myanmar, Thailand	Malaya, Myanmar, Thailand	unknown	unknown	77210750-1	http://www.plantsoftheworldonline.org/taxon/urn:lsid:ipni.org:names:77210750-1
Annonaceae	Dasymaschalon	echinatum	Dasymaschalon echinatum	Jing Wang & R.M.K.Saunders	Dasymaschalon echinatum Jing Wang & R.M.K.Saunders	Syst. Bot. 34: 258 (2009)	Thailand	Thailand	unknown	unknown	77102251-1	http://www.plantsoftheworldonline.org/taxon/urn:lsid:ipni.org:names:77102251-1
Annonaceae	Dasymaschalon	filipes	Dasymaschalon filipes	(Ridl.) Ban	Dasymaschalon filipes (Ridl.) Ban	Bot. Zhurn. (Moscow &amp; Leningrad) 60: 229 (1975)	Malaysia, Thailand	Malaya, Thailand	unknown	unknown	72733-1	http://www.plantsoftheworldonline.org/taxon/urn:lsid:ipni.org:names:72733-1
Annonaceae	Dasymaschalon	glaucum	Dasymaschalon glaucum	Merr. & Chun	Dasymaschalon glaucum Merr. & Chun	Sunyatsenia 2: 227 (1935)	Cambodia, China, Laos, Thailand, Vietnam	Cambodia, China Southeast, Hainan, Laos, Thailand, Vietnam	unknown	unknown	72734-1	http://www.plantsoftheworldonline.org/taxon/urn:lsid:ipni.org:names:72734-1
Annonaceae	Dasymaschalon	grandiflorum	Dasymaschalon grandiflorum	Jing Wang, Chalermglin & R.M.K.Saunders	Dasymaschalon grandiflorum Jing Wang, Chalermglin & R.M.K.Saunders	Syst. Bot. 34: 260 (2009)	Thailand	Thailand	unknown	unknown	77102252-1	http://www.plantsoftheworldonline.org/taxon/urn:lsid:ipni.org:names:77102252-1
Annonaceae	Dasymaschalon	halabalanum	Dasymaschalon halabalanum	Jongsook & Chaowasku	Dasymaschalon halabalanum Jongsook & Chaowasku	Phytotaxa 449: 269 (2020)	Thailand	Thailand	unknown	unknown	77210752-1	http://www.plantsoftheworldonline.org/taxon/urn:lsid:ipni.org:names:77210752-1
Annonaceae	Dasymaschalon	lomentaceum	Dasymaschalon lomentaceum	Finet & Gagnep.	Dasymaschalon lomentaceum Finet & Gagnep.	Mem. Soc. Bot. France 4: 143 (1906)	Cambodia, Laos, Thailand, Vietnam	Cambodia, Laos, Thailand, Vietnam	unknown	unknown	72735-1	http://www.plantsoftheworldonline.org/taxon/urn:lsid:ipni.org:names:72735-1
Annonaceae	Dasymaschalon	macrocalyx	Dasymaschalon macrocalyx	Finet & Gagnep.	Dasymaschalon macrocalyx Finet & Gagnep.	Mem. Soc. Bot. France 4: 144 (1906)	Cambodia, Laos, Thailand, Vietnam	Cambodia, Laos, Thailand, Vietnam	unknown	unknown	72737-1	http://www.plantsoftheworldonline.org/taxon/urn:lsid:ipni.org:names:72737-1
Annonaceae	Dasymaschalon	sootepense	Dasymaschalon sootepense	Craib	Dasymaschalon sootepense Craib	Bull. Misc. Inform. Kew 1912: 144 (1912)	China, Laos, Thailand, Vietnam	China South-Central, Laos, Thailand, Vietnam	unknown	unknown	72744-1	http://www.plantsoftheworldonline.org/taxon/urn:lsid:ipni.org:names:72744-1
Annonaceae	Dasymaschalon	wallichii	Dasymaschalon wallichii	(Hook.f. & Thomson) Jing Wang & R.M.K.Saunders	Dasymaschalon wallichii (Hook.f. & Thomson) Jing Wang & R.M.K.Saunders	Syst. Bot. 34: 263 (2009)	Malaysia, Thailand	Malaya, Thailand	unknown	unknown	77102254-1	http://www.plantsoftheworldonline.org/taxon/urn:lsid:ipni.org:names:77102254-1
Annonaceae	Dasymaschalon	yunnanense	Dasymaschalon yunnanense	(Hu) Ban	Dasymaschalon yunnanense (Hu) Ban	Bot. Zhurn. (Moscow &amp; Leningrad) 60: 230 (1975)	China, Thailand	China South-Central, Thailand	unknown	unknown	72746-1	http://www.plantsoftheworldonline.org/taxon/urn:lsid:ipni.org:names:72746-1
Annonaceae	Dendrokingstonia	gardneri	Dendrokingstonia gardneri	Chaowasku	Dendrokingstonia gardneri Chaowasku	Bot. J. Linn. Soc. 168: 80 (2012 publ. 2011)	Thailand	Thailand	unknown	unknown	77116814-1	http://www.plantsoftheworldonline.org/taxon/urn:lsid:ipni.org:names:77116814-1
Annonaceae	Desmos	chinensis	Desmos chinensis	Lour.	Desmos chinensis Lour.	Fl. Cochinch.: 352 (1790)	Bangladesh, Bhutan, India, Cambodia, China, India, Indonesia, Indonesia, East Timor, Indonesia, Malaysia, Laos, Malaysia, Myanmar, Nepal, Philippines, Sri Lanka, Thailand, Vietnam	Assam, Bangladesh, Borneo, Cambodia, China South-Central, China Southeast, East Himalaya, Hainan, India, Jawa, Laos, Lesser Sunda Is., Malaya, Myanmar, Nepal, Philippines, Sri Lanka, Sulawesi, Sumatera, Thailand, Vietnam	Brazil, Trinidad-Tobago	Brazil Northeast, Brazil Southeast, Brazil West-Central, Trinidad-Tobago	72771-1	http://www.plantsoftheworldonline.org/taxon/urn:lsid:ipni.org:names:72771-1
Annonaceae	Desmos	dumosus	Desmos dumosus	(Roxb.) Saff.	Desmos dumosus (Roxb.) Saff.	Bull. Torrey Bot. Club 39: 506 (1912)	Bangladesh, Bhutan, India, China, India, Indonesia, Malaysia, Laos, Malaysia, Myanmar, Nicobar Is., Thailand, Vietnam	Assam, Bangladesh, Borneo, China South-Central, China Southeast, East Himalaya, Laos, Malaya, Myanmar, Nicobar Is., Thailand, Vietnam	unknown	unknown	72781-1	http://www.plantsoftheworldonline.org/taxon/urn:lsid:ipni.org:names:72781-1
Annonaceae	Desmos	dunalii	Desmos dunalii	(Wall. ex Hook.f. & Thomson) Saff.	Desmos dunalii (Wall. ex Hook.f. & Thomson) Saff.	Bull. Torrey Bot. Club 39: 506 (1912)	Bangladesh, Indonesia, Malaysia, Malaysia, Myanmar, Thailand	Bangladesh, Borneo, Malaya, Myanmar, Thailand	unknown	unknown	72782-1	http://www.plantsoftheworldonline.org/taxon/urn:lsid:ipni.org:names:72782-1
Annonaceae	Desmos	macrocarpus	Desmos macrocarpus	Ban	Desmos macrocarpus Ban	Bot. Zhurn. (Moscow &amp; Leningrad) 59: 1775 (1974)	Thailand	Thailand	unknown	unknown	72797-1	http://www.plantsoftheworldonline.org/taxon/urn:lsid:ipni.org:names:72797-1
Annonaceae	Desmos	pedunculosus	Desmos pedunculosus	(A.DC.) Ban	Desmos pedunculosus (A.DC.) Ban	Bot. Zhurn. (Moscow &amp; Leningrad) 59: 1774 (1974)	Malaysia, Myanmar, Thailand, Vietnam	Malaya, Myanmar, Thailand, Vietnam	unknown	unknown	72802-1	http://www.plantsoftheworldonline.org/taxon/urn:lsid:ipni.org:names:72802-1
Annonaceae	Disepalum	pulchrum	Disepalum pulchrum	(King) J.Sinclair	Disepalum pulchrum (King) J.Sinclair	Gard. Bull. Singapore 14: 333 (1955)	Malaysia, Thailand	Malaya, Thailand	unknown	unknown	72830-1	http://www.plantsoftheworldonline.org/taxon/urn:lsid:ipni.org:names:72830-1
Annonaceae	Fissistigma	chrysosericeum	Fissistigma chrysosericeum	(Finet & Gagnep.) Merr.	Fissistigma chrysosericeum (Finet & Gagnep.) Merr.	Philipp. J. Sci. 15: 131 (1919)	Laos, Thailand	Laos, Thailand	unknown	unknown	73009-1	http://www.plantsoftheworldonline.org/taxon/urn:lsid:ipni.org:names:73009-1
Annonaceae	Fissistigma	elegans	Fissistigma elegans	(Hook.f. & Thomson) Merr.	Fissistigma elegans (Hook.f. & Thomson) Merr.	Philipp. J. Sci. 15: 131 (1919)	Malaysia, Thailand	Malaya, Thailand	unknown	unknown	73015-1	http://www.plantsoftheworldonline.org/taxon/urn:lsid:ipni.org:names:73015-1
Annonaceae	Fissistigma	fulgens	Fissistigma fulgens	(Hook.f. & Thomson) Merr.	Fissistigma fulgens (Hook.f. & Thomson) Merr.	Philipp. J. Sci. 15: 131 (1919)	Indonesia, Indonesia, Malaysia, Malaysia, Philippines, Thailand	Borneo, Malaya, Philippines, Sumatera, Thailand	unknown	unknown	73018-1	http://www.plantsoftheworldonline.org/taxon/urn:lsid:ipni.org:names:73018-1
Annonaceae	Fissistigma	glaucescens	Fissistigma glaucescens	(Hance) Merr.	Fissistigma glaucescens (Hance) Merr.	Philipp. J. Sci. 15: 132 (1919)	China, Taiwan, Thailand, Vietnam	China Southeast, Hainan, Taiwan, Thailand, Vietnam	unknown	unknown	73020-1	http://www.plantsoftheworldonline.org/taxon/urn:lsid:ipni.org:names:73020-1
Annonaceae	Fissistigma	kingii	Fissistigma kingii	(Boerl.) Burkill	Fissistigma kingii (Boerl.) Burkill	Bull. Misc. Inform. Kew 1935: 317 (1935)	Indonesia, Indonesia, Malaysia, Malaysia, Thailand	Borneo, Malaya, Sulawesi, Sumatera, Thailand	unknown	unknown	73026-1	http://www.plantsoftheworldonline.org/taxon/urn:lsid:ipni.org:names:73026-1
Annonaceae	Fissistigma	lanuginosum	Fissistigma lanuginosum	(Hook.f. & Thomson) Merr.	Fissistigma lanuginosum (Hook.f. & Thomson) Merr.	Philipp. J. Sci. 15: 132 (1919)	Malaysia, Thailand	Malaya, Thailand	unknown	unknown	73029-1	http://www.plantsoftheworldonline.org/taxon/urn:lsid:ipni.org:names:73029-1
Annonaceae	Fissistigma	latifolium	Fissistigma latifolium	(Dunal) Merr.	Fissistigma latifolium (Dunal) Merr.	Philipp. J. Sci. 15: 132 (1919)	China, Indonesia, Indonesia, Malaysia, Malaysia, Philippines, Thailand, Vietnam	Borneo, China South-Central, Jawa, Malaya, Maluku, Philippines, Sulawesi, Sumatera, Thailand, Vietnam	unknown	unknown	73030-1	http://www.plantsoftheworldonline.org/taxon/urn:lsid:ipni.org:names:73030-1
Annonaceae	Fissistigma	oblongum	Fissistigma oblongum	(Craib) Merr.	Fissistigma oblongum (Craib) Merr.	Philipp. J. Sci. 15: 134 (1919)	Cambodia, Thailand	Cambodia, Thailand	unknown	unknown	73044-1	http://www.plantsoftheworldonline.org/taxon/urn:lsid:ipni.org:names:73044-1
Annonaceae	Fissistigma	parvifolium	Fissistigma parvifolium	(Craib) I.M.Turner	Fissistigma parvifolium (Craib) I.M.Turner	Gard. Bull. Singapore 70: 483 (2018)	Thailand	Thailand	unknown	unknown	77195457-1	http://www.plantsoftheworldonline.org/taxon/urn:lsid:ipni.org:names:77195457-1
Annonaceae	Fissistigma	polyanthoides	Fissistigma polyanthoides	(Aug.DC.) Merr.	Fissistigma polyanthoides (Aug.DC.) Merr.	Philipp. J. Sci. 15: 135 (1919)	China, Laos, Myanmar, Thailand, Vietnam	China South-Central, Laos, Myanmar, Thailand, Vietnam	unknown	unknown	73055-1	http://www.plantsoftheworldonline.org/taxon/urn:lsid:ipni.org:names:73055-1
Annonaceae	Fissistigma	scandens	Fissistigma scandens	Griff.	Fissistigma scandens Griff.	Not. Pl. Asiat. 4: 706 (1854)	Malaysia, Myanmar, Thailand, Vietnam	Malaya, Myanmar, Thailand, Vietnam	unknown	unknown	73066-1	http://www.plantsoftheworldonline.org/taxon/urn:lsid:ipni.org:names:73066-1
Annonaceae	Fissistigma	thorelii	Fissistigma thorelii	(Pierre ex Finet & Gagnep.) Merr.	Fissistigma thorelii (Pierre ex Finet & Gagnep.) Merr.	Philipp. J. Sci. 15: 136 (1919)	Cambodia, China, Laos, Myanmar, Thailand, Vietnam	Cambodia, China South-Central, Laos, Myanmar, Thailand, Vietnam	unknown	unknown	73073-1	http://www.plantsoftheworldonline.org/taxon/urn:lsid:ipni.org:names:73073-1
Annonaceae	Friesodielsia	affinis	Friesodielsia affinis	(Hook.f. & Thomson) D.Das	Friesodielsia affinis (Hook.f. & Thomson) D.Das	Bull. Bot. Surv. India 5: 93 (1963)	Indonesia, Malaysia, Laos, Malaysia, Thailand, Vietnam	Borneo, Laos, Malaya, Thailand, Vietnam	unknown	unknown	73088-1	http://www.plantsoftheworldonline.org/taxon/urn:lsid:ipni.org:names:73088-1
Annonaceae	Friesodielsia	calycina	Friesodielsia calycina	(King) Steenis	Friesodielsia calycina (King) Steenis	Blumea 12: 358 (1964)	Malaysia, Thailand	Malaya, Thailand	unknown	unknown	73098-1	http://www.plantsoftheworldonline.org/taxon/urn:lsid:ipni.org:names:73098-1
Annonaceae	Friesodielsia	desmoides	Friesodielsia desmoides	(Craib) Steenis	Friesodielsia desmoides (Craib) Steenis	Blumea 12: 358 (1964)	Cambodia, Thailand	Cambodia, Thailand	unknown	unknown	73100-1	http://www.plantsoftheworldonline.org/taxon/urn:lsid:ipni.org:names:73100-1
Annonaceae	Friesodielsia	discolor	Friesodielsia discolor	(Craib) D.Das	Friesodielsia discolor (Craib) D.Das	Bull. Bot. Surv. India 5: 93 (1963)	Malaysia, Myanmar, Thailand	Malaya, Myanmar, Thailand	unknown	unknown	73103-1	http://www.plantsoftheworldonline.org/taxon/urn:lsid:ipni.org:names:73103-1
Annonaceae	Friesodielsia	filipes	Friesodielsia filipes	(Hook.f. & Thomson) Steenis	Friesodielsia filipes (Hook.f. & Thomson) Steenis	Blumea 12: 259 (1964)	Malaysia, Thailand	Malaya, Thailand	unknown	unknown	73107-1	http://www.plantsoftheworldonline.org/taxon/urn:lsid:ipni.org:names:73107-1
Annonaceae	Friesodielsia	glauca	Friesodielsia glauca	(Hook.f. & Thomson) Steenis	Friesodielsia glauca (Hook.f. & Thomson) Steenis	Blumea 12: 359 (1964)	Indonesia, Indonesia, Malaysia, Malaysia, Thailand	Borneo, Malaya, Sumatera, Thailand	unknown	unknown	73109-1	http://www.plantsoftheworldonline.org/taxon/urn:lsid:ipni.org:names:73109-1
Annonaceae	Friesodielsia	kingii	Friesodielsia kingii	(J.Sinclair) Steenis	Friesodielsia kingii (J.Sinclair) Steenis	Blumea 12: 360 (1964)	Malaysia, Thailand	Malaya, Thailand	unknown	unknown	73117-1	http://www.plantsoftheworldonline.org/taxon/urn:lsid:ipni.org:names:73117-1
Annonaceae	Friesodielsia	latifolia	Friesodielsia latifolia	(Hook.f. & Thomson) Steenis	Friesodielsia latifolia (Hook.f. & Thomson) Steenis	Blumea 12: 360 (1964)	Malaysia, Thailand	Malaya, Thailand	unknown	unknown	73121-1	http://www.plantsoftheworldonline.org/taxon/urn:lsid:ipni.org:names:73121-1
Annonaceae	Friesodielsia	unonifolia	Friesodielsia unonifolia	(A.DC.) Steenis	Friesodielsia unonifolia (A.DC.) Steenis	Blumea 12: 361 (1964)	Myanmar, Thailand	Myanmar, Thailand	unknown	unknown	73141-1	http://www.plantsoftheworldonline.org/taxon/urn:lsid:ipni.org:names:73141-1
Annonaceae	Goniothalamus	aurantiacus	Goniothalamus aurantiacus	R.M.K.Saunders & Chalermglin	Goniothalamus aurantiacus R.M.K.Saunders & Chalermglin	Bot. J. Linn. Soc. 156: 356 (2008)	Thailand	Thailand	unknown	unknown	77088645-1	http://www.plantsoftheworldonline.org/taxon/urn:lsid:ipni.org:names:77088645-1
Annonaceae	Goniothalamus	calvicarpus	Goniothalamus calvicarpus	Craib	Goniothalamus calvicarpus Craib	Bull. Misc. Inform. Kew 1922: 227 (1922)	China, Laos, Thailand	China South-Central, Laos, Thailand	unknown	unknown	73161-1	http://www.plantsoftheworldonline.org/taxon/urn:lsid:ipni.org:names:73161-1
Annonaceae	Goniothalamus	cheliensis	Goniothalamus cheliensis	Hu	Goniothalamus cheliensis Hu	Bull. Fan Mem. Inst. Biol., Bot. 10: 133 (1940)	China, Laos, Thailand	China South-Central, Laos, Thailand	unknown	unknown	73170-1	http://www.plantsoftheworldonline.org/taxon/urn:lsid:ipni.org:names:73170-1
Annonaceae	Goniothalamus	elegans	Goniothalamus elegans	Ast	Goniothalamus elegans Ast	Bull. Soc. Bot. France 85: 52 (1938)	Thailand, Vietnam	Thailand, Vietnam	unknown	unknown	73185-1	http://www.plantsoftheworldonline.org/taxon/urn:lsid:ipni.org:names:73185-1
Annonaceae	Goniothalamus	expansus	Goniothalamus expansus	Craib	Goniothalamus expansus Craib	Bull. Misc. Inform. Kew 1925: 11 (1925)	Thailand, Vietnam	Thailand, Vietnam	unknown	unknown	73189-1	http://www.plantsoftheworldonline.org/taxon/urn:lsid:ipni.org:names:73189-1
Annonaceae	Goniothalamus	gabriacianus	Goniothalamus gabriacianus	(Baill.) Ast	Goniothalamus gabriacianus (Baill.) Ast	H.Lecomte (ed.), Fl. Indo-Chine, Suppl. 1: 95 (1938)	Cambodia, China, Laos, Thailand, Vietnam	Cambodia, Hainan, Laos, Thailand, Vietnam	unknown	unknown	73193-1	http://www.plantsoftheworldonline.org/taxon/urn:lsid:ipni.org:names:73193-1
Annonaceae	Goniothalamus	giganteus	Goniothalamus giganteus	Hook.f. & Thomson	Goniothalamus giganteus Hook.f. & Thomson	Fl. Ind. 1: 109 (1855)	Indonesia, Malaysia, Myanmar, Thailand	Malaya, Myanmar, Sumatera, Thailand	unknown	unknown	73195-1	http://www.plantsoftheworldonline.org/taxon/urn:lsid:ipni.org:names:73195-1
Annonaceae	Goniothalamus	griffithii	Goniothalamus griffithii	Hook.f. & Thomson	Goniothalamus griffithii Hook.f. & Thomson	Fl. Ind. 1: 110 (1855)	Myanmar, Thailand	Myanmar, Thailand	unknown	unknown	73199-1	http://www.plantsoftheworldonline.org/taxon/urn:lsid:ipni.org:names:73199-1
Annonaceae	Goniothalamus	laoticus	Goniothalamus laoticus	(Finet & Gagnep.) Ban	Goniothalamus laoticus (Finet & Gagnep.) Ban	Bot. Zhurn. (Moscow &amp; Leningrad) 59: 554 (1974)	China, Laos, Thailand	China South-Central, Laos, Thailand	unknown	unknown	73209-1	http://www.plantsoftheworldonline.org/taxon/urn:lsid:ipni.org:names:73209-1
Annonaceae	Goniothalamus	latestigma	Goniothalamus latestigma	C.E.C.Fisch.	Goniothalamus latestigma C.E.C.Fisch.	Bull. Misc. Inform. Kew 1927: 204 (1927)	Myanmar, Thailand	Myanmar, Thailand	unknown	unknown	73210-1	http://www.plantsoftheworldonline.org/taxon/urn:lsid:ipni.org:names:73210-1
Annonaceae	Goniothalamus	macrophyllus	Goniothalamus macrophyllus	(Blume) Zoll.	Goniothalamus macrophyllus (Blume) Zoll.	Linnaea 29: 313 (1858)	Indonesia, Indonesia, Malaysia, Malaysia, Myanmar, Thailand	Borneo, Jawa, Malaya, Myanmar, Sumatera, Thailand	unknown	unknown	73215-1	http://www.plantsoftheworldonline.org/taxon/urn:lsid:ipni.org:names:73215-1
Annonaceae	Goniothalamus	maewongensis	Goniothalamus maewongensis	R.M.K.Saunders & Chalermglin	Goniothalamus maewongensis R.M.K.Saunders & Chalermglin	Bot. J. Linn. Soc. 156: 368 (2008)	Thailand	Thailand	unknown	unknown	77088646-1	http://www.plantsoftheworldonline.org/taxon/urn:lsid:ipni.org:names:77088646-1
Annonaceae	Goniothalamus	malayanus	Goniothalamus malayanus	Hook.f. & Thomson	Goniothalamus malayanus Hook.f. & Thomson	Fl. Ind. 1: 107 (1855)	Indonesia, Indonesia, Malaysia, Malaysia, Nicobar Is., Thailand	Borneo, Malaya, Nicobar Is., Sumatera, Thailand	unknown	unknown	73218-1	http://www.plantsoftheworldonline.org/taxon/urn:lsid:ipni.org:names:73218-1
Annonaceae	Goniothalamus	repevensis	Goniothalamus repevensis	Pierre ex Finet & Gagnep.	Goniothalamus repevensis Pierre ex Finet & Gagnep.	Mem. Soc. Bot. France 4: 120 (1906)	Cambodia, Laos, Thailand	Cambodia, Laos, Thailand	unknown	unknown	73239-1	http://www.plantsoftheworldonline.org/taxon/urn:lsid:ipni.org:names:73239-1
Annonaceae	Goniothalamus	ridleyi	Goniothalamus ridleyi	King	Goniothalamus ridleyi King	J. Asiat. Soc. Bengal, Pt. 2, Nat. Hist. 61: 76 (1892)	Indonesia, Indonesia, Malaysia, Malaysia, Thailand	Borneo, Malaya, Sumatera, Thailand	unknown	unknown	73243-1	http://www.plantsoftheworldonline.org/taxon/urn:lsid:ipni.org:names:73243-1
Annonaceae	Goniothalamus	rongklanus	Goniothalamus rongklanus	R.M.K.Saunders & Chalermglin	Goniothalamus rongklanus R.M.K.Saunders & Chalermglin	Bot. J. Linn. Soc. 156: 373 (2008)	Thailand	Thailand	unknown	unknown	77088647-1	http://www.plantsoftheworldonline.org/taxon/urn:lsid:ipni.org:names:77088647-1
Annonaceae	Goniothalamus	rotundisepalus	Goniothalamus rotundisepalus	M.R.Hend.	Goniothalamus rotundisepalus M.R.Hend.	Gard. Bull. Straits Settlem. 4: 48 (1927)	Malaysia, Thailand	Malaya, Thailand	unknown	unknown	73245-1	http://www.plantsoftheworldonline.org/taxon/urn:lsid:ipni.org:names:73245-1
Annonaceae	Goniothalamus	sawtehii	Goniothalamus sawtehii	C.E.C.Fisch.	Goniothalamus sawtehii C.E.C.Fisch.	Bull. Misc. Inform. Kew 1927: 203 (1927)	Myanmar, Thailand	Myanmar, Thailand	unknown	unknown	73249-1	http://www.plantsoftheworldonline.org/taxon/urn:lsid:ipni.org:names:73249-1
Annonaceae	Goniothalamus	scortechinii	Goniothalamus scortechinii	King	Goniothalamus scortechinii King	J. Asiat. Soc. Bengal, Pt. 2, Nat. Hist. 59: 77 (1890)	Malaysia, Thailand	Malaya, Thailand	unknown	unknown	73250-1	http://www.plantsoftheworldonline.org/taxon/urn:lsid:ipni.org:names:73250-1
Annonaceae	Goniothalamus	tamirensis	Goniothalamus tamirensis	Pierre ex Finet & Gagnep.	Goniothalamus tamirensis Pierre ex Finet & Gagnep.	Mem. Soc. Bot. France 4: 119 (1906)	Cambodia, Laos, Malaysia, Thailand, Vietnam	Cambodia, Laos, Malaya, Thailand, Vietnam	unknown	unknown	73260-1	http://www.plantsoftheworldonline.org/taxon/urn:lsid:ipni.org:names:73260-1
Annonaceae	Goniothalamus	tapis	Goniothalamus tapis	Miq.	Goniothalamus tapis Miq.	Fl. Ned. Ind., Eerste Bijv.: 371 (1861)	Indonesia, Malaysia, Thailand	Malaya, Sumatera, Thailand	unknown	unknown	73261-1	http://www.plantsoftheworldonline.org/taxon/urn:lsid:ipni.org:names:73261-1
Annonaceae	Goniothalamus	tavoyensis	Goniothalamus tavoyensis	Chatterjee	Goniothalamus tavoyensis Chatterjee	J. Indian Bot. Soc. 19: 77 (1940)	Myanmar, Thailand	Myanmar, Thailand	unknown	unknown	73262-1	http://www.plantsoftheworldonline.org/taxon/urn:lsid:ipni.org:names:73262-1
Annonaceae	Goniothalamus	tenuifolius	Goniothalamus tenuifolius	King	Goniothalamus tenuifolius King	J. Asiat. Soc. Bengal, Pt. 2, Nat. Hist. 61: 71 (1892)	Malaysia, Thailand, Vietnam	Malaya, Thailand, Vietnam	unknown	unknown	73264-1	http://www.plantsoftheworldonline.org/taxon/urn:lsid:ipni.org:names:73264-1
Annonaceae	Goniothalamus	tortilipetalus	Goniothalamus tortilipetalus	M.R.Hend.	Goniothalamus tortilipetalus M.R.Hend.	Gard. Bull. Straits Settlem. 7: 88 (1933)	Malaysia, Thailand	Malaya, Thailand	unknown	unknown	73267-1	http://www.plantsoftheworldonline.org/taxon/urn:lsid:ipni.org:names:73267-1
Annonaceae	Goniothalamus	undulatus	Goniothalamus undulatus	Ridl.	Goniothalamus undulatus Ridl.	J. Fed. Malay States Mus. 10: 81 (1920)	Malaysia, Thailand, Vietnam	Malaya, Thailand, Vietnam	unknown	unknown	77213548-1	http://www.plantsoftheworldonline.org/taxon/urn:lsid:ipni.org:names:77213548-1
Annonaceae	Goniothalamus	uvarioides	Goniothalamus uvarioides	King	Goniothalamus uvarioides King	J. Asiat. Soc. Bengal, Pt. 2, Nat. Hist. 61: 78 (1892)	Malaysia, Thailand	Malaya, Thailand	unknown	unknown	73272-1	http://www.plantsoftheworldonline.org/taxon/urn:lsid:ipni.org:names:73272-1
Annonaceae	Huberantha	cerasoides	Huberantha cerasoides	(Roxb.) Chaowasku	Huberantha cerasoides (Roxb.) Chaowasku	Kew Bull. 70(2)-23: 2 (2015)	Bangladesh, Cambodia, China, India, Laos, Myanmar, Sri Lanka, Thailand, Vietnam	Assam, Bangladesh, Cambodia, China South-Central, China Southeast, Hainan, India, Laos, Myanmar, Sri Lanka, Thailand, Vietnam	unknown	unknown	77146148-1	http://www.plantsoftheworldonline.org/taxon/urn:lsid:ipni.org:names:77146148-1
Annonaceae	Huberantha	jenkinsii	Huberantha jenkinsii	(Hook.f. & Thomson) Chaowasku	Huberantha jenkinsii (Hook.f. & Thomson) Chaowasku	Kew Bull. 70(2)-23: 2 (2015)	Andaman Is., Bangladesh, China, India, Indonesia, Malaysia, Malaysia, Myanmar, Nicobar Is., Philippines, Thailand, Vietnam	Andaman Is., Assam, Bangladesh, Borneo, Hainan, Malaya, Myanmar, Nicobar Is., Philippines, Thailand, Vietnam	unknown	unknown	77146156-1	http://www.plantsoftheworldonline.org/taxon/urn:lsid:ipni.org:names:77146156-1
Annonaceae	Maasia	glauca	Maasia glauca	(Hassk.) Mols, Kessler & Rogstad	Maasia glauca (Hassk.) Mols, Kessler & Rogstad	Syst. Bot. 33: 493 (2008)	Andaman Is., Indonesia, Indonesia, Malaysia, Indonesia, Papua New Guinea, Malaysia, Nicobar Is., Philippines, Thailand	Andaman Is., Borneo, Jawa, Malaya, Maluku, New Guinea, Nicobar Is., Philippines, Sulawesi, Sumatera, Thailand	unknown	unknown	60448919-2	http://www.plantsoftheworldonline.org/taxon/urn:lsid:ipni.org:names:60448919-2
Annonaceae	Maasia	hypoleuca	Maasia hypoleuca	(Hook.f. & Thomson) Mols, Kessler & Rogstad	Maasia hypoleuca (Hook.f. & Thomson) Mols, Kessler & Rogstad	Syst. Bot. 33: 493 (2008)	Indonesia, Indonesia, Malaysia, Malaysia, Thailand	Borneo, Malaya, Sumatera, Thailand	unknown	unknown	60448920-2	http://www.plantsoftheworldonline.org/taxon/urn:lsid:ipni.org:names:60448920-2
Annonaceae	Marsypopetalum	littorale	Marsypopetalum littorale	(Blume) B.Xue & R.M.K.Saunders	Marsypopetalum littorale (Blume) B.Xue & R.M.K.Saunders	Syst. Biodivers. 9: 24 (2011)	China, Indonesia, Indonesia, East Timor, Thailand, Vietnam	China South-Central, China Southeast, Hainan, Jawa, Lesser Sunda Is., Thailand, Vietnam	unknown	unknown	77111130-1	http://www.plantsoftheworldonline.org/taxon/urn:lsid:ipni.org:names:77111130-1
Annonaceae	Marsypopetalum	modestum	Marsypopetalum modestum	(Pierre) B.Xue & R.M.K.Saunders	Marsypopetalum modestum (Pierre) B.Xue & R.M.K.Saunders	Syst. Biodivers. 9: 24 (2011)	Andaman Is., Cambodia, Laos, Myanmar, Nicobar Is., Thailand, Vietnam	Andaman Is., Cambodia, Laos, Myanmar, Nicobar Is., Thailand, Vietnam	unknown	unknown	77111132-1	http://www.plantsoftheworldonline.org/taxon/urn:lsid:ipni.org:names:77111132-1
Annonaceae	Meiogyne	anomalocarpa	Meiogyne anomalocarpa	D.M.Johnson & Chalermglin	Meiogyne anomalocarpa D.M.Johnson & Chalermglin	Thai Forest Bull., Bot. 47: 93 (2019)	Malaysia, Thailand	Malaya, Thailand	unknown	unknown	77202025-1	http://www.plantsoftheworldonline.org/taxon/urn:lsid:ipni.org:names:77202025-1
Annonaceae	Meiogyne	caudata	Meiogyne caudata	(C.E.C.Fisch.) I.M.Turner	Meiogyne caudata (C.E.C.Fisch.) I.M.Turner	Kew Bull. 66: 588 (2012)	Myanmar, Thailand	Myanmar, Thailand	unknown	unknown	77116503-1	http://www.plantsoftheworldonline.org/taxon/urn:lsid:ipni.org:names:77116503-1
Annonaceae	Meiogyne	chiangraiensis	Meiogyne chiangraiensis	Chalermglin & M.F.Liu	Meiogyne chiangraiensis Chalermglin & M.F.Liu	Thai Forest Bull., Bot. 47: 98 (2019)	Thailand	Thailand	unknown	unknown	77202030-1	http://www.plantsoftheworldonline.org/taxon/urn:lsid:ipni.org:names:77202030-1
Annonaceae	Meiogyne	gardneri	Meiogyne gardneri	D.M.Johnson	Meiogyne gardneri D.M.Johnson	Thai Forest Bull., Bot. 47: 99 (2019)	Thailand	Thailand	unknown	unknown	77202031-1	http://www.plantsoftheworldonline.org/taxon/urn:lsid:ipni.org:names:77202031-1
Annonaceae	Meiogyne	kanthanensis	Meiogyne kanthanensis	Ummul-Nazrah & J.P.C.Tan	Meiogyne kanthanensis Ummul-Nazrah & J.P.C.Tan	Phytotaxa 177: 149 (2014)	Malaysia, Thailand	Malaya, Thailand	unknown	unknown	77143038-1	http://www.plantsoftheworldonline.org/taxon/urn:lsid:ipni.org:names:77143038-1
Annonaceae	Meiogyne	maxiflora	Meiogyne maxiflora	D.M.Johnson & Chalermglin	Meiogyne maxiflora D.M.Johnson & Chalermglin	Thai Forest Bull., Bot. 47: 103 (2019)	Thailand	Thailand	unknown	unknown	77202032-1	http://www.plantsoftheworldonline.org/taxon/urn:lsid:ipni.org:names:77202032-1
Annonaceae	Meiogyne	monosperma	Meiogyne monosperma	(Hook.f. & Thomson) Heusden	Meiogyne monosperma (Hook.f. & Thomson) Heusden	Blumea 38: 502 (1994)	Indonesia, Malaysia, Malaysia, Thailand	Borneo, Malaya, Thailand	unknown	unknown	977589-1	http://www.plantsoftheworldonline.org/taxon/urn:lsid:ipni.org:names:977589-1
Annonaceae	Meiogyne	virgata	Meiogyne virgata	(Blume) Miq.	Meiogyne virgata (Blume) Miq.	Ann. Mus. Bot. Lugduno-Batavi 2: 12 (1865)	Indonesia, Indonesia, Malaysia, Malaysia, Philippines, Thailand, Vietnam	Borneo, Jawa, Malaya, Philippines, Thailand, Vietnam	unknown	unknown	73818-1	http://www.plantsoftheworldonline.org/taxon/urn:lsid:ipni.org:names:73818-1
Annonaceae	Mezzettia	herveyeana	Mezzettia herveyeana	Oliv.	Mezzettia herveyeana Oliv.	Hooker&#x27;s Icon. Pl. 16: t. 1560 (1887)	Malaysia, Thailand	Malaya, Thailand	unknown	unknown	73908-1	http://www.plantsoftheworldonline.org/taxon/urn:lsid:ipni.org:names:73908-1
Annonaceae	Miliusa	campanulata	Miliusa campanulata	Pierre	Miliusa campanulata Pierre	Fl. Forest. Cochinch.: t. 41 (1881)	Cambodia, Thailand, Vietnam	Cambodia, Thailand, Vietnam	unknown	unknown	73923-1	http://www.plantsoftheworldonline.org/taxon/urn:lsid:ipni.org:names:73923-1
Annonaceae	Miliusa	chantaburiana	Miliusa chantaburiana	Damth. & Chaowasku	Miliusa chantaburiana Damth. & Chaowasku	Willdenowia 48: 294 (2018)	Thailand	Thailand	unknown	unknown	77190898-1	http://www.plantsoftheworldonline.org/taxon/urn:lsid:ipni.org:names:77190898-1
Annonaceae	Miliusa	cuneata	Miliusa cuneata	Craib	Miliusa cuneata Craib	Bull. Misc. Inform. Kew 1912: 145 (1912)	Thailand	Thailand	unknown	unknown	73926-1	http://www.plantsoftheworldonline.org/taxon/urn:lsid:ipni.org:names:73926-1
Annonaceae	Miliusa	eupoda	Miliusa eupoda	(Miq.) I.M.Turner	Miliusa eupoda (Miq.) I.M.Turner	Webbia 70: 113 (2015)	Indonesia, Laos, Malaysia, Thailand	Laos, Malaya, Sumatera, Thailand	unknown	unknown	77147936-1	http://www.plantsoftheworldonline.org/taxon/urn:lsid:ipni.org:names:77147936-1
Annonaceae	Miliusa	filipes	Miliusa filipes	Ridl.	Miliusa filipes Ridl.	J. Fed. Malay States Mus. 10: 81 (1920)	Thailand	Thailand	unknown	unknown	73931-1	http://www.plantsoftheworldonline.org/taxon/urn:lsid:ipni.org:names:73931-1
Annonaceae	Miliusa	fragrans	Miliusa fragrans	Chaowasku & Kessler	Miliusa fragrans Chaowasku & Kessler	Nordic J. Bot. 31: 683 (2013)	Thailand	Thailand	unknown	unknown	77135572-1	http://www.plantsoftheworldonline.org/taxon/urn:lsid:ipni.org:names:77135572-1
Annonaceae	Miliusa	fusca	Miliusa fusca	Pierre	Miliusa fusca Pierre	Fl. Forest. Cochinch.: t. 42 (1881)	Cambodia, Laos, Thailand	Cambodia, Laos, Thailand	unknown	unknown	73933-1	http://www.plantsoftheworldonline.org/taxon/urn:lsid:ipni.org:names:73933-1
Annonaceae	Miliusa	glandulifera	Miliusa glandulifera	C.E.C.Fisch.	Miliusa glandulifera C.E.C.Fisch.	Bull. Misc. Inform. Kew 1926: 453 (1926)	Myanmar, Thailand	Myanmar, Thailand	unknown	unknown	73934-1	http://www.plantsoftheworldonline.org/taxon/urn:lsid:ipni.org:names:73934-1
Annonaceae	Miliusa	hirsuta	Miliusa hirsuta	Chaowasku & Kessler	Miliusa hirsuta Chaowasku & Kessler	Nordic J. Bot. 31: 685 (2013)	Thailand	Thailand	unknown	unknown	77135573-1	http://www.plantsoftheworldonline.org/taxon/urn:lsid:ipni.org:names:77135573-1
Annonaceae	Miliusa	horsfieldii	Miliusa horsfieldii	(Benn.) Baill. ex Pierre	Miliusa horsfieldii (Benn.) Baill. ex Pierre	Fl. Forest. Cochinch.: t. 38 (1881)	Andaman Is., Australia, China, Indonesia, Indonesia, East Timor, Laos, Myanmar, Nicobar Is., Philippines, Thailand	Andaman Is., China Southeast, Hainan, Jawa, Laos, Lesser Sunda Is., Myanmar, Nicobar Is., Philippines, Queensland, Thailand	unknown	unknown	73936-1	http://www.plantsoftheworldonline.org/taxon/urn:lsid:ipni.org:names:73936-1
Annonaceae	Miliusa	intermedia	Miliusa intermedia	Chaowasku & Kessler	Miliusa intermedia Chaowasku & Kessler	Nordic J. Bot. 31: 687 (2013)	Thailand	Thailand	unknown	unknown	77135574-1	http://www.plantsoftheworldonline.org/taxon/urn:lsid:ipni.org:names:77135574-1
Annonaceae	Miliusa	mollis	Miliusa mollis	Pierre	Miliusa mollis Pierre	Fl. Forest. Cochinch.: t. 40 (1881)	Cambodia, Thailand, Vietnam	Cambodia, Thailand, Vietnam	unknown	unknown	73945-1	http://www.plantsoftheworldonline.org/taxon/urn:lsid:ipni.org:names:73945-1
Annonaceae	Miliusa	nakhonsiana	Miliusa nakhonsiana	Chaowasku & Kessler	Miliusa nakhonsiana Chaowasku & Kessler	Nordic J. Bot. 31: 689 (2013)	Thailand	Thailand	unknown	unknown	77135575-1	http://www.plantsoftheworldonline.org/taxon/urn:lsid:ipni.org:names:77135575-1
Annonaceae	Miliusa	pumila	Miliusa pumila	Chaowasku	Miliusa pumila Chaowasku	Willdenowia 44: 408 (2014)	Thailand	Thailand	unknown	unknown	77144598-1	http://www.plantsoftheworldonline.org/taxon/urn:lsid:ipni.org:names:77144598-1
Annonaceae	Miliusa	sessilis	Miliusa sessilis	Chaowasku & Kessler	Miliusa sessilis Chaowasku & Kessler	Nordic J. Bot. 31: 689 (2013)	Thailand	Thailand	unknown	unknown	77135576-1	http://www.plantsoftheworldonline.org/taxon/urn:lsid:ipni.org:names:77135576-1
Annonaceae	Miliusa	thailandica	Miliusa thailandica	Chaowasku & Kessler	Miliusa thailandica Chaowasku & Kessler	Nordic J. Bot. 31: 692 (2013)	Thailand	Thailand	unknown	unknown	77135577-1	http://www.plantsoftheworldonline.org/taxon/urn:lsid:ipni.org:names:77135577-1
Annonaceae	Miliusa	umpangensis	Miliusa umpangensis	Chaowasku & Kessler	Miliusa umpangensis Chaowasku & Kessler	Nordic J. Bot. 31: 692 (2013)	Thailand	Thailand	unknown	unknown	77135578-1	http://www.plantsoftheworldonline.org/taxon/urn:lsid:ipni.org:names:77135578-1
Annonaceae	Miliusa	velutina	Miliusa velutina	(DC.) Hook.f. & Thomson	Miliusa velutina (DC.) Hook.f. & Thomson	Fl. Ind. 1: 151 (1855)	Bangladesh, Cambodia, India, India, Pakistan, Laos, Myanmar, Nepal, Thailand, Vietnam	Assam, Bangladesh, Cambodia, India, Laos, Myanmar, Nepal, Thailand, Vietnam, West Himalaya	unknown	unknown	73961-1	http://www.plantsoftheworldonline.org/taxon/urn:lsid:ipni.org:names:73961-1
Annonaceae	Mitrephora	chulabhorniana	Mitrephora chulabhorniana	Damth., Aongyong & Chaowasku	Mitrephora chulabhorniana Damth., Aongyong & Chaowasku	Brittonia 71: 382 (2019)	Thailand	Thailand	unknown	unknown	77210435-1	http://www.plantsoftheworldonline.org/taxon/urn:lsid:ipni.org:names:77210435-1
Annonaceae	Mitrephora	keithii	Mitrephora keithii	Ridl.	Mitrephora keithii Ridl.	J. Straits Branch Roy. Asiat. Soc. 59: 66 (1911)	Malaysia, Myanmar, Thailand	Malaya, Myanmar, Thailand	unknown	unknown	74008-1	http://www.plantsoftheworldonline.org/taxon/urn:lsid:ipni.org:names:74008-1
Annonaceae	Mitrephora	monocarpa	Mitrephora monocarpa	R.M.K.Saunders & Chalermglin	Mitrephora monocarpa R.M.K.Saunders & Chalermglin	PhytoKeys 121: 74 (2019)	Thailand	Thailand	unknown	unknown	60478755-2	http://www.plantsoftheworldonline.org/taxon/urn:lsid:ipni.org:names:60478755-2
Annonaceae	Mitrephora	sirikitiae	Mitrephora sirikitiae	Weeras., Chalermglin & R.M.K.Saunders	Mitrephora sirikitiae Weeras., Chalermglin & R.M.K.Saunders	Nordic J. Bot. 24: 203 (2006)	Thailand	Thailand	unknown	unknown	77076937-1	http://www.plantsoftheworldonline.org/taxon/urn:lsid:ipni.org:names:77076937-1
Annonaceae	Mitrephora	tomentosa	Mitrephora tomentosa	Hook.f. & Thomson	Mitrephora tomentosa Hook.f. & Thomson	Fl. Ind. 1: 113 (1855)	Bangladesh, Cambodia, China, India, Laos, Myanmar, Thailand, Vietnam	Assam, Bangladesh, Cambodia, China South-Central, China Southeast, Hainan, Laos, Myanmar, Thailand, Vietnam	unknown	unknown	74048-1	http://www.plantsoftheworldonline.org/taxon/urn:lsid:ipni.org:names:74048-1
Annonaceae	Mitrephora	wangii	Mitrephora wangii	Hu	Mitrephora wangii Hu	Bull. Fan Mem. Inst. Biol., Bot. 10: 123 (1940)	China, Thailand	China South-Central, Thailand	unknown	unknown	74054-1	http://www.plantsoftheworldonline.org/taxon/urn:lsid:ipni.org:names:74054-1
Annonaceae	Mitrephora	winitii	Mitrephora winitii	Craib	Mitrephora winitii Craib	Bull. Misc. Inform. Kew 1922: 227 (1922)	Thailand	Thailand	unknown	unknown	74057-1	http://www.plantsoftheworldonline.org/taxon/urn:lsid:ipni.org:names:74057-1
Annonaceae	Monoon	harmandii	Monoon harmandii	(Pierre) B.Xue & R.M.K.Saunders	Monoon harmandii (Pierre) B.Xue & R.M.K.Saunders	Taxon 61: 1031 (2012)	Cambodia, Thailand, Vietnam	Cambodia, Thailand, Vietnam	unknown	unknown	77123013-1	http://www.plantsoftheworldonline.org/taxon/urn:lsid:ipni.org:names:77123013-1
Annonaceae	Monoon	hypogaeum	Monoon hypogaeum	(King) B.Xue & R.M.K.Saunders	Monoon hypogaeum (King) B.Xue & R.M.K.Saunders	Taxon 61: 1032 (2012)	Indonesia, Malaysia, Malaysia, Thailand	Borneo, Malaya, Thailand	unknown	unknown	77123015-1	http://www.plantsoftheworldonline.org/taxon/urn:lsid:ipni.org:names:77123015-1
Annonaceae	Monoon	membranifolium	Monoon membranifolium	(J.Sinclair) B.Xue & R.M.K.Saunders	Monoon membranifolium (J.Sinclair) B.Xue & R.M.K.Saunders	Taxon 61: 1032 (2012)	Malaysia, Thailand	Malaya, Thailand	unknown	unknown	77123025-1	http://www.plantsoftheworldonline.org/taxon/urn:lsid:ipni.org:names:77123025-1
Annonaceae	Monoon	nitidum	Monoon nitidum	(A.DC.) I.M.Turner	Monoon nitidum (A.DC.) I.M.Turner	Nordic J. Bot. 33: 280 (2015)	Malaysia, Myanmar, Thailand	Malaya, Myanmar, Thailand	unknown	unknown	77148863-1	http://www.plantsoftheworldonline.org/taxon/urn:lsid:ipni.org:names:77148863-1
Annonaceae	Monoon	obtusum	Monoon obtusum	(Craib) B.Xue & R.M.K.Saunders	Monoon obtusum (Craib) B.Xue & R.M.K.Saunders	Taxon 61: 1033 (2012)	Thailand, Vietnam	Thailand, Vietnam	unknown	unknown	77123030-1	http://www.plantsoftheworldonline.org/taxon/urn:lsid:ipni.org:names:77123030-1
Annonaceae	Monoon	simiarum	Monoon simiarum	(Buch.-Ham. ex Hook.f. & Thomson) B.Xue & R.M.K.Saunders	Monoon simiarum (Buch.-Ham. ex Hook.f. & Thomson) B.Xue & R.M.K.Saunders	Taxon 61: 1033 (2012)	Andaman Is., Bangladesh, Bhutan, India, Cambodia, China, India, Laos, Myanmar, Nicobar Is., Thailand, Vietnam	Andaman Is., Assam, Bangladesh, Cambodia, China South-Central, East Himalaya, India, Laos, Myanmar, Nicobar Is., Thailand, Vietnam	unknown	unknown	77123040-1	http://www.plantsoftheworldonline.org/taxon/urn:lsid:ipni.org:names:77123040-1
Annonaceae	Monoon	viride	Monoon viride	(Craib) B.Xue & R.M.K.Saunders	Monoon viride (Craib) B.Xue & R.M.K.Saunders	Taxon 61: 1034 (2012)	China, Thailand	China South-Central, Thailand	unknown	unknown	77123044-1	http://www.plantsoftheworldonline.org/taxon/urn:lsid:ipni.org:names:77123044-1
Annonaceae	Neo-uvaria	sparsistellata	Neo-uvaria sparsistellata	Chaowasku	Neo-uvaria sparsistellata Chaowasku	Phytotaxa 32: 29 (2011)	Thailand	Thailand	unknown	unknown	77116206-1	http://www.plantsoftheworldonline.org/taxon/urn:lsid:ipni.org:names:77116206-1
Annonaceae	Neo-uvaria	telopea	Neo-uvaria telopea	Chaowasku	Neo-uvaria telopea Chaowasku	Phytotaxa 32: 32 (2011)	Thailand	Thailand	unknown	unknown	77116208-1	http://www.plantsoftheworldonline.org/taxon/urn:lsid:ipni.org:names:77116208-1
Annonaceae	Orophea	fusca	Orophea fusca	Craib	Orophea fusca Craib	Bull. Misc. Inform. Kew 1925: 13 (1925)	Malaysia, Thailand	Malaya, Thailand	unknown	unknown	74227-1	http://www.plantsoftheworldonline.org/taxon/urn:lsid:ipni.org:names:74227-1
Annonaceae	Orophea	kerrii	Orophea kerrii	P.J.A.Kessler	Orophea kerrii P.J.A.Kessler	Blumea 33: 59 (1988)	Thailand	Thailand	unknown	unknown	934859-1	http://www.plantsoftheworldonline.org/taxon/urn:lsid:ipni.org:names:934859-1
Annonaceae	Orophea	polycarpa	Orophea polycarpa	A.DC.	Orophea polycarpa A.DC.	Mem. Soc. Phys. Geneve 5: 215 (1832)	Bangladesh, Cambodia, China, India, Indonesia, East Timor, Malaysia, Myanmar, Thailand, Vietnam	Assam, Bangladesh, Cambodia, China South-Central, China Southeast, Hainan, Lesser Sunda Is., Malaya, Myanmar, Thailand, Vietnam	unknown	unknown	74255-1	http://www.plantsoftheworldonline.org/taxon/urn:lsid:ipni.org:names:74255-1
Annonaceae	Orophea	siamensis	Orophea siamensis	Craib	Orophea siamensis Craib	Bull. Misc. Inform. Kew 1922: 228 (1922)	Thailand	Thailand	unknown	unknown	74265-1	http://www.plantsoftheworldonline.org/taxon/urn:lsid:ipni.org:names:74265-1
Annonaceae	Orophea	sichaikhanii	Orophea sichaikhanii	Damth., Aongyong & Chaowasku	Orophea sichaikhanii Damth., Aongyong & Chaowasku	Pl. Ecol. Evol. 154: 308 (2021)	Thailand	Thailand	unknown	unknown	77220037-1	http://www.plantsoftheworldonline.org/taxon/urn:lsid:ipni.org:names:77220037-1
Annonaceae	Phaeanthus	intermedius	Phaeanthus intermedius	(P.Parm.) I.M.Turner & Veldkamp	Phaeanthus intermedius (P.Parm.) I.M.Turner & Veldkamp	Kew Bull. 66: 577 (2012)	Indonesia, Malaysia, Thailand	Malaya, Sumatera, Thailand	unknown	unknown	77116504-1	http://www.plantsoftheworldonline.org/taxon/urn:lsid:ipni.org:names:77116504-1
Annonaceae	Phaeanthus	lucidus	Phaeanthus lucidus	Oliv.	Phaeanthus lucidus Oliv.	Hooker&#x27;s Icon. Pl. 16: t. 1561 (1887)	Malaysia, Thailand	Malaya, Thailand	unknown	unknown	74441-1	http://www.plantsoftheworldonline.org/taxon/urn:lsid:ipni.org:names:74441-1
Annonaceae	Platymitra	macrocarpa	Platymitra macrocarpa	Boerl.	Platymitra macrocarpa Boerl.	Cat. Pl. Phan.: 33 (1899)	Indonesia, Indonesia, East Timor, Malaysia, Thailand	Jawa, Lesser Sunda Is., Malaya, Sumatera, Thailand	unknown	unknown	74485-1	http://www.plantsoftheworldonline.org/taxon/urn:lsid:ipni.org:names:74485-1
Annonaceae	Polyalthia	chalermglinii	Polyalthia chalermglinii	Bunchalee & D.M.Johnson	Polyalthia chalermglinii Bunchalee & D.M.Johnson	Phytotaxa 512: 273 (2021)	Thailand	Thailand	unknown	unknown	77221037-1	http://www.plantsoftheworldonline.org/taxon/urn:lsid:ipni.org:names:77221037-1
Annonaceae	Polyalthia	chantaranothaii	Polyalthia chantaranothaii	Bunchalee & Chalermglin	Polyalthia chantaranothaii Bunchalee & Chalermglin	Phytotaxa 512: 276 (2021)	Laos, Thailand	Laos, Thailand	unknown	unknown	77221038-1	http://www.plantsoftheworldonline.org/taxon/urn:lsid:ipni.org:names:77221038-1
Annonaceae	Polyalthia	chayamaritiana	Polyalthia chayamaritiana	Bunchalee & N.A.Murray	Polyalthia chayamaritiana Bunchalee & N.A.Murray	Phytotaxa 512: 279 (2021)	Thailand	Thailand	unknown	unknown	77221044-1	http://www.plantsoftheworldonline.org/taxon/urn:lsid:ipni.org:names:77221044-1
Annonaceae	Polyalthia	clavigera	Polyalthia clavigera	King	Polyalthia clavigera King	J. Asiat. Soc. Bengal, Pt. 2, Nat. Hist. 61: 60 (1892)	Malaysia, Thailand	Malaya, Thailand	unknown	unknown	74531-1	http://www.plantsoftheworldonline.org/taxon/urn:lsid:ipni.org:names:74531-1
Annonaceae	Polyalthia	debilis	Polyalthia debilis	(Pierre) Finet & Gagnep.	Polyalthia debilis (Pierre) Finet & Gagnep.	Mem. Soc. Bot. France 4: 96 (1906)	Cambodia, Laos, Myanmar, Thailand, Vietnam	Cambodia, Laos, Myanmar, Thailand, Vietnam	unknown	unknown	74551-1	http://www.plantsoftheworldonline.org/taxon/urn:lsid:ipni.org:names:74551-1
Annonaceae	Polyalthia	evecta	Polyalthia evecta	(Pierre) Finet & Gagnep.	Polyalthia evecta (Pierre) Finet & Gagnep.	Mem. Soc. Bot. France 4: 91 (1906)	Cambodia, Laos, Thailand, Vietnam	Cambodia, Laos, Thailand, Vietnam	unknown	unknown	74568-1	http://www.plantsoftheworldonline.org/taxon/urn:lsid:ipni.org:names:74568-1
Annonaceae	Polyalthia	heliopetala	Polyalthia heliopetala	Leerat. & Bunchalee	Polyalthia heliopetala Leerat. & Bunchalee	Phytotaxa 510: 240 (2021)	Thailand	Thailand	unknown	unknown	77220736-1	http://www.plantsoftheworldonline.org/taxon/urn:lsid:ipni.org:names:77220736-1
Annonaceae	Polyalthia	kanchanaburiana	Polyalthia kanchanaburiana	Khumch. & Thongp.	Polyalthia kanchanaburiana Khumch. & Thongp.	Thai Forest Bull., Bot. 33: 35 (2005)	Thailand	Thailand	unknown	unknown	77073559-1	http://www.plantsoftheworldonline.org/taxon/urn:lsid:ipni.org:names:77073559-1
Annonaceae	Polyalthia	khaoyaiensis	Polyalthia khaoyaiensis	Bunchalee & Chantar.	Polyalthia khaoyaiensis Bunchalee & Chantar.	Phytotaxa 405: 172 (2019)	Thailand	Thailand	unknown	unknown	77197978-1	http://www.plantsoftheworldonline.org/taxon/urn:lsid:ipni.org:names:77197978-1
Annonaceae	Polyalthia	parviflora	Polyalthia parviflora	Ridl.	Polyalthia parviflora Ridl.	J. Straits Branch Roy. Asiat. Soc. 61: 49 (1912)	Malaysia, Thailand	Malaya, Thailand	unknown	unknown	74689-1	http://www.plantsoftheworldonline.org/taxon/urn:lsid:ipni.org:names:74689-1
Annonaceae	Polyalthia	pumila	Polyalthia pumila	Ridl.	Polyalthia pumila Ridl.	J. Straits Branch Roy. Asiat. Soc. 54: 12 (1910)	Malaysia, Thailand	Malaya, Thailand	unknown	unknown	74704-1	http://www.plantsoftheworldonline.org/taxon/urn:lsid:ipni.org:names:74704-1
Annonaceae	Polyalthia	socia	Polyalthia socia	Craib	Polyalthia socia Craib	Bull. Misc. Inform. Kew 1925: 10 (1925)	Thailand	Thailand	unknown	unknown	74725-1	http://www.plantsoftheworldonline.org/taxon/urn:lsid:ipni.org:names:74725-1
Annonaceae	Polyalthia	suberosa	Polyalthia suberosa	(Roxb.) Thwaites	Polyalthia suberosa (Roxb.) Thwaites	Enum. Pl. Zeyl.: 398 (1864)	Bangladesh, Cambodia, China, India, Laos, Malaysia, Myanmar, Philippines, Sri Lanka, Thailand, Vietnam	Assam, Bangladesh, Cambodia, China Southeast, Hainan, India, Laos, Malaya, Myanmar, Philippines, Sri Lanka, Thailand, Vietnam	Trinidad-Tobago	Trinidad-Tobago	74734-1	http://www.plantsoftheworldonline.org/taxon/urn:lsid:ipni.org:names:74734-1
Annonaceae	Polyalthia	suthepensis	Polyalthia suthepensis	Wiya & Chaowasku	Polyalthia suthepensis Wiya & Chaowasku	Phytotaxa 487: 274 (2021)	Thailand	Thailand	unknown	unknown	77215920-1	http://www.plantsoftheworldonline.org/taxon/urn:lsid:ipni.org:names:77215920-1
Annonaceae	Polyalthia	taweensis	Polyalthia taweensis	Bunchalee & Leerat.	Polyalthia taweensis Bunchalee & Leerat.	Phytotaxa 510: 243 (2021)	Thailand	Thailand	unknown	unknown	77220737-1	http://www.plantsoftheworldonline.org/taxon/urn:lsid:ipni.org:names:77220737-1
Annonaceae	Popowia	fusca	Popowia fusca	King	Popowia fusca King	J. Asiat. Soc. Bengal, Pt. 2, Nat. Hist. 61: 94 (1892)	Malaysia, Thailand	Malaya, Thailand	unknown	unknown	74818-1	http://www.plantsoftheworldonline.org/taxon/urn:lsid:ipni.org:names:74818-1
Annonaceae	Popowia	pisocarpa	Popowia pisocarpa	(Blume) Endl. ex Walp.	Popowia pisocarpa (Blume) Endl. ex Walp.	Repert. Bot. Syst. 1: 74 (1842)	China, Indonesia, Indonesia, Malaysia, Malaysia, Myanmar, Philippines, Thailand, Vietnam	Borneo, China Southeast, Hainan, Jawa, Malaya, Myanmar, Philippines, Sulawesi, Sumatera, Thailand, Vietnam	unknown	unknown	74881-1	http://www.plantsoftheworldonline.org/taxon/urn:lsid:ipni.org:names:74881-1
Annonaceae	Pseuduvaria	fragrans	Pseuduvaria fragrans	Y.C.F.Su, Chaowasku & R.M.K.Saunders	Pseuduvaria fragrans Y.C.F.Su, Chaowasku & R.M.K.Saunders	Syst. Bot. 35: 31 (2010)	Thailand	Thailand	unknown	unknown	60453706-2	http://www.plantsoftheworldonline.org/taxon/urn:lsid:ipni.org:names:60453706-2
Annonaceae	Pseuduvaria	gardneri	Pseuduvaria gardneri	Y.C.F.Su, Chaowasku & R.M.K.Saunders	Pseuduvaria gardneri Y.C.F.Su, Chaowasku & R.M.K.Saunders	Syst. Bot. 35: 33 (2010)	Thailand	Thailand	unknown	unknown	60453707-2	http://www.plantsoftheworldonline.org/taxon/urn:lsid:ipni.org:names:60453707-2
Annonaceae	Pseuduvaria	glossopetala	Pseuduvaria glossopetala	Y.C.F.Su & R.M.K.Saunders	Pseuduvaria glossopetala Y.C.F.Su & R.M.K.Saunders	Syst. Bot. 35: 34 (2010)	Malaysia, Thailand	Malaya, Thailand	unknown	unknown	60453708-2	http://www.plantsoftheworldonline.org/taxon/urn:lsid:ipni.org:names:60453708-2
Annonaceae	Pseuduvaria	khaosokensis	Pseuduvaria khaosokensis	Yoosukkee & Chaowasku	Pseuduvaria khaosokensis Yoosukkee & Chaowasku	Ann. Bot. Fenn. 58: 52 (2020)	Thailand	Thailand	unknown	unknown	77217178-1	http://www.plantsoftheworldonline.org/taxon/urn:lsid:ipni.org:names:77217178-1
Annonaceae	Pseuduvaria	macrophylla	Pseuduvaria macrophylla	(Oliv.) Merr.	Pseuduvaria macrophylla (Oliv.) Merr.	Philipp. J. Sci., C 10: 255 (1915)	Indonesia, Malaysia, Thailand	Malaya, Sumatera, Thailand	unknown	unknown	74955-1	http://www.plantsoftheworldonline.org/taxon/urn:lsid:ipni.org:names:74955-1
Annonaceae	Pseuduvaria	monticola	Pseuduvaria monticola	J.Sinclair	Pseuduvaria monticola J.Sinclair	Gard. Bull. Singapore 14: 408 (1955)	Malaysia, Thailand	Malaya, Thailand	unknown	unknown	74957-1	http://www.plantsoftheworldonline.org/taxon/urn:lsid:ipni.org:names:74957-1
Annonaceae	Pseuduvaria	phuyensis	Pseuduvaria phuyensis	(R.M.K.Saunders, Y.C.F.Su & Chalermglin) Y.C.F.Su & R.M.K.Saunders	Pseuduvaria phuyensis (R.M.K.Saunders, Y.C.F.Su & Chalermglin) Y.C.F.Su & R.M.K.Saunders	Syst. Bot. 35: 37 (2010)	Thailand	Thailand	unknown	unknown	60453709-2	http://www.plantsoftheworldonline.org/taxon/urn:lsid:ipni.org:names:60453709-2
Annonaceae	Pseuduvaria	rugosa	Pseuduvaria rugosa	(Blume) Merr.	Pseuduvaria rugosa (Blume) Merr.	Philipp. J. Sci., C 10: 255 (1915)	Indonesia, Indonesia, East Timor, Laos, Malaysia, Myanmar, Nicobar Is., Thailand	Jawa, Laos, Lesser Sunda Is., Malaya, Myanmar, Nicobar Is., Sumatera, Thailand	unknown	unknown	74966-1	http://www.plantsoftheworldonline.org/taxon/urn:lsid:ipni.org:names:74966-1
Annonaceae	Pseuduvaria	trimera	Pseuduvaria trimera	(Craib) Y.C.F.Su & R.M.K.Saunders	Pseuduvaria trimera (Craib) Y.C.F.Su & R.M.K.Saunders	Syst. Bot. Monogr. 79: 174 (2006)	China, Myanmar, Thailand, Vietnam	China South-Central, Myanmar, Thailand, Vietnam	unknown	unknown	77076786-1	http://www.plantsoftheworldonline.org/taxon/urn:lsid:ipni.org:names:77076786-1
Annonaceae	Sageraea	reticulata	Sageraea reticulata	Craib	Sageraea reticulata Craib	Bull. Misc. Inform. Kew 1925: 7 (1925)	Thailand	Thailand	unknown	unknown	75138-1	http://www.plantsoftheworldonline.org/taxon/urn:lsid:ipni.org:names:75138-1
Annonaceae	Sphaerocoryne	affinis	Sphaerocoryne affinis	(Teijsm. & Binn.) Ridl.	Sphaerocoryne affinis (Teijsm. & Binn.) Ridl.	J. Straits Branch Roy. Asiat. Soc. 75: 8 (1917)	Cambodia, Indonesia, Indonesia, Malaysia, Laos, Malaysia, Philippines, Thailand, Vietnam	Borneo, Cambodia, Jawa, Laos, Malaya, Philippines, Thailand, Vietnam	unknown	unknown	75154-1	http://www.plantsoftheworldonline.org/taxon/urn:lsid:ipni.org:names:75154-1
Annonaceae	Stelechocarpus	cauliflorus	Stelechocarpus cauliflorus	(Scheff.) R.E.Fr.	Stelechocarpus cauliflorus (Scheff.) R.E.Fr.	Ark. Bot., prepr., a.s., 3: 42 (1953)	Indonesia, Indonesia, Malaysia, Laos, Malaysia, Thailand	Borneo, Jawa, Laos, Malaya, Sumatera, Thailand	unknown	unknown	75162-1	http://www.plantsoftheworldonline.org/taxon/urn:lsid:ipni.org:names:75162-1
Annonaceae	Stelechocarpus	expansus	Stelechocarpus expansus	(Chaowasku) I.M.Turner	Stelechocarpus expansus (Chaowasku) I.M.Turner	Gard. Bull. Singapore 68: 68 (2016)	Thailand	Thailand	unknown	unknown	77157217-1	http://www.plantsoftheworldonline.org/taxon/urn:lsid:ipni.org:names:77157217-1
Annonaceae	Trivalvaria	ochroleuca	Trivalvaria ochroleuca	Chaowasku & D.M.Johnson	Trivalvaria ochroleuca Chaowasku & D.M.Johnson	Phytotaxa 489: 80 (2021)	Thailand	Thailand	unknown	unknown	77216029-1	http://www.plantsoftheworldonline.org/taxon/urn:lsid:ipni.org:names:77216029-1
Annonaceae	Trivalvaria	recurva	Trivalvaria recurva	Chaowasku & D.M.Johnson	Trivalvaria recurva Chaowasku & D.M.Johnson	Phytotaxa 489: 80 (2021)	Thailand	Thailand	unknown	unknown	77216030-1	http://www.plantsoftheworldonline.org/taxon/urn:lsid:ipni.org:names:77216030-1
Annonaceae	Trivalvaria	stenopetala	Trivalvaria stenopetala	Chaowasku & D.M.Johnson	Trivalvaria stenopetala Chaowasku & D.M.Johnson	Phytotaxa 489: 82 (2021)	Thailand	Thailand	unknown	unknown	77216031-1	http://www.plantsoftheworldonline.org/taxon/urn:lsid:ipni.org:names:77216031-1
Annonaceae	Uvaria	argentea	Uvaria argentea	Blume	Uvaria argentea Blume	Fl. Javae 21-22: 24 (1830)	Bangladesh, China, India, Indonesia, Indonesia, Malaysia, Malaysia, Myanmar, Thailand, Vietnam	Assam, Bangladesh, Borneo, China South-Central, Jawa, Malaya, Myanmar, Sumatera, Thailand, Vietnam	unknown	unknown	75567-1	http://www.plantsoftheworldonline.org/taxon/urn:lsid:ipni.org:names:75567-1
Annonaceae	Uvaria	clementis	Uvaria clementis	(Merr.) Attan., I.M.Turner & R.M.K.Saunders	Uvaria clementis (Merr.) Attan., I.M.Turner & R.M.K.Saunders	Novon 21: 166 (2011)	Cambodia, Indonesia, Malaysia, Malaysia, Thailand	Borneo, Cambodia, Malaya, Thailand	unknown	unknown	77116621-1	http://www.plantsoftheworldonline.org/taxon/urn:lsid:ipni.org:names:77116621-1
Annonaceae	Uvaria	concava	Uvaria concava	Teijsm. & Binn.	Uvaria concava Teijsm. & Binn.	Natuurk. Tijdschr. Ned.-Indie 3: 331 (1852)	Andaman Is., Australia, Bangladesh, Bhutan, India, India, Indonesia, Indonesia, East Timor, Indonesia, Malaysia, Indonesia, Papua New Guinea, Malaysia, Nicobar Is., Philippines, Thailand, Vietnam	Andaman Is., Assam, Bangladesh, Borneo, East Himalaya, India, Jawa, Lesser Sunda Is., Malaya, New Guinea, Nicobar Is., Philippines, Queensland, Sulawesi, Sumatera, Thailand, Vietnam	unknown	unknown	75624-1	http://www.plantsoftheworldonline.org/taxon/urn:lsid:ipni.org:names:75624-1
Annonaceae	Uvaria	curtisii	Uvaria curtisii	King	Uvaria curtisii King	J. Asiat. Soc. Bengal, Pt. 2, Nat. Hist. 61: 21 (1892)	Malaysia, Thailand	Malaya, Thailand	unknown	unknown	75639-1	http://www.plantsoftheworldonline.org/taxon/urn:lsid:ipni.org:names:75639-1
Annonaceae	Uvaria	dac	Uvaria dac	Pierre ex Finet & Gagnep.	Uvaria dac Pierre ex Finet & Gagnep.	Mem. Soc. Bot. France 4: 65 (1906)	Cambodia, Laos, Thailand, Vietnam	Cambodia, Laos, Thailand, Vietnam	unknown	unknown	75642-1	http://www.plantsoftheworldonline.org/taxon/urn:lsid:ipni.org:names:75642-1
Annonaceae	Uvaria	dasoclema	Uvaria dasoclema	L.L.Zhou, Y.C.F.Su & R.M.K.Saunders	Uvaria dasoclema L.L.Zhou, Y.C.F.Su & R.M.K.Saunders	Bot. J. Linn. Soc. 163: 37 (2010)	Thailand	Thailand	unknown	unknown	77105410-1	http://www.plantsoftheworldonline.org/taxon/urn:lsid:ipni.org:names:77105410-1
Annonaceae	Uvaria	dulcis	Uvaria dulcis	Dunal	Uvaria dulcis Dunal	Monogr. Anonac.: 90 (1817)	Cambodia, Indonesia, Indonesia, East Timor, Laos, Myanmar, Thailand, Vietnam	Cambodia, Jawa, Laos, Lesser Sunda Is., Maluku, Myanmar, Thailand, Vietnam	unknown	unknown	75659-1	http://www.plantsoftheworldonline.org/taxon/urn:lsid:ipni.org:names:75659-1
Annonaceae	Uvaria	ferruginea	Uvaria ferruginea	Buch.-Ham. ex Hook.f. & Thomson	Uvaria ferruginea Buch.-Ham. ex Hook.f. & Thomson	Fl. Ind. 1: 96 (1855)	Bangladesh, Cambodia, Myanmar, Thailand	Bangladesh, Cambodia, Myanmar, Thailand	unknown	unknown	75685-1	http://www.plantsoftheworldonline.org/taxon/urn:lsid:ipni.org:names:75685-1
Annonaceae	Uvaria	grandiflora	Uvaria grandiflora	Roxb. ex Hornem.	Uvaria grandiflora Roxb. ex Hornem.	Hort. Bot. Hafn., Suppl.: 141 (1819)	Cambodia, China, Indonesia, Indonesia, Malaysia, Indonesia, Papua New Guinea, Laos, Malaysia, Myanmar, Philippines, Thailand, Vietnam	Borneo, Cambodia, China Southeast, Hainan, Jawa, Laos, Malaya, Myanmar, New Guinea, Philippines, Sulawesi, Sumatera, Thailand, Vietnam	unknown	unknown	927670-1	http://www.plantsoftheworldonline.org/taxon/urn:lsid:ipni.org:names:927670-1
Annonaceae	Uvaria	griffithii	Uvaria griffithii	L.L.Zhou, Y.C.F.Su & R.M.K.Saunders	Uvaria griffithii L.L.Zhou, Y.C.F.Su & R.M.K.Saunders	Syst. Biodivers. 7: 255 (2009)	Indonesia, Indonesia, Malaysia, Malaysia, Thailand	Borneo, Malaya, Sumatera, Thailand	unknown	unknown	77101193-1	http://www.plantsoftheworldonline.org/taxon/urn:lsid:ipni.org:names:77101193-1
Annonaceae	Uvaria	hahnii	Uvaria hahnii	(Finet & Gagnep.) J.Sinclair	Uvaria hahnii (Finet & Gagnep.) J.Sinclair	Gard. Bull. Singapore 14: 44 (1953)	Cambodia, Laos, Thailand, Vietnam	Cambodia, Laos, Thailand, Vietnam	unknown	unknown	75723-1	http://www.plantsoftheworldonline.org/taxon/urn:lsid:ipni.org:names:75723-1
Annonaceae	Uvaria	hamiltonii	Uvaria hamiltonii	Hook.f. & Thomson	Uvaria hamiltonii Hook.f. & Thomson	Fl. Ind. 1: 96 (1855)	Andaman Is., Bangladesh, Bhutan, India, Cambodia, India, Laos, Myanmar, Nepal, Thailand, Vietnam	Andaman Is., Assam, Bangladesh, Cambodia, East Himalaya, India, Laos, Myanmar, Nepal, Thailand, Vietnam	Sri Lanka	Sri Lanka	75726-1	http://www.plantsoftheworldonline.org/taxon/urn:lsid:ipni.org:names:75726-1
Annonaceae	Uvaria	hirsuta	Uvaria hirsuta	Jack	Uvaria hirsuta Jack	Malayan Misc. 1(5): 46 (1820)	Bangladesh, Indonesia, Indonesia, Malaysia, Malaysia, Myanmar, Thailand, Vietnam	Bangladesh, Borneo, Jawa, Malaya, Myanmar, Thailand, Vietnam	unknown	unknown	326371-2	http://www.plantsoftheworldonline.org/taxon/urn:lsid:ipni.org:names:326371-2
Annonaceae	Uvaria	kurzii	Uvaria kurzii	(King) P.T.Li	Uvaria kurzii (King) P.T.Li	Acta Phytotax. Sin. 14(1): 106 (1976)	Andaman Is., China, India, Nicobar Is., Thailand	Andaman Is., Assam, China South-Central, China Southeast, India, Nicobar Is., Thailand	unknown	unknown	75757-1	http://www.plantsoftheworldonline.org/taxon/urn:lsid:ipni.org:names:75757-1
Annonaceae	Uvaria	littoralis	Uvaria littoralis	(Blume) Blume	Uvaria littoralis (Blume) Blume	Fl. Javae 21-22: 26 (1830)	Andaman Is., Bangladesh, Cambodia, India, Indonesia, Indonesia, East Timor, Indonesia, Malaysia, Indonesia, Papua New Guinea, Laos, Malaysia, Myanmar, Nicobar Is., Papua New Guinea, Solomon Islands, Philippines, Sri Lanka, Thailand, Vietnam	Andaman Is., Assam, Bangladesh, Borneo, Cambodia, India, Jawa, Laos, Lesser Sunda Is., Malaya, Maluku, Myanmar, New Guinea, Nicobar Is., Philippines, Solomon Is., Sri Lanka, Sulawesi, Sumatera, Thailand, Vietnam	unknown	unknown	75784-1	http://www.plantsoftheworldonline.org/taxon/urn:lsid:ipni.org:names:75784-1
Annonaceae	Uvaria	lobbiana	Uvaria lobbiana	Hook.f. & Thomson	Uvaria lobbiana Hook.f. & Thomson	Fl. Ind. 1: 100 (1855)	Andaman Is., Indonesia, Malaysia, Myanmar, Thailand	Andaman Is., Malaya, Myanmar, Sumatera, Thailand	Trinidad-Tobago	Trinidad-Tobago	75785-1	http://www.plantsoftheworldonline.org/taxon/urn:lsid:ipni.org:names:75785-1
Annonaceae	Uvaria	micrantha	Uvaria micrantha	(A.DC.) Hook.f. & Thomson	Uvaria micrantha (A.DC.) Hook.f. & Thomson	Fl. Ind. 1: 103 (1855)	Andaman Is., Australia, Cambodia, Indonesia, Indonesia, East Timor, Indonesia, Malaysia, Indonesia, Papua New Guinea, Laos, Malaysia, Myanmar, Nicobar Is., Philippines, Thailand, Vietnam	Andaman Is., Borneo, Cambodia, Jawa, Laos, Lesser Sunda Is., Malaya, Myanmar, New Guinea, Nicobar Is., Philippines, Queensland, Sulawesi, Sumatera, Thailand, Vietnam, Western Australia	unknown	unknown	75821-1	http://www.plantsoftheworldonline.org/taxon/urn:lsid:ipni.org:names:75821-1
Annonaceae	Uvaria	pauciovulata	Uvaria pauciovulata	Hook.f. & Thomson	Uvaria pauciovulata Hook.f. & Thomson	J.D.Hooker, Fl. Brit. India 1: 51 (1872)	Malaysia, Thailand	Malaya, Thailand	unknown	unknown	75884-1	http://www.plantsoftheworldonline.org/taxon/urn:lsid:ipni.org:names:75884-1
Annonaceae	Uvaria	pierrei	Uvaria pierrei	Finet & Gagnep.	Uvaria pierrei Finet & Gagnep.	Mem. Soc. Bot. France 4: 72 (1906)	Cambodia, Laos, Thailand, Vietnam	Cambodia, Laos, Thailand, Vietnam	unknown	unknown	75888-1	http://www.plantsoftheworldonline.org/taxon/urn:lsid:ipni.org:names:75888-1
Annonaceae	Uvaria	rufa	Uvaria rufa	(Dunal) Blume	Uvaria rufa (Dunal) Blume	Fl. Javae 21-22: 19 (1830)	Andaman Is., Australia, Cambodia, China, Indonesia, Indonesia, East Timor, Indonesia, Papua New Guinea, Laos, Malaysia, Nicobar Is., Philippines, Thailand, Vietnam	Andaman Is., Cambodia, China South-Central, Hainan, Jawa, Laos, Lesser Sunda Is., Malaya, New Guinea, Nicobar Is., Philippines, Queensland, Sumatera, Thailand, Vietnam	unknown	unknown	75913-1	http://www.plantsoftheworldonline.org/taxon/urn:lsid:ipni.org:names:75913-1
Annonaceae	Uvaria	siamensis	Uvaria siamensis	(Scheff.) L.L.Zhou, Y.C.F.Su & R.M.K.Saunders	Uvaria siamensis (Scheff.) L.L.Zhou, Y.C.F.Su & R.M.K.Saunders	Syst. Biodivers. 7: 255 (2009)	Cambodia, Laos, Malaysia, Myanmar, Thailand, Vietnam	Cambodia, Laos, Malaya, Myanmar, Thailand, Vietnam	unknown	unknown	77101199-1	http://www.plantsoftheworldonline.org/taxon/urn:lsid:ipni.org:names:77101199-1
Annonaceae	Uvaria	tonkinensis	Uvaria tonkinensis	Finet & Gagnep.	Uvaria tonkinensis Finet & Gagnep.	Mem. Soc. Bot. France 4: 74 (1906)	Cambodia, China, Laos, Thailand, Vietnam	Cambodia, China South-Central, China Southeast, Hainan, Laos, Thailand, Vietnam	unknown	unknown	75963-1	http://www.plantsoftheworldonline.org/taxon/urn:lsid:ipni.org:names:75963-1
Annonaceae	Uvaria	utteridgei	Uvaria utteridgei	L.L.Zhou, Y.C.F.Su & R.M.K.Saunders	Uvaria utteridgei L.L.Zhou, Y.C.F.Su & R.M.K.Saunders	Syst. Biodivers. 7: 255 (2009)	Thailand	Thailand	unknown	unknown	77101215-1	http://www.plantsoftheworldonline.org/taxon/urn:lsid:ipni.org:names:77101215-1
Annonaceae	Uvaria	vietnamensis	Uvaria vietnamensis	Meade	Uvaria vietnamensis Meade	Adansonia, ser. 3, 27: 18 (2005)	Laos, Thailand, Vietnam	Laos, Thailand, Vietnam	unknown	unknown	60439124-2	http://www.plantsoftheworldonline.org/taxon/urn:lsid:ipni.org:names:60439124-2
Annonaceae	Uvaria	wrayi	Uvaria wrayi	(King) L.L.Zhou, Y.C.F.Su & R.M.K.Saunders	Uvaria wrayi (King) L.L.Zhou, Y.C.F.Su & R.M.K.Saunders	Syst. Biodivers. 7: 255 (2009)	Cambodia, Malaysia, Thailand, Vietnam	Cambodia, Malaya, Thailand, Vietnam	unknown	unknown	77101218-1	http://www.plantsoftheworldonline.org/taxon/urn:lsid:ipni.org:names:77101218-1
Annonaceae	Wuodendron	praecox	Wuodendron praecox	(Hook.f. & Thomson) B.Xue, Y.H.Tan & X.L.Hou	Wuodendron praecox (Hook.f. & Thomson) B.Xue, Y.H.Tan & X.L.Hou	Taxon 67: 261 (2018)	Bhutan, India, Cambodia, China, India, Laos, Myanmar, Thailand, Vietnam	Assam, Cambodia, China South-Central, East Himalaya, Laos, Myanmar, Thailand, Vietnam	unknown	unknown	77186105-1	http://www.plantsoftheworldonline.org/taxon/urn:lsid:ipni.org:names:77186105-1
Annonaceae	Xylopia	microcalyx	Xylopia microcalyx	D.M.Johnson & N.A.Murray	Xylopia microcalyx D.M.Johnson & N.A.Murray	Thai Forest Bull., Bot. 47: 264 (2019)	Thailand	Thailand	unknown	unknown	77208233-1	http://www.plantsoftheworldonline.org/taxon/urn:lsid:ipni.org:names:77208233-1
Annonaceae	Xylopia	niyomdhamii	Xylopia niyomdhamii	D.M.Johnson & N.A.Murray	Xylopia niyomdhamii D.M.Johnson & N.A.Murray	Thai Forest Bull., Bot. 47: 266 (2019)	Thailand	Thailand	unknown	unknown	77208234-1	http://www.plantsoftheworldonline.org/taxon/urn:lsid:ipni.org:names:77208234-1
Annonaceae	Xylopia	pierrei	Xylopia pierrei	Hance	Xylopia pierrei Hance	J. Bot. 15: 328 (1877)	Cambodia, Thailand, Vietnam	Cambodia, Thailand, Vietnam	unknown	unknown	76227-1	http://www.plantsoftheworldonline.org/taxon/urn:lsid:ipni.org:names:76227-1
Annonaceae	Xylopia	platycarpa	Xylopia platycarpa	D.M.Johnson & N.A.Murray	Xylopia platycarpa D.M.Johnson & N.A.Murray	Gard. Bull. Singapore 67: 371 (2015)	Malaysia, Thailand	Malaya, Thailand	unknown	unknown	77154190-1	http://www.plantsoftheworldonline.org/taxon/urn:lsid:ipni.org:names:77154190-1
Annonaceae	Xylopia	subdehiscens	Xylopia subdehiscens	(King) J.Sinclair	Xylopia subdehiscens (King) J.Sinclair	Gard. Bull. Singapore 14: 345 (1955)	Malaysia, Thailand	Malaya, Thailand	unknown	unknown	76264-1	http://www.plantsoftheworldonline.org/taxon/urn:lsid:ipni.org:names:76264-1
Annonaceae	Xylopia	vielana	Xylopia vielana	Pierre	Xylopia vielana Pierre	Fl. Forest. Cochinch.: t. 34 (1881)	Cambodia, China, Laos, Thailand, Vietnam	Cambodia, China Southeast, Laos, Thailand, Vietnam	unknown	unknown	76283-1	http://www.plantsoftheworldonline.org/taxon/urn:lsid:ipni.org:names:76283-1
Apiaceae	Acronema	tenerum	Acronema tenerum	(DC.) Edgew.	Acronema tenerum (DC.) Edgew.	Trans. Linn. Soc. London 20: 51 (1846)	Bhutan, India, China, Nepal, Thailand	China South-Central, East Himalaya, Nepal, Thailand, Tibet	unknown	unknown	837278-1	http://www.plantsoftheworldonline.org/taxon/urn:lsid:ipni.org:names:837278-1
Apiaceae	Bupleurum	hamiltonii	Bupleurum hamiltonii	N.P.Balakr.	Bupleurum hamiltonii N.P.Balakr.	J. Bombay Nat. Hist. Soc. 63: 328 (1967)	Bhutan, India, China, India, India, Pakistan, Myanmar, Nepal, Pakistan, Thailand, Vietnam	Assam, China South-Central, China Southeast, East Himalaya, India, Myanmar, Nepal, Pakistan, Thailand, Tibet, Vietnam, West Himalaya	unknown	unknown	839188-1	http://www.plantsoftheworldonline.org/taxon/urn:lsid:ipni.org:names:839188-1
Apiaceae	Centella	asiatica	Centella asiatica	(L.) Urb.	Centella asiatica (L.) Urb.	C.F.P.von Martius &amp; auct. suc. (eds.), Fl. Bras. 11(1): 287 (1879)	Andaman Is., Angola, Armenia, Azerbaijan, Georgia, Australia, Bangladesh, Belize, Benin, Bhutan, India, Botswana, Burkina Faso, Burundi, Cambodia, Cameroon, Cape Verde, Caroline Is., Central African Republic, Chad, Chatham Is., China, Comoros, Cote d'Ivoire, Equatorial Guinea, Eritrea, Ethiopia, Fiji, Gabon, Gambia, Ghana, Guinea, Guinea-Bissau, Gulf of Guinea Is., India, India, Pakistan, Indones…	Andaman Is., Angola, Assam, Bangladesh, Belize, Benin, Borneo, Botswana, Burkina, Burundi, Cabinda, Cambodia, Cameroon, Cape Provinces, Cape Verde, Caprivi Strip, Caroline Is., Central African Repu, Chad, Chatham Is., China North-Central, China South-Central, China Southeast, Comoros, Congo, East Himalaya, Equatorial Guinea, Eritrea, Ethiopia, Fiji, Free State, Gabon, Gambia, Ghana, Guinea, Guine…	Ascension, Chagos Archipelago, Colombia, Cook Is., Marquesas, Niue, Norfolk Is., Seychelles, Society Is., St.Helena, Tristan da Cunha, Tubuai Is., United States	Ascension, Chagos Archipelago, Colombia, Cook Is., Florida, Hawaii, Marquesas, Niue, Norfolk Is., Oregon, Seychelles, Society Is., St.Helena, Tristan da Cunha, Tubuai Is.	1197718-2	http://www.plantsoftheworldonline.org/taxon/urn:lsid:ipni.org:names:1197718-2
Apiaceae	Oenanthe	javanica	Oenanthe javanica	(Blume) DC.	Oenanthe javanica (Blume) DC.	Prodr. 4: 138 (1830)	Bangladesh, Bhutan, India, Cambodia, China, India, India, Pakistan, Indonesia, Indonesia, East Timor, Indonesia, Malaysia, Indonesia, Papua New Guinea, Japan, Laos, Mongolia, Myanmar, Nansei-shoto, Nepal, North Korea, South Korea, Pakistan, Philippines, Russia, Taiwan, Thailand, Vietnam	Assam, Bangladesh, Borneo, Cambodia, China North-Central, China South-Central, China Southeast, Chita, East Himalaya, Hainan, India, Inner Mongolia, Japan, Jawa, Korea, Kuril Is., Laos, Lesser Sunda Is., Maluku, Manchuria, Mongolia, Myanmar, Nansei-shoto, Nepal, New Guinea, Pakistan, Philippines, Primorye, Sakhalin, Sulawesi, Sumatera, Taiwan, Thailand, Vietnam, West Himalaya	Marshall Is., United Kingdom, United States	Great Britain, Illinois, Marshall Is., Maryland, Missouri	845307-1	http://www.plantsoftheworldonline.org/taxon/urn:lsid:ipni.org:names:845307-1
Apiaceae	Oreocome	striata	Oreocome striata	(DC.) Pimenov & Kljuykov	Oreocome striata (DC.) Pimenov & Kljuykov	Willdenowia 31: 115 (2001)	China, India, India, Pakistan, Myanmar, Nepal, Thailand, Vietnam	Assam, China South-Central, Myanmar, Nepal, Thailand, Vietnam, West Himalaya	unknown	unknown	20000760-1	http://www.plantsoftheworldonline.org/taxon/urn:lsid:ipni.org:names:20000760-1
Apiaceae	Peucedanum	dhana	Peucedanum dhana	Buch.-Ham. ex C.B.Clarke	Peucedanum dhana Buch.-Ham. ex C.B.Clarke	J.D.Hooker, Fl. Brit. India 2: 709 (1879)	Bangladesh, India, Pakistan, Myanmar, Nepal, Pakistan, Thailand	Bangladesh, Myanmar, Nepal, Pakistan, Thailand, West Himalaya	unknown	unknown	60447917-2	http://www.plantsoftheworldonline.org/taxon/urn:lsid:ipni.org:names:60447917-2
Apiaceae	Peucedanum	siamicum	Peucedanum siamicum	Craib	Peucedanum siamicum Craib	Bull. Misc. Inform. Kew 1930: 419 (1930)	Thailand	Thailand	unknown	unknown	846428-1	http://www.plantsoftheworldonline.org/taxon/urn:lsid:ipni.org:names:846428-1
Apiaceae	Physospermopsis	siamensis	Physospermopsis siamensis	Esser & M.F.Watson	Physospermopsis siamensis Esser & M.F.Watson	Edinburgh J. Bot. 63: 10 (2006)	Thailand	Thailand	unknown	unknown	77077854-1	http://www.plantsoftheworldonline.org/taxon/urn:lsid:ipni.org:names:77077854-1
Apiaceae	Pimpinella	heyneana	Pimpinella heyneana	(DC.) Benth. & Hook.f.	Pimpinella heyneana (DC.) Benth. & Hook.f.	Gen. Pl. 1: 894 (1867)	Bangladesh, Bhutan, India, India, Myanmar, Sri Lanka, Thailand	Bangladesh, East Himalaya, India, Myanmar, Sri Lanka, Thailand	unknown	unknown	846830-1	http://www.plantsoftheworldonline.org/taxon/urn:lsid:ipni.org:names:846830-1
Apiaceae	Seseli	mairei	Seseli mairei	H.Wolff	Seseli mairei H.Wolff	Repert. Spec. Nov. Regni Veg. 27: 301 (1930)	China, Thailand	China South-Central, China Southeast, Thailand	unknown	unknown	848619-1	http://www.plantsoftheworldonline.org/taxon/urn:lsid:ipni.org:names:848619-1
Apiaceae	Seseli	yunnanense	Seseli yunnanense	Franch.	Seseli yunnanense Franch.	Bull. Annuel Soc. Philom. Paris, ser. 8, 6: 129 (1894)	China, Laos, Thailand	China South-Central, Laos, Thailand	unknown	unknown	848778-1	http://www.plantsoftheworldonline.org/taxon/urn:lsid:ipni.org:names:848778-1
Apiaceae	Tetrataenium	birmanicum	Tetrataenium birmanicum	(Kurz) Manden.	Tetrataenium birmanicum (Kurz) Manden.	Zametki Sist. Geogr. Rast. 41: 46 (1986)	India, Myanmar, Thailand	Assam, Myanmar, Thailand	unknown	unknown	943616-1	http://www.plantsoftheworldonline.org/taxon/urn:lsid:ipni.org:names:943616-1
Apiaceae	Trachydium	cambodgianum	Trachydium cambodgianum	(H.Boissieu) M.Hiroe	Trachydium cambodgianum (H.Boissieu) M.Hiroe	Dansk Bot. Ark. 20: 194 (1962)	Cambodia, Myanmar, Thailand	Cambodia, Myanmar, Thailand	unknown	unknown	849588-1	http://www.plantsoftheworldonline.org/taxon/urn:lsid:ipni.org:names:849588-1
Apocynaceae	Aganosma	breviloba	Aganosma breviloba	Kerr	Aganosma breviloba Kerr	Bull. Misc. Inform. Kew 1937: 92 (1937)	China, Myanmar, Thailand	China South-Central, Myanmar, Thailand	unknown	unknown	76383-1	http://www.plantsoftheworldonline.org/taxon/urn:lsid:ipni.org:names:76383-1
Apocynaceae	Aganosma	cymosa	Aganosma cymosa	(Roxb.) G.Don	Aganosma cymosa (Roxb.) G.Don	Gen. Hist. 4: 77 (1837)	Bangladesh, Cambodia, China, India, Laos, Sri Lanka, Thailand, Vietnam	Assam, Bangladesh, Cambodia, China South-Central, China Southeast, India, Laos, Sri Lanka, Thailand, Vietnam	unknown	unknown	76388-1	http://www.plantsoftheworldonline.org/taxon/urn:lsid:ipni.org:names:76388-1
Apocynaceae	Aganosma	schlechteriana	Aganosma schlechteriana	H.Lev.	Aganosma schlechteriana H.Lev.	Repert. Spec. Nov. Regni Veg. 9: 325 (1911)	Cambodia, China, India, Myanmar, Taiwan, Thailand, Vietnam	Assam, Cambodia, China South-Central, China Southeast, Hainan, Myanmar, Taiwan, Thailand, Vietnam	unknown	unknown	76410-1	http://www.plantsoftheworldonline.org/taxon/urn:lsid:ipni.org:names:76410-1
Apocynaceae	Aganosma	siamensis	Aganosma siamensis	Craib	Aganosma siamensis Craib	Bull. Misc. Inform. Kew 1915: 433 (1915)	China, Thailand, Vietnam	China South-Central, China Southeast, Thailand, Vietnam	unknown	unknown	76411-1	http://www.plantsoftheworldonline.org/taxon/urn:lsid:ipni.org:names:76411-1
Apocynaceae	Aganosma	wallichii	Aganosma wallichii	G.Don	Aganosma wallichii G.Don	Gen. Hist. 4: 77 (1837)	Indonesia, Malaysia, Myanmar, Thailand	Jawa, Malaya, Myanmar, Sumatera, Thailand	unknown	unknown	76413-1	http://www.plantsoftheworldonline.org/taxon/urn:lsid:ipni.org:names:76413-1
Apocynaceae	Alstonia	angustiloba	Alstonia angustiloba	Miq.	Alstonia angustiloba Miq.	Fl. Ned. Ind. 2: 438 (1857)	Indonesia, Indonesia, Malaysia, Malaysia, Thailand	Borneo, Jawa, Malaya, Sumatera, Thailand	unknown	unknown	76507-1	http://www.plantsoftheworldonline.org/taxon/urn:lsid:ipni.org:names:76507-1
Apocynaceae	Alstonia	curtisii	Alstonia curtisii	King & Gamble	Alstonia curtisii King & Gamble	J. Asiat. Soc. Bengal, Pt. 2, Nat. Hist. 74: 439 (1908)	Thailand	Thailand	unknown	unknown	76526-1	http://www.plantsoftheworldonline.org/taxon/urn:lsid:ipni.org:names:76526-1
Apocynaceae	Alstonia	macrophylla	Alstonia macrophylla	Wall. ex G.Don	Alstonia macrophylla Wall. ex G.Don	Gen. Hist. 4: 78 (1837)	Andaman Is., Cambodia, China, Indonesia, Indonesia, Malaysia, Indonesia, Papua New Guinea, Malaysia, Nicobar Is., Philippines, Sri Lanka, Thailand, Vietnam	Andaman Is., Borneo, Cambodia, China South-Central, China Southeast, Malaya, Maluku, New Guinea, Nicobar Is., Philippines, Sri Lanka, Sumatera, Thailand, Vietnam	Bangladesh, India	Bangladesh, India	76556-1	http://www.plantsoftheworldonline.org/taxon/urn:lsid:ipni.org:names:76556-1
Apocynaceae	Alstonia	rostrata	Alstonia rostrata	C.E.C.Fisch.	Alstonia rostrata C.E.C.Fisch.	Bull. Misc. Inform. Kew 1929: 315 (1929)	Cambodia, China, Indonesia, Laos, Malaysia, Myanmar, Thailand, Vietnam	Cambodia, China South-Central, Hainan, Laos, Malaya, Myanmar, Sumatera, Thailand, Vietnam	unknown	unknown	76584-1	http://www.plantsoftheworldonline.org/taxon/urn:lsid:ipni.org:names:76584-1
Apocynaceae	Alstonia	rupestris	Alstonia rupestris	Kerr	Alstonia rupestris Kerr	Bull. Misc. Inform. Kew 1937: 43 (1937)	China, Thailand	China Southeast, Thailand	unknown	unknown	76585-1	http://www.plantsoftheworldonline.org/taxon/urn:lsid:ipni.org:names:76585-1
Apocynaceae	Alstonia	scholaris	Alstonia scholaris	(L.) R.Br.	Alstonia scholaris (L.) R.Br.	Asclepiadeae: 64 (1810)	Andaman Is., Australia, Bangladesh, Bhutan, India, Cambodia, China, India, India, Pakistan, Indonesia, Indonesia, East Timor, Indonesia, Malaysia, Indonesia, Papua New Guinea, Laccadive Is., Laos, Malaysia, Myanmar, Nepal, Nicobar Is., Pakistan, Papua New Guinea, Papua New Guinea, Solomon Islands, Philippines, Sri Lanka, Thailand, Vietnam	Andaman Is., Assam, Bangladesh, Bismarck Archipelago, Borneo, Cambodia, China South-Central, China Southeast, East Himalaya, India, Jawa, Laccadive Is., Laos, Lesser Sunda Is., Malaya, Maluku, Myanmar, Nepal, New Guinea, Nicobar Is., Northern Territory, Pakistan, Philippines, Queensland, Solomon Is., Sri Lanka, Sulawesi, Sumatera, Thailand, Vietnam, West Himalaya, Western Australia	Caroline Is., China, Trinidad-Tobago	Caroline Is., Hainan, Trinidad-Tobago	60445977-2	http://www.plantsoftheworldonline.org/taxon/urn:lsid:ipni.org:names:60445977-2
Apocynaceae	Alstonia	spatulata	Alstonia spatulata	Blume	Alstonia spatulata Blume	Bijdr. Fl. Ned. Ind.: 1037 (1826)	Cambodia, Indonesia, Indonesia, Malaysia, Indonesia, Papua New Guinea, Malaysia, Myanmar, Thailand, Vietnam	Borneo, Cambodia, Jawa, Malaya, Myanmar, New Guinea, Sumatera, Thailand, Vietnam	unknown	unknown	76595-1	http://www.plantsoftheworldonline.org/taxon/urn:lsid:ipni.org:names:76595-1
Apocynaceae	Alyxia	fascicularis	Alyxia fascicularis	(Wall. ex G.Don) Benth. ex Hook.f.	Alyxia fascicularis (Wall. ex G.Don) Benth. ex Hook.f.	Fl. Brit. India 3: 636 (1882)	Bhutan, India, China, India, Thailand	Assam, East Himalaya, Thailand, Tibet	unknown	unknown	76662-1	http://www.plantsoftheworldonline.org/taxon/urn:lsid:ipni.org:names:76662-1
Apocynaceae	Alyxia	reinwardtii	Alyxia reinwardtii	Blume	Alyxia reinwardtii Blume	Catalogus: 43 (1823)	Andaman Is., Bangladesh, Cambodia, China, Indonesia, Indonesia, East Timor, Indonesia, Malaysia, Laos, Malaysia, Myanmar, Nicobar Is., Philippines, Thailand, Vietnam	Andaman Is., Bangladesh, Borneo, Cambodia, China South-Central, Jawa, Laos, Lesser Sunda Is., Malaya, Myanmar, Nicobar Is., Philippines, Sumatera, Thailand, Vietnam	unknown	unknown	76771-1	http://www.plantsoftheworldonline.org/taxon/urn:lsid:ipni.org:names:76771-1
Apocynaceae	Alyxia	schlechteri	Alyxia schlechteri	H.Lev.	Alyxia schlechteri H.Lev.	Repert. Spec. Nov. Regni Veg. 9: 453 (1911)	China, Thailand	China South-Central, China Southeast, Thailand	unknown	unknown	76787-1	http://www.plantsoftheworldonline.org/taxon/urn:lsid:ipni.org:names:76787-1
Apocynaceae	Alyxia	siamensis	Alyxia siamensis	Craib	Alyxia siamensis Craib	Bull. Misc. Inform. Kew 1911: 412 (1911)	Cambodia, China, Laos, Thailand, Vietnam	Cambodia, China South-Central, China Southeast, Laos, Thailand, Vietnam	unknown	unknown	76794-1	http://www.plantsoftheworldonline.org/taxon/urn:lsid:ipni.org:names:76794-1
Apocynaceae	Alyxia	thailandica	Alyxia thailandica	D.J.Middleton	Alyxia thailandica D.J.Middleton	Blumea 40: 109 (1995)	Thailand	Thailand	unknown	unknown	983027-1	http://www.plantsoftheworldonline.org/taxon/urn:lsid:ipni.org:names:983027-1
Apocynaceae	Amalocalyx	microlobus	Amalocalyx microlobus	Pierre ex Spire	Amalocalyx microlobus Pierre ex Spire	Contr. Apocyn.: 93 (1905)	Cambodia, China, Laos, Myanmar, Thailand, Vietnam	Cambodia, China South-Central, Laos, Myanmar, Thailand, Vietnam	unknown	unknown	76826-1	http://www.plantsoftheworldonline.org/taxon/urn:lsid:ipni.org:names:76826-1
Apocynaceae	Amphineurion	marginatum	Amphineurion marginatum	(Roxb.) D.J.Middleton	Amphineurion marginatum (Roxb.) D.J.Middleton	Taxon 55: 502 (2006)	Andaman Is., Bangladesh, Bhutan, India, Cambodia, China, India, Indonesia, Indonesia, East Timor, Indonesia, Malaysia, Laos, Malaysia, Myanmar, Nepal, Nicobar Is., Philippines, Thailand, Vietnam	Andaman Is., Assam, Bangladesh, Borneo, Cambodia, China Southeast, East Himalaya, Hainan, India, Jawa, Laos, Lesser Sunda Is., Malaya, Maluku, Myanmar, Nepal, Nicobar Is., Philippines, Sulawesi, Sumatera, Thailand, Vietnam	unknown	unknown	77074602-1	http://www.plantsoftheworldonline.org/taxon/urn:lsid:ipni.org:names:77074602-1
Apocynaceae	Anodendron	affine	Anodendron affine	(Hook. & Arn.) Druce	Anodendron affine (Hook. & Arn.) Druce	Rep. Bot. Soc. Exch. Club Brit. Isles 1916: 605 (1917)	Bangladesh, China, Japan, Laos, Myanmar, Nansei-shoto, Philippines, Taiwan, Thailand, Vietnam	Bangladesh, China South-Central, China Southeast, Hainan, Japan, Laos, Myanmar, Nansei-shoto, Philippines, Taiwan, Thailand, Vietnam	unknown	unknown	77061-1	http://www.plantsoftheworldonline.org/taxon/urn:lsid:ipni.org:names:77061-1
Apocynaceae	Anodendron	candolleanum	Anodendron candolleanum	Wight	Anodendron candolleanum Wight	Icon. Pl. Ind. Orient. 4: t. 1309 (1848)	Indonesia, Indonesia, Malaysia, Malaysia, Philippines, Thailand	Borneo, Jawa, Malaya, Philippines, Sumatera, Thailand	unknown	unknown	77064-1	http://www.plantsoftheworldonline.org/taxon/urn:lsid:ipni.org:names:77064-1
Apocynaceae	Anodendron	coriaceum	Anodendron coriaceum	(Blume) Miq.	Anodendron coriaceum (Blume) Miq.	Fl. Ned. Ind. 2: 455 (1857)	Indonesia, Indonesia, East Timor, Indonesia, Malaysia, Malaysia, Thailand	Borneo, Jawa, Lesser Sunda Is., Malaya, Sumatera, Thailand	unknown	unknown	77065-1	http://www.plantsoftheworldonline.org/taxon/urn:lsid:ipni.org:names:77065-1
Apocynaceae	Anodendron	nervosum	Anodendron nervosum	Kerr	Anodendron nervosum Kerr	Bull. Misc. Inform. Kew 1937: 93 (1937)	China, India, Indonesia, Laos, Thailand, Vietnam	Assam, China South-Central, Jawa, Laos, Sumatera, Thailand, Vietnam	unknown	unknown	77076-1	http://www.plantsoftheworldonline.org/taxon/urn:lsid:ipni.org:names:77076-1
Apocynaceae	Anodendron	parviflorum	Anodendron parviflorum	(Roxb.) I.M.Turner	Anodendron parviflorum (Roxb.) I.M.Turner	Webbia 71: 227 (2016)	Andaman Is., Bangladesh, Cambodia, India, Indonesia, Indonesia, East Timor, Indonesia, Malaysia, Laos, Malaysia, Myanmar, Nicobar Is., Philippines, Sri Lanka, Thailand, Vietnam	Andaman Is., Assam, Bangladesh, Borneo, Cambodia, India, Jawa, Laos, Lesser Sunda Is., Malaya, Maluku, Myanmar, Nicobar Is., Philippines, Sri Lanka, Sulawesi, Sumatera, Thailand, Vietnam	Society Is., Trinidad-Tobago	Society Is., Trinidad-Tobago	77158412-1	http://www.plantsoftheworldonline.org/taxon/urn:lsid:ipni.org:names:77158412-1
Apocynaceae	Anodendron	punctatum	Anodendron punctatum	Tsiang	Anodendron punctatum Tsiang	Sunyatsenia 2: 129 (1934)	Cambodia, China, Thailand	Cambodia, China South-Central, China Southeast, Hainan, Thailand	unknown	unknown	77080-1	http://www.plantsoftheworldonline.org/taxon/urn:lsid:ipni.org:names:77080-1
Apocynaceae	Atherandra	acutifolia	Atherandra acutifolia	Decne.	Atherandra acutifolia Decne.	A.P.de Candolle, Prodr. 8: 497 (1844)	Indonesia, Malaysia, Myanmar, Thailand, Vietnam	Jawa, Malaya, Myanmar, Sumatera, Thailand, Vietnam	unknown	unknown	94827-1	http://www.plantsoftheworldonline.org/taxon/urn:lsid:ipni.org:names:94827-1
Apocynaceae	Beaumontia	grandiflora	Beaumontia grandiflora	Wall.	Beaumontia grandiflora Wall.	Tent. Fl. Napal.: 15, t. 7. (1824)	Bangladesh, Bhutan, India, China, India, Laos, Myanmar, Nepal, Thailand, Vietnam	Assam, Bangladesh, China South-Central, China Southeast, East Himalaya, India, Laos, Myanmar, Nepal, Thailand, Vietnam	Costa Rica, El Salvador, Guatemala, Honduras	Costa Rica, El Salvador, Guatemala, Honduras	77539-1	http://www.plantsoftheworldonline.org/taxon/urn:lsid:ipni.org:names:77539-1
Apocynaceae	Beaumontia	macrantha	Beaumontia macrantha	(Ridl.) Rudjiman	Beaumontia macrantha (Ridl.) Rudjiman	Meded. Landbouwhoogeschool 82(11): 15 (1982)	Myanmar, Thailand	Myanmar, Thailand	unknown	unknown	910131-1	http://www.plantsoftheworldonline.org/taxon/urn:lsid:ipni.org:names:910131-1
Apocynaceae	Beaumontia	murtonii	Beaumontia murtonii	Craib	Beaumontia murtonii Craib	Bull. Misc. Inform. Kew 1914: 282 (1914)	Cambodia, China, Laos, Malaysia, Thailand, Vietnam	Cambodia, China South-Central, Laos, Malaya, Thailand, Vietnam	unknown	unknown	77548-1	http://www.plantsoftheworldonline.org/taxon/urn:lsid:ipni.org:names:77548-1
Apocynaceae	Bousigonia	angustifolia	Bousigonia angustifolia	Pierre ex Spire	Bousigonia angustifolia Pierre ex Spire	Contr. Apocyn.: 129 (1905)	China, Laos, Thailand, Vietnam	China South-Central, Laos, Thailand, Vietnam	unknown	unknown	77610-1	http://www.plantsoftheworldonline.org/taxon/urn:lsid:ipni.org:names:77610-1
Apocynaceae	Calotropis	gigantea	Calotropis gigantea	(L.) W.T.Aiton	Calotropis gigantea (L.) W.T.Aiton	Hortus Kew. 2: 78 (1811)	Bangladesh, Bhutan, India, Cambodia, China, India, Indonesia, Laccadive Is., Laos, Malaysia, Maldives, Myanmar, Nepal, Sri Lanka, Thailand, Vietnam	Assam, Bangladesh, Cambodia, China South-Central, China Southeast, East Himalaya, Hainan, India, Jawa, Laccadive Is., Laos, Malaya, Maldives, Myanmar, Nepal, Sri Lanka, Sulawesi, Thailand, Vietnam	Andaman Is., Angola, Australia, Colombia, Cuba, Fiji, Gilbert Is., Indonesia, East Timor, Indonesia, Papua New Guinea, Kenya, Marianas, Mozambique, Papua New Guinea, Solomon Islands, Philippines, Phoenix Is., Society Is., Tanzania, Trinidad-Tobago, United States, Venezuela, Venezuelan Antilles, Wake I.	Andaman Is., Angola, Colombia, Cuba, Fiji, Gilbert Is., Hawaii, Kenya, Lesser Sunda Is., Marianas, Mozambique, New Guinea, Northern Territory, Philippines, Phoenix Is., Queensland, Society Is., Solomon Is., Tanzania, Trinidad-Tobago, Venezuela, Venezuelan Antilles, Wake I.	95173-1	http://www.plantsoftheworldonline.org/taxon/urn:lsid:ipni.org:names:95173-1
Apocynaceae	Calotropis	procera	Calotropis procera	(Aiton) W.T.Aiton	Calotropis procera (Aiton) W.T.Aiton	Hortus Kew. 2: 78 (1811)	Afghanistan, Algeria, Bangladesh, Benin, Bhutan, India, Burkina Faso, Cambodia, Cameroon, Cape Verde, Central African Republic, Chad, Cote d'Ivoire, Djibouti, Egypt, Eritrea, Ethiopia, Gambia, Ghana, Guinea, Guinea-Bissau, Gulf of Guinea Is., India, Iran, Kenya, Kuwait, Lebanon, Syria, Libya, Malawi, Mali, Mauritania, Morocco, Mozambique, Myanmar, Nepal, Niger, Nigeria, Oman, Pakistan, Palestina,…	Afghanistan, Algeria, Assam, Bangladesh, Benin, Burkina, Cambodia, Cameroon, Canary Is., Cape Verde, Central African Repu, Chad, Congo, Djibouti, East Himalaya, Egypt, Eritrea, Ethiopia, Gambia, Ghana, Guinea, Guinea-Bissau, Gulf of Guinea Is., Gulf States, India, Iran, Ivory Coast, Kenya, Kuwait, Lebanon-Syria, Libya, Malawi, Mali, Mauritania, Morocco, Mozambique, Myanmar, Nepal, Niger, Nigeria,…	Argentina, Aruba, Australia, Bahamas, Bolivia, Brazil, Cayman Is., China, Colombia, Comoros, Costa Rica, Cuba, Dominican Republic, El Salvador, Guatemala, Haiti, Honduras, Iraq, Jamaica, Leeward Is., Mexico, Netherlands Antilles, Nicaragua, Panama, Paraguay, Puerto Rico, South Africa, Trinidad-Tobago, Turks-Caicos Is., United States, Venezuela, Venezuelan Antilles, Windward Is.	Argentina Northwest, Aruba, Bahamas, Bolivia, Brazil North, Brazil Northeast, Brazil Southeast, Brazil West-Central, California, Cayman Is., China South-Central, China Southeast, Colombia, Comoros, Costa Rica, Cuba, Dominican Republic, El Salvador, Florida, Guatemala, Haiti, Hawaii, Honduras, Iraq, Jamaica, Leeward Is., Mexico Central, Mexico Southeast, Mexico Southwest, Netherlands Antilles, Nic…	1004515-2	http://www.plantsoftheworldonline.org/taxon/urn:lsid:ipni.org:names:1004515-2
Apocynaceae	Carissa	spinarum	Carissa spinarum	L.	Carissa spinarum L.	Mant. Pl. 2: 559 (1771)	Aldabra, Andaman Is., Angola, Australia, Bangladesh, Benin, Bhutan, India, Botswana, Burkina Faso, Burundi, Cambodia, Cameroon, Cape Verde, Central African Republic, Chad, China, Comoros, Cote d'Ivoire, Djibouti, Egypt, Eritrea, Ethiopia, Ghana, Guinea, Guinea-Bissau, India, India, Pakistan, Indonesia, Papua New Guinea, Kenya, Laos, Madagascar, Malawi, Mali, Mauritius, Mozambique, Myanmar, Namibi…	Aldabra, Andaman Is., Angola, Bangladesh, Benin, Botswana, Burkina, Burundi, Cambodia, Cameroon, Cape Verde, Caprivi Strip, Central African Repu, Chad, China South-Central, Comoros, Congo, Djibouti, East Himalaya, Egypt, Eritrea, Ethiopia, Ghana, Guinea, Guinea-Bissau, India, Ivory Coast, Kenya, Laos, Madagascar, Malawi, Mali, Mauritius, Mozambique, Myanmar, Namibia, Nepal, New Caledonia, New Gui…	unknown	unknown	77756-1	http://www.plantsoftheworldonline.org/taxon/urn:lsid:ipni.org:names:77756-1
Apocynaceae	Cerbera	manghas	Cerbera manghas	L.	Cerbera manghas L.	Sp. Pl.: 208 (1753)	Andaman Is., Australia, Bangladesh, Cambodia, Caroline Is., China, Christmas I., Comoros, Fiji, Gilbert Is., India, Indonesia, Indonesia, East Timor, Indonesia, Malaysia, Indonesia, Papua New Guinea, Laos, Madagascar, Malaysia, Marquesas, Marshall Is., Mauritius, Myanmar, Nansei-shoto, Nauru, New Caledonia, Nicobar Is., Papua New Guinea, Papua New Guinea, Solomon Islands, Philippines, Pitcairn Is…	Andaman Is., Bangladesh, Bismarck Archipelago, Borneo, Cambodia, Caroline Is., China Southeast, Christmas I., Comoros, Fiji, Gilbert Is., Hainan, India, Jawa, Laos, Lesser Sunda Is., Madagascar, Malaya, Maluku, Marquesas, Marshall Is., Mauritius, Myanmar, Nansei-shoto, Nauru, New Caledonia, New Guinea, Nicobar Is., Northern Territory, Philippines, Pitcairn Is., Queensland, Samoa, Santa Cruz Is., …	Chagos Archipelago	Chagos Archipelago	77906-1	http://www.plantsoftheworldonline.org/taxon/urn:lsid:ipni.org:names:77906-1
Apocynaceae	Cerbera	odollam	Cerbera odollam	Gaertn.	Cerbera odollam Gaertn.	Fruct. Sem. Pl. 2: 193 (1791)	Andaman Is., Australia, Bangladesh, Cambodia, Caroline Is., Cook Is., India, Indonesia, Indonesia, Malaysia, Malaysia, Marianas, Myanmar, New Caledonia, Nicobar Is., Philippines, Samoa, Society Is., Sri Lanka, Thailand, Tonga, Tubuai Is., Vanuatu, Vietnam	Andaman Is., Bangladesh, Borneo, Cambodia, Caroline Is., Cook Is., India, Jawa, Malaya, Marianas, Myanmar, New Caledonia, Nicobar Is., Philippines, Queensland, Samoa, Society Is., Sri Lanka, Sulawesi, Sumatera, Thailand, Tonga, Tubuai Is., Vanuatu, Vietnam	Trinidad-Tobago	Trinidad-Tobago	77913-1	http://www.plantsoftheworldonline.org/taxon/urn:lsid:ipni.org:names:77913-1
Apocynaceae	Ceropegia	acicularis	Ceropegia acicularis	Kidyoo	Ceropegia acicularis Kidyoo	Phytotaxa 162: 91 (2014)	Thailand	Thailand	unknown	unknown	77138674-1	http://www.plantsoftheworldonline.org/taxon/urn:lsid:ipni.org:names:77138674-1
Apocynaceae	Ceropegia	arnottiana	Ceropegia arnottiana	Wight	Ceropegia arnottiana Wight	Contr. Bot. India: 32 (1834)	Myanmar, Thailand	Myanmar, Thailand	unknown	unknown	95456-1	http://www.plantsoftheworldonline.org/taxon/urn:lsid:ipni.org:names:95456-1
Apocynaceae	Ceropegia	boonjarasii	Ceropegia boonjarasii	Kidyoo	Ceropegia boonjarasii Kidyoo	Phytotaxa 385: 31 (2018)	Thailand	Thailand	unknown	unknown	77192772-1	http://www.plantsoftheworldonline.org/taxon/urn:lsid:ipni.org:names:77192772-1
Apocynaceae	Ceropegia	chuakulii	Ceropegia chuakulii	Kidyoo	Ceropegia chuakulii Kidyoo	Phytotaxa 425: 274 (2019)	Thailand	Thailand	unknown	unknown	77203569-1	http://www.plantsoftheworldonline.org/taxon/urn:lsid:ipni.org:names:77203569-1
Apocynaceae	Ceropegia	cochleata	Ceropegia cochleata	Kidyoo	Ceropegia cochleata Kidyoo	Nordic J. Bot. 33: 668 (2015)	Thailand	Thailand	unknown	unknown	77154791-1	http://www.plantsoftheworldonline.org/taxon/urn:lsid:ipni.org:names:77154791-1
Apocynaceae	Ceropegia	digitiformis	Ceropegia digitiformis	Kidyoo	Ceropegia digitiformis Kidyoo	Taiwania 62: 24 (2017)	Thailand	Thailand	unknown	unknown	77161796-1	http://www.plantsoftheworldonline.org/taxon/urn:lsid:ipni.org:names:77161796-1
Apocynaceae	Ceropegia	edulissima	Ceropegia edulissima	Bruyns	Ceropegia edulissima Bruyns	S. African J. Bot. 112: 429 (2017)	China, India, Myanmar, Thailand	China South-Central, China Southeast, India, Myanmar, Thailand	unknown	unknown	77167072-1	http://www.plantsoftheworldonline.org/taxon/urn:lsid:ipni.org:names:77167072-1
Apocynaceae	Ceropegia	foetidiflora	Ceropegia foetidiflora	Kidyoo	Ceropegia foetidiflora Kidyoo	Taiwania 63: 327 (2018)	Thailand	Thailand	unknown	unknown	77193182-1	http://www.plantsoftheworldonline.org/taxon/urn:lsid:ipni.org:names:77193182-1
Apocynaceae	Ceropegia	graminea	Ceropegia graminea	K.Suwann. & Kidyoo	Ceropegia graminea K.Suwann. & Kidyoo	Kew Bull. 75(1)-15: 4 (2020)	Thailand	Thailand	unknown	unknown	77205195-1	http://www.plantsoftheworldonline.org/taxon/urn:lsid:ipni.org:names:77205195-1
Apocynaceae	Ceropegia	hirsuta	Ceropegia hirsuta	Wight & Arn.	Ceropegia hirsuta Wight & Arn.	Contr. Bot. India: 30 (1834)	India, Thailand	India, Thailand	unknown	unknown	95608-1	http://www.plantsoftheworldonline.org/taxon/urn:lsid:ipni.org:names:95608-1
Apocynaceae	Ceropegia	kerrii	Ceropegia kerrii	(Craib) Bruyns	Ceropegia kerrii (Craib) Bruyns	S. African J. Bot. 112: 429 (2017)	Cambodia, China, Thailand, Vietnam	Cambodia, China Southeast, Thailand, Vietnam	unknown	unknown	77167076-1	http://www.plantsoftheworldonline.org/taxon/urn:lsid:ipni.org:names:77167076-1
Apocynaceae	Ceropegia	lucida	Ceropegia lucida	Wall.	Ceropegia lucida Wall.	Pl. Asiat. Rar. 2: 33 (1831)	Bangladesh, Bhutan, India, India, Malaysia, Myanmar, Thailand	Assam, Bangladesh, East Himalaya, Malaya, Myanmar, Thailand	unknown	unknown	95652-1	http://www.plantsoftheworldonline.org/taxon/urn:lsid:ipni.org:names:95652-1
Apocynaceae	Ceropegia	monticola	Ceropegia monticola	W.W.Sm.	Ceropegia monticola W.W.Sm.	Notes Roy. Bot. Gard. Edinburgh 12: 198 (1920)	China, Myanmar, Thailand	China South-Central, Myanmar, Thailand, Tibet	unknown	unknown	95681-1	http://www.plantsoftheworldonline.org/taxon/urn:lsid:ipni.org:names:95681-1
Apocynaceae	Ceropegia	phuchongensis	Ceropegia phuchongensis	Kidyoo & K.Suwann.	Ceropegia phuchongensis Kidyoo & K.Suwann.	Taiwania 65: 104 (2020)	Thailand	Thailand	unknown	unknown	77210197-1	http://www.plantsoftheworldonline.org/taxon/urn:lsid:ipni.org:names:77210197-1
Apocynaceae	Ceropegia	sootepensis	Ceropegia sootepensis	Craib	Ceropegia sootepensis Craib	Bull. Misc. Inform. Kew 1911: 420 (1911)	Thailand	Thailand	unknown	unknown	95785-1	http://www.plantsoftheworldonline.org/taxon/urn:lsid:ipni.org:names:95785-1
Apocynaceae	Ceropegia	suddeei	Ceropegia suddeei	Kidyoo	Ceropegia suddeei Kidyoo	Nordic J. Bot. 32: 569 (2014)	Thailand	Thailand	unknown	unknown	77143399-1	http://www.plantsoftheworldonline.org/taxon/urn:lsid:ipni.org:names:77143399-1
Apocynaceae	Ceropegia	tenuicaulis	Ceropegia tenuicaulis	Kidyoo	Ceropegia tenuicaulis Kidyoo	Phytotaxa 162: 93 (2014)	Thailand	Thailand	unknown	unknown	77138675-1	http://www.plantsoftheworldonline.org/taxon/urn:lsid:ipni.org:names:77138675-1
Apocynaceae	Ceropegia	thailandica	Ceropegia thailandica	Meve	Ceropegia thailandica Meve	Bradleya 27: 161 (2009)	Thailand	Thailand	unknown	unknown	77105392-1	http://www.plantsoftheworldonline.org/taxon/urn:lsid:ipni.org:names:77105392-1
Apocynaceae	Ceropegia	thaithongiae	Ceropegia thaithongiae	Kidyoo	Ceropegia thaithongiae Kidyoo	Nordic J. Bot. 35: 281 (2017 publ. 2016)	Thailand	Thailand	unknown	unknown	77174645-1	http://www.plantsoftheworldonline.org/taxon/urn:lsid:ipni.org:names:77174645-1
Apocynaceae	Ceropegia	tribounii	Ceropegia tribounii	Kidyoo	Ceropegia tribounii Kidyoo	Phytotaxa 205: 59 (2015)	Thailand	Thailand	unknown	unknown	77146851-1	http://www.plantsoftheworldonline.org/taxon/urn:lsid:ipni.org:names:77146851-1
Apocynaceae	Ceropegia	trichantha	Ceropegia trichantha	Hemsl.	Ceropegia trichantha Hemsl.	J. Bot. 23: 286 (1885)	China, Malaysia, Myanmar, Thailand	China Southeast, Hainan, Malaya, Myanmar, Thailand	unknown	unknown	95824-1	http://www.plantsoftheworldonline.org/taxon/urn:lsid:ipni.org:names:95824-1
Apocynaceae	Chilocarpus	costatus	Chilocarpus costatus	Miq.	Chilocarpus costatus Miq.	Fl. Ned. Ind. 2: 393 (1857)	Indonesia, Indonesia, Malaysia, Malaysia, Myanmar, Thailand	Borneo, Malaya, Myanmar, Sumatera, Thailand	unknown	unknown	77967-1	http://www.plantsoftheworldonline.org/taxon/urn:lsid:ipni.org:names:77967-1
Apocynaceae	Chilocarpus	denudatus	Chilocarpus denudatus	Blume	Chilocarpus denudatus Blume	Bijdr. Fl. Ned. Ind.: 1025 (1826)	Cambodia, India, Indonesia, Indonesia, East Timor, Indonesia, Malaysia, Indonesia, Papua New Guinea, Malaysia, Myanmar, Nicobar Is., Thailand, Vietnam	Borneo, Cambodia, India, Jawa, Lesser Sunda Is., Malaya, Maluku, Myanmar, New Guinea, Nicobar Is., Sulawesi, Sumatera, Thailand, Vietnam	unknown	unknown	77972-1	http://www.plantsoftheworldonline.org/taxon/urn:lsid:ipni.org:names:77972-1
Apocynaceae	Chilocarpus	rostratus	Chilocarpus rostratus	Markgr.	Chilocarpus rostratus Markgr.	Blumea 19: 165 (1971)	Indonesia, Indonesia, Malaysia, Malaysia, Thailand	Borneo, Malaya, Sumatera, Thailand	unknown	unknown	77988-1	http://www.plantsoftheworldonline.org/taxon/urn:lsid:ipni.org:names:77988-1
Apocynaceae	Chonemorpha	fragrans	Chonemorpha fragrans	(Moon) Alston	Chonemorpha fragrans (Moon) Alston	Ann. Roy. Bot. Gard. (Peradeniya) 11: 203 (1929)	Andaman Is., Bangladesh, Bhutan, India, Cambodia, China, India, India, Pakistan, Indonesia, Indonesia, East Timor, Indonesia, Malaysia, Laos, Malaysia, Myanmar, Nepal, Philippines, Sri Lanka, Thailand, Vietnam	Andaman Is., Assam, Bangladesh, Borneo, Cambodia, China South-Central, China Southeast, East Himalaya, India, Jawa, Laos, Lesser Sunda Is., Malaya, Myanmar, Nepal, Philippines, Sri Lanka, Sulawesi, Sumatera, Thailand, Tibet, Vietnam, West Himalaya	unknown	unknown	78008-1	http://www.plantsoftheworldonline.org/taxon/urn:lsid:ipni.org:names:78008-1
Apocynaceae	Chonemorpha	megacalyx	Chonemorpha megacalyx	Pierre ex Spire	Chonemorpha megacalyx Pierre ex Spire	Contr. Apocyn.: 76 (1905)	China, Laos, Thailand, Vietnam	China South-Central, Laos, Thailand, Vietnam	unknown	unknown	78019-1	http://www.plantsoftheworldonline.org/taxon/urn:lsid:ipni.org:names:78019-1
Apocynaceae	Chonemorpha	verrucosa	Chonemorpha verrucosa	(Blume) D.J.Middleton	Chonemorpha verrucosa (Blume) D.J.Middleton	Novon 3: 455 (1993)	Andaman Is., Bangladesh, Bhutan, India, Cambodia, China, India, Indonesia, Indonesia, Malaysia, Laos, Malaysia, Myanmar, Nicobar Is., Thailand, Vietnam	Andaman Is., Assam, Bangladesh, Borneo, Cambodia, China South-Central, China Southeast, East Himalaya, Hainan, Jawa, Laos, Malaya, Myanmar, Nicobar Is., Sumatera, Thailand, Vietnam	unknown	unknown	975383-1	http://www.plantsoftheworldonline.org/taxon/urn:lsid:ipni.org:names:975383-1
Apocynaceae	Cleghornia	malaccensis	Cleghornia malaccensis	(Hook.f.) King & Gamble	Cleghornia malaccensis (Hook.f.) King & Gamble	J. Asiat. Soc. Bengal, Pt. 2, Nat. Hist. 74: 491 (1908)	China, Laos, Malaysia, Thailand, Vietnam	China South-Central, Laos, Malaya, Thailand, Vietnam	unknown	unknown	78041-1	http://www.plantsoftheworldonline.org/taxon/urn:lsid:ipni.org:names:78041-1
Apocynaceae	Cosmostigma	cordatum	Cosmostigma cordatum	(Poir.) M.R.Almeida	Cosmostigma cordatum (Poir.) M.R.Almeida	Fl. Maharashtra 3A: 239 (2001)	Bangladesh, Cambodia, India, Myanmar, Sri Lanka, Thailand, Vietnam	Bangladesh, Cambodia, India, Myanmar, Sri Lanka, Thailand, Vietnam	Indonesia	Jawa	20008971-1	http://www.plantsoftheworldonline.org/taxon/urn:lsid:ipni.org:names:20008971-1
Apocynaceae	Cryptolepis	buchananii	Cryptolepis buchananii	R.Br. ex Roem. & Schult.	Cryptolepis buchananii R.Br. ex Roem. & Schult.	Syst. Veg. ed. 15[bis]. 4: 409 (1819), nom. cons.	Andaman Is., Bangladesh, Bhutan, India, China, India, India, Pakistan, Laos, Myanmar, Nepal, Pakistan, Sri Lanka, Thailand, Vietnam	Andaman Is., Assam, Bangladesh, China South-Central, China Southeast, East Himalaya, India, Laos, Myanmar, Nepal, Pakistan, Sri Lanka, Thailand, Vietnam, West Himalaya	unknown	unknown	95915-1	http://www.plantsoftheworldonline.org/taxon/urn:lsid:ipni.org:names:95915-1
Apocynaceae	Cryptolepis	sinensis	Cryptolepis sinensis	(Lour.) Merr.	Cryptolepis sinensis (Lour.) Merr.	Philipp. J. Sci. 15: 254 (1919)	Andaman Is., Bangladesh, Bhutan, India, Cambodia, China, India, Indonesia, Laos, Malaysia, Myanmar, Philippines, Taiwan, Thailand, Vietnam	Andaman Is., Assam, Bangladesh, Cambodia, China South-Central, China Southeast, East Himalaya, Hainan, India, Jawa, Laos, Malaya, Myanmar, Philippines, Taiwan, Thailand, Vietnam	unknown	unknown	95952-1	http://www.plantsoftheworldonline.org/taxon/urn:lsid:ipni.org:names:95952-1
Apocynaceae	Cynanchum	acidum	Cynanchum acidum	(Roxb.) Oken	Cynanchum acidum (Roxb.) Oken	Allg. Naturgesch. 3(2): 1032 (1841)	Bangladesh, China, India, Myanmar, Nepal, Pakistan, Thailand, Vietnam	Bangladesh, China Southeast, Hainan, India, Myanmar, Nepal, Pakistan, Thailand, Vietnam	unknown	unknown	95981-1	http://www.plantsoftheworldonline.org/taxon/urn:lsid:ipni.org:names:95981-1
Apocynaceae	Cynanchum	annularium	Cynanchum annularium	(Roxb.) Liede & Khanum	Cynanchum annularium (Roxb.) Liede & Khanum	Taxon 65: 477 (2016)	Bangladesh, Bhutan, India, China, India, India, Pakistan, Myanmar, Nepal, Pakistan, Sri Lanka, Thailand	Assam, Bangladesh, China South-Central, China Southeast, East Himalaya, India, Myanmar, Nepal, Pakistan, Sri Lanka, Thailand, West Himalaya	unknown	unknown	77158550-1	http://www.plantsoftheworldonline.org/taxon/urn:lsid:ipni.org:names:77158550-1
Apocynaceae	Cynanchum	corymbosum	Cynanchum corymbosum	Wight	Cynanchum corymbosum Wight	Contr. Bot. India: 56 (1834)	Bangladesh, Bhutan, India, Cambodia, China, India, Laos, Malaysia, Myanmar, Nicobar Is., Thailand, Vietnam	Assam, Bangladesh, Cambodia, China South-Central, China Southeast, East Himalaya, Laos, Malaya, Myanmar, Nicobar Is., Thailand, Vietnam	unknown	unknown	96123-1	http://www.plantsoftheworldonline.org/taxon/urn:lsid:ipni.org:names:96123-1
Apocynaceae	Cynanchum	hooperianum	Cynanchum hooperianum	(Blume) Liede & Khanum	Cynanchum hooperianum (Blume) Liede & Khanum	Taxon 65: 479 (2016)	Cambodia, China, Indonesia, Laos, Thailand, Vietnam	Cambodia, China Southeast, Jawa, Laos, Sulawesi, Thailand, Vietnam	unknown	unknown	77158557-1	http://www.plantsoftheworldonline.org/taxon/urn:lsid:ipni.org:names:77158557-1
Apocynaceae	Cynanchum	muricatum	Cynanchum muricatum	(Blume) Boerl.	Cynanchum muricatum (Blume) Boerl.	Handl. Fl. Ned. Ind. 2: 436 (1899)	Indonesia, Thailand	Jawa, Sumatera, Thailand	unknown	unknown	96426-1	http://www.plantsoftheworldonline.org/taxon/urn:lsid:ipni.org:names:96426-1
Apocynaceae	Cynanchum	ovalifolium	Cynanchum ovalifolium	Wight	Cynanchum ovalifolium Wight	Contr. Bot. India: 57 (1834)	Australia, Indonesia, Indonesia, Malaysia, Indonesia, Papua New Guinea, Malaysia, Philippines, Taiwan, Thailand	Borneo, Jawa, Malaya, Maluku, New Guinea, Philippines, Queensland, Sulawesi, Sumatera, Taiwan, Thailand	unknown	unknown	96461-1	http://www.plantsoftheworldonline.org/taxon/urn:lsid:ipni.org:names:96461-1
Apocynaceae	Cynanchum	pulchellum	Cynanchum pulchellum	(Wall.) Liede & Khanum	Cynanchum pulchellum (Wall.) Liede & Khanum	Taxon 65: 479 (2016)	Bangladesh, Bhutan, India, China, India, Laos, Malaysia, Myanmar, Nepal, Thailand, Vietnam	Assam, Bangladesh, China South-Central, China Southeast, East Himalaya, India, Laos, Malaya, Myanmar, Nepal, Thailand, Vietnam	unknown	unknown	77158562-1	http://www.plantsoftheworldonline.org/taxon/urn:lsid:ipni.org:names:77158562-1
Apocynaceae	Cynanchum	viminale	Cynanchum viminale	(L.) L.	Cynanchum viminale (L.) L.	Mant. Pl. 2: 392 (1771)	Aldabra, Angola, Australia, Benin, Botswana, Burkina Faso, Burundi, Comoros, Djibouti, Equatorial Guinea, Eritrea, Ethiopia, Ghana, India, Kenya, Lesotho, Madagascar, Malawi, Malaysia, Mali, Mozambique, Myanmar, Namibia, New Caledonia, Nigeria, Oman, Pakistan, Philippines, Reunion, Rodrigues, Rwanda, Saudi Arabia, Seychelles, Socotra, Somalia, South Africa, Sri Lanka, Sudan, Swaziland, Tanzania, …	Aldabra, Angola, Benin, Botswana, Burkina, Burundi, Cape Provinces, Comoros, Djibouti, Equatorial Guinea, Eritrea, Ethiopia, Free State, Ghana, India, Kenya, KwaZulu-Natal, Lesotho, Madagascar, Malawi, Malaya, Mali, Mozambique, Myanmar, Namibia, New Caledonia, New South Wales, Nigeria, Northern Provinces, Northern Territory, Oman, Pakistan, Philippines, Queensland, Rodrigues, Rwanda, Reunion, Sau…	unknown	unknown	77120427-1	http://www.plantsoftheworldonline.org/taxon/urn:lsid:ipni.org:names:77120427-1
Apocynaceae	Dischidia	acuminata	Dischidia acuminata	Costantin	Dischidia acuminata Costantin	H.Lecomte, Fl. Indo-Chine 4: 148 (1912)	Cambodia, Thailand, Vietnam	Cambodia, Thailand, Vietnam	unknown	unknown	96884-1	http://www.plantsoftheworldonline.org/taxon/urn:lsid:ipni.org:names:96884-1
Apocynaceae	Dischidia	acutifolia	Dischidia acutifolia	Maingay ex Hook.f.	Dischidia acutifolia Maingay ex Hook.f.	Fl. Brit. India 4: 51 (1883)	Indonesia, Indonesia, Malaysia, Indonesia, Papua New Guinea, Laos, Malaysia, Myanmar, Philippines, Thailand, Vietnam	Borneo, Jawa, Laos, Malaya, Maluku, Myanmar, New Guinea, Philippines, Sulawesi, Sumatera, Thailand, Vietnam	unknown	unknown	96885-1	http://www.plantsoftheworldonline.org/taxon/urn:lsid:ipni.org:names:96885-1
Apocynaceae	Dischidia	albida	Dischidia albida	Griff.	Dischidia albida Griff.	Not. Pl. Asiat. 4: 46 (1854)	Indonesia, Indonesia, Malaysia, Malaysia, Myanmar, Thailand	Borneo, Malaya, Myanmar, Sulawesi, Sumatera, Thailand	unknown	unknown	96887-1	http://www.plantsoftheworldonline.org/taxon/urn:lsid:ipni.org:names:96887-1
Apocynaceae	Dischidia	bengalensis	Dischidia bengalensis	Colebr.	Dischidia bengalensis Colebr.	Trans. Linn. Soc. London 12: 357 (1818)	Andaman Is., Bangladesh, Bhutan, India, India, Indonesia, Indonesia, Malaysia, Malaysia, Myanmar, Nepal, Nicobar Is., Thailand, Vietnam	Andaman Is., Assam, Bangladesh, Borneo, East Himalaya, Jawa, Malaya, Myanmar, Nepal, Nicobar Is., Sumatera, Thailand, Vietnam	unknown	unknown	96902-1	http://www.plantsoftheworldonline.org/taxon/urn:lsid:ipni.org:names:96902-1
Apocynaceae	Dischidia	calva	Dischidia calva	Kerr	Dischidia calva Kerr	Bull. Misc. Inform. Kew 1939: 463 (1939)	Thailand	Thailand	unknown	unknown	96907-1	http://www.plantsoftheworldonline.org/taxon/urn:lsid:ipni.org:names:96907-1
Apocynaceae	Dischidia	collyris	Dischidia collyris	Wall.	Dischidia collyris Wall.	Pl. Asiat. Rar. 2: 37 (1831)	India, Myanmar, Thailand	Assam, Myanmar, Thailand	unknown	unknown	96914-1	http://www.plantsoftheworldonline.org/taxon/urn:lsid:ipni.org:names:96914-1
Apocynaceae	Dischidia	griffithii	Dischidia griffithii	Hook.f.	Dischidia griffithii Hook.f.	Fl. Brit. India 4: 51 (1883)	Myanmar, Thailand, Vietnam	Myanmar, Thailand, Vietnam	unknown	unknown	96947-1	http://www.plantsoftheworldonline.org/taxon/urn:lsid:ipni.org:names:96947-1
Apocynaceae	Dischidia	hirsuta	Dischidia hirsuta	(Blume) Decne.	Dischidia hirsuta (Blume) Decne.	A.P.de Candolle, Prodr. 8: 632 (1844)	Cambodia, Indonesia, Indonesia, Malaysia, Indonesia, Papua New Guinea, Laos, Malaysia, Myanmar, Papua New Guinea, Papua New Guinea, Solomon Islands, Philippines, Thailand, Vietnam	Bismarck Archipelago, Borneo, Cambodia, Jawa, Laos, Malaya, Myanmar, New Guinea, Philippines, Solomon Is., Sulawesi, Sumatera, Thailand, Vietnam	unknown	unknown	96950-1	http://www.plantsoftheworldonline.org/taxon/urn:lsid:ipni.org:names:96950-1
Apocynaceae	Dischidia	imbricata	Dischidia imbricata	(Blume) Steud.	Dischidia imbricata (Blume) Steud.	Nomencl. Bot., ed. 2, 1: 519 (1840)	Indonesia, Indonesia, Malaysia, Malaysia, Myanmar, Thailand, Vietnam	Borneo, Jawa, Malaya, Myanmar, Sumatera, Thailand, Vietnam	unknown	unknown	96955-1	http://www.plantsoftheworldonline.org/taxon/urn:lsid:ipni.org:names:96955-1
Apocynaceae	Dischidia	kerrii	Dischidia kerrii	Kidyoo & Suddee	Dischidia kerrii Kidyoo & Suddee	Nordic J. Bot. 35: 185 (2017 publ. 2016)	Thailand, Vietnam	Thailand, Vietnam	unknown	unknown	77174638-1	http://www.plantsoftheworldonline.org/taxon/urn:lsid:ipni.org:names:77174638-1
Apocynaceae	Dischidia	major	Dischidia major	(Vahl) Merr.	Dischidia major (Vahl) Merr.	Interpr. Herb. Amboin.: 437 (1917)	Andaman Is., Australia, Bangladesh, Cambodia, India, Indonesia, Indonesia, East Timor, Indonesia, Malaysia, Indonesia, Papua New Guinea, Laos, Malaysia, Myanmar, Nicobar Is., Papua New Guinea, Solomon Islands, Philippines, Thailand, Vietnam	Andaman Is., Assam, Bangladesh, Borneo, Cambodia, Jawa, Laos, Lesser Sunda Is., Malaya, Myanmar, New Guinea, Nicobar Is., Philippines, Queensland, Solomon Is., Sulawesi, Sumatera, Thailand, Vietnam	unknown	unknown	96981-1	http://www.plantsoftheworldonline.org/taxon/urn:lsid:ipni.org:names:96981-1
Apocynaceae	Dischidia	nummularia	Dischidia nummularia	R.Br.	Dischidia nummularia R.Br.	Prodr. Fl. Nov. Holland.: 461 (1810)	Andaman Is., Australia, Bangladesh, Bhutan, India, Cambodia, China, India, Indonesia, Indonesia, East Timor, Indonesia, Malaysia, Indonesia, Papua New Guinea, Laos, Malaysia, Myanmar, Papua New Guinea, Papua New Guinea, Solomon Islands, Philippines, Thailand, Vietnam	Andaman Is., Assam, Bangladesh, Bismarck Archipelago, Borneo, Cambodia, China South-Central, China Southeast, East Himalaya, Hainan, Jawa, Laos, Lesser Sunda Is., Malaya, Maluku, Myanmar, New Guinea, Philippines, Queensland, Solomon Is., Sulawesi, Sumatera, Thailand, Vietnam	unknown	unknown	96997-1	http://www.plantsoftheworldonline.org/taxon/urn:lsid:ipni.org:names:96997-1
Apocynaceae	Dischidia	phuphanensis	Dischidia phuphanensis	Chatan & Promprom	Dischidia phuphanensis Chatan & Promprom	PhytoKeys 144: 24 (2020)	Thailand	Thailand	unknown	unknown	77208268-1	http://www.plantsoftheworldonline.org/taxon/urn:lsid:ipni.org:names:77208268-1
Apocynaceae	Dischidia	punctata	Dischidia punctata	(Blume) Decne.	Dischidia punctata (Blume) Decne.	A.P.de Candolle, Prodr. 8: 631 (1844)	Indonesia, Indonesia, East Timor, Indonesia, Malaysia, Malaysia, Philippines, Thailand	Borneo, Jawa, Lesser Sunda Is., Malaya, Philippines, Sumatera, Thailand	unknown	unknown	97023-1	http://www.plantsoftheworldonline.org/taxon/urn:lsid:ipni.org:names:97023-1
Apocynaceae	Dischidia	rimicola	Dischidia rimicola	Kerr	Dischidia rimicola Kerr	Bull. Misc. Inform. Kew 1939: 463 (1939)	Cambodia, Laos, Thailand, Vietnam	Cambodia, Laos, Thailand, Vietnam	unknown	unknown	97033-1	http://www.plantsoftheworldonline.org/taxon/urn:lsid:ipni.org:names:97033-1
Apocynaceae	Dischidia	singularis	Dischidia singularis	Craib	Dischidia singularis Craib	Bull. Misc. Inform. Kew 1911: 419 (1911)	Thailand	Thailand	unknown	unknown	97049-1	http://www.plantsoftheworldonline.org/taxon/urn:lsid:ipni.org:names:97049-1
Apocynaceae	Dischidia	thaithongiae	Dischidia thaithongiae	Kidyoo	Dischidia thaithongiae Kidyoo	Nordic J. Bot. 36(11)-e02058: 2 (2018)	Thailand	Thailand	unknown	unknown	77192999-1	http://www.plantsoftheworldonline.org/taxon/urn:lsid:ipni.org:names:77192999-1
Apocynaceae	Dischidia	tomentella	Dischidia tomentella	Ridl.	Dischidia tomentella Ridl.	J. Straits Branch Roy. Asiat. Soc. 59: 137 (1911)	Malaysia, Thailand	Malaya, Thailand	unknown	unknown	97063-1	http://www.plantsoftheworldonline.org/taxon/urn:lsid:ipni.org:names:97063-1
Apocynaceae	Dischidia	tonkinensis	Dischidia tonkinensis	Costantin	Dischidia tonkinensis Costantin	H.Lecomte, Fl. Indo-Chine 4: 146 (1912)	China, Laos, Thailand, Vietnam	China South-Central, China Southeast, Laos, Thailand, Vietnam	unknown	unknown	97064-1	http://www.plantsoftheworldonline.org/taxon/urn:lsid:ipni.org:names:97064-1
Apocynaceae	Dischidia	tricholoba	Dischidia tricholoba	Kerr	Dischidia tricholoba Kerr	Bull. Misc. Inform. Kew 1939: 464 (1939)	Thailand, Vietnam	Thailand, Vietnam	unknown	unknown	97066-1	http://www.plantsoftheworldonline.org/taxon/urn:lsid:ipni.org:names:97066-1
Apocynaceae	Dyera	costulata	Dyera costulata	(Miq.) Hook.f.	Dyera costulata (Miq.) Hook.f.	J. Linn. Soc., Bot. 19: 293 (1883)	Indonesia, Indonesia, Malaysia, Malaysia, Thailand	Borneo, Malaya, Sumatera, Thailand	unknown	unknown	78323-1	http://www.plantsoftheworldonline.org/taxon/urn:lsid:ipni.org:names:78323-1
Apocynaceae	Epigynum	auritum	Epigynum auritum	(C.K.Schneid.) Tsiang & P.T.Li	Epigynum auritum (C.K.Schneid.) Tsiang & P.T.Li	Acta Phytotax. Sin. 11: 397 (1973)	Cambodia, China, India, Laos, Malaysia, Myanmar, Thailand	Assam, Cambodia, China South-Central, Laos, Malaya, Myanmar, Thailand	unknown	unknown	78866-1	http://www.plantsoftheworldonline.org/taxon/urn:lsid:ipni.org:names:78866-1
Apocynaceae	Epigynum	cochinchinensis	Epigynum cochinchinensis	(Pierre) D.J.Middleton	Epigynum cochinchinensis (Pierre) D.J.Middleton	Kew Bull. 49: 304 (1994)	Cambodia, Laos, Myanmar, Thailand, Vietnam	Cambodia, Laos, Myanmar, Thailand, Vietnam	unknown	unknown	977405-1	http://www.plantsoftheworldonline.org/taxon/urn:lsid:ipni.org:names:977405-1
Apocynaceae	Epigynum	griffithianum	Epigynum griffithianum	Wight	Epigynum griffithianum Wight	Icon. Pl. Ind. Orient. 4: t. 1308 (1848)	Cambodia, India, Laos, Malaysia, Myanmar, Thailand, Vietnam	Cambodia, India, Laos, Malaya, Myanmar, Thailand, Vietnam	unknown	unknown	78872-1	http://www.plantsoftheworldonline.org/taxon/urn:lsid:ipni.org:names:78872-1
Apocynaceae	Finlaysonia	curtisii	Finlaysonia curtisii	(King & Gamble) Venter	Finlaysonia curtisii (King & Gamble) Venter	Ann. Missouri Bot. Gard. 88: 565 (2001)	Malaysia, Thailand	Malaya, Thailand	unknown	unknown	20003291-1	http://www.plantsoftheworldonline.org/taxon/urn:lsid:ipni.org:names:20003291-1
Apocynaceae	Finlaysonia	insularum	Finlaysonia insularum	(King & Gamble) Venter	Finlaysonia insularum (King & Gamble) Venter	Ann. Missouri Bot. Gard. 88: 565 (2001)	Laos, Malaysia, Thailand	Laos, Malaya, Thailand	unknown	unknown	20003293-1	http://www.plantsoftheworldonline.org/taxon/urn:lsid:ipni.org:names:20003293-1
Apocynaceae	Finlaysonia	lanuginosa	Finlaysonia lanuginosa	(Ridl.) Venter	Finlaysonia lanuginosa (Ridl.) Venter	Ann. Missouri Bot. Gard. 88: 565 (2001)	Malaysia, Thailand	Malaya, Thailand	unknown	unknown	20003292-1	http://www.plantsoftheworldonline.org/taxon/urn:lsid:ipni.org:names:20003292-1
Apocynaceae	Finlaysonia	obovata	Finlaysonia obovata	Wall.	Finlaysonia obovata Wall.	Pl. Asiat. Rar. 2: 48 (1831)	Andaman Is., Australia, Bangladesh, Caroline Is., India, Indonesia, Indonesia, East Timor, Malaysia, Myanmar, Nicobar Is., Philippines, Thailand, Vietnam	Andaman Is., Bangladesh, Caroline Is., India, Jawa, Lesser Sunda Is., Malaya, Maluku, Myanmar, Nicobar Is., Northern Territory, Philippines, Queensland, Thailand, Vietnam	unknown	unknown	97395-1	http://www.plantsoftheworldonline.org/taxon/urn:lsid:ipni.org:names:97395-1
Apocynaceae	Finlaysonia	pierrei	Finlaysonia pierrei	(Costantin) Venter	Finlaysonia pierrei (Costantin) Venter	Ann. Missouri Bot. Gard. 88: 565 (2001)	Thailand, Vietnam	Thailand, Vietnam	unknown	unknown	20003290-1	http://www.plantsoftheworldonline.org/taxon/urn:lsid:ipni.org:names:20003290-1
Apocynaceae	Genianthus	aurantiacus	Genianthus aurantiacus	(C.Y.Wu) Klack.	Genianthus aurantiacus (C.Y.Wu) Klack.	Bot. Jahrb. Syst. 117: 431 (1995)	Bhutan, India, China, Myanmar, Thailand	China South-Central, East Himalaya, Myanmar, Thailand	unknown	unknown	986378-1	http://www.plantsoftheworldonline.org/taxon/urn:lsid:ipni.org:names:986378-1
Apocynaceae	Genianthus	bicoronatus	Genianthus bicoronatus	Klack.	Genianthus bicoronatus Klack.	Phytologia 75: 200 (1993 publ. 1994)	China, Myanmar, Thailand	China South-Central, Myanmar, Thailand	unknown	unknown	975431-1	http://www.plantsoftheworldonline.org/taxon/urn:lsid:ipni.org:names:975431-1
Apocynaceae	Genianthus	crassifolius	Genianthus crassifolius	(Wight) Hook.f.	Genianthus crassifolius (Wight) Hook.f.	Fl. Brit. India 4: 16 (1883)	Bangladesh, Bhutan, India, Indonesia, Indonesia, Malaysia, Malaysia, Myanmar, Thailand	Bangladesh, Borneo, East Himalaya, Jawa, Malaya, Myanmar, Sumatera, Thailand	unknown	unknown	97514-1	http://www.plantsoftheworldonline.org/taxon/urn:lsid:ipni.org:names:97514-1
Apocynaceae	Genianthus	hastatus	Genianthus hastatus	Klack.	Genianthus hastatus Klack.	Phytologia 75: 201 (1993 publ. 1994)	Bhutan, India, China, India, Thailand	Assam, China South-Central, East Himalaya, Thailand	unknown	unknown	975432-1	http://www.plantsoftheworldonline.org/taxon/urn:lsid:ipni.org:names:975432-1
Apocynaceae	Genianthus	micranthus	Genianthus micranthus	(Roxb.) I.M.Turner	Genianthus micranthus (Roxb.) I.M.Turner	Thai Forest Bull., Bot. 46: 41 (2018)	Andaman Is., Bangladesh, Bhutan, India, India, Myanmar, Nicobar Is., Thailand, Vietnam	Andaman Is., Assam, Bangladesh, East Himalaya, India, Myanmar, Nicobar Is., Thailand, Vietnam	unknown	unknown	77190782-1	http://www.plantsoftheworldonline.org/taxon/urn:lsid:ipni.org:names:77190782-1
Apocynaceae	Genianthus	siamicus	Genianthus siamicus	Klack.	Genianthus siamicus Klack.	Phytologia 75: 202 (1993 publ. 1994)	Thailand	Thailand	unknown	unknown	975433-1	http://www.plantsoftheworldonline.org/taxon/urn:lsid:ipni.org:names:975433-1
Apocynaceae	Gongronema	filipes	Gongronema filipes	Kerr	Gongronema filipes Kerr	Bull. Misc. Inform. Kew 1939: 456 (1939)	Thailand	Thailand	unknown	unknown	97735-1	http://www.plantsoftheworldonline.org/taxon/urn:lsid:ipni.org:names:97735-1
Apocynaceae	Gymnanthera	oblonga	Gymnanthera oblonga	(Burm.f.) P.S.Green	Gymnanthera oblonga (Burm.f.) P.S.Green	Kew Bull. 47: 333 (1992)	Australia, Cambodia, China, Indonesia, Indonesia, Malaysia, Indonesia, Papua New Guinea, Malaysia, Philippines, Thailand, Vietnam	Borneo, Cambodia, China Southeast, Hainan, Jawa, Malaya, New Guinea, Northern Territory, Philippines, Queensland, Thailand, Vietnam, Western Australia	unknown	unknown	963848-1	http://www.plantsoftheworldonline.org/taxon/urn:lsid:ipni.org:names:963848-1
Apocynaceae	Gymnema	acuminatum	Gymnema acuminatum	Wall.	Gymnema acuminatum Wall.	Tent. Fl. Napal.: 50 (1826)	Bangladesh, Cambodia, India, Malaysia, Myanmar, Thailand, Vietnam	Assam, Bangladesh, Cambodia, Malaya, Myanmar, Thailand, Vietnam	unknown	unknown	98142-1	http://www.plantsoftheworldonline.org/taxon/urn:lsid:ipni.org:names:98142-1
Apocynaceae	Gymnema	griffithii	Gymnema griffithii	Craib	Gymnema griffithii Craib	Bull. Misc. Inform. Kew 1911: 416 (1911)	Myanmar, Thailand	Myanmar, Thailand	unknown	unknown	98170-1	http://www.plantsoftheworldonline.org/taxon/urn:lsid:ipni.org:names:98170-1
Apocynaceae	Gymnema	inodorum	Gymnema inodorum	(Lour.) Decne.	Gymnema inodorum (Lour.) Decne.	A.P.de Candolle, Prodr. 8: 551 (1844)	Andaman Is., Bangladesh, Bhutan, India, China, India, India, Pakistan, Indonesia, Indonesia, Malaysia, Malaysia, Myanmar, Nepal, Philippines, Thailand, Vietnam	Andaman Is., Assam, Bangladesh, Borneo, China South-Central, China Southeast, East Himalaya, Hainan, India, Jawa, Malaya, Myanmar, Nepal, Philippines, Thailand, Vietnam, West Himalaya	unknown	unknown	98176-1	http://www.plantsoftheworldonline.org/taxon/urn:lsid:ipni.org:names:98176-1
Apocynaceae	Gymnema	latifolium	Gymnema latifolium	Wall. ex Wight	Gymnema latifolium Wall. ex Wight	Contr. Bot. India: 45 (1834)	Andaman Is., Bangladesh, Bhutan, India, China, India, Myanmar, Nicobar Is., Thailand, Vietnam	Andaman Is., Assam, Bangladesh, China South-Central, China Southeast, East Himalaya, India, Myanmar, Nicobar Is., Thailand, Vietnam	unknown	unknown	98182-1	http://www.plantsoftheworldonline.org/taxon/urn:lsid:ipni.org:names:98182-1
Apocynaceae	Gymnema	maingayi	Gymnema maingayi	Hook.f.	Gymnema maingayi Hook.f.	Fl. Brit. India 4: 31 (1883)	Malaysia, Myanmar, Thailand	Malaya, Myanmar, Thailand	unknown	unknown	98190-1	http://www.plantsoftheworldonline.org/taxon/urn:lsid:ipni.org:names:98190-1
Apocynaceae	Gymnemopsis	calcicola	Gymnemopsis calcicola	Kerr	Gymnemopsis calcicola Kerr	Bull. Misc. Inform. Kew 1938: 451 (1938)	Thailand	Thailand	unknown	unknown	98240-1	http://www.plantsoftheworldonline.org/taxon/urn:lsid:ipni.org:names:98240-1
Apocynaceae	Gymnemopsis	phuwuaensis	Gymnemopsis phuwuaensis	A.Kidyoo	Gymnemopsis phuwuaensis A.Kidyoo	Nordic J. Bot. 38(11)-e02859: 2 (2020)	Thailand	Thailand	unknown	unknown	77216490-1	http://www.plantsoftheworldonline.org/taxon/urn:lsid:ipni.org:names:77216490-1
Apocynaceae	Heterostemma	barikianum	Heterostemma barikianum	P.Agnihotri, D.Husain, P.Katiyar, D.Sahoo, Rodda & T.Husain	Heterostemma barikianum P.Agnihotri, D.Husain, P.Katiyar, D.Sahoo, Rodda & T.Husain	Phytotaxa 419: 232 (2019)	India, Myanmar, Thailand	Assam, Myanmar, Thailand	unknown	unknown	77202293-1	http://www.plantsoftheworldonline.org/taxon/urn:lsid:ipni.org:names:77202293-1
Apocynaceae	Heterostemma	brownii	Heterostemma brownii	Hayata	Heterostemma brownii Hayata	J. Coll. Sci. Imp. Univ. Tokyo 30(1): 199 (1911)	China, Laos, Taiwan, Thailand, Vietnam	China South-Central, China Southeast, Hainan, Laos, Taiwan, Thailand, Vietnam	unknown	unknown	98277-1	http://www.plantsoftheworldonline.org/taxon/urn:lsid:ipni.org:names:98277-1
Apocynaceae	Heterostemma	esquirolii	Heterostemma esquirolii	(H.Lev.) Tsiang	Heterostemma esquirolii (H.Lev.) Tsiang	Sunyatsenia 3: 189 (1936)	China, Thailand	China South-Central, China Southeast, Thailand	unknown	unknown	98282-1	http://www.plantsoftheworldonline.org/taxon/urn:lsid:ipni.org:names:98282-1
Apocynaceae	Heterostemma	ficoides	Heterostemma ficoides	A.Kidyoo	Heterostemma ficoides A.Kidyoo	Kew Bull. 74(2)-26: 2 (2019)	Thailand	Thailand	unknown	unknown	60478808-2	http://www.plantsoftheworldonline.org/taxon/urn:lsid:ipni.org:names:60478808-2
Apocynaceae	Heterostemma	garrettii	Heterostemma garrettii	(Kerr) Rodda	Heterostemma garrettii (Kerr) Rodda	Phytotaxa 263(1): 8 (2016)	Thailand	Thailand	unknown	unknown	77161454-1	http://www.plantsoftheworldonline.org/taxon/urn:lsid:ipni.org:names:77161454-1
Apocynaceae	Heterostemma	maculatum	Heterostemma maculatum	(Kerr) Rodda	Heterostemma maculatum (Kerr) Rodda	Phytotaxa 263(1): 9 (2016)	Thailand	Thailand	unknown	unknown	77161455-1	http://www.plantsoftheworldonline.org/taxon/urn:lsid:ipni.org:names:77161455-1
Apocynaceae	Heterostemma	menghaiense	Heterostemma menghaiense	(H.Zhu & H.Wang) M.G.Gilbert & P.T.Li	Heterostemma menghaiense (H.Zhu & H.Wang) M.G.Gilbert & P.T.Li	Novon 5: 9 (1995)	China, Laos, Thailand	China South-Central, Laos, Thailand	unknown	unknown	982436-1	http://www.plantsoftheworldonline.org/taxon/urn:lsid:ipni.org:names:982436-1
Apocynaceae	Heterostemma	piperifolium	Heterostemma piperifolium	King & Gamble	Heterostemma piperifolium King & Gamble	J. Asiat. Soc. Bengal, Pt. 2, Nat. Hist. 74: 557 (1908)	Cambodia, Malaysia, Thailand, Vietnam	Cambodia, Malaya, Thailand, Vietnam	unknown	unknown	98296-1	http://www.plantsoftheworldonline.org/taxon/urn:lsid:ipni.org:names:98296-1
Apocynaceae	Heterostemma	siamicum	Heterostemma siamicum	Craib	Heterostemma siamicum Craib	Bull. Misc. Inform. Kew 1911: 418 (1911)	China, Thailand, Vietnam	China South-Central, China Southeast, Thailand, Vietnam	unknown	unknown	98299-1	http://www.plantsoftheworldonline.org/taxon/urn:lsid:ipni.org:names:98299-1
Apocynaceae	Heterostemma	succosum	Heterostemma succosum	Kerr	Heterostemma succosum Kerr	Bull. Misc. Inform. Kew 1939: 458 (1939)	Thailand	Thailand	unknown	unknown	98303-1	http://www.plantsoftheworldonline.org/taxon/urn:lsid:ipni.org:names:98303-1
Apocynaceae	Heterostemma	trilobatum	Heterostemma trilobatum	A.Kidyoo & Thaithong	Heterostemma trilobatum A.Kidyoo & Thaithong	Nordic J. Bot. 37(10)-e02516: 2 (2019)	Thailand	Thailand	unknown	unknown	77203596-1	http://www.plantsoftheworldonline.org/taxon/urn:lsid:ipni.org:names:77203596-1
Apocynaceae	Holarrhena	curtisii	Holarrhena curtisii	King & Gamble	Holarrhena curtisii King & Gamble	J. Asiat. Soc. Bengal, Pt. 2, Nat. Hist. 74: 446 (1908)	Cambodia, Laos, Malaysia, Thailand, Vietnam	Cambodia, Laos, Malaya, Thailand, Vietnam	unknown	unknown	79297-1	http://www.plantsoftheworldonline.org/taxon/urn:lsid:ipni.org:names:79297-1
Apocynaceae	Holarrhena	pubescens	Holarrhena pubescens	Wall. ex G.Don	Holarrhena pubescens Wall. ex G.Don	Gen. Hist. 4: 78 (1837)	Bangladesh, Bhutan, India, Cambodia, China, India, India, Pakistan, Kenya, Laos, Malawi, Mozambique, Myanmar, Nepal, Pakistan, South Africa, Tanzania, Thailand, Vietnam, Zaire, Zambia, Zimbabwe	Assam, Bangladesh, Cambodia, China South-Central, East Himalaya, India, Kenya, Laos, Malawi, Mozambique, Myanmar, Nepal, Northern Provinces, Pakistan, Tanzania, Thailand, Vietnam, West Himalaya, Zambia, Zaire, Zimbabwe	China, Mauritius, Taiwan	China Southeast, Hainan, Mauritius, Taiwan	79318-1	http://www.plantsoftheworldonline.org/taxon/urn:lsid:ipni.org:names:79318-1
Apocynaceae	Hoya	arnottiana	Hoya arnottiana	Wight	Hoya arnottiana Wight	Contr. Bot. India: 37 (1834)	Bangladesh, Bhutan, India, India, Laos, Nepal, Thailand, Vietnam	Assam, Bangladesh, East Himalaya, Laos, Nepal, Thailand, Vietnam	unknown	unknown	98380-1	http://www.plantsoftheworldonline.org/taxon/urn:lsid:ipni.org:names:98380-1
Apocynaceae	Hoya	balaensis	Hoya balaensis	Kidyoo & Thaithong	Hoya balaensis Kidyoo & Thaithong	Blumea 52: 327 (2007)	Thailand	Thailand	unknown	unknown	77086964-1	http://www.plantsoftheworldonline.org/taxon/urn:lsid:ipni.org:names:77086964-1
Apocynaceae	Hoya	burmanica	Hoya burmanica	Rolfe	Hoya burmanica Rolfe	Bull. Misc. Inform. Kew 1920: 343 (1920)	Bangladesh, India, Myanmar, Thailand, Vietnam	Assam, Bangladesh, Myanmar, Thailand, Vietnam	unknown	unknown	98400-1	http://www.plantsoftheworldonline.org/taxon/urn:lsid:ipni.org:names:98400-1
Apocynaceae	Hoya	caudata	Hoya caudata	Hook.f.	Hoya caudata Hook.f.	Fl. Brit. India 4: 60 (1883)	Indonesia, Indonesia, Malaysia, Malaysia, Thailand	Borneo, Malaya, Sumatera, Thailand	unknown	unknown	98409-1	http://www.plantsoftheworldonline.org/taxon/urn:lsid:ipni.org:names:98409-1
Apocynaceae	Hoya	coriacea	Hoya coriacea	Blume	Hoya coriacea Blume	Bijdr. Fl. Ned. Ind.: 1061 (1827)	Indonesia, Indonesia, Malaysia, Malaysia, Philippines, Thailand	Borneo, Jawa, Malaya, Maluku, Philippines, Sumatera, Thailand	unknown	unknown	98425-1	http://www.plantsoftheworldonline.org/taxon/urn:lsid:ipni.org:names:98425-1
Apocynaceae	Hoya	corneri	Hoya corneri	Rodda & S.Rahayu	Hoya corneri Rodda & S.Rahayu	Phytotaxa 383: 256 (2018)	Indonesia, Malaysia, Malaysia, Thailand	Borneo, Malaya, Thailand	unknown	unknown	77192602-1	http://www.plantsoftheworldonline.org/taxon/urn:lsid:ipni.org:names:77192602-1
Apocynaceae	Hoya	coronaria	Hoya coronaria	Blume	Hoya coronaria Blume	Bijdr. Fl. Ned. Ind.: 1063 (1827)	Indonesia, Indonesia, Malaysia, Malaysia, Philippines, Thailand	Borneo, Jawa, Malaya, Philippines, Sulawesi, Sumatera, Thailand	unknown	unknown	98429-1	http://www.plantsoftheworldonline.org/taxon/urn:lsid:ipni.org:names:98429-1
Apocynaceae	Hoya	curtisii	Hoya curtisii	King & Gamble	Hoya curtisii King & Gamble	J. Asiat. Soc. Bengal, Pt. 2, Nat. Hist. 74: 563 (1908)	Indonesia, Malaysia, Malaysia, Philippines, Thailand	Borneo, Malaya, Philippines, Thailand	unknown	unknown	98437-1	http://www.plantsoftheworldonline.org/taxon/urn:lsid:ipni.org:names:98437-1
Apocynaceae	Hoya	diversifolia	Hoya diversifolia	Blume	Hoya diversifolia Blume	Bijdr. Fl. Ned. Ind.: 1064 (1827)	Andaman Is., Cambodia, China, Indonesia, Indonesia, East Timor, Indonesia, Malaysia, Laos, Malaysia, Myanmar, Philippines, Thailand, Vietnam	Andaman Is., Borneo, Cambodia, Hainan, Jawa, Laos, Lesser Sunda Is., Malaya, Myanmar, Philippines, Sulawesi, Sumatera, Thailand, Vietnam	unknown	unknown	98446-1	http://www.plantsoftheworldonline.org/taxon/urn:lsid:ipni.org:names:98446-1
Apocynaceae	Hoya	elliptica	Hoya elliptica	Hook.f.	Hoya elliptica Hook.f.	Fl. Brit. India 4: 58 (1883)	Indonesia, Indonesia, Malaysia, Malaysia, Thailand	Borneo, Malaya, Sumatera, Thailand	unknown	unknown	98453-1	http://www.plantsoftheworldonline.org/taxon/urn:lsid:ipni.org:names:98453-1
Apocynaceae	Hoya	engleriana	Hoya engleriana	Hosseus	Hoya engleriana Hosseus	Notizbl. Konigl. Bot. Gart. Berlin 4: 315 (1907)	Cambodia, Laos, Thailand, Vietnam	Cambodia, Laos, Thailand, Vietnam	unknown	unknown	98455-1	http://www.plantsoftheworldonline.org/taxon/urn:lsid:ipni.org:names:98455-1
Apocynaceae	Hoya	erythrostemma	Hoya erythrostemma	Kerr	Hoya erythrostemma Kerr	Bull. Misc. Inform. Kew 1939: 460 (1939)	Myanmar, Thailand, Vietnam	Myanmar, Thailand, Vietnam	unknown	unknown	98458-1	http://www.plantsoftheworldonline.org/taxon/urn:lsid:ipni.org:names:98458-1
Apocynaceae	Hoya	finlaysonii	Hoya finlaysonii	Wight	Hoya finlaysonii Wight	Contr. Bot. India: 38 (1834)	Indonesia, Indonesia, Malaysia, Malaysia, Thailand	Borneo, Malaya, Sumatera, Thailand	unknown	unknown	98465-1	http://www.plantsoftheworldonline.org/taxon/urn:lsid:ipni.org:names:98465-1
Apocynaceae	Hoya	fusca	Hoya fusca	Wall.	Hoya fusca Wall.	Pl. Asiat. Rar. 1: 68 (1830)	Bangladesh, Bhutan, India, Cambodia, China, India, Laos, Myanmar, Nepal, Thailand, Vietnam	Assam, Bangladesh, Cambodia, China South-Central, China Southeast, East Himalaya, Hainan, India, Laos, Myanmar, Nepal, Thailand, Tibet, Vietnam	unknown	unknown	98474-1	http://www.plantsoftheworldonline.org/taxon/urn:lsid:ipni.org:names:98474-1
Apocynaceae	Hoya	ignorata	Hoya ignorata	T.B.Tran, Rodda, Simonsson & Joongku Lee	Hoya ignorata T.B.Tran, Rodda, Simonsson & Joongku Lee	Novon 21: 509 (2011)	Indonesia, Malaysia, Malaysia, Thailand, Vietnam	Borneo, Malaya, Thailand, Vietnam	unknown	unknown	77119512-1	http://www.plantsoftheworldonline.org/taxon/urn:lsid:ipni.org:names:77119512-1
Apocynaceae	Hoya	imperialis	Hoya imperialis	Lindl.	Hoya imperialis Lindl.	Edwards&#x27;s Bot. Reg. 32: t. 68 (1846)	Indonesia, Indonesia, Malaysia, Malaysia, Philippines, Thailand	Borneo, Jawa, Malaya, Philippines, Sumatera, Thailand	unknown	unknown	98502-1	http://www.plantsoftheworldonline.org/taxon/urn:lsid:ipni.org:names:98502-1
Apocynaceae	Hoya	kerrii	Hoya kerrii	Craib	Hoya kerrii Craib	Bull. Misc. Inform. Kew 1911: 418 (1911)	Cambodia, Indonesia, Laos, Malaysia, Thailand, Vietnam	Cambodia, Jawa, Laos, Malaya, Thailand, Vietnam	China	China Southeast	98512-1	http://www.plantsoftheworldonline.org/taxon/urn:lsid:ipni.org:names:98512-1
Apocynaceae	Hoya	lacunosa	Hoya lacunosa	Blume	Hoya lacunosa Blume	Bijdr. Fl. Ned. Ind.: 1063 (1827)	Indonesia, Indonesia, Malaysia, Malaysia, Philippines, Thailand	Borneo, Jawa, Malaya, Philippines, Sumatera, Thailand	China	China Southeast	98519-1	http://www.plantsoftheworldonline.org/taxon/urn:lsid:ipni.org:names:98519-1
Apocynaceae	Hoya	lasiantha	Hoya lasiantha	Korth. ex Blume	Hoya lasiantha Korth. ex Blume	Rumphia 4: 30 (1849)	Indonesia, Indonesia, Malaysia, Malaysia, Thailand	Borneo, Jawa, Malaya, Sumatera, Thailand	unknown	unknown	98527-1	http://www.plantsoftheworldonline.org/taxon/urn:lsid:ipni.org:names:98527-1
Apocynaceae	Hoya	latifolia	Hoya latifolia	G.Don	Hoya latifolia G.Don	Gen. Hist. 4: 127 (1837)	Indonesia, Indonesia, Malaysia, Malaysia, Myanmar, Thailand	Borneo, Jawa, Malaya, Myanmar, Sumatera, Thailand	unknown	unknown	98528-1	http://www.plantsoftheworldonline.org/taxon/urn:lsid:ipni.org:names:98528-1
Apocynaceae	Hoya	lithophytica	Hoya lithophytica	Kidyoo	Hoya lithophytica Kidyoo	Nordic J. Bot. 30: 700 (2012)	Thailand	Thailand	unknown	unknown	77125176-1	http://www.plantsoftheworldonline.org/taxon/urn:lsid:ipni.org:names:77125176-1
Apocynaceae	Hoya	lobbii	Hoya lobbii	Hook.f.	Hoya lobbii Hook.f.	Fl. Brit. India 4: 54 (1883)	Cambodia, India, Thailand	Assam, Cambodia, Thailand	unknown	unknown	98542-1	http://www.plantsoftheworldonline.org/taxon/urn:lsid:ipni.org:names:98542-1
Apocynaceae	Hoya	longifolia	Hoya longifolia	Wall. ex Wight	Hoya longifolia Wall. ex Wight	Contr. Bot. India: 36 (1834)	Bhutan, India, China, India, India, Pakistan, Myanmar, Nepal, Nicobar Is., Thailand	Assam, China South-Central, East Himalaya, India, Myanmar, Nepal, Nicobar Is., Thailand, West Himalaya	unknown	unknown	98543-1	http://www.plantsoftheworldonline.org/taxon/urn:lsid:ipni.org:names:98543-1
Apocynaceae	Hoya	loyceandrewsiana	Hoya loyceandrewsiana	T.Green	Hoya loyceandrewsiana T.Green	Fraterna 21(1): 22 (2008)	Thailand, Vietnam	Thailand, Vietnam	unknown	unknown	60447849-2	http://www.plantsoftheworldonline.org/taxon/urn:lsid:ipni.org:names:60447849-2
Apocynaceae	Hoya	maingayi	Hoya maingayi	Hook.f.	Hoya maingayi Hook.f.	Fl. Brit. India 4: 62 (1883)	Malaysia, Thailand	Malaya, Thailand	unknown	unknown	98552-1	http://www.plantsoftheworldonline.org/taxon/urn:lsid:ipni.org:names:98552-1
Apocynaceae	Hoya	manipurensis	Hoya manipurensis	Deb	Hoya manipurensis Deb	J. Indian Bot. Soc. 34: 50 (1955)	Bangladesh, China, India, Myanmar, Nepal, Thailand	Assam, Bangladesh, China South-Central, Myanmar, Nepal, Thailand	unknown	unknown	98553-1	http://www.plantsoftheworldonline.org/taxon/urn:lsid:ipni.org:names:98553-1
Apocynaceae	Hoya	mappigera	Hoya mappigera	Rodda & Simonsson	Hoya mappigera Rodda & Simonsson	Feddes Repert. 122: 338 (2012)	Indonesia, Malaysia, Malaysia, Thailand	Borneo, Malaya, Thailand	unknown	unknown	60458250-2	http://www.plantsoftheworldonline.org/taxon/urn:lsid:ipni.org:names:60458250-2
Apocynaceae	Hoya	micrantha	Hoya micrantha	Hook.f.	Hoya micrantha Hook.f.	Fl. Brit. India 4: 55 (1883)	Cambodia, Laos, Myanmar, Thailand, Vietnam	Cambodia, Laos, Myanmar, Thailand, Vietnam	unknown	unknown	98565-1	http://www.plantsoftheworldonline.org/taxon/urn:lsid:ipni.org:names:98565-1
Apocynaceae	Hoya	mirabilis	Hoya mirabilis	Kidyoo	Hoya mirabilis Kidyoo	Trop. Nat. Hist. 12(1): 21 (2012)	Thailand	Thailand	unknown	unknown	60463123-2	http://www.plantsoftheworldonline.org/taxon/urn:lsid:ipni.org:names:60463123-2
Apocynaceae	Hoya	mitrata	Hoya mitrata	Kerr	Hoya mitrata Kerr	Hooker&#x27;s Icon. Pl. 35: t. 3406 (1940), nom. cons.	Indonesia, Indonesia, Malaysia, Malaysia, Philippines, Thailand	Borneo, Malaya, Philippines, Sumatera, Thailand	unknown	unknown	98572-1	http://www.plantsoftheworldonline.org/taxon/urn:lsid:ipni.org:names:98572-1
Apocynaceae	Hoya	multiflora	Hoya multiflora	Blume	Hoya multiflora Blume	Catalogus: 49 (1823)	Bangladesh, Cambodia, China, India, Indonesia, Indonesia, Malaysia, Indonesia, Papua New Guinea, Laos, Malaysia, Myanmar, Philippines, Thailand, Vietnam	Assam, Bangladesh, Borneo, Cambodia, China South-Central, China Southeast, Jawa, Laos, Malaya, Myanmar, New Guinea, Philippines, Sulawesi, Sumatera, Thailand, Vietnam	unknown	unknown	98577-1	http://www.plantsoftheworldonline.org/taxon/urn:lsid:ipni.org:names:98577-1
Apocynaceae	Hoya	nummularioides	Hoya nummularioides	Costantin	Hoya nummularioides Costantin	H.Lecomte, Fl. Indo-Chine 4: 129 (1912)	Cambodia, Laos, Thailand, Vietnam	Cambodia, Laos, Thailand, Vietnam	unknown	unknown	98586-1	http://www.plantsoftheworldonline.org/taxon/urn:lsid:ipni.org:names:98586-1
Apocynaceae	Hoya	oblongacutifolia	Hoya oblongacutifolia	Costantin	Hoya oblongacutifolia Costantin	H.Lecomte, Fl. Indo-Chine 4: 139 (1912)	Cambodia, Thailand, Vietnam	Cambodia, Thailand, Vietnam	unknown	unknown	98590-1	http://www.plantsoftheworldonline.org/taxon/urn:lsid:ipni.org:names:98590-1
Apocynaceae	Hoya	obovata	Hoya obovata	Decne.	Hoya obovata Decne.	A.P.de Candolle, Prodr. 8: 635 (1844)	Indonesia, Thailand, Vietnam	Maluku, Sulawesi, Thailand, Vietnam	unknown	unknown	98591-1	http://www.plantsoftheworldonline.org/taxon/urn:lsid:ipni.org:names:98591-1
Apocynaceae	Hoya	obtusifolia	Hoya obtusifolia	Wight	Hoya obtusifolia Wight	Contr. Bot. India: 38 (1834)	Andaman Is., Indonesia, Indonesia, Malaysia, Malaysia, Myanmar, Thailand	Andaman Is., Borneo, Jawa, Malaya, Myanmar, Sumatera, Thailand	unknown	unknown	98595-1	http://www.plantsoftheworldonline.org/taxon/urn:lsid:ipni.org:names:98595-1
Apocynaceae	Hoya	oreogena	Hoya oreogena	Kerr	Hoya oreogena Kerr	Bull. Misc. Inform. Kew 1939: 461 (1939)	Bhutan, India, China, Myanmar, Thailand, Vietnam	China South-Central, China Southeast, East Himalaya, Myanmar, Thailand, Vietnam	unknown	unknown	98603-1	http://www.plantsoftheworldonline.org/taxon/urn:lsid:ipni.org:names:98603-1
Apocynaceae	Hoya	pachyclada	Hoya pachyclada	Kerr	Hoya pachyclada Kerr	Bull. Misc. Inform. Kew 1939: 462 (1939)	Cambodia, Laos, Thailand, Vietnam	Cambodia, Laos, Thailand, Vietnam	unknown	unknown	98609-1	http://www.plantsoftheworldonline.org/taxon/urn:lsid:ipni.org:names:98609-1
Apocynaceae	Hoya	papaschonii	Hoya papaschonii	Rodda	Hoya papaschonii Rodda	Phytotaxa 175: 101 (2014)	Thailand	Thailand	unknown	unknown	77142427-1	http://www.plantsoftheworldonline.org/taxon/urn:lsid:ipni.org:names:77142427-1
Apocynaceae	Hoya	parviflora	Hoya parviflora	Wight	Hoya parviflora Wight	Contr. Bot. India: 37 (1834)	Bangladesh, Indonesia, Malaysia, Myanmar, Thailand, Vietnam	Bangladesh, Malaya, Myanmar, Sumatera, Thailand, Vietnam	unknown	unknown	98620-1	http://www.plantsoftheworldonline.org/taxon/urn:lsid:ipni.org:names:98620-1
Apocynaceae	Hoya	phuluangensis	Hoya phuluangensis	Kidyoo	Hoya phuluangensis Kidyoo	Taiwania 63: 26 (2018)	Thailand	Thailand	unknown	unknown	77178899-1	http://www.plantsoftheworldonline.org/taxon/urn:lsid:ipni.org:names:77178899-1
Apocynaceae	Hoya	phuwuaensis	Hoya phuwuaensis	Kidyoo	Hoya phuwuaensis Kidyoo	Phytotaxa 282: 218 (2016)	Thailand	Thailand	unknown	unknown	77159134-1	http://www.plantsoftheworldonline.org/taxon/urn:lsid:ipni.org:names:77159134-1
Apocynaceae	Hoya	revoluta	Hoya revoluta	Wight ex Hook.f.	Hoya revoluta Wight ex Hook.f.	Fl. Brit. India 4: 55 (1883)	Indonesia, Indonesia, Malaysia, Malaysia, Thailand	Borneo, Malaya, Sumatera, Thailand	unknown	unknown	928182-1	http://www.plantsoftheworldonline.org/taxon/urn:lsid:ipni.org:names:928182-1
Apocynaceae	Hoya	rigida	Hoya rigida	Kerr	Hoya rigida Kerr	Bull. Misc. Inform. Kew 1939: 463 (1939)	Thailand	Thailand	unknown	unknown	98677-1	http://www.plantsoftheworldonline.org/taxon/urn:lsid:ipni.org:names:98677-1
Apocynaceae	Hoya	rostellata	Hoya rostellata	Kidyoo	Hoya rostellata Kidyoo	Taiwania 60: 39 (2015)	Thailand	Thailand	unknown	unknown	77146962-1	http://www.plantsoftheworldonline.org/taxon/urn:lsid:ipni.org:names:77146962-1
Apocynaceae	Hoya	scortechinii	Hoya scortechinii	King & Gamble	Hoya scortechinii King & Gamble	J. Asiat. Soc. Bengal, Pt. 2, Nat. Hist. 74: 567 (1908)	Indonesia, Indonesia, Malaysia, Malaysia, Thailand	Borneo, Malaya, Sumatera, Thailand	unknown	unknown	98691-1	http://www.plantsoftheworldonline.org/taxon/urn:lsid:ipni.org:names:98691-1
Apocynaceae	Hoya	siamica	Hoya siamica	Craib	Hoya siamica Craib	Bull. Misc. Inform. Kew 1911: 419 (1911)	Cambodia, China, Laos, Thailand, Vietnam	Cambodia, China South-Central, Laos, Thailand, Vietnam	unknown	unknown	98694-1	http://www.plantsoftheworldonline.org/taxon/urn:lsid:ipni.org:names:98694-1
Apocynaceae	Hoya	soidaoensis	Hoya soidaoensis	Kidyoo	Hoya soidaoensis Kidyoo	Phytotaxa 105: 45 (2013)	Thailand	Thailand	unknown	unknown	77129877-1	http://www.plantsoftheworldonline.org/taxon/urn:lsid:ipni.org:names:77129877-1
Apocynaceae	Hoya	somadeeae	Hoya somadeeae	Rodda & Simonsson	Hoya somadeeae Rodda & Simonsson	Nordic J. Bot. 30: 581 (2012)	Thailand	Thailand	unknown	unknown	77123080-1	http://www.plantsoftheworldonline.org/taxon/urn:lsid:ipni.org:names:77123080-1
Apocynaceae	Hoya	subquintuplinervis	Hoya subquintuplinervis	Miq.	Hoya subquintuplinervis Miq.	Ann. Mus. Bot. Lugduno-Batavi 4: 141 (1869)	Thailand	Thailand	unknown	unknown	98705-1	http://www.plantsoftheworldonline.org/taxon/urn:lsid:ipni.org:names:98705-1
Apocynaceae	Hoya	thailandica	Hoya thailandica	Thaithong	Hoya thailandica Thaithong	Nordic J. Bot. 21: 143 (2001)	Thailand	Thailand	unknown	unknown	20002463-1	http://www.plantsoftheworldonline.org/taxon/urn:lsid:ipni.org:names:20002463-1
Apocynaceae	Hoya	verticillata	Hoya verticillata	(Vahl) G.Don	Hoya verticillata (Vahl) G.Don	Gen. Hist. 4: 128 (1837)	Andaman Is., Bangladesh, Bhutan, India, Cambodia, China, India, Indonesia, Indonesia, East Timor, Indonesia, Malaysia, Laos, Malaysia, Myanmar, Nicobar Is., Philippines, Taiwan, Thailand, Vietnam	Andaman Is., Assam, Bangladesh, Borneo, Cambodia, China South-Central, China Southeast, East Himalaya, Hainan, India, Jawa, Laos, Lesser Sunda Is., Malaya, Myanmar, Nicobar Is., Philippines, Sulawesi, Sumatera, Taiwan, Thailand, Vietnam	unknown	unknown	98729-1	http://www.plantsoftheworldonline.org/taxon/urn:lsid:ipni.org:names:98729-1
Apocynaceae	Hoya	weebella	Hoya weebella	Kloppenb.	Hoya weebella Kloppenb.	Fraterna 18: 1 (2005)	Thailand	Thailand	unknown	unknown	77068595-1	http://www.plantsoftheworldonline.org/taxon/urn:lsid:ipni.org:names:77068595-1
Apocynaceae	Hoya	wrayi	Hoya wrayi	King & Gamble	Hoya wrayi King & Gamble	J. Asiat. Soc. Bengal, Pt. 2, Nat. Hist. 74: 579 (1908)	Indonesia, Indonesia, Malaysia, Malaysia, Thailand	Borneo, Malaya, Sumatera, Thailand	unknown	unknown	98741-1	http://www.plantsoftheworldonline.org/taxon/urn:lsid:ipni.org:names:98741-1
Apocynaceae	Hunteria	zeylanica	Hunteria zeylanica	(Retz.) Gardner ex Thwaites	Hunteria zeylanica (Retz.) Gardner ex Thwaites	Enum. Pl. Zeyl.: 191 (1860)	Andaman Is., Cambodia, China, India, Indonesia, Kenya, Laos, Malaysia, Mozambique, Myanmar, Nicobar Is., Somalia, Sri Lanka, Tanzania, Thailand, Vietnam	Andaman Is., Cambodia, Hainan, India, Kenya, Laos, Malaya, Mozambique, Myanmar, Nicobar Is., Somalia, Sri Lanka, Sumatera, Tanzania, Thailand, Vietnam	unknown	unknown	79369-1	http://www.plantsoftheworldonline.org/taxon/urn:lsid:ipni.org:names:79369-1
Apocynaceae	Ichnocarpus	frutescens	Ichnocarpus frutescens	(L.) W.T.Aiton	Ichnocarpus frutescens (L.) W.T.Aiton	Hortus Kew. 2: 69 (1811)	Andaman Is., Australia, Bangladesh, Bhutan, India, Cambodia, China, India, India, Pakistan, Indonesia, Indonesia, East Timor, Indonesia, Malaysia, Indonesia, Papua New Guinea, Laos, Malaysia, Myanmar, Nepal, Nicobar Is., Pakistan, Papua New Guinea, Philippines, Sri Lanka, Thailand, Vietnam	Andaman Is., Assam, Bangladesh, Bismarck Archipelago, Borneo, Cambodia, China South-Central, China Southeast, East Himalaya, Hainan, India, Jawa, Laos, Lesser Sunda Is., Malaya, Maluku, Myanmar, Nepal, New Guinea, Nicobar Is., Northern Territory, Pakistan, Philippines, Queensland, Sri Lanka, Sulawesi, Sumatera, Thailand, Vietnam, West Himalaya, Western Australia	unknown	unknown	79384-1	http://www.plantsoftheworldonline.org/taxon/urn:lsid:ipni.org:names:79384-1
Apocynaceae	Ichnocarpus	fulvus	Ichnocarpus fulvus	Kerr	Ichnocarpus fulvus Kerr	Bull. Misc. Inform. Kew 1937: 91 (1937)	Thailand, Vietnam	Thailand, Vietnam	unknown	unknown	79385-1	http://www.plantsoftheworldonline.org/taxon/urn:lsid:ipni.org:names:79385-1
Apocynaceae	Ichnocarpus	uliginosus	Ichnocarpus uliginosus	Kerr	Ichnocarpus uliginosus Kerr	Bull. Misc. Inform. Kew 1937: 92 (1937)	Thailand	Thailand	unknown	unknown	79406-1	http://www.plantsoftheworldonline.org/taxon/urn:lsid:ipni.org:names:79406-1
Apocynaceae	Jasminanthes	pilosa	Jasminanthes pilosa	(Kerr) W.D.Stevens & P.T.Li	Jasminanthes pilosa (Kerr) W.D.Stevens & P.T.Li	Novon 5: 11 (1995)	China, Thailand, Vietnam	China South-Central, China Southeast, Thailand, Vietnam	unknown	unknown	982442-1	http://www.plantsoftheworldonline.org/taxon/urn:lsid:ipni.org:names:982442-1
Apocynaceae	Kamettia	chandeei	Kamettia chandeei	D.J.Middleton	Kamettia chandeei D.J.Middleton	Thai Forest Bull., Bot. 33: 76 (2005)	Thailand	Thailand	unknown	unknown	77073564-1	http://www.plantsoftheworldonline.org/taxon/urn:lsid:ipni.org:names:77073564-1
Apocynaceae	Kibatalia	arborea	Kibatalia arborea	(Blume) G.Don	Kibatalia arborea (Blume) G.Don	Gen. Hist. 4: 86 (1837)	Indonesia, Indonesia, Malaysia, Malaysia, Philippines, Thailand	Borneo, Jawa, Malaya, Philippines, Sulawesi, Sumatera, Thailand	unknown	unknown	79447-1	http://www.plantsoftheworldonline.org/taxon/urn:lsid:ipni.org:names:79447-1
Apocynaceae	Kibatalia	laurifolia	Kibatalia laurifolia	(Ridl.) Woodson	Kibatalia laurifolia (Ridl.) Woodson	Sunyatsenia 3: 102 (1936)	Cambodia, Malaysia, Thailand, Vietnam	Cambodia, Malaya, Thailand, Vietnam	unknown	unknown	79456-1	http://www.plantsoftheworldonline.org/taxon/urn:lsid:ipni.org:names:79456-1
Apocynaceae	Kibatalia	macrophylla	Kibatalia macrophylla	(Pierre ex Hua) Woodson	Kibatalia macrophylla (Pierre ex Hua) Woodson	Philipp. J. Sci. 60: 214 (1936)	Cambodia, China, Laos, Myanmar, Thailand, Vietnam	Cambodia, China South-Central, Laos, Myanmar, Thailand, Vietnam	unknown	unknown	79460-1	http://www.plantsoftheworldonline.org/taxon/urn:lsid:ipni.org:names:79460-1
Apocynaceae	Kibatalia	maingayi	Kibatalia maingayi	(Hook.f.) Woodson	Kibatalia maingayi (Hook.f.) Woodson	Philipp. J. Sci. 60: 213 (1936)	Indonesia, Indonesia, Malaysia, Malaysia, Philippines, Thailand	Borneo, Malaya, Philippines, Sumatera, Thailand	unknown	unknown	79461-1	http://www.plantsoftheworldonline.org/taxon/urn:lsid:ipni.org:names:79461-1
Apocynaceae	Kopsia	angustipetala	Kopsia angustipetala	Kerr	Kopsia angustipetala Kerr	Bull. Misc. Inform. Kew 1937: 43 (1937)	Laos, Thailand	Laos, Thailand	unknown	unknown	79489-1	http://www.plantsoftheworldonline.org/taxon/urn:lsid:ipni.org:names:79489-1
Apocynaceae	Kopsia	arborea	Kopsia arborea	Blume	Kopsia arborea Blume	Catalogus: 13 (1823)	Andaman Is., Australia, China, Indonesia, Indonesia, East Timor, Indonesia, Malaysia, Laos, Malaysia, Nicobar Is., Philippines, Thailand, Vietnam	Andaman Is., Borneo, China South-Central, China Southeast, Hainan, Jawa, Laos, Lesser Sunda Is., Malaya, Nicobar Is., Philippines, Queensland, Sulawesi, Sumatera, Thailand, Vietnam	Trinidad-Tobago	Trinidad-Tobago	79490-1	http://www.plantsoftheworldonline.org/taxon/urn:lsid:ipni.org:names:79490-1
Apocynaceae	Kopsia	pauciflora	Kopsia pauciflora	Hook.f.	Kopsia pauciflora Hook.f.	Fl. Brit. India 3: 639 (1882)	Cambodia, Indonesia, Indonesia, Malaysia, Malaysia, Thailand	Borneo, Cambodia, Malaya, Sumatera, Thailand	unknown	unknown	79516-1	http://www.plantsoftheworldonline.org/taxon/urn:lsid:ipni.org:names:79516-1
Apocynaceae	Kopsia	rosea	Kopsia rosea	D.J.Middleton	Kopsia rosea D.J.Middleton	Harvard Pap. Bot. 9: 126 (2004)	Malaysia, Thailand	Malaya, Thailand	unknown	unknown	60436664-2	http://www.plantsoftheworldonline.org/taxon/urn:lsid:ipni.org:names:60436664-2
Apocynaceae	Leuconotis	griffithii	Leuconotis griffithii	Hook.f.	Leuconotis griffithii Hook.f.	Fl. Brit. India 3: 628 (1882)	Indonesia, Indonesia, Malaysia, Malaysia, Thailand	Borneo, Malaya, Sumatera, Thailand	unknown	unknown	79773-1	http://www.plantsoftheworldonline.org/taxon/urn:lsid:ipni.org:names:79773-1
Apocynaceae	Lygisma	angustifolium	Lygisma angustifolium	(Wight) Hook.f.	Lygisma angustifolium (Wight) Hook.f.	Hooker&#x27;s Icon. Pl. 15: t. 1423 (1883)	Myanmar, Thailand	Myanmar, Thailand	unknown	unknown	99005-1	http://www.plantsoftheworldonline.org/taxon/urn:lsid:ipni.org:names:99005-1
Apocynaceae	Lygisma	flavum	Lygisma flavum	(Ridl.) Kerr	Lygisma flavum (Ridl.) Kerr	Bull. Misc. Inform. Kew 1939: 456 (1939)	Malaysia, Thailand	Malaya, Thailand	unknown	unknown	99006-1	http://www.plantsoftheworldonline.org/taxon/urn:lsid:ipni.org:names:99006-1
Apocynaceae	Lygisma	inflexum	Lygisma inflexum	(Costantin) Kerr	Lygisma inflexum (Costantin) Kerr	Bull. Misc. Inform. Kew 1939: 457 (1939)	China, Laos, Thailand, Vietnam	China Southeast, Hainan, Laos, Thailand, Vietnam	unknown	unknown	99007-1	http://www.plantsoftheworldonline.org/taxon/urn:lsid:ipni.org:names:99007-1
Apocynaceae	Lygisma	nervosum	Lygisma nervosum	Kerr	Lygisma nervosum Kerr	Bull. Misc. Inform. Kew 1939: 457 (1939)	Thailand	Thailand	unknown	unknown	99008-1	http://www.plantsoftheworldonline.org/taxon/urn:lsid:ipni.org:names:99008-1
Apocynaceae	Marsdenia	barbata	Marsdenia barbata	Collett & Hemsl.	Marsdenia barbata Collett & Hemsl.	J. Linn. Soc., Bot. 28: 87 (1890)	Myanmar, Thailand, Vietnam	Myanmar, Thailand, Vietnam	unknown	unknown	99086-1	http://www.plantsoftheworldonline.org/taxon/urn:lsid:ipni.org:names:99086-1
Apocynaceae	Marsdenia	calcicola	Marsdenia calcicola	Kerr	Marsdenia calcicola Kerr	Bull. Misc. Inform. Kew 1938: 452 (1938)	Thailand	Thailand	unknown	unknown	99102-1	http://www.plantsoftheworldonline.org/taxon/urn:lsid:ipni.org:names:99102-1
Apocynaceae	Marsdenia	epedunculata	Marsdenia epedunculata	Rodda	Marsdenia epedunculata Rodda	Ann. Bot. Fenn. 57: 10 (2019)	Thailand	Thailand	unknown	unknown	77211464-1	http://www.plantsoftheworldonline.org/taxon/urn:lsid:ipni.org:names:77211464-1
Apocynaceae	Marsdenia	eriocaulis	Marsdenia eriocaulis	Kerr	Marsdenia eriocaulis Kerr	Bull. Misc. Inform. Kew 1938: 452 (1938)	Thailand	Thailand	unknown	unknown	99148-1	http://www.plantsoftheworldonline.org/taxon/urn:lsid:ipni.org:names:99148-1
Apocynaceae	Marsdenia	glabra	Marsdenia glabra	Costantin	Marsdenia glabra Costantin	H.Lecomte (ed.), Fl. Indo-Chine 4: 96 (1912)	China, Laos, Thailand, Vietnam	China South-Central, China Southeast, Hainan, Laos, Thailand, Vietnam	unknown	unknown	99160-1	http://www.plantsoftheworldonline.org/taxon/urn:lsid:ipni.org:names:99160-1
Apocynaceae	Marsdenia	harmandiella	Marsdenia harmandiella	Omlor	Marsdenia harmandiella Omlor	Gen. Revis. Marsdenieae: 118 (1998)	Laos, Thailand, Vietnam	Laos, Thailand, Vietnam	unknown	unknown	1004722-1	http://www.plantsoftheworldonline.org/taxon/urn:lsid:ipni.org:names:1004722-1
Apocynaceae	Marsdenia	lachnostoma	Marsdenia lachnostoma	Benth.	Marsdenia lachnostoma Benth.	Fl. Hongk.: 226 (1861)	Cambodia, China, Laos, Myanmar, Thailand	Cambodia, China Southeast, Laos, Myanmar, Thailand	unknown	unknown	99195-1	http://www.plantsoftheworldonline.org/taxon/urn:lsid:ipni.org:names:99195-1
Apocynaceae	Marsdenia	pierrei	Marsdenia pierrei	Costantin	Marsdenia pierrei Costantin	H.Lecomte (ed.), Fl. Indo-Chine 4: 99 (1912)	Cambodia, Thailand	Cambodia, Thailand	unknown	unknown	99255-1	http://www.plantsoftheworldonline.org/taxon/urn:lsid:ipni.org:names:99255-1
Apocynaceae	Marsdenia	sinensis	Marsdenia sinensis	Hemsl.	Marsdenia sinensis Hemsl.	J. Linn. Soc., Bot. 26: 113 (1889)	China, Thailand	China South-Central, China Southeast, Thailand	unknown	unknown	99294-1	http://www.plantsoftheworldonline.org/taxon/urn:lsid:ipni.org:names:99294-1
Apocynaceae	Marsdenia	tenacissima	Marsdenia tenacissima	(Roxb.) Moon	Marsdenia tenacissima (Roxb.) Moon	Cat. Pl. Ceylon: 21 (1824)	Bangladesh, Bhutan, India, Cambodia, China, India, India, Pakistan, Laos, Myanmar, Nepal, Sri Lanka, Thailand, Vietnam	Assam, Bangladesh, Cambodia, China South-Central, East Himalaya, India, Laos, Myanmar, Nepal, Sri Lanka, Thailand, Vietnam, West Himalaya	unknown	unknown	99319-1	http://www.plantsoftheworldonline.org/taxon/urn:lsid:ipni.org:names:99319-1
Apocynaceae	Marsdenia	thailandica	Marsdenia thailandica	Rodda	Marsdenia thailandica Rodda	Ann. Bot. Fenn. 57: 12 (2019)	Thailand	Thailand	unknown	unknown	77211465-1	http://www.plantsoftheworldonline.org/taxon/urn:lsid:ipni.org:names:77211465-1
Apocynaceae	Marsdenia	thyrsiflora	Marsdenia thyrsiflora	Hook.f.	Marsdenia thyrsiflora Hook.f.	Fl. Brit. India 4: 37 (1883)	Bangladesh, Bhutan, India, Cambodia, India, Malaysia, Thailand	Assam, Bangladesh, Cambodia, East Himalaya, Malaya, Thailand	unknown	unknown	99323-1	http://www.plantsoftheworldonline.org/taxon/urn:lsid:ipni.org:names:99323-1
Apocynaceae	Marsdenia	tinctoria	Marsdenia tinctoria	R.Br.	Marsdenia tinctoria R.Br.	Asclepiadeae: 17 (1810)	Bangladesh, Bhutan, India, Cambodia, China, India, Indonesia, Indonesia, Malaysia, Japan, Laos, Malaysia, Myanmar, Nansei-shoto, Nepal, Philippines, Sri Lanka, Taiwan, Thailand, Vietnam	Assam, Bangladesh, Borneo, Cambodia, China South-Central, China Southeast, East Himalaya, Hainan, Japan, Jawa, Laos, Malaya, Myanmar, Nansei-shoto, Nepal, Philippines, Sri Lanka, Taiwan, Thailand, Tibet, Vietnam	unknown	unknown	99325-1	http://www.plantsoftheworldonline.org/taxon/urn:lsid:ipni.org:names:99325-1
Apocynaceae	Melodinus	cambodiensis	Melodinus cambodiensis	Pierre	Melodinus cambodiensis Pierre	Bull. Mens. Soc. Linn. Paris, n.s., 1: 103 (1898)	Cambodia, Laos, Thailand, Vietnam	Cambodia, Laos, Thailand, Vietnam	unknown	unknown	80175-1	http://www.plantsoftheworldonline.org/taxon/urn:lsid:ipni.org:names:80175-1
Apocynaceae	Melodinus	cochinchinensis	Melodinus cochinchinensis	(Lour.) Merr.	Melodinus cochinchinensis (Lour.) Merr.	Trans. Amer. Philos. Soc., n.s., 24: 310 (1935)	Bangladesh, Bhutan, India, Cambodia, China, India, Laos, Malaysia, Myanmar, Thailand, Vietnam	Assam, Bangladesh, Cambodia, China South-Central, China Southeast, East Himalaya, Hainan, India, Laos, Malaya, Myanmar, Thailand, Vietnam	unknown	unknown	80183-1	http://www.plantsoftheworldonline.org/taxon/urn:lsid:ipni.org:names:80183-1
Apocynaceae	Melodinus	fusiformis	Melodinus fusiformis	Champ. ex Benth.	Melodinus fusiformis Champ. ex Benth.	Hooker&#x27;s J. Bot. Kew Gard. Misc. 4: 332 (1852)	Cambodia, China, Laos, Philippines, Thailand, Vietnam	Cambodia, China South-Central, China Southeast, Laos, Philippines, Thailand, Vietnam	unknown	unknown	80201-1	http://www.plantsoftheworldonline.org/taxon/urn:lsid:ipni.org:names:80201-1
Apocynaceae	Melodinus	orientalis	Melodinus orientalis	Blume	Melodinus orientalis Blume	Bijdr. Fl. Ned. Ind.: 1026 (1826)	Indonesia, Indonesia, East Timor, Indonesia, Malaysia, Malaysia, Philippines, Thailand	Borneo, Jawa, Lesser Sunda Is., Malaya, Philippines, Sulawesi, Sumatera, Thailand	unknown	unknown	80239-1	http://www.plantsoftheworldonline.org/taxon/urn:lsid:ipni.org:names:80239-1
Apocynaceae	Micrechites	polyanthus	Micrechites polyanthus	(Blume) Miq.	Micrechites polyanthus (Blume) Miq.	Fl. Ned. Ind. 2: 457 (1857)	Andaman Is., Bhutan, India, China, India, Indonesia, Indonesia, Malaysia, Laos, Malaysia, Myanmar, Nepal, Thailand, Vietnam	Andaman Is., Assam, Borneo, China South-Central, China Southeast, East Himalaya, Hainan, Jawa, Laos, Malaya, Myanmar, Nepal, Sumatera, Thailand, Vietnam	unknown	unknown	80332-1	http://www.plantsoftheworldonline.org/taxon/urn:lsid:ipni.org:names:80332-1
Apocynaceae	Micrechites	serpyllifolius	Micrechites serpyllifolius	(Blume) Kosterm.	Micrechites serpyllifolius (Blume) Kosterm.	Reinwardtia 5: 246 (1960)	Indonesia, Indonesia, Malaysia, Malaysia, Philippines, Thailand	Borneo, Jawa, Malaya, Philippines, Sulawesi, Sumatera, Thailand	unknown	unknown	80339-1	http://www.plantsoftheworldonline.org/taxon/urn:lsid:ipni.org:names:80339-1
Apocynaceae	Myriopteron	extensum	Myriopteron extensum	(Wight) K.Schum.	Myriopteron extensum (Wight) K.Schum.	H.G.A.Engler &amp; K.A.E.Prantl, Nat. Pflanzenfam. 4(2): 215 (1895)	Bangladesh, China, India, Indonesia, Laos, Myanmar, Thailand, Vietnam	Assam, Bangladesh, China South-Central, China Southeast, India, Jawa, Laos, Myanmar, Thailand, Vietnam	unknown	unknown	99829-1	http://www.plantsoftheworldonline.org/taxon/urn:lsid:ipni.org:names:99829-1
Apocynaceae	Ochrosia	oppositifolia	Ochrosia oppositifolia	(Lam.) K.Schum.	Ochrosia oppositifolia (Lam.) K.Schum.	H.G.A.Engler &amp; K.A.E.Prantl, Nat. Pflanzenfam. 4(2): 156 (1895)	Andaman Is., Cambodia, Caroline Is., Chagos Archipelago, China, Cocos (Keeling) Is., Fiji, Gilbert Is., Indonesia, Indonesia, Malaysia, Indonesia, Papua New Guinea, Laccadive Is., Line Is., Malaysia, Maldives, Marianas, Marshall Is., New Caledonia, Nicobar Is., Niue, Papua New Guinea, Papua New Guinea, Solomon Islands, Philippines, Samoa, Seychelles, Society Is., South China Sea, Sri Lanka, Thail…	Andaman Is., Bismarck Archipelago, Borneo, Cambodia, Caroline Is., Chagos Archipelago, China Southeast, Cocos (Keeling) Is., Fiji, Gilbert Is., Jawa, Laccadive Is., Line Is., Malaya, Maldives, Maluku, Marianas, Marshall Is., New Caledonia, New Guinea, Nicobar Is., Niue, Philippines, Samoa, Seychelles, Society Is., Solomon Is., South China Sea, Sri Lanka, Sulawesi, Sumatera, Thailand, Tokelau-Mani…	unknown	unknown	80534-1	http://www.plantsoftheworldonline.org/taxon/urn:lsid:ipni.org:names:80534-1
Apocynaceae	Oxystelma	esculentum	Oxystelma esculentum	(L.f.) Sm.	Oxystelma esculentum (L.f.) Sm.	A.Rees, Cycl. 25: n.? 1 (1813)	Australia, Bangladesh, Bhutan, India, Cambodia, Chad, China, Egypt, Ethiopia, India, India, Pakistan, Indonesia, Indonesia, East Timor, Laos, Myanmar, Nepal, Oman, Pakistan, Palestina, Israel, Jordan, Sri Lanka, Sudan, Tanzania, Thailand, Vietnam, Yemen	Assam, Bangladesh, Cambodia, Chad, China South-Central, China Southeast, East Himalaya, Egypt, Ethiopia, India, Jawa, Laos, Lesser Sunda Is., Myanmar, Nepal, Northern Territory, Oman, Pakistan, Palestine, Sinai, Sri Lanka, Sudan, Tanzania, Thailand, Vietnam, West Himalaya, Western Australia, Yemen	Iraq	Iraq	60458242-2	http://www.plantsoftheworldonline.org/taxon/urn:lsid:ipni.org:names:60458242-2
Apocynaceae	Parsonsia	alboflavescens	Parsonsia alboflavescens	(Dennst.) Mabb.	Parsonsia alboflavescens (Dennst.) Mabb.	Taxon 26: 532 (1977)	Andaman Is., Australia, Bangladesh, Cambodia, China, India, Indonesia, Indonesia, Malaysia, Indonesia, Papua New Guinea, Laos, Malaysia, Myanmar, Nansei-shoto, Nicobar Is., Papua New Guinea, Papua New Guinea, Solomon Islands, Philippines, Sri Lanka, Taiwan, Thailand, Vietnam	Andaman Is., Assam, Bangladesh, Bismarck Archipelago, Borneo, Cambodia, China Southeast, Hainan, India, Jawa, Laos, Malaya, Maluku, Myanmar, Nansei-shoto, New Guinea, Nicobar Is., Northern Territory, Philippines, Solomon Is., Sri Lanka, Sulawesi, Sumatera, Taiwan, Thailand, Vietnam	unknown	unknown	80868-1	http://www.plantsoftheworldonline.org/taxon/urn:lsid:ipni.org:names:80868-1
Apocynaceae	Parsonsia	penangiana	Parsonsia penangiana	King & Gamble	Parsonsia penangiana King & Gamble	J. Asiat. Soc. Bengal, Pt. 2, Nat. Hist. 74: 458 (1908)	Malaysia, Thailand	Malaya, Thailand	unknown	unknown	80983-1	http://www.plantsoftheworldonline.org/taxon/urn:lsid:ipni.org:names:80983-1
Apocynaceae	Parsonsia	philippinensis	Parsonsia philippinensis	Merr.	Parsonsia philippinensis Merr.	Philipp. J. Sci. 17: 310 (1920 publ. 1921)	Indonesia, Indonesia, Malaysia, Malaysia, Philippines, Thailand	Borneo, Jawa, Malaya, Philippines, Thailand	unknown	unknown	80984-1	http://www.plantsoftheworldonline.org/taxon/urn:lsid:ipni.org:names:80984-1
Apocynaceae	Pentasacme	caudatum	Pentasacme caudatum	Wall. ex Wight	Pentasacme caudatum Wall. ex Wight	Contr. Bot. India: 60 (1834)	Bangladesh, Bhutan, India, China, India, Malaysia, Myanmar, Nepal, Thailand, Vietnam	Assam, Bangladesh, China South-Central, China Southeast, East Himalaya, Hainan, Malaya, Myanmar, Nepal, Thailand, Vietnam	unknown	unknown	100305-1	http://www.plantsoftheworldonline.org/taxon/urn:lsid:ipni.org:names:100305-1
Apocynaceae	Periploca	purpurea	Periploca purpurea	Kerr	Periploca purpurea Kerr	Bull. Misc. Inform. Kew 1938: 448 (1938)	Thailand	Thailand	unknown	unknown	100492-1	http://www.plantsoftheworldonline.org/taxon/urn:lsid:ipni.org:names:100492-1
Apocynaceae	Pottsia	densiflora	Pottsia densiflora	D.J.Middleton	Pottsia densiflora D.J.Middleton	Harvard Pap. Bot. 6: 285 (2001)	Laos, Thailand	Laos, Thailand	unknown	unknown	20001033-1	http://www.plantsoftheworldonline.org/taxon/urn:lsid:ipni.org:names:20001033-1
Apocynaceae	Pottsia	laxiflora	Pottsia laxiflora	(Blume) Kuntze	Pottsia laxiflora (Blume) Kuntze	Revis. Gen. Pl. 2: 416 (1891)	Bangladesh, Cambodia, China, India, Indonesia, Indonesia, East Timor, Laos, Malaysia, Myanmar, Thailand, Vietnam	Assam, Bangladesh, Cambodia, China South-Central, China Southeast, Hainan, Jawa, Laos, Lesser Sunda Is., Malaya, Myanmar, Sumatera, Thailand, Vietnam	unknown	unknown	81319-1	http://www.plantsoftheworldonline.org/taxon/urn:lsid:ipni.org:names:81319-1
Apocynaceae	Rauvolfia	cambodiana	Rauvolfia cambodiana	Pierre ex Pit.	Rauvolfia cambodiana Pierre ex Pit.	H.Lecomte, Fl. Indo-Chine 3: 1117 (1933)	Cambodia, Laos, Thailand, Vietnam	Cambodia, Laos, Thailand, Vietnam	unknown	unknown	81520-1	http://www.plantsoftheworldonline.org/taxon/urn:lsid:ipni.org:names:81520-1
Apocynaceae	Rauvolfia	micrantha	Rauvolfia micrantha	Hook.f.	Rauvolfia micrantha Hook.f.	Fl. Brit. India 3: 633 (1882)	Cambodia, India, Laos, Thailand, Vietnam	Cambodia, India, Laos, Thailand, Vietnam	unknown	unknown	81586-1	http://www.plantsoftheworldonline.org/taxon/urn:lsid:ipni.org:names:81586-1
Apocynaceae	Rauvolfia	serpentina	Rauvolfia serpentina	(L.) Benth. ex Kurz	Rauvolfia serpentina (L.) Benth. ex Kurz	Forest Fl. Burma 2: 171 (1877)	Andaman Is., Bangladesh, Bhutan, India, Cambodia, China, India, Indonesia, Indonesia, East Timor, Laccadive Is., Laos, Malaysia, Myanmar, Nepal, Sri Lanka, Thailand, Vietnam	Andaman Is., Assam, Bangladesh, Cambodia, China South-Central, East Himalaya, India, Jawa, Laccadive Is., Laos, Lesser Sunda Is., Malaya, Myanmar, Nepal, Sri Lanka, Thailand, Vietnam	China, Marianas	China Southeast, Hainan, Marianas	81648-1	http://www.plantsoftheworldonline.org/taxon/urn:lsid:ipni.org:names:81648-1
Apocynaceae	Rauvolfia	sumatrana	Rauvolfia sumatrana	Jack	Rauvolfia sumatrana Jack	Malayan Misc. 1(5): 22 (1820)	Andaman Is., China, Indonesia, Indonesia, East Timor, Indonesia, Malaysia, Malaysia, Myanmar, Nicobar Is., Philippines, Thailand, Vietnam	Andaman Is., Borneo, China Southeast, Jawa, Lesser Sunda Is., Malaya, Maluku, Myanmar, Nicobar Is., Philippines, Sulawesi, Sumatera, Thailand, Vietnam	unknown	unknown	81660-1	http://www.plantsoftheworldonline.org/taxon/urn:lsid:ipni.org:names:81660-1
Apocynaceae	Rauvolfia	verticillata	Rauvolfia verticillata	(Lour.) Baill.	Rauvolfia verticillata (Lour.) Baill.	Hist. Pl. 13: 170 (1895)	Bhutan, India, Cambodia, China, India, Indonesia, Indonesia, East Timor, Indonesia, Malaysia, Laos, Malaysia, Myanmar, Philippines, Sri Lanka, Taiwan, Thailand, Vietnam	Assam, Borneo, Cambodia, China South-Central, China Southeast, East Himalaya, Hainan, India, Jawa, Laos, Lesser Sunda Is., Malaya, Myanmar, Philippines, Sri Lanka, Sulawesi, Sumatera, Taiwan, Thailand, Vietnam	unknown	unknown	81667-1	http://www.plantsoftheworldonline.org/taxon/urn:lsid:ipni.org:names:81667-1
Apocynaceae	Sarcolobus	carinatus	Sarcolobus carinatus	Wall.	Sarcolobus carinatus Wall.	Asiat. Res. 12: 570 (1816)	Andaman Is., Bangladesh, India, Myanmar, Nicobar Is., Thailand	Andaman Is., Bangladesh, India, Myanmar, Nicobar Is., Thailand	unknown	unknown	100924-1	http://www.plantsoftheworldonline.org/taxon/urn:lsid:ipni.org:names:100924-1
Apocynaceae	Sarcolobus	globosus	Sarcolobus globosus	Wall.	Sarcolobus globosus Wall.	Asiat. Res. 12: 568 (1816)	Andaman Is., Bangladesh, India, Indonesia, Indonesia, East Timor, Indonesia, Malaysia, Indonesia, Papua New Guinea, Laos, Malaysia, Myanmar, Nicobar Is., Philippines, Thailand, Vietnam	Andaman Is., Bangladesh, Borneo, India, Jawa, Laos, Lesser Sunda Is., Malaya, Maluku, Myanmar, New Guinea, Nicobar Is., Philippines, Sulawesi, Sumatera, Thailand, Vietnam	unknown	unknown	100926-1	http://www.plantsoftheworldonline.org/taxon/urn:lsid:ipni.org:names:100926-1
Apocynaceae	Secamone	curtisii	Secamone curtisii	(King & Gamble) Klack.	Secamone curtisii (King & Gamble) Klack.	Blumea 55: 238 (2010)	Malaysia, Thailand	Malaya, Thailand	unknown	unknown	77109594-1	http://www.plantsoftheworldonline.org/taxon/urn:lsid:ipni.org:names:77109594-1
Apocynaceae	Secamone	elliptica	Secamone elliptica	R.Br.	Secamone elliptica R.Br.	Prodr. Fl. Nov. Holland.: 464 (1810)	Australia, Cambodia, China, Indonesia, Indonesia, East Timor, Indonesia, Papua New Guinea, Laos, Malaysia, New Caledonia, Philippines, Taiwan, Thailand, Vietnam	Cambodia, China South-Central, China Southeast, Hainan, Jawa, Laos, Lesser Sunda Is., Malaya, New Caledonia, New Guinea, New South Wales, Northern Territory, Philippines, Queensland, Taiwan, Thailand, Vietnam, Western Australia	unknown	unknown	101324-1	http://www.plantsoftheworldonline.org/taxon/urn:lsid:ipni.org:names:101324-1
Apocynaceae	Secamone	lagenifera	Secamone lagenifera	(Kerr) Klack.	Secamone lagenifera (Kerr) Klack.	Blumea 55: 239 (2010)	Cambodia, Thailand	Cambodia, Thailand	unknown	unknown	77109599-1	http://www.plantsoftheworldonline.org/taxon/urn:lsid:ipni.org:names:77109599-1
Apocynaceae	Secamone	siamensis	Secamone siamensis	(Schltr.) Klack.	Secamone siamensis (Schltr.) Klack.	Blumea 55: 239 (2010)	Cambodia, Thailand	Cambodia, Thailand	unknown	unknown	77109605-1	http://www.plantsoftheworldonline.org/taxon/urn:lsid:ipni.org:names:77109605-1
Apocynaceae	Secamone	spirei	Secamone spirei	(Costantin) Klack.	Secamone spirei (Costantin) Klack.	Blumea 55: 239 (2010)	Laos, Thailand, Vietnam	Laos, Thailand, Vietnam	unknown	unknown	77109606-1	http://www.plantsoftheworldonline.org/taxon/urn:lsid:ipni.org:names:77109606-1
Apocynaceae	Spirolobium	cambodianum	Spirolobium cambodianum	Baill.	Spirolobium cambodianum Baill.	Bull. Mens. Soc. Linn. Paris 1: 774 (1889)	Cambodia, Indonesia, Malaysia, Laos, Malaysia, Thailand, Vietnam	Borneo, Cambodia, Laos, Malaya, Thailand, Vietnam	unknown	unknown	81791-1	http://www.plantsoftheworldonline.org/taxon/urn:lsid:ipni.org:names:81791-1
Apocynaceae	Streptocaulon	juventas	Streptocaulon juventas	(Lour.) Merr.	Streptocaulon juventas (Lour.) Merr.	Trans. Amer. Philos. Soc., n.s., 24(2): 315 (1935)	Cambodia, China, Laos, Malaysia, Myanmar, Thailand, Vietnam	Cambodia, China South-Central, China Southeast, Laos, Malaya, Myanmar, Thailand, Vietnam	unknown	unknown	102040-1	http://www.plantsoftheworldonline.org/taxon/urn:lsid:ipni.org:names:102040-1
Apocynaceae	Streptocaulon	kleinii	Streptocaulon kleinii	Wight & Arn.	Streptocaulon kleinii Wight & Arn.	R.Wight, Contr. Bot. India: 65 (1834)	Cambodia, India, Laos, Thailand, Vietnam	Cambodia, India, Laos, Thailand, Vietnam	unknown	unknown	102041-1	http://www.plantsoftheworldonline.org/taxon/urn:lsid:ipni.org:names:102041-1
Apocynaceae	Streptocaulon	wallichii	Streptocaulon wallichii	Wight	Streptocaulon wallichii Wight	Contr. Bot. India: 65 (1834)	Cambodia, Malaysia, Philippines, Thailand, Vietnam	Cambodia, Malaya, Philippines, Thailand, Vietnam	unknown	unknown	102048-1	http://www.plantsoftheworldonline.org/taxon/urn:lsid:ipni.org:names:102048-1
Apocynaceae	Streptoechites	chinensis	Streptoechites chinensis	(Merr.) D.J.Middleton & Livsh.	Streptoechites chinensis (Merr.) D.J.Middleton & Livsh.	Adansonia, ser. 3, 34: 370 (2012)	China, Thailand, Vietnam	Hainan, Thailand, Vietnam	unknown	unknown	77124832-1	http://www.plantsoftheworldonline.org/taxon/urn:lsid:ipni.org:names:77124832-1
Apocynaceae	Strophanthus	caudatus	Strophanthus caudatus	(L.) Kurz	Strophanthus caudatus (L.) Kurz	J. Asiat. Soc. Bengal, Pt. 2, Nat. Hist. 46: 257 (1877)	Andaman Is., Cambodia, China, Indonesia, Indonesia, East Timor, Indonesia, Malaysia, Indonesia, Papua New Guinea, Laos, Malaysia, Myanmar, Nicobar Is., Philippines, Thailand, Vietnam	Andaman Is., Borneo, Cambodia, China Southeast, Jawa, Laos, Lesser Sunda Is., Malaya, Maluku, Myanmar, New Guinea, Nicobar Is., Philippines, Sulawesi, Sumatera, Thailand, Vietnam	Taiwan	Taiwan	81867-1	http://www.plantsoftheworldonline.org/taxon/urn:lsid:ipni.org:names:81867-1
Apocynaceae	Strophanthus	perakensis	Strophanthus perakensis	Scort. ex King & Gamble	Strophanthus perakensis Scort. ex King & Gamble	J. Asiat. Soc. Bengal, Pt. 2, Nat. Hist. 74: 470 (1908)	Cambodia, Laos, Malaysia, Myanmar, Thailand, Vietnam	Cambodia, Laos, Malaya, Myanmar, Thailand, Vietnam	unknown	unknown	81933-1	http://www.plantsoftheworldonline.org/taxon/urn:lsid:ipni.org:names:81933-1
Apocynaceae	Strophanthus	wallichii	Strophanthus wallichii	A.DC.	Strophanthus wallichii A.DC.	A.P.de Candolle, Prodr. 8: 418 (1844)	Andaman Is., Bangladesh, Bhutan, India, China, India, Laos, Malaysia, Myanmar, Thailand, Vietnam	Andaman Is., Assam, Bangladesh, China South-Central, East Himalaya, India, Laos, Malaya, Myanmar, Thailand, Vietnam	unknown	unknown	81964-1	http://www.plantsoftheworldonline.org/taxon/urn:lsid:ipni.org:names:81964-1
Apocynaceae	Tabernaemontana	bovina	Tabernaemontana bovina	Lour.	Tabernaemontana bovina Lour.	Fl. Cochinch.: 118 (1790)	Cambodia, China, Laos, Myanmar, Thailand, Vietnam	Cambodia, China South-Central, China Southeast, Hainan, Laos, Myanmar, Thailand, Vietnam	unknown	unknown	82026-1	http://www.plantsoftheworldonline.org/taxon/urn:lsid:ipni.org:names:82026-1
Apocynaceae	Tabernaemontana	bufalina	Tabernaemontana bufalina	Lour.	Tabernaemontana bufalina Lour.	Fl. Cochinch.: 177 (1790)	Cambodia, China, Laos, Myanmar, Thailand, Vietnam	Cambodia, China South-Central, China Southeast, Hainan, Laos, Myanmar, Thailand, Vietnam	unknown	unknown	82034-1	http://www.plantsoftheworldonline.org/taxon/urn:lsid:ipni.org:names:82034-1
Apocynaceae	Tabernaemontana	corymbosa	Tabernaemontana corymbosa	Roxb. ex Wall.	Tabernaemontana corymbosa Roxb. ex Wall.	Edwards&#x27;s Bot. Reg. 15: t. 1273 (1829)	Bangladesh, Cambodia, China, Indonesia, Indonesia, East Timor, Indonesia, Malaysia, Laos, Malaysia, Myanmar, Thailand, Vietnam	Bangladesh, Borneo, Cambodia, China South-Central, China Southeast, Hainan, Laos, Lesser Sunda Is., Malaya, Myanmar, Sumatera, Thailand, Vietnam	unknown	unknown	60466167-2	http://www.plantsoftheworldonline.org/taxon/urn:lsid:ipni.org:names:60466167-2
Apocynaceae	Tabernaemontana	divaricata	Tabernaemontana divaricata	(L.) R.Br. ex Roem. & Schult.	Tabernaemontana divaricata (L.) R.Br. ex Roem. & Schult.	Syst. Veg. ed. 15[bis]. 4: 427 (1819)	Bangladesh, Bhutan, India, Cambodia, China, India, India, Pakistan, Laos, Myanmar, Nepal, Thailand, Vietnam	Assam, Bangladesh, Cambodia, China South-Central, East Himalaya, India, Laos, Myanmar, Nepal, Thailand, Vietnam, West Himalaya	Caroline Is., China, Cook Is., Costa Rica, Dominican Republic, Guatemala, Gulf of Guinea Is., Haiti, Honduras, Jamaica, Leeward Is., Malaysia, Marianas, Marquesas, Marshall Is., Mexico, Nicaragua, Panama, Puerto Rico, Society Is., Taiwan, Trinidad-Tobago, Tuamotu, Tubuai Is.	Caroline Is., China Southeast, Cook Is., Costa Rica, Dominican Republic, Guatemala, Gulf of Guinea Is., Hainan, Haiti, Honduras, Jamaica, Leeward Is., Malaya, Marianas, Marquesas, Marshall Is., Mexico Southeast, Mexico Southwest, Nicaragua, Panama, Puerto Rico, Society Is., Taiwan, Trinidad-Tobago, Tuamotu, Tubuai Is.	82097-1	http://www.plantsoftheworldonline.org/taxon/urn:lsid:ipni.org:names:82097-1
Apocynaceae	Tabernaemontana	macrocarpa	Tabernaemontana macrocarpa	Jack	Tabernaemontana macrocarpa Jack	Malayan Misc. 2(7): 80 (1822)	Indonesia, Indonesia, Malaysia, Malaysia, Philippines, Thailand	Borneo, Malaya, Philippines, Sumatera, Thailand	unknown	unknown	82203-1	http://www.plantsoftheworldonline.org/taxon/urn:lsid:ipni.org:names:82203-1
Apocynaceae	Tabernaemontana	pandacaqui	Tabernaemontana pandacaqui	Poir.	Tabernaemontana pandacaqui Poir.	J.B.A.P.M.de Lamarck, Encycl. 7: 529 (1806)	Australia, China, Fiji, Indonesia, Indonesia, East Timor, Indonesia, Malaysia, Indonesia, Papua New Guinea, Malaysia, Marianas, New Caledonia, Philippines, Samoa, Society Is., Taiwan, Thailand, Tonga, Tuamotu, Vanuatu	Borneo, China South-Central, China Southeast, Fiji, Jawa, Lesser Sunda Is., Malaya, Maluku, Marianas, New Caledonia, New Guinea, New South Wales, Northern Territory, Philippines, Queensland, Samoa, Society Is., Sulawesi, Taiwan, Thailand, Tonga, Tuamotu, Vanuatu, Western Australia	Panama, Trinidad-Tobago, Windward Is.	Panama, Trinidad-Tobago, Windward Is.	82269-1	http://www.plantsoftheworldonline.org/taxon/urn:lsid:ipni.org:names:82269-1
Apocynaceae	Tabernaemontana	pauciflora	Tabernaemontana pauciflora	Blume	Tabernaemontana pauciflora Blume	Bijdr. Fl. Ned. Ind.: 1028 (1826)	Cambodia, Indonesia, Indonesia, Malaysia, Malaysia, Myanmar, Thailand, Vietnam	Borneo, Cambodia, Jawa, Malaya, Myanmar, Sumatera, Thailand, Vietnam	unknown	unknown	82278-1	http://www.plantsoftheworldonline.org/taxon/urn:lsid:ipni.org:names:82278-1
Apocynaceae	Tabernaemontana	peduncularis	Tabernaemontana peduncularis	Wall.	Tabernaemontana peduncularis Wall.	Edwards&#x27;s Bot. Reg. 15: t. 1273 (1829)	Cambodia, Malaysia, Myanmar, Thailand, Vietnam	Cambodia, Malaya, Myanmar, Thailand, Vietnam	unknown	unknown	82280-1	http://www.plantsoftheworldonline.org/taxon/urn:lsid:ipni.org:names:82280-1
Apocynaceae	Tabernaemontana	rostrata	Tabernaemontana rostrata	Wall.	Tabernaemontana rostrata Wall.	Edwards&#x27;s Bot. Reg. 15: t. 1273 (1829)	Andaman Is., Bangladesh, Indonesia, Indonesia, Malaysia, Laos, Malaysia, Myanmar, Nicobar Is., Philippines, Thailand, Vietnam	Andaman Is., Bangladesh, Borneo, Laos, Malaya, Myanmar, Nicobar Is., Philippines, Sumatera, Thailand, Vietnam	unknown	unknown	82320-1	http://www.plantsoftheworldonline.org/taxon/urn:lsid:ipni.org:names:82320-1
Apocynaceae	Telectadium	edule	Telectadium edule	Baill.	Telectadium edule Baill.	Bull. Mens. Soc. Linn. Paris 2: 801 (1889)	Cambodia, Laos, Thailand, Vietnam	Cambodia, Laos, Thailand, Vietnam	unknown	unknown	102148-1	http://www.plantsoftheworldonline.org/taxon/urn:lsid:ipni.org:names:102148-1
Apocynaceae	Telosma	cordata	Telosma cordata	(Burm.f.) Merr.	Telosma cordata (Burm.f.) Merr.	Philipp. J. Sci. 19: 372 (1921)	Bangladesh, Cambodia, China, India, India, Pakistan, Laos, Myanmar, Pakistan, Thailand, Vietnam	Bangladesh, Cambodia, China Southeast, India, Laos, Myanmar, Pakistan, Thailand, Vietnam, West Himalaya	Indonesia, Marianas, Philippines	Jawa, Marianas, Philippines	102157-1	http://www.plantsoftheworldonline.org/taxon/urn:lsid:ipni.org:names:102157-1
Apocynaceae	Telosma	pallida	Telosma pallida	(Roxb.) Craib	Telosma pallida (Roxb.) Craib	Bull. Misc. Inform. Kew 1911: 418 (1911)	Bangladesh, Bhutan, India, India, India, Pakistan, Myanmar, Nepal, Pakistan, Taiwan, Thailand, Vietnam	Assam, Bangladesh, East Himalaya, India, Myanmar, Nepal, Pakistan, Taiwan, Thailand, Vietnam, West Himalaya	unknown	unknown	102161-1	http://www.plantsoftheworldonline.org/taxon/urn:lsid:ipni.org:names:102161-1
Apocynaceae	Telosma	puberula	Telosma puberula	(Miq.) Kerr	Telosma puberula (Miq.) Kerr	W.G.Craib, Fl. Siam. 3(1): 32 (1951)	Indonesia, Malaysia, Thailand	Jawa, Malaya, Thailand	unknown	unknown	102164-1	http://www.plantsoftheworldonline.org/taxon/urn:lsid:ipni.org:names:102164-1
Apocynaceae	Telosma	thailandica	Telosma thailandica	Rodda & Poopath	Telosma thailandica Rodda & Poopath	Phytotaxa 416: 239 (2019)	Thailand	Thailand	unknown	unknown	77202127-1	http://www.plantsoftheworldonline.org/taxon/urn:lsid:ipni.org:names:77202127-1
Apocynaceae	Toxocarpus	oblanceolatus	Toxocarpus oblanceolatus	Kerr	Toxocarpus oblanceolatus Kerr	Bull. Misc. Inform. Kew 1938: 450 (1938)	Thailand	Thailand	unknown	unknown	102236-1	http://www.plantsoftheworldonline.org/taxon/urn:lsid:ipni.org:names:102236-1
Apocynaceae	Toxocarpus	ovatus	Toxocarpus ovatus	Kerr	Toxocarpus ovatus Kerr	Bull. Misc. Inform. Kew 1938: 450 (1938)	Thailand	Thailand	unknown	unknown	102241-1	http://www.plantsoftheworldonline.org/taxon/urn:lsid:ipni.org:names:102241-1
Apocynaceae	Toxocarpus	villosus	Toxocarpus villosus	(Blume) Decne.	Toxocarpus villosus (Blume) Decne.	A.P.de Candolle, Prodr. 8: 506 (1844)	Cambodia, China, Indonesia, Indonesia, East Timor, Laos, Myanmar, Thailand, Vietnam	Cambodia, China South-Central, China Southeast, Jawa, Laos, Lesser Sunda Is., Myanmar, Thailand, Vietnam	unknown	unknown	102262-1	http://www.plantsoftheworldonline.org/taxon/urn:lsid:ipni.org:names:102262-1
Apocynaceae	Trachelospermum	asiaticum	Trachelospermum asiaticum	(Siebold & Zucc.) Nakai	Trachelospermum asiaticum (Siebold & Zucc.) Nakai	T.Mori, Enum. Pl. Corea: 293 (1922)	Bangladesh, China, India, Indonesia, Malaysia, Japan, Laos, Malaysia, Myanmar, Nansei-shoto, North Korea, South Korea, Ogasawara-shoto, Taiwan, Thailand, Vietnam	Assam, Bangladesh, Borneo, China South-Central, China Southeast, Hainan, India, Japan, Korea, Laos, Malaya, Myanmar, Nansei-shoto, Ogasawara-shoto, Taiwan, Thailand, Tibet, Vietnam	unknown	unknown	82528-1	http://www.plantsoftheworldonline.org/taxon/urn:lsid:ipni.org:names:82528-1
Apocynaceae	Trachelospermum	axillare	Trachelospermum axillare	Hook.f.	Trachelospermum axillare Hook.f.	Fl. Brit. India 3: 668 (1882)	Bhutan, India, China, India, Pakistan, Nepal, Thailand, Vietnam	China South-Central, China Southeast, East Himalaya, Nepal, Thailand, Tibet, Vietnam, West Himalaya	unknown	unknown	82531-1	http://www.plantsoftheworldonline.org/taxon/urn:lsid:ipni.org:names:82531-1
Apocynaceae	Trachelospermum	lucidum	Trachelospermum lucidum	(D.Don) K.Schum.	Trachelospermum lucidum (D.Don) K.Schum.	H.G.A.Engler &amp; K.A.E.Prantl, Nat. Pflanzenfam. 4(2): 173 (1895)	Bhutan, India, China, India, India, Pakistan, Laos, Nepal, Pakistan, Taiwan, Thailand, Vietnam	Assam, China South-Central, China Southeast, East Himalaya, Laos, Nepal, Pakistan, Taiwan, Thailand, Tibet, Vietnam, West Himalaya	unknown	unknown	82558-1	http://www.plantsoftheworldonline.org/taxon/urn:lsid:ipni.org:names:82558-1
Apocynaceae	Urceola	laevigata	Urceola laevigata	(Juss.) D.J.Middleton & Livsh.	Urceola laevigata (Juss.) D.J.Middleton & Livsh.	Taxon 67: 356 (2018)	Andaman Is., Bangladesh, Cambodia, China, Indonesia, Indonesia, East Timor, Indonesia, Malaysia, Laos, Malaysia, Myanmar, Nicobar Is., Philippines, Thailand, Vietnam	Andaman Is., Bangladesh, Borneo, Cambodia, China South-Central, China Southeast, Jawa, Laos, Lesser Sunda Is., Malaya, Myanmar, Nicobar Is., Philippines, Sulawesi, Sumatera, Thailand, Vietnam	unknown	unknown	77186120-1	http://www.plantsoftheworldonline.org/taxon/urn:lsid:ipni.org:names:77186120-1
Apocynaceae	Urceola	latifolia	Urceola latifolia	(Pierre ex Spire) D.J.Middleton	Urceola latifolia (Pierre ex Spire) D.J.Middleton	Kew Bull. 49: 761 (1994)	Laos, Thailand	Laos, Thailand	unknown	unknown	980055-1	http://www.plantsoftheworldonline.org/taxon/urn:lsid:ipni.org:names:980055-1
Apocynaceae	Urceola	lucida	Urceola lucida	(A.DC.) Benth. & Hook.f. ex Kurz	Urceola lucida (A.DC.) Benth. & Hook.f. ex Kurz	J. Asiat. Soc. Bengal, Pt. 2, Nat. Hist. 46: 255 (1877)	Indonesia, Laos, Malaysia, Myanmar, Thailand	Laos, Malaya, Myanmar, Sumatera, Thailand	unknown	unknown	82592-1	http://www.plantsoftheworldonline.org/taxon/urn:lsid:ipni.org:names:82592-1
Apocynaceae	Urceola	micrantha	Urceola micrantha	(Wall. ex G.Don) D.J.Middleton	Urceola micrantha (Wall. ex G.Don) D.J.Middleton	Novon 4: 151 (1994)	Bangladesh, Bhutan, India, Cambodia, China, India, Laos, Malaysia, Myanmar, Nansei-shoto, Nepal, Taiwan, Thailand, Vietnam	Assam, Bangladesh, Cambodia, China South-Central, China Southeast, East Himalaya, Hainan, Laos, Malaya, Myanmar, Nansei-shoto, Nepal, Taiwan, Thailand, Tibet, Vietnam	unknown	unknown	977796-1	http://www.plantsoftheworldonline.org/taxon/urn:lsid:ipni.org:names:977796-1
Apocynaceae	Urceola	minutiflora	Urceola minutiflora	(Pierre) D.J.Middleton	Urceola minutiflora (Pierre) D.J.Middleton	Kew Bull. 49: 764 (1994)	Cambodia, Laos, Thailand, Vietnam	Cambodia, Laos, Thailand, Vietnam	unknown	unknown	980056-1	http://www.plantsoftheworldonline.org/taxon/urn:lsid:ipni.org:names:980056-1
Apocynaceae	Urceola	napeensis	Urceola napeensis	(Quint.) D.J.Middleton	Urceola napeensis (Quint.) D.J.Middleton	Kew Bull. 49: 764 (1994)	China, Laos, Thailand, Vietnam	China Southeast, Hainan, Laos, Thailand, Vietnam	unknown	unknown	980057-1	http://www.plantsoftheworldonline.org/taxon/urn:lsid:ipni.org:names:980057-1
Apocynaceae	Urceola	polymorpha	Urceola polymorpha	(Pierre ex Spire) D.J.Middleton & Livsh.	Urceola polymorpha (Pierre ex Spire) D.J.Middleton & Livsh.	Taxon 67: 356 (2018)	Cambodia, Laos, Thailand, Vietnam	Cambodia, Laos, Thailand, Vietnam	unknown	unknown	77186121-1	http://www.plantsoftheworldonline.org/taxon/urn:lsid:ipni.org:names:77186121-1
Apocynaceae	Urceola	polyneura	Urceola polyneura	(Hook.f.) D.J.Middleton & Livsh.	Urceola polyneura (Hook.f.) D.J.Middleton & Livsh.	Taxon 67: 356 (2018)	Indonesia, Indonesia, Malaysia, Malaysia, Myanmar, Thailand	Borneo, Malaya, Myanmar, Sumatera, Thailand	unknown	unknown	77186122-1	http://www.plantsoftheworldonline.org/taxon/urn:lsid:ipni.org:names:77186122-1
Apocynaceae	Urceola	rosea	Urceola rosea	(Hook. & Arn.) D.J.Middleton	Urceola rosea (Hook. & Arn.) D.J.Middleton	Novon 4: 151 (1994)	Cambodia, China, India, Indonesia, Laos, Malaysia, Taiwan, Thailand, Vietnam	Assam, Cambodia, China South-Central, China Southeast, Hainan, Jawa, Laos, Malaya, Sumatera, Taiwan, Thailand, Vietnam	unknown	unknown	977799-1	http://www.plantsoftheworldonline.org/taxon/urn:lsid:ipni.org:names:977799-1
Apocynaceae	Urceola	tournieri	Urceola tournieri	(Pierre) D.J.Middleton	Urceola tournieri (Pierre) D.J.Middleton	Novon 4: 151 (1994)	Bhutan, India, China, Laos, Myanmar, Nepal, Thailand, Vietnam	China South-Central, East Himalaya, Laos, Myanmar, Nepal, Thailand, Vietnam	unknown	unknown	977798-1	http://www.plantsoftheworldonline.org/taxon/urn:lsid:ipni.org:names:977798-1
Apocynaceae	Vallaris	solanacea	Vallaris solanacea	(Roth) Kuntze	Vallaris solanacea (Roth) Kuntze	Revis. Gen. Pl. 2: 417 (1891)	Bangladesh, Bhutan, India, Cambodia, China, India, India, Pakistan, Laos, Myanmar, Nepal, Pakistan, Sri Lanka, Thailand, Vietnam	Assam, Bangladesh, Cambodia, East Himalaya, Hainan, India, Laos, Myanmar, Nepal, Pakistan, Sri Lanka, Thailand, Vietnam, West Himalaya	Andaman Is.	Andaman Is.	82660-1	http://www.plantsoftheworldonline.org/taxon/urn:lsid:ipni.org:names:82660-1
Apocynaceae	Vincetoxicum	augustinianum	Vincetoxicum augustinianum	(Hemsl.) Meve & Liede	Vincetoxicum augustinianum (Hemsl.) Meve & Liede	Phytotaxa 369: 133 (2018)	China, Thailand	China South-Central, China Southeast, Thailand	unknown	unknown	77190187-1	http://www.plantsoftheworldonline.org/taxon/urn:lsid:ipni.org:names:77190187-1
Apocynaceae	Vincetoxicum	carnosum	Vincetoxicum carnosum	(R.Br.) Benth.	Vincetoxicum carnosum (R.Br.) Benth.	Fl. Austral. 4: 331 (1868)	Australia, Cambodia, Indonesia, Indonesia, East Timor, Indonesia, Papua New Guinea, Malaysia, Nicobar Is., Philippines, Thailand	Cambodia, Jawa, Lesser Sunda Is., Malaya, New Guinea, New South Wales, Nicobar Is., Northern Territory, Philippines, Queensland, Thailand, Western Australia	unknown	unknown	102713-1	http://www.plantsoftheworldonline.org/taxon/urn:lsid:ipni.org:names:102713-1
Apocynaceae	Vincetoxicum	fasciculatum	Vincetoxicum fasciculatum	(Buch.-Ham. ex Wight) Kuntze	Vincetoxicum fasciculatum (Buch.-Ham. ex Wight) Kuntze	Revis. Gen. Pl. 2: 424 (1891)	Bhutan, India, India, Myanmar, Sri Lanka, Thailand	East Himalaya, India, Myanmar, Sri Lanka, Thailand	unknown	unknown	102771-1	http://www.plantsoftheworldonline.org/taxon/urn:lsid:ipni.org:names:102771-1
Apocynaceae	Vincetoxicum	flexuosum	Vincetoxicum flexuosum	(R.Br.) Kuntze	Vincetoxicum flexuosum (R.Br.) Kuntze	Revis. Gen. Pl. 2: 424 (1891)	Andaman Is., Australia, Bangladesh, Cambodia, Caroline Is., China, India, Indonesia, Indonesia, East Timor, Indonesia, Malaysia, Indonesia, Papua New Guinea, Laos, Malaysia, Myanmar, Nicobar Is., Philippines, Sri Lanka, Taiwan, Thailand, Vietnam	Andaman Is., Assam, Bangladesh, Borneo, Cambodia, Caroline Is., China North-Central, China South-Central, China Southeast, Hainan, India, Jawa, Laos, Lesser Sunda Is., Malaya, Maluku, Myanmar, New Guinea, Nicobar Is., Northern Territory, Philippines, Queensland, Sri Lanka, Sulawesi, Sumatera, Taiwan, Thailand, Vietnam, Western Australia	unknown	unknown	102775-1	http://www.plantsoftheworldonline.org/taxon/urn:lsid:ipni.org:names:102775-1
Apocynaceae	Vincetoxicum	helferi	Vincetoxicum helferi	(Hook.f.) Kuntze	Vincetoxicum helferi (Hook.f.) Kuntze	Revis. Gen. Pl. 2: 424 (1891)	Myanmar, Thailand	Myanmar, Thailand	unknown	unknown	102801-1	http://www.plantsoftheworldonline.org/taxon/urn:lsid:ipni.org:names:102801-1
Apocynaceae	Vincetoxicum	hirsutum	Vincetoxicum hirsutum	(Wall.) Kuntze	Vincetoxicum hirsutum (Wall.) Kuntze	Revis. Gen. Pl. 2: 424 (1891)	Bangladesh, Bhutan, India, Cambodia, China, India, India, Pakistan, Indonesia, Malaysia, Myanmar, Nepal, Pakistan, Taiwan, Thailand, Vietnam	Assam, Bangladesh, Cambodia, China South-Central, China Southeast, East Himalaya, Hainan, India, Jawa, Malaya, Myanmar, Nepal, Pakistan, Taiwan, Thailand, Vietnam, West Himalaya	unknown	unknown	102807-1	http://www.plantsoftheworldonline.org/taxon/urn:lsid:ipni.org:names:102807-1
Apocynaceae	Vincetoxicum	indicum	Vincetoxicum indicum	(Burm.f.) Mabb.	Vincetoxicum indicum (Burm.f.) Mabb.	Mabberley&#x27;s Pl.-Book, ed. 4: 1102 (2017)	Andaman Is., Bangladesh, Cambodia, India, Indonesia, Indonesia, Malaysia, Laccadive Is., Laos, Malaysia, Myanmar, Nicobar Is., Sri Lanka, Thailand, Vietnam	Andaman Is., Assam, Bangladesh, Borneo, Cambodia, India, Laccadive Is., Laos, Malaya, Myanmar, Nicobar Is., Sri Lanka, Sumatera, Thailand, Vietnam	Leeward Is., Mauritius, Reunion, Seychelles, Windward Is.	Leeward Is., Mauritius, Reunion, Seychelles, Windward Is.	77164260-1	http://www.plantsoftheworldonline.org/taxon/urn:lsid:ipni.org:names:77164260-1
Apocynaceae	Vincetoxicum	irrawadense	Vincetoxicum irrawadense	Kuntze	Vincetoxicum irrawadense Kuntze	Revis. Gen. Pl. 2: 424 (1891)	Myanmar, Thailand	Myanmar, Thailand	unknown	unknown	102818-1	http://www.plantsoftheworldonline.org/taxon/urn:lsid:ipni.org:names:102818-1
Apocynaceae	Vincetoxicum	kerrii	Vincetoxicum kerrii	(Craib) A.Kidyoo	Vincetoxicum kerrii (Craib) A.Kidyoo	Taiwania 63: 30 (2018)	Cambodia, China, Laos, Thailand, Vietnam	Cambodia, China South-Central, China Southeast, Laos, Thailand, Vietnam	unknown	unknown	77178931-1	http://www.plantsoftheworldonline.org/taxon/urn:lsid:ipni.org:names:77178931-1
Apocynaceae	Vincetoxicum	potamophilum	Vincetoxicum potamophilum	A.Kidyoo	Vincetoxicum potamophilum A.Kidyoo	Taiwania 63: 30 (2018)	Thailand	Thailand	unknown	unknown	77178933-1	http://www.plantsoftheworldonline.org/taxon/urn:lsid:ipni.org:names:77178933-1
Apocynaceae	Vincetoxicum	rotundifolium	Vincetoxicum rotundifolium	(Buch.-Ham. ex Wight) Kuntze	Vincetoxicum rotundifolium (Buch.-Ham. ex Wight) Kuntze	Revis. Gen. Pl. 2: 425 (1891)	Bhutan, India, China, India, Nepal, Thailand	Assam, China Southeast, East Himalaya, Hainan, India, Nepal, Thailand	unknown	unknown	102962-1	http://www.plantsoftheworldonline.org/taxon/urn:lsid:ipni.org:names:102962-1
Apocynaceae	Vincetoxicum	siamicum	Vincetoxicum siamicum	A.Kidyoo	Vincetoxicum siamicum A.Kidyoo	Phytotaxa 289(1): 50 (2016)	Thailand	Thailand	unknown	unknown	77159956-1	http://www.plantsoftheworldonline.org/taxon/urn:lsid:ipni.org:names:77159956-1
Apocynaceae	Vincetoxicum	sootepense	Vincetoxicum sootepense	(Craib) A.Kidyoo	Vincetoxicum sootepense (Craib) A.Kidyoo	Taiwania 63: 30 (2018)	Thailand	Thailand	unknown	unknown	77178934-1	http://www.plantsoftheworldonline.org/taxon/urn:lsid:ipni.org:names:77178934-1
Apocynaceae	Vincetoxicum	strigosum	Vincetoxicum strigosum	A.Kidyoo	Vincetoxicum strigosum A.Kidyoo	Phytotaxa 438: 238 (2020)	Thailand	Thailand	unknown	unknown	77210015-1	http://www.plantsoftheworldonline.org/taxon/urn:lsid:ipni.org:names:77210015-1
Apocynaceae	Vincetoxicum	thailandense	Vincetoxicum thailandense	(P.T.Li) Liede	Vincetoxicum thailandense (P.T.Li) Liede	Taxon 45: 206 (1996)	Thailand	Thailand	unknown	unknown	988918-1	http://www.plantsoftheworldonline.org/taxon/urn:lsid:ipni.org:names:988918-1
Apocynaceae	Wattakaka	lanceolata	Wattakaka lanceolata	(T.Cooke) Kerr	Wattakaka lanceolata (T.Cooke) Kerr	W.G.Craib, Fl. Siam. 3(1): 34 (1951)	Bangladesh, India, Thailand	Bangladesh, India, Thailand	unknown	unknown	103057-1	http://www.plantsoftheworldonline.org/taxon/urn:lsid:ipni.org:names:103057-1
Apocynaceae	Wattakaka	volubilis	Wattakaka volubilis	(L.f.) Stapf	Wattakaka volubilis (L.f.) Stapf	Bot. Mag. 148: t. 8976 (1923)	Andaman Is., Bangladesh, Bhutan, India, Cambodia, China, India, India, Pakistan, Indonesia, Laos, Malaysia, Myanmar, Nepal, Nicobar Is., Pakistan, Philippines, Sri Lanka, Taiwan, Thailand, Vietnam	Andaman Is., Assam, Bangladesh, Cambodia, China South-Central, China Southeast, East Himalaya, India, Jawa, Laos, Malaya, Myanmar, Nepal, Nicobar Is., Pakistan, Philippines, Sri Lanka, Taiwan, Thailand, Vietnam, West Himalaya	unknown	unknown	103061-1	http://www.plantsoftheworldonline.org/taxon/urn:lsid:ipni.org:names:103061-1
Apocynaceae	Willughbeia	angustifolia	Willughbeia angustifolia	(Miq.) Markgr.	Willughbeia angustifolia (Miq.) Markgr.	Blumea 20: 414 (1972 publ. 1973)	Indonesia, Indonesia, Malaysia, Malaysia, Nicobar Is., Thailand	Borneo, Malaya, Maluku, Nicobar Is., Sumatera, Thailand	unknown	unknown	82767-1	http://www.plantsoftheworldonline.org/taxon/urn:lsid:ipni.org:names:82767-1
Apocynaceae	Willughbeia	coriacea	Willughbeia coriacea	Wall.	Willughbeia coriacea Wall.	Pl. Asiat. Rar. 3: 45 (1832)	Indonesia, Indonesia, Malaysia, Malaysia, Thailand	Borneo, Jawa, Malaya, Sumatera, Thailand	Laos	Laos	82779-1	http://www.plantsoftheworldonline.org/taxon/urn:lsid:ipni.org:names:82779-1
Apocynaceae	Willughbeia	edulis	Willughbeia edulis	Roxb.	Willughbeia edulis Roxb.	Pl. Coromandel 3: 77 (1820)	Bangladesh, Cambodia, India, Laos, Malaysia, Myanmar, Nicobar Is., Thailand, Vietnam	Assam, Bangladesh, Cambodia, Laos, Malaya, Myanmar, Nicobar Is., Thailand, Vietnam	unknown	unknown	1009147-1	http://www.plantsoftheworldonline.org/taxon/urn:lsid:ipni.org:names:1009147-1
Apocynaceae	Willughbeia	grandiflora	Willughbeia grandiflora	Dyer ex Hook.f.	Willughbeia grandiflora Dyer ex Hook.f.	Fl. Brit. India 3: 625 (1882)	Indonesia, Malaysia, Malaysia, Thailand	Borneo, Malaya, Thailand	unknown	unknown	82794-1	http://www.plantsoftheworldonline.org/taxon/urn:lsid:ipni.org:names:82794-1
Apocynaceae	Willughbeia	tenuiflora	Willughbeia tenuiflora	Dyer ex Hook.f.	Willughbeia tenuiflora Dyer ex Hook.f.	Fl. Brit. India 3: 625 (1882)	Indonesia, Malaysia, Thailand	Malaya, Sumatera, Thailand	unknown	unknown	82814-1	http://www.plantsoftheworldonline.org/taxon/urn:lsid:ipni.org:names:82814-1
Apocynaceae	Wrightia	arborea	Wrightia arborea	(Dennst.) Mabb.	Wrightia arborea (Dennst.) Mabb.	Taxon 26: 533 (1977)	Andaman Is., Bangladesh, Bhutan, India, Cambodia, China, India, India, Pakistan, Laos, Malaysia, Myanmar, Nepal, Sri Lanka, Thailand, Vietnam	Andaman Is., Assam, Bangladesh, Cambodia, China South-Central, China Southeast, East Himalaya, India, Laos, Malaya, Myanmar, Nepal, Sri Lanka, Thailand, Vietnam, West Himalaya	unknown	unknown	82831-1	http://www.plantsoftheworldonline.org/taxon/urn:lsid:ipni.org:names:82831-1
Apocynaceae	Wrightia	calcicola	Wrightia calcicola	D.J.Middleton	Wrightia calcicola D.J.Middleton	Thai Forest Bull., Bot. 41: 81 (2013)	Thailand	Thailand	unknown	unknown	77134476-1	http://www.plantsoftheworldonline.org/taxon/urn:lsid:ipni.org:names:77134476-1
Apocynaceae	Wrightia	coccinea	Wrightia coccinea	(Roxb. ex Hornem.) Sims	Wrightia coccinea (Roxb. ex Hornem.) Sims	Bot. Mag. 53: t. 2696 (1826)	Bangladesh, Bhutan, India, China, India, Myanmar, Thailand, Vietnam	Assam, Bangladesh, China South-Central, China Southeast, East Himalaya, Myanmar, Thailand, Vietnam	unknown	unknown	82841-1	http://www.plantsoftheworldonline.org/taxon/urn:lsid:ipni.org:names:82841-1
Apocynaceae	Wrightia	dubia	Wrightia dubia	(Sims) Spreng.	Wrightia dubia (Sims) Spreng.	Syst. Veg., 1: 638 (1824)	Cambodia, Laos, Malaysia, Thailand, Vietnam	Cambodia, Laos, Malaya, Thailand, Vietnam	unknown	unknown	82847-1	http://www.plantsoftheworldonline.org/taxon/urn:lsid:ipni.org:names:82847-1
Apocynaceae	Wrightia	karaketii	Wrightia karaketii	D.J.Middleton	Wrightia karaketii D.J.Middleton	Gard. Bull. Singapore 61: 370 (2010)	Thailand	Thailand	unknown	unknown	77105152-1	http://www.plantsoftheworldonline.org/taxon/urn:lsid:ipni.org:names:77105152-1
Apocynaceae	Wrightia	laevis	Wrightia laevis	Hook.f.	Wrightia laevis Hook.f.	Fl. Brit. India 3: 654 (1882)	Australia, Cambodia, China, Indonesia, Indonesia, Papua New Guinea, Laos, Malaysia, Myanmar, Papua New Guinea, Philippines, Thailand, Vietnam	Bismarck Archipelago, Cambodia, China South-Central, China Southeast, Hainan, Laos, Malaya, Myanmar, New Guinea, Philippines, Queensland, Sumatera, Thailand, Vietnam	unknown	unknown	82858-1	http://www.plantsoftheworldonline.org/taxon/urn:lsid:ipni.org:names:82858-1
Apocynaceae	Wrightia	lanceolata	Wrightia lanceolata	Kerr	Wrightia lanceolata Kerr	Bull. Misc. Inform. Kew 1937: 89 (1937)	Thailand	Thailand	unknown	unknown	82859-1	http://www.plantsoftheworldonline.org/taxon/urn:lsid:ipni.org:names:82859-1
Apocynaceae	Wrightia	lecomtei	Wrightia lecomtei	Pit.	Wrightia lecomtei Pit.	H.Lecomte, Fl. Indo-Chine 3: 1188 (1933)	Cambodia, Thailand	Cambodia, Thailand	unknown	unknown	82861-1	http://www.plantsoftheworldonline.org/taxon/urn:lsid:ipni.org:names:82861-1
Apocynaceae	Wrightia	poomae	Wrightia poomae	D.J.Middleton	Wrightia poomae D.J.Middleton	Gard. Bull. Singapore 61: 376 (2010)	Thailand	Thailand	unknown	unknown	77105154-1	http://www.plantsoftheworldonline.org/taxon/urn:lsid:ipni.org:names:77105154-1
Apocynaceae	Wrightia	pubescens	Wrightia pubescens	R.Br.	Wrightia pubescens R.Br.	Asclepiadeae: 59 (1810)	Australia, Cambodia, China, Indonesia, Indonesia, East Timor, Indonesia, Papua New Guinea, Laos, Malaysia, Philippines, Thailand, Vietnam	Cambodia, China South-Central, China Southeast, Hainan, Jawa, Laos, Lesser Sunda Is., Malaya, Maluku, New Guinea, Northern Territory, Philippines, Queensland, Sulawesi, Sumatera, Thailand, Vietnam	unknown	unknown	82875-1	http://www.plantsoftheworldonline.org/taxon/urn:lsid:ipni.org:names:82875-1
Apocynaceae	Wrightia	religiosa	Wrightia religiosa	(Teijsm. & Binn.) Benth. ex Kurz	Wrightia religiosa (Teijsm. & Binn.) Benth. ex Kurz	J. Asiat. Soc. Bengal, Pt. 2, Nat. Hist. 46: 258 (1877)	Cambodia, China, Laos, Malaysia, Myanmar, Thailand, Vietnam	Cambodia, China Southeast, Laos, Malaya, Myanmar, Thailand, Vietnam	Philippines	Philippines	82877-1	http://www.plantsoftheworldonline.org/taxon/urn:lsid:ipni.org:names:82877-1
Apocynaceae	Wrightia	siamensis	Wrightia siamensis	D.J.Middleton	Wrightia siamensis D.J.Middleton	Thai Forest Bull., Bot. 35: 80 (2007)	Thailand	Thailand	unknown	unknown	77087808-1	http://www.plantsoftheworldonline.org/taxon/urn:lsid:ipni.org:names:77087808-1
Apocynaceae	Wrightia	sirikitiae	Wrightia sirikitiae	D.J.Middleton & Santisuk	Wrightia sirikitiae D.J.Middleton & Santisuk	Thai Forest Bull., Bot. 19: 1 (2001)	Thailand	Thailand	unknown	unknown	20012042-1	http://www.plantsoftheworldonline.org/taxon/urn:lsid:ipni.org:names:20012042-1
Apocynaceae	Wrightia	tokiae	Wrightia tokiae	D.J.Middleton	Wrightia tokiae D.J.Middleton	Gard. Bull. Singapore 61: 372 (2010)	Thailand	Thailand	unknown	unknown	77105153-1	http://www.plantsoftheworldonline.org/taxon/urn:lsid:ipni.org:names:77105153-1
Apocynaceae	Wrightia	viridiflora	Wrightia viridiflora	Kerr	Wrightia viridiflora Kerr	Bull. Misc. Inform. Kew 1937: 90 (1937)	Thailand	Thailand	unknown	unknown	82893-1	http://www.plantsoftheworldonline.org/taxon/urn:lsid:ipni.org:names:82893-1
Apocynaceae	Zygostelma	benthamii	Zygostelma benthamii	Baill.	Zygostelma benthamii Baill.	Hist. Pl. 10: 300 (1890)	Cambodia, Laos, Thailand, Vietnam	Cambodia, Laos, Thailand, Vietnam	unknown	unknown	103165-1	http://www.plantsoftheworldonline.org/taxon/urn:lsid:ipni.org:names:103165-1
Aponogetonaceae	Aponogeton	lakhonensis	Aponogeton lakhonensis	A.Camus	Aponogeton lakhonensis A.Camus	Notul. Syst. (Paris) 1: 273 (1910)	Cambodia, China, India, Indonesia, Laos, Myanmar, Taiwan, Thailand, Vietnam	Assam, Cambodia, China South-Central, China Southeast, Hainan, Laos, Myanmar, Sulawesi, Taiwan, Thailand, Vietnam	unknown	unknown	82954-1	http://www.plantsoftheworldonline.org/taxon/urn:lsid:ipni.org:names:82954-1
Aponogetonaceae	Aponogeton	undulatus	Aponogeton undulatus	Roxb.	Aponogeton undulatus Roxb.	Fl. Ind. ed. 1832. 2: 211 (1832)	Bangladesh, Bhutan, India, India, Indonesia, Malaysia, Malaysia, Myanmar, Thailand	Assam, Bangladesh, Borneo, East Himalaya, India, Malaya, Myanmar, Thailand	unknown	unknown	60447170-2	http://www.plantsoftheworldonline.org/taxon/urn:lsid:ipni.org:names:60447170-2
Aquifoliaceae	Ilex	depressifructu	Ilex depressifructu	Pruesapan & Welzen	Ilex depressifructu Pruesapan & Welzen	Thai Forest Bull., Bot. 49: 67 (2021)	Thailand	Thailand	unknown	unknown	77222402-1	http://www.plantsoftheworldonline.org/taxon/urn:lsid:ipni.org:names:77222402-1
Aquifoliaceae	Ilex	phanganensis	Ilex phanganensis	Pruesapan & Welzen	Ilex phanganensis Pruesapan & Welzen	Thai Forest Bull., Bot. 49: 69 (2021)	Thailand	Thailand	unknown	unknown	77222403-1	http://www.plantsoftheworldonline.org/taxon/urn:lsid:ipni.org:names:77222403-1
Aquifoliaceae	Ilex	pubifructa	Ilex pubifructa	Pruesapan, S.Andrews & D.A.Simpson	Ilex pubifructa Pruesapan, S.Andrews & D.A.Simpson	Kew Bull. 72(2)-21: 1 (2017)	China, Thailand	China South-Central, Thailand	unknown	unknown	77161218-1	http://www.plantsoftheworldonline.org/taxon/urn:lsid:ipni.org:names:77161218-1
Aquifoliaceae	Ilex	triflora	Ilex triflora	Blume	Ilex triflora Blume	Bijdr. Fl. Ned. Ind.: 1150 (1827)	Bangladesh, Bhutan, India, Cambodia, China, India, Indonesia, Malaysia, Myanmar, Thailand, Vietnam	Assam, Bangladesh, Cambodia, China South-Central, China Southeast, East Himalaya, Hainan, Jawa, Malaya, Myanmar, Thailand, Vietnam	unknown	unknown	83816-1	http://www.plantsoftheworldonline.org/taxon/urn:lsid:ipni.org:names:83816-1
Aquifoliaceae	Ilex	umbellulata	Ilex umbellulata	(Wall.) Loes.	Ilex umbellulata (Wall.) Loes.	Nova Acta Acad. Caes. Leop.-Carol. German. Nat. Cur. 78: 100 (1901)	Andaman Is., Bangladesh, Bhutan, India, China, India, Laos, Myanmar, Nicobar Is., Thailand, Vietnam	Andaman Is., Assam, Bangladesh, China South-Central, East Himalaya, Laos, Myanmar, Nicobar Is., Thailand, Vietnam	unknown	unknown	83833-1	http://www.plantsoftheworldonline.org/taxon/urn:lsid:ipni.org:names:83833-1
Aquifoliaceae	Ilex	viridis	Ilex viridis	Champ. ex Benth.	Ilex viridis Champ. ex Benth.	Hooker&#x27;s J. Bot. Kew Gard. Misc. 4: 329 (1852)	China, Laos, Thailand, Vietnam	China South-Central, China Southeast, Hainan, Laos, Thailand, Vietnam	unknown	unknown	83858-1	http://www.plantsoftheworldonline.org/taxon/urn:lsid:ipni.org:names:83858-1
Araceae	Aglaodorum	griffithii	Aglaodorum griffithii	(Schott) Schott	Aglaodorum griffithii (Schott) Schott	Gen. Aroid.: 58 (1858)	Cambodia, Indonesia, Indonesia, Malaysia, Malaysia, Thailand, Vietnam	Borneo, Cambodia, Malaya, Sumatera, Thailand, Vietnam	unknown	unknown	84039-1	http://www.plantsoftheworldonline.org/taxon/urn:lsid:ipni.org:names:84039-1
Araceae	Aglaonema	brevispathum	Aglaonema brevispathum	(Engl.) Engl.	Aglaonema brevispathum (Engl.) Engl.	Pflanzenr., IV, 23Dc: 32 (1915)	Cambodia, Laos, Myanmar, Thailand, Vietnam	Cambodia, Laos, Myanmar, Thailand, Vietnam	unknown	unknown	84045-1	http://www.plantsoftheworldonline.org/taxon/urn:lsid:ipni.org:names:84045-1
Araceae	Aglaonema	chermsiriwattanae	Aglaonema chermsiriwattanae	Sookch.	Aglaonema chermsiriwattanae Sookch.	Thai For. Bull. (Bot.) 25: 54 (1997)	Thailand	Thailand	unknown	unknown	998926-1	http://www.plantsoftheworldonline.org/taxon/urn:lsid:ipni.org:names:998926-1
Araceae	Aglaonema	cochinchinense	Aglaonema cochinchinense	Engl.	Aglaonema cochinchinense Engl.	Pflanzenr., IV, 23Dc: 16 (1915)	Cambodia, Malaysia, Thailand, Vietnam	Cambodia, Malaya, Thailand, Vietnam	unknown	unknown	84049-1	http://www.plantsoftheworldonline.org/taxon/urn:lsid:ipni.org:names:84049-1
Araceae	Aglaonema	costatum	Aglaonema costatum	N.E.Br.	Aglaonema costatum N.E.Br.	Gard. Chron., ser. 3, 11: 426 (1892)	Bangladesh, Cambodia, Laos, Malaysia, Thailand, Vietnam	Bangladesh, Cambodia, Laos, Malaya, Thailand, Vietnam	unknown	unknown	84052-1	http://www.plantsoftheworldonline.org/taxon/urn:lsid:ipni.org:names:84052-1
Araceae	Aglaonema	modestum	Aglaonema modestum	Schott ex Engl.	Aglaonema modestum Schott ex Engl.	A.L.P.de Candolle &amp; A.C.P.de Candolle, Monogr. Phan. 2: 442 (1879)	Bangladesh, Cambodia, China, Laos, Thailand, Vietnam	Bangladesh, Cambodia, China South-Central, China Southeast, Laos, Thailand, Vietnam	unknown	unknown	84081-1	http://www.plantsoftheworldonline.org/taxon/urn:lsid:ipni.org:names:84081-1
Araceae	Aglaonema	nitidum	Aglaonema nitidum	(Jack) Kunth	Aglaonema nitidum (Jack) Kunth	Enum. Pl. 3: 56 (1841)	Indonesia, Indonesia, Malaysia, Malaysia, Myanmar, Thailand, Vietnam	Borneo, Jawa, Malaya, Myanmar, Sumatera, Thailand, Vietnam	Bangladesh	Bangladesh	84086-1	http://www.plantsoftheworldonline.org/taxon/urn:lsid:ipni.org:names:84086-1
Araceae	Aglaonema	ovatum	Aglaonema ovatum	Engl.	Aglaonema ovatum Engl.	Bot. Jahrb. Syst. 25: 21 (1898)	Laos, Thailand, Vietnam	Laos, Thailand, Vietnam	unknown	unknown	84091-1	http://www.plantsoftheworldonline.org/taxon/urn:lsid:ipni.org:names:84091-1
Araceae	Aglaonema	pumilum	Aglaonema pumilum	Hook.f.	Aglaonema pumilum Hook.f.	Fl. Brit. India 6: 530 (1893)	Myanmar, Thailand	Myanmar, Thailand	unknown	unknown	84098-1	http://www.plantsoftheworldonline.org/taxon/urn:lsid:ipni.org:names:84098-1
Araceae	Aglaonema	simplex	Aglaonema simplex	(Blume) Blume	Aglaonema simplex (Blume) Blume	Rumphia 1: 152 (1837)	Bangladesh, Cambodia, China, Indonesia, Indonesia, East Timor, Indonesia, Malaysia, Laos, Malaysia, Myanmar, Nicobar Is., Philippines, Thailand, Vietnam	Bangladesh, Borneo, Cambodia, China South-Central, Jawa, Laos, Lesser Sunda Is., Malaya, Maluku, Myanmar, Nicobar Is., Philippines, Sulawesi, Sumatera, Thailand, Vietnam	unknown	unknown	84107-1	http://www.plantsoftheworldonline.org/taxon/urn:lsid:ipni.org:names:84107-1
Araceae	Alocasia	acuminata	Alocasia acuminata	Schott	Alocasia acuminata Schott	Bonplandia (Hannover) 7: 28 (1859)	Bangladesh, China, India, Laos, Myanmar, Nepal, Thailand, Vietnam	Assam, Bangladesh, China South-Central, Laos, Myanmar, Nepal, Thailand, Vietnam	unknown	unknown	84120-1	http://www.plantsoftheworldonline.org/taxon/urn:lsid:ipni.org:names:84120-1
Araceae	Alocasia	cucullata	Alocasia cucullata	(Lour.) G.Don	Alocasia cucullata (Lour.) G.Don	R.Sweet, Hort. Brit., ed. 3: 631 (1839)	Bangladesh, Bhutan, India, China, India, India, Pakistan, Laos, Myanmar, Sri Lanka, Taiwan, Thailand, Vietnam	Assam, Bangladesh, China South-Central, China Southeast, East Himalaya, Hainan, Laos, Myanmar, Sri Lanka, Taiwan, Thailand, Vietnam, West Himalaya	Caroline Is., Cook Is., Costa Rica, Honduras, Japan, Nansei-shoto, Ogasawara-shoto, Tubuai Is., Windward Is.	Caroline Is., Cook Is., Costa Rica, Honduras, Japan, Nansei-shoto, Ogasawara-shoto, Tubuai Is., Windward Is.	84151-1	http://www.plantsoftheworldonline.org/taxon/urn:lsid:ipni.org:names:84151-1
Araceae	Alocasia	fornicata	Alocasia fornicata	(Kunth) Schott	Alocasia fornicata (Kunth) Schott	Oesterr. Bot. Wochenbl. 4: 410 (1854)	Bangladesh, Bhutan, India, India, Laos, Myanmar, Sri Lanka, Thailand, Vietnam	Assam, Bangladesh, East Himalaya, India, Laos, Myanmar, Sri Lanka, Thailand, Vietnam	unknown	unknown	84168-1	http://www.plantsoftheworldonline.org/taxon/urn:lsid:ipni.org:names:84168-1
Araceae	Alocasia	hypoleuca	Alocasia hypoleuca	P.C.Boyce	Alocasia hypoleuca P.C.Boyce	Thai Forest Bull., Bot. 36: 9 (2008)	Thailand	Thailand	unknown	unknown	77095868-1	http://www.plantsoftheworldonline.org/taxon/urn:lsid:ipni.org:names:77095868-1
Araceae	Alocasia	longiloba	Alocasia longiloba	Miq.	Alocasia longiloba Miq.	Fl. Ned. Ind. 3: 207 (1856)	Cambodia, China, Indonesia, Indonesia, East Timor, Indonesia, Malaysia, Laos, Malaysia, Myanmar, Thailand, Vietnam	Borneo, Cambodia, China South-Central, China Southeast, Hainan, Jawa, Laos, Lesser Sunda Is., Malaya, Myanmar, Sulawesi, Sumatera, Thailand, Vietnam	unknown	unknown	84195-1	http://www.plantsoftheworldonline.org/taxon/urn:lsid:ipni.org:names:84195-1
Araceae	Alocasia	navicularis	Alocasia navicularis	(K.Koch & C.D.Bouche) K.Koch & C.D.Bouche	Alocasia navicularis (K.Koch & C.D.Bouche) K.Koch & C.D.Bouche	Index Seminum (B, Berolinensis) 1855(App.): 2 (1855)	Bangladesh, China, India, Laos, Myanmar, Nepal, Thailand, Vietnam	Assam, Bangladesh, China South-Central, India, Laos, Myanmar, Nepal, Thailand, Vietnam	unknown	unknown	84212-1	http://www.plantsoftheworldonline.org/taxon/urn:lsid:ipni.org:names:84212-1
Araceae	Alocasia	odora	Alocasia odora	(G.Lodd.) Spach	Alocasia odora (G.Lodd.) Spach	Hist. Nat. Veg. 12: 46 (1846)	Bangladesh, Bhutan, India, Cambodia, China, India, Indonesia, Malaysia, Japan, Laos, Myanmar, Nansei-shoto, Taiwan, Thailand, Vietnam	Assam, Bangladesh, Borneo, Cambodia, China South-Central, China Southeast, East Himalaya, Hainan, India, Japan, Laos, Myanmar, Nansei-shoto, Taiwan, Thailand, Vietnam	Ascension, Sri Lanka	Ascension, Sri Lanka	60469948-2	http://www.plantsoftheworldonline.org/taxon/urn:lsid:ipni.org:names:60469948-2
Araceae	Alocasia	perakensis	Alocasia perakensis	Hemsl.	Alocasia perakensis Hemsl.	J. Bot. 25: 205 (1887)	Malaysia, Thailand	Malaya, Thailand	unknown	unknown	84223-1	http://www.plantsoftheworldonline.org/taxon/urn:lsid:ipni.org:names:84223-1
Araceae	Amorphophallus	aberrans	Amorphophallus aberrans	Hett.	Amorphophallus aberrans Hett.	Blumea 39: 237 (1994)	Thailand	Thailand	unknown	unknown	979828-1	http://www.plantsoftheworldonline.org/taxon/urn:lsid:ipni.org:names:979828-1
Araceae	Amorphophallus	albispathus	Amorphophallus albispathus	Hett.	Amorphophallus albispathus Hett.	Blumea 39: 239 (1994)	Thailand	Thailand	unknown	unknown	979829-1	http://www.plantsoftheworldonline.org/taxon/urn:lsid:ipni.org:names:979829-1
Araceae	Amorphophallus	allenii	Amorphophallus allenii	A.Galloway, Malkm.-Huss., Prehsler & Claudel	Amorphophallus allenii A.Galloway, Malkm.-Huss., Prehsler & Claudel	Aroideana 42(1): 71 (2019)	Thailand	Thailand	unknown	unknown	77201388-1	http://www.plantsoftheworldonline.org/taxon/urn:lsid:ipni.org:names:77201388-1
Araceae	Amorphophallus	amygdaloides	Amorphophallus amygdaloides	Hett. & Sizemore	Amorphophallus amygdaloides Hett. & Sizemore	Blumea 46: 253 (2001)	Thailand	Thailand	unknown	unknown	1021605-1	http://www.plantsoftheworldonline.org/taxon/urn:lsid:ipni.org:names:1021605-1
Araceae	Amorphophallus	asterostigmatus	Amorphophallus asterostigmatus	Bogner & Hett.	Amorphophallus asterostigmatus Bogner & Hett.	Blumea 36: 467 (1992)	Thailand	Thailand	unknown	unknown	961109-1	http://www.plantsoftheworldonline.org/taxon/urn:lsid:ipni.org:names:961109-1
Araceae	Amorphophallus	atrorubens	Amorphophallus atrorubens	Hett. & Sizemore	Amorphophallus atrorubens Hett. & Sizemore	Blumea 46: 255 (2001)	Thailand	Thailand	unknown	unknown	1021606-1	http://www.plantsoftheworldonline.org/taxon/urn:lsid:ipni.org:names:1021606-1
Araceae	Amorphophallus	atroviridis	Amorphophallus atroviridis	Hett.	Amorphophallus atroviridis Hett.	Blumea 39: 245 (1994)	Thailand	Thailand	unknown	unknown	979834-1	http://www.plantsoftheworldonline.org/taxon/urn:lsid:ipni.org:names:979834-1
Araceae	Amorphophallus	bangkokensis	Amorphophallus bangkokensis	Gagnep.	Amorphophallus bangkokensis Gagnep.	Notul. Syst. (Paris) 9: 117 (1941)	Thailand	Thailand	unknown	unknown	84300-1	http://www.plantsoftheworldonline.org/taxon/urn:lsid:ipni.org:names:84300-1
Araceae	Amorphophallus	boyceanus	Amorphophallus boyceanus	Hett.	Amorphophallus boyceanus Hett.	Blumea 46: 256 (2001)	Malaysia, Thailand	Malaya, Thailand	unknown	unknown	1021607-1	http://www.plantsoftheworldonline.org/taxon/urn:lsid:ipni.org:names:1021607-1
Araceae	Amorphophallus	brevispathus	Amorphophallus brevispathus	Gagnep.	Amorphophallus brevispathus Gagnep.	Notul. Syst. (Paris) 9: 118 (1941)	Thailand	Thailand	unknown	unknown	84307-1	http://www.plantsoftheworldonline.org/taxon/urn:lsid:ipni.org:names:84307-1
Araceae	Amorphophallus	carneus	Amorphophallus carneus	Ridl.	Amorphophallus carneus Ridl.	J. Straits Branch Roy. Asiat. Soc. 41: 47 (1904)	Malaysia, Thailand	Malaya, Thailand	unknown	unknown	84314-1	http://www.plantsoftheworldonline.org/taxon/urn:lsid:ipni.org:names:84314-1
Araceae	Amorphophallus	cicatricifer	Amorphophallus cicatricifer	Hett.	Amorphophallus cicatricifer Hett.	Blumea 39: 247 (1994)	Thailand	Thailand	unknown	unknown	979835-1	http://www.plantsoftheworldonline.org/taxon/urn:lsid:ipni.org:names:979835-1
Araceae	Amorphophallus	cirrifer	Amorphophallus cirrifer	Stapf	Amorphophallus cirrifer Stapf	Bot. Mag. 149: t. 9000 (1924)	Thailand	Thailand	unknown	unknown	84319-1	http://www.plantsoftheworldonline.org/taxon/urn:lsid:ipni.org:names:84319-1
Araceae	Amorphophallus	corrugatus	Amorphophallus corrugatus	N.E.Br.	Amorphophallus corrugatus N.E.Br.	Bull. Misc. Inform. Kew 1912: 269 (1912)	China, Myanmar, Thailand	China South-Central, China Southeast, Myanmar, Thailand	unknown	unknown	84325-1	http://www.plantsoftheworldonline.org/taxon/urn:lsid:ipni.org:names:84325-1
Araceae	Amorphophallus	cruddasianus	Amorphophallus cruddasianus	Prain	Amorphophallus cruddasianus Prain	J. Asiat. Soc. Bengal, Pt. 2, Nat. Hist. 67: 305 (1898)	Laos, Myanmar, Thailand	Laos, Myanmar, Thailand	unknown	unknown	84326-1	http://www.plantsoftheworldonline.org/taxon/urn:lsid:ipni.org:names:84326-1
Araceae	Amorphophallus	curvistylis	Amorphophallus curvistylis	Hett.	Amorphophallus curvistylis Hett.	Blumea 39: 251 (1994)	Thailand	Thailand	unknown	unknown	979837-1	http://www.plantsoftheworldonline.org/taxon/urn:lsid:ipni.org:names:979837-1
Araceae	Amorphophallus	echinatus	Amorphophallus echinatus	Bogner & Mayo	Amorphophallus echinatus Bogner & Mayo	Aroideana 8: 19 (1985)	Thailand	Thailand	unknown	unknown	968075-1	http://www.plantsoftheworldonline.org/taxon/urn:lsid:ipni.org:names:968075-1
Araceae	Amorphophallus	elatus	Amorphophallus elatus	Hook.f.	Amorphophallus elatus Hook.f.	Fl. Brit. India 6: 517 (1893)	Malaysia, Thailand	Malaya, Thailand	unknown	unknown	84337-1	http://www.plantsoftheworldonline.org/taxon/urn:lsid:ipni.org:names:84337-1
Araceae	Amorphophallus	elegans	Amorphophallus elegans	Ridl.	Amorphophallus elegans Ridl.	J. Straits Branch Roy. Asiat. Soc. 86: 310 (1922)	Malaysia, Thailand	Malaya, Thailand	unknown	unknown	84338-1	http://www.plantsoftheworldonline.org/taxon/urn:lsid:ipni.org:names:84338-1
Araceae	Amorphophallus	excentricus	Amorphophallus excentricus	Hett.	Amorphophallus excentricus Hett.	Blumea 39: 255 (1994)	Malaysia, Thailand	Malaya, Thailand	unknown	unknown	979841-1	http://www.plantsoftheworldonline.org/taxon/urn:lsid:ipni.org:names:979841-1
Araceae	Amorphophallus	flotoi	Amorphophallus flotoi	(S.Y.Hu) Govaerts	Amorphophallus flotoi (S.Y.Hu) Govaerts	Skvortsovia 4(3): 77 (2018)	Cambodia, Laos, Thailand, Vietnam	Cambodia, Laos, Thailand, Vietnam	unknown	unknown	77177077-1	http://www.plantsoftheworldonline.org/taxon/urn:lsid:ipni.org:names:77177077-1
Araceae	Amorphophallus	fuscus	Amorphophallus fuscus	Hett.	Amorphophallus fuscus Hett.	Aroideana 29: 55 (2006)	Thailand	Thailand	unknown	unknown	60443281-2	http://www.plantsoftheworldonline.org/taxon/urn:lsid:ipni.org:names:60443281-2
Araceae	Amorphophallus	glaucophyllus	Amorphophallus glaucophyllus	Hett. & Serebryanyi	Amorphophallus glaucophyllus Hett. & Serebryanyi	Aroideana 29: 58 (2006)	Thailand	Thailand	unknown	unknown	60443283-2	http://www.plantsoftheworldonline.org/taxon/urn:lsid:ipni.org:names:60443283-2
Araceae	Amorphophallus	haematospadix	Amorphophallus haematospadix	Hook.f.	Amorphophallus haematospadix Hook.f.	Fl. Brit. India 6: 517 (1893)	Malaysia, Thailand	Malaya, Thailand	unknown	unknown	84360-1	http://www.plantsoftheworldonline.org/taxon/urn:lsid:ipni.org:names:84360-1
Araceae	Amorphophallus	harmandii	Amorphophallus harmandii	Engl. & Gehrm.	Amorphophallus harmandii Engl. & Gehrm.	H.G.A.Engler (ed.), Pflanzenr., IV, 23C: 83 (1911)	Cambodia, Laos, Thailand, Vietnam	Cambodia, Laos, Thailand, Vietnam	unknown	unknown	84362-1	http://www.plantsoftheworldonline.org/taxon/urn:lsid:ipni.org:names:84362-1
Araceae	Amorphophallus	josefbogneri	Amorphophallus josefbogneri	Hett.	Amorphophallus josefbogneri Hett.	Aroideana 29: 60 (2006)	Thailand	Thailand	unknown	unknown	77097840-1	http://www.plantsoftheworldonline.org/taxon/urn:lsid:ipni.org:names:77097840-1
Araceae	Amorphophallus	kachinensis	Amorphophallus kachinensis	Engl. & Gehrm.	Amorphophallus kachinensis Engl. & Gehrm.	H.G.A.Engler (ed.), Pflanzenr., IV, 23C: 91 (1911)	China, Laos, Myanmar, Thailand	China South-Central, Laos, Myanmar, Thailand	unknown	unknown	84373-1	http://www.plantsoftheworldonline.org/taxon/urn:lsid:ipni.org:names:84373-1
Araceae	Amorphophallus	koratensis	Amorphophallus koratensis	Gagnep.	Amorphophallus koratensis Gagnep.	Notul. Syst. (Paris) 9: 118 (1941)	Cambodia, Laos, Thailand	Cambodia, Laos, Thailand	unknown	unknown	84378-1	http://www.plantsoftheworldonline.org/taxon/urn:lsid:ipni.org:names:84378-1
Araceae	Amorphophallus	krausei	Amorphophallus krausei	Engl.	Amorphophallus krausei Engl.	Pflanzenr., IV, 23C: 94 (1911)	Bangladesh, China, Laos, Myanmar, Thailand	Bangladesh, China South-Central, Laos, Myanmar, Thailand	unknown	unknown	84379-1	http://www.plantsoftheworldonline.org/taxon/urn:lsid:ipni.org:names:84379-1
Araceae	Amorphophallus	lacourii	Amorphophallus lacourii	Linden & Andre	Amorphophallus lacourii Linden & Andre	Ill. Hort. 25: t. 316 (1878)	Cambodia, Laos, Thailand, Vietnam	Cambodia, Laos, Thailand, Vietnam	unknown	unknown	84380-1	http://www.plantsoftheworldonline.org/taxon/urn:lsid:ipni.org:names:84380-1
Araceae	Amorphophallus	linearis	Amorphophallus linearis	Gagnep.	Amorphophallus linearis Gagnep.	Notul. Syst. (Paris) 9: 119 (1941)	Thailand	Thailand	unknown	unknown	84386-1	http://www.plantsoftheworldonline.org/taxon/urn:lsid:ipni.org:names:84386-1
Araceae	Amorphophallus	longituberosus	Amorphophallus longituberosus	(Engl.) Engl. & Gehrm.	Amorphophallus longituberosus (Engl.) Engl. & Gehrm.	H.G.A.Engler (ed.), Pflanzenr., IV, 23C: 73 (1911)	Bangladesh, Malaysia, Thailand	Bangladesh, Malaya, Thailand	unknown	unknown	84390-1	http://www.plantsoftheworldonline.org/taxon/urn:lsid:ipni.org:names:84390-1
Araceae	Amorphophallus	lunatus	Amorphophallus lunatus	Hett. & Sizemore	Amorphophallus lunatus Hett. & Sizemore	Aroideana 29: 64 (2006)	Thailand	Thailand	unknown	unknown	77097843-1	http://www.plantsoftheworldonline.org/taxon/urn:lsid:ipni.org:names:77097843-1
Araceae	Amorphophallus	macrophyllus	Amorphophallus macrophyllus	(Gagnep. ex Serebryanyi) Hett. & Claudel	Amorphophallus macrophyllus (Gagnep. ex Serebryanyi) Hett. & Claudel	Aroideana 35: 43 (2012)	Thailand, Vietnam	Thailand, Vietnam	unknown	unknown	77125802-1	http://www.plantsoftheworldonline.org/taxon/urn:lsid:ipni.org:names:77125802-1
Araceae	Amorphophallus	macrorhizus	Amorphophallus macrorhizus	Craib	Amorphophallus macrorhizus Craib	Bull. Misc. Inform. Kew 1912: 419 (1912)	Thailand	Thailand	unknown	unknown	84393-1	http://www.plantsoftheworldonline.org/taxon/urn:lsid:ipni.org:names:84393-1
Araceae	Amorphophallus	maxwellii	Amorphophallus maxwellii	Hett.	Amorphophallus maxwellii Hett.	Blumea 39: 263 (1994)	Thailand	Thailand	unknown	unknown	979848-1	http://www.plantsoftheworldonline.org/taxon/urn:lsid:ipni.org:names:979848-1
Araceae	Amorphophallus	muelleri	Amorphophallus muelleri	Blume	Amorphophallus muelleri Blume	Rumphia 1: 143 (1837)	Andaman Is., India, Indonesia, Indonesia, East Timor, Indonesia, Malaysia, Myanmar, Thailand	Andaman Is., Assam, Borneo, Jawa, Lesser Sunda Is., Myanmar, Sumatera, Thailand	unknown	unknown	84409-1	http://www.plantsoftheworldonline.org/taxon/urn:lsid:ipni.org:names:84409-1
Araceae	Amorphophallus	napiger	Amorphophallus napiger	Gagnep.	Amorphophallus napiger Gagnep.	Notul. Syst. (Paris) 9: 119 (1941)	Cambodia, Laos, Thailand, Vietnam	Cambodia, Laos, Thailand, Vietnam	unknown	unknown	84411-1	http://www.plantsoftheworldonline.org/taxon/urn:lsid:ipni.org:names:84411-1
Araceae	Amorphophallus	obscurus	Amorphophallus obscurus	Hett. & Sizemore	Amorphophallus obscurus Hett. & Sizemore	Blumea 46: 263 (2001)	Thailand	Thailand	unknown	unknown	1021611-1	http://www.plantsoftheworldonline.org/taxon/urn:lsid:ipni.org:names:1021611-1
Araceae	Amorphophallus	operculatus	Amorphophallus operculatus	Hett. & Sizemore	Amorphophallus operculatus Hett. & Sizemore	Aroideana 26: 113 (2003)	Thailand	Thailand	unknown	unknown	60427977-2	http://www.plantsoftheworldonline.org/taxon/urn:lsid:ipni.org:names:60427977-2
Araceae	Amorphophallus	paeoniifolius	Amorphophallus paeoniifolius	(Dennst.) Nicolson	Amorphophallus paeoniifolius (Dennst.) Nicolson	Taxon 26: 337 (1977)	Andaman Is., Australia, Bangladesh, Bhutan, India, Cambodia, China, India, Indonesia, Indonesia, East Timor, Indonesia, Malaysia, Indonesia, Papua New Guinea, Laos, Malaysia, Myanmar, Philippines, Sri Lanka, Taiwan, Thailand, Vietnam	Andaman Is., Assam, Bangladesh, Borneo, Cambodia, China South-Central, China Southeast, East Himalaya, Hainan, India, Jawa, Laos, Lesser Sunda Is., Malaya, Maluku, Myanmar, New Guinea, Northern Territory, Philippines, Sri Lanka, Sulawesi, Sumatera, Taiwan, Thailand, Vietnam	Comoros, Cook Is., Fiji, Madagascar, Marquesas, New Caledonia, Niue, Samoa, Seychelles, Society Is., Trinidad-Tobago	Comoros, Cook Is., Fiji, Madagascar, Marquesas, New Caledonia, Niue, Samoa, Seychelles, Society Is., Trinidad-Tobago	60444138-2	http://www.plantsoftheworldonline.org/taxon/urn:lsid:ipni.org:names:60444138-2
Araceae	Amorphophallus	polyanthus	Amorphophallus polyanthus	Hett. & Sizemore	Amorphophallus polyanthus Hett. & Sizemore	Blumea 46: 267 (2001)	Thailand	Thailand	unknown	unknown	1021613-1	http://www.plantsoftheworldonline.org/taxon/urn:lsid:ipni.org:names:1021613-1
Araceae	Amorphophallus	prainii	Amorphophallus prainii	Hook.f.	Amorphophallus prainii Hook.f.	Fl. Brit. India 6: 516 (1893)	Indonesia, Laos, Malaysia, Thailand	Laos, Malaya, Sumatera, Thailand	unknown	unknown	84426-1	http://www.plantsoftheworldonline.org/taxon/urn:lsid:ipni.org:names:84426-1
Araceae	Amorphophallus	prolificus	Amorphophallus prolificus	Hett. & A.Galloway	Amorphophallus prolificus Hett. & A.Galloway	Aroideana 29: 69 (2006)	Thailand	Thailand	unknown	unknown	77097848-1	http://www.plantsoftheworldonline.org/taxon/urn:lsid:ipni.org:names:77097848-1
Araceae	Amorphophallus	putii	Amorphophallus putii	Gagnep.	Amorphophallus putii Gagnep.	Notul. Syst. (Paris) 9: 120 (1941)	Myanmar, Thailand	Myanmar, Thailand	unknown	unknown	84431-1	http://www.plantsoftheworldonline.org/taxon/urn:lsid:ipni.org:names:84431-1
Araceae	Amorphophallus	pygmaeus	Amorphophallus pygmaeus	Hett.	Amorphophallus pygmaeus Hett.	Blumea 39: 271 (1994)	Thailand	Thailand	unknown	unknown	979853-1	http://www.plantsoftheworldonline.org/taxon/urn:lsid:ipni.org:names:979853-1
Araceae	Amorphophallus	reflexus	Amorphophallus reflexus	Hett. & A.Galloway	Amorphophallus reflexus Hett. & A.Galloway	Aroideana 29: 71 (2006)	Thailand	Thailand	unknown	unknown	77097850-1	http://www.plantsoftheworldonline.org/taxon/urn:lsid:ipni.org:names:77097850-1
Araceae	Amorphophallus	saraburensis	Amorphophallus saraburensis	Gagnep.	Amorphophallus saraburensis Gagnep.	Notul. Syst. (Paris) 9: 122 (1941)	Thailand	Thailand	unknown	unknown	84435-1	http://www.plantsoftheworldonline.org/taxon/urn:lsid:ipni.org:names:84435-1
Araceae	Amorphophallus	saururus	Amorphophallus saururus	Hett.	Amorphophallus saururus Hett.	Blumea 46: 268 (2001)	Thailand	Thailand	unknown	unknown	1021614-1	http://www.plantsoftheworldonline.org/taxon/urn:lsid:ipni.org:names:1021614-1
Araceae	Amorphophallus	scutatus	Amorphophallus scutatus	Hett. & T.C.Chapm.	Amorphophallus scutatus Hett. & T.C.Chapm.	Blumea 46: 270 (2001)	Thailand	Thailand	unknown	unknown	1021615-1	http://www.plantsoftheworldonline.org/taxon/urn:lsid:ipni.org:names:1021615-1
Araceae	Amorphophallus	serrulatus	Amorphophallus serrulatus	Hett. & A.Galloway	Amorphophallus serrulatus Hett. & A.Galloway	Aroideana 29: 75 (2006)	Thailand	Thailand	unknown	unknown	77097852-1	http://www.plantsoftheworldonline.org/taxon/urn:lsid:ipni.org:names:77097852-1
Araceae	Amorphophallus	sizemoreae	Amorphophallus sizemoreae	Hett.	Amorphophallus sizemoreae Hett.	Blumea 46: 271 (2001)	Thailand	Thailand	unknown	unknown	1021616-1	http://www.plantsoftheworldonline.org/taxon/urn:lsid:ipni.org:names:1021616-1
Araceae	Amorphophallus	sumawongii	Amorphophallus sumawongii	(Bogner) Bogner & Mayo	Amorphophallus sumawongii (Bogner) Bogner & Mayo	Aroideana 8: 19 (1985)	Thailand	Thailand	unknown	unknown	969030-1	http://www.plantsoftheworldonline.org/taxon/urn:lsid:ipni.org:names:969030-1
Araceae	Amorphophallus	symonianus	Amorphophallus symonianus	Hett. & Sizemore	Amorphophallus symonianus Hett. & Sizemore	Blumea 46: 273 (2001)	Thailand	Thailand	unknown	unknown	1021617-1	http://www.plantsoftheworldonline.org/taxon/urn:lsid:ipni.org:names:1021617-1
Araceae	Amorphophallus	tenuispadix	Amorphophallus tenuispadix	Hett.	Amorphophallus tenuispadix Hett.	Blumea 39: 277 (1994)	Thailand	Thailand	unknown	unknown	979858-1	http://www.plantsoftheworldonline.org/taxon/urn:lsid:ipni.org:names:979858-1
Araceae	Amorphophallus	tenuistylis	Amorphophallus tenuistylis	Hett.	Amorphophallus tenuistylis Hett.	Blumea 39: 279 (1994)	Cambodia, Thailand	Cambodia, Thailand	unknown	unknown	979859-1	http://www.plantsoftheworldonline.org/taxon/urn:lsid:ipni.org:names:979859-1
Araceae	Amorphophallus	terrestris	Amorphophallus terrestris	Hett. & Claudel	Amorphophallus terrestris Hett. & Claudel	Aroideana 35: 47 (2012)	Thailand	Thailand	unknown	unknown	77125804-1	http://www.plantsoftheworldonline.org/taxon/urn:lsid:ipni.org:names:77125804-1
Araceae	Amorphophallus	thaiensis	Amorphophallus thaiensis	(S.Y.Hu) Hett.	Amorphophallus thaiensis (S.Y.Hu) Hett.	Fl. Thailand 11(2): 178 (2012)	Thailand	Thailand	unknown	unknown	77122910-1	http://www.plantsoftheworldonline.org/taxon/urn:lsid:ipni.org:names:77122910-1
Araceae	Amorphophallus	vogelianus	Amorphophallus vogelianus	Hett. & Billensteiner	Amorphophallus vogelianus Hett. & Billensteiner	Aroideana 26: 117 (2003)	Thailand	Thailand	unknown	unknown	60427979-2	http://www.plantsoftheworldonline.org/taxon/urn:lsid:ipni.org:names:60427979-2
Araceae	Amorphophallus	yunnanensis	Amorphophallus yunnanensis	Engl.	Amorphophallus yunnanensis Engl.	Pflanzenr., IV, 23C: 109 (1911)	China, Laos, Thailand, Vietnam	China South-Central, China Southeast, Laos, Thailand, Vietnam	unknown	unknown	84467-1	http://www.plantsoftheworldonline.org/taxon/urn:lsid:ipni.org:names:84467-1
Araceae	Amydrium	medium	Amydrium medium	(Zoll. & Moritzi) Nicolson	Amydrium medium (Zoll. & Moritzi) Nicolson	Blumea 16: 124 (1968)	Cambodia, Indonesia, Indonesia, Malaysia, Malaysia, Myanmar, Philippines, Thailand	Borneo, Cambodia, Jawa, Malaya, Maluku, Myanmar, Philippines, Sumatera, Thailand	unknown	unknown	84475-1	http://www.plantsoftheworldonline.org/taxon/urn:lsid:ipni.org:names:84475-1
Araceae	Anadendrum	angustifolium	Anadendrum angustifolium	Engl.	Anadendrum angustifolium Engl.	Bot. Tidsskr. 24: 272 (1902)	Cambodia, Malaysia, Thailand	Cambodia, Malaya, Thailand	unknown	unknown	84479-1	http://www.plantsoftheworldonline.org/taxon/urn:lsid:ipni.org:names:84479-1
Araceae	Anadendrum	badium	Anadendrum badium	P.C.Boyce	Anadendrum badium P.C.Boyce	Thai Forest Bull., Bot. 37: 5 (2009)	Thailand	Thailand	unknown	unknown	77104175-1	http://www.plantsoftheworldonline.org/taxon/urn:lsid:ipni.org:names:77104175-1
Araceae	Anadendrum	griseum	Anadendrum griseum	P.C.Boyce	Anadendrum griseum P.C.Boyce	Thai Forest Bull., Bot. 37: 3 (2009)	Thailand	Thailand	unknown	unknown	77104173-1	http://www.plantsoftheworldonline.org/taxon/urn:lsid:ipni.org:names:77104173-1
Araceae	Anadendrum	marcesovaginatum	Anadendrum marcesovaginatum	P.C.Boyce	Anadendrum marcesovaginatum P.C.Boyce	Thai Forest Bull., Bot. 37: 5 (2009)	Thailand	Thailand	unknown	unknown	77104174-1	http://www.plantsoftheworldonline.org/taxon/urn:lsid:ipni.org:names:77104174-1
Araceae	Anadendrum	microstachyum	Anadendrum microstachyum	(de Vriese & Miq.) Backer & Alderw.	Anadendrum microstachyum (de Vriese & Miq.) Backer & Alderw.	Bull. Jard. Bot. Buitenzorg, ser. 3, 1: 371 (1920)	China, Indonesia, Indonesia, Malaysia, Malaysia, Philippines, Thailand	Borneo, China Southeast, Jawa, Malaya, Philippines, Sulawesi, Sumatera, Thailand	unknown	unknown	84486-1	http://www.plantsoftheworldonline.org/taxon/urn:lsid:ipni.org:names:84486-1
Araceae	Anadendrum	montanum	Anadendrum montanum	Schott	Anadendrum montanum Schott	Bonplandia (Hannover) 5: 45 (1857)	China, Indonesia, Laos, Malaysia, Philippines, Thailand, Vietnam	China South-Central, Hainan, Jawa, Laos, Malaya, Philippines, Sulawesi, Thailand, Vietnam	unknown	unknown	84487-1	http://www.plantsoftheworldonline.org/taxon/urn:lsid:ipni.org:names:84487-1
Araceae	Apoballis	brevipes	Apoballis brevipes	(Hook.f.) S.Y.Wong & P.C.Boyce	Apoballis brevipes (Hook.f.) S.Y.Wong & P.C.Boyce	Bot. Stud. (Taipei) 51: 253 (2010)	Indonesia, Malaysia, Thailand	Malaya, Sumatera, Thailand	unknown	unknown	77105668-1	http://www.plantsoftheworldonline.org/taxon/urn:lsid:ipni.org:names:77105668-1
Araceae	Apoballis	mutata	Apoballis mutata	(Scort. ex Hook.f.) S.Y.Wong & P.C.Boyce	Apoballis mutata (Scort. ex Hook.f.) S.Y.Wong & P.C.Boyce	Bot. Stud. (Taipei) 51: 254 (2010)	Indonesia, Malaysia, Myanmar, Thailand	Malaya, Myanmar, Sumatera, Thailand	unknown	unknown	77105673-1	http://www.plantsoftheworldonline.org/taxon/urn:lsid:ipni.org:names:77105673-1
Araceae	Ariopsis	protanthera	Ariopsis protanthera	(Engl. & K.Krause) N.E.Br. ex Govaerts & Frodin	Ariopsis protanthera (Engl. & K.Krause) N.E.Br. ex Govaerts & Frodin	World Checkl. &amp; Bibliogr. Araceae: 181 (2002)	Bangladesh, Bhutan, India, India, Myanmar, Nepal, Thailand	Assam, Bangladesh, East Himalaya, Myanmar, Nepal, Thailand	unknown	unknown	85550-1	http://www.plantsoftheworldonline.org/taxon/urn:lsid:ipni.org:names:85550-1
Araceae	Arisaema	barbatum	Arisaema barbatum	Buchet	Arisaema barbatum Buchet	Notul. Syst. (Paris) 1: 366 (1911)	China, Indonesia, Indonesia, East Timor, Thailand	China South-Central, Jawa, Lesser Sunda Is., Thailand	unknown	unknown	85581-1	http://www.plantsoftheworldonline.org/taxon/urn:lsid:ipni.org:names:85581-1
Araceae	Arisaema	chumponense	Arisaema chumponense	Gagnep.	Arisaema chumponense Gagnep.	Notul. Syst. (Paris) 9: 124 (1941)	Thailand	Thailand	unknown	unknown	85602-1	http://www.plantsoftheworldonline.org/taxon/urn:lsid:ipni.org:names:85602-1
Araceae	Arisaema	consanguineum	Arisaema consanguineum	Schott	Arisaema consanguineum Schott	Bonplandia (Hannover) 7: 27 (1859)	Bhutan, India, China, India, India, Pakistan, Laos, Myanmar, Nepal, Taiwan, Thailand, Vietnam	Assam, China North-Central, China South-Central, China Southeast, East Himalaya, Inner Mongolia, Laos, Myanmar, Nepal, Qinghai, Taiwan, Thailand, Tibet, Vietnam, West Himalaya	unknown	unknown	85609-1	http://www.plantsoftheworldonline.org/taxon/urn:lsid:ipni.org:names:85609-1
Araceae	Arisaema	fimbriatum	Arisaema fimbriatum	Mast.	Arisaema fimbriatum Mast.	Gard. Chron., n.s., 22: 680 (1884)	Malaysia, Thailand	Malaya, Thailand	unknown	unknown	85645-1	http://www.plantsoftheworldonline.org/taxon/urn:lsid:ipni.org:names:85645-1
Araceae	Arisaema	garrettii	Arisaema garrettii	Gagnep.	Arisaema garrettii Gagnep.	Notul. Syst. (Paris) 9: 125 (1941)	Thailand	Thailand	unknown	unknown	85652-1	http://www.plantsoftheworldonline.org/taxon/urn:lsid:ipni.org:names:85652-1
Araceae	Arisaema	kerrii	Arisaema kerrii	Craib	Arisaema kerrii Craib	Bull. Misc. Inform. Kew 1912: 418 (1912)	Thailand	Thailand	unknown	unknown	85685-1	http://www.plantsoftheworldonline.org/taxon/urn:lsid:ipni.org:names:85685-1
Araceae	Arisaema	maxwellii	Arisaema maxwellii	Hett. & Gusman	Arisaema maxwellii Hett. & Gusman	Aroideana 26: 33 (2003)	Thailand	Thailand	unknown	unknown	60427974-2	http://www.plantsoftheworldonline.org/taxon/urn:lsid:ipni.org:names:60427974-2
Araceae	Arisaema	menglaense	Arisaema menglaense	Y.H.Ji, H.Li & Z.F.Xu	Arisaema menglaense Y.H.Ji, H.Li & Z.F.Xu	Ann. Bot. Fenn. 41: 133 (2004)	China, Thailand, Vietnam	China South-Central, Thailand, Vietnam	unknown	unknown	60432768-2	http://www.plantsoftheworldonline.org/taxon/urn:lsid:ipni.org:names:60432768-2
Araceae	Arisaema	nonghinense	Arisaema nonghinense	Klinrat. & Yannawat	Arisaema nonghinense Klinrat. & Yannawat	Kew Bull. 69(1)-9492: 1 (2014)	Thailand	Thailand	unknown	unknown	77136114-1	http://www.plantsoftheworldonline.org/taxon/urn:lsid:ipni.org:names:77136114-1
Araceae	Arisaema	omkoiense	Arisaema omkoiense	Gusman	Arisaema omkoiense Gusman	Syst. Geogr. Pl. 71: 3 (2001)	Thailand	Thailand	unknown	unknown	1021439-1	http://www.plantsoftheworldonline.org/taxon/urn:lsid:ipni.org:names:1021439-1
Araceae	Arisaema	pachystachyum	Arisaema pachystachyum	Hett. & Gusman	Arisaema pachystachyum Hett. & Gusman	Aroideana 26: 37 (2003)	Thailand	Thailand	unknown	unknown	60427975-2	http://www.plantsoftheworldonline.org/taxon/urn:lsid:ipni.org:names:60427975-2
Araceae	Arisaema	pattaniense	Arisaema pattaniense	Gagnep.	Arisaema pattaniense Gagnep.	Notul. Syst. (Paris) 9: 126 (1941)	Thailand	Thailand	unknown	unknown	85749-1	http://www.plantsoftheworldonline.org/taxon/urn:lsid:ipni.org:names:85749-1
Araceae	Arisaema	prazeri	Arisaema prazeri	Hook.f.	Arisaema prazeri Hook.f.	Fl. Brit. India 6: 501 (1893)	China, Myanmar, Thailand	China South-Central, Myanmar, Thailand	unknown	unknown	85766-1	http://www.plantsoftheworldonline.org/taxon/urn:lsid:ipni.org:names:85766-1
Araceae	Arisaema	roxburghii	Arisaema roxburghii	Kunth	Arisaema roxburghii Kunth	Enum. Pl. 3: 18 (1841)	Bhutan, India, Cambodia, India, Laos, Malaysia, Thailand, Vietnam	Assam, Cambodia, East Himalaya, Laos, Malaya, Thailand, Vietnam	unknown	unknown	85784-1	http://www.plantsoftheworldonline.org/taxon/urn:lsid:ipni.org:names:85784-1
Araceae	Arisaema	siamicum	Arisaema siamicum	Gagnep.	Arisaema siamicum Gagnep.	Notul. Syst. (Paris) 9: 127 (1941)	Thailand, Vietnam	Thailand, Vietnam	unknown	unknown	85799-1	http://www.plantsoftheworldonline.org/taxon/urn:lsid:ipni.org:names:85799-1
Araceae	Arisaema	sizemoreae	Arisaema sizemoreae	Hett. & Gusman	Arisaema sizemoreae Hett. & Gusman	Aroideana 26: 39 (2003)	Thailand	Thailand	unknown	unknown	60427976-2	http://www.plantsoftheworldonline.org/taxon/urn:lsid:ipni.org:names:60427976-2
Araceae	Arisaema	smitinandii	Arisaema smitinandii	S.Y.Hu	Arisaema smitinandii S.Y.Hu	Dansk Bot. Ark. 23: 455 (1968)	China, Thailand	Thailand, Tibet	unknown	unknown	85811-1	http://www.plantsoftheworldonline.org/taxon/urn:lsid:ipni.org:names:85811-1
Araceae	Arisaema	sukotaiense	Arisaema sukotaiense	Gagnep.	Arisaema sukotaiense Gagnep.	Notul. Syst. (Paris) 9: 129 (1941)	China, Thailand	China South-Central, Thailand	unknown	unknown	85826-1	http://www.plantsoftheworldonline.org/taxon/urn:lsid:ipni.org:names:85826-1
[truncated: 9,019 more rows]
