# Supplementary material for: expowo: An R package for mining global plant diversity and distribution data
Source: Appl Plant Sci. 2024 Jul 30;12(6):e11609. doi: 10.1002/aps3.11609 (PMC11610411; doi:10.1002/aps3.11609)
Supplement: Supplementary file 9 — Appendix S9. List of all POWO's accepted species of Poaceae, as retrieved with expowo's function powoSpecies and used for mapping the global native distribution with powoMap to generate Figure 3A. [file APS3-12-e11609-s009.xlsx]

## Sheet: Appendix_S9_all_species_Poaceae
Zuanny et al.—Applications in Plant Sciences 2024—Data Supplement S9
DOI 10.1002/aps3.11609
Appendix S9. List of all POWO’s accepted species of Poaceae, as retrieved with expowo’s function powoSpecies and used for mapping the global native distribution with powoMap to generate Figure 3A.
family	genus	species	taxon_name	authors	scientific_name	publication	native_to_country	native_to_botanical_countries	introduced_to_country	introduced_to_botanical_countries	kew_id	powo_uri
Poaceae	Aakia	tuerckheimii	Aakia tuerckheimii	(Hack.) J.R.Grande	Aakia tuerckheimii (Hack.) J.R.Grande	Phytoneuron 2014-22: 2 (2014)	Belize, Guatemala, Mexico, Nicaragua	Belize, Guatemala, Mexico Central, Mexico Gulf, Mexico Southeast, Nicaragua	unknown	unknown	77138062-1	http://www.plantsoftheworldonline.org/taxon/urn:lsid:ipni.org:names:77138062-1
Poaceae	Achnatherum	brandisii	Achnatherum brandisii	(Mez) Z.L.Wu	Achnatherum brandisii (Mez) Z.L.Wu	Acta Phytotax. Sin. 34: 154 (1996)	Afghanistan, Bhutan, India, China, India, Pakistan, Nepal, Pakistan	Afghanistan, China North-Central, China South-Central, East Himalaya, Nepal, Pakistan, Qinghai, Tibet, West Himalaya	unknown	unknown	989033-1	http://www.plantsoftheworldonline.org/taxon/urn:lsid:ipni.org:names:989033-1
Poaceae	Achnatherum	bromoides	Achnatherum bromoides	(L.) P.Beauv.	Achnatherum bromoides (L.) P.Beauv.	Ess. Agrostogr.: 19 (1812)	Albania, Armenia, Azerbaijan, Georgia, Bosnia and Herzegovina, Croatia, Macedonia, Montenegro, Serbia, Slovenia, Bulgaria, Cyprus, France, Greece, Hungary, Iran, Iraq, Italy, Lebanon, Syria, Morocco, Palestina, Israel, Jordan, Portugal, Romania, Russia, Spain, Turkey, Ukraine	Albania, Bulgaria, Corse, Cyprus, East Aegean Is., France, Greece, Hungary, Iran, Iraq, Italy, Kriti, Krym, Lebanon-Syria, Morocco, North Caucasus, Palestine, Portugal, Romania, Sardegna, Sicilia, Spain, Transcaucasus, Turkey, Turkey-in-Europe, Yugoslavia	unknown	unknown	384422-1	http://www.plantsoftheworldonline.org/taxon/urn:lsid:ipni.org:names:384422-1
Poaceae	Achnatherum	calamagrostis	Achnatherum calamagrostis	(L.) P.Beauv.	Achnatherum calamagrostis (L.) P.Beauv.	Ess. Agrostogr.: 19 (1812)	Albania, Austria, Bosnia and Herzegovina, Croatia, Macedonia, Montenegro, Serbia, Slovenia, Bulgaria, China, France, Germany, Greece, Italy, Kirgizstan, Mongolia, Morocco, Romania, Russia, Spain, Switzerland, Tajikistan	Albania, Altay, Austria, Bulgaria, Buryatiya, China North-Central, China South-Central, Chita, France, Germany, Greece, Inner Mongolia, Irkutsk, Italy, Kirgizstan, Krasnoyarsk, Manchuria, Mongolia, Morocco, Northwest European R, Romania, Spain, Switzerland, Tadzhikistan, Tuva, West Siberia, Xinjiang, Yakutskiya, Yugoslavia	Czech Republic, Slovakia	Czechoslovakia	384423-1	http://www.plantsoftheworldonline.org/taxon/urn:lsid:ipni.org:names:384423-1
Poaceae	Achnatherum	confusum	Achnatherum confusum	(Litv.) Tzvelev	Achnatherum confusum (Litv.) Tzvelev	Probl. Ekol. Geobot. Bot. Geogr. Florist.: 140 (1977)	Russia	Altay, Amur, Buryatiya, Chita, Irkutsk, Kamchatka, Khabarovsk, Krasnoyarsk, Primorye, Sakhalin, Tuva, West Siberia, Yakutskiya	unknown	unknown	77061723-1	http://www.plantsoftheworldonline.org/taxon/urn:lsid:ipni.org:names:77061723-1
Poaceae	Achnatherum	haussknechtii	Achnatherum haussknechtii	(Boiss.) M.Nobis	Achnatherum haussknechtii (Boiss.) M.Nobis	Ann. Missouri Bot. Gard. 105: 28 (2020)	Iran	Iran	unknown	unknown	77211524-1	http://www.plantsoftheworldonline.org/taxon/urn:lsid:ipni.org:names:77211524-1
Poaceae	Achnatherum	inebrians	Achnatherum inebrians	(Hance) Keng	Achnatherum inebrians (Hance) Keng	Clav. Gen. Sp. Gram. Prim. Sin.: 213 (1957)	China, Mongolia	China North-Central, China South-Central, Inner Mongolia, Mongolia, Qinghai, Tibet, Xinjiang	unknown	unknown	384438-1	http://www.plantsoftheworldonline.org/taxon/urn:lsid:ipni.org:names:384438-1
Poaceae	Achnatherum	jacquemontii	Achnatherum jacquemontii	(Jaub. & Spach) P.C.Kuo & S.L.Lu	Achnatherum jacquemontii (Jaub. & Spach) P.C.Kuo & S.L.Lu	Fl. Reipubl. Popularis Sin. 9(3): 323 (1987)	Afghanistan, Bhutan, India, China, India, Pakistan, Nepal, Pakistan, Tajikistan	Afghanistan, East Himalaya, Nepal, Pakistan, Tadzhikistan, Tibet, West Himalaya	unknown	unknown	975695-1	http://www.plantsoftheworldonline.org/taxon/urn:lsid:ipni.org:names:975695-1
Poaceae	Achnatherum	mandavillei	Achnatherum mandavillei	(Freitag) M.Nobis	Achnatherum mandavillei (Freitag) M.Nobis	Ann. Missouri Bot. Gard. 105: 28 (2020)	Oman	Oman	unknown	unknown	77211525-1	http://www.plantsoftheworldonline.org/taxon/urn:lsid:ipni.org:names:77211525-1
Poaceae	Achnatherum	nakaii	Achnatherum nakaii	(Honda) Tateoka	Achnatherum nakaii (Honda) Tateoka	J. Jap. Bot. 30: 208 (1955)	China, Mongolia	China North-Central, Inner Mongolia, Manchuria, Mongolia	unknown	unknown	77217130-1	http://www.plantsoftheworldonline.org/taxon/urn:lsid:ipni.org:names:77217130-1
Poaceae	Achnatherum	paradoxum	Achnatherum paradoxum	(L.) Banfi, Galasso & Bartolucci	Achnatherum paradoxum (L.) Banfi, Galasso & Bartolucci	Nat. Hist. Sci. 15: 18 (2017)	Algeria, France, Morocco, Portugal, Spain, Tunisia	Algeria, France, Morocco, Portugal, Spain, Tunisia	unknown	unknown	77174563-1	http://www.plantsoftheworldonline.org/taxon/urn:lsid:ipni.org:names:77174563-1
Poaceae	Achnatherum	parviflorum	Achnatherum parviflorum	(Desf.) M.Nobis	Achnatherum parviflorum (Desf.) M.Nobis	Ann. Missouri Bot. Gard. 105: 39 (2020)	Algeria, Chad, Egypt, France, Greece, Iran, Iraq, Lebanon, Syria, Libya, Morocco, Palestina, Israel, Jordan, Saudi Arabia, Spain, Tunisia	Algeria, Chad, Egypt, France, Greece, Iran, Iraq, Kriti, Lebanon-Syria, Libya, Morocco, Palestine, Saudi Arabia, Sinai, Spain, Tunisia	unknown	unknown	77211533-1	http://www.plantsoftheworldonline.org/taxon/urn:lsid:ipni.org:names:77211533-1
Poaceae	Achnatherum	pekinense	Achnatherum pekinense	(Hance) Ohwi	Achnatherum pekinense (Hance) Ohwi	Bull. Natl. Sci. Mus. Tokyo 33: 66 (1953)	China, Japan, North Korea, South Korea, Russia	Amur, China North-Central, China South-Central, China Southeast, Inner Mongolia, Japan, Khabarovsk, Korea, Kuril Is., Manchuria, Primorye, Sakhalin	unknown	unknown	384446-1	http://www.plantsoftheworldonline.org/taxon/urn:lsid:ipni.org:names:384446-1
Poaceae	Achnatherum	pelliotii	Achnatherum pelliotii	(Danguy) Röser & Hamasha	Achnatherum pelliotii (Danguy) Röser & Hamasha	Pl. Syst. Evol. 298: 365 (2012)	China, Mongolia	China North-Central, Inner Mongolia, Mongolia, Qinghai, Xinjiang	unknown	unknown	77117945-1	http://www.plantsoftheworldonline.org/taxon/urn:lsid:ipni.org:names:77117945-1
Poaceae	Achnatherum	pilosum	Achnatherum pilosum	Z.S.Zhang & W.L.Chen	Achnatherum pilosum Z.S.Zhang & W.L.Chen	Phytotaxa 350: 87 (2018)	China	China South-Central, Qinghai	unknown	unknown	77178922-1	http://www.plantsoftheworldonline.org/taxon/urn:lsid:ipni.org:names:77178922-1
Poaceae	Achnatherum	pubicalyx	Achnatherum pubicalyx	(Ohwi) Keng f. ex P.C.Kuo	Achnatherum pubicalyx (Ohwi) Keng f. ex P.C.Kuo	Fl. Tsinling. 1(1): 153 (1976)	China, North Korea, South Korea	China North-Central, Inner Mongolia, Korea, Manchuria, Qinghai, Xinjiang	unknown	unknown	384449-1	http://www.plantsoftheworldonline.org/taxon/urn:lsid:ipni.org:names:384449-1
Poaceae	Achnatherum	sibiricum	Achnatherum sibiricum	(L.) Keng ex Tzvelev	Achnatherum sibiricum (L.) Keng ex Tzvelev	Probl. Ekol. Geobot. Bot. Geogr. Florist.: 140 (1977)	Afghanistan, China, India, Pakistan, Kazakhstan, Uzbekistan, Kirgizstan, Mongolia, Nepal, North Korea, South Korea, Pakistan, Russia, Tajikistan, Uzbekistan	Afghanistan, Altay, Amur, Buryatiya, China South-Central, China Southeast, Chita, Inner Mongolia, Irkutsk, Kazakhstan, Khabarovsk, Kirgizstan, Korea, Krasnoyarsk, Manchuria, Mongolia, Nepal, North Caucasus, Pakistan, Qinghai, Tadzhikistan, Tibet, Tuva, Uzbekistan, West Himalaya, West Siberia, Xinjiang	unknown	unknown	77061725-1	http://www.plantsoftheworldonline.org/taxon/urn:lsid:ipni.org:names:77061725-1
Poaceae	Achnatherum	staintonii	Achnatherum staintonii	(Bor) M.Nobis & P.D.Gudkova	Achnatherum staintonii (Bor) M.Nobis & P.D.Gudkova	PhytoKeys 128: 112 (2019)	Nepal	Nepal	unknown	unknown	77200950-1	http://www.plantsoftheworldonline.org/taxon/urn:lsid:ipni.org:names:77200950-1
Poaceae	Achnatherum	turcomanicum	Achnatherum turcomanicum	(Roshev.) Tzvelev	Achnatherum turcomanicum (Roshev.) Tzvelev	Novosti Sist. Vyssh. Rast. 11: 6 (1974)	Iran, Iraq, Kazakhstan, Uzbekistan, Kirgizstan, Tajikistan, Turkey, Turkmenistan, Uzbekistan	Iran, Iraq, Kazakhstan, Kirgizstan, Tadzhikistan, Turkey, Turkmenistan, Uzbekistan	unknown	unknown	384458-1	http://www.plantsoftheworldonline.org/taxon/urn:lsid:ipni.org:names:384458-1
Poaceae	Achnatherum	virescens	Achnatherum virescens	(Trin.) Banfi, Galasso & Bartolucci	Achnatherum virescens (Trin.) Banfi, Galasso & Bartolucci	Nat. Hist. Sci. 15: 18 (2017)	Armenia, Azerbaijan, Georgia, Austria, Bosnia and Herzegovina, Croatia, Macedonia, Montenegro, Serbia, Slovenia, Bulgaria, Czech Republic, Slovakia, France, Greece, Hungary, Iran, Italy, Moldova, Ukraine, Romania, Russia, Turkey, Ukraine	Austria, Bulgaria, Czechoslovakia, France, Greece, Hungary, Iran, Italy, Krym, North Caucasus, Romania, South European Russi, Transcaucasus, Turkey, Turkey-in-Europe, Ukraine, Yugoslavia	unknown	unknown	77174564-1	http://www.plantsoftheworldonline.org/taxon/urn:lsid:ipni.org:names:77174564-1
Poaceae	Aciachne	acicularis	Aciachne acicularis	Laegaard	Aciachne acicularis Laegaard	Nordic J. Bot. 7: 669 (1987)	Argentina, Bolivia, Colombia, Costa Rica, Ecuador, Peru, Venezuela	Argentina Northwest, Bolivia, Colombia, Costa Rica, Ecuador, Peru, Venezuela	unknown	unknown	271516-2	http://www.plantsoftheworldonline.org/taxon/urn:lsid:ipni.org:names:271516-2
Poaceae	Aciachne	flagellifera	Aciachne flagellifera	Laegaard	Aciachne flagellifera Laegaard	Nordic J. Bot. 7: 669 (1987)	Colombia, Ecuador	Colombia, Ecuador	unknown	unknown	271517-2	http://www.plantsoftheworldonline.org/taxon/urn:lsid:ipni.org:names:271517-2
Poaceae	Aciachne	pulvinata	Aciachne pulvinata	Benth.	Aciachne pulvinata Benth.	Hooker&#x27;s Icon. Pl. 14: t. 1362 (1881)	Bolivia, Ecuador, Peru, Venezuela	Bolivia, Ecuador, Peru, Venezuela	unknown	unknown	271518-2	http://www.plantsoftheworldonline.org/taxon/urn:lsid:ipni.org:names:271518-2
Poaceae	Acidosasa	breviclavata	Acidosasa breviclavata	W.T.Lin	Acidosasa breviclavata W.T.Lin	Bamboo Res. 1986(2): 27 (1986)	China	China Southeast	unknown	unknown	931508-1	http://www.plantsoftheworldonline.org/taxon/urn:lsid:ipni.org:names:931508-1
Poaceae	Acidosasa	brilletii	Acidosasa brilletii	(A.Camus) C.S.Chao & Renvoize	Acidosasa brilletii (A.Camus) C.S.Chao & Renvoize	Kew Bull. 44: 351 (1989)	Vietnam	Vietnam	unknown	unknown	946863-1	http://www.plantsoftheworldonline.org/taxon/urn:lsid:ipni.org:names:946863-1
Poaceae	Acidosasa	chinensis	Acidosasa chinensis	C.D.Chu & C.S.Chao	Acidosasa chinensis C.D.Chu & C.S.Chao	J. Bamboo Res. 1(2): 31(165) (1982)	China	China Southeast	unknown	unknown	896835-1	http://www.plantsoftheworldonline.org/taxon/urn:lsid:ipni.org:names:896835-1
Poaceae	Acidosasa	edulis	Acidosasa edulis	(T.H.Wen) T.H.Wen	Acidosasa edulis (T.H.Wen) T.H.Wen	J. Bamboo Res. 7(1): 31 (1988)	China	China Southeast	unknown	unknown	945145-1	http://www.plantsoftheworldonline.org/taxon/urn:lsid:ipni.org:names:945145-1
Poaceae	Acidosasa	glauca	Acidosasa glauca	B.M.Yang	Acidosasa glauca B.M.Yang	J. Hunan Teacher&#x27;s Coll. (Nat. Sci. Ed.) 1981(2): 54 (1981)	China	China Southeast	unknown	unknown	903415-1	http://www.plantsoftheworldonline.org/taxon/urn:lsid:ipni.org:names:903415-1
Poaceae	Acidosasa	guangxiensis	Acidosasa guangxiensis	Q.H.Dai & C.F.Huang	Acidosasa guangxiensis Q.H.Dai & C.F.Huang	Bamboo Res. 1986(3): 64 (1986)	China	China Southeast	unknown	unknown	931505-1	http://www.plantsoftheworldonline.org/taxon/urn:lsid:ipni.org:names:931505-1
Poaceae	Acidosasa	lingchuanensis	Acidosasa lingchuanensis	(C.D.Chu & C.S.Chao) Q.Z.Xie & X.Y.Chen	Acidosasa lingchuanensis (C.D.Chu & C.S.Chao) Q.Z.Xie & X.Y.Chen	Bull. Bot. Res., Harbin 13: 74 (1993)	China	China Southeast	unknown	unknown	969702-1	http://www.plantsoftheworldonline.org/taxon/urn:lsid:ipni.org:names:969702-1
Poaceae	Acidosasa	nanunica	Acidosasa nanunica	(McClure) C.S.Chao & G.Y.Yang	Acidosasa nanunica (McClure) C.S.Chao & G.Y.Yang	Acta Phytotax. Sin. 39: 66 (2001)	China	China South-Central, China Southeast	unknown	unknown	1019663-1	http://www.plantsoftheworldonline.org/taxon/urn:lsid:ipni.org:names:1019663-1
Poaceae	Acidosasa	notata	Acidosasa notata	(Z.P.Wang & G.H.Ye) S.S.You	Acidosasa notata (Z.P.Wang & G.H.Ye) S.S.You	J. Bamboo Res. 12(3): 11 (1993)	China	China Southeast	unknown	unknown	972823-1	http://www.plantsoftheworldonline.org/taxon/urn:lsid:ipni.org:names:972823-1
Poaceae	Acidosasa	purpurea	Acidosasa purpurea	(Hsueh f. & T.P.Yi) Keng f.	Acidosasa purpurea (Hsueh f. & T.P.Yi) Keng f.	J. Wuhan Bot. Res. 4: 335 (1986)	China	China South-Central, China Southeast	unknown	unknown	943489-1	http://www.plantsoftheworldonline.org/taxon/urn:lsid:ipni.org:names:943489-1
Poaceae	Acidosasa	venusta	Acidosasa venusta	(McClure) Z.P.Wang & G.H.Ye ex Ohrnb. & Goerrings	Acidosasa venusta (McClure) Z.P.Wang & G.H.Ye ex Ohrnb. & Goerrings	Bamboos World, ed. 2: 61 (1990)	China	China Southeast	unknown	unknown	961854-1	http://www.plantsoftheworldonline.org/taxon/urn:lsid:ipni.org:names:961854-1
Poaceae	Acostia	gracilis	Acostia gracilis	Swallen	Acostia gracilis Swallen	Bol. Soc. Argent. Bot. 12: 109 (1968)	Ecuador	Ecuador	unknown	unknown	3456-2	http://www.plantsoftheworldonline.org/taxon/urn:lsid:ipni.org:names:3456-2
Poaceae	Acrachne	henrardiana	Acrachne henrardiana	(Bor) S.M.Phillips	Acrachne henrardiana (Bor) S.M.Phillips	Kew Bull. 37: 158 (1982)	India	India	unknown	unknown	909906-1	http://www.plantsoftheworldonline.org/taxon/urn:lsid:ipni.org:names:909906-1
Poaceae	Acrachne	perrieri	Acrachne perrieri	(A.Camus) S.M.Phillips	Acrachne perrieri (A.Camus) S.M.Phillips	Kew Bull. 37: 158 (1982)	Madagascar	Madagascar	unknown	unknown	909907-1	http://www.plantsoftheworldonline.org/taxon/urn:lsid:ipni.org:names:909907-1
Poaceae	Acrachne	racemosa	Acrachne racemosa	(B.Heyne ex Roth) Ohwi	Acrachne racemosa (B.Heyne ex Roth) Ohwi	Bull. Tokyo Sci. Mus. 18: 1 (1947)	Afghanistan, Angola, Australia, Bangladesh, Bhutan, India, Botswana, Cape Verde, Chad, China, Eritrea, Ethiopia, India, India, Pakistan, Indonesia, East Timor, Kenya, Malawi, Malaysia, Mali, Mozambique, Myanmar, Namibia, Niger, Oman, Pakistan, Saudi Arabia, Senegal, Socotra, Somalia, South Africa, Sri Lanka, Sudan, Swaziland, Tanzania, Thailand, Vietnam, Yemen, Zaire, Zambia, Zimbabwe	Afghanistan, Angola, Bangladesh, Botswana, Cape Verde, Chad, China South-Central, East Himalaya, Eritrea, Ethiopia, Hainan, India, Kenya, Lesser Sunda Is., Malawi, Malaya, Mali, Mozambique, Myanmar, Namibia, Niger, Northern Provinces, Northern Territory, Oman, Pakistan, Queensland, Saudi Arabia, Senegal, Socotra, Somalia, Sri Lanka, Sudan, Swaziland, Tanzania, Thailand, Vietnam, West Himalaya, We…	Dominican Republic, Egypt, Haiti, United States	California, Dominican Republic, Egypt, Haiti	384495-1	http://www.plantsoftheworldonline.org/taxon/urn:lsid:ipni.org:names:384495-1
Poaceae	Acritochaete	volkensii	Acritochaete volkensii	Pilg.	Acritochaete volkensii Pilg.	Bot. Jahrb. Syst. 32: 54 (1902)	Burundi, Cameroon, Ethiopia, Gulf of Guinea Is., Kenya, Nigeria, Sudan, Tanzania, Uganda, Zaire	Burundi, Cameroon, Ethiopia, Gulf of Guinea Is., Kenya, Nigeria, Sudan, Tanzania, Uganda, Zaire	unknown	unknown	384504-1	http://www.plantsoftheworldonline.org/taxon/urn:lsid:ipni.org:names:384504-1
Poaceae	Acroceras	amplectens	Acroceras amplectens	Stapf	Acroceras amplectens Stapf	D.Oliver &amp; auct. suc. (eds.), Fl. Trop. Afr. 9: 625 (1920)	Benin, Burkina Faso, Burundi, Cameroon, Central African Republic, Chad, Cote d'Ivoire, Ethiopia, Gambia, Ghana, Guinea, Guinea-Bissau, Mali, Mauritania, Niger, Nigeria, Republic of Congo, Senegal, Sierra Leone, Sudan, Tanzania, Togo, Uganda, Zaire	Benin, Burkina, Burundi, Cameroon, Central African Repu, Chad, Congo, Ethiopia, Gambia, Ghana, Guinea, Guinea-Bissau, Ivory Coast, Mali, Mauritania, Niger, Nigeria, Senegal, Sierra Leone, Sudan, Tanzania, Togo, Uganda, Zaire	unknown	unknown	384505-1	http://www.plantsoftheworldonline.org/taxon/urn:lsid:ipni.org:names:384505-1
Poaceae	Acroceras	attenuatum	Acroceras attenuatum	Renvoize	Acroceras attenuatum Renvoize	Kew Bull. 34: 556 (1980)	Kenya, Mozambique, Tanzania, Uganda	Kenya, Mozambique, Tanzania, Uganda	unknown	unknown	384506-1	http://www.plantsoftheworldonline.org/taxon/urn:lsid:ipni.org:names:384506-1
Poaceae	Acroceras	boivinii	Acroceras boivinii	(Mez) A.Camus	Acroceras boivinii (Mez) A.Camus	Bull. Soc. Bot. France 97: 85 (1950)	Comoros	Comoros	unknown	unknown	384508-1	http://www.plantsoftheworldonline.org/taxon/urn:lsid:ipni.org:names:384508-1
Poaceae	Acroceras	bosseri	Acroceras bosseri	A.Camus	Acroceras bosseri A.Camus	Bull. Soc. Bot. France 101: 394 (1955)	Madagascar	Madagascar	unknown	unknown	384509-1	http://www.plantsoftheworldonline.org/taxon/urn:lsid:ipni.org:names:384509-1
Poaceae	Acroceras	calcicola	Acroceras calcicola	A.Camus	Acroceras calcicola A.Camus	Bull. Mus. Natl. Hist. Nat., sér. 2, 25: 343 (1953)	Madagascar	Madagascar	unknown	unknown	384510-1	http://www.plantsoftheworldonline.org/taxon/urn:lsid:ipni.org:names:384510-1
Poaceae	Acroceras	chaseae	Acroceras chaseae	Zuloaga & Morrone	Acroceras chaseae Zuloaga & Morrone	Darwiniana 28: 198 (1988)	Brazil	Brazil Northeast, Brazil Southeast	unknown	unknown	936067-1	http://www.plantsoftheworldonline.org/taxon/urn:lsid:ipni.org:names:936067-1
Poaceae	Acroceras	diffusum	Acroceras diffusum	L.C.Chia	Acroceras diffusum L.C.Chia	Fl. Hainan. 4: 538 (1977)	China	Hainan	unknown	unknown	384512-1	http://www.plantsoftheworldonline.org/taxon/urn:lsid:ipni.org:names:384512-1
Poaceae	Acroceras	elegans	Acroceras elegans	A.Camus	Acroceras elegans A.Camus	Bull. Soc. Bot. France 102: 121 (1955)	Mauritius, Reunion	Mauritius, Reunion	unknown	unknown	384513-1	http://www.plantsoftheworldonline.org/taxon/urn:lsid:ipni.org:names:384513-1
Poaceae	Acroceras	excavatum	Acroceras excavatum	(Henrard) Zuloaga & Morrone	Acroceras excavatum (Henrard) Zuloaga & Morrone	Darwiniana 28: 195 (1988)	Argentina, Bolivia, Brazil, Paraguay, Venezuela	Argentina Northeast, Bolivia, Brazil Northeast, Brazil South, Brazil Southeast, Brazil West-Central, Paraguay, Venezuela	unknown	unknown	945936-1	http://www.plantsoftheworldonline.org/taxon/urn:lsid:ipni.org:names:945936-1
Poaceae	Acroceras	fluminense	Acroceras fluminense	(Hack.) Zuloaga & Morrone	Acroceras fluminense (Hack.) Zuloaga & Morrone	Darwiniana 28: 197 (1988)	Bolivia, Brazil	Bolivia, Brazil North, Brazil Northeast, Brazil Southeast, Brazil West-Central	unknown	unknown	945937-1	http://www.plantsoftheworldonline.org/taxon/urn:lsid:ipni.org:names:945937-1
Poaceae	Acroceras	gabunense	Acroceras gabunense	(Hack.) Clayton	Acroceras gabunense (Hack.) Clayton	Kew Bull. 34: 557 (1980)	Angola, Benin, Cameroon, Cote d'Ivoire, Gabon, Ghana, Guinea, Liberia, Nigeria, Republic of Congo, Sudan, Togo, Uganda, Zaire	Angola, Benin, Cameroon, Congo, Gabon, Ghana, Guinea, Ivory Coast, Liberia, Nigeria, Sudan, Togo, Uganda, Zaire	unknown	unknown	384514-1	http://www.plantsoftheworldonline.org/taxon/urn:lsid:ipni.org:names:384514-1
Poaceae	Acroceras	hubbardii	Acroceras hubbardii	(A.Camus) Clayton	Acroceras hubbardii (A.Camus) Clayton	Kew Bull. 34: 557 (1980)	Comoros, Madagascar, Reunion, Tanzania	Comoros, Madagascar, Reunion, Tanzania	unknown	unknown	384515-1	http://www.plantsoftheworldonline.org/taxon/urn:lsid:ipni.org:names:384515-1
Poaceae	Acroceras	ivohibense	Acroceras ivohibense	A.Camus	Acroceras ivohibense A.Camus	Bull. Soc. Bot. France 74: 634 (1927 publ. 1928)	Madagascar	Madagascar	unknown	unknown	384516-1	http://www.plantsoftheworldonline.org/taxon/urn:lsid:ipni.org:names:384516-1
Poaceae	Acroceras	lateriticum	Acroceras lateriticum	A.Camus	Acroceras lateriticum A.Camus	Bull. Soc. Bot. France 96: 166 (1950)	Madagascar	Madagascar	unknown	unknown	384517-1	http://www.plantsoftheworldonline.org/taxon/urn:lsid:ipni.org:names:384517-1
Poaceae	Acroceras	macrum	Acroceras macrum	Stapf	Acroceras macrum Stapf	D.Oliver &amp; auct. suc. (eds.), Fl. Trop. Afr. 9: 624 (1920)	Angola, Botswana, Ethiopia, Kenya, Malawi, Mozambique, Namibia, South Africa, Tanzania, Uganda, Zaire, Zambia, Zimbabwe	Angola, Botswana, Cape Provinces, Ethiopia, Kenya, KwaZulu-Natal, Malawi, Mozambique, Namibia, Northern Provinces, Tanzania, Uganda, Zambia, Zaire, Zimbabwe	Guyana, Suriname	Guyana, Suriname	384518-1	http://www.plantsoftheworldonline.org/taxon/urn:lsid:ipni.org:names:384518-1
Poaceae	Acroceras	mandrarense	Acroceras mandrarense	A.Camus	Acroceras mandrarense A.Camus	Bull. Soc. Bot. France 93: 88 (1946)	Madagascar	Madagascar	unknown	unknown	384519-1	http://www.plantsoftheworldonline.org/taxon/urn:lsid:ipni.org:names:384519-1
Poaceae	Acroceras	manongarivense	Acroceras manongarivense	A.Camus	Acroceras manongarivense A.Camus	Bull. Soc. Bot. France 93: 88 (1946)	Madagascar	Madagascar	unknown	unknown	384520-1	http://www.plantsoftheworldonline.org/taxon/urn:lsid:ipni.org:names:384520-1
Poaceae	Acroceras	munroanum	Acroceras munroanum	(Balansa) Henrard	Acroceras munroanum (Balansa) Henrard	Blumea 3: 448 (1940)	Bangladesh, Cambodia, China, India, Indonesia, Indonesia, Malaysia, Malaysia, Myanmar, Philippines, Sri Lanka, Thailand, Vietnam	Assam, Bangladesh, Borneo, Cambodia, Hainan, India, Jawa, Malaya, Myanmar, Philippines, Sri Lanka, Sulawesi, Sumatera, Thailand, Vietnam	unknown	unknown	384521-1	http://www.plantsoftheworldonline.org/taxon/urn:lsid:ipni.org:names:384521-1
Poaceae	Acroceras	parvulum	Acroceras parvulum	A.Camus	Acroceras parvulum A.Camus	Bull. Soc. Bot. France 101: 28 (1954)	Madagascar	Madagascar	unknown	unknown	384523-1	http://www.plantsoftheworldonline.org/taxon/urn:lsid:ipni.org:names:384523-1
Poaceae	Acroceras	sambiranense	Acroceras sambiranense	A.Camus	Acroceras sambiranense A.Camus	Bull. Soc. Bot. France 96: 166 (1950)	Madagascar	Madagascar	unknown	unknown	384527-1	http://www.plantsoftheworldonline.org/taxon/urn:lsid:ipni.org:names:384527-1
Poaceae	Acroceras	seyrigii	Acroceras seyrigii	A.Camus	Acroceras seyrigii A.Camus	Bull. Soc. Bot. France 106: 213 (1959)	Madagascar	Madagascar	unknown	unknown	384528-1	http://www.plantsoftheworldonline.org/taxon/urn:lsid:ipni.org:names:384528-1
Poaceae	Acroceras	tenuicaule	Acroceras tenuicaule	A.Camus	Acroceras tenuicaule A.Camus	Bull. Mus. Natl. Hist. Nat., sér. 2, 25: 343 (1953)	Madagascar	Madagascar	unknown	unknown	384530-1	http://www.plantsoftheworldonline.org/taxon/urn:lsid:ipni.org:names:384530-1
Poaceae	Acroceras	tonkinense	Acroceras tonkinense	(Balansa) C.E.Hubb. ex Bor	Acroceras tonkinense (Balansa) C.E.Hubb. ex Bor	Indian Forest Rec., Bot., n.s., 1: 78 (1938)	Bangladesh, China, India, Indonesia, Indonesia, East Timor, Indonesia, Malaysia, Laos, Malaysia, Myanmar, Thailand, Vietnam	Assam, Bangladesh, Borneo, China South-Central, Hainan, Jawa, Laos, Lesser Sunda Is., Malaya, Maluku, Myanmar, Sumatera, Thailand, Vietnam	unknown	unknown	384532-1	http://www.plantsoftheworldonline.org/taxon/urn:lsid:ipni.org:names:384532-1
Poaceae	Acroceras	zizanioides	Acroceras zizanioides	(Kunth) Dandy	Acroceras zizanioides (Kunth) Dandy	J. Bot. 69: 54 (1931)	Argentina, Bangladesh, Belize, Benin, Bhutan, India, Bolivia, Brazil, Burkina Faso, Burundi, Cameroon, Central African Republic, Chad, Colombia, Costa Rica, Cote d'Ivoire, Cuba, Dominican Republic, Ecuador, Equatorial Guinea, Ethiopia, French Guiana, Gabon, Ghana, Guatemala, Guinea, Guinea-Bissau, Gulf of Guinea Is., Guyana, Haiti, Honduras, India, Indonesia, Papua New Guinea, Jamaica, Liberia, M…	Argentina Northeast, Assam, Bangladesh, Belize, Benin, Bolivia, Brazil Northeast, Brazil South, Brazil Southeast, Brazil West-Central, Burkina, Burundi, Cameroon, Central African Repu, Chad, Colombia, Congo, Costa Rica, Cuba, Dominican Republic, East Himalaya, Ecuador, Equatorial Guinea, Ethiopia, French Guiana, Gabon, Ghana, Guatemala, Guinea, Guinea-Bissau, Gulf of Guinea Is., Guyana, Haiti, Ho…	unknown	unknown	3538-2	http://www.plantsoftheworldonline.org/taxon/urn:lsid:ipni.org:names:3538-2
Poaceae	Acrospelion	distichophyllum	Acrospelion distichophyllum	(Vill.) Barberá	Acrospelion distichophyllum (Vill.) Barberá	J. Syst. Evol. 2019(doi: 10.1111/jse.12523): (2019)	Albania, Austria, Bosnia and Herzegovina, Croatia, Macedonia, Montenegro, Serbia, Slovenia, France, Germany, Italy, Switzerland	Albania, Austria, France, Germany, Italy, Switzerland, Yugoslavia	unknown	unknown	77201448-1	http://www.plantsoftheworldonline.org/taxon/urn:lsid:ipni.org:names:77201448-1
Poaceae	Acrospelion	glaciale	Acrospelion glaciale	(Bory) Barberá, Soreng & Quintanar	Acrospelion glaciale (Bory) Barberá, Soreng & Quintanar	Molec. Phylogen. Evol. 159-107110: 9 (2021)	Spain	Spain	unknown	unknown	77234898-1	http://www.plantsoftheworldonline.org/taxon/urn:lsid:ipni.org:names:77234898-1
Poaceae	Actinocladum	verticillatum	Actinocladum verticillatum	(Nees) McClure ex Soderstr.	Actinocladum verticillatum (Nees) McClure ex Soderstr.	Amer. J. Bot. 68: 1204 (1981)	Bolivia, Brazil	Bolivia, Brazil North, Brazil Northeast, Brazil Southeast, Brazil West-Central	unknown	unknown	908242-1	http://www.plantsoftheworldonline.org/taxon/urn:lsid:ipni.org:names:908242-1
Poaceae	Adenochloa	adenophora	Adenochloa adenophora	(K.Schum.) Zuloaga	Adenochloa adenophora (K.Schum.) Zuloaga	Pl. Syst. Evol. 301: 1698 (2014)	Angola, Burundi, Cote d'Ivoire, Malawi, Rwanda, Tanzania, Uganda, Zaire, Zambia	Angola, Burundi, Ivory Coast, Malawi, Rwanda, Tanzania, Uganda, Zambia, Zaire	unknown	unknown	77149213-1	http://www.plantsoftheworldonline.org/taxon/urn:lsid:ipni.org:names:77149213-1
Poaceae	Adenochloa	bullockii	Adenochloa bullockii	(Renvoize) Zuloaga	Adenochloa bullockii (Renvoize) Zuloaga	Pl. Syst. Evol. 301: 1700 (2014)	Zambia	Zambia	unknown	unknown	77149216-1	http://www.plantsoftheworldonline.org/taxon/urn:lsid:ipni.org:names:77149216-1
Poaceae	Adenochloa	claytonii	Adenochloa claytonii	(Renvoize) Zuloaga	Adenochloa claytonii (Renvoize) Zuloaga	Pl. Syst. Evol. 301: 1700 (2014)	Malawi, Tanzania, Zaire, Zambia	Malawi, Tanzania, Zambia, Zaire	unknown	unknown	77149217-1	http://www.plantsoftheworldonline.org/taxon/urn:lsid:ipni.org:names:77149217-1
Poaceae	Adenochloa	ecklonii	Adenochloa ecklonii	(Nees) Zuloaga	Adenochloa ecklonii (Nees) Zuloaga	Pl. Syst. Evol. 301: 1700 (2014)	Angola, Burundi, Cameroon, Cote d'Ivoire, Lesotho, Liberia, Malawi, Mozambique, Nigeria, Sierra Leone, South Africa, Swaziland, Tanzania, Zaire, Zambia, Zimbabwe	Angola, Burundi, Cameroon, Cape Provinces, Free State, Ivory Coast, KwaZulu-Natal, Lesotho, Liberia, Malawi, Mozambique, Nigeria, Northern Provinces, Sierra Leone, Swaziland, Tanzania, Zambia, Zaire, Zimbabwe	unknown	unknown	77149215-1	http://www.plantsoftheworldonline.org/taxon/urn:lsid:ipni.org:names:77149215-1
Poaceae	Adenochloa	flacciflora	Adenochloa flacciflora	(Stapf) Zuloaga	Adenochloa flacciflora (Stapf) Zuloaga	Pl. Syst. Evol. 301: 1702 (2014)	Burundi, Cameroon, Tanzania, Uganda, Zaire, Zambia	Burundi, Cameroon, Tanzania, Uganda, Zambia, Zaire	unknown	unknown	77149218-1	http://www.plantsoftheworldonline.org/taxon/urn:lsid:ipni.org:names:77149218-1
Poaceae	Adenochloa	habrothrix	Adenochloa habrothrix	(Renvoize) Zuloaga	Adenochloa habrothrix (Renvoize) Zuloaga	Pl. Syst. Evol. 301: 1702 (2014)	Burundi, Zambia	Burundi, Zambia	unknown	unknown	77149219-1	http://www.plantsoftheworldonline.org/taxon/urn:lsid:ipni.org:names:77149219-1
Poaceae	Adenochloa	hymeniochila	Adenochloa hymeniochila	(Nees) Zuloaga	Adenochloa hymeniochila (Nees) Zuloaga	Pl. Syst. Evol. 301: 1697 (2014)	Angola, Botswana, Burundi, Cameroon, Cote d'Ivoire, Ethiopia, Guinea, Kenya, Madagascar, Malawi, Mozambique, Nigeria, Rwanda, South Africa, Swaziland, Tanzania, Uganda, Zaire, Zambia, Zimbabwe	Angola, Botswana, Burundi, Cameroon, Cape Provinces, Ethiopia, Guinea, Ivory Coast, Kenya, KwaZulu-Natal, Madagascar, Malawi, Mozambique, Nigeria, Northern Provinces, Rwanda, Swaziland, Tanzania, Uganda, Zambia, Zaire, Zimbabwe	unknown	unknown	77149211-1	http://www.plantsoftheworldonline.org/taxon/urn:lsid:ipni.org:names:77149211-1
Poaceae	Adenochloa	lukwangulense	Adenochloa lukwangulense	(Pilg.) Zuloaga	Adenochloa lukwangulense (Pilg.) Zuloaga	Pl. Syst. Evol. 301: 1704 (2014)	Malawi, Tanzania	Malawi, Tanzania	unknown	unknown	77149222-1	http://www.plantsoftheworldonline.org/taxon/urn:lsid:ipni.org:names:77149222-1
Poaceae	Adenochloa	nigromarginata	Adenochloa nigromarginata	(Robyns) Zuloaga	Adenochloa nigromarginata (Robyns) Zuloaga	Pl. Syst. Evol. 301: 1704 (2014)	Uganda, Zaire, Zambia	Uganda, Zambia, Zaire	unknown	unknown	77149220-1	http://www.plantsoftheworldonline.org/taxon/urn:lsid:ipni.org:names:77149220-1
Poaceae	Adenochloa	pectinella	Adenochloa pectinella	(Stapf) Zuloaga	Adenochloa pectinella (Stapf) Zuloaga	Pl. Syst. Evol. 301: 1704 (2014)	Angola, Burundi, Malawi, Tanzania, Zaire, Zambia	Angola, Burundi, Malawi, Tanzania, Zambia, Zaire	unknown	unknown	77149221-1	http://www.plantsoftheworldonline.org/taxon/urn:lsid:ipni.org:names:77149221-1
Poaceae	Adenochloa	pole-evansii	Adenochloa pole-evansii	(C.E.Hubb.) Zuloaga	Adenochloa pole-evansii (C.E.Hubb.) Zuloaga	Pl. Syst. Evol. 301: 1704 (2014)	Tanzania, Zaire, Zambia	Tanzania, Zambia, Zaire	unknown	unknown	77149223-1	http://www.plantsoftheworldonline.org/taxon/urn:lsid:ipni.org:names:77149223-1
Poaceae	Adenochloa	sadinii	Adenochloa sadinii	(Vanderyst) Zuloaga	Adenochloa sadinii (Vanderyst) Zuloaga	Pl. Syst. Evol. 301: 1706 (2014)	Angola, Cameroon, Cote d'Ivoire, Gabon, Guinea, Liberia, Republic of Congo, Sierra Leone, Togo, Zaire, Zambia	Angola, Cameroon, Congo, Gabon, Guinea, Ivory Coast, Liberia, Sierra Leone, Togo, Zambia, Zaire	unknown	unknown	77149224-1	http://www.plantsoftheworldonline.org/taxon/urn:lsid:ipni.org:names:77149224-1
Poaceae	Adenochloa	squarrosa	Adenochloa squarrosa	(Peter) Zuloaga	Adenochloa squarrosa (Peter) Zuloaga	Pl. Syst. Evol. 301: 1706 (2014)	Mozambique, Tanzania, Zimbabwe	Mozambique, Tanzania, Zimbabwe	unknown	unknown	77149225-1	http://www.plantsoftheworldonline.org/taxon/urn:lsid:ipni.org:names:77149225-1
Poaceae	Aegilops	bicornis	Aegilops bicornis	(Forssk.) Jaub. & Spach	Aegilops bicornis (Forssk.) Jaub. & Spach	Ill. Pl. Orient. 4: 11 (1851)	Cyprus, Egypt, Kuwait, Lebanon, Syria, Libya, Palestina, Israel, Jordan	Cyprus, Egypt, Kuwait, Lebanon-Syria, Libya, Palestine, Sinai	unknown	unknown	384561-1	http://www.plantsoftheworldonline.org/taxon/urn:lsid:ipni.org:names:384561-1
Poaceae	Aegilops	biuncialis	Aegilops biuncialis	Vis.	Aegilops biuncialis Vis.	Fl. Dalmat.: t. 1, f. 2 (1842)	Algeria, Armenia, Azerbaijan, Georgia, Bosnia and Herzegovina, Croatia, Macedonia, Montenegro, Serbia, Slovenia, Bulgaria, Cape Verde, Cyprus, France, Greece, Iran, Iraq, Italy, Lebanon, Syria, Moldova, Ukraine, Morocco, Palestina, Israel, Jordan, Romania, Russia, Spain, Turkey, Ukraine	Algeria, Bulgaria, Canary Is., Cape Verde, Cyprus, East Aegean Is., France, Greece, Iran, Iraq, Italy, Kriti, Krym, Lebanon-Syria, Morocco, North Caucasus, Palestine, Romania, Spain, Transcaucasus, Turkey, Turkey-in-Europe, Ukraine, Yugoslavia	unknown	unknown	384562-1	http://www.plantsoftheworldonline.org/taxon/urn:lsid:ipni.org:names:384562-1
Poaceae	Aegilops	caudata	Aegilops caudata	L.	Aegilops caudata L.	Sp. Pl.: 1051 (1753)	Afghanistan, Bosnia and Herzegovina, Croatia, Macedonia, Montenegro, Serbia, Slovenia, Bulgaria, Cyprus, Greece, Iran, Iraq, Lebanon, Syria, Turkey	Afghanistan, Bulgaria, Cyprus, East Aegean Is., Greece, Iran, Iraq, Kriti, Lebanon-Syria, Turkey, Turkey-in-Europe, Yugoslavia	unknown	unknown	384571-1	http://www.plantsoftheworldonline.org/taxon/urn:lsid:ipni.org:names:384571-1
Poaceae	Aegilops	columnaris	Aegilops columnaris	Zhuk.	Aegilops columnaris Zhuk.	Trudy Prikl. Bot. 18: 489 (1928)	Armenia, Azerbaijan, Georgia, Bulgaria, Greece, Iran, Iraq, Lebanon, Syria, Turkey	Bulgaria, East Aegean Is., Iran, Iraq, Lebanon-Syria, Transcaucasus, Turkey, Turkey-in-Europe	unknown	unknown	384573-1	http://www.plantsoftheworldonline.org/taxon/urn:lsid:ipni.org:names:384573-1
Poaceae	Aegilops	comosa	Aegilops comosa	Sm.	Aegilops comosa Sm.	J.Sibthorp &amp; J.E.Smith, Fl. Graec. Prodr. 1: 72 (1806)	Bulgaria, Cyprus, Greece, Turkey	Bulgaria, Cyprus, East Aegean Is., Greece, Turkey, Turkey-in-Europe	Armenia, Azerbaijan, Georgia, Morocco	Morocco, Transcaucasus	384574-1	http://www.plantsoftheworldonline.org/taxon/urn:lsid:ipni.org:names:384574-1
Poaceae	Aegilops	crassa	Aegilops crassa	Boiss. ex Hohen.	Aegilops crassa Boiss. ex Hohen.	Exsicc. (Pl. Pers. Austr.) 1842: n.° 248 (1845)	Afghanistan, Armenia, Azerbaijan, Georgia, Iran, Iraq, Kazakhstan, Uzbekistan, Kirgizstan, Lebanon, Syria, Palestina, Israel, Jordan, Tajikistan, Turkey, Turkmenistan, Uzbekistan	Afghanistan, Iran, Iraq, Kazakhstan, Kirgizstan, Lebanon-Syria, Palestine, Tadzhikistan, Transcaucasus, Turkey, Turkmenistan, Uzbekistan	United States	New York	384576-1	http://www.plantsoftheworldonline.org/taxon/urn:lsid:ipni.org:names:384576-1
Poaceae	Aegilops	cylindrica	Aegilops cylindrica	Host	Aegilops cylindrica Host	Icon. Descr. Gram. Austriac. 2: 6 (1802)	Afghanistan, Armenia, Azerbaijan, Georgia, Bosnia and Herzegovina, Croatia, Macedonia, Montenegro, Serbia, Slovenia, Bulgaria, Czech Republic, Slovakia, Greece, Hungary, Iran, Iraq, Japan, Kazakhstan, Uzbekistan, Kirgizstan, Lebanon, Syria, Moldova, Ukraine, Pakistan, Palestina, Israel, Jordan, Romania, Russia, Tajikistan, Turkey, Turkmenistan, Ukraine, Uzbekistan	Afghanistan, Bulgaria, Czechoslovakia, Greece, Hungary, Iran, Iraq, Japan, Kazakhstan, Kirgizstan, Krym, Lebanon-Syria, North Caucasus, Northwest European R, Pakistan, Palestine, Romania, South European Russi, Tadzhikistan, Transcaucasus, Turkey, Turkey-in-Europe, Turkmenistan, Ukraine, Uzbekistan, Yugoslavia	Austria, Cyprus, France, Italy, Mexico, North Korea, South Korea, Poland, Russia, United Kingdom, United States	Alabama, Arizona, Arkansas, Austria, California, Central European Rus, Colorado, Cyprus, France, Great Britain, Idaho, Illinois, Indiana, Iowa, Italy, Kansas, Kentucky, Korea, Louisiana, Mexico Northeast, Michigan, Missouri, Montana, Nebraska, Nevada, New Mexico, New York, North Dakota, Ohio, Oklahoma, Oregon, Pennsylvania, Poland, Primorye, South Dakota, Tennessee, Texas, Utah, Virginia, Washing…	384583-1	http://www.plantsoftheworldonline.org/taxon/urn:lsid:ipni.org:names:384583-1
Poaceae	Aegilops	geniculata	Aegilops geniculata	Roth	Aegilops geniculata Roth	Bot. Abh. Beobacht.: 45 (1787)	Afghanistan, Albania, Algeria, Armenia, Azerbaijan, Georgia, Bosnia and Herzegovina, Croatia, Macedonia, Montenegro, Serbia, Slovenia, Bulgaria, Cyprus, Egypt, France, Greece, Iran, Italy, Lebanon, Syria, Libya, Morocco, Palestina, Israel, Jordan, Portugal, Romania, Spain, Tunisia, Turkey, Ukraine	Afghanistan, Albania, Algeria, Baleares, Bulgaria, Canary Is., Corse, Cyprus, East Aegean Is., Egypt, France, Greece, Iran, Italy, Kriti, Krym, Lebanon-Syria, Libya, Morocco, Palestine, Portugal, Romania, Sardegna, Sicilia, Sinai, Spain, Transcaucasus, Tunisia, Turkey, Turkey-in-Europe, Yugoslavia	Czech Republic, Slovakia, United States	California, Czechoslovakia, New York, Virginia	384596-1	http://www.plantsoftheworldonline.org/taxon/urn:lsid:ipni.org:names:384596-1
Poaceae	Aegilops	juvenalis	Aegilops juvenalis	(Thell.) Eig	Aegilops juvenalis (Thell.) Eig	Repert. Spec. Nov. Regni Veg. Beih. 55: 93 (1929)	Iran, Iraq, Kazakhstan, Uzbekistan, Lebanon, Syria, Turkey, Turkmenistan, Uzbekistan	Iran, Iraq, Kazakhstan, Lebanon-Syria, Turkey, Turkmenistan, Uzbekistan	unknown	unknown	384606-1	http://www.plantsoftheworldonline.org/taxon/urn:lsid:ipni.org:names:384606-1
Poaceae	Aegilops	kotschyi	Aegilops kotschyi	Boiss.	Aegilops kotschyi Boiss.	Diagn. Pl. Orient. 7: 129 (1846)	Afghanistan, Armenia, Azerbaijan, Georgia, Cyprus, Egypt, Iran, Iraq, Kuwait, Lebanon, Syria, Libya, Oman, Palestina, Israel, Jordan, Qatar, United Arab Emirates, Saudi Arabia, Tunisia, Turkey, Turkmenistan, Uzbekistan	Afghanistan, Cyprus, Egypt, Gulf States, Iran, Iraq, Kuwait, Lebanon-Syria, Libya, Oman, Palestine, Saudi Arabia, Sinai, Transcaucasus, Tunisia, Turkey, Turkmenistan, Uzbekistan	unknown	unknown	384607-1	http://www.plantsoftheworldonline.org/taxon/urn:lsid:ipni.org:names:384607-1
Poaceae	Aegilops	longissima	Aegilops longissima	Schweinf. & Muschl.	Aegilops longissima Schweinf. & Muschl.	R.C.Muschler, Man. Fl. Egypt 1: 156 (1912)	Egypt, Lebanon, Syria, Palestina, Israel, Jordan	Egypt, Lebanon-Syria, Palestine	unknown	unknown	384613-1	http://www.plantsoftheworldonline.org/taxon/urn:lsid:ipni.org:names:384613-1
Poaceae	Aegilops	mutica	Aegilops mutica	Boiss.	Aegilops mutica Boiss.	Diagn. Pl. Orient. 5: 73 (1844)	Armenia, Azerbaijan, Georgia, Turkey	Transcaucasus, Turkey	unknown	unknown	384623-1	http://www.plantsoftheworldonline.org/taxon/urn:lsid:ipni.org:names:384623-1
Poaceae	Aegilops	neglecta	Aegilops neglecta	Req. ex Bertol.	Aegilops neglecta Req. ex Bertol.	Fl. Ital. 1: 787 (1834)	Afghanistan, Albania, Algeria, Armenia, Azerbaijan, Georgia, Bosnia and Herzegovina, Croatia, Macedonia, Montenegro, Serbia, Slovenia, Bulgaria, Cyprus, France, Greece, Iran, Iraq, Italy, Kazakhstan, Uzbekistan, Lebanon, Syria, Libya, Morocco, Palestina, Israel, Jordan, Portugal, Romania, Russia, Spain, Tunisia, Turkey, Ukraine	Afghanistan, Albania, Algeria, Baleares, Bulgaria, Canary Is., Corse, Cyprus, East Aegean Is., France, Greece, Iran, Iraq, Italy, Kazakhstan, Kriti, Krym, Lebanon-Syria, Libya, Morocco, North Caucasus, Palestine, Portugal, Romania, Sardegna, Sicilia, Spain, Transcaucasus, Tunisia, Turkey, Turkey-in-Europe, Yugoslavia	unknown	unknown	384624-1	http://www.plantsoftheworldonline.org/taxon/urn:lsid:ipni.org:names:384624-1
Poaceae	Aegilops	peregrina	Aegilops peregrina	(Hack.) Maire & Weiller	Aegilops peregrina (Hack.) Maire & Weiller	Fl. Afrique N. 3: 358 (1955)	Armenia, Azerbaijan, Georgia, Cyprus, Egypt, Greece, Iran, Iraq, Kuwait, Lebanon, Syria, Libya, Palestina, Israel, Jordan, Saudi Arabia, Turkey, Turkmenistan	Cyprus, East Aegean Is., Egypt, Greece, Iran, Iraq, Kriti, Kuwait, Lebanon-Syria, Libya, Palestine, Saudi Arabia, Sinai, Transcaucasus, Turkey, Turkmenistan	Algeria, Italy, Morocco, Ukraine	Algeria, Italy, Krym, Morocco	384631-1	http://www.plantsoftheworldonline.org/taxon/urn:lsid:ipni.org:names:384631-1
Poaceae	Aegilops	searsii	Aegilops searsii	Feldman & Kislev	Aegilops searsii Feldman & Kislev	Feddes Repert. 91: 231 (1980)	Lebanon, Syria, Palestina, Israel, Jordan	Lebanon-Syria, Palestine	unknown	unknown	384640-1	http://www.plantsoftheworldonline.org/taxon/urn:lsid:ipni.org:names:384640-1
Poaceae	Aegilops	sharonensis	Aegilops sharonensis	Eig	Aegilops sharonensis Eig	Notizbl. Bot. Gart. Berlin-Dahlem 10: 489 (1928)	Palestina, Israel, Jordan	Palestine	unknown	unknown	384641-1	http://www.plantsoftheworldonline.org/taxon/urn:lsid:ipni.org:names:384641-1
Poaceae	Aegilops	speltoides	Aegilops speltoides	Tausch	Aegilops speltoides Tausch	Flora 20: 108 (1837)	Armenia, Azerbaijan, Georgia, Bulgaria, Greece, Iran, Iraq, Kuwait, Lebanon, Syria, Palestina, Israel, Jordan, Turkey	Bulgaria, Greece, Iran, Iraq, Kuwait, Lebanon-Syria, Palestine, Transcaucasus, Turkey, Turkey-in-Europe	France, Italy	France, Italy	384645-1	http://www.plantsoftheworldonline.org/taxon/urn:lsid:ipni.org:names:384645-1
Poaceae	Aegilops	tauschii	Aegilops tauschii	Coss.	Aegilops tauschii Coss.	Notes Pl. Crit.: 69 (1849)	Afghanistan, Armenia, Azerbaijan, Georgia, China, India, Pakistan, Iran, Iraq, Kazakhstan, Uzbekistan, Kirgizstan, Lebanon, Syria, Pakistan, Russia, Tajikistan, Turkey, Turkmenistan, Ukraine, Uzbekistan	Afghanistan, China North-Central, China Southeast, Iran, Iraq, Kazakhstan, Kirgizstan, Krym, Lebanon-Syria, North Caucasus, Pakistan, Tadzhikistan, Transcaucasus, Turkey, Turkmenistan, Uzbekistan, West Himalaya, Xinjiang	United States	Arizona, California, New York	384652-1	http://www.plantsoftheworldonline.org/taxon/urn:lsid:ipni.org:names:384652-1
Poaceae	Aegilops	triuncialis	Aegilops triuncialis	L.	Aegilops triuncialis L.	Sp. Pl.: 1051 (1753), nom. cons.	Afghanistan, Albania, Algeria, Armenia, Azerbaijan, Georgia, Bosnia and Herzegovina, Croatia, Macedonia, Montenegro, Serbia, Slovenia, Bulgaria, Cyprus, France, Greece, Iran, Iraq, Italy, Kazakhstan, Uzbekistan, Kirgizstan, Kuwait, Lebanon, Syria, Libya, Morocco, Pakistan, Palestina, Israel, Jordan, Portugal, Russia, Spain, Tajikistan, Tunisia, Turkey, Turkmenistan, Ukraine, Uzbekistan	Afghanistan, Albania, Algeria, Bulgaria, Corse, Cyprus, East Aegean Is., France, Greece, Iran, Iraq, Italy, Kazakhstan, Kirgizstan, Krym, Kuwait, Lebanon-Syria, Libya, Morocco, North Caucasus, Pakistan, Palestine, Portugal, Sardegna, Sicilia, Spain, Tadzhikistan, Transcaucasus, Tunisia, Turkey, Turkey-in-Europe, Turkmenistan, Uzbekistan, Yugoslavia	India, Pakistan, United States	California, Maryland, New York, Pennsylvania, West Himalaya	384658-1	http://www.plantsoftheworldonline.org/taxon/urn:lsid:ipni.org:names:384658-1
Poaceae	Aegilops	umbellulata	Aegilops umbellulata	Zhuk.	Aegilops umbellulata Zhuk.	Trudy Prikl. Bot. 18: 447 (1928)	Armenia, Azerbaijan, Georgia, Greece, Iran, Iraq, Lebanon, Syria, Turkey	East Aegean Is., Iran, Iraq, Kriti, Lebanon-Syria, Transcaucasus, Turkey, Turkey-in-Europe	unknown	unknown	384662-1	http://www.plantsoftheworldonline.org/taxon/urn:lsid:ipni.org:names:384662-1
Poaceae	Aegilops	uniaristata	Aegilops uniaristata	Vis.	Aegilops uniaristata Vis.	Fl. Dalmat. 3: 345 (1851)	Albania, Armenia, Azerbaijan, Georgia, Bosnia and Herzegovina, Croatia, Macedonia, Montenegro, Serbia, Slovenia, Greece, Italy, Turkey	Albania, Greece, Italy, Kriti, Transcaucasus, Turkey, Turkey-in-Europe, Yugoslavia	unknown	unknown	384664-1	http://www.plantsoftheworldonline.org/taxon/urn:lsid:ipni.org:names:384664-1
Poaceae	Aegilops	vavilovii	Aegilops vavilovii	(Zhuk.) Chennav.	Aegilops vavilovii (Zhuk.) Chennav.	Acta Horti Gothob. 23: 167 (1960)	Armenia, Azerbaijan, Georgia, Lebanon, Syria, Palestina, Israel, Jordan, Saudi Arabia, Turkey	Lebanon-Syria, Palestine, Saudi Arabia, Transcaucasus, Turkey	unknown	unknown	384667-1	http://www.plantsoftheworldonline.org/taxon/urn:lsid:ipni.org:names:384667-1
Poaceae	Aegilops	ventricosa	Aegilops ventricosa	Tausch	Aegilops ventricosa Tausch	Flora 20: 108 (1837)	Algeria, Armenia, Azerbaijan, Georgia, Bosnia and Herzegovina, Croatia, Macedonia, Montenegro, Serbia, Slovenia, Egypt, France, Greece, Italy, Lebanon, Syria, Libya, Morocco, Spain, Tunisia	Algeria, Baleares, Corse, Egypt, Greece, Italy, Lebanon-Syria, Libya, Morocco, Sardegna, Sicilia, Sinai, Spain, Transcaucasus, Tunisia, Yugoslavia	France	France	384668-1	http://www.plantsoftheworldonline.org/taxon/urn:lsid:ipni.org:names:384668-1
Poaceae	× Aegilotriticum	erebuni	x Aegilotriticum erebuni	(Gandilyan) van Slageren	× Aegilotriticum erebuni (Gandilyan) van Slageren	Wageningen Agric. Univ. Pap. 94(7): 47 (1994)	Armenia, Azerbaijan, Georgia	Transcaucasus	unknown	unknown	982657-1	http://www.plantsoftheworldonline.org/taxon/urn:lsid:ipni.org:names:982657-1
Poaceae	× Aegilotriticum	grenieri	x Aegilotriticum grenieri	(K.Richt.) P.Fourn.	× Aegilotriticum grenieri (K.Richt.) P.Fourn.	Quatre Fl. France: 89 (1935)	Algeria, France, Greece, Italy	Algeria, France, Greece, Italy, Sicilia	unknown	unknown	384678-1	http://www.plantsoftheworldonline.org/taxon/urn:lsid:ipni.org:names:384678-1
Poaceae	× Aegilotriticum	loretii	x Aegilotriticum loretii	(K.Richt.) P.Fourn.	× Aegilotriticum loretii (K.Richt.) P.Fourn.	Quatre Fl. France: 89 (1935)	Lebanon, Syria	Lebanon-Syria	France, Spain	France, Spain	384679-1	http://www.plantsoftheworldonline.org/taxon/urn:lsid:ipni.org:names:384679-1
Poaceae	× Aegilotriticum	rodetii	x Aegilotriticum rodetii	(Trab.) van Slageren	× Aegilotriticum rodetii (Trab.) van Slageren	Wageningen Agric. Univ. Pap. 94(7): 52 (1994)	Algeria, France, Morocco	Algeria, France, Morocco	unknown	unknown	982659-1	http://www.plantsoftheworldonline.org/taxon/urn:lsid:ipni.org:names:982659-1
Poaceae	× Aegilotriticum	sancti-andreae	x Aegilotriticum sancti-andreae	(Degen) Soó	× Aegilotriticum sancti-andreae (Degen) Soó	R.Sóo &amp; S.A.Jávorka, Magyar Növényvilág Kézikönyve 2: 939 (1951)	Hungary, Iran, Russia, Turkmenistan, Ukraine, Uzbekistan	Hungary, Iran, Krym, North Caucasus, Turkmenistan, Uzbekistan	United States	Kansas	77177215-1	http://www.plantsoftheworldonline.org/taxon/urn:lsid:ipni.org:names:77177215-1
Poaceae	× Aegilotriticum	triticoides	x Aegilotriticum triticoides	(Req. ex Bertol.) van Slageren	× Aegilotriticum triticoides (Req. ex Bertol.) van Slageren	Wageningen Agric. Univ. Pap. 94(7): 58 (1994)	Algeria, Armenia, Azerbaijan, Georgia, France, Greece, Italy, Lebanon, Syria, Palestina, Israel, Jordan, Russia, Spain, Tunisia, Turkey	Algeria, France, Greece, Italy, Lebanon-Syria, North Caucasus, Palestine, Spain, Transcaucasus, Tunisia, Turkey	unknown	unknown	982661-1	http://www.plantsoftheworldonline.org/taxon/urn:lsid:ipni.org:names:982661-1
Poaceae	Aeluropus	badghyzi	Aeluropus badghyzi	Tzvelev	Aeluropus badghyzi Tzvelev	Novosti Sist. Vyssh. Rast. 16: 6 (1979)	Turkmenistan	Turkmenistan	unknown	unknown	384708-1	http://www.plantsoftheworldonline.org/taxon/urn:lsid:ipni.org:names:384708-1
Poaceae	Aeluropus	laciniatus	Aeluropus laciniatus	Khodash.	Aeluropus laciniatus Khodash.	Iran. J. Bot. 18: 64 (2012)	Iran	Iran	unknown	unknown	77121219-1	http://www.plantsoftheworldonline.org/taxon/urn:lsid:ipni.org:names:77121219-1
Poaceae	Aeluropus	lagopoides	Aeluropus lagopoides	(L.) Thwaites	Aeluropus lagopoides (L.) Thwaites	Enum. Pl. Zeyl.: 374 (1864)	Afghanistan, Algeria, Armenia, Azerbaijan, Georgia, Bangladesh, Cyprus, Djibouti, Egypt, Eritrea, Ethiopia, Greece, India, Iran, Iraq, Italy, Kazakhstan, Uzbekistan, Kirgizstan, Kuwait, Lebanon, Syria, Libya, Mauritania, Morocco, Nicobar Is., Oman, Pakistan, Palestina, Israel, Jordan, Qatar, United Arab Emirates, Saudi Arabia, Socotra, Somalia, Sri Lanka, Sudan, Tajikistan, Tunisia, Turkey, Turkm…	Afghanistan, Algeria, Bangladesh, Cyprus, Djibouti, East Aegean Is., Egypt, Eritrea, Ethiopia, Gulf States, India, Iran, Iraq, Kazakhstan, Kirgizstan, Kriti, Kuwait, Lebanon-Syria, Libya, Mauritania, Morocco, Nicobar Is., Oman, Pakistan, Palestine, Saudi Arabia, Sicilia, Sinai, Socotra, Somalia, Sri Lanka, Sudan, Tadzhikistan, Transcaucasus, Tunisia, Turkey, Turkmenistan, Uzbekistan, Western Saha…	unknown	unknown	384722-1	http://www.plantsoftheworldonline.org/taxon/urn:lsid:ipni.org:names:384722-1
Poaceae	Aeluropus	littoralis	Aeluropus littoralis	(Gouan) Parl.	Aeluropus littoralis (Gouan) Parl.	Fl. Ital. 1: 461 (1850)	Afghanistan, Albania, Algeria, Armenia, Azerbaijan, Georgia, Bosnia and Herzegovina, Croatia, Macedonia, Montenegro, Serbia, Slovenia, Bulgaria, China, Cyprus, Egypt, France, Greece, Iran, Iraq, Italy, Kazakhstan, Uzbekistan, Kirgizstan, Kuwait, Lebanon, Syria, Libya, Mauritania, Moldova, Ukraine, Mongolia, Morocco, Pakistan, Palestina, Israel, Jordan, Qatar, United Arab Emirates, Romania, Russia…	Afghanistan, Albania, Algeria, Altay, Baleares, Bulgaria, China North-Central, China Southeast, Corse, Cyprus, East Aegean Is., East European Russia, Egypt, France, Greece, Gulf States, Inner Mongolia, Iran, Iraq, Italy, Kazakhstan, Kirgizstan, Kriti, Krym, Kuwait, Lebanon-Syria, Libya, Manchuria, Mauritania, Mongolia, Morocco, North Caucasus, Pakistan, Palestine, Romania, Saudi Arabia, Sicilia, …	United States	Arizona	1180129-2	http://www.plantsoftheworldonline.org/taxon/urn:lsid:ipni.org:names:1180129-2
Poaceae	Aeluropus	macrostachyus	Aeluropus macrostachyus	Hack.	Aeluropus macrostachyus Hack.	Oesterr. Bot. Z. 52: 374 (1902)	Afghanistan, Iran, Pakistan	Afghanistan, Iran, Pakistan	unknown	unknown	384732-1	http://www.plantsoftheworldonline.org/taxon/urn:lsid:ipni.org:names:384732-1
Poaceae	Aeluropus	pilosus	Aeluropus pilosus	(H.L.Yang) S.L.Chen & X.L.Yang	Aeluropus pilosus (H.L.Yang) S.L.Chen & X.L.Yang	Fl. Reipubl. Popularis Sin. 10(1): 8 (1990)	China	Xinjiang	unknown	unknown	962387-1	http://www.plantsoftheworldonline.org/taxon/urn:lsid:ipni.org:names:962387-1
Poaceae	Afrotrichloris	hyaloptera	Afrotrichloris hyaloptera	Clayton	Afrotrichloris hyaloptera Clayton	Kew Bull. 21: 105 (1967)	Ethiopia, Somalia	Ethiopia, Somalia	unknown	unknown	384755-1	http://www.plantsoftheworldonline.org/taxon/urn:lsid:ipni.org:names:384755-1
Poaceae	Afrotrichloris	martinii	Afrotrichloris martinii	Chiov.	Afrotrichloris martinii Chiov.	Ann. Bot. (Rome) 13: 372 (1914)	Somalia	Somalia	unknown	unknown	384756-1	http://www.plantsoftheworldonline.org/taxon/urn:lsid:ipni.org:names:384756-1
Poaceae	Agenium	leptocladum	Agenium leptocladum	(Hack.) Clayton	Agenium leptocladum (Hack.) Clayton	Kew Bull. 27: 447 (1972)	Argentina, Brazil, Paraguay	Argentina Northeast, Brazil Northeast, Brazil South, Brazil Southeast, Brazil West-Central, Paraguay	unknown	unknown	384758-1	http://www.plantsoftheworldonline.org/taxon/urn:lsid:ipni.org:names:384758-1
Poaceae	Agenium	majus	Agenium majus	Pilg.	Agenium majus Pilg.	Repert. Spec. Nov. Regni Veg. 43: 82 (1938)	Brazil, Paraguay	Brazil West-Central, Paraguay	unknown	unknown	6801-2	http://www.plantsoftheworldonline.org/taxon/urn:lsid:ipni.org:names:6801-2
Poaceae	Agenium	villosum	Agenium villosum	(Nees) Pilg.	Agenium villosum (Nees) Pilg.	Repert. Spec. Nov. Regni Veg. 43: 82 (1938)	Argentina, Bolivia, Brazil, Paraguay, Uruguay	Argentina Northeast, Bolivia, Brazil Northeast, Brazil South, Brazil Southeast, Brazil West-Central, Paraguay, Uruguay	unknown	unknown	6803-2	http://www.plantsoftheworldonline.org/taxon/urn:lsid:ipni.org:names:6803-2
Poaceae	Agnesia	lancifolia	Agnesia lancifolia	(Mez) Zuloaga & Judz.	Agnesia lancifolia (Mez) Zuloaga & Judz.	Novon 3: 307 (1993)	Brazil, Colombia, Peru	Brazil North, Colombia, Peru	unknown	unknown	973333-1	http://www.plantsoftheworldonline.org/taxon/urn:lsid:ipni.org:names:973333-1
Poaceae	× Agropogon	hondoensis	x Agropogon hondoensis	(Ohwi) Hiyama	× Agropogon hondoensis (Ohwi) Hiyama	J. Jap. Bot. 33: 11 (1958)	Japan	Japan	unknown	unknown	384810-1	http://www.plantsoftheworldonline.org/taxon/urn:lsid:ipni.org:names:384810-1
Poaceae	× Agropogon	lutosus	x Agropogon lutosus	(Poir.) P.Fourn.	× Agropogon lutosus (Poir.) P.Fourn.	Monde Pl. 36(213): 20 (1935)	Afghanistan, Algeria, Bhutan, India, China, Denmark, Eritrea, France, India, India, Pakistan, Italy, Kazakhstan, Uzbekistan, Myanmar, Pakistan, Romania, Spain, Turkey, Turkmenistan, United Kingdom	Afghanistan, Algeria, Assam, China North-Central, China South-Central, Denmark, East Himalaya, Eritrea, France, Great Britain, Italy, Kazakhstan, Myanmar, Pakistan, Romania, Sardegna, Spain, Tibet, Turkey, Turkmenistan, West Himalaya	Australia, Bermuda, New Zealand, United States	Alabama, Bermuda, California, Louisiana, New Mexico, New South Wales, New Zealand South, Queensland, South Australia, Tasmania, Victoria, Washington	384812-1	http://www.plantsoftheworldonline.org/taxon/urn:lsid:ipni.org:names:384812-1
Poaceae	× Agropogon	robinsonii	x Agropogon robinsonii	(Druce) Melderis & D.C.McClint.	× Agropogon robinsonii (Druce) Melderis & D.C.McClint.	D.McClintock, Suppl. Wild Flow. Guernsey: 49 (1987)	France	France	United Kingdom	Great Britain	944560-1	http://www.plantsoftheworldonline.org/taxon/urn:lsid:ipni.org:names:944560-1
Poaceae	Agropyron	badamense	Agropyron badamense	Drobow	Agropyron badamense Drobow	Repert. Spec. Nov. Regni Veg. 21: 44 (1925)	Kazakhstan, Uzbekistan, Kirgizstan, Tajikistan, Uzbekistan	Kazakhstan, Kirgizstan, Tadzhikistan, Uzbekistan	unknown	unknown	384865-1	http://www.plantsoftheworldonline.org/taxon/urn:lsid:ipni.org:names:384865-1
Poaceae	Agropyron	bulbosum	Agropyron bulbosum	Boiss.	Agropyron bulbosum Boiss.	Diagn. Pl. Orient. 5: 75 (1844)	Iran	Iran	unknown	unknown	384893-1	http://www.plantsoftheworldonline.org/taxon/urn:lsid:ipni.org:names:384893-1
Poaceae	Agropyron	cimmericum	Agropyron cimmericum	Nevski	Agropyron cimmericum Nevski	Trudy Sredne-Aziatsk. Gosud. Univ., Ser. 8b, Bot. 17: 56 (1934)	Moldova, Ukraine, Ukraine	Krym, Ukraine	unknown	unknown	384915-1	http://www.plantsoftheworldonline.org/taxon/urn:lsid:ipni.org:names:384915-1
Poaceae	Agropyron	cristatum	Agropyron cristatum	(L.) Gaertn.	Agropyron cristatum (L.) Gaertn.	Novi Comment. Acad. Sci. Imp. Petrop. 14(1): 540 (1770)	Afghanistan, Albania, Armenia, Azerbaijan, Georgia, Austria, Bosnia and Herzegovina, Croatia, Macedonia, Montenegro, Serbia, Slovenia, Bulgaria, China, Czech Republic, Slovakia, Egypt, Greece, Hungary, Iran, Iraq, Italy, Kazakhstan, Uzbekistan, Kirgizstan, Moldova, Ukraine, Mongolia, Morocco, North Korea, South Korea, Romania, Russia, Spain, Tajikistan, Turkey, Turkmenistan, Ukraine, Uzbekistan	Afghanistan, Albania, Altay, Amur, Austria, Bulgaria, Buryatiya, Central European Rus, China North-Central, Chita, Czechoslovakia, East European Russia, Egypt, Greece, Hungary, Inner Mongolia, Iran, Iraq, Irkutsk, Italy, Kamchatka, Kazakhstan, Khabarovsk, Kirgizstan, Korea, Krasnoyarsk, Krym, Magadan, Manchuria, Mongolia, Morocco, North Caucasus, Northwest European R, Primorye, Qinghai, Romania, …	Canada, Chile, Mexico, Poland, Quebec, United States	Alaska, Alberta, British Columbia, California, Chile South, Colorado, Delaware, Idaho, Illinois, Indiana, Iowa, Kansas, Kentucky, Labrador, Manitoba, Massachusetts, Mexico Northeast, Michigan, Minnesota, Montana, Nebraska, Nevada, New Hampshire, New Mexico, New York, North Dakota, Northwest Territorie, Nova Scotia, Oklahoma, Ontario, Oregon, Poland, Quebec, Saskatchewan, South Dakota, Texas, Utah…	7365-2	http://www.plantsoftheworldonline.org/taxon/urn:lsid:ipni.org:names:7365-2
Poaceae	Agropyron	dasyanthum	Agropyron dasyanthum	Ledeb.	Agropyron dasyanthum Ledeb.	Index Seminum (TU, Dorpatensis) 1820: 3 (1820)	Moldova, Ukraine	Ukraine	unknown	unknown	384939-1	http://www.plantsoftheworldonline.org/taxon/urn:lsid:ipni.org:names:384939-1
Poaceae	Agropyron	desertorum	Agropyron desertorum	(Fisch. ex Link) Schult.	Agropyron desertorum (Fisch. ex Link) Schult.	Mant. 2: 412 (1824)	Armenia, Azerbaijan, Georgia, China, Kazakhstan, Uzbekistan, Mongolia, Pakistan, Russia, Tajikistan, Turkmenistan, Ukraine, Uzbekistan	Altay, Central European Rus, China North-Central, East European Russia, Inner Mongolia, Irkutsk, Kazakhstan, Krasnoyarsk, Krym, Mongolia, North Caucasus, Pakistan, Qinghai, South European Russi, Tadzhikistan, Transcaucasus, Turkmenistan, Tuva, Uzbekistan, West Siberia, Xinjiang	Austria, Spain, United States	Arizona, Austria, California, Colorado, Illinois, Indiana, Iowa, Kansas, Massachusetts, Missouri, Montana, Nevada, New Mexico, New York, North Dakota, Ohio, Oregon, South Dakota, Spain, Texas, Utah, Wyoming	384943-1	http://www.plantsoftheworldonline.org/taxon/urn:lsid:ipni.org:names:384943-1
Poaceae	Agropyron	deweyi	Agropyron deweyi	Á.Löve	Agropyron deweyi Á.Löve	Feddes Repert. 95: 432 (1984)	Turkey	Turkey	unknown	unknown	903474-1	http://www.plantsoftheworldonline.org/taxon/urn:lsid:ipni.org:names:903474-1
Poaceae	Agropyron	fragile	Agropyron fragile	(Roth) P.Candargy	Agropyron fragile (Roth) P.Candargy	Étude Monogr. Hordées: 58 (1901)	Armenia, Azerbaijan, Georgia, China, Kazakhstan, Uzbekistan, Kirgizstan, Mongolia, Russia, Turkmenistan, Uzbekistan	Altay, China North-Central, East European Russia, Inner Mongolia, Kazakhstan, Kirgizstan, Mongolia, North Caucasus, South European Russi, Transcaucasus, Turkmenistan, Uzbekistan, West Siberia, Xinjiang	Canada, United States	Alberta, British Columbia, Colorado, Manitoba, Nevada, New Mexico, Northwest Territorie, Saskatchewan, South Dakota, Utah, Wyoming, Yukon	384994-1	http://www.plantsoftheworldonline.org/taxon/urn:lsid:ipni.org:names:384994-1
Poaceae	Agropyron	michnoi	Agropyron michnoi	Roshev.	Agropyron michnoi Roshev.	Izv. Glavn. Bot. Sada S.S.S.R. 28: 384 (1929)	China, Mongolia, Russia	Buryatiya, Chita, Inner Mongolia, Mongolia	unknown	unknown	385107-1	http://www.plantsoftheworldonline.org/taxon/urn:lsid:ipni.org:names:385107-1
Poaceae	Agropyron	mongolicum	Agropyron mongolicum	Keng	Agropyron mongolicum Keng	J. Washington Acad. Sci. 28: 305 (1938)	China, Mongolia	China North-Central, Inner Mongolia, Mongolia, Xinjiang	unknown	unknown	385114-1	http://www.plantsoftheworldonline.org/taxon/urn:lsid:ipni.org:names:385114-1
Poaceae	Agropyron	praetermissum	Agropyron praetermissum	(Nevski) Tzvelev & Prob.	Agropyron praetermissum (Nevski) Tzvelev & Prob.	Zlaki Rossii: 83 (2019)	Russia	Altay, Irkutsk, Krasnoyarsk	unknown	unknown	77221378-1	http://www.plantsoftheworldonline.org/taxon/urn:lsid:ipni.org:names:77221378-1
Poaceae	Agropyron	tanaiticum	Agropyron tanaiticum	Nevski	Agropyron tanaiticum Nevski	Trudy Sredne-Aziatsk. Gosud. Univ., Ser. 8b, Bot. 17: 56 (1934)	Moldova, Ukraine, Russia	Central European Rus, North Caucasus, South European Russi, Ukraine	unknown	unknown	385283-1	http://www.plantsoftheworldonline.org/taxon/urn:lsid:ipni.org:names:385283-1
Poaceae	Agropyron	thomsonii	Agropyron thomsonii	Hook.f.	Agropyron thomsonii Hook.f.	Fl. Brit. India 7: 370 (1896)	India, Pakistan	West Himalaya	unknown	unknown	385294-1	http://www.plantsoftheworldonline.org/taxon/urn:lsid:ipni.org:names:385294-1
Poaceae	Agropyropsis	lolium	Agropyropsis lolium	(Balansa ex Coss. & Durieu) A.Camus	Agropyropsis lolium (Balansa ex Coss. & Durieu) A.Camus	Bull. Soc. Bot. France 82: 11 (1935)	Algeria	Algeria	unknown	unknown	385352-1	http://www.plantsoftheworldonline.org/taxon/urn:lsid:ipni.org:names:385352-1
Poaceae	Agrostis	ambatoensis	Agrostis ambatoensis	Asteg.	Agrostis ambatoensis Asteg.	Bol. Soc. Argent. Bot. 20: 271 (1982)	Argentina	Argentina Northwest	unknown	unknown	7542-2	http://www.plantsoftheworldonline.org/taxon/urn:lsid:ipni.org:names:7542-2
Poaceae	Agrostis	anadyrensis	Agrostis anadyrensis	Soczava	Agrostis anadyrensis Soczava	V.L.Komarov (ed.), Fl. URSS 2: 176 (1934)	Russia	Buryatiya, Irkutsk, Kamchatka, Khabarovsk, Magadan, Sakhalin, Yakutskiya	unknown	unknown	385411-1	http://www.plantsoftheworldonline.org/taxon/urn:lsid:ipni.org:names:385411-1
Poaceae	Agrostis	angrenica	Agrostis angrenica	(Butkov) Tzvelev	Agrostis angrenica (Butkov) Tzvelev	Novosti Sist. Vyssh. Rast. 8: 59 (1971)	Kirgizstan	Kirgizstan	unknown	unknown	385416-1	http://www.plantsoftheworldonline.org/taxon/urn:lsid:ipni.org:names:385416-1
Poaceae	Agrostis	arvensis	Agrostis arvensis	Phil.	Agrostis arvensis Phil.	Linnaea 29: 87 (1858)	Chile	Chile Central	unknown	unknown	385443-1	http://www.plantsoftheworldonline.org/taxon/urn:lsid:ipni.org:names:385443-1
Poaceae	Agrostis	atlantica	Agrostis atlantica	Maire & Trab.	Agrostis atlantica Maire & Trab.	Bull. Soc. Hist. Nat. Afrique N. 15: 392 (1924)	Morocco	Morocco	unknown	unknown	385449-1	http://www.plantsoftheworldonline.org/taxon/urn:lsid:ipni.org:names:385449-1
Poaceae	Agrostis	australiensis	Agrostis australiensis	Mez	Agrostis australiensis Mez	Repert. Spec. Nov. Regni Veg. 17: 302 (1921)	Australia	New South Wales, Tasmania, Victoria	unknown	unknown	385457-1	http://www.plantsoftheworldonline.org/taxon/urn:lsid:ipni.org:names:385457-1
Poaceae	Agrostis	balansae	Agrostis balansae	(Boiss.) Tzvelev	Agrostis balansae (Boiss.) Tzvelev	Novosti Sist. Vyssh. Rast. 6: 20 (1969 publ. 1970)	Armenia, Azerbaijan, Georgia, Russia, Turkey	North Caucasus, Transcaucasus, Turkey	unknown	unknown	385465-1	http://www.plantsoftheworldonline.org/taxon/urn:lsid:ipni.org:names:385465-1
Poaceae	Agrostis	barikii	Agrostis barikii	P.Agnihotri & D.Prasad	Agrostis barikii P.Agnihotri & D.Prasad	Phytotaxa 494: 146 (2021)	India, Pakistan	West Himalaya	unknown	unknown	77218276-1	http://www.plantsoftheworldonline.org/taxon/urn:lsid:ipni.org:names:77218276-1
Poaceae	Agrostis	basalis	Agrostis basalis	Luces	Agrostis basalis Luces	Bol. Soc. Venez. Ci. Nat. 15: 10 (1953)	Venezuela	Venezuela	unknown	unknown	385471-1	http://www.plantsoftheworldonline.org/taxon/urn:lsid:ipni.org:names:385471-1
Poaceae	Agrostis	bergiana	Agrostis bergiana	Trin.	Agrostis bergiana Trin.	Gram. Unifl. Sesquifl.: 203 (1824)	Lesotho, South Africa	Cape Provinces, Free State, KwaZulu-Natal, Lesotho, Northern Provinces	unknown	unknown	385472-1	http://www.plantsoftheworldonline.org/taxon/urn:lsid:ipni.org:names:385472-1
Poaceae	Agrostis	bettyae	Agrostis bettyae	S.W.L.Jacobs	Agrostis bettyae S.W.L.Jacobs	Telopea 9: 679 (2001 publ. 2002)	Australia	New South Wales, Queensland, Tasmania, Victoria	unknown	unknown	20008657-1	http://www.plantsoftheworldonline.org/taxon/urn:lsid:ipni.org:names:20008657-1
Poaceae	Agrostis	blasdalei	Agrostis blasdalei	Hitchc.	Agrostis blasdalei Hitchc.	Proc. Biol. Soc. Washington 41: 160 (1928)	United States	California	unknown	unknown	7560-2	http://www.plantsoftheworldonline.org/taxon/urn:lsid:ipni.org:names:7560-2
Poaceae	Agrostis	boormanii	Agrostis boormanii	Vickery	Agrostis boormanii Vickery	Contr. New South Wales Natl. Herb. 1: 105 (1941)	Australia	New South Wales	unknown	unknown	385490-1	http://www.plantsoftheworldonline.org/taxon/urn:lsid:ipni.org:names:385490-1
Poaceae	Agrostis	bourgaei	Agrostis bourgaei	E.Fourn.	Agrostis bourgaei E.Fourn.	Mexic. Pl. 2: 95 (1886)	Mexico	Mexico Central, Mexico Northeast, Mexico Southwest	unknown	unknown	7570-2	http://www.plantsoftheworldonline.org/taxon/urn:lsid:ipni.org:names:7570-2
Poaceae	Agrostis	boyacensis	Agrostis boyacensis	Swallen & García-Barr.	Agrostis boyacensis Swallen & García-Barr.	Caldasia 2: 303 (1943)	Colombia	Colombia	unknown	unknown	7571-2	http://www.plantsoftheworldonline.org/taxon/urn:lsid:ipni.org:names:7571-2
Poaceae	Agrostis	brachiata	Agrostis brachiata	Munro ex Hook.f.	Agrostis brachiata Munro ex Hook.f.	Fl. Brit. India 7: 256 (1896)	Bhutan, India, China, India, Nepal	China North-Central, China South-Central, East Himalaya, India, Nepal	unknown	unknown	385498-1	http://www.plantsoftheworldonline.org/taxon/urn:lsid:ipni.org:names:385498-1
Poaceae	Agrostis	brachyathera	Agrostis brachyathera	Steud.	Agrostis brachyathera Steud.	Syn. Pl. Glumac. 1: 422 (1854)	Argentina, Chile	Argentina South, Chile Central, Chile South	unknown	unknown	385499-1	http://www.plantsoftheworldonline.org/taxon/urn:lsid:ipni.org:names:385499-1
Poaceae	Agrostis	breviculmis	Agrostis breviculmis	Hitchc.	Agrostis breviculmis Hitchc.	Bull. Bur. Pl. Industr. U.S.D.A. 68: 36 (1905)	Argentina, Bolivia, Chile, Colombia, Ecuador, Peru, Venezuela	Argentina Northeast, Argentina Northwest, Bolivia, Chile Central, Chile North, Colombia, Ecuador, Peru, Venezuela	unknown	unknown	7573-2	http://www.plantsoftheworldonline.org/taxon/urn:lsid:ipni.org:names:7573-2
Poaceae	Agrostis	burmanica	Agrostis burmanica	Bor	Agrostis burmanica Bor	Kew Bull. 12: 416 (1957 publ. 1958)	Myanmar	Myanmar	unknown	unknown	385513-1	http://www.plantsoftheworldonline.org/taxon/urn:lsid:ipni.org:names:385513-1
Poaceae	Agrostis	calderoniae	Agrostis calderoniae	Acosta	Agrostis calderoniae Acosta	Phytologia 62: 449 (1987)	Mexico	Mexico Central	unknown	unknown	271893-2	http://www.plantsoftheworldonline.org/taxon/urn:lsid:ipni.org:names:271893-2
Poaceae	Agrostis	canina	Agrostis canina	L.	Agrostis canina L.	Sp. Pl.: 62 (1753), nom. cons.	Afghanistan, Albania, Austria, Belarus, Belgium, Bosnia and Herzegovina, Croatia, Macedonia, Montenegro, Serbia, Slovenia, Bulgaria, China, Czech Republic, Slovakia, Denmark, Estonia, Latvia, Lithuania, Russia, Foroyar, Finland, France, Germany, Greece, Hungary, Iceland, India, Pakistan, Iran, Ireland, Italy, Kazakhstan, Uzbekistan, Kirgizstan, Moldova, Ukraine, Mongolia, Netherlands, North Korea…	Afghanistan, Albania, Austria, Baltic States, Belarus, Belgium, Bulgaria, Central European Rus, China South-Central, Corse, Czechoslovakia, Denmark, East European Russia, Finland, France, Foroyar, Germany, Great Britain, Greece, Hungary, Iceland, Iran, Ireland, Italy, Kazakhstan, Kirgizstan, Korea, Mongolia, Netherlands, North European Russi, Northwest European R, Norway, Pakistan, Poland, Portug…	Algeria, Canada, District of Columbia, French Southern Territories, Greenland, Haiti, Jamaica, Japan, Quebec, Rhode I., South Georgia, United States	Algeria, Connecticut, District of Columbia, Greenland, Haiti, Hawaii, Jamaica, Japan, Kerguelen, Maine, Maryland, Massachusetts, Michigan, Minnesota, New Brunswick, New Hampshire, New York, Newfoundland, Nova Scotia, Oregon, Pennsylvania, Prince Edward I., Quebec, Rhode I., South Georgia, Tennessee, Vermont, West Virginia	385537-1	http://www.plantsoftheworldonline.org/taxon/urn:lsid:ipni.org:names:385537-1
Poaceae	Agrostis	capillaris	Agrostis capillaris	L.	Agrostis capillaris L.	Sp. Pl.: 62 (1753)	Afghanistan, Albania, Armenia, Azerbaijan, Georgia, Austria, Belarus, Belgium, Bosnia and Herzegovina, Croatia, Macedonia, Montenegro, Serbia, Slovenia, Bulgaria, China, Czech Republic, Slovakia, Denmark, Estonia, Latvia, Lithuania, Russia, Foroyar, Finland, France, Germany, Greece, Hungary, Iceland, Iran, Ireland, Italy, Kazakhstan, Uzbekistan, Moldova, Ukraine, Netherlands, Norway, Poland, Port…	Afghanistan, Albania, Altay, Austria, Baltic States, Belarus, Belgium, Bulgaria, Buryatiya, Central European Rus, China North-Central, China Southeast, Corse, Czechoslovakia, Denmark, East European Russia, Finland, France, Foroyar, Germany, Great Britain, Greece, Hungary, Iceland, Inner Mongolia, Iran, Ireland, Irkutsk, Italy, Kazakhstan, Krasnoyarsk, Krym, Netherlands, North Caucasus, North Euro…	Amsterdam-St.Paul Is, Antipodean Is., Argentina, Australia, Bhutan, India, Brazil, Canada, Chatham Is., Chile, Colombia, Costa Rica, Crozet Is., District of Columbia, Falkland Islands, French Southern Territories, Greenland, Honduras, Japan, Macquarie Is., New Caledonia, New Zealand, Quebec, Reunion, Rhode I., Russia, South Georgia, Spain, St.Helena, Tristan da Cunha, United States	Alabama, Alaska, Amsterdam-St.Paul Is, Antipodean Is., Argentina Northeast, Argentina Northwest, Argentina South, Arkansas, Brazil South, British Columbia, California, Canary Is., Chatham Is., Chile Central, Chile South, Colombia, Connecticut, Costa Rica, Crozet Is., District of Columbia, East Himalaya, Falkland Is., Greenland, Hawaii, Honduras, Idaho, Illinois, Indiana, Japan, Kamchatka, Kentuck…	30197865-2	http://www.plantsoftheworldonline.org/taxon/urn:lsid:ipni.org:names:30197865-2
Poaceae	Agrostis	carmichaelii	Agrostis carmichaelii	Schult. & Schult.f.	Agrostis carmichaelii Schult. & Schult.f.	Mant. 3: 571 (1827)	Tristan da Cunha	Tristan da Cunha	unknown	unknown	385552-1	http://www.plantsoftheworldonline.org/taxon/urn:lsid:ipni.org:names:385552-1
Poaceae	Agrostis	castellana	Agrostis castellana	Boiss. & Reut.	Agrostis castellana Boiss. & Reut.	P.E.Boissier, Diagn. Pl. Nov. Hisp.: 26 (1842)	Albania, Algeria, Azores, Bosnia and Herzegovina, Croatia, Macedonia, Montenegro, Serbia, Slovenia, Bulgaria, France, Greece, Italy, Lebanon, Syria, Madeira, Morocco, Portugal, Spain, Turkey	Albania, Algeria, Azores, Bulgaria, Canary Is., Corse, France, Greece, Italy, Lebanon-Syria, Madeira, Morocco, Portugal, Spain, Turkey, Turkey-in-Europe, Yugoslavia	Antipodean Is., Argentina, Austria, Bolivia, Chile, Marion-Prince Edward, New Zealand, Tristan da Cunha	Antipodean Is., Argentina Northeast, Argentina South, Austria, Bolivia, Chile Central, Chile South, Marion-Prince Edward, New Zealand North, New Zealand South, Tristan da Cunha	271894-2	http://www.plantsoftheworldonline.org/taxon/urn:lsid:ipni.org:names:271894-2
Poaceae	Agrostis	clavata	Agrostis clavata	Trin.	Agrostis clavata Trin.	Neue Entdeck. Pflanzenk. 2: 55 (1821)	Canada, China, Finland, Indonesia, Papua New Guinea, Japan, Mongolia, Nansei-shoto, North Korea, South Korea, Russia, Sweden, Taiwan, United States	Alaska, Altay, Amur, Buryatiya, Central European Rus, China North-Central, China South-Central, China Southeast, Chita, East European Russia, Finland, Inner Mongolia, Irkutsk, Japan, Kamchatka, Khabarovsk, Korea, Krasnoyarsk, Kuril Is., Magadan, Manchuria, Mongolia, Nansei-shoto, New Guinea, North Caucasus, North European Russi, Northwest European R, Primorye, Sakhalin, Sweden, Taiwan, Tibet, Tuv…	unknown	unknown	385585-1	http://www.plantsoftheworldonline.org/taxon/urn:lsid:ipni.org:names:385585-1
Poaceae	Agrostis	clemensiorum	Agrostis clemensiorum	Bor	Agrostis clemensiorum Bor	J. Indian Bot. Soc. 42A: 12 (1963)	Indonesia	Jawa	unknown	unknown	385586-1	http://www.plantsoftheworldonline.org/taxon/urn:lsid:ipni.org:names:385586-1
Poaceae	Agrostis	comorensis	Agrostis comorensis	A.Camus	Agrostis comorensis A.Camus	Bull. Soc. Bot. France 78: 34 (1931)	Comoros	Comoros	unknown	unknown	385594-1	http://www.plantsoftheworldonline.org/taxon/urn:lsid:ipni.org:names:385594-1
Poaceae	Agrostis	congestiflora	Agrostis congestiflora	Tutin & E.F.Warb.	Agrostis congestiflora Tutin & E.F.Warb.	J. Bot. 70: 43 (1932)	Azores	Azores	unknown	unknown	385609-1	http://www.plantsoftheworldonline.org/taxon/urn:lsid:ipni.org:names:385609-1
Poaceae	Agrostis	continuata	Agrostis continuata	Stapf	Agrostis continuata Stapf	Bull. Misc. Inform. Kew 1897: 290 (1897)	Malawi, South Africa, Swaziland, Tanzania, Zimbabwe	KwaZulu-Natal, Malawi, Northern Provinces, Swaziland, Tanzania, Zimbabwe	unknown	unknown	385612-1	http://www.plantsoftheworldonline.org/taxon/urn:lsid:ipni.org:names:385612-1
Poaceae	Agrostis	cypricola	Agrostis cypricola	H.Lindb.	Agrostis cypricola H.Lindb.	Årsbok-Vuosik. Soc. Sci. Fenn. 20B(7): 5 (1942)	Cyprus	Cyprus	unknown	unknown	385633-1	http://www.plantsoftheworldonline.org/taxon/urn:lsid:ipni.org:names:385633-1
Poaceae	Agrostis	czernjaginae	Agrostis czernjaginae	Prob.	Agrostis czernjaginae Prob.	Novosti Sist. Vyssh. Rast. 49: 5 (2018)	Russia	Kamchatka	unknown	unknown	77200469-1	http://www.plantsoftheworldonline.org/taxon/urn:lsid:ipni.org:names:77200469-1
Poaceae	Agrostis	decaryana	Agrostis decaryana	A.Camus	Agrostis decaryana A.Camus	Bull. Soc. Bot. France 78: 35 (1931)	Madagascar	Madagascar	unknown	unknown	385640-1	http://www.plantsoftheworldonline.org/taxon/urn:lsid:ipni.org:names:385640-1
Poaceae	Agrostis	delislei	Agrostis delislei	Hemsl.	Agrostis delislei Hemsl.	Rep. Challenger, Bot. 1(2): 269 (1884)	Amsterdam-St.Paul Is	Amsterdam-St.Paul Is	unknown	unknown	385649-1	http://www.plantsoftheworldonline.org/taxon/urn:lsid:ipni.org:names:385649-1
Poaceae	Agrostis	densiflora	Agrostis densiflora	Vasey	Agrostis densiflora Vasey	Contr. U.S. Natl. Herb. 3: 72 (1892)	United States	California, Oregon	unknown	unknown	297541-2	http://www.plantsoftheworldonline.org/taxon/urn:lsid:ipni.org:names:297541-2
Poaceae	Agrostis	diemenica	Agrostis diemenica	D.I.Morris	Agrostis diemenica D.I.Morris	Telopea 10: 765 (2004)	Australia	Tasmania	unknown	unknown	77065816-1	http://www.plantsoftheworldonline.org/taxon/urn:lsid:ipni.org:names:77065816-1
Poaceae	Agrostis	divaricatissima	Agrostis divaricatissima	Mez	Agrostis divaricatissima Mez	Repert. Spec. Nov. Regni Veg. 18: 4 (1922)	China, Mongolia, North Korea, South Korea, Russia	Buryatiya, Chita, Inner Mongolia, Irkutsk, Korea, Krasnoyarsk, Manchuria, Mongolia, Tuva	Russia	Primorye	385681-1	http://www.plantsoftheworldonline.org/taxon/urn:lsid:ipni.org:names:385681-1
Poaceae	Agrostis	dshungarica	Agrostis dshungarica	(Tzvelev) Tzvelev	Agrostis dshungarica (Tzvelev) Tzvelev	Pl. Central Asia 4: 292 (2001)	China, India, Pakistan	West Himalaya, Xinjiang	unknown	unknown	20009622-1	http://www.plantsoftheworldonline.org/taxon/urn:lsid:ipni.org:names:20009622-1
Poaceae	Agrostis	dyeri	Agrostis dyeri	Petrie	Agrostis dyeri Petrie	Trans. &amp; Proc. New Zealand Inst. 22: 441 (1889 publ. 1890)	New Zealand	New Zealand North, New Zealand South	unknown	unknown	385695-1	http://www.plantsoftheworldonline.org/taxon/urn:lsid:ipni.org:names:385695-1
Poaceae	Agrostis	elliotii	Agrostis elliotii	Hack.	Agrostis elliotii Hack.	J. Linn. Soc., Bot. 29: 65 (1891)	Madagascar	Madagascar	unknown	unknown	385707-1	http://www.plantsoftheworldonline.org/taxon/urn:lsid:ipni.org:names:385707-1
Poaceae	Agrostis	elliottiana	Agrostis elliottiana	Schult.	Agrostis elliottiana Schult.	Mant. 2: 372 (1824)	District of Columbia, Mexico, United States	Alabama, Arizona, Arkansas, California, District of Columbia, Florida, Georgia, Illinois, Indiana, Kansas, Kentucky, Louisiana, Maine, Maryland, Massachusetts, Mexico Southeast, Mississippi, Missouri, New Mexico, New York, North Carolina, Ohio, Oklahoma, Pennsylvania, South Carolina, Tennessee, Texas, Virginia	unknown	unknown	325251-2	http://www.plantsoftheworldonline.org/taxon/urn:lsid:ipni.org:names:325251-2
Poaceae	Agrostis	emirnensis	Agrostis emirnensis	(Baker) Bosser	Agrostis emirnensis (Baker) Bosser	Adansonia, n.s., 8: 516 (1968)	Madagascar	Madagascar	unknown	unknown	385713-1	http://www.plantsoftheworldonline.org/taxon/urn:lsid:ipni.org:names:385713-1
Poaceae	Agrostis	exarata	Agrostis exarata	Trin.	Agrostis exarata Trin.	Gram. Unifl. Sesquifl.: 205 (1824)	Canada, Mexico, Russia, United States	Alaska, Alberta, Aleutian Is., Arizona, British Columbia, California, Colorado, Idaho, Kamchatka, Kentucky, Kuril Is., Mexico Central, Mexico Northeast, Mexico Northwest, Montana, Nebraska, Nevada, New Mexico, Northwest Territorie, Oklahoma, Oregon, Saskatchewan, South Dakota, Texas, Utah, Vermont, Washington, Wyoming, Yukon	Samoa, United States	Hawaii, Samoa	385720-1	http://www.plantsoftheworldonline.org/taxon/urn:lsid:ipni.org:names:385720-1
Poaceae	Agrostis	filipes	Agrostis filipes	Hook.f.	Agrostis filipes Hook.f.	Fl. Brit. India 7: 256 (1896)	India, India, Pakistan	Assam, West Himalaya	unknown	unknown	385744-1	http://www.plantsoftheworldonline.org/taxon/urn:lsid:ipni.org:names:385744-1
Poaceae	Agrostis	flaccida	Agrostis flaccida	Hack.	Agrostis flaccida Hack.	Bull. Herb. Boissier 7: 649 (1899)	China, Japan, North Korea, South Korea, Russia	Japan, Kamchatka, Korea, Kuril Is., Manchuria, Sakhalin	unknown	unknown	385747-1	http://www.plantsoftheworldonline.org/taxon/urn:lsid:ipni.org:names:385747-1
Poaceae	Agrostis	foliata	Agrostis foliata	Hook.f.	Agrostis foliata Hook.f.	Fl. Antarct.: 95 (1845)	Colombia, Ecuador, Peru	Colombia, Ecuador, Peru	unknown	unknown	385752-1	http://www.plantsoftheworldonline.org/taxon/urn:lsid:ipni.org:names:385752-1
Poaceae	Agrostis	gariana	Agrostis gariana	Taheri	Agrostis gariana Taheri	Iran. J. Bot. 19: 41 (2013)	Iran	Iran	unknown	unknown	77136496-1	http://www.plantsoftheworldonline.org/taxon/urn:lsid:ipni.org:names:77136496-1
Poaceae	Agrostis	ghiesbreghtii	Agrostis ghiesbreghtii	E.Fourn.	Agrostis ghiesbreghtii E.Fourn.	Mexic. Pl. 2: 97 (1886)	Guatemala, Mexico	Guatemala, Mexico Central, Mexico Northeast, Mexico Southwest	unknown	unknown	385782-1	http://www.plantsoftheworldonline.org/taxon/urn:lsid:ipni.org:names:385782-1
Poaceae	Agrostis	gigantea	Agrostis gigantea	Roth	Agrostis gigantea Roth	Tent. Fl. Germ. 1: 31 (1788)	Afghanistan, Albania, Algeria, Armenia, Azerbaijan, Georgia, Austria, Belarus, Belgium, Bosnia and Herzegovina, Croatia, Macedonia, Montenegro, Serbia, Slovenia, Bulgaria, China, Czech Republic, Slovakia, Denmark, Estonia, Latvia, Lithuania, Russia, Finland, France, Germany, Greece, Hungary, India, Pakistan, Iran, Iraq, Italy, Kazakhstan, Uzbekistan, Kirgizstan, Moldova, Ukraine, Mongolia, Morocc…	Afghanistan, Albania, Algeria, Altay, Amur, Austria, Baltic States, Belarus, Belgium, Bulgaria, Buryatiya, Central European Rus, China North-Central, China South-Central, China Southeast, Chita, Czechoslovakia, Denmark, East Aegean Is., East European Russia, Finland, France, Germany, Greece, Hungary, Inner Mongolia, Iran, Iraq, Irkutsk, Italy, Kazakhstan, Khabarovsk, Kirgizstan, Korea, Kriti, Kry…	Argentina, Australia, Bolivia, Brazil, Canada, Chile, Colombia, Costa Rica, District of Columbia, Ecuador, French Southern Territories, Greenland, Haiti, Ireland, Jamaica, Japan, Lesotho, New Zealand, Norfolk Is., Peru, Quebec, Rhode I., Russia, South Africa, Tanzania, Tristan da Cunha, United Kingdom, United States, Uruguay	Alabama, Alaska, Alberta, Argentina Northeast, Argentina Northwest, Argentina South, Arizona, Arkansas, Bolivia, Brazil South, British Columbia, California, Cape Provinces, Chile Central, Chile South, Colombia, Colorado, Connecticut, Costa Rica, Delaware, District of Columbia, Ecuador, Georgia, Great Britain, Greenland, Haiti, Idaho, Illinois, Indiana, Iowa, Ireland, Jamaica, Japan, Kamchatka, Ka…	385783-1	http://www.plantsoftheworldonline.org/taxon/urn:lsid:ipni.org:names:385783-1
Poaceae	Agrostis	glabra	Agrostis glabra	(J.Presl) Kunth	Agrostis glabra (J.Presl) Kunth	Enum. Pl. 1: 226 (1833)	Argentina, Chile	Argentina Northwest, Argentina South, Chile Central, Chile South	unknown	unknown	385784-1	http://www.plantsoftheworldonline.org/taxon/urn:lsid:ipni.org:names:385784-1
Poaceae	Agrostis	goughensis	Agrostis goughensis	C.E.Hubb.	Agrostis goughensis C.E.Hubb.	Bull. Brit. Mus. (Nat. Hist.), Bot. 8: 379 (1981)	Tristan da Cunha	Tristan da Cunha	unknown	unknown	896861-1	http://www.plantsoftheworldonline.org/taxon/urn:lsid:ipni.org:names:896861-1
Poaceae	Agrostis	gracilifolia	Agrostis gracilifolia	C.E.Hubb.	Agrostis gracilifolia C.E.Hubb.	Bull. Misc. Inform. Kew 1936: 307 (1936)	Ethiopia, Kenya, Tanzania, Uganda, Zaire	Ethiopia, Kenya, Tanzania, Uganda, Zaire	unknown	unknown	385795-1	http://www.plantsoftheworldonline.org/taxon/urn:lsid:ipni.org:names:385795-1
Poaceae	Agrostis	gracililaxa	Agrostis gracililaxa	Franco	Agrostis gracililaxa Franco	Bot. J. Linn. Soc. 76: 336 (1978)	Azores	Azores	unknown	unknown	385796-1	http://www.plantsoftheworldonline.org/taxon/urn:lsid:ipni.org:names:385796-1
Poaceae	Agrostis	griffithiana	Agrostis griffithiana	(Hook.f.) Bor	Agrostis griffithiana (Hook.f.) Bor	Grass. Burma, Ceylon, India &amp; Pakistan: 387 (1960)	India	Assam	unknown	unknown	385806-1	http://www.plantsoftheworldonline.org/taxon/urn:lsid:ipni.org:names:385806-1
Poaceae	Agrostis	hallii	Agrostis hallii	Vasey	Agrostis hallii Vasey	Contr. U.S. Natl. Herb. 3: 74 (1892)	United States	California, Oregon, Washington	unknown	unknown	7645-2	http://www.plantsoftheworldonline.org/taxon/urn:lsid:ipni.org:names:7645-2
Poaceae	Agrostis	hendersonii	Agrostis hendersonii	Hitchc.	Agrostis hendersonii Hitchc.	J. Washington Acad. Sci. 20: 381 (1930)	United States	California, Oregon	unknown	unknown	7648-2	http://www.plantsoftheworldonline.org/taxon/urn:lsid:ipni.org:names:7648-2
Poaceae	Agrostis	hesperica	Agrostis hesperica	Romero García, Blanca, G.López & C.Morales	Agrostis hesperica Romero García, Blanca, G.López & C.Morales	Anales Jard. Bot. Madrid 43: 52 (1986)	Portugal, Spain	Portugal, Spain	unknown	unknown	931020-1	http://www.plantsoftheworldonline.org/taxon/urn:lsid:ipni.org:names:931020-1
Poaceae	Agrostis	hideoi	Agrostis hideoi	Ohwi	Agrostis hideoi Ohwi	Bot. Mag. (Tokyo) 44: 568 (1930)	Japan	Japan	unknown	unknown	385826-1	http://www.plantsoftheworldonline.org/taxon/urn:lsid:ipni.org:names:385826-1
Poaceae	Agrostis	hirta	Agrostis hirta	Veldkamp	Agrostis hirta Veldkamp	Blumea 28: 212 (1982)	Indonesia, Papua New Guinea	New Guinea	unknown	unknown	899114-1	http://www.plantsoftheworldonline.org/taxon/urn:lsid:ipni.org:names:899114-1
Poaceae	Agrostis	holgateana	Agrostis holgateana	C.E.Hubb.	Agrostis holgateana C.E.Hubb.	Bull. Brit. Mus. (Nat. Hist.), Bot. 8: 381 (1981)	Tristan da Cunha	Tristan da Cunha	unknown	unknown	896862-1	http://www.plantsoftheworldonline.org/taxon/urn:lsid:ipni.org:names:896862-1
Poaceae	Agrostis	hookeriana	Agrostis hookeriana	C.B.Clarke ex Hook.f.	Agrostis hookeriana C.B.Clarke ex Hook.f.	Fl. Brit. India 7: 256 (1896)	Bhutan, India, China, Nepal	China South-Central, East Himalaya, Nepal, Qinghai, Tibet	unknown	unknown	385840-1	http://www.plantsoftheworldonline.org/taxon/urn:lsid:ipni.org:names:385840-1
Poaceae	Agrostis	hooveri	Agrostis hooveri	Swallen	Agrostis hooveri Swallen	Leafl. W. Bot. 5: 194 (1949)	United States	California	unknown	unknown	7651-2	http://www.plantsoftheworldonline.org/taxon/urn:lsid:ipni.org:names:7651-2
Poaceae	Agrostis	howellii	Agrostis howellii	Scribn. ex Vasey	Agrostis howellii Scribn. ex Vasey	Contr. U.S. Natl. Herb. 3: 76 (1892)	United States	Oregon	unknown	unknown	7652-2	http://www.plantsoftheworldonline.org/taxon/urn:lsid:ipni.org:names:7652-2
Poaceae	Agrostis	hugoniana	Agrostis hugoniana	Rendle	Agrostis hugoniana Rendle	J. Linn. Soc., Bot. 36: 389 (1904)	China	China North-Central, China South-Central, Qinghai	unknown	unknown	385844-1	http://www.plantsoftheworldonline.org/taxon/urn:lsid:ipni.org:names:385844-1
Poaceae	Agrostis	humbertii	Agrostis humbertii	A.Camus	Agrostis humbertii A.Camus	Bull. Soc. Bot. France 106: 339 (1960)	Madagascar	Madagascar	unknown	unknown	385845-1	http://www.plantsoftheworldonline.org/taxon/urn:lsid:ipni.org:names:385845-1
Poaceae	Agrostis	hyemalis	Agrostis hyemalis	(Walter) Britton, Sterns & Poggenb.	Agrostis hyemalis (Walter) Britton, Sterns & Poggenb.	Prelim. Cat.: 68 (1888)	Canada, China, District of Columbia, Dominican Republic, Ecuador, Haiti, Mexico, Peru, Puerto Rico, Rhode I., Russia, United States	Alabama, Aleutian Is., Arkansas, Connecticut, Delaware, District of Columbia, Dominican Republic, Ecuador, Florida, Georgia, Haiti, Illinois, Indiana, Iowa, Kamchatka, Kansas, Kentucky, Louisiana, Maine, Manchuria, Maryland, Massachusetts, Mexico Northeast, Mexico Southwest, Michigan, Minnesota, Mississippi, Missouri, Nebraska, New Hampshire, New Jersey, New York, North Carolina, Ohio, Oklahoma, …	unknown	unknown	385827-1	http://www.plantsoftheworldonline.org/taxon/urn:lsid:ipni.org:names:385827-1
Poaceae	Agrostis	hygrometrica	Agrostis hygrometrica	Nees	Agrostis hygrometrica Nees	C.F.P.von Martius, Fl. Bras. Enum. Pl. 2: 404 (1829)	Argentina, Brazil, Uruguay	Argentina Northeast, Brazil South, Brazil Southeast, Uruguay	unknown	unknown	30370172-2	http://www.plantsoftheworldonline.org/taxon/urn:lsid:ipni.org:names:30370172-2
Poaceae	Agrostis	idahoensis	Agrostis idahoensis	Nash	Agrostis idahoensis Nash	Bull. Torrey Bot. Club 24: 42 (1897)	Argentina, Canada, Chile, United States	Alaska, Argentina South, Arizona, British Columbia, California, Chile Central, Chile South, Colorado, Idaho, Montana, Nevada, New Mexico, Oregon, Utah, Washington, Wyoming	unknown	unknown	7666-2	http://www.plantsoftheworldonline.org/taxon/urn:lsid:ipni.org:names:7666-2
Poaceae	Agrostis	imbecilla	Agrostis imbecilla	Zotov	Agrostis imbecilla Zotov	Trans. &amp; Proc. Roy. Soc. New Zealand 73: 233 (1943)	New Zealand	New Zealand North, New Zealand South	unknown	unknown	385855-1	http://www.plantsoftheworldonline.org/taxon/urn:lsid:ipni.org:names:385855-1
Poaceae	Agrostis	imberbis	Agrostis imberbis	Phil.	Agrostis imberbis Phil.	Anales Univ. Chile 94: 11 (1896)	Argentina, Bolivia, Chile, Colombia, Peru	Argentina Northeast, Argentina Northwest, Argentina South, Bolivia, Chile Central, Chile South, Colombia, Peru	unknown	unknown	7667-2	http://www.plantsoftheworldonline.org/taxon/urn:lsid:ipni.org:names:7667-2
Poaceae	Agrostis	inaequiglumis	Agrostis inaequiglumis	Griseb.	Agrostis inaequiglumis Griseb.	Nachr. Königl. Ges. Wiss. Georg-Augusts-Univ. 3: 80 (1868)	Bhutan, India, Myanmar, Nepal	East Himalaya, Myanmar, Nepal	unknown	unknown	385858-1	http://www.plantsoftheworldonline.org/taxon/urn:lsid:ipni.org:names:385858-1
Poaceae	Agrostis	inconspicua	Agrostis inconspicua	Kunze	Agrostis inconspicua Kunze	Mém. Acad. Imp. Sci. Saint Pétersbourg, Sér. 7, 4(1): 331 (1845)	Argentina, Chile	Argentina Northwest, Argentina South, Chile Central, Chile South	unknown	unknown	385859-1	http://www.plantsoftheworldonline.org/taxon/urn:lsid:ipni.org:names:385859-1
Poaceae	Agrostis	infirma	Agrostis infirma	Buse	Agrostis infirma Buse	F.A.W.Miquel, Pl. Jungh., prepr.: 2 (1854)	China, Indonesia, Indonesia, East Timor, Indonesia, Malaysia, Indonesia, Papua New Guinea, Philippines, Taiwan	Borneo, China North-Central, China South-Central, China Southeast, Inner Mongolia, Jawa, Lesser Sunda Is., Manchuria, New Guinea, Philippines, Sulawesi, Sumatera, Taiwan	unknown	unknown	385863-1	http://www.plantsoftheworldonline.org/taxon/urn:lsid:ipni.org:names:385863-1
Poaceae	Agrostis	innominata	Agrostis innominata	Enustsch.	Agrostis innominata Enustsch.	Novosti Sist. Vyssh. Rast. 41: 11 (2009)	Russia	Irkutsk	unknown	unknown	77104968-1	http://www.plantsoftheworldonline.org/taxon/urn:lsid:ipni.org:names:77104968-1
Poaceae	Agrostis	insularis	Agrostis insularis	Rúgolo & A.M.Molina	Agrostis insularis Rúgolo & A.M.Molina	Gayana, Bot. 54: 111 (1997 publ. 1998)	Chile	Chile South	unknown	unknown	318318-2	http://www.plantsoftheworldonline.org/taxon/urn:lsid:ipni.org:names:318318-2
Poaceae	Agrostis	isopholis	Agrostis isopholis	C.E.Hubb.	Agrostis isopholis C.E.Hubb.	Bull. Misc. Inform. Kew 1936: 303 (1936)	Rwanda	Rwanda	unknown	unknown	385872-1	http://www.plantsoftheworldonline.org/taxon/urn:lsid:ipni.org:names:385872-1
Poaceae	Agrostis	jahnii	Agrostis jahnii	Luces	Agrostis jahnii Luces	Bol. Soc. Venez. Ci. Nat. 15: 12 (1953)	Venezuela	Venezuela	unknown	unknown	7669-2	http://www.plantsoftheworldonline.org/taxon/urn:lsid:ipni.org:names:7669-2
Poaceae	Agrostis	joyceae	Agrostis joyceae	S.W.L.Jacobs	Agrostis joyceae S.W.L.Jacobs	Telopea 9: 680 (2001 publ. 2002)	Australia	New South Wales, Tasmania	unknown	unknown	20008658-1	http://www.plantsoftheworldonline.org/taxon/urn:lsid:ipni.org:names:20008658-1
Poaceae	Agrostis	juressi	Agrostis juressi	Link	Agrostis juressi Link	J. Bot. (Schrader) 1799(2): 312 (1800)	Morocco, Portugal, Spain	Morocco, Portugal, Spain	unknown	unknown	385884-1	http://www.plantsoftheworldonline.org/taxon/urn:lsid:ipni.org:names:385884-1
Poaceae	Agrostis	keniensis	Agrostis keniensis	Pilg.	Agrostis keniensis Pilg.	Notizbl. Bot. Gart. Berlin-Dahlem 9: 513 (1926)	Burundi, Ethiopia, Kenya, Tanzania, Uganda	Burundi, Ethiopia, Kenya, Tanzania, Uganda	unknown	unknown	385888-1	http://www.plantsoftheworldonline.org/taxon/urn:lsid:ipni.org:names:385888-1
Poaceae	Agrostis	kilimandscharica	Agrostis kilimandscharica	Mez	Agrostis kilimandscharica Mez	Repert. Spec. Nov. Regni Veg. 18: 2 (1922)	Burundi, Ethiopia, Kenya, Rwanda, Sudan, Tanzania, Uganda, Zaire	Burundi, Ethiopia, Kenya, Rwanda, Sudan, Tanzania, Uganda, Zaire	unknown	unknown	385891-1	http://www.plantsoftheworldonline.org/taxon/urn:lsid:ipni.org:names:385891-1
Poaceae	Agrostis	koelerioides	Agrostis koelerioides	É.Desv.	Agrostis koelerioides É.Desv.	C.Gay, Fl. Chil. 6: 317 (1854)	Argentina, Chile, Peru	Argentina South, Chile Central, Chile South, Peru	unknown	unknown	385894-1	http://www.plantsoftheworldonline.org/taxon/urn:lsid:ipni.org:names:385894-1
Poaceae	Agrostis	kolymensis	Agrostis kolymensis	Kuvaev & A.P.Khokhr.	Agrostis kolymensis Kuvaev & A.P.Khokhr.	Novosti Sist. Vyssh. Rast. 19: 4 (1982)	Russia	Magadan	unknown	unknown	899115-1	http://www.plantsoftheworldonline.org/taxon/urn:lsid:ipni.org:names:899115-1
Poaceae	Agrostis	korczaginii	Agrostis korczaginii	Senjan.-Korcz.	Agrostis korczaginii Senjan.-Korcz.	Bot. Mater. Gerb. Bot. Inst. Komarova Akad. Nauk S.S.S.R. 15: 28 (1953)	Russia	East European Russia, North European Russi	unknown	unknown	385895-1	http://www.plantsoftheworldonline.org/taxon/urn:lsid:ipni.org:names:385895-1
Poaceae	Agrostis	kurczenkoae	Agrostis kurczenkoae	Prob.	Agrostis kurczenkoae Prob.	Novosti Sist. Vyssh. Rast. 46: 29 (2015)	Russia	Sakhalin	unknown	unknown	60471869-2	http://www.plantsoftheworldonline.org/taxon/urn:lsid:ipni.org:names:60471869-2
Poaceae	Agrostis	lacuna-vernalis	Agrostis lacuna-vernalis	P.M.Peterson & Soreng	Agrostis lacuna-vernalis P.M.Peterson & Soreng	J. Bot. Res. Inst. Texas 5: 422 (2011)	United States	California	unknown	unknown	60458097-2	http://www.plantsoftheworldonline.org/taxon/urn:lsid:ipni.org:names:60458097-2
Poaceae	Agrostis	laegaardii	Agrostis laegaardii	A.M.Molina & Rúgolo	Agrostis laegaardii A.M.Molina & Rúgolo	Novon 28: 172 (2020)	Colombia, Ecuador	Colombia, Ecuador	unknown	unknown	77213743-1	http://www.plantsoftheworldonline.org/taxon/urn:lsid:ipni.org:names:77213743-1
Poaceae	Agrostis	laxissima	Agrostis laxissima	Swallen	Agrostis laxissima Swallen	Contr. U.S. Natl. Herb. 29: 402 (1950)	Guatemala, Honduras, Mexico	Guatemala, Honduras, Mexico Southeast	unknown	unknown	7682-2	http://www.plantsoftheworldonline.org/taxon/urn:lsid:ipni.org:names:7682-2
Poaceae	Agrostis	lazica	Agrostis lazica	Balansa	Agrostis lazica Balansa	Bull. Soc. Bot. France 21: 12 (1874)	Armenia, Azerbaijan, Georgia, Russia, Turkey	North Caucasus, Transcaucasus, Turkey	unknown	unknown	385918-1	http://www.plantsoftheworldonline.org/taxon/urn:lsid:ipni.org:names:385918-1
Poaceae	Agrostis	lehmannii	Agrostis lehmannii	Swallen	Agrostis lehmannii Swallen	Contr. U.S. Natl. Herb. 29: 263 (1948)	Colombia	Colombia	unknown	unknown	7683-2	http://www.plantsoftheworldonline.org/taxon/urn:lsid:ipni.org:names:7683-2
Poaceae	Agrostis	lenis	Agrostis lenis	Roseng.	Agrostis lenis Roseng.	B.R.Arrillaga de Maffei &amp; P.Izaguirre de Artucio, Gram. Urug.: 23 (1970)	Argentina, Bolivia, Brazil, Uruguay	Argentina Northwest, Bolivia, Brazil South, Brazil Southeast, Uruguay	unknown	unknown	385925-1	http://www.plantsoftheworldonline.org/taxon/urn:lsid:ipni.org:names:385925-1
Poaceae	Agrostis	leptotricha	Agrostis leptotricha	É.Desv.	Agrostis leptotricha É.Desv.	C.Gay, Fl. Chil. 6: 316 (1854)	Argentina, Chile	Argentina South, Chile Central, Chile South	unknown	unknown	329498-2	http://www.plantsoftheworldonline.org/taxon/urn:lsid:ipni.org:names:329498-2
Poaceae	Agrostis	longiberbis	Agrostis longiberbis	Hack. ex Lor.B.Sm.	Agrostis longiberbis Hack. ex Lor.B.Sm.	Phytologia 22: 88 (1971)	Brazil	Brazil South, Brazil Southeast	unknown	unknown	7687-2	http://www.plantsoftheworldonline.org/taxon/urn:lsid:ipni.org:names:7687-2
Poaceae	Agrostis	mackliniae	Agrostis mackliniae	Bor	Agrostis mackliniae Bor	Kew Bull. 12: 417 (1957 publ. 1958)	China, Myanmar	China South-Central, Myanmar, Tibet	unknown	unknown	385960-1	http://www.plantsoftheworldonline.org/taxon/urn:lsid:ipni.org:names:385960-1
Poaceae	Agrostis	mannii	Agrostis mannii	(Hook.f.) Stapf	Agrostis mannii (Hook.f.) Stapf	W.H.Harvey &amp; auct. suc. (eds.), Fl. Cap. 7: 549 (1889)	Cameroon, Ethiopia, Gulf of Guinea Is.	Cameroon, Ethiopia, Gulf of Guinea Is.	unknown	unknown	385969-1	http://www.plantsoftheworldonline.org/taxon/urn:lsid:ipni.org:names:385969-1
Poaceae	Agrostis	marojejyensis	Agrostis marojejyensis	A.Camus	Agrostis marojejyensis A.Camus	Bull. Soc. Bot. France 97: 80 (1950)	Madagascar	Madagascar	unknown	unknown	385973-1	http://www.plantsoftheworldonline.org/taxon/urn:lsid:ipni.org:names:385973-1
Poaceae	Agrostis	masafuerana	Agrostis masafuerana	Pilg.	Agrostis masafuerana Pilg.	Repert. Spec. Nov. Regni Veg. 16: 388 (1920)	Juan Fernandez Is.	Juan Fernandez Is.	unknown	unknown	7693-2	http://www.plantsoftheworldonline.org/taxon/urn:lsid:ipni.org:names:7693-2
Poaceae	Agrostis	media	Agrostis media	Carmich.	Agrostis media Carmich.	Trans. Linn. Soc. London 12: 504 (1819)	Tristan da Cunha	Tristan da Cunha	unknown	unknown	385980-1	http://www.plantsoftheworldonline.org/taxon/urn:lsid:ipni.org:names:385980-1
Poaceae	Agrostis	mertensii	Agrostis mertensii	Trin.	Agrostis mertensii Trin.	Linnaea 10: 302 (1836)	Argentina, Bolivia, Canada, Chile, Colombia, Ecuador, Finland, Greenland, Japan, Mexico, Norway, Peru, Quebec, Russia, Sweden, United States	Alaska, Alberta, Aleutian Is., Argentina Northwest, Argentina South, Bolivia, British Columbia, Chile Central, Chile South, Colombia, Colorado, East European Russia, Ecuador, Finland, Greenland, Japan, Kamchatka, Khabarovsk, Kuril Is., Labrador, Magadan, Maine, Manitoba, Mexico Central, Montana, New Brunswick, New Hampshire, New York, Newfoundland, North Carolina, North European Russi, Northwest …	France	France	385987-1	http://www.plantsoftheworldonline.org/taxon/urn:lsid:ipni.org:names:385987-1
Poaceae	Agrostis	merxmuelleri	Agrostis merxmuelleri	Greuter & H.Scholz	Agrostis merxmuelleri Greuter & H.Scholz	Mitt. Bot. Staatssamml. München 16(Beih.): 23 (1980)	Albania, Greece	Albania, Greece	unknown	unknown	385988-1	http://www.plantsoftheworldonline.org/taxon/urn:lsid:ipni.org:names:385988-1
Poaceae	Agrostis	meyenii	Agrostis meyenii	Trin.	Agrostis meyenii Trin.	Mém. Acad. Imp. Sci. Saint-Pétersbourg, Sér. 6, Sci. Math., Seconde Pt. Sci. Nat. 6(2, Bot.): 312 (1841)	Argentina, Bolivia, Chile, Falkland Islands	Argentina Northwest, Argentina South, Bolivia, Chile Central, Chile South, Falkland Is.	unknown	unknown	385992-1	http://www.plantsoftheworldonline.org/taxon/urn:lsid:ipni.org:names:385992-1
Poaceae	Agrostis	micrantha	Agrostis micrantha	Steud.	Agrostis micrantha Steud.	Syn. Pl. Glumac. 1: 170 (1854)	Bhutan, India, China, India, India, Pakistan, Myanmar, Nepal, Vietnam	Assam, China North-Central, China South-Central, China Southeast, East Himalaya, Myanmar, Nepal, Qinghai, Tibet, Vietnam, West Himalaya	unknown	unknown	385997-1	http://www.plantsoftheworldonline.org/taxon/urn:lsid:ipni.org:names:385997-1
Poaceae	Agrostis	microphylla	Agrostis microphylla	Steud.	Agrostis microphylla Steud.	Syn. Pl. Glumac. 1: 164 (1854)	Canada, Mexico, United States	Aleutian Is., British Columbia, California, Mexico Northwest, Oregon, Washington	unknown	unknown	385999-1	http://www.plantsoftheworldonline.org/taxon/urn:lsid:ipni.org:names:385999-1
Poaceae	Agrostis	montevidensis	Agrostis montevidensis	Spreng. ex Nees	Agrostis montevidensis Spreng. ex Nees	C.F.P.von Martius, Fl. Bras. Enum. Pl. 2: 403 (1829)	Argentina, Bolivia, Brazil, Chile, Paraguay, Uruguay	Argentina Northeast, Argentina Northwest, Bolivia, Brazil South, Brazil Southeast, Chile South, Paraguay, Uruguay	South Africa, Swaziland	Cape Provinces, KwaZulu-Natal, Northern Provinces, Swaziland	386020-1	http://www.plantsoftheworldonline.org/taxon/urn:lsid:ipni.org:names:386020-1
Poaceae	Agrostis	muelleriana	Agrostis muelleriana	Vickery	Agrostis muelleriana Vickery	Contr. New South Wales Natl. Herb. 1: 103 (1941)	Australia, New Zealand	New South Wales, New Zealand North, New Zealand South, Tasmania, Victoria	unknown	unknown	386030-1	http://www.plantsoftheworldonline.org/taxon/urn:lsid:ipni.org:names:386030-1
Poaceae	Agrostis	munroana	Agrostis munroana	Aitch. & Hemsl.	Agrostis munroana Aitch. & Hemsl.	J. Linn. Soc., Bot. 19: 192 (1882)	Afghanistan, China, India, Pakistan, Nepal, Pakistan	Afghanistan, China South-Central, Nepal, Pakistan, Tibet, West Himalaya	unknown	unknown	386033-1	http://www.plantsoftheworldonline.org/taxon/urn:lsid:ipni.org:names:386033-1
Poaceae	Agrostis	muscosa	Agrostis muscosa	Kirk	Agrostis muscosa Kirk	Trans. &amp; Proc. New Zealand Inst. 13: 385 (1881)	New Zealand	New Zealand North, New Zealand South	unknown	unknown	386036-1	http://www.plantsoftheworldonline.org/taxon/urn:lsid:ipni.org:names:386036-1
Poaceae	Agrostis	musjidii	Agrostis musjidii	Rajesw., R.R.Rao & Arti Garg	Agrostis musjidii Rajesw., R.R.Rao & Arti Garg	J. Indian Bot. Soc. 74: 333 (1995)	India, Pakistan	West Himalaya	unknown	unknown	992121-1	http://www.plantsoftheworldonline.org/taxon/urn:lsid:ipni.org:names:992121-1
Poaceae	Agrostis	nebulosa	Agrostis nebulosa	Boiss. & Reut.	Agrostis nebulosa Boiss. & Reut.	P.E.Boissier, Diagn. Pl. Orient.: 26 (1842)	Morocco, Portugal, Spain	Morocco, Portugal, Spain	unknown	unknown	386050-1	http://www.plantsoftheworldonline.org/taxon/urn:lsid:ipni.org:names:386050-1
Poaceae	Agrostis	nervosa	Agrostis nervosa	Nees ex Trin.	Agrostis nervosa Nees ex Trin.	Mém. Acad. Imp. Sci. Saint-Pétersbourg, Sér. 6, Sci. Math., Seconde Pt. Sci. Nat. 6(2, Bot.): 328 (1841)	Bhutan, India, China, India, Pakistan, Myanmar, Nepal, Pakistan	China South-Central, East Himalaya, Myanmar, Nepal, Pakistan, Tibet, West Himalaya	unknown	unknown	386057-1	http://www.plantsoftheworldonline.org/taxon/urn:lsid:ipni.org:names:386057-1
Poaceae	Agrostis	neshatajevae	Agrostis neshatajevae	Prob.	Agrostis neshatajevae Prob.	Novosti Sist. Vyssh. Rast. 46: 31 (2015)	Russia	Kamchatka	unknown	unknown	60471872-2	http://www.plantsoftheworldonline.org/taxon/urn:lsid:ipni.org:names:60471872-2
Poaceae	Agrostis	nevadensis	Agrostis nevadensis	Boiss.	Agrostis nevadensis Boiss.	Elench. Pl. Nov.: 87 (1838)	Morocco, Spain	Morocco, Spain	unknown	unknown	386058-1	http://www.plantsoftheworldonline.org/taxon/urn:lsid:ipni.org:names:386058-1
Poaceae	Agrostis	nevskii	Agrostis nevskii	Tzvelev	Agrostis nevskii Tzvelev	Novosti Sist. Vyssh. Rast. 6: 20 (1969 publ. 1970)	Tajikistan	Tadzhikistan	unknown	unknown	386059-1	http://www.plantsoftheworldonline.org/taxon/urn:lsid:ipni.org:names:386059-1
Poaceae	Agrostis	novogaliciana	Agrostis novogaliciana	McVaugh	Agrostis novogaliciana McVaugh	Fl. Novo-Galiciana 14: 41 (1983)	Mexico	Mexico Southwest	unknown	unknown	318201-2	http://www.plantsoftheworldonline.org/taxon/urn:lsid:ipni.org:names:318201-2
Poaceae	Agrostis	olympica	Agrostis olympica	(Boiss.) Bor	Agrostis olympica (Boiss.) Bor	Aarbok Univ. Bergen, Mat.-Naturvidensk. Ser. 2: 4 (1961)	Afghanistan, Armenia, Azerbaijan, Georgia, Iran, Iraq, Kazakhstan, Uzbekistan, Lebanon, Syria, Pakistan, Russia, Tajikistan, Turkey, Uzbekistan	Afghanistan, Iran, Iraq, Kazakhstan, Lebanon-Syria, North Caucasus, Pakistan, Tadzhikistan, Transcaucasus, Turkey, Uzbekistan	unknown	unknown	386087-1	http://www.plantsoftheworldonline.org/taxon/urn:lsid:ipni.org:names:386087-1
Poaceae	Agrostis	oregonensis	Agrostis oregonensis	Vasey	Agrostis oregonensis Vasey	Bull. Torrey Bot. Club 13: 56 (1886)	Canada, United States	British Columbia, California, Idaho, Montana, Nevada, Oregon, Washington, Wyoming	unknown	unknown	7723-2	http://www.plantsoftheworldonline.org/taxon/urn:lsid:ipni.org:names:7723-2
Poaceae	Agrostis	oresbia	Agrostis oresbia	Edgar	Agrostis oresbia Edgar	New Zealand J. Bot. 29: 143 (1991)	New Zealand	New Zealand North, New Zealand South	unknown	unknown	959123-1	http://www.plantsoftheworldonline.org/taxon/urn:lsid:ipni.org:names:959123-1
Poaceae	Agrostis	osakae	Agrostis osakae	Honda	Agrostis osakae Honda	Bot. Mag. (Tokyo) 53: 51 (1939)	Japan	Japan	unknown	unknown	386093-1	http://www.plantsoftheworldonline.org/taxon/urn:lsid:ipni.org:names:386093-1
Poaceae	Agrostis	pallens	Agrostis pallens	Trin.	Agrostis pallens Trin.	Mém. Acad. Imp. Sci. Saint-Pétersbourg, Sér. 6, Sci. Math., Seconde Pt. Sci. Nat. 6(2, Bot.): 328 (1841)	Canada, Mexico, United States	British Columbia, California, Idaho, Mexico Northwest, Montana, Nevada, Oregon, Washington	United States	Massachusetts	30343501-2	http://www.plantsoftheworldonline.org/taxon/urn:lsid:ipni.org:names:30343501-2
Poaceae	Agrostis	pallescens	Agrostis pallescens	Cheeseman	Agrostis pallescens Cheeseman	Trans. &amp; Proc. New Zealand Inst. 53: 423 (1921)	New Zealand	New Zealand North, New Zealand South	unknown	unknown	386098-1	http://www.plantsoftheworldonline.org/taxon/urn:lsid:ipni.org:names:386098-1
Poaceae	Agrostis	parviflora	Agrostis parviflora	R.Br.	Agrostis parviflora R.Br.	Prodr. Fl. Nov. Holland.: 170 (1810)	Australia	New South Wales, Tasmania, Victoria	unknown	unknown	386115-1	http://www.plantsoftheworldonline.org/taxon/urn:lsid:ipni.org:names:386115-1
Poaceae	Agrostis	paulsenii	Agrostis paulsenii	Hack.	Agrostis paulsenii Hack.	Vidensk. Meddel. Naturhist. Foren. Kjøbenhavn 55: 165 (1903)	Tajikistan	Tadzhikistan	unknown	unknown	386127-1	http://www.plantsoftheworldonline.org/taxon/urn:lsid:ipni.org:names:386127-1
Poaceae	Agrostis	pendryi	Agrostis pendryi	Paszko	Agrostis pendryi Paszko	Phytotaxa 175: 29 (2014)	India, Pakistan, Nepal	Nepal, West Himalaya	unknown	unknown	77142415-1	http://www.plantsoftheworldonline.org/taxon/urn:lsid:ipni.org:names:77142415-1
Poaceae	Agrostis	peninsularis	Agrostis peninsularis	Hook.f.	Agrostis peninsularis Hook.f.	Fl. Brit. India 7: 255 (1896)	India	India	unknown	unknown	386130-1	http://www.plantsoftheworldonline.org/taxon/urn:lsid:ipni.org:names:386130-1
Poaceae	Agrostis	perennans	Agrostis perennans	(Walter) Tuck.	Agrostis perennans (Walter) Tuck.	Amer. J. Sci. Arts 45: 44 (1843)	Argentina, Bolivia, Canada, Chile, Colombia, Costa Rica, District of Columbia, Dominican Republic, Ecuador, Guatemala, Haiti, Honduras, Mexico, Peru, Quebec, Rhode I., United States, Venezuela	Alabama, Argentina Northeast, Argentina Northwest, Argentina South, Arkansas, Bolivia, California, Chile Central, Chile South, Colombia, Connecticut, Costa Rica, Delaware, District of Columbia, Dominican Republic, Ecuador, Florida, Georgia, Guatemala, Haiti, Honduras, Illinois, Indiana, Iowa, Kansas, Kentucky, Louisiana, Maine, Maryland, Massachusetts, Mexico Central, Mexico Gulf, Mexico Northeas…	Madagascar	Madagascar	1128639-2	http://www.plantsoftheworldonline.org/taxon/urn:lsid:ipni.org:names:1128639-2
Poaceae	Agrostis	personata	Agrostis personata	Edgar	Agrostis personata Edgar	New Zealand J. Bot. 29: 149 (1991)	New Zealand	New Zealand North, New Zealand South	unknown	unknown	961661-1	http://www.plantsoftheworldonline.org/taxon/urn:lsid:ipni.org:names:961661-1
Poaceae	Agrostis	peschkovae	Agrostis peschkovae	Enustsch.	Agrostis peschkovae Enustsch.	Novosti Sist. Vyssh. Rast. 41: 13 (2009 publ. 2010)	Russia	Chita	unknown	unknown	77104969-1	http://www.plantsoftheworldonline.org/taxon/urn:lsid:ipni.org:names:77104969-1
Poaceae	Agrostis	petriei	Agrostis petriei	Hack.	Agrostis petriei Hack.	Trans. &amp; Proc. New Zealand Inst. 35: 379 (1903)	New Zealand	New Zealand South	unknown	unknown	386139-1	http://www.plantsoftheworldonline.org/taxon/urn:lsid:ipni.org:names:386139-1
Poaceae	Agrostis	philippiana	Agrostis philippiana	Rúgolo & De Paula	Agrostis philippiana Rúgolo & De Paula	Fl. Patagonica 3: 379 (1978)	Argentina, Chile	Argentina South, Chile Central, Chile South	unknown	unknown	386141-1	http://www.plantsoftheworldonline.org/taxon/urn:lsid:ipni.org:names:386141-1
Poaceae	Agrostis	pilgeriana	Agrostis pilgeriana	C.E.Hubb.	Agrostis pilgeriana C.E.Hubb.	Bull. Misc. Inform. Kew 1936: 302 (1936)	Kenya, Rwanda	Kenya, Rwanda	unknown	unknown	386145-1	http://www.plantsoftheworldonline.org/taxon/urn:lsid:ipni.org:names:386145-1
Poaceae	Agrostis	pilosula	Agrostis pilosula	Trin.	Agrostis pilosula Trin.	Mém. Acad. Imp. Sci. Saint-Pétersbourg, Sér. 6, Sci. Math., Seconde Pt. Sci. Nat. 6(2, Bot.): 372 (1841)	Bhutan, India, China, India, India, Pakistan, Nepal, Pakistan, Sri Lanka	China South-Central, East Himalaya, India, Nepal, Pakistan, Qinghai, Sri Lanka, West Himalaya	unknown	unknown	386149-1	http://www.plantsoftheworldonline.org/taxon/urn:lsid:ipni.org:names:386149-1
Poaceae	Agrostis	pittieri	Agrostis pittieri	Hack.	Agrostis pittieri Hack.	Oesterr. Bot. Z. 52: 60 (1902)	Costa Rica, Venezuela	Costa Rica, Venezuela	unknown	unknown	7740-2	http://www.plantsoftheworldonline.org/taxon/urn:lsid:ipni.org:names:7740-2
Poaceae	Agrostis	platensis	Agrostis platensis	Parodi	Agrostis platensis Parodi	Revista Argent. Agron. 18: 143 (1951)	Argentina, Brazil	Argentina Northeast, Brazil South	unknown	unknown	7741-2	http://www.plantsoftheworldonline.org/taxon/urn:lsid:ipni.org:names:7741-2
Poaceae	Agrostis	pleiophylla	Agrostis pleiophylla	Mez	Agrostis pleiophylla Mez	Repert. Spec. Nov. Regni Veg. 17: 301 (1921)	Bhutan, India, India	Assam, East Himalaya	unknown	unknown	386157-1	http://www.plantsoftheworldonline.org/taxon/urn:lsid:ipni.org:names:386157-1
Poaceae	Agrostis	pourretii	Agrostis pourretii	Willd.	Agrostis pourretii Willd.	Mag. Neuesten Entdeck. Gesammten Naturk. Ges. Naturf. Freunde Berlin 2: 290 (1808)	Algeria, France, Italy, Madeira, Morocco, Portugal, Spain, Tunisia	Algeria, Corse, France, Italy, Madeira, Morocco, Portugal, Sardegna, Sicilia, Spain, Tunisia	unknown	unknown	386168-1	http://www.plantsoftheworldonline.org/taxon/urn:lsid:ipni.org:names:386168-1
Poaceae	Agrostis	producta	Agrostis producta	Pilg.	Agrostis producta Pilg.	Bot. Jahrb. Syst. 39: 600 (1907)	Kenya, Malawi, Sudan, Tanzania, Uganda, Zaire, Zimbabwe	Kenya, Malawi, Sudan, Tanzania, Uganda, Zaire, Zimbabwe	unknown	unknown	386178-1	http://www.plantsoftheworldonline.org/taxon/urn:lsid:ipni.org:names:386178-1
Poaceae	Agrostis	propinqua	Agrostis propinqua	S.W.L.Jacobs	Agrostis propinqua S.W.L.Jacobs	Telopea 9: 681 (2001 publ. 2002)	Australia	New South Wales, Tasmania, Victoria	unknown	unknown	20008659-1	http://www.plantsoftheworldonline.org/taxon/urn:lsid:ipni.org:names:20008659-1
Poaceae	Agrostis	quinqueseta	Agrostis quinqueseta	(Steud.) Hochst.	Agrostis quinqueseta (Steud.) Hochst.	Flora 38: 285 (1855)	Cameroon, Ethiopia, Kenya, Rwanda, Tanzania, Uganda, Zaire	Cameroon, Ethiopia, Kenya, Rwanda, Tanzania, Uganda, Zaire	unknown	unknown	77176984-1	http://www.plantsoftheworldonline.org/taxon/urn:lsid:ipni.org:names:77176984-1
Poaceae	Agrostis	reuteri	Agrostis reuteri	Boiss.	Agrostis reuteri Boiss.	Voy. Bot. Espagne 2: 645 (1844)	Algeria, Azores, Madeira, Morocco, Portugal, Spain, Tunisia	Algeria, Azores, Madeira, Morocco, Portugal, Spain, Tunisia	Argentina, France	Argentina Northeast, France	386234-1	http://www.plantsoftheworldonline.org/taxon/urn:lsid:ipni.org:names:386234-1
Poaceae	Agrostis	rossiae	Agrostis rossiae	Vasey	Agrostis rossiae Vasey	Contr. U.S. Natl. Herb. 3: 76 (1892)	United States	Wyoming	unknown	unknown	7763-2	http://www.plantsoftheworldonline.org/taxon/urn:lsid:ipni.org:names:7763-2
Poaceae	Agrostis	rupestris	Agrostis rupestris	All.	Agrostis rupestris All.	Fl. Pedem. 2: 237 (1785)	Albania, Armenia, Azerbaijan, Georgia, Austria, Bosnia and Herzegovina, Croatia, Macedonia, Montenegro, Serbia, Slovenia, Bulgaria, Czech Republic, Slovakia, France, Germany, Greece, Italy, Moldova, Ukraine, Morocco, Poland, Romania, Spain, Switzerland	Albania, Austria, Bulgaria, Corse, Czechoslovakia, France, Germany, Greece, Italy, Morocco, Poland, Romania, Spain, Switzerland, Transcaucasus, Ukraine, Yugoslavia	unknown	unknown	386258-1	http://www.plantsoftheworldonline.org/taxon/urn:lsid:ipni.org:names:386258-1
Poaceae	Agrostis	salaziensis	Agrostis salaziensis	C.Cordem.	Agrostis salaziensis C.Cordem.	E.J.de Cordemoy, Fl. Réunion: 124 (1895)	Reunion	Reunion	unknown	unknown	386262-1	http://www.plantsoftheworldonline.org/taxon/urn:lsid:ipni.org:names:386262-1
Poaceae	Agrostis	salsa	Agrostis salsa	Korsh.	Agrostis salsa Korsh.	Trudy Imp. S.-Peterburgsk. Obshch. Estestvoisp., Vyp. 3, Otd. Bot. 28(1): 8 (1897)	Russia	Central European Rus, East European Russia, Krasnoyarsk, South European Russi	unknown	unknown	386265-1	http://www.plantsoftheworldonline.org/taxon/urn:lsid:ipni.org:names:386265-1
Poaceae	Agrostis	sandwicensis	Agrostis sandwicensis	Hildebr.	Agrostis sandwicensis Hildebr.	Fl. Hawaiian Isl.: 515 (1888)	United States	Hawaii	unknown	unknown	386267-1	http://www.plantsoftheworldonline.org/taxon/urn:lsid:ipni.org:names:386267-1
Poaceae	Agrostis	scabra	Agrostis scabra	Willd.	Agrostis scabra Willd.	Sp. Pl. ed. 4. 1: 370 (1797)	Canada, China, Greenland, Japan, Mexico, North Korea, South Korea, Quebec, Rhode I., Russia, United States	Alabama, Alaska, Alberta, Amur, Arizona, Arkansas, British Columbia, California, Colorado, Connecticut, Delaware, Florida, Georgia, Greenland, Idaho, Illinois, Indiana, Iowa, Japan, Kamchatka, Kentucky, Khabarovsk, Korea, Kuril Is., Labrador, Louisiana, Magadan, Maine, Manchuria, Manitoba, Maryland, Massachusetts, Mexico Central, Mexico Gulf, Mexico Northeast, Mexico Northwest, Mexico Southeast, …	Argentina, Austria, Chile, Czech Republic, Slovakia, Dominican Republic, Germany, United Kingdom	Argentina South, Austria, Chile Central, Czechoslovakia, Dominican Republic, Germany, Great Britain	386271-1	http://www.plantsoftheworldonline.org/taxon/urn:lsid:ipni.org:names:386271-1
Poaceae	Agrostis	scabrifolia	Agrostis scabrifolia	Swallen	Agrostis scabrifolia Swallen	Contr. U.S. Natl. Herb. 29: 264 (1948)	Colombia	Colombia	unknown	unknown	7777-2	http://www.plantsoftheworldonline.org/taxon/urn:lsid:ipni.org:names:7777-2
Poaceae	Agrostis	schaffneri	Agrostis schaffneri	E.Fourn.	Agrostis schaffneri E.Fourn.	Mexic. Pl. 2: 94 (1886)	Mexico	Mexico Central, Mexico Gulf, Mexico Northeast, Mexico Southeast, Mexico Southwest	unknown	unknown	386277-1	http://www.plantsoftheworldonline.org/taxon/urn:lsid:ipni.org:names:386277-1
Poaceae	Agrostis	schischkinii	Agrostis schischkinii	Paszko	Agrostis schischkinii Paszko	Phytotaxa 170: 136 (2014)	Armenia, Azerbaijan, Georgia	Transcaucasus	unknown	unknown	77140924-1	http://www.plantsoftheworldonline.org/taxon/urn:lsid:ipni.org:names:77140924-1
Poaceae	Agrostis	schmidii	Agrostis schmidii	(Hook.f.) C.E.C.Fisch.	Agrostis schmidii (Hook.f.) C.E.C.Fisch.	J.S.Gamble, Fl. Madras: 1810 (1934)	India	India	unknown	unknown	386283-1	http://www.plantsoftheworldonline.org/taxon/urn:lsid:ipni.org:names:386283-1
Poaceae	Agrostis	schraderiana	Agrostis schraderiana	Bech.	Agrostis schraderiana Bech.	Ber. Schweiz. Bot. Ges. 48: 282 (1938)	Austria, Bosnia and Herzegovina, Croatia, Macedonia, Montenegro, Serbia, Slovenia, France, Germany, Italy, Switzerland	Austria, France, Germany, Italy, Switzerland, Yugoslavia	unknown	unknown	386287-1	http://www.plantsoftheworldonline.org/taxon/urn:lsid:ipni.org:names:386287-1
Poaceae	Agrostis	sclerophylla	Agrostis sclerophylla	C.E.Hubb.	Agrostis sclerophylla C.E.Hubb.	Bull. Misc. Inform. Kew 1936: 310 (1936)	Ethiopia, Kenya	Ethiopia, Kenya	unknown	unknown	386291-1	http://www.plantsoftheworldonline.org/taxon/urn:lsid:ipni.org:names:386291-1
Poaceae	Agrostis	serranoi	Agrostis serranoi	Phil.	Agrostis serranoi Phil.	Anuario Hidrogr. Mar. Chile 11: 198 (1886)	Argentina, Chile	Argentina South, Chile Central, Chile South	unknown	unknown	7782-2	http://www.plantsoftheworldonline.org/taxon/urn:lsid:ipni.org:names:7782-2
Poaceae	Agrostis	sichotensis	Agrostis sichotensis	Prob.	Agrostis sichotensis Prob.	Bot. Zhurn. (Moscow &amp; Leningrad) 69: 252 (1984)	Russia	Khabarovsk, Primorye	unknown	unknown	903484-1	http://www.plantsoftheworldonline.org/taxon/urn:lsid:ipni.org:names:903484-1
Poaceae	Agrostis	sikkimensis	Agrostis sikkimensis	Bor	Agrostis sikkimensis Bor	Kew Bull. 9: 502 (1954)	Bhutan, India, Nepal	East Himalaya, Nepal	unknown	unknown	386325-1	http://www.plantsoftheworldonline.org/taxon/urn:lsid:ipni.org:names:386325-1
Poaceae	Agrostis	sinocontracta	Agrostis sinocontracta	S.M.Phillips & S.L.Lu	Agrostis sinocontracta S.M.Phillips & S.L.Lu	Fl. China 22: 347 (2006)	China	China South-Central	unknown	unknown	77076107-1	http://www.plantsoftheworldonline.org/taxon/urn:lsid:ipni.org:names:77076107-1
Poaceae	Agrostis	sinorupestris	Agrostis sinorupestris	L.Liu ex S.M.Phillips & S.L.Lu	Agrostis sinorupestris L.Liu ex S.M.Phillips & S.L.Lu	Fl. China 22: 346 (2006)	China	China South-Central, Tibet	unknown	unknown	77076106-1	http://www.plantsoftheworldonline.org/taxon/urn:lsid:ipni.org:names:77076106-1
Poaceae	Agrostis	stolonifera	Agrostis stolonifera	L.	Agrostis stolonifera L.	Sp. Pl.: 62 (1753)	Afghanistan, Albania, Algeria, Armenia, Azerbaijan, Georgia, Austria, Belarus, Belgium, Bhutan, India, Bosnia and Herzegovina, Croatia, Macedonia, Montenegro, Serbia, Slovenia, Bulgaria, Chad, China, Cyprus, Czech Republic, Slovakia, Denmark, Egypt, Estonia, Latvia, Lithuania, Russia, Foroyar, Finland, France, Germany, Greece, Hungary, Iceland, India, India, Pakistan, Iran, Iraq, Ireland, Italy, …	Afghanistan, Albania, Algeria, Altay, Austria, Baleares, Baltic States, Belarus, Belgium, Bulgaria, Buryatiya, Central European Rus, Chad, China North-Central, China South-Central, China Southeast, Chita, Corse, Cyprus, Czechoslovakia, Denmark, East Aegean Is., East European Russia, East Himalaya, Finland, France, Foroyar, Germany, Great Britain, Greece, Hungary, Iceland, India, Inner Mongolia, I…	Amsterdam-St.Paul Is, Antipodean Is., Argentina, Australia, Azores, Bolivia, Canada, Chatham Is., Chile, Colombia, Costa Rica, Crozet Is., District of Columbia, Easter Is., Ecuador, Falkland Islands, French Southern Territories, Greenland, Indonesia, Jamaica, Japan, Macquarie Is., Marion-Prince Edward, Marquesas, Mexico, New Zealand, Peru, Quebec, Reunion, Rhode I., Russia, Spain, Sri Lanka, Taiw…	Alabama, Alaska, Alberta, Aleutian Is., Amsterdam-St.Paul Is, Antipodean Is., Argentina Northeast, Argentina Northwest, Argentina South, Arizona, Arkansas, Azores, Bolivia, British Columbia, California, Canary Is., Chatham Is., Chile Central, Chile North, Chile South, Colombia, Colorado, Connecticut, Costa Rica, Crozet Is., Delaware, District of Columbia, Easter Is., Ecuador, Falkland Is., Florid…	386353-1	http://www.plantsoftheworldonline.org/taxon/urn:lsid:ipni.org:names:386353-1
Poaceae	Agrostis	subpatens	Agrostis subpatens	Hitchc.	Agrostis subpatens Hitchc.	N.L.Britton &amp; al. (eds.), N. Amer. Fl. 17: 527 (1937)	Costa Rica, Guatemala, Mexico	Costa Rica, Guatemala, Mexico Southeast	unknown	unknown	7799-2	http://www.plantsoftheworldonline.org/taxon/urn:lsid:ipni.org:names:7799-2
Poaceae	Agrostis	subrepens	Agrostis subrepens	(Hitchc.) Hitchc.	Agrostis subrepens (Hitchc.) Hitchc.	N.L.Britton &amp; al. (eds.), N. Amer. Fl. 17: 525 (1937)	Mexico	Mexico Northeast	unknown	unknown	386371-1	http://www.plantsoftheworldonline.org/taxon/urn:lsid:ipni.org:names:386371-1
Poaceae	Agrostis	subspicata	Agrostis subspicata	(Willd.) Raspail	Agrostis subspicata (Willd.) Raspail	Ann. Sci. Nat. (Paris) 5: 449 (1825)	Bosnia and Herzegovina, Croatia, Macedonia, Montenegro, Serbia, Slovenia, Italy, Portugal, Spain	Italy, Portugal, Spain, Yugoslavia	unknown	unknown	386373-1	http://www.plantsoftheworldonline.org/taxon/urn:lsid:ipni.org:names:386373-1
Poaceae	Agrostis	subulata	Agrostis subulata	Hook.f.	Agrostis subulata Hook.f.	Fl. Antarct.: 95 (1845)	Antipodean Is.	Antipodean Is.	unknown	unknown	386374-1	http://www.plantsoftheworldonline.org/taxon/urn:lsid:ipni.org:names:386374-1
Poaceae	Agrostis	subulifolia	Agrostis subulifolia	Stapf	Agrostis subulifolia Stapf	Bull. Misc. Inform. Kew 1910: 130 (1910)	Lesotho, South Africa	Cape Provinces, Free State, KwaZulu-Natal, Lesotho	unknown	unknown	386375-1	http://www.plantsoftheworldonline.org/taxon/urn:lsid:ipni.org:names:386375-1
Poaceae	Agrostis	tandilensis	Agrostis tandilensis	(Kuntze) Parodi	Agrostis tandilensis (Kuntze) Parodi	Darwiniana 6: 158 (1943)	Argentina, Brazil, Peru, Uruguay	Argentina Northeast, Brazil South, Peru, Uruguay	Mexico, United States	California, Mexico Northwest	7802-2	http://www.plantsoftheworldonline.org/taxon/urn:lsid:ipni.org:names:7802-2
Poaceae	Agrostis	tateyamensis	Agrostis tateyamensis	Tateoka	Agrostis tateyamensis Tateoka	Bot. Mag. (Tokyo) 88: 84 (1975)	Japan	Japan	unknown	unknown	386394-1	http://www.plantsoftheworldonline.org/taxon/urn:lsid:ipni.org:names:386394-1
Poaceae	Agrostis	taylorii	Agrostis taylorii	C.E.Hubb.	Agrostis taylorii C.E.Hubb.	Bull. Misc. Inform. Kew 1937: 63 (1937)	Rwanda, Uganda, Zaire	Rwanda, Uganda, Zaire	unknown	unknown	386395-1	http://www.plantsoftheworldonline.org/taxon/urn:lsid:ipni.org:names:386395-1
Poaceae	Agrostis	tenerrima	Agrostis tenerrima	Trin.	Agrostis tenerrima Trin.	Gram. Unifl. Sesquifl.: 205 (1824)	Algeria, France, Morocco, Portugal, Spain	Algeria, France, Morocco, Portugal, Spain	Costa Rica	Costa Rica	386407-1	http://www.plantsoftheworldonline.org/taxon/urn:lsid:ipni.org:names:386407-1
Poaceae	Agrostis	thompsoniae	Agrostis thompsoniae	S.W.L.Jacobs	Agrostis thompsoniae S.W.L.Jacobs	Telopea 9: 682 (2001 publ. 2002)	Australia	New South Wales, Tasmania, Victoria	unknown	unknown	20008660-1	http://www.plantsoftheworldonline.org/taxon/urn:lsid:ipni.org:names:20008660-1
Poaceae	Agrostis	tibestica	Agrostis tibestica	Miré & Quézel	Agrostis tibestica Miré & Quézel	Bull. Soc. Bot. France 106: 137 (1959)	Chad	Chad	unknown	unknown	386424-1	http://www.plantsoftheworldonline.org/taxon/urn:lsid:ipni.org:names:386424-1
Poaceae	Agrostis	tileni	Agrostis tileni	G.Nieto Fel. & Castrov.	Agrostis tileni G.Nieto Fel. & Castrov.	Anales Jard. Bot. Madrid 40: 472 (1983 publ. 1984)	Spain	Spain	unknown	unknown	907622-1	http://www.plantsoftheworldonline.org/taxon/urn:lsid:ipni.org:names:907622-1
Poaceae	Agrostis	tolucensis	Agrostis tolucensis	Kunth	Agrostis tolucensis Kunth	F.W.H.von Humboldt, A.J.A.Bonpland &amp; C.S.Kunth, Nov. Gen. Sp. 1: 135 (1816)	Argentina, Bolivia, Chile, Colombia, Costa Rica, Ecuador, Guatemala, Mexico, Panama, Peru, Venezuela	Argentina Northwest, Bolivia, Chile North, Colombia, Costa Rica, Ecuador, Guatemala, Mexico Central, Mexico Gulf, Mexico Northeast, Mexico Southeast, Mexico Southwest, Panama, Peru, Venezuela	unknown	unknown	386427-1	http://www.plantsoftheworldonline.org/taxon/urn:lsid:ipni.org:names:386427-1
Poaceae	Agrostis	trachychlaena	Agrostis trachychlaena	C.E.Hubb.	Agrostis trachychlaena C.E.Hubb.	Bull. Brit. Mus. (Nat. Hist.), Bot. 8: 383 (1981)	Tristan da Cunha	Tristan da Cunha	unknown	unknown	896863-1	http://www.plantsoftheworldonline.org/taxon/urn:lsid:ipni.org:names:896863-1
Poaceae	Agrostis	trachyphylla	Agrostis trachyphylla	Pilg.	Agrostis trachyphylla Pilg.	Notizbl. Bot. Gart. Berlin-Dahlem 9: 512 (1926)	Kenya, Tanzania, Uganda, Zaire	Kenya, Tanzania, Uganda, Zaire	unknown	unknown	386430-1	http://www.plantsoftheworldonline.org/taxon/urn:lsid:ipni.org:names:386430-1
Poaceae	Agrostis	trisetoides	Agrostis trisetoides	Steud.	Agrostis trisetoides Steud.	Syn. Pl. Glumac. 1: 172 (1854)	Chile	Chile Central, Chile South	unknown	unknown	7819-2	http://www.plantsoftheworldonline.org/taxon/urn:lsid:ipni.org:names:7819-2
Poaceae	Agrostis	tsaratananensis	Agrostis tsaratananensis	A.Camus	Agrostis tsaratananensis A.Camus	Bull. Soc. Bot. France 78: 35 (1931)	Madagascar	Madagascar	unknown	unknown	386457-1	http://www.plantsoftheworldonline.org/taxon/urn:lsid:ipni.org:names:386457-1
Poaceae	Agrostis	tsiafajavonensis	Agrostis tsiafajavonensis	A.Camus	Agrostis tsiafajavonensis A.Camus	Bull. Soc. Bot. France 106: 339 (1960)	Madagascar	Madagascar	unknown	unknown	386458-1	http://www.plantsoftheworldonline.org/taxon/urn:lsid:ipni.org:names:386458-1
Poaceae	Agrostis	tsitondroinensis	Agrostis tsitondroinensis	A.Camus	Agrostis tsitondroinensis A.Camus	Notul. Syst. (Paris) 15: 136 (1956)	Madagascar	Madagascar	unknown	unknown	386459-1	http://www.plantsoftheworldonline.org/taxon/urn:lsid:ipni.org:names:386459-1
Poaceae	Agrostis	turrialbae	Agrostis turrialbae	Mez	Agrostis turrialbae Mez	Repert. Spec. Nov. Regni Veg. 18: 4 (1922)	Costa Rica, Guatemala, Mexico	Costa Rica, Guatemala, Mexico Southeast	unknown	unknown	7820-2	http://www.plantsoftheworldonline.org/taxon/urn:lsid:ipni.org:names:7820-2
Poaceae	Agrostis	tuvinica	Agrostis tuvinica	Peschkova	Agrostis tuvinica Peschkova	Fl. Sibir. 2: 111 (2001)	Mongolia, Russia	Altay, Buryatiya, Chita, Irkutsk, Krasnoyarsk, Mongolia, Tuva, Yakutskiya	unknown	unknown	940141-1	http://www.plantsoftheworldonline.org/taxon/urn:lsid:ipni.org:names:940141-1
Poaceae	Agrostis	uliginosa	Agrostis uliginosa	Phil.	Agrostis uliginosa Phil.	Anales Univ. Chile 27: 323 (1865)	Argentina, Chile	Argentina Northeast, Argentina South, Chile Central, Chile South	unknown	unknown	386463-1	http://www.plantsoftheworldonline.org/taxon/urn:lsid:ipni.org:names:386463-1
Poaceae	Agrostis	umbellata	Agrostis umbellata	Colla	Agrostis umbellata Colla	Mem. Reale Accad. Sci. Torino 39: 23 (1836)	Chile	Chile Central	unknown	unknown	386464-1	http://www.plantsoftheworldonline.org/taxon/urn:lsid:ipni.org:names:386464-1
Poaceae	Agrostis	ushae	Agrostis ushae	Noltie	Agrostis ushae Noltie	Edinburgh J. Bot. 56: 388 (1999)	Bhutan, India	East Himalaya	unknown	unknown	1010336-1	http://www.plantsoftheworldonline.org/taxon/urn:lsid:ipni.org:names:1010336-1
Poaceae	Agrostis	valvata	Agrostis valvata	Steud.	Agrostis valvata Steud.	Syn. Pl. Glumac. 1: 171 (1854)	Japan	Japan	unknown	unknown	386473-1	http://www.plantsoftheworldonline.org/taxon/urn:lsid:ipni.org:names:386473-1
Poaceae	Agrostis	variabilis	Agrostis variabilis	Rydb.	Agrostis variabilis Rydb.	Mem. New York Bot. Gard. 1: 32 (1900)	Canada, United States	Alberta, British Columbia, California, Colorado, Idaho, Montana, Nevada, New Mexico, Oregon, Utah, Washington, Wyoming	unknown	unknown	7825-2	http://www.plantsoftheworldonline.org/taxon/urn:lsid:ipni.org:names:7825-2
Poaceae	Agrostis	venezuelana	Agrostis venezuelana	Mez	Agrostis venezuelana Mez	Repert. Spec. Nov. Regni Veg. 18: 4 (1922)	Venezuela	Venezuela	unknown	unknown	7827-2	http://www.plantsoftheworldonline.org/taxon/urn:lsid:ipni.org:names:7827-2
Poaceae	Agrostis	venusta	Agrostis venusta	Trin.	Agrostis venusta Trin.	Mém. Acad. Imp. Sci. Saint-Pétersbourg, Sér. 6, Sci. Math., Seconde Pt. Sci. Nat. 6(2, Bot.): 340 (1841)	Australia	New South Wales, Tasmania, Victoria, Western Australia	unknown	unknown	386483-1	http://www.plantsoftheworldonline.org/taxon/urn:lsid:ipni.org:names:386483-1
Poaceae	Agrostis	vidalii	Agrostis vidalii	Phil.	Agrostis vidalii Phil.	Anales Univ. Chile 43: 561 (1873)	Argentina, Chile	Argentina South, Chile South	unknown	unknown	386495-1	http://www.plantsoftheworldonline.org/taxon/urn:lsid:ipni.org:names:386495-1
Poaceae	Agrostis	vinealis	Agrostis vinealis	Schreb.	Agrostis vinealis Schreb.	Spic. Fl. Lips.: 47 (1771)	Afghanistan, Albania, Algeria, Armenia, Azerbaijan, Georgia, Austria, Belarus, Belgium, Bhutan, India, Bosnia and Herzegovina, Croatia, Macedonia, Montenegro, Serbia, Slovenia, China, Czech Republic, Slovakia, Denmark, Estonia, Latvia, Lithuania, Russia, France, Germany, Greece, Greenland, Hungary, India, India, Pakistan, Iran, Japan, Kazakhstan, Uzbekistan, Kirgizstan, Moldova, Ukraine, Mongolia…	Afghanistan, Alaska, Albania, Algeria, Altay, Amur, Austria, Baltic States, Belarus, Belgium, Buryatiya, Central European Rus, China South-Central, Chita, Czechoslovakia, Denmark, East European Russia, East Himalaya, France, Germany, Great Britain, Greece, Greenland, Hungary, India, Inner Mongolia, Iran, Irkutsk, Japan, Kamchatka, Kazakhstan, Khabarovsk, Kirgizstan, Korea, Krasnoyarsk, Krym, Maga…	Argentina, Chile	Argentina South, Chile Central	386503-1	http://www.plantsoftheworldonline.org/taxon/urn:lsid:ipni.org:names:386503-1
Poaceae	Agrostis	volkensii	Agrostis volkensii	Stapf	Agrostis volkensii Stapf	Bull. Misc. Inform. Kew 1897: 289 (1897)	Ethiopia, Kenya, Tanzania, Uganda	Ethiopia, Kenya, Tanzania, Uganda	unknown	unknown	386523-1	http://www.plantsoftheworldonline.org/taxon/urn:lsid:ipni.org:names:386523-1
Poaceae	Agrostis	wacei	Agrostis wacei	C.E.Hubb.	Agrostis wacei C.E.Hubb.	Bull. Brit. Mus. (Nat. Hist.), Bot. 8: 383 (1981)	Tristan da Cunha	Tristan da Cunha	unknown	unknown	896864-1	http://www.plantsoftheworldonline.org/taxon/urn:lsid:ipni.org:names:896864-1
Poaceae	Agrostis	zenkeri	Agrostis zenkeri	Trin.	Agrostis zenkeri Trin.	Mém. Acad. Imp. Sci. Saint-Pétersbourg, Sér. 6, Sci. Math., Seconde Pt. Sci. Nat. 6(2, Bot.): 363 (1841)	India	India	unknown	unknown	386537-1	http://www.plantsoftheworldonline.org/taxon/urn:lsid:ipni.org:names:386537-1
Poaceae	Agrostopoa	barclayae	Agrostopoa barclayae	Davidse, Soreng & P.M.Peterson	Agrostopoa barclayae Davidse, Soreng & P.M.Peterson	Novon 19: 36 (2009)	Colombia	Colombia	unknown	unknown	60451170-2	http://www.plantsoftheworldonline.org/taxon/urn:lsid:ipni.org:names:60451170-2
Poaceae	Agrostopoa	wallisii	Agrostopoa wallisii	(Mez) P.M.Peterson, Davidse & Soreng	Agrostopoa wallisii (Mez) P.M.Peterson, Davidse & Soreng	Novon 19: 34 (2009)	Colombia	Colombia	unknown	unknown	60451169-2	http://www.plantsoftheworldonline.org/taxon/urn:lsid:ipni.org:names:60451169-2
Poaceae	Agrostopoa	woodii	Agrostopoa woodii	Soreng, P.M.Peterson & Davidse	Agrostopoa woodii Soreng, P.M.Peterson & Davidse	Novon 19: 38 (2009)	Colombia	Colombia	unknown	unknown	60451171-2	http://www.plantsoftheworldonline.org/taxon/urn:lsid:ipni.org:names:60451171-2
Poaceae	Agrostula	truncatula	Agrostula truncatula	(Parl.) P.M.Peterson, Romasch., Soreng & Sylvester	Agrostula truncatula (Parl.) P.M.Peterson, Romasch., Soreng & Sylvester	PhytoKeys 167: 69 (2020)	France, Morocco, Portugal, Spain	France, Morocco, Portugal, Spain	unknown	unknown	77212590-1	http://www.plantsoftheworldonline.org/taxon/urn:lsid:ipni.org:names:77212590-1
Poaceae	Aira	caryophyllea	Aira caryophyllea	L.	Aira caryophyllea L.	Sp. Pl.: 66 (1753)	Albania, Algeria, Armenia, Azerbaijan, Georgia, Austria, Azores, Belarus, Belgium, Bosnia and Herzegovina, Croatia, Macedonia, Montenegro, Serbia, Slovenia, Bulgaria, Cameroon, Cape Verde, China, Czech Republic, Slovakia, Denmark, Estonia, Latvia, Lithuania, Russia, Ethiopia, France, Germany, Greece, Gulf of Guinea Is., Hungary, India, Pakistan, Ireland, Italy, Kenya, Madagascar, Madeira, Malawi,…	Albania, Algeria, Austria, Azores, Baltic States, Belarus, Belgium, Bulgaria, Cameroon, Canary Is., Cape Verde, Corse, Czechoslovakia, Denmark, East Aegean Is., Ethiopia, France, Germany, Great Britain, Gulf of Guinea Is., Hungary, Ireland, Italy, Kenya, Krym, Madagascar, Madeira, Malawi, Morocco, Netherlands, Nigeria, Poland, Portugal, Romania, Rwanda, Sardegna, Sicilia, Spain, Sudan, Sweden, Sw…	Australia, Chatham Is., Costa Rica, District of Columbia, Falkland Islands, Japan, Marquesas, Mexico, New Zealand, North Korea, South Korea, Tristan da Cunha, United States	Alabama, Chatham Is., Costa Rica, District of Columbia, Falkland Is., Florida, Hawaii, Japan, Korea, Marquesas, Mexico Northwest, Mexico Southwest, New South Wales, New Zealand North, New Zealand South, Queensland, South Australia, Tasmania, Tennessee, Tristan da Cunha, Victoria, Western Australia	386633-1	http://www.plantsoftheworldonline.org/taxon/urn:lsid:ipni.org:names:386633-1
Poaceae	Aira	cupaniana	Aira cupaniana	Guss.	Aira cupaniana Guss.	Fl. Sicul. Syn. 1: 148 (1843)	Algeria, France, Greece, Italy, Libya, Morocco, Portugal, Spain, Tunisia	Algeria, Baleares, Canary Is., Corse, East Aegean Is., France, Greece, Italy, Kriti, Libya, Morocco, Portugal, Sardegna, Sicilia, Spain, Tunisia	Australia, Lesotho, Norfolk Is., South Africa, Uruguay	Cape Provinces, Free State, KwaZulu-Natal, Lesotho, New South Wales, Norfolk Is., Queensland, South Australia, Tasmania, Uruguay, Victoria, Western Australia	386657-1	http://www.plantsoftheworldonline.org/taxon/urn:lsid:ipni.org:names:386657-1
Poaceae	Aira	elegans	Aira elegans	Willd. ex Roem. & Schult.	Aira elegans Willd. ex Roem. & Schult.	Syst. Veg. ed. 15[bis]. 2: 682 (1817)	Albania, Algeria, Armenia, Azerbaijan, Georgia, Austria, Bosnia and Herzegovina, Croatia, Macedonia, Montenegro, Serbia, Slovenia, Bulgaria, Cyprus, Czech Republic, Slovakia, France, Greece, Hungary, Iran, Italy, Lebanon, Syria, Morocco, Palestina, Israel, Jordan, Romania, Russia, Spain, Switzerland, Turkey, Ukraine	Albania, Algeria, Austria, Baleares, Bulgaria, Corse, Cyprus, Czechoslovakia, East Aegean Is., France, Greece, Hungary, Iran, Italy, Kriti, Krym, Lebanon-Syria, Morocco, North Caucasus, Palestine, Romania, Sardegna, Sicilia, Spain, Switzerland, Transcaucasus, Turkey, Turkey-in-Europe, Yugoslavia	Argentina, Australia, Brazil, Chile, Germany, Japan, Mauritius, New Zealand, Spain, United States, Uruguay	Alabama, Argentina Northeast, Argentina Northwest, Brazil South, Canary Is., Chile Central, Germany, Japan, Mauritius, New Mexico, New South Wales, New Zealand North, New Zealand South, South Australia, Tasmania, Tennessee, Uruguay, Victoria, Western Australia	328082-2	http://www.plantsoftheworldonline.org/taxon/urn:lsid:ipni.org:names:328082-2
Poaceae	Aira	hercynica	Aira hercynica	Romero Zarco, M.Á.Ortiz & L.Sáez	Aira hercynica Romero Zarco, M.Á.Ortiz & L.Sáez	Syst. Bot. 45: 81 (2020)	Spain	Spain	unknown	unknown	77208660-1	http://www.plantsoftheworldonline.org/taxon/urn:lsid:ipni.org:names:77208660-1
Poaceae	Aira	minoricensis	Aira minoricensis	P.Fraga, Romero Zarco & L.Sáez	Aira minoricensis P.Fraga, Romero Zarco & L.Sáez	Syst. Bot. 45: 79 (2020)	Spain	Baleares	unknown	unknown	77208659-1	http://www.plantsoftheworldonline.org/taxon/urn:lsid:ipni.org:names:77208659-1
Poaceae	Aira	praecox	Aira praecox	L.	Aira praecox L.	Sp. Pl.: 65 (1753), nom. cons.	Azores, Belgium, Czech Republic, Slovakia, Denmark, Estonia, Latvia, Lithuania, Russia, Foroyar, Finland, France, Germany, Ireland, Italy, Madeira, Netherlands, Norway, Poland, Portugal, Russia, Spain, Sweden, Switzerland, Turkey, Ukraine, United Kingdom	Azores, Baltic States, Belgium, Canary Is., Czechoslovakia, Denmark, Finland, France, Foroyar, Germany, Great Britain, Ireland, Italy, Krym, Madeira, Netherlands, North Caucasus, Norway, Poland, Portugal, Spain, Sweden, Switzerland, Turkey	Argentina, Australia, Canada, Chatham Is., Chile, Crozet Is., Falkland Islands, French Southern Territories, Juan Fernandez Is., New Zealand, South Africa, United States, Uruguay	Argentina South, British Columbia, California, Cape Provinces, Chatham Is., Chile South, Connecticut, Crozet Is., Delaware, Falkland Is., Juan Fernandez Is., Kerguelen, Maryland, Massachusetts, New Jersey, New South Wales, New York, New Zealand North, New Zealand South, North Carolina, Nova Scotia, Oregon, Pennsylvania, South Australia, Tasmania, Uruguay, Victoria, Virginia, Washington, Western A…	386818-1	http://www.plantsoftheworldonline.org/taxon/urn:lsid:ipni.org:names:386818-1
Poaceae	Aira	provincialis	Aira provincialis	Jord.	Aira provincialis Jord.	Mém. Acad. Sci. Lyon, Sect. Sci. 1: 142 (1852)	France	Corse, France	Australia	New South Wales	386821-1	http://www.plantsoftheworldonline.org/taxon/urn:lsid:ipni.org:names:386821-1
Poaceae	Aira	scoparia	Aira scoparia	Adamovic	Aira scoparia Adamovic	Denkschr. Kaiserl. Akad. Wiss., Wien. Math.-Naturwiss. Kl. 74: 117 (1904)	Bosnia and Herzegovina, Croatia, Macedonia, Montenegro, Serbia, Slovenia	Yugoslavia	unknown	unknown	386849-1	http://www.plantsoftheworldonline.org/taxon/urn:lsid:ipni.org:names:386849-1
Poaceae	Aira	tenorei	Aira tenorei	Guss.	Aira tenorei Guss.	Fl. Sicul. Prodr. 1: 62 (1827)	Algeria, France, Italy, Libya, Morocco, Spain, Tunisia	Algeria, Baleares, Corse, France, Italy, Libya, Morocco, Sardegna, Sicilia, Spain, Tunisia	unknown	unknown	386878-1	http://www.plantsoftheworldonline.org/taxon/urn:lsid:ipni.org:names:386878-1
Poaceae	Aira	uniaristata	Aira uniaristata	Cav.	Aira uniaristata Cav.	Anales Ci. Nat. 6: 148 (1803)	Libya, Morocco, Portugal, Spain	Libya, Morocco, Portugal, Spain	unknown	unknown	386896-1	http://www.plantsoftheworldonline.org/taxon/urn:lsid:ipni.org:names:386896-1
Poaceae	Airopsis	tenella	Airopsis tenella	(Cav.) Coss. & Durieu	Airopsis tenella (Cav.) Coss. & Durieu	M.C.Durieu de Maisonneuve, Expl. Sci. Algérie 2: 97 (1855)	Algeria, France, Greece, Italy, Morocco, Portugal, Spain, Tunisia	Algeria, Corse, France, Greece, Italy, Morocco, Portugal, Sicilia, Spain, Tunisia	unknown	unknown	386974-1	http://www.plantsoftheworldonline.org/taxon/urn:lsid:ipni.org:names:386974-1
Poaceae	Alexfloydia	repens	Alexfloydia repens	B.K.Simon	Alexfloydia repens B.K.Simon	Austrobaileya 3: 670 (1992)	Australia	New South Wales	unknown	unknown	961532-1	http://www.plantsoftheworldonline.org/taxon/urn:lsid:ipni.org:names:961532-1
Poaceae	Alloeochaete	andongensis	Alloeochaete andongensis	(Rendle) C.E.Hubb.	Alloeochaete andongensis (Rendle) C.E.Hubb.	Hooker&#x27;s Icon. Pl. 35: t. 3418 (1940)	Angola	Angola	unknown	unknown	386980-1	http://www.plantsoftheworldonline.org/taxon/urn:lsid:ipni.org:names:386980-1
Poaceae	Alloeochaete	geniculata	Alloeochaete geniculata	Kabuye	Alloeochaete geniculata Kabuye	Kew Bull. 30: 575 (1975)	Malawi	Malawi	unknown	unknown	386981-1	http://www.plantsoftheworldonline.org/taxon/urn:lsid:ipni.org:names:386981-1
Poaceae	Alloeochaete	gracillima	Alloeochaete gracillima	Kabuye	Alloeochaete gracillima Kabuye	Kew Bull. 30: 576 (1975)	Malawi	Malawi	unknown	unknown	386982-1	http://www.plantsoftheworldonline.org/taxon/urn:lsid:ipni.org:names:386982-1
Poaceae	Alloeochaete	namuliensis	Alloeochaete namuliensis	Chippind.	Alloeochaete namuliensis Chippind.	J. S. African Bot. 11: 101 (1945)	Mozambique	Mozambique	unknown	unknown	386983-1	http://www.plantsoftheworldonline.org/taxon/urn:lsid:ipni.org:names:386983-1
Poaceae	Alloeochaete	oreogena	Alloeochaete oreogena	Launert	Alloeochaete oreogena Launert	Garcia de Orta, Sér. Bot. 1: 91 (1973)	Malawi	Malawi	unknown	unknown	386984-1	http://www.plantsoftheworldonline.org/taxon/urn:lsid:ipni.org:names:386984-1
Poaceae	Alloeochaete	ulugurensis	Alloeochaete ulugurensis	Kabuye	Alloeochaete ulugurensis Kabuye	Kew Bull. 30: 537 (1975)	Tanzania	Tanzania	unknown	unknown	386985-1	http://www.plantsoftheworldonline.org/taxon/urn:lsid:ipni.org:names:386985-1
Poaceae	Allolepis	texana	Allolepis texana	(Vasey) Soderstr. & H.F.Decker	Allolepis texana (Vasey) Soderstr. & H.F.Decker	Madroño 18: 34 (1965)	Mexico, United States	Mexico Northeast, Texas	unknown	unknown	9094-2	http://www.plantsoftheworldonline.org/taxon/urn:lsid:ipni.org:names:9094-2
Poaceae	Alloteropsis	angusta	Alloteropsis angusta	Stapf	Alloteropsis angusta Stapf	D.Oliver &amp; auct. suc. (eds.), Fl. Trop. Afr. 9: 485 (1919)	Angola, Cameroon, Kenya, Nigeria, Uganda, Zaire, Zambia	Angola, Cameroon, Kenya, Nigeria, Uganda, Zambia, Zaire	unknown	unknown	386991-1	http://www.plantsoftheworldonline.org/taxon/urn:lsid:ipni.org:names:386991-1
Poaceae	Alloteropsis	cimicina	Alloteropsis cimicina	(L.) Stapf	Alloteropsis cimicina (L.) Stapf	D.Oliver &amp; auct. suc. (eds.), Fl. Trop. Afr. 9: 487 (1919)	Australia, Bangladesh, Benin, Botswana, Burundi, Cambodia, Cameroon, Chad, China, Ethiopia, India, India, Pakistan, Indonesia, Indonesia, East Timor, Indonesia, Malaysia, Indonesia, Papua New Guinea, Kenya, Liberia, Madagascar, Malawi, Malaysia, Mozambique, Myanmar, Namibia, Nepal, Nicobar Is., Nigeria, Philippines, Somalia, Sri Lanka, Sudan, Tanzania, Thailand, Uganda, Vietnam, Zaire, Zambia, Zi…	Bangladesh, Benin, Borneo, Botswana, Burundi, Cambodia, Cameroon, Caprivi Strip, Chad, Ethiopia, Hainan, India, Jawa, Kenya, Lesser Sunda Is., Liberia, Madagascar, Malawi, Malaya, Mozambique, Myanmar, Namibia, Nepal, New Guinea, Nicobar Is., Nigeria, Northern Territory, Philippines, Queensland, Somalia, Sri Lanka, Sudan, Sumatera, Tanzania, Thailand, Uganda, Vietnam, West Himalaya, Western Austra…	United States	Florida, Maryland, Mississippi	386992-1	http://www.plantsoftheworldonline.org/taxon/urn:lsid:ipni.org:names:386992-1
Poaceae	Alloteropsis	paniculata	Alloteropsis paniculata	(Benth.) Stapf	Alloteropsis paniculata (Benth.) Stapf	D.Oliver &amp; auct. suc. (eds.), Fl. Trop. Afr. 9: 486 (1919)	Angola, Benin, Burundi, Cameroon, Central African Republic, Chad, Cote d'Ivoire, Gabon, Ghana, Guinea, Guinea-Bissau, Liberia, Madagascar, Malawi, Mali, Mozambique, Nigeria, Republic of Congo, Senegal, Sierra Leone, Tanzania, Zaire	Angola, Benin, Burundi, Cameroon, Central African Repu, Chad, Congo, Gabon, Ghana, Guinea, Guinea-Bissau, Ivory Coast, Liberia, Madagascar, Malawi, Mali, Mozambique, Nigeria, Senegal, Sierra Leone, Tanzania, Zaire	Mauritius, Reunion	Mauritius, Reunion	386999-1	http://www.plantsoftheworldonline.org/taxon/urn:lsid:ipni.org:names:386999-1
Poaceae	Alloteropsis	papillosa	Alloteropsis papillosa	Clayton	Alloteropsis papillosa Clayton	Kew Bull. 33: 21 (1978)	Kenya, Mozambique, South Africa, Tanzania	Kenya, KwaZulu-Natal, Mozambique, Northern Provinces, Tanzania	unknown	unknown	387000-1	http://www.plantsoftheworldonline.org/taxon/urn:lsid:ipni.org:names:387000-1
Poaceae	Alloteropsis	semialata	Alloteropsis semialata	(R.Br.) Hitchc.	Alloteropsis semialata (R.Br.) Hitchc.	Contr. U.S. Natl. Herb. 12: 210 (1909)	Angola, Australia, Benin, Bhutan, India, Burkina Faso, Burundi, Cambodia, Cameroon, Chad, China, Ethiopia, Ghana, Guinea, India, India, Pakistan, Indonesia, Indonesia, East Timor, Indonesia, Papua New Guinea, Kenya, Laos, Lesotho, Madagascar, Malawi, Malaysia, Mozambique, Myanmar, Nepal, New Caledonia, Nigeria, Papua New Guinea, Solomon Islands, Philippines, Republic of Congo, Senegal, Sierra Leo…	Angola, Assam, Benin, Burkina, Burundi, Cambodia, Cameroon, Cape Provinces, Chad, China South-Central, China Southeast, Congo, East Himalaya, Ethiopia, Free State, Ghana, Guinea, Hainan, India, Kenya, KwaZulu-Natal, Laos, Lesotho, Lesser Sunda Is., Madagascar, Malawi, Malaya, Maluku, Mozambique, Myanmar, Nepal, New Caledonia, New Guinea, New South Wales, Nigeria, Northern Provinces, Northern Terr…	unknown	unknown	9363-2	http://www.plantsoftheworldonline.org/taxon/urn:lsid:ipni.org:names:9363-2
Poaceae	Alopecurus	aequalis	Alopecurus aequalis	Sobol.	Alopecurus aequalis Sobol.	Fl. Petrop.: 16 (1799)	Afghanistan, Algeria, Argentina, Armenia, Azerbaijan, Georgia, Austria, Belarus, Belgium, Bhutan, India, Bosnia and Herzegovina, Croatia, Macedonia, Montenegro, Serbia, Slovenia, Bulgaria, Canada, China, Colombia, Czech Republic, Slovakia, Denmark, Ecuador, Estonia, Latvia, Lithuania, Russia, Finland, France, Germany, Greece, Greenland, Guatemala, Hungary, Iceland, India, Pakistan, Italy, Japan, …	Afghanistan, Alaska, Alberta, Aleutian Is., Algeria, Altay, Amur, Argentina South, Arizona, Austria, Baltic States, Belarus, Belgium, British Columbia, Bulgaria, Buryatiya, California, Central European Rus, China North-Central, China South-Central, China Southeast, Chita, Colombia, Colorado, Connecticut, Czechoslovakia, Delaware, Denmark, East European Russia, East Himalaya, Ecuador, Finland, Fra…	Australia, New Zealand	New South Wales, New Zealand North, New Zealand South, South Australia, Victoria	387005-1	http://www.plantsoftheworldonline.org/taxon/urn:lsid:ipni.org:names:387005-1
Poaceae	Alopecurus	albovii	Alopecurus albovii	Tzvelev	Alopecurus albovii Tzvelev	Novosti Sist. Vyssh. Rast. 8: 16 (1971)	Armenia, Azerbaijan, Georgia, Russia	North Caucasus, Transcaucasus	unknown	unknown	387009-1	http://www.plantsoftheworldonline.org/taxon/urn:lsid:ipni.org:names:387009-1
Poaceae	Alopecurus	anatolicus	Alopecurus anatolicus	Dogan	Alopecurus anatolicus Dogan	Notes Roy. Bot. Gard. Edinburgh 45: 114 (1988)	Turkey	Turkey	unknown	unknown	934761-1	http://www.plantsoftheworldonline.org/taxon/urn:lsid:ipni.org:names:934761-1
Poaceae	Alopecurus	apiatus	Alopecurus apiatus	Ovcz.	Alopecurus apiatus Ovcz.	V.L.Komarov (ed.), Fl. URSS 2: 744 (1934)	Afghanistan, Iran, Iraq, Kirgizstan, Tajikistan	Afghanistan, Iran, Iraq, Kirgizstan, Tadzhikistan	unknown	unknown	387020-1	http://www.plantsoftheworldonline.org/taxon/urn:lsid:ipni.org:names:387020-1
Poaceae	Alopecurus	arundinaceus	Alopecurus arundinaceus	Poir.	Alopecurus arundinaceus Poir.	J.B.A.M.de Lamarck, Encycl. 8: 766 (1808)	Afghanistan, Algeria, Armenia, Azerbaijan, Georgia, Bosnia and Herzegovina, Croatia, Macedonia, Montenegro, Serbia, Slovenia, Bulgaria, China, Denmark, Estonia, Latvia, Lithuania, Russia, Finland, France, Germany, Greece, India, Pakistan, Iran, Iraq, Italy, Kazakhstan, Uzbekistan, Kirgizstan, Lebanon, Syria, Moldova, Ukraine, Mongolia, Morocco, Norway, Pakistan, Palestina, Israel, Jordan, Poland,…	Afghanistan, Algeria, Altay, Amur, Baltic States, Bulgaria, Buryatiya, Central European Rus, China North-Central, Chita, Denmark, East European Russia, Finland, France, Germany, Greece, Inner Mongolia, Iran, Iraq, Irkutsk, Italy, Kazakhstan, Khabarovsk, Kirgizstan, Krasnoyarsk, Krym, Kuril Is., Lebanon-Syria, Magadan, Manchuria, Mongolia, Morocco, North Caucasus, North European Russi, Northwest E…	Canada, United States	Alberta, Arizona, Colorado, Idaho, Kentucky, Manitoba, Montana, Nebraska, Newfoundland, North Dakota, Northwest Territorie, South Dakota, Utah, Washington, Wyoming	387025-1	http://www.plantsoftheworldonline.org/taxon/urn:lsid:ipni.org:names:387025-1
Poaceae	Alopecurus	aucheri	Alopecurus aucheri	Boiss.	Alopecurus aucheri Boiss.	Diagn. Pl. Orient. 13: 41 (1854)	Armenia, Azerbaijan, Georgia, Iran, Turkey	Iran, Transcaucasus, Turkey	unknown	unknown	387028-1	http://www.plantsoftheworldonline.org/taxon/urn:lsid:ipni.org:names:387028-1
Poaceae	Alopecurus	baptarrhenius	Alopecurus baptarrhenius	S.M.Phillips	Alopecurus baptarrhenius S.M.Phillips	Kew Bull. 41: 1027 (1986)	Ethiopia	Ethiopia	unknown	unknown	930624-1	http://www.plantsoftheworldonline.org/taxon/urn:lsid:ipni.org:names:930624-1
Poaceae	Alopecurus	bonariensis	Alopecurus bonariensis	Parodi & Thell.	Alopecurus bonariensis Parodi & Thell.	Repert. Spec. Nov. Regni Veg. 23: 302 (1927)	Argentina, Uruguay	Argentina Northeast, Argentina South, Uruguay	unknown	unknown	9580-2	http://www.plantsoftheworldonline.org/taxon/urn:lsid:ipni.org:names:9580-2
Poaceae	Alopecurus	borii	Alopecurus borii	Tzvelev	Alopecurus borii Tzvelev	Novosti Sist. Vyssh. Rast. 8: 21 (1971)	Turkmenistan	Turkmenistan	unknown	unknown	387036-1	http://www.plantsoftheworldonline.org/taxon/urn:lsid:ipni.org:names:387036-1
Poaceae	Alopecurus	bornmuelleri	Alopecurus bornmuelleri	Domin	Alopecurus bornmuelleri Domin	Repert. Spec. Nov. Regni Veg. 1: 4 (1905)	Palestina, Israel, Jordan	Palestine	unknown	unknown	387037-1	http://www.plantsoftheworldonline.org/taxon/urn:lsid:ipni.org:names:387037-1
Poaceae	Alopecurus	brachystachyus	Alopecurus brachystachyus	M.Bieb.	Alopecurus brachystachyus M.Bieb.	Fl. Taur.-Caucas., Suppl.: 56 (1819)	China, Mongolia, Russia	Altay, Amur, Buryatiya, China North-Central, Chita, Inner Mongolia, Irkutsk, Khabarovsk, Krasnoyarsk, Manchuria, Mongolia, Qinghai, Yakutskiya	Russia	Primorye	387039-1	http://www.plantsoftheworldonline.org/taxon/urn:lsid:ipni.org:names:387039-1
Poaceae	Alopecurus	bulbosus	Alopecurus bulbosus	Gouan	Alopecurus bulbosus Gouan	Hortus Monsp.: 37 (1762)	Algeria, Belgium, Bosnia and Herzegovina, Croatia, Macedonia, Montenegro, Serbia, Slovenia, France, Germany, Italy, Morocco, Netherlands, Spain, Tunisia, Turkey, United Kingdom	Algeria, Belgium, Corse, France, Germany, Great Britain, Italy, Morocco, Netherlands, Sardegna, Sicilia, Spain, Tunisia, Turkey, Yugoslavia	unknown	unknown	387047-1	http://www.plantsoftheworldonline.org/taxon/urn:lsid:ipni.org:names:387047-1
Poaceae	Alopecurus	carolinianus	Alopecurus carolinianus	Walter	Alopecurus carolinianus Walter	Fl. Carol.: 74 (1788)	Canada, District of Columbia, United States	Alabama, Alberta, Arizona, Arkansas, British Columbia, California, Colorado, Connecticut, Delaware, District of Columbia, Florida, Georgia, Idaho, Illinois, Indiana, Iowa, Kansas, Kentucky, Louisiana, Manitoba, Maryland, Massachusetts, Michigan, Minnesota, Mississippi, Missouri, Montana, Nebraska, New Jersey, New Mexico, New York, North Carolina, North Dakota, Ohio, Oklahoma, Oregon, Pennsylvania…	unknown	unknown	387058-1	http://www.plantsoftheworldonline.org/taxon/urn:lsid:ipni.org:names:387058-1
Poaceae	Alopecurus	creticus	Alopecurus creticus	Trin.	Alopecurus creticus Trin.	Neue Entdeck. Pflanzenk. 2: 45 (1820)	Bosnia and Herzegovina, Croatia, Macedonia, Montenegro, Serbia, Slovenia, Bulgaria, Greece, Turkey	Bulgaria, Greece, Kriti, Turkey, Turkey-in-Europe, Yugoslavia	United States	Pennsylvania	387069-1	http://www.plantsoftheworldonline.org/taxon/urn:lsid:ipni.org:names:387069-1
Poaceae	Alopecurus	dasyanthus	Alopecurus dasyanthus	Trautv.	Alopecurus dasyanthus Trautv.	Trudy Imp. S.-Peterburgsk. Bot. Sada 5: 486 (1877)	Armenia, Azerbaijan, Georgia, Iran, Russia	Iran, North Caucasus, Transcaucasus	unknown	unknown	387073-1	http://www.plantsoftheworldonline.org/taxon/urn:lsid:ipni.org:names:387073-1
Poaceae	Alopecurus	davisii	Alopecurus davisii	Bor	Alopecurus davisii Bor	Notes Roy. Bot. Gard. Edinburgh 15: 63 (1963)	Greece	East Aegean Is.	unknown	unknown	387074-1	http://www.plantsoftheworldonline.org/taxon/urn:lsid:ipni.org:names:387074-1
Poaceae	Alopecurus	geniculatus	Alopecurus geniculatus	L.	Alopecurus geniculatus L.	Sp. Pl.: 60 (1753)	Afghanistan, Algeria, Austria, Belarus, Belgium, Bosnia and Herzegovina, Croatia, Macedonia, Montenegro, Serbia, Slovenia, Bulgaria, Czech Republic, Slovakia, Denmark, Estonia, Latvia, Lithuania, Russia, Foroyar, Finland, France, Germany, Greece, Iceland, India, Pakistan, Ireland, Italy, Kirgizstan, Moldova, Ukraine, Nepal, Netherlands, Norway, Poland, Portugal, Romania, Russia, Spain, Sweden, Sw…	Afghanistan, Algeria, Austria, Baltic States, Belarus, Belgium, Bulgaria, Central European Rus, Czechoslovakia, Denmark, East European Russia, Finland, France, Foroyar, Germany, Great Britain, Greece, Iceland, Ireland, Italy, Kirgizstan, Nepal, Netherlands, North Caucasus, North European Russi, Northwest European R, Norway, Poland, Portugal, Romania, Sicilia, Spain, Sweden, Switzerland, Turkey, U…	Antipodean Is., Argentina, Australia, Azores, Canada, Chatham Is., Chile, Crozet Is., District of Columbia, Ecuador, Falkland Islands, French Southern Territories, Greenland, Gulf of Guinea Is., Malaysia, Marion-Prince Edward, Mexico, New Zealand, Quebec, Rhode I., Russia, South Georgia, Spain, United States	Alaska, Alberta, Amur, Antipodean Is., Argentina Northeast, Argentina South, Arizona, Azores, British Columbia, California, Canary Is., Chatham Is., Chile South, Colorado, Connecticut, Crozet Is., District of Columbia, Ecuador, Falkland Is., Greenland, Gulf of Guinea Is., Illinois, Iowa, Kerguelen, Kuril Is., Labrador, Maine, Malaya, Marion-Prince Edward, Maryland, Massachusetts, Mexico Northeast…	387091-1	http://www.plantsoftheworldonline.org/taxon/urn:lsid:ipni.org:names:387091-1
Poaceae	Alopecurus	gerardii	Alopecurus gerardii	(All.) Vill.	Alopecurus gerardii (All.) Vill.	Fl. Delphinalis: 5 (1786)	Albania, Bosnia and Herzegovina, Croatia, Macedonia, Montenegro, Serbia, Slovenia, Bulgaria, France, Greece, Italy, Lebanon, Syria, Spain, Turkey	Albania, Bulgaria, France, Greece, Italy, Lebanon-Syria, Spain, Turkey, Yugoslavia	unknown	unknown	387092-1	http://www.plantsoftheworldonline.org/taxon/urn:lsid:ipni.org:names:387092-1
Poaceae	Alopecurus	glacialis	Alopecurus glacialis	K.Koch	Alopecurus glacialis K.Koch	Linnaea 21: 382 (1848)	Afghanistan, Armenia, Azerbaijan, Georgia, Iran, Russia, Turkey	Afghanistan, Iran, North Caucasus, Transcaucasus, Turkey	unknown	unknown	387094-1	http://www.plantsoftheworldonline.org/taxon/urn:lsid:ipni.org:names:387094-1
Poaceae	Alopecurus	goekyigitianus	Alopecurus goekyigitianus	Cabi & Soreng	Alopecurus goekyigitianus Cabi & Soreng	Turkish J. Bot. 41: 190 (2017)	Turkey	Turkey	unknown	unknown	77173975-1	http://www.plantsoftheworldonline.org/taxon/urn:lsid:ipni.org:names:77173975-1
Poaceae	Alopecurus	heleochloides	Alopecurus heleochloides	Hack.	Alopecurus heleochloides Hack.	Repert. Spec. Nov. Regni Veg. 10: 166 (1911)	Chile	Chile Central, Chile South	unknown	unknown	9595-2	http://www.plantsoftheworldonline.org/taxon/urn:lsid:ipni.org:names:9595-2
Poaceae	Alopecurus	himalaicus	Alopecurus himalaicus	Hook.f.	Alopecurus himalaicus Hook.f.	Fl. Brit. India 7: 238 (1896)	Afghanistan, Bulgaria, China, India, Pakistan, Iran, Kazakhstan, Uzbekistan, Kirgizstan, Pakistan, Tajikistan, Uzbekistan	Afghanistan, Bulgaria, Iran, Kazakhstan, Kirgizstan, Pakistan, Tadzhikistan, Uzbekistan, West Himalaya, Xinjiang	unknown	unknown	387103-1	http://www.plantsoftheworldonline.org/taxon/urn:lsid:ipni.org:names:387103-1
Poaceae	Alopecurus	hitchcockii	Alopecurus hitchcockii	Parodi	Alopecurus hitchcockii Parodi	Revista Fac. Agron. Veterin. 7: 366 (1931)	Argentina, Bolivia, Peru	Argentina Northwest, Bolivia, Peru	unknown	unknown	9596-2	http://www.plantsoftheworldonline.org/taxon/urn:lsid:ipni.org:names:9596-2
Poaceae	Alopecurus	japonicus	Alopecurus japonicus	Steud.	Alopecurus japonicus Steud.	Syn. Pl. Glumac. 1: 149 (1854)	China, Japan, Nansei-shoto	China North-Central, China South-Central, China Southeast, Japan, Nansei-shoto	North Korea, South Korea	Korea	387115-1	http://www.plantsoftheworldonline.org/taxon/urn:lsid:ipni.org:names:387115-1
Poaceae	Alopecurus	laguroides	Alopecurus laguroides	Balansa	Alopecurus laguroides Balansa	Bull. Soc. Bot. France 21: 11 (1874)	Armenia, Azerbaijan, Georgia, Russia, Turkey	North Caucasus, Transcaucasus, Turkey	unknown	unknown	387118-1	http://www.plantsoftheworldonline.org/taxon/urn:lsid:ipni.org:names:387118-1
Poaceae	Alopecurus	lanatus	Alopecurus lanatus	Sm.	Alopecurus lanatus Sm.	J.Sibthorp &amp; J.E.Smith, Fl. Graec. Prodr. 1: 43 (1806)	Turkey	Turkey	unknown	unknown	387119-1	http://www.plantsoftheworldonline.org/taxon/urn:lsid:ipni.org:names:387119-1
Poaceae	Alopecurus	longiaristatus	Alopecurus longiaristatus	Maxim.	Alopecurus longiaristatus Maxim.	Mém. Acad. Imp. Sci. St.-Pétersbourg Divers Savans 9: 327 (1859)	China, Russia	Khabarovsk, Manchuria, Primorye	unknown	unknown	387128-1	http://www.plantsoftheworldonline.org/taxon/urn:lsid:ipni.org:names:387128-1
Poaceae	Alopecurus	magellanicus	Alopecurus magellanicus	Lam.	Alopecurus magellanicus Lam.	Tabl. Encycl. 1: 168 (1791)	Argentina, Bolivia, Canada, Chile, Ecuador, Falkland Islands, Greenland, Kazakhstan, Uzbekistan, Mongolia, Norway, Peru, Quebec, Russia, South Georgia, Svalbard and Jan Mayen, United Kingdom, United States	Alaska, Alberta, Aleutian Is., Altay, Amur, Argentina Northwest, Argentina South, Bolivia, British Columbia, California, Chile Central, Chile South, Colorado, East European Russia, Ecuador, Falkland Is., Great Britain, Greenland, Idaho, Kamchatka, Kazakhstan, Krasnoyarsk, Kuril Is., Labrador, Magadan, Manitoba, Mongolia, Montana, North European Russi, Northwest Territorie, Norway, Nunavut, Ontari…	unknown	unknown	387134-1	http://www.plantsoftheworldonline.org/taxon/urn:lsid:ipni.org:names:387134-1
Poaceae	Alopecurus	mucronatus	Alopecurus mucronatus	Hack.	Alopecurus mucronatus Hack.	Vidensk. Meddel. Naturhist. Foren. Kjøbenhavn 55: 162 (1903)	Afghanistan, Iran, Tajikistan	Afghanistan, Iran, Tadzhikistan	unknown	unknown	387141-1	http://www.plantsoftheworldonline.org/taxon/urn:lsid:ipni.org:names:387141-1
Poaceae	Alopecurus	myosuroides	Alopecurus myosuroides	Huds.	Alopecurus myosuroides Huds.	Fl. Angl.: 23 (1762)	Afghanistan, Albania, Algeria, Armenia, Azerbaijan, Georgia, Belgium, Bosnia and Herzegovina, Croatia, Macedonia, Montenegro, Serbia, Slovenia, Bulgaria, Cyprus, Egypt, France, Greece, India, India, Pakistan, Iran, Iraq, Italy, Kazakhstan, Uzbekistan, Kirgizstan, Lebanon, Syria, Libya, Netherlands, Pakistan, Palestina, Israel, Jordan, Portugal, Romania, Russia, Saudi Arabia, Spain, Tajikistan, Tu…	Afghanistan, Albania, Algeria, Assam, Belgium, Bulgaria, Corse, Cyprus, East Aegean Is., Egypt, France, Greece, Iran, Iraq, Italy, Kazakhstan, Kirgizstan, Kriti, Krym, Lebanon-Syria, Libya, Netherlands, North Caucasus, Pakistan, Palestine, Portugal, Romania, Saudi Arabia, Sicilia, South European Russi, Spain, Tadzhikistan, Transcaucasus, Tunisia, Turkey, Turkey-in-Europe, Turkmenistan, Uzbekistan…	Argentina, Australia, Austria, Azores, Canada, Chile, Czech Republic, Slovakia, Denmark, District of Columbia, Estonia, Latvia, Lithuania, Russia, Germany, Hungary, Italy, Japan, Moldova, Ukraine, North Korea, South Korea, Norway, Poland, Rhode I., Russia, Senegal, Sweden, Switzerland, Taiwan, United Kingdom, United States	Alabama, Argentina Northeast, Argentina South, Austria, Azores, Baltic States, California, Central European Rus, Chile South, Czechoslovakia, Delaware, Denmark, District of Columbia, Germany, Great Britain, Hungary, Japan, Kansas, Kentucky, Korea, Louisiana, Maine, Manitoba, Maryland, Massachusetts, Michigan, Mississippi, New Jersey, New Mexico, New South Wales, New York, North Carolina, Northwes…	387143-1	http://www.plantsoftheworldonline.org/taxon/urn:lsid:ipni.org:names:387143-1
Poaceae	Alopecurus	nepalensis	Alopecurus nepalensis	Trin. ex Steud.	Alopecurus nepalensis Trin. ex Steud.	Syn. Pl. Glumac. 1: 148 (1854)	India, Pakistan, Nepal, Pakistan, Tajikistan, Turkmenistan	Nepal, Pakistan, Tadzhikistan, Turkmenistan, West Himalaya	unknown	unknown	387146-1	http://www.plantsoftheworldonline.org/taxon/urn:lsid:ipni.org:names:387146-1
Poaceae	Alopecurus	ponticus	Alopecurus ponticus	K.Koch	Alopecurus ponticus K.Koch	Linnaea 21: 382 (1848)	Armenia, Azerbaijan, Georgia, Russia	North Caucasus, Transcaucasus	unknown	unknown	387174-1	http://www.plantsoftheworldonline.org/taxon/urn:lsid:ipni.org:names:387174-1
Poaceae	Alopecurus	pratensis	Alopecurus pratensis	L.	Alopecurus pratensis L.	Sp. Pl.: 60 (1753)	Afghanistan, Albania, Austria, Azores, Belarus, Belgium, Bosnia and Herzegovina, Croatia, Macedonia, Montenegro, Serbia, Slovenia, Bulgaria, China, Czech Republic, Slovakia, Denmark, Estonia, Latvia, Lithuania, Russia, Finland, France, Germany, Greece, Hungary, India, Pakistan, Iran, Ireland, Italy, Kazakhstan, Uzbekistan, Kirgizstan, Moldova, Ukraine, Mongolia, Netherlands, Norway, Poland, Roman…	Afghanistan, Albania, Altay, Austria, Azores, Baltic States, Belarus, Belgium, Bulgaria, Buryatiya, Central European Rus, Chita, Corse, Czechoslovakia, Denmark, East European Russia, Finland, France, Germany, Great Britain, Greece, Hungary, Inner Mongolia, Iran, Ireland, Irkutsk, Italy, Kazakhstan, Kirgizstan, Krasnoyarsk, Krym, Manchuria, Mongolia, Netherlands, North Caucasus, North European Rus…	Argentina, Australia, Bermuda, Bhutan, India, Canada, Chile, Colombia, District of Columbia, Foroyar, French Southern Territories, Greenland, Iceland, Japan, New Zealand, North Korea, South Korea, Quebec, Rhode I., Russia, Taiwan, United States	Alabama, Alaska, Alberta, Amur, Argentina Northeast, Argentina South, Bermuda, British Columbia, California, Chile South, Colombia, Colorado, Connecticut, Delaware, District of Columbia, East Himalaya, Foroyar, Georgia, Greenland, Iceland, Idaho, Illinois, Indiana, Iowa, Japan, Kamchatka, Kansas, Kentucky, Kerguelen, Khabarovsk, Korea, Labrador, Magadan, Maine, Manitoba, Maryland, Massachusetts, …	387176-1	http://www.plantsoftheworldonline.org/taxon/urn:lsid:ipni.org:names:387176-1
Poaceae	Alopecurus	rendlei	Alopecurus rendlei	Eig	Alopecurus rendlei Eig	J. Bot. 75: 187 (1937)	Albania, Algeria, Belgium, Bosnia and Herzegovina, Croatia, Macedonia, Montenegro, Serbia, Slovenia, Bulgaria, France, Germany, Greece, Italy, Libya, Spain, Switzerland, Turkey	Albania, Algeria, Belgium, Bulgaria, France, Germany, Greece, Italy, Kriti, Libya, Sardegna, Sicilia, Spain, Switzerland, Turkey, Turkey-in-Europe, Yugoslavia	Austria, France, United States	Austria, Corse, Pennsylvania	387183-1	http://www.plantsoftheworldonline.org/taxon/urn:lsid:ipni.org:names:387183-1
Poaceae	Alopecurus	saccatus	Alopecurus saccatus	Vasey	Alopecurus saccatus Vasey	Bot. Gaz. 6: 190 (1881)	Mexico, United States	California, Idaho, Mexico Northwest, Oregon, Washington	unknown	unknown	387189-1	http://www.plantsoftheworldonline.org/taxon/urn:lsid:ipni.org:names:387189-1
Poaceae	Alopecurus	setarioides	Alopecurus setarioides	Gren.	Alopecurus setarioides Gren.	Fl. Massil. Adv.: 43 (1857)	Bosnia and Herzegovina, Croatia, Macedonia, Montenegro, Serbia, Slovenia, France, Greece, Italy, Turkey	France, Greece, Italy, Turkey, Turkey-in-Europe, Yugoslavia	unknown	unknown	387196-1	http://www.plantsoftheworldonline.org/taxon/urn:lsid:ipni.org:names:387196-1
Poaceae	Alopecurus	textilis	Alopecurus textilis	Boiss.	Alopecurus textilis Boiss.	Diagn. Pl. Orient. 13: 40 (1854)	Armenia, Azerbaijan, Georgia, Iran, Iraq, Lebanon, Syria, Russia, Turkey, Turkmenistan	Iran, Iraq, Lebanon-Syria, North Caucasus, Transcaucasus, Turkey, Turkmenistan	unknown	unknown	387206-1	http://www.plantsoftheworldonline.org/taxon/urn:lsid:ipni.org:names:387206-1
Poaceae	Alopecurus	turczaninovii	Alopecurus turczaninovii	O.D.Nikif.	Alopecurus turczaninovii O.D.Nikif.	Bot. Zhurn. (Moscow &amp; Leningrad) 73: 1606 (1988)	Russia	Altay, Buryatiya, Irkutsk, Krasnoyarsk, Tuva	unknown	unknown	935739-1	http://www.plantsoftheworldonline.org/taxon/urn:lsid:ipni.org:names:935739-1
Poaceae	Alopecurus	tzvelevii	Alopecurus tzvelevii	V.A.Agaf., Laktionov, Yu.E.Alexeev & Mavrodiev	Alopecurus tzvelevii V.A.Agaf., Laktionov, Yu.E.Alexeev & Mavrodiev	Feddes Repert. 131: 141 (2020)	Russia	Central European Rus	unknown	unknown	77221553-1	http://www.plantsoftheworldonline.org/taxon/urn:lsid:ipni.org:names:77221553-1
Poaceae	Alopecurus	utriculatus	Alopecurus utriculatus	Banks & Sol.	Alopecurus utriculatus Banks & Sol.	A.Russell, Nat. Hist. Aleppo, ed. 2, 2: 243 (1794)	Cyprus, Greece, Iran, Iraq, Lebanon, Syria, Palestina, Israel, Jordan, Turkey	Cyprus, East Aegean Is., Iran, Iraq, Lebanon-Syria, Palestine, Turkey	New Caledonia	New Caledonia	387218-1	http://www.plantsoftheworldonline.org/taxon/urn:lsid:ipni.org:names:387218-1
Poaceae	Alopecurus	vaginatus	Alopecurus vaginatus	(Willd.) Pall. ex Kunth	Alopecurus vaginatus (Willd.) Pall. ex Kunth	Enum. Pl. 1: 25 (1833)	Afghanistan, Armenia, Azerbaijan, Georgia, Iran, Iraq, Lebanon, Syria, Pakistan, Palestina, Israel, Jordan, Russia, Turkey, Ukraine	Afghanistan, Iran, Iraq, Krym, Lebanon-Syria, North Caucasus, Pakistan, Palestine, Transcaucasus, Turkey	unknown	unknown	387221-1	http://www.plantsoftheworldonline.org/taxon/urn:lsid:ipni.org:names:387221-1
Poaceae	Alpagrostis	alpina	Alpagrostis alpina	(Scop.) P.M.Peterson, Romasch., Soreng & Sylvester	Alpagrostis alpina (Scop.) P.M.Peterson, Romasch., Soreng & Sylvester	PhytoKeys 167: 72 (2020)	Austria, Bosnia and Herzegovina, Croatia, Macedonia, Montenegro, Serbia, Slovenia, Czech Republic, Slovakia, France, Germany, Italy, Moldova, Ukraine, Poland, Romania, Spain, Switzerland	Austria, Czechoslovakia, France, Germany, Italy, Poland, Romania, Spain, Switzerland, Ukraine, Yugoslavia	unknown	unknown	77212593-1	http://www.plantsoftheworldonline.org/taxon/urn:lsid:ipni.org:names:77212593-1
Poaceae	Alpagrostis	barceloi	Alpagrostis barceloi	(L.Sáez & Rosselló) P.M.Peterson, Romasch., Soreng & Sylvester	Alpagrostis barceloi (L.Sáez & Rosselló) P.M.Peterson, Romasch., Soreng & Sylvester	PhytoKeys 167: 73 (2020)	Spain	Baleares	unknown	unknown	77212597-1	http://www.plantsoftheworldonline.org/taxon/urn:lsid:ipni.org:names:77212597-1
Poaceae	Alpagrostis	schleicheri	Alpagrostis schleicheri	(Jord. & Verl.) P.M.Peterson, Romasch., Soreng & Sylvester	Alpagrostis schleicheri (Jord. & Verl.) P.M.Peterson, Romasch., Soreng & Sylvester	PhytoKeys 167: 76 (2020)	Austria, France, Germany, Italy, Morocco, Spain, Switzerland	Austria, France, Germany, Italy, Morocco, Spain, Switzerland	unknown	unknown	77212600-1	http://www.plantsoftheworldonline.org/taxon/urn:lsid:ipni.org:names:77212600-1
Poaceae	Alpagrostis	setacea	Alpagrostis setacea	(Poir.) P.M.Peterson, Romasch., Soreng & Sylvester	Alpagrostis setacea (Poir.) P.M.Peterson, Romasch., Soreng & Sylvester	PhytoKeys 167: 74 (2020)	France, Morocco, Portugal, Spain, United Kingdom	France, Great Britain, Morocco, Portugal, Spain	unknown	unknown	77212601-1	http://www.plantsoftheworldonline.org/taxon/urn:lsid:ipni.org:names:77212601-1
Poaceae	Altoparadisium	chapadense	Altoparadisium chapadense	Filg., Davidse, Zuloaga & Morrone	Altoparadisium chapadense Filg., Davidse, Zuloaga & Morrone	Ann. Missouri Bot. Gard. 88: 363 (2001)	Brazil	Brazil North, Brazil West-Central	unknown	unknown	321364-2	http://www.plantsoftheworldonline.org/taxon/urn:lsid:ipni.org:names:321364-2
Poaceae	Altoparadisium	scabrum	Altoparadisium scabrum	(Pilg. & Kuhlm.) Filg., Davidse, Zuloaga & Morrone	Altoparadisium scabrum (Pilg. & Kuhlm.) Filg., Davidse, Zuloaga & Morrone	Ann. Missouri Bot. Gard. 88: 366 (2001)	Bolivia, Brazil	Bolivia, Brazil North, Brazil West-Central	unknown	unknown	1038077-2	http://www.plantsoftheworldonline.org/taxon/urn:lsid:ipni.org:names:1038077-2
Poaceae	Alvimia	auriculata	Alvimia auriculata	Soderstr. & Londoño	Alvimia auriculata Soderstr. & Londoño	Amer. J. Bot. 75: 834 (1988)	Brazil	Brazil Northeast	unknown	unknown	316705-2	http://www.plantsoftheworldonline.org/taxon/urn:lsid:ipni.org:names:316705-2
Poaceae	Alvimia	gracilis	Alvimia gracilis	Soderstr. & Londoño	Alvimia gracilis Soderstr. & Londoño	Amer. J. Bot. 75: 835 (1988)	Brazil	Brazil Northeast	unknown	unknown	316706-2	http://www.plantsoftheworldonline.org/taxon/urn:lsid:ipni.org:names:316706-2
Poaceae	Alvimia	lancifolia	Alvimia lancifolia	Soderstr. & Londoño	Alvimia lancifolia Soderstr. & Londoño	Amer. J. Bot. 75: 837 (1988)	Brazil	Brazil Northeast	unknown	unknown	316707-2	http://www.plantsoftheworldonline.org/taxon/urn:lsid:ipni.org:names:316707-2
Poaceae	Amelichloa	ambigua	Amelichloa ambigua	(Speg.) Arriaga & Barkworth	Amelichloa ambigua (Speg.) Arriaga & Barkworth	Sida 22: 147 (2006)	Argentina	Argentina Northeast, Argentina Northwest, Argentina South	unknown	unknown	60443105-2	http://www.plantsoftheworldonline.org/taxon/urn:lsid:ipni.org:names:60443105-2
Poaceae	Amelichloa	brachychaeta	Amelichloa brachychaeta	(Godr.) Arriaga & Barkworth	Amelichloa brachychaeta (Godr.) Arriaga & Barkworth	Sida 22: 147 (2006)	Argentina	Argentina Northeast, Argentina Northwest, Argentina South	Australia, United States	California, New South Wales, Oregon	60443106-2	http://www.plantsoftheworldonline.org/taxon/urn:lsid:ipni.org:names:60443106-2
Poaceae	Amelichloa	brevipes	Amelichloa brevipes	(É.Desv.) Arriaga & Barkworth	Amelichloa brevipes (É.Desv.) Arriaga & Barkworth	Sida 22: 147 (2006)	Argentina, Chile	Argentina Northwest, Argentina South, Chile Central, Chile South	unknown	unknown	60443107-2	http://www.plantsoftheworldonline.org/taxon/urn:lsid:ipni.org:names:60443107-2
Poaceae	Amelichloa	caudata	Amelichloa caudata	(Trin.) Arriaga & Barkworth	Amelichloa caudata (Trin.) Arriaga & Barkworth	Sida 22: 148 (2006)	Argentina, Chile, Uruguay	Argentina Northeast, Argentina Northwest, Argentina South, Chile Central, Uruguay	Australia, New Zealand, United States	New South Wales, New Zealand South, Oregon, Tasmania, Victoria	60443108-2	http://www.plantsoftheworldonline.org/taxon/urn:lsid:ipni.org:names:60443108-2
Poaceae	Amelichloa	clandestina	Amelichloa clandestina	(Hack.) Arriaga & Barkworth	Amelichloa clandestina (Hack.) Arriaga & Barkworth	Sida 22: 148 (2006)	Mexico	Mexico Central, Mexico Northeast, Mexico Southwest	South Africa, United States	Cape Provinces, Northern Provinces, Texas	60443109-2	http://www.plantsoftheworldonline.org/taxon/urn:lsid:ipni.org:names:60443109-2
Poaceae	Ammochloa	involucrata	Ammochloa involucrata	Murb.	Ammochloa involucrata Murb.	Acta Univ. Lund. 36(2; 1): 11 (1900)	Morocco	Morocco	unknown	unknown	387236-1	http://www.plantsoftheworldonline.org/taxon/urn:lsid:ipni.org:names:387236-1
Poaceae	Ammochloa	palaestina	Ammochloa palaestina	Boiss.	Ammochloa palaestina Boiss.	Diagn. Pl. Orient. 13: 52 (1854)	Algeria, Armenia, Azerbaijan, Georgia, Egypt, Iran, Iraq, Kuwait, Lebanon, Syria, Libya, Morocco, Palestina, Israel, Jordan, Spain, Tunisia, Turkey	Algeria, Egypt, Iran, Iraq, Kuwait, Lebanon-Syria, Libya, Morocco, Palestine, Spain, Transcaucasus, Tunisia, Turkey	unknown	unknown	387237-1	http://www.plantsoftheworldonline.org/taxon/urn:lsid:ipni.org:names:387237-1
Poaceae	Ammochloa	pungens	Ammochloa pungens	(Schreb.) Boiss.	Ammochloa pungens (Schreb.) Boiss.	Diagn. Pl. Orient. 13: 52 (1854)	Algeria, Morocco, Spain	Algeria, Canary Is., Morocco	unknown	unknown	387238-1	http://www.plantsoftheworldonline.org/taxon/urn:lsid:ipni.org:names:387238-1
Poaceae	Ampelocalamus	actinotrichus	Ampelocalamus actinotrichus	(Merr. & Chun) S.L.Chen T.H.Wen & G.Y.Sheng	Ampelocalamus actinotrichus (Merr. & Chun) S.L.Chen T.H.Wen & G.Y.Sheng	Acta Phytotax. Sin. 19: 334 (1981)	China	Hainan	unknown	unknown	908265-1	http://www.plantsoftheworldonline.org/taxon/urn:lsid:ipni.org:names:908265-1
Poaceae	Ampelocalamus	breviligulatus	Ampelocalamus breviligulatus	(T.P.Yi) Stapleton & D.Z.Li	Ampelocalamus breviligulatus (T.P.Yi) Stapleton & D.Z.Li	Novon 15: 599 (2005)	China	China North-Central, China South-Central	unknown	unknown	60440821-2	http://www.plantsoftheworldonline.org/taxon/urn:lsid:ipni.org:names:60440821-2
Poaceae	Ampelocalamus	hirsutissimus	Ampelocalamus hirsutissimus	(W.D.Li & Yuan C.Zhong) Stapleton & D.Z.Li	Ampelocalamus hirsutissimus (W.D.Li & Yuan C.Zhong) Stapleton & D.Z.Li	Novon 15: 599 (2005)	China	China South-Central	unknown	unknown	60440822-2	http://www.plantsoftheworldonline.org/taxon/urn:lsid:ipni.org:names:60440822-2
Poaceae	Ampelocalamus	luodianensis	Ampelocalamus luodianensis	T.P.Yi & R.S.Wang	Ampelocalamus luodianensis T.P.Yi & R.S.Wang	J. Bamboo Res. 4(2): 3 (1985)	China	China South-Central	unknown	unknown	905651-1	http://www.plantsoftheworldonline.org/taxon/urn:lsid:ipni.org:names:905651-1
Poaceae	Ampelocalamus	melicoideus	Ampelocalamus melicoideus	(Keng f.) D.Z.Li & Stapleton	Ampelocalamus melicoideus (Keng f.) D.Z.Li & Stapleton	Novon 15: 599 (2005)	China	China South-Central	unknown	unknown	60440823-2	http://www.plantsoftheworldonline.org/taxon/urn:lsid:ipni.org:names:60440823-2
Poaceae	Ampelocalamus	mianningensis	Ampelocalamus mianningensis	(Q.Li & Xin Jiang) D.Z.Li & Stapleton	Ampelocalamus mianningensis (Q.Li & Xin Jiang) D.Z.Li & Stapleton	Kew Bull. 51: 811 (1996)	China	China South-Central	unknown	unknown	992406-1	http://www.plantsoftheworldonline.org/taxon/urn:lsid:ipni.org:names:992406-1
Poaceae	Ampelocalamus	microphyllus	Ampelocalamus microphyllus	(Hsueh f. & T.P.Yi) Hsueh f. & T.P.Yi	Ampelocalamus microphyllus (Hsueh f. & T.P.Yi) Hsueh f. & T.P.Yi	J. Bamboo Res. 4(2): 7 (1985)	China	China South-Central	unknown	unknown	914812-1	http://www.plantsoftheworldonline.org/taxon/urn:lsid:ipni.org:names:914812-1
Poaceae	Ampelocalamus	naibunensis	Ampelocalamus naibunensis	(Hayata) T.H.Wen	Ampelocalamus naibunensis (Hayata) T.H.Wen	J. Bamboo Res. 6(3): 34 (1987)	Taiwan	Taiwan	unknown	unknown	944199-1	http://www.plantsoftheworldonline.org/taxon/urn:lsid:ipni.org:names:944199-1
Poaceae	Ampelocalamus	patellaris	Ampelocalamus patellaris	(Gamble) Stapleton	Ampelocalamus patellaris (Gamble) Stapleton	Edinburgh J. Bot. 51: 321 (1994)	Bhutan, India, China, India, Laos, Myanmar, Nepal, Vietnam	Assam, China South-Central, East Himalaya, Laos, Myanmar, Nepal, Tibet, Vietnam	unknown	unknown	980467-1	http://www.plantsoftheworldonline.org/taxon/urn:lsid:ipni.org:names:980467-1
Poaceae	Ampelocalamus	saxatilis	Ampelocalamus saxatilis	(Hsueh f. & T.P.Yi) Hsueh f. & T.P.Yi	Ampelocalamus saxatilis (Hsueh f. & T.P.Yi) Hsueh f. & T.P.Yi	J. Bamboo Res. 4(2): 7 (1985)	China	China South-Central	unknown	unknown	914813-1	http://www.plantsoftheworldonline.org/taxon/urn:lsid:ipni.org:names:914813-1
Poaceae	Ampelocalamus	scandens	Ampelocalamus scandens	Hsueh & W.D.Li	Ampelocalamus scandens Hsueh & W.D.Li	J. Bamboo Res. 4(2): 5 (1985)	China	China South-Central	unknown	unknown	905652-1	http://www.plantsoftheworldonline.org/taxon/urn:lsid:ipni.org:names:905652-1
Poaceae	Ampelocalamus	sinovietnamensis	Ampelocalamus sinovietnamensis	Y.H.Tong, Z.G.Xu, J.B.Ni & N.H.Xia	Ampelocalamus sinovietnamensis Y.H.Tong, Z.G.Xu, J.B.Ni & N.H.Xia	Nordic J. Bot. 39(4)-e03070: 5 (2021)	China	China Southeast	unknown	unknown	77216660-1	http://www.plantsoftheworldonline.org/taxon/urn:lsid:ipni.org:names:77216660-1
Poaceae	Ampelocalamus	stoloniformis	Ampelocalamus stoloniformis	(S.H.Chen & Zhen Z.Wang) C.H.Zheng, N.H.Xia & Y.F.Deng	Ampelocalamus stoloniformis (S.H.Chen & Zhen Z.Wang) C.H.Zheng, N.H.Xia & Y.F.Deng	Phytotaxa 135: 62 (2013)	China	China South-Central	unknown	unknown	77133624-1	http://www.plantsoftheworldonline.org/taxon/urn:lsid:ipni.org:names:77133624-1
Poaceae	Ampelocalamus	yongshanensis	Ampelocalamus yongshanensis	Hsueh & D.Z.Li	Ampelocalamus yongshanensis Hsueh & D.Z.Li	J. Bamboo Res. 6(2): 10 (1987)	China	China South-Central	unknown	unknown	931826-1	http://www.plantsoftheworldonline.org/taxon/urn:lsid:ipni.org:names:931826-1
Poaceae	Ampelodesmos	mauritanicus	Ampelodesmos mauritanicus	(Poir.) T.Durand & Schinz	Ampelodesmos mauritanicus (Poir.) T.Durand & Schinz	Consp. Fl. Afric. 5: 874 (1894)	Algeria, France, Greece, Italy, Libya, Morocco, Spain, Tunisia	Algeria, Baleares, France, Greece, Italy, Libya, Morocco, Sardegna, Sicilia, Spain, Tunisia	Greece, Portugal, United States	California, East Aegean Is., Portugal	387257-1	http://www.plantsoftheworldonline.org/taxon/urn:lsid:ipni.org:names:387257-1
Poaceae	Amphibromus	archeri	Amphibromus archeri	(Hook.f.) P.Morris	Amphibromus archeri (Hook.f.) P.Morris	Vict. Naturalist 51: 146 (1934)	Australia	South Australia, Tasmania, Victoria	unknown	unknown	387263-1	http://www.plantsoftheworldonline.org/taxon/urn:lsid:ipni.org:names:387263-1
Poaceae	Amphibromus	fluitans	Amphibromus fluitans	Kirk	Amphibromus fluitans Kirk	Trans. &amp; Proc. New Zealand Inst. 16: 374 (1884)	Australia, New Zealand	New South Wales, New Zealand North, New Zealand South, Tasmania, Victoria	unknown	unknown	387264-1	http://www.plantsoftheworldonline.org/taxon/urn:lsid:ipni.org:names:387264-1
Poaceae	Amphibromus	macrorhinus	Amphibromus macrorhinus	S.W.L.Jacobs & Lapinpuro	Amphibromus macrorhinus S.W.L.Jacobs & Lapinpuro	Telopea 2: 723 (1986)	Australia	New South Wales, South Australia, Tasmania, Victoria, Western Australia	unknown	unknown	930248-1	http://www.plantsoftheworldonline.org/taxon/urn:lsid:ipni.org:names:930248-1
Poaceae	Amphibromus	neesii	Amphibromus neesii	Steud.	Amphibromus neesii Steud.	Syn. Pl. Glumac. 1: 328 (1854)	Australia	New South Wales, Tasmania, Victoria	United States	California	387266-1	http://www.plantsoftheworldonline.org/taxon/urn:lsid:ipni.org:names:387266-1
Poaceae	Amphibromus	nervosus	Amphibromus nervosus	(Hook.f.) Baill.	Amphibromus nervosus (Hook.f.) Baill.	Hist. Pl. 12: 203 (1893)	Australia	New South Wales, South Australia, Tasmania, Victoria, Western Australia	unknown	unknown	941669-1	http://www.plantsoftheworldonline.org/taxon/urn:lsid:ipni.org:names:941669-1
Poaceae	Amphibromus	pithogastrus	Amphibromus pithogastrus	S.W.L.Jacobs & Lapinpuro	Amphibromus pithogastrus S.W.L.Jacobs & Lapinpuro	Telopea 2: 724 (1986)	Australia	New South Wales, Victoria	unknown	unknown	930249-1	http://www.plantsoftheworldonline.org/taxon/urn:lsid:ipni.org:names:930249-1
Poaceae	Amphibromus	quadridentulus	Amphibromus quadridentulus	(Döll) Swallen	Amphibromus quadridentulus (Döll) Swallen	Amer. J. Bot. 18: 414 (1931)	Argentina, Brazil, Uruguay	Argentina Northeast, Brazil South, Uruguay	unknown	unknown	11516-2	http://www.plantsoftheworldonline.org/taxon/urn:lsid:ipni.org:names:11516-2
Poaceae	Amphibromus	recurvatus	Amphibromus recurvatus	Swallen	Amphibromus recurvatus Swallen	Amer. J. Bot. 18: 415 (1931)	Australia	South Australia, Tasmania, Victoria	unknown	unknown	387269-1	http://www.plantsoftheworldonline.org/taxon/urn:lsid:ipni.org:names:387269-1
Poaceae	Amphibromus	scabrivalvis	Amphibromus scabrivalvis	(Trin.) Swallen	Amphibromus scabrivalvis (Trin.) Swallen	Amer. J. Bot. 18: 413 (1931)	Argentina, Bolivia, Brazil, Chile, Uruguay	Argentina Northeast, Argentina South, Bolivia, Brazil South, Chile Central, Chile South, Uruguay	United States	Louisiana	11517-2	http://www.plantsoftheworldonline.org/taxon/urn:lsid:ipni.org:names:11517-2
Poaceae	Amphibromus	sinuatus	Amphibromus sinuatus	S.W.L.Jacobs & Lapinpuro	Amphibromus sinuatus S.W.L.Jacobs & Lapinpuro	Telopea 2: 727 (1986)	Australia	New South Wales, Tasmania, Victoria	unknown	unknown	930251-1	http://www.plantsoftheworldonline.org/taxon/urn:lsid:ipni.org:names:930251-1
Poaceae	Amphibromus	vickeryae	Amphibromus vickeryae	S.W.L.Jacobs & Lapinpuro	Amphibromus vickeryae S.W.L.Jacobs & Lapinpuro	Telopea 2: 725 (1986)	Australia	Western Australia	unknown	unknown	930250-1	http://www.plantsoftheworldonline.org/taxon/urn:lsid:ipni.org:names:930250-1
Poaceae	Amphibromus	whitei	Amphibromus whitei	C.E.Hubb.	Amphibromus whitei C.E.Hubb.	Bull. Misc. Inform. Kew 1941: 30 (1941)	Australia	New South Wales	unknown	unknown	387271-1	http://www.plantsoftheworldonline.org/taxon/urn:lsid:ipni.org:names:387271-1
Poaceae	Amphicarpum	amphicarpon	Amphicarpum amphicarpon	(Pursh) Nash	Amphicarpum amphicarpon (Pursh) Nash	Mem. Torrey Bot. Club 5: 352 (1894)	United States	Delaware, Florida, Georgia, Maryland, Massachusetts, New Jersey, New York, North Carolina, South Carolina, Virginia	unknown	unknown	11531-2	http://www.plantsoftheworldonline.org/taxon/urn:lsid:ipni.org:names:11531-2
Poaceae	Amphicarpum	muehlenbergianum	Amphicarpum muehlenbergianum	(Schult.) Hitchc.	Amphicarpum muehlenbergianum (Schult.) Hitchc.	Bartonia 14: 34 (1932)	United States	Alabama, Florida, Georgia, North Carolina, South Carolina	unknown	unknown	11532-2	http://www.plantsoftheworldonline.org/taxon/urn:lsid:ipni.org:names:11532-2
Poaceae	Amphipogon	amphipogonoides	Amphipogon amphipogonoides	(Steud.) Vickery	Amphipogon amphipogonoides (Steud.) Vickery	Contr. New South Wales Natl. Herb. 1: 286 (1950)	Australia	Western Australia	unknown	unknown	387319-1	http://www.plantsoftheworldonline.org/taxon/urn:lsid:ipni.org:names:387319-1
Poaceae	Amphipogon	avenaceus	Amphipogon avenaceus	R.Br.	Amphipogon avenaceus R.Br.	Prodr. Fl. Nov. Holland.: 175 (1810)	Australia	Western Australia	unknown	unknown	387320-1	http://www.plantsoftheworldonline.org/taxon/urn:lsid:ipni.org:names:387320-1
Poaceae	Amphipogon	caricinus	Amphipogon caricinus	F.Muell.	Amphipogon caricinus F.Muell.	Linnaea 25: 445 (1853)	Australia	New South Wales, Northern Territory, Queensland, South Australia, Victoria, Western Australia	unknown	unknown	387322-1	http://www.plantsoftheworldonline.org/taxon/urn:lsid:ipni.org:names:387322-1
Poaceae	Amphipogon	debilis	Amphipogon debilis	R.Br.	Amphipogon debilis R.Br.	Prodr. Fl. Nov. Holland.: 175 (1810)	Australia	Western Australia	unknown	unknown	387325-1	http://www.plantsoftheworldonline.org/taxon/urn:lsid:ipni.org:names:387325-1
Poaceae	Amphipogon	laguroides	Amphipogon laguroides	R.Br.	Amphipogon laguroides R.Br.	Prodr. Fl. Nov. Holland.: 175 (1810)	Australia	Western Australia	unknown	unknown	387330-1	http://www.plantsoftheworldonline.org/taxon/urn:lsid:ipni.org:names:387330-1
Poaceae	Amphipogon	sericeus	Amphipogon sericeus	(Vickery) T.D.Macfarl.	Amphipogon sericeus (Vickery) T.D.Macfarl.	Fl. Australia 43: 375 (2002)	Australia	Northern Territory, Queensland, Western Australia	unknown	unknown	20010471-1	http://www.plantsoftheworldonline.org/taxon/urn:lsid:ipni.org:names:20010471-1
Poaceae	Amphipogon	setaceus	Amphipogon setaceus	(R.Br.) T.D.Macfarl.	Amphipogon setaceus (R.Br.) T.D.Macfarl.	Fl. Australia 43: 374 (2002)	Australia	Western Australia	unknown	unknown	20010469-1	http://www.plantsoftheworldonline.org/taxon/urn:lsid:ipni.org:names:20010469-1
Poaceae	Amphipogon	strictus	Amphipogon strictus	R.Br.	Amphipogon strictus R.Br.	Prodr. Fl. Nov. Holland.: 175 (1810)	Australia	New South Wales, Queensland, South Australia, Victoria, Western Australia	unknown	unknown	387335-1	http://www.plantsoftheworldonline.org/taxon/urn:lsid:ipni.org:names:387335-1
Poaceae	Amphipogon	turbinatus	Amphipogon turbinatus	R.Br.	Amphipogon turbinatus R.Br.	Prodr. Fl. Nov. Holland.: 175 (1810)	Australia	Western Australia	unknown	unknown	387336-1	http://www.plantsoftheworldonline.org/taxon/urn:lsid:ipni.org:names:387336-1
Poaceae	Anadelphia	afzeliana	Anadelphia afzeliana	(Rendle) Stapf	Anadelphia afzeliana (Rendle) Stapf	D.Oliver &amp; auct. suc. (eds.), Fl. Trop. Afr. 9: 397 (1919)	Benin, Burkina Faso, Cameroon, Chad, Cote d'Ivoire, Gabon, Gambia, Ghana, Guinea, Guinea-Bissau, Liberia, Mali, Niger, Nigeria, Republic of Congo, Senegal, Sierra Leone, Togo, Zaire	Benin, Burkina, Cameroon, Chad, Congo, Gabon, Gambia, Ghana, Guinea, Guinea-Bissau, Ivory Coast, Liberia, Mali, Niger, Nigeria, Senegal, Sierra Leone, Togo, Zaire	unknown	unknown	387346-1	http://www.plantsoftheworldonline.org/taxon/urn:lsid:ipni.org:names:387346-1
Poaceae	Anadelphia	bigeniculata	Anadelphia bigeniculata	Clayton	Anadelphia bigeniculata Clayton	Kew Bull. 20: 283 (1966)	Cote d'Ivoire, Guinea, Sierra Leone	Guinea, Ivory Coast, Sierra Leone	unknown	unknown	387348-1	http://www.plantsoftheworldonline.org/taxon/urn:lsid:ipni.org:names:387348-1
Poaceae	Anadelphia	chevalieri	Anadelphia chevalieri	Reznik	Anadelphia chevalieri Reznik	Rev. Bot. Appl. Agric. Trop. 14: 199 (1934)	Guinea	Guinea	unknown	unknown	387349-1	http://www.plantsoftheworldonline.org/taxon/urn:lsid:ipni.org:names:387349-1
Poaceae	Anadelphia	funerea	Anadelphia funerea	(Jacq.-Fél.) Clayton	Anadelphia funerea (Jacq.-Fél.) Clayton	Kew Bull. 20: 281 (1966)	Guinea	Guinea	unknown	unknown	387350-1	http://www.plantsoftheworldonline.org/taxon/urn:lsid:ipni.org:names:387350-1
Poaceae	Anadelphia	hamata	Anadelphia hamata	Stapf	Anadelphia hamata Stapf	D.Oliver &amp; auct. suc. (eds.), Fl. Trop. Afr. 9: 395 (1919)	Gabon, Republic of Congo, Zaire	Congo, Gabon, Zaire	unknown	unknown	387351-1	http://www.plantsoftheworldonline.org/taxon/urn:lsid:ipni.org:names:387351-1
Poaceae	Anadelphia	leptocoma	Anadelphia leptocoma	(Trin.) Pilg.	Anadelphia leptocoma (Trin.) Pilg.	Bot. Jahrb. Syst. 54: 284 (1917)	Burkina Faso, Central African Republic, Cote d'Ivoire, Gabon, Ghana, Guinea, Liberia, Mali, Niger, Nigeria, Senegal, Sierra Leone	Burkina, Central African Repu, Gabon, Ghana, Guinea, Ivory Coast, Liberia, Mali, Niger, Nigeria, Senegal, Sierra Leone	unknown	unknown	387352-1	http://www.plantsoftheworldonline.org/taxon/urn:lsid:ipni.org:names:387352-1
Poaceae	Anadelphia	liebigiana	Anadelphia liebigiana	H.Scholz	Anadelphia liebigiana H.Scholz	Willdenowia 7: 583 (1975)	Benin, Cote d'Ivoire, Togo	Benin, Ivory Coast, Togo	unknown	unknown	387353-1	http://www.plantsoftheworldonline.org/taxon/urn:lsid:ipni.org:names:387353-1
Poaceae	Anadelphia	macrochaeta	Anadelphia macrochaeta	(Stapf) Clayton	Anadelphia macrochaeta (Stapf) Clayton	Kew Bull. 20: 281 (1966)	Guinea	Guinea	unknown	unknown	387355-1	http://www.plantsoftheworldonline.org/taxon/urn:lsid:ipni.org:names:387355-1
Poaceae	Anadelphia	polychaeta	Anadelphia polychaeta	Clayton	Anadelphia polychaeta Clayton	Kew Bull. 20: 281 (1966)	Guinea, Senegal	Guinea, Senegal	unknown	unknown	387356-1	http://www.plantsoftheworldonline.org/taxon/urn:lsid:ipni.org:names:387356-1
Poaceae	Anadelphia	pumila	Anadelphia pumila	Jacq.-Fél.	Anadelphia pumila Jacq.-Fél.	Rev. Int. Bot. Appl. Agric. Trop. 30: 178 (1950)	Ghana, Guinea	Ghana, Guinea	unknown	unknown	387358-1	http://www.plantsoftheworldonline.org/taxon/urn:lsid:ipni.org:names:387358-1
Poaceae	Anadelphia	scyphofera	Anadelphia scyphofera	Clayton	Anadelphia scyphofera Clayton	Kew Bull. 20: 278 (1966)	Zambia	Zambia	unknown	unknown	387359-1	http://www.plantsoftheworldonline.org/taxon/urn:lsid:ipni.org:names:387359-1
Poaceae	Anadelphia	trepidaria	Anadelphia trepidaria	(Stapf) Stapf	Anadelphia trepidaria (Stapf) Stapf	D.Oliver &amp; auct. suc. (eds.), Fl. Trop. Afr. 9: 390 (1919)	Guinea	Guinea	unknown	unknown	387361-1	http://www.plantsoftheworldonline.org/taxon/urn:lsid:ipni.org:names:387361-1
Poaceae	Anadelphia	trichaeta	Anadelphia trichaeta	(Reznik) Clayton	Anadelphia trichaeta (Reznik) Clayton	Kew Bull. 20: 281 (1966)	Guinea, Sierra Leone	Guinea, Sierra Leone	unknown	unknown	387362-1	http://www.plantsoftheworldonline.org/taxon/urn:lsid:ipni.org:names:387362-1
Poaceae	Anadelphia	trispiculata	Anadelphia trispiculata	Stapf	Anadelphia trispiculata Stapf	D.Oliver &amp; auct. suc. (eds.), Fl. Trop. Afr. 9: 398 (1919)	Burkina Faso, Cote d'Ivoire, Gabon, Ghana, Guinea, Mauritania, Mozambique, Republic of Congo, Sierra Leone, Togo	Burkina, Congo, Gabon, Ghana, Guinea, Ivory Coast, Mauritania, Mozambique, Sierra Leone, Togo	unknown	unknown	387364-1	http://www.plantsoftheworldonline.org/taxon/urn:lsid:ipni.org:names:387364-1
Poaceae	Ancistrachne	ancylotricha	Ancistrachne ancylotricha	(Quisumb. & Merr.) S.T.Blake	Ancistrachne ancylotricha (Quisumb. & Merr.) S.T.Blake	Pap. Dept. Biol. Univ. Queensland 1(19): 6 (1941)	Philippines	Philippines	unknown	unknown	387419-1	http://www.plantsoftheworldonline.org/taxon/urn:lsid:ipni.org:names:387419-1
Poaceae	Ancistrachne	maidenii	Ancistrachne maidenii	(A.A.Ham.) Vickery	Ancistrachne maidenii (A.A.Ham.) Vickery	Contr. New South Wales Natl. Herb. 3: 83 (1961)	Australia	New South Wales	unknown	unknown	387420-1	http://www.plantsoftheworldonline.org/taxon/urn:lsid:ipni.org:names:387420-1
Poaceae	Ancistrachne	numaeensis	Ancistrachne numaeensis	(Balansa) S.T.Blake	Ancistrachne numaeensis (Balansa) S.T.Blake	Proc. Roy. Soc. Queensland 81: 1 (1969)	New Caledonia	New Caledonia	unknown	unknown	387421-1	http://www.plantsoftheworldonline.org/taxon/urn:lsid:ipni.org:names:387421-1
Poaceae	Ancistrachne	uncinulata	Ancistrachne uncinulata	(R.Br.) S.T.Blake	Ancistrachne uncinulata (R.Br.) S.T.Blake	Pap. Dept. Biol. Univ. Queensland 1(19): 5 (1941)	Australia	New South Wales, Queensland	Fiji	Fiji	387422-1	http://www.plantsoftheworldonline.org/taxon/urn:lsid:ipni.org:names:387422-1
Poaceae	Ancistragrostis	uncinioides	Ancistragrostis uncinioides	S.T.Blake	Ancistragrostis uncinioides S.T.Blake	Blumea, Suppl. 3: 56 (1946)	Australia, Indonesia, Papua New Guinea	New Guinea, Queensland	unknown	unknown	387423-1	http://www.plantsoftheworldonline.org/taxon/urn:lsid:ipni.org:names:387423-1
Poaceae	Andropogon	abyssinicus	Andropogon abyssinicus	R.Br. ex Fresen.	Andropogon abyssinicus R.Br. ex Fresen.	Mus. Senckenberg. 2: 146 (1837)	Angola, Eritrea, Ethiopia, Kenya, Tanzania, Uganda	Angola, Eritrea, Ethiopia, Kenya, Tanzania, Uganda	unknown	unknown	387425-1	http://www.plantsoftheworldonline.org/taxon/urn:lsid:ipni.org:names:387425-1
Poaceae	Andropogon	aequatoriensis	Andropogon aequatoriensis	Hitchc.	Andropogon aequatoriensis Hitchc.	Contr. U.S. Natl. Herb. 24: 499 (1927)	Colombia, Ecuador	Colombia, Ecuador	unknown	unknown	12733-2	http://www.plantsoftheworldonline.org/taxon/urn:lsid:ipni.org:names:12733-2
Poaceae	Andropogon	africanus	Andropogon africanus	Franch.	Andropogon africanus Franch.	Bull. Soc. Hist. Nat. Autun 8: 325 (1895)	Angola, Benin, Burkina Faso, Cameroon, Central African Republic, Chad, Cote d'Ivoire, Gabon, Ghana, Guinea, Kenya, Mali, Mauritania, Niger, Nigeria, Republic of Congo, Senegal, Sierra Leone, Tanzania, Togo, Zaire, Zambia, Zimbabwe	Angola, Benin, Burkina, Cameroon, Central African Repu, Chad, Congo, Gabon, Ghana, Guinea, Ivory Coast, Kenya, Mali, Mauritania, Niger, Nigeria, Senegal, Sierra Leone, Tanzania, Togo, Zambia, Zaire, Zimbabwe	unknown	unknown	387446-1	http://www.plantsoftheworldonline.org/taxon/urn:lsid:ipni.org:names:387446-1
Poaceae	Andropogon	alopecurus	Andropogon alopecurus	(Desv.) Hack.	Andropogon alopecurus (Desv.) Hack.	A.L.P.P.de Candolle &amp; A.C.P.de Candolle, Monogr. Phan. 6: 381 (1889)	Madagascar, Mauritius	Madagascar, Mauritius	unknown	unknown	387457-1	http://www.plantsoftheworldonline.org/taxon/urn:lsid:ipni.org:names:387457-1
Poaceae	Andropogon	amethystinus	Andropogon amethystinus	Steud.	Andropogon amethystinus Steud.	Syn. Pl. Glumac. 1: 371 (1854)	Cameroon, Eritrea, Ethiopia, Gulf of Guinea Is., India, Kenya, Lesotho, Malawi, Myanmar, Nigeria, Rwanda, Somalia, South Africa, Sudan, Tanzania, Togo, Uganda, Yemen, Zaire, Zambia	Cameroon, Cape Provinces, Eritrea, Ethiopia, Free State, Gulf of Guinea Is., India, Kenya, KwaZulu-Natal, Lesotho, Malawi, Myanmar, Nigeria, Rwanda, Somalia, Sudan, Tanzania, Togo, Uganda, Yemen, Zambia, Zaire	unknown	unknown	387470-1	http://www.plantsoftheworldonline.org/taxon/urn:lsid:ipni.org:names:387470-1
Poaceae	Andropogon	andringitrensis	Andropogon andringitrensis	(A.Camus) Voronts.	Andropogon andringitrensis (A.Camus) Voronts.	Kew Bull. 68: 194 (2013)	Madagascar	Madagascar	unknown	unknown	77128350-1	http://www.plantsoftheworldonline.org/taxon/urn:lsid:ipni.org:names:77128350-1
Poaceae	Andropogon	angustatus	Andropogon angustatus	(J.Presl) Steud.	Andropogon angustatus (J.Presl) Steud.	Syn. Pl. Glumac. 1: 370 (1854)	Bolivia, Brazil, Colombia, Costa Rica, Cuba, El Salvador, Guatemala, Guyana, Honduras, Mexico, Nicaragua, Panama, Suriname, Venezuela	Bolivia, Brazil North, Brazil Northeast, Brazil West-Central, Colombia, Costa Rica, Cuba, El Salvador, Guatemala, Guyana, Honduras, Mexico Central, Mexico Northwest, Mexico Southeast, Mexico Southwest, Nicaragua, Panama, Suriname, Venezuela	unknown	unknown	387477-1	http://www.plantsoftheworldonline.org/taxon/urn:lsid:ipni.org:names:387477-1
Poaceae	Andropogon	appendiculatus	Andropogon appendiculatus	Nees	Andropogon appendiculatus Nees	Fl. Afr. Austral. Ill.: 105 (1841)	Lesotho, South Africa, Swaziland, Zimbabwe	Cape Provinces, Free State, KwaZulu-Natal, Lesotho, Northern Provinces, Swaziland, Zimbabwe	unknown	unknown	387491-1	http://www.plantsoftheworldonline.org/taxon/urn:lsid:ipni.org:names:387491-1
Poaceae	Andropogon	arctatus	Andropogon arctatus	Chapm.	Andropogon arctatus Chapm.	Bot. Gaz. 3: 20 (1878)	United States	Alabama, Florida, North Carolina	unknown	unknown	387493-1	http://www.plantsoftheworldonline.org/taxon/urn:lsid:ipni.org:names:387493-1
Poaceae	Andropogon	arenarius	Andropogon arenarius	Hack.	Andropogon arenarius Hack.	Flora 68: 134 (1885)	Brazil, Uruguay	Brazil South, Brazil Southeast, Uruguay	unknown	unknown	387495-1	http://www.plantsoftheworldonline.org/taxon/urn:lsid:ipni.org:names:387495-1
Poaceae	Andropogon	aridus	Andropogon aridus	Clayton	Andropogon aridus Clayton	Kew Bull. 32: 1 (1977)	Somalia	Somalia	unknown	unknown	387503-1	http://www.plantsoftheworldonline.org/taxon/urn:lsid:ipni.org:names:387503-1
Poaceae	Andropogon	auriculatus	Andropogon auriculatus	Stapf	Andropogon auriculatus Stapf	D.Oliver &amp; auct. suc. (eds.), Fl. Trop. Afr. 9: 258 (1919)	Cameroon, Chad, Cote d'Ivoire, Gabon, Gambia, Guinea, Guinea-Bissau, Nigeria, Senegal, Sierra Leone	Cameroon, Chad, Gabon, Gambia, Guinea, Guinea-Bissau, Ivory Coast, Nigeria, Senegal, Sierra Leone	unknown	unknown	387545-1	http://www.plantsoftheworldonline.org/taxon/urn:lsid:ipni.org:names:387545-1
Poaceae	Andropogon	barretoi	Andropogon barretoi	Norrmann & Quarín	Andropogon barretoi Norrmann & Quarín	Darwiniana 39: 171 (2001)	Brazil	Brazil South	unknown	unknown	321952-2	http://www.plantsoftheworldonline.org/taxon/urn:lsid:ipni.org:names:321952-2
Poaceae	Andropogon	bentii	Andropogon bentii	Stapf	Andropogon bentii Stapf	Bull. Misc. Inform. Kew 1907: 224 (1907)	Socotra	Socotra	unknown	unknown	387571-1	http://www.plantsoftheworldonline.org/taxon/urn:lsid:ipni.org:names:387571-1
Poaceae	Andropogon	bicornis	Andropogon bicornis	L.	Andropogon bicornis L.	Sp. Pl.: 1046 (1753), nom. cons.	Argentina, Belize, Bolivia, Brazil, Cayman Is., Colombia, Costa Rica, Cuba, Dominican Republic, Ecuador, El Salvador, French Guiana, Guatemala, Guyana, Haiti, Honduras, Jamaica, Leeward Is., Mexico, Nicaragua, Panama, Paraguay, Peru, Puerto Rico, Suriname, Trinidad-Tobago, United States, Venezuela, Venezuelan Antilles, Windward Is.	Argentina Northeast, Belize, Bolivia, Brazil North, Brazil Northeast, Brazil South, Brazil Southeast, Brazil West-Central, Cayman Is., Colombia, Costa Rica, Cuba, Dominican Republic, Ecuador, El Salvador, Florida, French Guiana, Guatemala, Guyana, Haiti, Honduras, Jamaica, Leeward Is., Mexico Central, Mexico Gulf, Mexico Northeast, Mexico Southeast, Mexico Southwest, Nicaragua, Panama, Paraguay, …	Chagos Archipelago	Chagos Archipelago	12758-2	http://www.plantsoftheworldonline.org/taxon/urn:lsid:ipni.org:names:12758-2
Poaceae	Andropogon	bourgaei	Andropogon bourgaei	Hack.	Andropogon bourgaei Hack.	Flora 68: 134 (1885)	Belize, Mexico	Belize, Mexico Gulf, Mexico Southeast, Mexico Southwest	unknown	unknown	387601-1	http://www.plantsoftheworldonline.org/taxon/urn:lsid:ipni.org:names:387601-1
Poaceae	Andropogon	brachystachyus	Andropogon brachystachyus	Chapm.	Andropogon brachystachyus Chapm.	Fl. South. U.S., ed. 2(Suppl.): 668 (1883)	United States	Alabama, Florida, Georgia, North Carolina, South Carolina	unknown	unknown	12769-2	http://www.plantsoftheworldonline.org/taxon/urn:lsid:ipni.org:names:12769-2
Poaceae	Andropogon	brasiliensis	Andropogon brasiliensis	A.Zanin & Longhi-Wagner	Andropogon brasiliensis A.Zanin & Longhi-Wagner	Novon 13: 368 (2003)	Brazil	Brazil Southeast	unknown	unknown	328295-2	http://www.plantsoftheworldonline.org/taxon/urn:lsid:ipni.org:names:328295-2
Poaceae	Andropogon	brazzae	Andropogon brazzae	Franch.	Andropogon brazzae Franch.	Bull. Soc. Hist. Nat. Autun 8: 326 (1895)	Angola, Botswana, Central African Republic, Chad, Namibia, Republic of Congo, Zaire, Zambia, Zimbabwe	Angola, Botswana, Central African Repu, Chad, Congo, Namibia, Zambia, Zaire, Zimbabwe	unknown	unknown	387608-1	http://www.plantsoftheworldonline.org/taxon/urn:lsid:ipni.org:names:387608-1
Poaceae	Andropogon	burmanicus	Andropogon burmanicus	Bor	Andropogon burmanicus Bor	Grass. Burma, Ceylon, India &amp; Pakistan: 688 (1960)	Laos, Myanmar, Vietnam	Laos, Myanmar, Vietnam	unknown	unknown	387620-1	http://www.plantsoftheworldonline.org/taxon/urn:lsid:ipni.org:names:387620-1
Poaceae	Andropogon	cabanisii	Andropogon cabanisii	Hack.	Andropogon cabanisii Hack.	Flora 68: 133 (1885)	United States	Florida	unknown	unknown	387622-1	http://www.plantsoftheworldonline.org/taxon/urn:lsid:ipni.org:names:387622-1
Poaceae	Andropogon	campestris	Andropogon campestris	Trin.	Andropogon campestris Trin.	Mém. Acad. Imp. Sci. St.-Pétersbourg, Sér. 6, Sci. Math. 2: 277 (1832)	Brazil	Brazil Southeast	unknown	unknown	387632-1	http://www.plantsoftheworldonline.org/taxon/urn:lsid:ipni.org:names:387632-1
Poaceae	Andropogon	canaliculatus	Andropogon canaliculatus	Schumach.	Andropogon canaliculatus Schumach.	Beskr. Guin. Pl.: 52 (1827)	Benin, Burkina Faso, Burundi, Cameroon, Central African Republic, Chad, Cote d'Ivoire, Ethiopia, Gabon, Ghana, Guinea, Kenya, Malawi, Mali, Mozambique, Niger, Nigeria, Rwanda, Senegal, Tanzania, Togo, Uganda, Zaire, Zimbabwe	Benin, Burkina, Burundi, Cameroon, Central African Repu, Chad, Ethiopia, Gabon, Ghana, Guinea, Ivory Coast, Kenya, Malawi, Mali, Mozambique, Niger, Nigeria, Rwanda, Senegal, Tanzania, Togo, Uganda, Zaire, Zimbabwe	unknown	unknown	387637-1	http://www.plantsoftheworldonline.org/taxon/urn:lsid:ipni.org:names:387637-1
Poaceae	Andropogon	capillipes	Andropogon capillipes	Nash	Andropogon capillipes Nash	Bull. New York Bot. Gard. 1: 431 (1900)	United States	Alabama, Florida, Georgia, North Carolina, South Carolina	unknown	unknown	12781-2	http://www.plantsoftheworldonline.org/taxon/urn:lsid:ipni.org:names:12781-2
Poaceae	Andropogon	carinatus	Andropogon carinatus	Nees	Andropogon carinatus Nees	C.F.P.von Martius, Fl. Bras. Enum. Pl. 2: 330 (1829)	Bolivia, Brazil, Costa Rica, Venezuela	Bolivia, Brazil Northeast, Brazil Southeast, Brazil West-Central, Costa Rica, Venezuela	unknown	unknown	1023541-2	http://www.plantsoftheworldonline.org/taxon/urn:lsid:ipni.org:names:1023541-2
Poaceae	Andropogon	chevalieri	Andropogon chevalieri	Reznik	Andropogon chevalieri Reznik	Bull. Mus. Natl. Hist. Nat., sér. 2, 5: 497 (1933)	Burkina Faso, Central African Republic, Cote d'Ivoire, Guinea, Guinea-Bissau, Mali, Senegal, Togo	Burkina, Central African Repu, Guinea, Guinea-Bissau, Ivory Coast, Mali, Senegal, Togo	unknown	unknown	387662-1	http://www.plantsoftheworldonline.org/taxon/urn:lsid:ipni.org:names:387662-1
Poaceae	Andropogon	chinensis	Andropogon chinensis	(Nees) Merr.	Andropogon chinensis (Nees) Merr.	Philipp. J. Sci., C 12: 101 (1917)	Angola, Benin, Botswana, Burkina Faso, Burundi, Cambodia, Cameroon, Central African Republic, Chad, China, Cote d'Ivoire, Ethiopia, Gabon, Ghana, Guinea, Guinea-Bissau, India, Kenya, Laos, Malawi, Mali, Mozambique, Myanmar, Namibia, Niger, Nigeria, Republic of Congo, Senegal, Sierra Leone, South Africa, Swaziland, Tanzania, Thailand, Togo, Uganda, Vietnam, Yemen, Zaire, Zambia, Zimbabwe	Angola, Assam, Benin, Botswana, Burkina, Burundi, Cambodia, Cameroon, Cape Provinces, Central African Repu, Chad, China South-Central, China Southeast, Congo, Ethiopia, Gabon, Ghana, Guinea, Guinea-Bissau, Hainan, India, Ivory Coast, Kenya, Laos, Malawi, Mali, Mozambique, Myanmar, Namibia, Niger, Nigeria, Northern Provinces, Senegal, Sierra Leone, Swaziland, Tanzania, Thailand, Togo, Uganda, Viet…	Madagascar	Madagascar	387663-1	http://www.plantsoftheworldonline.org/taxon/urn:lsid:ipni.org:names:387663-1
Poaceae	Andropogon	chrysostachyus	Andropogon chrysostachyus	Steud.	Andropogon chrysostachyus Steud.	Syn. Pl. Glumac. 1: 377 (1854)	Ethiopia, Kenya, Tanzania	Ethiopia, Kenya, Tanzania	unknown	unknown	387672-1	http://www.plantsoftheworldonline.org/taxon/urn:lsid:ipni.org:names:387672-1
Poaceae	Andropogon	cirratus	Andropogon cirratus	Hack.	Andropogon cirratus Hack.	Flora 68: 119 (1885)	Colombia, Ecuador, Mexico, United States, Venezuela	Arizona, California, Colombia, Ecuador, Mexico Central, Mexico Northeast, Mexico Northwest, Mexico Southeast, Mexico Southwest, New Mexico, Texas, Venezuela	unknown	unknown	387682-1	http://www.plantsoftheworldonline.org/taxon/urn:lsid:ipni.org:names:387682-1
Poaceae	Andropogon	columbiensis	Andropogon columbiensis	Gir.-Cañas	Andropogon columbiensis Gir.-Cañas	Caldasia 35: 13 (2013)	Colombia	Colombia	unknown	unknown	77131474-1	http://www.plantsoftheworldonline.org/taxon/urn:lsid:ipni.org:names:77131474-1
Poaceae	Andropogon	cordatus	Andropogon cordatus	Swallen	Andropogon cordatus Swallen	Contr. U.S. Natl. Herb. 19: 274 (1948)	Bolivia	Bolivia	unknown	unknown	12804-2	http://www.plantsoftheworldonline.org/taxon/urn:lsid:ipni.org:names:12804-2
Poaceae	Andropogon	crassus	Andropogon crassus	Sohns	Andropogon crassus Sohns	Mem. New York Bot. Gard. 9: 405 (1957)	Venezuela	Venezuela	unknown	unknown	12807-2	http://www.plantsoftheworldonline.org/taxon/urn:lsid:ipni.org:names:12807-2
Poaceae	Andropogon	cretaceus	Andropogon cretaceus	Weakley & Schori	Andropogon cretaceus Weakley & Schori	J. Bot. Res. Inst. Texas 12: 57 (2018)	United States	Alabama, Florida, Georgia, Louisiana, Mississippi, North Carolina, South Carolina, Texas, Virginia	unknown	unknown	77191661-1	http://www.plantsoftheworldonline.org/taxon/urn:lsid:ipni.org:names:77191661-1
Poaceae	Andropogon	crossotos	Andropogon crossotos	Cope	Andropogon crossotos Cope	Kew Bull. 38: 833 (1984)	Yemen	Yemen	unknown	unknown	903517-1	http://www.plantsoftheworldonline.org/taxon/urn:lsid:ipni.org:names:903517-1
Poaceae	Andropogon	crucianus	Andropogon crucianus	Renvoize	Andropogon crucianus Renvoize	Gramin. Bolivia: 596 (1998)	Bolivia, Brazil	Bolivia, Brazil Northeast, Brazil West-Central	unknown	unknown	316473-2	http://www.plantsoftheworldonline.org/taxon/urn:lsid:ipni.org:names:316473-2
Poaceae	Andropogon	cumulicola	Andropogon cumulicola	E.L.Bridges & Orzell	Andropogon cumulicola E.L.Bridges & Orzell	Phytoneuron 2018-80: 4 (2018)	United States	Florida	unknown	unknown	77192366-1	http://www.plantsoftheworldonline.org/taxon/urn:lsid:ipni.org:names:77192366-1
Poaceae	Andropogon	curvifolius	Andropogon curvifolius	Clayton	Andropogon curvifolius Clayton	Kew Bull. 17: 465 (1964)	Benin, Cote d'Ivoire, Ghana, Guinea, Liberia	Benin, Ghana, Guinea, Ivory Coast, Liberia	unknown	unknown	387750-1	http://www.plantsoftheworldonline.org/taxon/urn:lsid:ipni.org:names:387750-1
Poaceae	Andropogon	dealbatus	Andropogon dealbatus	(C.Mohr ex Hack.) Weakley & LeBlond	Andropogon dealbatus (C.Mohr ex Hack.) Weakley & LeBlond	J. Bot. Res. Inst. Texas 5: 447 (2011)	Bahamas, United States	Alabama, Bahamas, Florida, Georgia, Louisiana, Mississippi, New Jersey, North Carolina, South Carolina, Texas, Virginia	unknown	unknown	60458077-2	http://www.plantsoftheworldonline.org/taxon/urn:lsid:ipni.org:names:60458077-2
Poaceae	Andropogon	distachyos	Andropogon distachyos	L.	Andropogon distachyos L.	Sp. Pl.: 1046 (1753), nom. cons.	Albania, Algeria, Bosnia and Herzegovina, Croatia, Macedonia, Montenegro, Serbia, Slovenia, Cameroon, Chad, Cyprus, Egypt, Eritrea, Ethiopia, France, Greece, Italy, Kenya, Lebanon, Syria, Libya, Morocco, Oman, Palestina, Israel, Jordan, Rwanda, Saudi Arabia, South Africa, Spain, Sudan, Tanzania, Tunisia, Turkey, Uganda, Yemen, Zambia, Zimbabwe	Albania, Algeria, Cameroon, Canary Is., Chad, Corse, Cyprus, East Aegean Is., Eritrea, Ethiopia, France, Free State, Greece, Italy, Kenya, Kriti, KwaZulu-Natal, Lebanon-Syria, Libya, Morocco, Northern Provinces, Oman, Palestine, Rwanda, Sardegna, Saudi Arabia, Sicilia, Sinai, Spain, Sudan, Tanzania, Tunisia, Turkey, Uganda, Yemen, Yugoslavia, Zambia, Zimbabwe	Thailand	Thailand	387783-1	http://www.plantsoftheworldonline.org/taxon/urn:lsid:ipni.org:names:387783-1
Poaceae	Andropogon	diuturnus	Andropogon diuturnus	Sohns	Andropogon diuturnus Sohns	Mem. New York Bot. Gard. 9: 406 (1957)	Venezuela	Venezuela	unknown	unknown	12811-2	http://www.plantsoftheworldonline.org/taxon/urn:lsid:ipni.org:names:12811-2
Poaceae	Andropogon	durifolius	Andropogon durifolius	Renvoize	Andropogon durifolius Renvoize	Kew Bull. 39: 181 (1984)	Brazil	Brazil Northeast, Brazil Southeast	unknown	unknown	12816-2	http://www.plantsoftheworldonline.org/taxon/urn:lsid:ipni.org:names:12816-2
Poaceae	Andropogon	eremicus	Andropogon eremicus	Wipff & Shaw	Andropogon eremicus Wipff & Shaw	Phytoneuron 2018-73: 2 (2018)	United States	California, New Mexico, Texas	unknown	unknown	77192357-1	http://www.plantsoftheworldonline.org/taxon/urn:lsid:ipni.org:names:77192357-1
Poaceae	Andropogon	eucomus	Andropogon eucomus	Nees	Andropogon eucomus Nees	Fl. Afr. Austral. Ill.: 104 (1841)	Angola, Botswana, Burundi, Central African Republic, Comoros, Ethiopia, Lesotho, Madagascar, Malawi, Mozambique, Namibia, Republic of Congo, South Africa, Swaziland, Tanzania, Uganda, Zaire, Zambia, Zimbabwe	Angola, Botswana, Burundi, Cape Provinces, Central African Repu, Comoros, Congo, Ethiopia, Free State, KwaZulu-Natal, Lesotho, Madagascar, Malawi, Mozambique, Namibia, Northern Provinces, Swaziland, Tanzania, Uganda, Zambia, Zaire, Zimbabwe	unknown	unknown	387840-1	http://www.plantsoftheworldonline.org/taxon/urn:lsid:ipni.org:names:387840-1
Poaceae	Andropogon	exaratus	Andropogon exaratus	Hack.	Andropogon exaratus Hack.	Flora 68: 135 (1885)	Argentina, Paraguay	Argentina Northeast, Paraguay	unknown	unknown	387843-1	http://www.plantsoftheworldonline.org/taxon/urn:lsid:ipni.org:names:387843-1
Poaceae	Andropogon	festuciformis	Andropogon festuciformis	Rendle	Andropogon festuciformis Rendle	W.P.Hiern, Cat. Afr. Pl. 2: 145 (1899)	Angola, Gabon, Guinea, Malawi, Mali, Republic of Congo, South Africa, Zaire, Zambia	Angola, Congo, Gabon, Guinea, KwaZulu-Natal, Malawi, Mali, Zambia, Zaire	unknown	unknown	387864-1	http://www.plantsoftheworldonline.org/taxon/urn:lsid:ipni.org:names:387864-1
Poaceae	Andropogon	floridanus	Andropogon floridanus	Scribn.	Andropogon floridanus Scribn.	Bull. Torrey Bot. Club 23: 145 (1896)	United States	Alabama, Florida, Georgia	unknown	unknown	12837-2	http://www.plantsoftheworldonline.org/taxon/urn:lsid:ipni.org:names:12837-2
Poaceae	Andropogon	gabonensis	Andropogon gabonensis	Stapf	Andropogon gabonensis Stapf	J. Bot. (Morot) 22: 207 (1909)	Angola, Cameroon, Central African Republic, Gabon, Gulf of Guinea Is., Republic of Congo, Zaire	Angola, Cameroon, Central African Repu, Congo, Gabon, Gulf of Guinea Is., Zaire	unknown	unknown	387905-1	http://www.plantsoftheworldonline.org/taxon/urn:lsid:ipni.org:names:387905-1
Poaceae	Andropogon	gayanus	Andropogon gayanus	Kunth	Andropogon gayanus Kunth	Révis. Gramin. 1: 163 (1829)	Angola, Benin, Botswana, Burkina Faso, Burundi, Cameroon, Cape Verde, Central African Republic, Chad, Cote d'Ivoire, Eritrea, Ethiopia, Gabon, Gambia, Ghana, Guinea, Guinea-Bissau, Gulf of Guinea Is., Liberia, Malawi, Mali, Mauritania, Mozambique, Namibia, Niger, Nigeria, Senegal, Sierra Leone, Somalia, South Africa, Sudan, Swaziland, Tanzania, Togo, Uganda, Zaire, Zambia, Zimbabwe	Angola, Benin, Botswana, Burkina, Burundi, Cameroon, Cape Verde, Caprivi Strip, Central African Repu, Chad, Eritrea, Ethiopia, Gabon, Gambia, Ghana, Guinea, Guinea-Bissau, Gulf of Guinea Is., Ivory Coast, KwaZulu-Natal, Liberia, Malawi, Mali, Mauritania, Mozambique, Namibia, Niger, Nigeria, Northern Provinces, Senegal, Sierra Leone, Somalia, Sudan, Swaziland, Tanzania, Togo, Uganda, Zambia, Zaire…	Andaman Is., Australia, Bolivia, Brazil, Colombia, Cuba, Laos, Mexico, Nicobar Is., Philippines, Suriname, Trinidad-Tobago	Andaman Is., Bolivia, Brazil North, Brazil Northeast, Brazil South, Brazil Southeast, Brazil West-Central, Colombia, Cuba, Laos, Mexico Central, Mexico Gulf, Mexico Northwest, Mexico Southwest, Nicobar Is., Northern Territory, Philippines, Queensland, Suriname, Trinidad-Tobago, Western Australia	387915-1	http://www.plantsoftheworldonline.org/taxon/urn:lsid:ipni.org:names:387915-1
Poaceae	Andropogon	gerardi	Andropogon gerardi	Vitman	Andropogon gerardi Vitman	Summa Pl. 6: 16 (1792)	Belize, Canada, Costa Rica, District of Columbia, Honduras, Mexico, Quebec, Rhode I., United States	Alabama, Arizona, Arkansas, Belize, Colorado, Connecticut, Costa Rica, Delaware, District of Columbia, Florida, Georgia, Honduras, Illinois, Indiana, Iowa, Kansas, Kentucky, Louisiana, Maine, Manitoba, Maryland, Massachusetts, Mexico Central, Mexico Northeast, Mexico Northwest, Mexico Southeast, Mexico Southwest, Michigan, Minnesota, Mississippi, Missouri, Montana, Nebraska, New Hampshire, New Je…	France, Myanmar, United States	France, Hawaii, Myanmar	30435428-2	http://www.plantsoftheworldonline.org/taxon/urn:lsid:ipni.org:names:30435428-2
Poaceae	Andropogon	glaucescens	Andropogon glaucescens	Kunth	Andropogon glaucescens Kunth	F.W.H.von Humboldt, A.J.A.Bonpland &amp; C.S.Kunth, Nov. Gen. Sp. 1: 186 (1816)	Colombia, Ecuador, Peru	Colombia, Ecuador, Peru	unknown	unknown	387938-1	http://www.plantsoftheworldonline.org/taxon/urn:lsid:ipni.org:names:387938-1
Poaceae	Andropogon	glaucophyllus	Andropogon glaucophyllus	Roseng., B.R.Arrill. & Izag.	Andropogon glaucophyllus Roseng., B.R.Arrill. & Izag.	Gram. Urug.: 165 (1970)	Brazil, Uruguay	Brazil South, Brazil Southeast, Uruguay	unknown	unknown	12847-2	http://www.plantsoftheworldonline.org/taxon/urn:lsid:ipni.org:names:12847-2
Poaceae	Andropogon	glaziovii	Andropogon glaziovii	Hack.	Andropogon glaziovii Hack.	C.F.P.von Martius &amp; auct. suc. (eds.), Fl. Bras. 2(3): 286 (1883)	Bolivia, Brazil, Paraguay	Bolivia, Brazil Southeast, Brazil West-Central, Paraguay	unknown	unknown	387949-1	http://www.plantsoftheworldonline.org/taxon/urn:lsid:ipni.org:names:387949-1
Poaceae	Andropogon	glomeratus	Andropogon glomeratus	(Walter) Britton, Sterns & Poggenb.	Andropogon glomeratus (Walter) Britton, Sterns & Poggenb.	Prelim. Cat.: 67 (1888)	Bahamas, Belize, Cayman Is., Colombia, Costa Rica, Cuba, District of Columbia, Dominican Republic, Guyana, Haiti, Honduras, Jamaica, Leeward Is., Mexico, Nicaragua, Puerto Rico, Rhode I., Turks-Caicos Is., United States, Venezuela, Windward Is.	Alabama, Arizona, Bahamas, Belize, California, Cayman Is., Colombia, Costa Rica, Cuba, Delaware, District of Columbia, Dominican Republic, Florida, Georgia, Guyana, Haiti, Honduras, Illinois, Jamaica, Kentucky, Leeward Is., Louisiana, Maryland, Massachusetts, Mexico Central, Mexico Gulf, Mexico Northeast, Mexico Northwest, Mexico Southeast, Mexico Southwest, Mississippi, Nevada, New Jersey, New Y…	Japan, United States	Hawaii, Japan	12850-2	http://www.plantsoftheworldonline.org/taxon/urn:lsid:ipni.org:names:12850-2
Poaceae	Andropogon	greenwayi	Andropogon greenwayi	Napper	Andropogon greenwayi Napper	Kirkia 3: 121 (1963)	Ethiopia, Kenya, Somalia, Tanzania, Yemen	Ethiopia, Kenya, Somalia, Tanzania, Yemen	unknown	unknown	387964-1	http://www.plantsoftheworldonline.org/taxon/urn:lsid:ipni.org:names:387964-1
Poaceae	Andropogon	gyrans	Andropogon gyrans	Ashe	Andropogon gyrans Ashe	J. Elisha Mitchell Sci. Soc. 15: 113 (1898)	Belize, Cuba, District of Columbia, Dominican Republic, Haiti, Honduras, Mexico, United States	Alabama, Arkansas, Belize, Cuba, Delaware, District of Columbia, Dominican Republic, Florida, Georgia, Haiti, Honduras, Illinois, Indiana, Kentucky, Louisiana, Maryland, Mexico Central, Mexico Gulf, Mexico Northeast, Mexico Southeast, Mississippi, Missouri, New Jersey, North Carolina, Ohio, Oklahoma, Pennsylvania, South Carolina, Tennessee, Texas, Virginia, West Virginia	unknown	unknown	12863-2	http://www.plantsoftheworldonline.org/taxon/urn:lsid:ipni.org:names:12863-2
Poaceae	Andropogon	hallii	Andropogon hallii	Hack.	Andropogon hallii Hack.	Sitzungsber. Kaiserl. Akad. Wiss., Wien, Math.-Naturwiss. Cl., Abt. 1, 89: 127 (1884)	Canada, United States	Arizona, Colorado, Illinois, Indiana, Iowa, Kansas, Manitoba, Minnesota, Montana, Nebraska, New Mexico, North Dakota, Oklahoma, Saskatchewan, South Dakota, Texas, Utah, Wyoming	unknown	unknown	12866-2	http://www.plantsoftheworldonline.org/taxon/urn:lsid:ipni.org:names:12866-2
Poaceae	Andropogon	heterantherus	Andropogon heterantherus	Stapf	Andropogon heterantherus Stapf	Bull. Misc. Inform. Kew 1908: 409 (1908)	Kenya, Tanzania	Kenya, Tanzania	unknown	unknown	387988-1	http://www.plantsoftheworldonline.org/taxon/urn:lsid:ipni.org:names:387988-1
Poaceae	Andropogon	hirsutior	Andropogon hirsutior	(Hack.) Weakley & LeBlond	Andropogon hirsutior (Hack.) Weakley & LeBlond	J. Bot. Res. Inst. Texas 5: 447 (2011)	United States	Alabama, Florida, Georgia, Louisiana, Maryland, Mississippi, North Carolina, South Carolina, Virginia	unknown	unknown	60458078-2	http://www.plantsoftheworldonline.org/taxon/urn:lsid:ipni.org:names:60458078-2
Poaceae	Andropogon	hypogynus	Andropogon hypogynus	Hack.	Andropogon hypogynus Hack.	C.F.P.von Martius &amp; auct. suc. (eds.), Fl. Bras. 2(3): 290 (1883)	Argentina, Bolivia, Brazil, Colombia, Paraguay, Venezuela	Argentina Northeast, Bolivia, Brazil North, Brazil South, Brazil Southeast, Brazil West-Central, Colombia, Paraguay, Venezuela	unknown	unknown	30209410-2	http://www.plantsoftheworldonline.org/taxon/urn:lsid:ipni.org:names:30209410-2
Poaceae	Andropogon	ibityensis	Andropogon ibityensis	A.Camus	Andropogon ibityensis A.Camus	Notul. Syst. (Paris) 14: 213 (1952)	Madagascar	Madagascar	unknown	unknown	388021-1	http://www.plantsoftheworldonline.org/taxon/urn:lsid:ipni.org:names:388021-1
Poaceae	Andropogon	imerinensis	Andropogon imerinensis	Bosser	Andropogon imerinensis Bosser	Adansonia, n.s., 8: 521 (1968)	Madagascar	Madagascar	unknown	unknown	388024-1	http://www.plantsoftheworldonline.org/taxon/urn:lsid:ipni.org:names:388024-1
Poaceae	Andropogon	incomptus	Andropogon incomptus	Clayton	Andropogon incomptus Clayton	Kew Bull. 17: 467 (1964)	Guinea	Guinea	unknown	unknown	388032-1	http://www.plantsoftheworldonline.org/taxon/urn:lsid:ipni.org:names:388032-1
Poaceae	Andropogon	indetonsus	Andropogon indetonsus	Sohns	Andropogon indetonsus Sohns	Mem. New York Bot. Gard. 9: 269 (1957)	Brazil, Venezuela	Brazil North, Venezuela	unknown	unknown	12902-2	http://www.plantsoftheworldonline.org/taxon/urn:lsid:ipni.org:names:12902-2
Poaceae	Andropogon	ingratus	Andropogon ingratus	Hack.	Andropogon ingratus Hack.	Oesterr. Bot. Z. 51: 151 (1901)	Brazil	Brazil Northeast, Brazil Southeast	unknown	unknown	12904-2	http://www.plantsoftheworldonline.org/taxon/urn:lsid:ipni.org:names:12904-2
Poaceae	Andropogon	insolitus	Andropogon insolitus	Sohns	Andropogon insolitus Sohns	Mem. New York Bot. Gard. 9: 271 (1957)	Venezuela	Venezuela	unknown	unknown	12905-2	http://www.plantsoftheworldonline.org/taxon/urn:lsid:ipni.org:names:12905-2
Poaceae	Andropogon	itremoensis	Andropogon itremoensis	Voronts.	Andropogon itremoensis Voronts.	Kew Bull. 68: 199 (2013)	Madagascar	Madagascar	unknown	unknown	77128351-1	http://www.plantsoftheworldonline.org/taxon/urn:lsid:ipni.org:names:77128351-1
Poaceae	Andropogon	ivohibensis	Andropogon ivohibensis	A.Camus	Andropogon ivohibensis A.Camus	Bull. Soc. Bot. France 71: 922 (1924 publ. 1925)	Madagascar	Madagascar	unknown	unknown	388062-1	http://www.plantsoftheworldonline.org/taxon/urn:lsid:ipni.org:names:388062-1
Poaceae	Andropogon	ivorensis	Andropogon ivorensis	Adjan. & Clayton	Andropogon ivorensis Adjan. & Clayton	Adansonia, n.s., 3: 401 (1963)	Cameroon, Cote d'Ivoire, Mali, Togo	Cameroon, Ivory Coast, Mali, Togo	unknown	unknown	388063-1	http://www.plantsoftheworldonline.org/taxon/urn:lsid:ipni.org:names:388063-1
Poaceae	Andropogon	kelleri	Andropogon kelleri	Hack.	Andropogon kelleri Hack.	Mém. Herb. Boissier 20: 6 (1900)	Ethiopia, Somalia	Ethiopia, Somalia	unknown	unknown	388079-1	http://www.plantsoftheworldonline.org/taxon/urn:lsid:ipni.org:names:388079-1
Poaceae	Andropogon	lacunosus	Andropogon lacunosus	J.G.Anderson	Andropogon lacunosus J.G.Anderson	Bothalia 8: 113 (1962)	Angola, Cameroon, South Africa, Swaziland, Tanzania, Zimbabwe	Angola, Cameroon, Northern Provinces, Swaziland, Tanzania, Zimbabwe	unknown	unknown	388096-1	http://www.plantsoftheworldonline.org/taxon/urn:lsid:ipni.org:names:388096-1
Poaceae	Andropogon	lateralis	Andropogon lateralis	Nees	Andropogon lateralis Nees	C.F.P.von Martius, Fl. Bras. Enum. Pl. 2: 329 (1829)	Argentina, Belize, Bolivia, Brazil, Colombia, Cuba, Guatemala, Honduras, Mexico, Nicaragua, Paraguay, Peru, Uruguay	Argentina Northeast, Belize, Bolivia, Brazil North, Brazil Northeast, Brazil South, Brazil Southeast, Brazil West-Central, Colombia, Cuba, Guatemala, Honduras, Mexico Southeast, Nicaragua, Paraguay, Peru, Uruguay	unknown	unknown	388112-1	http://www.plantsoftheworldonline.org/taxon/urn:lsid:ipni.org:names:388112-1
Poaceae	Andropogon	lehmannii	Andropogon lehmannii	Pilg.	Andropogon lehmannii Pilg.	Bot. Jahrb. Syst. 27: 24 (1899)	Colombia, Peru	Colombia, Peru	unknown	unknown	12915-2	http://www.plantsoftheworldonline.org/taxon/urn:lsid:ipni.org:names:12915-2
Poaceae	Andropogon	leprodes	Andropogon leprodes	Cope	Andropogon leprodes Cope	Kew Bull. 50: 111 (1995)	Somalia	Somalia	unknown	unknown	981583-1	http://www.plantsoftheworldonline.org/taxon/urn:lsid:ipni.org:names:981583-1
Poaceae	Andropogon	leucostachyus	Andropogon leucostachyus	Kunth	Andropogon leucostachyus Kunth	F.W.H.von Humboldt, A.J.A.Bonpland &amp; C.S.Kunth, Nov. Gen. Sp. 1: 187 (1816)	Argentina, Belize, Bolivia, Brazil, Colombia, Costa Rica, Cuba, Dominican Republic, Ecuador, El Salvador, French Guiana, Guatemala, Guyana, Haiti, Honduras, Jamaica, Leeward Is., Mexico, Nicaragua, Panama, Paraguay, Peru, Puerto Rico, Suriname, Trinidad-Tobago, Venezuela, Venezuelan Antilles	Argentina Northeast, Belize, Bolivia, Brazil North, Brazil Northeast, Brazil South, Brazil Southeast, Brazil West-Central, Colombia, Costa Rica, Cuba, Dominican Republic, Ecuador, El Salvador, French Guiana, Guatemala, Guyana, Haiti, Honduras, Jamaica, Leeward Is., Mexico Central, Mexico Gulf, Mexico Southeast, Mexico Southwest, Nicaragua, Panama, Paraguay, Peru, Puerto Rico, Suriname, Trinidad-T…	unknown	unknown	12920-2	http://www.plantsoftheworldonline.org/taxon/urn:lsid:ipni.org:names:12920-2
Poaceae	Andropogon	liebmannii	Andropogon liebmannii	Hack.	Andropogon liebmannii Hack.	Flora 68: 132 (1885)	Mexico, United States	Alabama, Florida, Georgia, Louisiana, Mexico Central, Mexico Gulf, Mexico Northeast, Mexico Southwest, Mississippi, North Carolina, South Carolina, Virginia	unknown	unknown	12923-2	http://www.plantsoftheworldonline.org/taxon/urn:lsid:ipni.org:names:12923-2
Poaceae	Andropogon	ligulatus	Andropogon ligulatus	(Stapf) Clayton	Andropogon ligulatus (Stapf) Clayton	Kew Bull. 32: 2 (1977)	Malawi, Tanzania, Zambia, Zimbabwe	Malawi, Tanzania, Zambia, Zimbabwe	unknown	unknown	388143-1	http://www.plantsoftheworldonline.org/taxon/urn:lsid:ipni.org:names:388143-1
Poaceae	Andropogon	lima	Andropogon lima	(Hack.) Stapf	Andropogon lima (Hack.) Stapf	D.Oliver &amp; auct. suc. (eds.), Fl. Trop. Afr. 9: 217 (1919)	Cameroon, Ethiopia, Kenya, Malawi, Rwanda, Sudan, Tanzania, Uganda	Cameroon, Ethiopia, Kenya, Malawi, Rwanda, Sudan, Tanzania, Uganda	unknown	unknown	388144-1	http://www.plantsoftheworldonline.org/taxon/urn:lsid:ipni.org:names:388144-1
Poaceae	Andropogon	lividus	Andropogon lividus	Thwaites	Andropogon lividus Thwaites	Enum. Pl. Zeyl.: 367 (1864)	India, Sri Lanka	India, Sri Lanka	unknown	unknown	388153-1	http://www.plantsoftheworldonline.org/taxon/urn:lsid:ipni.org:names:388153-1
Poaceae	Andropogon	longiberbis	Andropogon longiberbis	Hack.	Andropogon longiberbis Hack.	Flora 68: 131 (1885)	Bahamas, United States	Alabama, Bahamas, Florida, Georgia, Mississippi, North Carolina, South Carolina	unknown	unknown	12934-2	http://www.plantsoftheworldonline.org/taxon/urn:lsid:ipni.org:names:12934-2
Poaceae	Andropogon	macrophyllus	Andropogon macrophyllus	Stapf	Andropogon macrophyllus Stapf	D.Oliver &amp; auct. suc. (eds.), Fl. Trop. Afr. 9: 264 (1919)	Benin, Burkina Faso, Cameroon, Cote d'Ivoire, Ghana, Guinea, Gulf of Guinea Is., Liberia, Nigeria, Sierra Leone, Togo	Benin, Burkina, Cameroon, Ghana, Guinea, Gulf of Guinea Is., Ivory Coast, Liberia, Nigeria, Sierra Leone, Togo	unknown	unknown	388173-1	http://www.plantsoftheworldonline.org/taxon/urn:lsid:ipni.org:names:388173-1
Poaceae	Andropogon	macrothrix	Andropogon macrothrix	Trin.	Andropogon macrothrix Trin.	Mém. Acad. Imp. Sci. St.-Pétersbourg, Sér. 6, Sci. Math. 2: 270 (1832)	Argentina, Bolivia, Brazil, Cuba, Paraguay, Uruguay	Argentina Northeast, Bolivia, Brazil Northeast, Brazil South, Brazil Southeast, Brazil West-Central, Cuba, Paraguay, Uruguay	unknown	unknown	388176-1	http://www.plantsoftheworldonline.org/taxon/urn:lsid:ipni.org:names:388176-1
Poaceae	Andropogon	mannii	Andropogon mannii	Hook.f.	Andropogon mannii Hook.f.	J. Proc. Linn. Soc., Bot. 7: 232 (1864)	Burundi, Cameroon, Cote d'Ivoire, Ethiopia, Gabon, Gulf of Guinea Is., Malawi, Mozambique, Sierra Leone, South Africa, Sudan, Swaziland, Tanzania, Uganda, Zambia, Zimbabwe	Burundi, Cameroon, Ethiopia, Gabon, Gulf of Guinea Is., Ivory Coast, Malawi, Mozambique, Northern Provinces, Sierra Leone, Sudan, Swaziland, Tanzania, Uganda, Zambia, Zimbabwe	unknown	unknown	388183-1	http://www.plantsoftheworldonline.org/taxon/urn:lsid:ipni.org:names:388183-1
Poaceae	Andropogon	miamiensis	Andropogon miamiensis	E.L.Bridges & Orzell	Andropogon miamiensis E.L.Bridges & Orzell	Phytoneuron 2018-80: 13 (2018)	United States	Florida	unknown	unknown	77192367-1	http://www.plantsoftheworldonline.org/taxon/urn:lsid:ipni.org:names:77192367-1
Poaceae	Andropogon	monocladus	Andropogon monocladus	A.Zanin & Longhi-Wagner	Andropogon monocladus A.Zanin & Longhi-Wagner	Novon 13: 370 (2003)	Brazil	Brazil Northeast, Brazil West-Central	unknown	unknown	328296-2	http://www.plantsoftheworldonline.org/taxon/urn:lsid:ipni.org:names:328296-2
Poaceae	Andropogon	multiflorus	Andropogon multiflorus	Renvoize	Andropogon multiflorus Renvoize	Gramin. Bolivia: 596 (1998)	Bolivia, Brazil, Colombia	Bolivia, Brazil Southeast, Colombia	unknown	unknown	316474-2	http://www.plantsoftheworldonline.org/taxon/urn:lsid:ipni.org:names:316474-2
Poaceae	Andropogon	multinervosus	Andropogon multinervosus	(Nash) Hitchc. & Chase	Andropogon multinervosus (Nash) Hitchc. & Chase	Contr. U.S. Natl. Herb. 18: 280 (1917)	Cuba	Cuba	unknown	unknown	12956-2	http://www.plantsoftheworldonline.org/taxon/urn:lsid:ipni.org:names:12956-2
Poaceae	Andropogon	munroi	Andropogon munroi	C.B.Clarke	Andropogon munroi C.B.Clarke	J. Linn. Soc., Bot. 25: 87 (1889)	Bhutan, India, China, India, India, Pakistan, Nepal	Assam, China South-Central, East Himalaya, Nepal, Tibet, West Himalaya	unknown	unknown	388249-1	http://www.plantsoftheworldonline.org/taxon/urn:lsid:ipni.org:names:388249-1
Poaceae	Andropogon	palustris	Andropogon palustris	Pilg.	Andropogon palustris Pilg.	Bot. Jahrb. Syst. 30: 137 (1901)	Brazil	Brazil West-Central	unknown	unknown	12981-2	http://www.plantsoftheworldonline.org/taxon/urn:lsid:ipni.org:names:12981-2
Poaceae	Andropogon	perangustatus	Andropogon perangustatus	Nash	Andropogon perangustatus Nash	J.K.Small, Fl. S.E. U.S.: 62 (1903)	United States	Alabama, Florida, Georgia, Louisiana, Mississippi, North Carolina, Texas	unknown	unknown	388353-1	http://www.plantsoftheworldonline.org/taxon/urn:lsid:ipni.org:names:388353-1
Poaceae	Andropogon	perligulatus	Andropogon perligulatus	Stapf	Andropogon perligulatus Stapf	Bull. Misc. Inform. Kew 1908: 410 (1908)	Angola, Benin, Burkina Faso, Burundi, Central African Republic, Cote d'Ivoire, Ethiopia, Ghana, Guinea, Kenya, Malawi, Mali, Nigeria, Senegal, Sierra Leone, Tanzania, Togo, Uganda, Zaire, Zambia, Zimbabwe	Angola, Benin, Burkina, Burundi, Central African Repu, Ethiopia, Ghana, Guinea, Ivory Coast, Kenya, Malawi, Mali, Nigeria, Senegal, Sierra Leone, Tanzania, Togo, Uganda, Zambia, Zaire, Zimbabwe	unknown	unknown	388357-1	http://www.plantsoftheworldonline.org/taxon/urn:lsid:ipni.org:names:388357-1
Poaceae	Andropogon	pinguipes	Andropogon pinguipes	Stapf	Andropogon pinguipes Stapf	Bull. Misc. Inform. Kew 1908: 411 (1908)	Benin, Burkina Faso, Cameroon, Mauritania, Senegal	Benin, Burkina, Cameroon, Mauritania, Senegal	unknown	unknown	388376-1	http://www.plantsoftheworldonline.org/taxon/urn:lsid:ipni.org:names:388376-1
Poaceae	Andropogon	platyphyllus	Andropogon platyphyllus	Hack.	Andropogon platyphyllus Hack.	A.L.P.P.de Candolle &amp; A.C.P.de Candolle, Monogr. Phan. 6: 428 (1889)	Colombia	Colombia	unknown	unknown	12993-2	http://www.plantsoftheworldonline.org/taxon/urn:lsid:ipni.org:names:12993-2
Poaceae	Andropogon	pohlianus	Andropogon pohlianus	Hack.	Andropogon pohlianus Hack.	C.F.P.von Martius &amp; auct. suc. (eds.), Fl. Bras. 2(3): 304 (1883)	Brazil	Brazil North, Brazil West-Central	unknown	unknown	388392-1	http://www.plantsoftheworldonline.org/taxon/urn:lsid:ipni.org:names:388392-1
Poaceae	Andropogon	polyptychos	Andropogon polyptychos	Steud.	Andropogon polyptychos Steud.	Syn. Pl. Glumac. 1: 380 (1854)	India, Myanmar, Sri Lanka, Thailand	India, Myanmar, Sri Lanka, Thailand	unknown	unknown	388398-1	http://www.plantsoftheworldonline.org/taxon/urn:lsid:ipni.org:names:388398-1
Poaceae	Andropogon	pringlei	Andropogon pringlei	Scribn. & Merr.	Andropogon pringlei Scribn. & Merr.	Bull. Div. Agrostol. U.S.D.A. 24: 7 (1901)	Mexico	Mexico Central, Mexico Gulf, Mexico Southeast, Mexico Southwest	unknown	unknown	12998-2	http://www.plantsoftheworldonline.org/taxon/urn:lsid:ipni.org:names:12998-2
Poaceae	Andropogon	pseudapricus	Andropogon pseudapricus	Stapf	Andropogon pseudapricus Stapf	D.Oliver &amp; auct. suc. (eds.), Fl. Trop. Afr. 9: 242 (1919)	Benin, Burkina Faso, Cameroon, Central African Republic, Chad, Cote d'Ivoire, Ethiopia, Gabon, Gambia, Ghana, Guinea, Guinea-Bissau, Malawi, Mali, Mauritania, Niger, Nigeria, Republic of Congo, Senegal, Sierra Leone, Tanzania, Togo, Zaire	Benin, Burkina, Cameroon, Central African Repu, Chad, Congo, Ethiopia, Gabon, Gambia, Ghana, Guinea, Guinea-Bissau, Ivory Coast, Malawi, Mali, Mauritania, Niger, Nigeria, Senegal, Sierra Leone, Tanzania, Togo, Zaire	unknown	unknown	388422-1	http://www.plantsoftheworldonline.org/taxon/urn:lsid:ipni.org:names:388422-1
Poaceae	Andropogon	pteropholis	Andropogon pteropholis	Clayton	Andropogon pteropholis Clayton	Hooker&#x27;s Icon. Pl. 37: t. 3644 (1967)	Burkina Faso, Ghana, Togo	Burkina, Ghana, Togo	unknown	unknown	388431-1	http://www.plantsoftheworldonline.org/taxon/urn:lsid:ipni.org:names:388431-1
Poaceae	Andropogon	pumilus	Andropogon pumilus	Roxb.	Andropogon pumilus Roxb.	Fl. Ind. 1: 277 (1820)	India, India, Pakistan, Myanmar	India, Myanmar, West Himalaya	unknown	unknown	388438-1	http://www.plantsoftheworldonline.org/taxon/urn:lsid:ipni.org:names:388438-1
Poaceae	Andropogon	pungens	Andropogon pungens	Cope	Andropogon pungens Cope	Kew Bull. 50: 109 (1995)	Kenya, Somalia	Kenya, Somalia	unknown	unknown	981582-1	http://www.plantsoftheworldonline.org/taxon/urn:lsid:ipni.org:names:981582-1
Poaceae	Andropogon	pusillus	Andropogon pusillus	Hook.f.	Andropogon pusillus Hook.f.	J. Proc. Linn. Soc., Bot. 7: 233 (1864)	Cameroon, Nigeria	Cameroon, Nigeria	unknown	unknown	388445-1	http://www.plantsoftheworldonline.org/taxon/urn:lsid:ipni.org:names:388445-1
Poaceae	Andropogon	rupestris	Andropogon rupestris	K.Schum.	Andropogon rupestris K.Schum.	Bot. Jahrb. Syst. 24: 327 (1897)	Benin, Burkina Faso, Cote d'Ivoire, Ghana, Guinea-Bissau, Kenya, Liberia, Mali, Mauritania, Nigeria, Senegal, Sierra Leone, South Africa, Tanzania, Togo	Benin, Burkina, Ghana, Guinea-Bissau, Ivory Coast, Kenya, KwaZulu-Natal, Liberia, Mali, Mauritania, Nigeria, Senegal, Sierra Leone, Tanzania, Togo	unknown	unknown	388489-1	http://www.plantsoftheworldonline.org/taxon/urn:lsid:ipni.org:names:388489-1
Poaceae	Andropogon	salzmannii	Andropogon salzmannii	(Trin. ex Steud.) Hack.	Andropogon salzmannii (Trin. ex Steud.) Hack.	Repert. Spec. Nov. Regni Veg. 6: 341 (1909)	Argentina, Bolivia, Brazil, Colombia, Honduras, Leeward Is., Mexico, Paraguay, Uruguay, Venezuela, Windward Is.	Argentina Northeast, Argentina Northwest, Bolivia, Brazil Northeast, Brazil South, Brazil Southeast, Brazil West-Central, Colombia, Honduras, Leeward Is., Mexico Gulf, Mexico Northeast, Mexico Southeast, Mexico Southwest, Paraguay, Uruguay, Venezuela, Windward Is.	unknown	unknown	388497-1	http://www.plantsoftheworldonline.org/taxon/urn:lsid:ipni.org:names:388497-1
Poaceae	Andropogon	saxicola	Andropogon saxicola	A.Zanin, P.L.Viana, Welker & Filg.	Andropogon saxicola A.Zanin, P.L.Viana, Welker & Filg.	Phytotaxa 397: 84 (2019)	Brazil	Brazil Southeast	unknown	unknown	77195714-1	http://www.plantsoftheworldonline.org/taxon/urn:lsid:ipni.org:names:77195714-1
Poaceae	Andropogon	scabriglumis	Andropogon scabriglumis	Swallen	Andropogon scabriglumis Swallen	Mem. New York Bot. Gard. 9: 144 (1955)	Ecuador	Ecuador	unknown	unknown	13041-2	http://www.plantsoftheworldonline.org/taxon/urn:lsid:ipni.org:names:13041-2
Poaceae	Andropogon	schirensis	Andropogon schirensis	Hochst. ex A.Rich.	Andropogon schirensis Hochst. ex A.Rich.	Tent. Fl. Abyss. 2: 456 (1850)	Angola, Benin, Botswana, Burkina Faso, Burundi, Cameroon, Central African Republic, Chad, Cote d'Ivoire, Ethiopia, Gabon, Ghana, Guinea, Kenya, Lesotho, Malawi, Mali, Mozambique, Namibia, Niger, Nigeria, Republic of Congo, Rwanda, Senegal, Sierra Leone, South Africa, Sudan, Swaziland, Tanzania, Togo, Uganda, Zaire, Zambia, Zimbabwe	Angola, Benin, Botswana, Burkina, Burundi, Cameroon, Cape Provinces, Central African Repu, Chad, Congo, Ethiopia, Free State, Gabon, Ghana, Guinea, Ivory Coast, Kenya, KwaZulu-Natal, Lesotho, Malawi, Mali, Mozambique, Namibia, Niger, Nigeria, Northern Provinces, Rwanda, Senegal, Sierra Leone, Sudan, Swaziland, Tanzania, Togo, Uganda, Zambia, Zaire, Zimbabwe	unknown	unknown	388514-1	http://www.plantsoftheworldonline.org/taxon/urn:lsid:ipni.org:names:388514-1
Poaceae	Andropogon	schweinfurthii	Andropogon schweinfurthii	Hack.	Andropogon schweinfurthii Hack.	Flora 68: 118 (1885)	Benin, Burkina Faso, Cameroon, Cote d'Ivoire, Ghana, Mali, Nigeria, Sudan, Togo	Benin, Burkina, Cameroon, Ghana, Ivory Coast, Mali, Nigeria, Sudan, Togo	unknown	unknown	388524-1	http://www.plantsoftheworldonline.org/taxon/urn:lsid:ipni.org:names:388524-1
Poaceae	Andropogon	selloanus	Andropogon selloanus	(Hack.) Hack.	Andropogon selloanus (Hack.) Hack.	Bull. Herb. Boissier, sér. 2, 4: 266 (1904)	Argentina, Belize, Bolivia, Brazil, Colombia, Costa Rica, Cuba, El Salvador, French Guiana, Guatemala, Guyana, Honduras, Mexico, Nicaragua, Panama, Paraguay, Peru, Suriname, Trinidad-Tobago, Uruguay, Venezuela	Argentina Northeast, Argentina Northwest, Belize, Bolivia, Brazil North, Brazil Northeast, Brazil South, Brazil Southeast, Brazil West-Central, Colombia, Costa Rica, Cuba, El Salvador, French Guiana, Guatemala, Guyana, Honduras, Mexico Gulf, Mexico Southeast, Mexico Southwest, Nicaragua, Panama, Paraguay, Peru, Suriname, Trinidad-Tobago, Uruguay, Venezuela	unknown	unknown	13065-2	http://www.plantsoftheworldonline.org/taxon/urn:lsid:ipni.org:names:13065-2
Poaceae	Andropogon	semitectus	Andropogon semitectus	Swallen	Andropogon semitectus Swallen	Contr. U.S. Natl. Herb. 29: 427 (1950)	Colombia, Guatemala, Mexico	Colombia, Guatemala, Mexico Central, Mexico Northeast, Mexico Northwest, Mexico Southeast, Mexico Southwest	unknown	unknown	13068-2	http://www.plantsoftheworldonline.org/taxon/urn:lsid:ipni.org:names:13068-2
Poaceae	Andropogon	stolonifer	Andropogon stolonifer	(Nash) Hitchc.	Andropogon stolonifer (Nash) Hitchc.	Amer. J. Bot. 2: 299 (1915)	United States	Alabama, Florida, Georgia, Mississippi, North Carolina, South Carolina	unknown	unknown	13083-2	http://www.plantsoftheworldonline.org/taxon/urn:lsid:ipni.org:names:13083-2
Poaceae	Andropogon	tectorum	Andropogon tectorum	Schumach. & Thonn.	Andropogon tectorum Schumach. & Thonn.	C.F.Schumacher, Beskr. Guin. Pl.: 49 (1827)	Benin, Burkina Faso, Cameroon, Central African Republic, Chad, Cote d'Ivoire, Gambia, Ghana, Guinea, Guinea-Bissau, Liberia, Mali, Mauritania, Niger, Nigeria, Republic of Congo, Senegal, Sierra Leone, Togo	Benin, Burkina, Cameroon, Central African Repu, Chad, Congo, Gambia, Ghana, Guinea, Guinea-Bissau, Ivory Coast, Liberia, Mali, Mauritania, Niger, Nigeria, Senegal, Sierra Leone, Togo	unknown	unknown	388626-1	http://www.plantsoftheworldonline.org/taxon/urn:lsid:ipni.org:names:388626-1
Poaceae	Andropogon	tener	Andropogon tener	(Nees) Kunth	Andropogon tener (Nees) Kunth	Révis. Gramin. 2: 565 (1832)	Argentina, Belize, Bolivia, Brazil, Colombia, Costa Rica, Cuba, Dominican Republic, Ecuador, Guatemala, Guyana, Haiti, Honduras, Jamaica, Mexico, Nicaragua, Panama, Paraguay, Peru, Puerto Rico, United States, Uruguay, Venezuela	Alabama, Argentina Northeast, Argentina Northwest, Belize, Bolivia, Brazil South, Brazil Southeast, Colombia, Costa Rica, Cuba, Dominican Republic, Ecuador, Florida, Georgia, Guatemala, Guyana, Haiti, Honduras, Jamaica, Louisiana, Mexico Central, Mexico Gulf, Mexico Northeast, Mexico Northwest, Mexico Southeast, Mexico Southwest, Mississippi, Nicaragua, Oklahoma, Panama, Paraguay, Peru, Puerto Ri…	unknown	unknown	388630-1	http://www.plantsoftheworldonline.org/taxon/urn:lsid:ipni.org:names:388630-1
Poaceae	Andropogon	tenuiberbis	Andropogon tenuiberbis	Hack.	Andropogon tenuiberbis Hack.	A.L.P.P.de Candolle &amp; A.C.P.de Candolle, Monogr. Phan. 6: 435 (1889)	Benin, Cameroon, Chad, Cote d'Ivoire, Ghana, Guinea, Guinea-Bissau, Liberia, Nigeria, Republic of Congo, Senegal, Sierra Leone, Sudan, Tanzania, Zaire	Benin, Cameroon, Chad, Congo, Ghana, Guinea, Guinea-Bissau, Ivory Coast, Liberia, Nigeria, Senegal, Sierra Leone, Sudan, Tanzania, Zaire	unknown	unknown	388632-1	http://www.plantsoftheworldonline.org/taxon/urn:lsid:ipni.org:names:388632-1
Poaceae	Andropogon	tenuispatheus	Andropogon tenuispatheus	(Nash) Nash	Andropogon tenuispatheus (Nash) Nash	N.L.Britton &amp; al. (eds.), N. Amer. Fl. 17: 113 (1912)	United States	Florida, Georgia, Louisiana, Mississippi, North Carolina, Oklahoma, South Carolina, Tennessee, Texas, Virginia	unknown	unknown	13093-2	http://www.plantsoftheworldonline.org/taxon/urn:lsid:ipni.org:names:13093-2
Poaceae	Andropogon	ternarius	Andropogon ternarius	Michx.	Andropogon ternarius Michx.	Fl. Bor.-Amer. 1: 57 (1803)	District of Columbia, Mexico, United States	Alabama, Arkansas, Delaware, District of Columbia, Florida, Georgia, Illinois, Indiana, Kansas, Kentucky, Louisiana, Maryland, Mexico Northeast, Mississippi, Missouri, New Jersey, North Carolina, Oklahoma, South Carolina, Tennessee, Texas, Virginia	unknown	unknown	325339-2	http://www.plantsoftheworldonline.org/taxon/urn:lsid:ipni.org:names:325339-2
Poaceae	Andropogon	ternatus	Andropogon ternatus	(Spreng.) Nees	Andropogon ternatus (Spreng.) Nees	C.F.P.von Martius, Fl. Bras. Enum. Pl. 2: 326 (1829)	Argentina, Bolivia, Brazil, Guyana, Paraguay, Uruguay, Venezuela	Argentina Northeast, Bolivia, Brazil South, Brazil Southeast, Brazil West-Central, Guyana, Paraguay, Uruguay, Venezuela	unknown	unknown	388644-1	http://www.plantsoftheworldonline.org/taxon/urn:lsid:ipni.org:names:388644-1
Poaceae	Andropogon	textilis	Andropogon textilis	Rendle	Andropogon textilis Rendle	W.P.Hiern, Cat. Afr. Pl. 2: 144 (1899)	Angola, Malawi, Tanzania, Zambia, Zimbabwe	Angola, Malawi, Tanzania, Zambia, Zimbabwe	unknown	unknown	388646-1	http://www.plantsoftheworldonline.org/taxon/urn:lsid:ipni.org:names:388646-1
Poaceae	Andropogon	thorelii	Andropogon thorelii	A.Camus	Andropogon thorelii A.Camus	Bull. Mus. Natl. Hist. Nat. 26: 561 (1920)	Laos, Vietnam	Laos, Vietnam	unknown	unknown	388649-1	http://www.plantsoftheworldonline.org/taxon/urn:lsid:ipni.org:names:388649-1
Poaceae	Andropogon	tolimensis	Andropogon tolimensis	Pilg.	Andropogon tolimensis Pilg.	Bot. Jahrb. Syst. 27: 23 (1899)	Colombia	Colombia	unknown	unknown	13100-2	http://www.plantsoftheworldonline.org/taxon/urn:lsid:ipni.org:names:13100-2
Poaceae	Andropogon	tracyi	Andropogon tracyi	Nash	Andropogon tracyi Nash	Bull. New York Bot. Gard. 1: 433 (1900)	United States	Alabama, Florida, Georgia, Mississippi, North Carolina, South Carolina	unknown	unknown	13102-2	http://www.plantsoftheworldonline.org/taxon/urn:lsid:ipni.org:names:13102-2
Poaceae	Andropogon	trichozygus	Andropogon trichozygus	Baker	Andropogon trichozygus Baker	J. Linn. Soc., Bot. 20: 300 (1883)	Madagascar	Madagascar	unknown	unknown	388671-1	http://www.plantsoftheworldonline.org/taxon/urn:lsid:ipni.org:names:388671-1
Poaceae	Andropogon	tsaratananensis	Andropogon tsaratananensis	A.Camus	Andropogon tsaratananensis A.Camus	Bull. Soc. Bot. France 72: 591 (1925)	Madagascar	Madagascar	unknown	unknown	388692-1	http://www.plantsoftheworldonline.org/taxon/urn:lsid:ipni.org:names:388692-1
Poaceae	Andropogon	urbanianus	Andropogon urbanianus	Hitchc.	Andropogon urbanianus Hitchc.	Bot. Gaz. 54: 424 (1912)	Dominican Republic, Haiti	Dominican Republic, Haiti	unknown	unknown	13107-2	http://www.plantsoftheworldonline.org/taxon/urn:lsid:ipni.org:names:13107-2
Poaceae	Andropogon	vetus	Andropogon vetus	Sohns	Andropogon vetus Sohns	Mem. New York Bot. Gard. 9: 277 (1957)	Colombia, Venezuela	Colombia, Venezuela	unknown	unknown	13110-2	http://www.plantsoftheworldonline.org/taxon/urn:lsid:ipni.org:names:13110-2
Poaceae	Andropogon	virgatus	Andropogon virgatus	Desv.	Andropogon virgatus Desv.	W.Hamilton, Prodr. Pl. Ind. Occid.: 9 (1825)	Argentina, Belize, Bermuda, Bolivia, Brazil, Colombia, Costa Rica, Cuba, Dominican Republic, French Guiana, Guatemala, Guyana, Haiti, Honduras, Mexico, Nicaragua, Panama, Paraguay, Puerto Rico, Suriname, Trinidad-Tobago, Uruguay, Venezuela	Argentina Northeast, Belize, Bermuda, Bolivia, Brazil North, Brazil Northeast, Brazil South, Brazil Southeast, Brazil West-Central, Colombia, Costa Rica, Cuba, Dominican Republic, French Guiana, Guatemala, Guyana, Haiti, Honduras, Mexico Southeast, Nicaragua, Panama, Paraguay, Puerto Rico, Suriname, Trinidad-Tobago, Uruguay, Venezuela	unknown	unknown	13112-2	http://www.plantsoftheworldonline.org/taxon/urn:lsid:ipni.org:names:13112-2
Poaceae	Andropogon	virginicus	Andropogon virginicus	L.	Andropogon virginicus L.	Sp. Pl.: 1046 (1753)	Bahamas, Belize, Canada, Costa Rica, Cuba, District of Columbia, Dominican Republic, Guatemala, Haiti, Honduras, Jamaica, Mexico, Nicaragua, Panama, Puerto Rico, Rhode I., Trinidad-Tobago, United States, Venezuela	Alabama, Arkansas, Bahamas, Belize, Connecticut, Costa Rica, Cuba, Delaware, District of Columbia, Dominican Republic, Florida, Georgia, Guatemala, Haiti, Honduras, Illinois, Indiana, Iowa, Jamaica, Kansas, Kentucky, Louisiana, Maryland, Massachusetts, Mexico Central, Mexico Gulf, Mexico Northeast, Mexico Southeast, Mexico Southwest, Michigan, Mississippi, Missouri, New Jersey, New York, Nicaragu…	Armenia, Azerbaijan, Georgia, Japan, New Zealand, United States	California, Hawaii, Japan, New Zealand North, Transcaucasus	388740-1	http://www.plantsoftheworldonline.org/taxon/urn:lsid:ipni.org:names:388740-1
Poaceae	Andropterum	stolzii	Andropterum stolzii	(Pilg.) C.E.Hubb.	Andropterum stolzii (Pilg.) C.E.Hubb.	Mem. New York Bot. Gard. 9: 112 (1954)	Burundi, Malawi, Mozambique, Tanzania, Zaire, Zambia, Zimbabwe	Burundi, Malawi, Mozambique, Tanzania, Zambia, Zaire, Zimbabwe	unknown	unknown	388767-1	http://www.plantsoftheworldonline.org/taxon/urn:lsid:ipni.org:names:388767-1
Poaceae	Anemanthele	lessoniana	Anemanthele lessoniana	(Steud.) Veldkamp	Anemanthele lessoniana (Steud.) Veldkamp	Acta Bot. Neerl. 34: 108 (1985)	New Zealand	New Zealand North, New Zealand South	United Kingdom	Great Britain	999638-1	http://www.plantsoftheworldonline.org/taxon/urn:lsid:ipni.org:names:999638-1
Poaceae	Aniselytron	agrostoides	Aniselytron agrostoides	Merr.	Aniselytron agrostoides Merr.	Philipp. J. Sci., C 5: 329 (1910)	Philippines, Taiwan	Philippines, Taiwan	unknown	unknown	388825-1	http://www.plantsoftheworldonline.org/taxon/urn:lsid:ipni.org:names:388825-1
Poaceae	Aniselytron	treutleri	Aniselytron treutleri	(Kuntze) Soják	Aniselytron treutleri (Kuntze) Soják	Cas. Nár. Mus., Odd. Prír. 148: 202 (1980)	Bhutan, India, China, Indonesia, Japan, Malaysia, Myanmar, Nepal, Taiwan, Vietnam	China South-Central, China Southeast, East Himalaya, Japan, Malaya, Myanmar, Nepal, Sumatera, Taiwan, Vietnam	unknown	unknown	388830-1	http://www.plantsoftheworldonline.org/taxon/urn:lsid:ipni.org:names:388830-1
Poaceae	Anisopogon	avenaceus	Anisopogon avenaceus	R.Br.	Anisopogon avenaceus R.Br.	Prodr. Fl. Nov. Holland.: 176 (1810)	Australia	New South Wales, Victoria	unknown	unknown	388831-1	http://www.plantsoftheworldonline.org/taxon/urn:lsid:ipni.org:names:388831-1
Poaceae	Annamocalamus	kontumensis	Annamocalamus kontumensis	H.N.Nguyen, N.H.Xia & V.T.Tran	Annamocalamus kontumensis H.N.Nguyen, N.H.Xia & V.T.Tran	Candollea 68: 161 (2013)	Vietnam	Vietnam	unknown	unknown	77130416-1	http://www.plantsoftheworldonline.org/taxon/urn:lsid:ipni.org:names:77130416-1
Poaceae	Anomochloa	marantoidea	Anomochloa marantoidea	Brongn.	Anomochloa marantoidea Brongn.	Ann. Sci. Nat., Bot., sér. 3, 16: 369 (1851)	Brazil	Brazil Northeast	unknown	unknown	388835-1	http://www.plantsoftheworldonline.org/taxon/urn:lsid:ipni.org:names:388835-1
Poaceae	Anthaenantiopsis	fiebrigii	Anthaenantiopsis fiebrigii	Parodi	Anthaenantiopsis fiebrigii Parodi	Notas Mus. La Plata, Bot. 8: 90 (1943)	Argentina, Bolivia, Brazil, Paraguay	Argentina Northwest, Bolivia, Brazil Southeast, Brazil West-Central, Paraguay	unknown	unknown	14910-2	http://www.plantsoftheworldonline.org/taxon/urn:lsid:ipni.org:names:14910-2
Poaceae	Anthaenantiopsis	perforata	Anthaenantiopsis perforata	(Nees) Parodi	Anthaenantiopsis perforata (Nees) Parodi	Notas Mus. La Plata, Bot. 8: 91 (1943)	Bolivia, Brazil, Paraguay	Bolivia, Brazil South, Brazil Southeast, Brazil West-Central, Paraguay	unknown	unknown	14911-2	http://www.plantsoftheworldonline.org/taxon/urn:lsid:ipni.org:names:14911-2
Poaceae	Anthaenantiopsis	rojasiana	Anthaenantiopsis rojasiana	Parodi	Anthaenantiopsis rojasiana Parodi	Notas Mus. La Plata, Bot. 8: 87 (1943)	Argentina, Paraguay	Argentina Northeast, Paraguay	unknown	unknown	14912-2	http://www.plantsoftheworldonline.org/taxon/urn:lsid:ipni.org:names:14912-2
Poaceae	Anthaenantiopsis	trachystachya	Anthaenantiopsis trachystachya	(Nees) Mez ex Pilg.	Anthaenantiopsis trachystachya (Nees) Mez ex Pilg.	Notizbl. Bot. Gart. Berlin-Dahlem 11: 237 (1931)	Brazil, Paraguay	Brazil North, Brazil West-Central, Paraguay	unknown	unknown	1089967-2	http://www.plantsoftheworldonline.org/taxon/urn:lsid:ipni.org:names:1089967-2
Poaceae	Anthenantia	lanata	Anthenantia lanata	(Kunth) Benth.	Anthenantia lanata (Kunth) Benth.	J. Linn. Soc., Bot. 19: 39 (1882)	Argentina, Belize, Bolivia, Brazil, Colombia, Costa Rica, Cuba, Dominican Republic, El Salvador, French Guiana, Guatemala, Guyana, Haiti, Honduras, Mexico, Nicaragua, Panama, Paraguay, Peru, Puerto Rico, Suriname, Trinidad-Tobago, Uruguay, Venezuela	Argentina Northeast, Argentina Northwest, Belize, Bolivia, Brazil North, Brazil Northeast, Brazil South, Brazil Southeast, Brazil West-Central, Colombia, Costa Rica, Cuba, Dominican Republic, El Salvador, French Guiana, Guatemala, Guyana, Haiti, Honduras, Mexico Central, Mexico Gulf, Mexico Northeast, Mexico Southeast, Mexico Southwest, Nicaragua, Panama, Paraguay, Peru, Puerto Rico, Suriname, Tr…	unknown	unknown	388843-1	http://www.plantsoftheworldonline.org/taxon/urn:lsid:ipni.org:names:388843-1
Poaceae	Anthenantia	rufa	Anthenantia rufa	(Elliott) Schult.	Anthenantia rufa (Elliott) Schult.	Mant. 2: 258 (1824)	United States	Alabama, Arkansas, Florida, Georgia, Louisiana, Mississippi, North Carolina, South Carolina, Texas	unknown	unknown	388845-1	http://www.plantsoftheworldonline.org/taxon/urn:lsid:ipni.org:names:388845-1
Poaceae	Anthenantia	villaregalis	Anthenantia villaregalis	(McVaugh & R.Guzmán) Espejo & López-Ferr.	Anthenantia villaregalis (McVaugh & R.Guzmán) Espejo & López-Ferr.	Acta Bot. Mex. 51: 62 (2000)	Mexico	Mexico Southwest	unknown	unknown	1016165-1	http://www.plantsoftheworldonline.org/taxon/urn:lsid:ipni.org:names:1016165-1
Poaceae	Anthenantia	villosa	Anthenantia villosa	(Michx.) P.Beauv.	Anthenantia villosa (Michx.) P.Beauv.	Ess. Agrostogr.: 48 (1812)	United States	Alabama, Florida, Georgia, Louisiana, Mississippi, North Carolina, South Carolina, Texas	unknown	unknown	14909-2	http://www.plantsoftheworldonline.org/taxon/urn:lsid:ipni.org:names:14909-2
Poaceae	Anthephora	ampullacea	Anthephora ampullacea	Stapf & C.E.Hubb.	Anthephora ampullacea Stapf & C.E.Hubb.	D.Oliver &amp; auct. suc. (eds.), Fl. Trop. Afr. 9: 939 (1930)	Angola, Guinea, Nigeria, Zaire	Angola, Guinea, Nigeria, Zaire	unknown	unknown	388854-1	http://www.plantsoftheworldonline.org/taxon/urn:lsid:ipni.org:names:388854-1
Poaceae	Anthephora	argentea	Anthephora argentea	Gooss.	Anthephora argentea Gooss.	Trans. Roy. Soc. South Africa 20: 198 (1932)	Botswana, Namibia, South Africa	Botswana, Cape Provinces, Namibia	unknown	unknown	388856-1	http://www.plantsoftheworldonline.org/taxon/urn:lsid:ipni.org:names:388856-1
Poaceae	Anthephora	cristata	Anthephora cristata	(Döll) Hack. ex De Wild. & T.Durand	Anthephora cristata (Döll) Hack. ex De Wild. & T.Durand	Ann. Mus. Congo Belge, Bot., sér. 3, 1(2): 255 (1901)	Angola, Benin, Cameroon, Cote d'Ivoire, Equatorial Guinea, Gabon, Ghana, Guinea, Gulf of Guinea Is., Republic of Congo, Togo, Zaire	Angola, Benin, Cabinda, Cameroon, Congo, Equatorial Guinea, Gabon, Ghana, Guinea, Gulf of Guinea Is., Ivory Coast, Togo, Zaire	Burundi	Burundi	388861-1	http://www.plantsoftheworldonline.org/taxon/urn:lsid:ipni.org:names:388861-1
Poaceae	Anthephora	elongata	Anthephora elongata	De Wild.	Anthephora elongata De Wild.	Ann. Mus. Congo Belge, Bot., sér. 4, 1: 2 (1902)	Angola, Malawi, Tanzania, Zaire, Zambia	Angola, Malawi, Tanzania, Zambia, Zaire	unknown	unknown	388866-1	http://www.plantsoftheworldonline.org/taxon/urn:lsid:ipni.org:names:388866-1
Poaceae	Anthephora	hermaphrodita	Anthephora hermaphrodita	(L.) Kuntze	Anthephora hermaphrodita (L.) Kuntze	Revis. Gen. Pl. 2: 759 (1891)	Aruba, Belize, Bermuda, Brazil, Cayman Is., Colombia, Costa Rica, Cuba, Dominican Republic, Ecuador, El Salvador, French Guiana, Galapagos, Guatemala, Haiti, Honduras, Jamaica, Leeward Is., Mexico, Netherlands Antilles, Nicaragua, Panama, Peru, Puerto Rico, Trinidad-Tobago, Turks-Caicos Is., Venezuela, Venezuelan Antilles, Windward Is.	Aruba, Belize, Bermuda, Brazil Northeast, Cayman Is., Colombia, Costa Rica, Cuba, Dominican Republic, Ecuador, El Salvador, French Guiana, Galapagos, Guatemala, Haiti, Honduras, Jamaica, Leeward Is., Mexico Central, Mexico Gulf, Mexico Northwest, Mexico Southeast, Mexico Southwest, Netherlands Antilles, Nicaragua, Panama, Peru, Puerto Rico, Trinidad-Tobago, Turks-Caicos Is., Venezuela, Venezuelan…	United States	Florida, Hawaii	14931-2	http://www.plantsoftheworldonline.org/taxon/urn:lsid:ipni.org:names:14931-2
Poaceae	Anthephora	laevis	Anthephora laevis	(Schweinf.) Stapf & C.E.Hubb.	Anthephora laevis (Schweinf.) Stapf & C.E.Hubb.	D.Oliver &amp; auct. suc. (eds.), Fl. Trop. Afr. 9: 937 (1930)	Eritrea, Palestina, Israel, Jordan, Sudan	Eritrea, Palestine, Sudan	unknown	unknown	388872-1	http://www.plantsoftheworldonline.org/taxon/urn:lsid:ipni.org:names:388872-1
Poaceae	Anthephora	nigritana	Anthephora nigritana	Stapf & C.E.Hubb.	Anthephora nigritana Stapf & C.E.Hubb.	D.Oliver &amp; auct. suc. (eds.), Fl. Trop. Afr. 9: 937 (1930)	Chad, Eritrea, Kenya, Niger, Nigeria, Republic of Congo, Saudi Arabia, Somalia, Sudan, Yemen	Chad, Congo, Eritrea, Kenya, Niger, Nigeria, Saudi Arabia, Somalia, Sudan, Yemen	unknown	unknown	388874-1	http://www.plantsoftheworldonline.org/taxon/urn:lsid:ipni.org:names:388874-1
Poaceae	Anthephora	pubescens	Anthephora pubescens	Nees	Anthephora pubescens Nees	Fl. Afr. Austral. Ill.: 74 (1841)	Algeria, Angola, Botswana, Chad, Eritrea, Ethiopia, Iran, Kenya, Mali, Mozambique, Namibia, Somalia, South Africa, Sudan, Tunisia, Uganda, Zimbabwe	Algeria, Angola, Botswana, Cape Provinces, Chad, Eritrea, Ethiopia, Free State, Iran, Kenya, Mali, Mozambique, Namibia, Northern Provinces, Somalia, Sudan, Tunisia, Uganda, Zimbabwe	unknown	unknown	388876-1	http://www.plantsoftheworldonline.org/taxon/urn:lsid:ipni.org:names:388876-1
Poaceae	Anthephora	pungens	Anthephora pungens	Clayton	Anthephora pungens Clayton	Kew Bull. 32: 2 (1977)	Malawi, Mozambique, Zambia	Malawi, Mozambique, Zambia	unknown	unknown	388879-1	http://www.plantsoftheworldonline.org/taxon/urn:lsid:ipni.org:names:388879-1
Poaceae	Anthephora	schinzii	Anthephora schinzii	Hack.	Anthephora schinzii Hack.	Verh. Bot. Vereins Prov. Brandenburg 30: 139 (1888)	Angola, Botswana, Namibia, South Africa	Angola, Botswana, Cape Provinces, Namibia	unknown	unknown	388881-1	http://www.plantsoftheworldonline.org/taxon/urn:lsid:ipni.org:names:388881-1
Poaceae	Anthephora	truncata	Anthephora truncata	Robyns	Anthephora truncata Robyns	Bull. Jard. Bot. État Bruxelles 9: 198 (1932)	Tanzania, Zaire, Zambia, Zimbabwe	Tanzania, Zambia, Zaire, Zimbabwe	unknown	unknown	388882-1	http://www.plantsoftheworldonline.org/taxon/urn:lsid:ipni.org:names:388882-1
Poaceae	Anthosachne	aprica	Anthosachne aprica	(Á.Löve & Connor) C.Yen & J.L.Yang	Anthosachne aprica (Á.Löve & Connor) C.Yen & J.L.Yang	Xiao mai zu sheng wu xi tong xue: 232 (2006)	New Zealand	New Zealand South	unknown	unknown	60454493-2	http://www.plantsoftheworldonline.org/taxon/urn:lsid:ipni.org:names:60454493-2
Poaceae	Anthosachne	falcis	Anthosachne falcis	(Connor) Barkworth & S.W.L.Jacobs	Anthosachne falcis (Connor) Barkworth & S.W.L.Jacobs	Telopea 13: 49 (2011)	New Zealand	New Zealand South	unknown	unknown	60456138-2	http://www.plantsoftheworldonline.org/taxon/urn:lsid:ipni.org:names:60456138-2
Poaceae	Anthosachne	kingiana	Anthosachne kingiana	(Endl.) Govaerts	Anthosachne kingiana (Endl.) Govaerts	J. Adelaide Bot. Gard. 27: 23 (2014)	Australia, New Zealand, Norfolk Is.	New South Wales, New Zealand North, New Zealand South, Norfolk Is., Queensland, South Australia, Tasmania, Victoria	unknown	unknown	77140157-1	http://www.plantsoftheworldonline.org/taxon/urn:lsid:ipni.org:names:77140157-1
Poaceae	Anthosachne	longiseta	Anthosachne longiseta	(Hitchc.) Barkworth & S.W.L.Jacobs	Anthosachne longiseta (Hitchc.) Barkworth & S.W.L.Jacobs	Telopea 13: 49 (2011)	Indonesia, Papua New Guinea	New Guinea	unknown	unknown	60456140-2	http://www.plantsoftheworldonline.org/taxon/urn:lsid:ipni.org:names:60456140-2
Poaceae	Anthosachne	plurinervis	Anthosachne plurinervis	(Vickery) Barkworth & S.W.L.Jacobs	Anthosachne plurinervis (Vickery) Barkworth & S.W.L.Jacobs	Telopea 13: 50 (2011)	Australia	New South Wales, Queensland	unknown	unknown	60456142-2	http://www.plantsoftheworldonline.org/taxon/urn:lsid:ipni.org:names:60456142-2
Poaceae	Anthosachne	rectiseta	Anthosachne rectiseta	(Nees) Barkworth & S.W.L.Jacobs	Anthosachne rectiseta (Nees) Barkworth & S.W.L.Jacobs	Telopea 13: 50 (2011)	Australia	New South Wales, Queensland, South Australia, Victoria, Western Australia	New Zealand	New Zealand North, New Zealand South	77111373-1	http://www.plantsoftheworldonline.org/taxon/urn:lsid:ipni.org:names:77111373-1
Poaceae	Anthosachne	sacandros	Anthosachne sacandros	(Connor) Barkworth & S.W.L.Jacobs	Anthosachne sacandros (Connor) Barkworth & S.W.L.Jacobs	Telopea 13: 50 (2011)	New Zealand	New Zealand South	unknown	unknown	77111374-1	http://www.plantsoftheworldonline.org/taxon/urn:lsid:ipni.org:names:77111374-1
Poaceae	Anthosachne	scabra	Anthosachne scabra	(R.Br.) Nevski	Anthosachne scabra (R.Br.) Nevski	Trudy Sredne-Aziatsk. Gosud. Univ., Ser. 8b, Bot. 17: 65 (1934)	Australia	New South Wales, Queensland, South Australia, Tasmania, Victoria, Western Australia	New Zealand	New Zealand North, New Zealand South	127675-3	http://www.plantsoftheworldonline.org/taxon/urn:lsid:ipni.org:names:127675-3
Poaceae	Anthosachne	solandri	Anthosachne solandri	(Steud.) Barkworth & S.W.L.Jacobs	Anthosachne solandri (Steud.) Barkworth & S.W.L.Jacobs	Telopea 13: 51 (2011)	New Zealand	New Zealand North, New Zealand South	unknown	unknown	77111375-1	http://www.plantsoftheworldonline.org/taxon/urn:lsid:ipni.org:names:77111375-1
Poaceae	Anthoxanthum	aethiopicum	Anthoxanthum aethiopicum	I.Hedberg	Anthoxanthum aethiopicum I.Hedberg	Bot. Not. 129: 90 (1976)	Ethiopia	Ethiopia	unknown	unknown	388992-1	http://www.plantsoftheworldonline.org/taxon/urn:lsid:ipni.org:names:388992-1
Poaceae	Anthoxanthum	amarum	Anthoxanthum amarum	Brot.	Anthoxanthum amarum Brot.	Fl. Lusit. 1: 32 (1804)	Portugal, Spain	Portugal, Spain	Armenia, Azerbaijan, Georgia	Transcaucasus	388996-1	http://www.plantsoftheworldonline.org/taxon/urn:lsid:ipni.org:names:388996-1
Poaceae	Anthoxanthum	arcticum	Anthoxanthum arcticum	Veldkamp	Anthoxanthum arcticum Veldkamp	Blumea 30: 349 (1985)	Canada, Quebec, Russia, United States	Alaska, Kamchatka, Krasnoyarsk, Kuril Is., Magadan, Manitoba, North European Russi, Northwest Territorie, Nunavut, Ontario, Quebec, Sakhalin, West Siberia, Yakutskiya, Yukon	unknown	unknown	907734-1	http://www.plantsoftheworldonline.org/taxon/urn:lsid:ipni.org:names:907734-1
Poaceae	Anthoxanthum	aristatum	Anthoxanthum aristatum	Boiss.	Anthoxanthum aristatum Boiss.	Voy. Bot. Espagne 2: 638 (1842)	Albania, Azores, Bosnia and Herzegovina, Croatia, Macedonia, Montenegro, Serbia, Slovenia, Bulgaria, France, Greece, Italy, Morocco, Portugal, Spain	Albania, Azores, Baleares, Bulgaria, Canary Is., Corse, East Aegean Is., France, Italy, Morocco, Portugal, Sardegna, Spain, Yugoslavia	Australia, Austria, Belgium, Canada, Czech Republic, Slovakia, Denmark, Estonia, Latvia, Lithuania, Russia, Germany, Moldova, Ukraine, Netherlands, New Zealand, Poland, Quebec, United Kingdom, United States	Alabama, Arkansas, Austria, Baltic States, Belgium, British Columbia, California, Czechoslovakia, Denmark, Florida, Germany, Great Britain, Illinois, Iowa, Kentucky, Louisiana, Maine, Massachusetts, Michigan, Minnesota, Mississippi, Netherlands, New Hampshire, New Jersey, New York, New Zealand North, New Zealand South, North Carolina, Ohio, Oklahoma, Oregon, Pennsylvania, Poland, Quebec, South Ca…	388999-1	http://www.plantsoftheworldonline.org/taxon/urn:lsid:ipni.org:names:388999-1
Poaceae	Anthoxanthum	australe	Anthoxanthum australe	(Schrad.) Veldkamp	Anthoxanthum australe (Schrad.) Veldkamp	Blumea 30: 347 (1985)	Austria, Belarus, Bosnia and Herzegovina, Croatia, Macedonia, Montenegro, Serbia, Slovenia, Bulgaria, Czech Republic, Slovakia, Estonia, Latvia, Lithuania, Russia, Finland, Germany, Hungary, Italy, Moldova, Ukraine, Poland, Romania, Russia	Austria, Baltic States, Belarus, Bulgaria, Czechoslovakia, Finland, Germany, Hungary, Italy, Northwest European R, Poland, Romania, Ukraine, Yugoslavia	unknown	unknown	914824-1	http://www.plantsoftheworldonline.org/taxon/urn:lsid:ipni.org:names:914824-1
Poaceae	Anthoxanthum	borii	Anthoxanthum borii	S.K.Jain & Pal	Anthoxanthum borii S.K.Jain & Pal	J. Bombay Nat. Hist. Soc. 72: 92 (1975)	India	India	unknown	unknown	389055-1	http://www.plantsoftheworldonline.org/taxon/urn:lsid:ipni.org:names:389055-1
Poaceae	Anthoxanthum	brevifolium	Anthoxanthum brevifolium	Stapf	Anthoxanthum brevifolium Stapf	Bull. Misc. Inform. Kew 1910: 59 (1910)	South Africa	Cape Provinces	unknown	unknown	389004-1	http://www.plantsoftheworldonline.org/taxon/urn:lsid:ipni.org:names:389004-1
Poaceae	Anthoxanthum	brunonis	Anthoxanthum brunonis	(Hook.f.) ined.	Anthoxanthum brunonis (Hook.f.) ined.	<!doctype html><!--[if IE 9 ]> <html class="no-js lt-ie10" lang="en"> <![endif]--><!--[if gt IE 9]><!--> <html class="no-js" lang="en"> <!--<![endif]--><head> <!-- OneTrust must come first --> <script src='https://cdn.cookielaw.org/scripttemplates/otSDKStub.js' type='text/javascript' charset='UTF-8' data-domain-script='1b3b4810-7603-41cf-9107-8fb5e1fcae15' ></script><script type='text/javascript'…	Antipodean Is., New Zealand	Antipodean Is., New Zealand South	unknown	unknown	77176793-1	http://www.plantsoftheworldonline.org/taxon/urn:lsid:ipni.org:names:77176793-1
Poaceae	Anthoxanthum	cupreum	Anthoxanthum cupreum	(Zotov) ined.	Anthoxanthum cupreum (Zotov) ined.	<!doctype html><!--[if IE 9 ]> <html class="no-js lt-ie10" lang="en"> <![endif]--><!--[if gt IE 9]><!--> <html class="no-js" lang="en"> <!--<![endif]--><head> <!-- OneTrust must come first --> <script src='https://cdn.cookielaw.org/scripttemplates/otSDKStub.js' type='text/javascript' charset='UTF-8' data-domain-script='1b3b4810-7603-41cf-9107-8fb5e1fcae15' ></script><script type='text/javascript'…	New Zealand	New Zealand North, New Zealand South	unknown	unknown	77177067-1	http://www.plantsoftheworldonline.org/taxon/urn:lsid:ipni.org:names:77177067-1
Poaceae	Anthoxanthum	davidsei	Anthoxanthum davidsei	(R.W.Pohl) Veldkamp	Anthoxanthum davidsei (R.W.Pohl) Veldkamp	Blumea 30: 247 (1985)	Colombia, Costa Rica, Venezuela	Colombia, Costa Rica, Venezuela	unknown	unknown	914825-1	http://www.plantsoftheworldonline.org/taxon/urn:lsid:ipni.org:names:914825-1
Poaceae	Anthoxanthum	dregeanum	Anthoxanthum dregeanum	(Nees ex Trin.) Stapf	Anthoxanthum dregeanum (Nees ex Trin.) Stapf	W.H.Harvey &amp; auct. suc. (eds.), Fl. Cap. 7: 466 (1899)	South Africa	Cape Provinces	unknown	unknown	389008-1	http://www.plantsoftheworldonline.org/taxon/urn:lsid:ipni.org:names:389008-1
Poaceae	Anthoxanthum	ecklonii	Anthoxanthum ecklonii	(Nees ex Trin.) Stapf	Anthoxanthum ecklonii (Nees ex Trin.) Stapf	W.H.Harvey &amp; auct. suc. (eds.), Fl. Cap. 7: 466 (1899)	Lesotho, Malawi, South Africa	Cape Provinces, Free State, KwaZulu-Natal, Lesotho, Malawi, Northern Provinces	unknown	unknown	389009-1	http://www.plantsoftheworldonline.org/taxon/urn:lsid:ipni.org:names:389009-1
Poaceae	Anthoxanthum	equisetum	Anthoxanthum equisetum	(Zotov) ined.	Anthoxanthum equisetum (Zotov) ined.	<!doctype html><!--[if IE 9 ]> <html class="no-js lt-ie10" lang="en"> <![endif]--><!--[if gt IE 9]><!--> <html class="no-js" lang="en"> <!--<![endif]--><head> <!-- OneTrust must come first --> <script src='https://cdn.cookielaw.org/scripttemplates/otSDKStub.js' type='text/javascript' charset='UTF-8' data-domain-script='1b3b4810-7603-41cf-9107-8fb5e1fcae15' ></script><script type='text/javascript'…	New Zealand	New Zealand South	unknown	unknown	77177242-1	http://www.plantsoftheworldonline.org/taxon/urn:lsid:ipni.org:names:77177242-1
Poaceae	Anthoxanthum	flexuosum	Anthoxanthum flexuosum	(Hook.f.) Veldkamp	Anthoxanthum flexuosum (Hook.f.) Veldkamp	Blumea 30: 347 (1985)	Bhutan, India, Nepal	East Himalaya, Nepal	unknown	unknown	914827-1	http://www.plantsoftheworldonline.org/taxon/urn:lsid:ipni.org:names:914827-1
Poaceae	Anthoxanthum	fraseri	Anthoxanthum fraseri	(Hook.f.) ined.	Anthoxanthum fraseri (Hook.f.) ined.	<!doctype html><!--[if IE 9 ]> <html class="no-js lt-ie10" lang="en"> <![endif]--><!--[if gt IE 9]><!--> <html class="no-js" lang="en"> <!--<![endif]--><head> <!-- OneTrust must come first --> <script src='https://cdn.cookielaw.org/scripttemplates/otSDKStub.js' type='text/javascript' charset='UTF-8' data-domain-script='1b3b4810-7603-41cf-9107-8fb5e1fcae15' ></script><script type='text/javascript'…	Australia	Tasmania	unknown	unknown	77177070-1	http://www.plantsoftheworldonline.org/taxon/urn:lsid:ipni.org:names:77177070-1
Poaceae	Anthoxanthum	fuscum	Anthoxanthum fuscum	(Zotov) ined.	Anthoxanthum fuscum (Zotov) ined.	<!doctype html><!--[if IE 9 ]> <html class="no-js lt-ie10" lang="en"> <![endif]--><!--[if gt IE 9]><!--> <html class="no-js" lang="en"> <!--<![endif]--><head> <!-- OneTrust must come first --> <script src='https://cdn.cookielaw.org/scripttemplates/otSDKStub.js' type='text/javascript' charset='UTF-8' data-domain-script='1b3b4810-7603-41cf-9107-8fb5e1fcae15' ></script><script type='text/javascript'…	Antipodean Is., Chatham Is., New Zealand	Antipodean Is., Chatham Is., New Zealand North, New Zealand South	unknown	unknown	77177030-1	http://www.plantsoftheworldonline.org/taxon/urn:lsid:ipni.org:names:77177030-1
Poaceae	Anthoxanthum	glabrum	Anthoxanthum glabrum	(Trin.) Veldkamp	Anthoxanthum glabrum (Trin.) Veldkamp	Blumea 30: 347 (1985)	China, Japan, Kazakhstan, Uzbekistan, Mongolia, North Korea, South Korea, Russia	Altay, Amur, Buryatiya, China North-Central, China South-Central, China Southeast, Chita, Inner Mongolia, Irkutsk, Japan, Kamchatka, Kazakhstan, Khabarovsk, Korea, Krasnoyarsk, Kuril Is., Magadan, Manchuria, Mongolia, Primorye, Qinghai, Sakhalin, Tuva, West Siberia, Xinjiang, Yakutskiya	unknown	unknown	914828-1	http://www.plantsoftheworldonline.org/taxon/urn:lsid:ipni.org:names:914828-1
Poaceae	Anthoxanthum	gracile	Anthoxanthum gracile	Biv.	Anthoxanthum gracile Biv.	Stirp. Rar. Sicilia 1: t. 1 (1813)	Albania, Greece, Italy, Morocco, Tunisia	Albania, East Aegean Is., Greece, Italy, Kriti, Morocco, Sardegna, Sicilia, Tunisia	unknown	unknown	389013-1	http://www.plantsoftheworldonline.org/taxon/urn:lsid:ipni.org:names:389013-1
Poaceae	Anthoxanthum	hookeri	Anthoxanthum hookeri	(Griseb.) Rendle	Anthoxanthum hookeri (Griseb.) Rendle	J. Linn. Soc., Bot. 36: 380 (1904)	Bhutan, India, China, Myanmar, Nepal	China South-Central, East Himalaya, Myanmar, Nepal, Tibet	unknown	unknown	389015-1	http://www.plantsoftheworldonline.org/taxon/urn:lsid:ipni.org:names:389015-1
Poaceae	Anthoxanthum	horsfieldii	Anthoxanthum horsfieldii	(Kunth ex Benn.) Reeder	Anthoxanthum horsfieldii (Kunth ex Benn.) Reeder	J. Arnold Arbor. 24: 325 (1950)	China, India, Indonesia, Indonesia, Papua New Guinea, Myanmar, Philippines, Taiwan, Thailand	Assam, China South-Central, Jawa, Maluku, Myanmar, New Guinea, Philippines, Sulawesi, Sumatera, Taiwan, Thailand	unknown	unknown	389017-1	http://www.plantsoftheworldonline.org/taxon/urn:lsid:ipni.org:names:389017-1
Poaceae	Anthoxanthum	japonicum	Anthoxanthum japonicum	(Maxim.) Hack. ex Matsum.	Anthoxanthum japonicum (Maxim.) Hack. ex Matsum.	Bot. Mag. (Tokyo) 11: 443 (1897)	Japan	Japan	unknown	unknown	389019-1	http://www.plantsoftheworldonline.org/taxon/urn:lsid:ipni.org:names:389019-1
Poaceae	Anthoxanthum	juncifolium	Anthoxanthum juncifolium	(Hack.) Veldkamp	Anthoxanthum juncifolium (Hack.) Veldkamp	Blumea 30: 348 (1985)	Argentina, Chile	Argentina South, Chile Central, Chile South	unknown	unknown	914831-1	http://www.plantsoftheworldonline.org/taxon/urn:lsid:ipni.org:names:914831-1
Poaceae	Anthoxanthum	khasianum	Anthoxanthum khasianum	(C.B.Clarke ex Hook.f.) Ohwi	Anthoxanthum khasianum (C.B.Clarke ex Hook.f.) Ohwi	Bull. Tokyo Sci. Mus. 18: 8 (1947)	India	Assam	unknown	unknown	389020-1	http://www.plantsoftheworldonline.org/taxon/urn:lsid:ipni.org:names:389020-1
Poaceae	Anthoxanthum	laxum	Anthoxanthum laxum	(Hook.f.) Veldkamp	Anthoxanthum laxum (Hook.f.) Veldkamp	Blumea 30: 348 (1985)	Afghanistan, India, Pakistan, Nepal, Pakistan	Afghanistan, Nepal, Pakistan, West Himalaya	unknown	unknown	914832-1	http://www.plantsoftheworldonline.org/taxon/urn:lsid:ipni.org:names:914832-1
Poaceae	Anthoxanthum	madagascariense	Anthoxanthum madagascariense	Stapf	Anthoxanthum madagascariense Stapf	Bull. Misc. Inform. Kew 1897: 287 (1897)	Madagascar	Madagascar	unknown	unknown	389026-1	http://www.plantsoftheworldonline.org/taxon/urn:lsid:ipni.org:names:389026-1
Poaceae	Anthoxanthum	maderense	Anthoxanthum maderense	H.Teppner	Anthoxanthum maderense H.Teppner	Phyton (Horn) 38: 309 (1998)	Madeira	Madeira	unknown	unknown	1005644-1	http://www.plantsoftheworldonline.org/taxon/urn:lsid:ipni.org:names:1005644-1
Poaceae	Anthoxanthum	mexicanum	Anthoxanthum mexicanum	(Rupr. ex E.Fourn.) Mez	Anthoxanthum mexicanum (Rupr. ex E.Fourn.) Mez	Repert. Spec. Nov. Regni Veg. 17: 291 (1921)	Guatemala, Mexico, Venezuela	Guatemala, Mexico Central, Mexico Southeast, Mexico Southwest, Venezuela	unknown	unknown	15045-2	http://www.plantsoftheworldonline.org/taxon/urn:lsid:ipni.org:names:15045-2
Poaceae	Anthoxanthum	monticola	Anthoxanthum monticola	(Bigelow) Veldkamp	Anthoxanthum monticola (Bigelow) Veldkamp	Blumea 30: 347 (1985)	Canada, China, Finland, Greenland, Japan, Kazakhstan, Uzbekistan, Mongolia, North Korea, South Korea, Norway, Quebec, Russia, Svalbard and Jan Mayen, Sweden, United States	Alaska, Alberta, Aleutian Is., Altay, Amur, British Columbia, Buryatiya, Chita, East European Russia, Finland, Greenland, Irkutsk, Japan, Kamchatka, Kazakhstan, Khabarovsk, Korea, Krasnoyarsk, Kuril Is., Labrador, Magadan, Maine, Manchuria, Manitoba, Mongolia, Montana, New Hampshire, New York, Newfoundland, North European Russi, Northwest Territorie, Norway, Nunavut, Ontario, Primorye, Quebec, Sa…	unknown	unknown	914833-1	http://www.plantsoftheworldonline.org/taxon/urn:lsid:ipni.org:names:914833-1
Poaceae	Anthoxanthum	nipponicum	Anthoxanthum nipponicum	Honda	Anthoxanthum nipponicum Honda	Bot. Mag. (Tokyo) 40: 317 (1926)	Armenia, Azerbaijan, Georgia, Austria, Bosnia and Herzegovina, Croatia, Macedonia, Montenegro, Serbia, Slovenia, China, Czech Republic, Slovakia, Foroyar, Finland, France, Germany, Iceland, Iran, Italy, Japan, Moldova, Ukraine, North Korea, South Korea, Norway, Poland, Russia, Sweden, Switzerland, Tajikistan, Turkey, Turkmenistan, United Kingdom	Altay, Austria, Buryatiya, Chita, Corse, Czechoslovakia, East European Russia, Finland, France, Foroyar, Germany, Great Britain, Iceland, Iran, Irkutsk, Italy, Japan, Korea, Krasnoyarsk, Kuril Is., Manchuria, North Caucasus, North European Russi, Norway, Poland, Sweden, Switzerland, Tadzhikistan, Transcaucasus, Turkey, Turkmenistan, Tuva, Ukraine, West Siberia, Xinjiang, Yugoslavia	unknown	unknown	389032-1	http://www.plantsoftheworldonline.org/taxon/urn:lsid:ipni.org:names:389032-1
Poaceae	Anthoxanthum	nitens	Anthoxanthum nitens	(Weber) Y.Schouten & Veldkamp	Anthoxanthum nitens (Weber) Y.Schouten & Veldkamp	Blumea 30: 348 (1985)	Afghanistan, Armenia, Azerbaijan, Georgia, Austria, Belarus, Belgium, Canada, China, Czech Republic, Slovakia, Denmark, Estonia, Latvia, Lithuania, Russia, Finland, France, Germany, Greenland, Iceland, Iran, Ireland, Italy, Kazakhstan, Uzbekistan, Kirgizstan, Moldova, Ukraine, Mongolia, Nepal, Netherlands, North Korea, South Korea, Norway, Poland, Quebec, Rhode I., Russia, Sweden, Switzerland, Tu…	Afghanistan, Alaska, Alberta, Aleutian Is., Altay, Arizona, Austria, Baltic States, Belarus, Belgium, British Columbia, Buryatiya, California, Central European Rus, China North-Central, China South-Central, China Southeast, Chita, Colorado, Connecticut, Czechoslovakia, Delaware, Denmark, East European Russia, Finland, France, Germany, Great Britain, Greenland, Iceland, Idaho, Illinois, Indiana, I…	unknown	unknown	914834-1	http://www.plantsoftheworldonline.org/taxon/urn:lsid:ipni.org:names:914834-1
Poaceae	Anthoxanthum	nivale	Anthoxanthum nivale	K.Schum.	Anthoxanthum nivale K.Schum.	H.G.A.Engler, Pflanzenw. Ost-Afrikas, C: 107 (1895)	Kenya, Rwanda, Tanzania, Uganda, Zaire	Kenya, Rwanda, Tanzania, Uganda, Zaire	unknown	unknown	389033-1	http://www.plantsoftheworldonline.org/taxon/urn:lsid:ipni.org:names:389033-1
Poaceae	Anthoxanthum	novae-zelandiae	Anthoxanthum novae-zelandiae	(Gand.) ined.	Anthoxanthum novae-zelandiae (Gand.) ined.	<!doctype html><!--[if IE 9 ]> <html class="no-js lt-ie10" lang="en"> <![endif]--><!--[if gt IE 9]><!--> <html class="no-js" lang="en"> <!--<![endif]--><head> <!-- OneTrust must come first --> <script src='https://cdn.cookielaw.org/scripttemplates/otSDKStub.js' type='text/javascript' charset='UTF-8' data-domain-script='1b3b4810-7603-41cf-9107-8fb5e1fcae15' ></script><script type='text/javascript'…	New Zealand	New Zealand North, New Zealand South	unknown	unknown	77177018-1	http://www.plantsoftheworldonline.org/taxon/urn:lsid:ipni.org:names:77177018-1
Poaceae	Anthoxanthum	occidentale	Anthoxanthum occidentale	(Buckley) Veldkamp	Anthoxanthum occidentale (Buckley) Veldkamp	Blumea 30: 348 (1985)	United States	California, Oregon, Washington	unknown	unknown	914835-1	http://www.plantsoftheworldonline.org/taxon/urn:lsid:ipni.org:names:914835-1
Poaceae	Anthoxanthum	odoratum	Anthoxanthum odoratum	L.	Anthoxanthum odoratum L.	Sp. Pl.: 28 (1753)	Albania, Algeria, Armenia, Azerbaijan, Georgia, Austria, Azores, Belarus, Belgium, Bosnia and Herzegovina, Croatia, Macedonia, Montenegro, Serbia, Slovenia, Bulgaria, Czech Republic, Slovakia, Denmark, Estonia, Latvia, Lithuania, Russia, Foroyar, Finland, France, Germany, Greece, Hungary, Iceland, Ireland, Italy, Kazakhstan, Uzbekistan, Kirgizstan, Lebanon, Syria, Madeira, Moldova, Ukraine, Mongo…	Albania, Algeria, Austria, Azores, Baleares, Baltic States, Belarus, Belgium, Bulgaria, Buryatiya, Canary Is., Central European Rus, Corse, Czechoslovakia, Denmark, East Aegean Is., East European Russia, Finland, France, Foroyar, Germany, Great Britain, Greece, Hungary, Iceland, Ireland, Italy, Kazakhstan, Kirgizstan, Kriti, Krym, Lebanon-Syria, Madeira, Mongolia, Morocco, Netherlands, North Cauc…	Amsterdam-St.Paul Is, Antipodean Is., Argentina, Australia, Bhutan, India, Bolivia, Brazil, Canada, Chatham Is., Chile, China, Colombia, Costa Rica, District of Columbia, Dominican Republic, Ecuador, Falkland Islands, French Southern Territories, Greenland, Haiti, India, India, Pakistan, Jamaica, Japan, Juan Fernandez Is., Kermadec Is., Macquarie Is., Madagascar, Marquesas, Mexico, New Zealand, N…	Alabama, Alaska, Aleutian Is., Amsterdam-St.Paul Is, Antipodean Is., Argentina Northeast, Argentina South, Arkansas, Assam, Bolivia, Brazil South, Brazil Southeast, British Columbia, California, Cape Provinces, Chatham Is., Chile Central, Chile South, China Southeast, Colombia, Colorado, Connecticut, Costa Rica, Delaware, District of Columbia, Dominican Republic, East Himalaya, Ecuador, Falkland …	389034-1	http://www.plantsoftheworldonline.org/taxon/urn:lsid:ipni.org:names:389034-1
Poaceae	Anthoxanthum	ovatum	Anthoxanthum ovatum	Lag.	Anthoxanthum ovatum Lag.	Elench. Pl.: 2, 15 (1816)	Algeria, Bosnia and Herzegovina, Croatia, Macedonia, Montenegro, Serbia, Slovenia, France, Greece, Italy, Morocco, Spain, Tunisia, Turkey, United States	Algeria, Corse, France, Greece, Italy, Morocco, New York, Sardegna, Sicilia, Spain, Tunisia, Turkey-in-Europe, Yugoslavia	unknown	unknown	389035-1	http://www.plantsoftheworldonline.org/taxon/urn:lsid:ipni.org:names:389035-1
Poaceae	Anthoxanthum	pallidum	Anthoxanthum pallidum	(Hand.-Mazz.) Tzvelev	Anthoxanthum pallidum (Hand.-Mazz.) Tzvelev	Rast. Centr. Azii, Mater. Bot. Inst. Komarov 4: 35 (1968)	China	China South-Central	unknown	unknown	20009793-1	http://www.plantsoftheworldonline.org/taxon/urn:lsid:ipni.org:names:20009793-1
Poaceae	Anthoxanthum	pluriflorum	Anthoxanthum pluriflorum	(Koidz.) Veldkamp	Anthoxanthum pluriflorum (Koidz.) Veldkamp	Blumea 30: 349 (1985)	Japan	Japan	unknown	unknown	914836-1	http://www.plantsoftheworldonline.org/taxon/urn:lsid:ipni.org:names:914836-1
Poaceae	Anthoxanthum	potaninii	Anthoxanthum potaninii	(Tzvelev) S.M.Phillips & Z.L.Wu	Anthoxanthum potaninii (Tzvelev) S.M.Phillips & Z.L.Wu	Novon 15: 476 (2005)	China	China North-Central, China South-Central	unknown	unknown	60440651-2	http://www.plantsoftheworldonline.org/taxon/urn:lsid:ipni.org:names:60440651-2
Poaceae	Anthoxanthum	pusillum	Anthoxanthum pusillum	(Hack.) Veldkamp	Anthoxanthum pusillum (Hack.) Veldkamp	Blumea 30: 349 (1985)	Argentina, Chile	Argentina South, Chile South	unknown	unknown	914837-1	http://www.plantsoftheworldonline.org/taxon/urn:lsid:ipni.org:names:914837-1
Poaceae	Anthoxanthum	quebrada	Anthoxanthum quebrada	(Connor & Renvoize) N.I.Villalobos & Finot	Anthoxanthum quebrada (Connor & Renvoize) N.I.Villalobos & Finot	Darwiniana, n.s., 7: 121 (2019)	Peru	Peru	unknown	unknown	77177378-1	http://www.plantsoftheworldonline.org/taxon/urn:lsid:ipni.org:names:77177378-1
Poaceae	Anthoxanthum	racemosum	Anthoxanthum racemosum	(Trin.) ined.	Anthoxanthum racemosum (Trin.) ined.	<!doctype html><!--[if IE 9 ]> <html class="no-js lt-ie10" lang="en"> <![endif]--><!--[if gt IE 9]><!--> <html class="no-js" lang="en"> <!--<![endif]--><head> <!-- OneTrust must come first --> <script src='https://cdn.cookielaw.org/scripttemplates/otSDKStub.js' type='text/javascript' charset='UTF-8' data-domain-script='1b3b4810-7603-41cf-9107-8fb5e1fcae15' ></script><script type='text/javascript'…	Canada, Quebec, Russia, United States	Alaska, Kamchatka, Krasnoyarsk, Kuril Is., Magadan, Manitoba, North European Russi, Northwest Territorie, Nunavut, Ontario, Quebec, Sakhalin, West Siberia, Yakutskiya, Yukon	unknown	unknown	77177250-1	http://www.plantsoftheworldonline.org/taxon/urn:lsid:ipni.org:names:77177250-1
Poaceae	Anthoxanthum	rariflorum	Anthoxanthum rariflorum	(Hook.f.) Veldkamp	Anthoxanthum rariflorum (Hook.f.) Veldkamp	Blumea 30: 349 (1985)	Australia	New South Wales, Queensland, Tasmania, Victoria	unknown	unknown	914838-1	http://www.plantsoftheworldonline.org/taxon/urn:lsid:ipni.org:names:914838-1
Poaceae	Anthoxanthum	recurvatum	Anthoxanthum recurvatum	(Hack.) ined.	Anthoxanthum recurvatum (Hack.) ined.	<!doctype html><!--[if IE 9 ]> <html class="no-js lt-ie10" lang="en"> <![endif]--><!--[if gt IE 9]><!--> <html class="no-js" lang="en"> <!--<![endif]--><head> <!-- OneTrust must come first --> <script src='https://cdn.cookielaw.org/scripttemplates/otSDKStub.js' type='text/javascript' charset='UTF-8' data-domain-script='1b3b4810-7603-41cf-9107-8fb5e1fcae15' ></script><script type='text/javascript'…	New Zealand	New Zealand North, New Zealand South	unknown	unknown	77176913-1	http://www.plantsoftheworldonline.org/taxon/urn:lsid:ipni.org:names:77176913-1
Poaceae	Anthoxanthum	redolens	Anthoxanthum redolens	(Vahl) P.Royen	Anthoxanthum redolens (Vahl) P.Royen	Alpine Fl. New Guinea 2: 1185 (1979)	Argentina, Australia, Bolivia, Chatham Is., Chile, Ecuador, Falkland Islands, Indonesia, Papua New Guinea, New Zealand, Peru	Argentina South, Bolivia, Chatham Is., Chile Central, Chile South, Ecuador, Falkland Is., New Guinea, New South Wales, New Zealand North, New Zealand South, Peru, Tasmania, Victoria	unknown	unknown	389043-1	http://www.plantsoftheworldonline.org/taxon/urn:lsid:ipni.org:names:389043-1
Poaceae	Anthoxanthum	repens	Anthoxanthum repens	(Host) Veldkamp	Anthoxanthum repens (Host) Veldkamp	Blumea 30: 349 (1985)	Austria, Belarus, Bulgaria, Czech Republic, Slovakia, Hungary, Kazakhstan, Uzbekistan, Moldova, Ukraine, Romania, Russia	Altay, Austria, Belarus, Bulgaria, Central European Rus, Czechoslovakia, East European Russia, Hungary, Kazakhstan, North Caucasus, Romania, South European Russi, Ukraine, West Siberia	unknown	unknown	914839-1	http://www.plantsoftheworldonline.org/taxon/urn:lsid:ipni.org:names:914839-1
Poaceae	Anthoxanthum	sikkimense	Anthoxanthum sikkimense	(Maxim.) Ohwi	Anthoxanthum sikkimense (Maxim.) Ohwi	Bull. Tokyo Sci. Mus. 18: 8 (1947)	Bhutan, India, China, Nepal	China South-Central, East Himalaya, Nepal	unknown	unknown	389046-1	http://www.plantsoftheworldonline.org/taxon/urn:lsid:ipni.org:names:389046-1
Poaceae	Anthoxanthum	spicatum	Anthoxanthum spicatum	(Parodi) Veldkamp	Anthoxanthum spicatum (Parodi) Veldkamp	Blumea 30: 349 (1985)	Chile	Chile Central, Chile South	unknown	unknown	914840-1	http://www.plantsoftheworldonline.org/taxon/urn:lsid:ipni.org:names:914840-1
Poaceae	Anthoxanthum	submuticum	Anthoxanthum submuticum	(F.Muell.) Veldkamp	Anthoxanthum submuticum (F.Muell.) Veldkamp	Blumea 30: 349 (1985)	Australia	New South Wales, Tasmania, Victoria	unknown	unknown	914842-1	http://www.plantsoftheworldonline.org/taxon/urn:lsid:ipni.org:names:914842-1
Poaceae	Anthoxanthum	tibeticum	Anthoxanthum tibeticum	(Bor) Veldkamp	Anthoxanthum tibeticum (Bor) Veldkamp	Blumea 30: 350 (1985)	China	Tibet	unknown	unknown	914843-1	http://www.plantsoftheworldonline.org/taxon/urn:lsid:ipni.org:names:914843-1
Poaceae	Anthoxanthum	tongo	Anthoxanthum tongo	(Trin.) Stapf	Anthoxanthum tongo (Trin.) Stapf	W.H.Harvey &amp; auct. suc. (eds.), Fl. Cap. 7: 466 (1899)	South Africa	Cape Provinces	unknown	unknown	389052-1	http://www.plantsoftheworldonline.org/taxon/urn:lsid:ipni.org:names:389052-1
Poaceae	Anthoxanthum	utriculatum	Anthoxanthum utriculatum	(Ruiz & Pav.) Y.Schouten & Veldkamp	Anthoxanthum utriculatum (Ruiz & Pav.) Y.Schouten & Veldkamp	Blumea 30: 350 (1985)	Argentina, Chile	Argentina South, Chile Central, Chile South	unknown	unknown	914844-1	http://www.plantsoftheworldonline.org/taxon/urn:lsid:ipni.org:names:914844-1
Poaceae	Anthoxanthum	wendelboi	Anthoxanthum wendelboi	(G.Weim.) Veldkamp	Anthoxanthum wendelboi (G.Weim.) Veldkamp	Blumea 30: 350 (1985)	Pakistan	Pakistan	unknown	unknown	914845-1	http://www.plantsoftheworldonline.org/taxon/urn:lsid:ipni.org:names:914845-1
Poaceae	Antinoria	agrostidea	Antinoria agrostidea	(DC.) Parl.	Antinoria agrostidea (DC.) Parl.	Fl. Palerm. 1: 95 (1845)	Algeria, France, Morocco, Portugal, Spain, Tunisia	Algeria, France, Morocco, Portugal, Spain, Tunisia	unknown	unknown	389056-1	http://www.plantsoftheworldonline.org/taxon/urn:lsid:ipni.org:names:389056-1
Poaceae	Antinoria	insularis	Antinoria insularis	Parl.	Antinoria insularis Parl.	Fl. Palerm. 1: 94 (1845)	France, Greece, Italy, Lebanon, Syria, Libya, Palestina, Israel, Jordan, Turkey	Corse, East Aegean Is., Italy, Kriti, Lebanon-Syria, Libya, Palestine, Sardegna, Sicilia, Turkey	unknown	unknown	389057-1	http://www.plantsoftheworldonline.org/taxon/urn:lsid:ipni.org:names:389057-1
Poaceae	Apera	baytopiana	Apera baytopiana	Dogan	Apera baytopiana Dogan	Notes Roy. Bot. Gard. Edinburgh 40: 79 (1982)	Turkey	Turkey	unknown	unknown	899181-1	http://www.plantsoftheworldonline.org/taxon/urn:lsid:ipni.org:names:899181-1
Poaceae	Apera	intermedia	Apera intermedia	Hack.	Apera intermedia Hack.	Ann. K. K. Naturhist. Hofmus. 20: 430 (1905)	Armenia, Azerbaijan, Georgia, Greece, Iran, Iraq, Turkey	East Aegean Is., Iran, Iraq, Transcaucasus, Turkey, Turkey-in-Europe	Russia	Primorye	389069-1	http://www.plantsoftheworldonline.org/taxon/urn:lsid:ipni.org:names:389069-1
Poaceae	Apera	interrupta	Apera interrupta	(L.) P.Beauv.	Apera interrupta (L.) P.Beauv.	Ess. Agrostogr.: 31 (1812)	Afghanistan, Algeria, Armenia, Azerbaijan, Georgia, Austria, Bosnia and Herzegovina, Croatia, Macedonia, Montenegro, Serbia, Slovenia, Czech Republic, Slovakia, France, Germany, Hungary, Iran, Iraq, Italy, Kazakhstan, Uzbekistan, Kirgizstan, Lebanon, Syria, Pakistan, Romania, Russia, Spain, Sweden, Switzerland, Tajikistan, Tunisia, Turkey, Turkmenistan, Ukraine, United Kingdom, Uzbekistan	Afghanistan, Algeria, Austria, Czechoslovakia, France, Germany, Great Britain, Hungary, Iran, Iraq, Italy, Kazakhstan, Kirgizstan, Krym, Lebanon-Syria, North Caucasus, Pakistan, Romania, South European Russi, Spain, Sweden, Switzerland, Tadzhikistan, Transcaucasus, Tunisia, Turkey, Turkey-in-Europe, Turkmenistan, Uzbekistan, Yugoslavia	Argentina, Australia, Belgium, Canada, Chile, United States	Argentina Northwest, Argentina South, Arizona, Belgium, British Columbia, California, Chile Central, Colorado, Hawaii, Idaho, Illinois, Indiana, Maine, Massachusetts, Michigan, Missouri, Montana, Nevada, New Jersey, New Mexico, New York, Ohio, Ontario, Oregon, South Dakota, Utah, Victoria, Washington, Wisconsin, Wyoming	389070-1	http://www.plantsoftheworldonline.org/taxon/urn:lsid:ipni.org:names:389070-1
Poaceae	Apera	spica-venti	Apera spica-venti	(L.) P.Beauv.	Apera spica-venti (L.) P.Beauv.	Ess. Agrostogr.: 31 (1812)	Albania, Algeria, Armenia, Azerbaijan, Georgia, Austria, Belarus, Belgium, Bosnia and Herzegovina, Croatia, Macedonia, Montenegro, Serbia, Slovenia, Bulgaria, Czech Republic, Slovakia, Denmark, Egypt, France, Germany, Greece, Hungary, Iran, Italy, Kazakhstan, Uzbekistan, Libya, Madeira, Mauritania, Moldova, Ukraine, Morocco, Netherlands, Poland, Romania, Russia, Spain, Switzerland, Tunisia, Turke…	Albania, Algeria, Austria, Belarus, Belgium, Bulgaria, Buryatiya, Canary Is., Central European Rus, Czechoslovakia, Denmark, East Aegean Is., East European Russia, Egypt, France, Germany, Greece, Hungary, Iran, Irkutsk, Italy, Kazakhstan, Krasnoyarsk, Krym, Libya, Madeira, Mauritania, Morocco, Netherlands, North Caucasus, Northwest European R, Poland, Romania, Sardegna, South European Russi, Spai…	Canada, District of Columbia, Estonia, Latvia, Lithuania, Russia, Finland, France, Ireland, Norway, Russia, Sweden, United Kingdom, United States	Baltic States, California, Connecticut, Corse, Delaware, District of Columbia, Finland, Great Britain, Idaho, Ireland, Kentucky, Khabarovsk, Maine, Maryland, Massachusetts, Michigan, Missouri, New York, North European Russi, Norway, Ohio, Ontario, Oregon, Pennsylvania, Primorye, Sakhalin, Sweden, Texas, Vermont, Washington	1122912-2	http://www.plantsoftheworldonline.org/taxon/urn:lsid:ipni.org:names:1122912-2
Poaceae	Apera	triaristata	Apera triaristata	Dogan	Apera triaristata Dogan	Notes Roy. Bot. Gard. Edinburgh 40: 81 (1982)	Turkey	Turkey	unknown	unknown	899182-1	http://www.plantsoftheworldonline.org/taxon/urn:lsid:ipni.org:names:899182-1
Poaceae	Apluda	mutica	Apluda mutica	L.	Apluda mutica L.	Sp. Pl.: 82 (1753)	Afghanistan, Andaman Is., Bangladesh, Bhutan, India, Cambodia, Caroline Is., China, Cocos (Keeling) Is., India, India, Pakistan, Indonesia, Indonesia, East Timor, Indonesia, Malaysia, Indonesia, Papua New Guinea, Kazakhstan, Uzbekistan, Kirgizstan, Laccadive Is., Laos, Malaysia, Maldives, Mauritius, Myanmar, Nansei-shoto, Nepal, New Caledonia, Nicobar Is., Oman, Pakistan, Papua New Guinea, Solomo…	Afghanistan, Andaman Is., Assam, Bangladesh, Borneo, Cambodia, Caroline Is., China South-Central, China Southeast, Cocos (Keeling) Is., East Himalaya, Hainan, India, Jawa, Kazakhstan, Kirgizstan, Laccadive Is., Laos, Lesser Sunda Is., Malaya, Maldives, Maluku, Mauritius, Myanmar, Nansei-shoto, Nepal, New Caledonia, New Guinea, Nicobar Is., Oman, Pakistan, Philippines, Reunion, Socotra, Solomon Is…	United States	Maryland	389110-1	http://www.plantsoftheworldonline.org/taxon/urn:lsid:ipni.org:names:389110-1
Poaceae	Apochiton	burttii	Apochiton burttii	C.E.Hubb.	Apochiton burttii C.E.Hubb.	Hooker&#x27;s Icon. Pl. 34: t. 3319 (1936)	Tanzania	Tanzania	unknown	unknown	389127-1	http://www.plantsoftheworldonline.org/taxon/urn:lsid:ipni.org:names:389127-1
Poaceae	Apochloa	animara	Apochloa animara	(Renvoize) Zuloaga & Morrone	Apochloa animara (Renvoize) Zuloaga & Morrone	Syst. Bot. 33: 290 (2008)	Brazil	Brazil Northeast	unknown	unknown	60447869-2	http://www.plantsoftheworldonline.org/taxon/urn:lsid:ipni.org:names:60447869-2
Poaceae	Apochloa	bahiensis	Apochloa bahiensis	(Renvoize) Zuloaga & Morrone	Apochloa bahiensis (Renvoize) Zuloaga & Morrone	Syst. Bot. 33: 290 (2008)	Brazil	Brazil Northeast, Brazil Southeast	unknown	unknown	60447870-2	http://www.plantsoftheworldonline.org/taxon/urn:lsid:ipni.org:names:60447870-2
Poaceae	Apochloa	chnoodes	Apochloa chnoodes	(Trin.) Zuloaga & Morrone	Apochloa chnoodes (Trin.) Zuloaga & Morrone	Syst. Bot. 33: 290 (2008)	Brazil, Guyana, Venezuela	Brazil North, Brazil Southeast, Guyana, Venezuela	unknown	unknown	60447871-2	http://www.plantsoftheworldonline.org/taxon/urn:lsid:ipni.org:names:60447871-2
Poaceae	Apochloa	cipoensis	Apochloa cipoensis	(Renvoize & Send.) Zuloaga & Morrone	Apochloa cipoensis (Renvoize & Send.) Zuloaga & Morrone	Syst. Bot. 33: 291 (2008)	Brazil	Brazil Southeast	unknown	unknown	60447872-2	http://www.plantsoftheworldonline.org/taxon/urn:lsid:ipni.org:names:60447872-2
Poaceae	Apochloa	eligulata	Apochloa eligulata	(N.E.Br.) Zuloaga & Morrone	Apochloa eligulata (N.E.Br.) Zuloaga & Morrone	Syst. Bot. 33: 291 (2008)	Guyana, Venezuela	Guyana, Venezuela	unknown	unknown	60447873-2	http://www.plantsoftheworldonline.org/taxon/urn:lsid:ipni.org:names:60447873-2
Poaceae	Apochloa	euprepes	Apochloa euprepes	(Renvoize) Zuloaga & Morrone	Apochloa euprepes (Renvoize) Zuloaga & Morrone	Syst. Bot. 33: 292 (2008)	Brazil	Brazil Northeast, Brazil Southeast	unknown	unknown	60447874-2	http://www.plantsoftheworldonline.org/taxon/urn:lsid:ipni.org:names:60447874-2
Poaceae	Apochloa	jauana	Apochloa jauana	(Davidse) Zuloaga & Morrone	Apochloa jauana (Davidse) Zuloaga & Morrone	Syst. Bot. 33: 292 (2008)	Venezuela	Venezuela	unknown	unknown	60447875-2	http://www.plantsoftheworldonline.org/taxon/urn:lsid:ipni.org:names:60447875-2
Poaceae	Apochloa	lorea	Apochloa lorea	(Trin.) Zuloaga & Morrone	Apochloa lorea (Trin.) Zuloaga & Morrone	Syst. Bot. 33: 292 (2008)	Brazil	Brazil Southeast	unknown	unknown	60447876-2	http://www.plantsoftheworldonline.org/taxon/urn:lsid:ipni.org:names:60447876-2
Poaceae	Apochloa	lutzii	Apochloa lutzii	(Swallen) Zuloaga & Morrone	Apochloa lutzii (Swallen) Zuloaga & Morrone	Syst. Bot. 33: 292 (2008)	Brazil	Brazil Southeast	unknown	unknown	60447877-2	http://www.plantsoftheworldonline.org/taxon/urn:lsid:ipni.org:names:60447877-2
Poaceae	Apochloa	molinioides	Apochloa molinioides	(Trin.) Zuloaga & Morrone	Apochloa molinioides (Trin.) Zuloaga & Morrone	Syst. Bot. 33: 293 (2008)	Brazil	Brazil Southeast	unknown	unknown	60447878-2	http://www.plantsoftheworldonline.org/taxon/urn:lsid:ipni.org:names:60447878-2
Poaceae	Apochloa	poliophylla	Apochloa poliophylla	(Renvoize & Zuloaga) Zuloaga & Morrone	Apochloa poliophylla (Renvoize & Zuloaga) Zuloaga & Morrone	Syst. Bot. 33: 293 (2008)	Brazil	Brazil Southeast	unknown	unknown	60447879-2	http://www.plantsoftheworldonline.org/taxon/urn:lsid:ipni.org:names:60447879-2
Poaceae	Apochloa	sipapoensis	Apochloa sipapoensis	(Swallen) Zuloaga & Morrone	Apochloa sipapoensis (Swallen) Zuloaga & Morrone	Syst. Bot. 33: 293 (2008)	Venezuela	Venezuela	unknown	unknown	60447880-2	http://www.plantsoftheworldonline.org/taxon/urn:lsid:ipni.org:names:60447880-2
Poaceae	Apochloa	steyermarkii	Apochloa steyermarkii	(Swallen) Zuloaga & Morrone	Apochloa steyermarkii (Swallen) Zuloaga & Morrone	Syst. Bot. 33: 294 (2008)	Venezuela	Venezuela	unknown	unknown	60447881-2	http://www.plantsoftheworldonline.org/taxon/urn:lsid:ipni.org:names:60447881-2
Poaceae	Apochloa	subtiramulosa	Apochloa subtiramulosa	(Renvoize & Zuloaga) Zuloaga & Morrone	Apochloa subtiramulosa (Renvoize & Zuloaga) Zuloaga & Morrone	Syst. Bot. 33: 294 (2008)	Brazil	Brazil Southeast, Brazil West-Central	unknown	unknown	60447882-2	http://www.plantsoftheworldonline.org/taxon/urn:lsid:ipni.org:names:60447882-2
Poaceae	Apochloa	tijucae	Apochloa tijucae	(Renvoize) Zuloaga & Morrone	Apochloa tijucae (Renvoize) Zuloaga & Morrone	Syst. Bot. 33: 294 (2008)	Brazil	Brazil Southeast	unknown	unknown	60447883-2	http://www.plantsoftheworldonline.org/taxon/urn:lsid:ipni.org:names:60447883-2
Poaceae	Apoclada	simplex	Apoclada simplex	McClure & L.B.Sm.	Apoclada simplex McClure & L.B.Sm.	Fl. Ilustr. Catarin. 1(Gramin., Supl. Bambus.): 59 (1967)	Brazil	Brazil South, Brazil Southeast	unknown	unknown	16496-2	http://www.plantsoftheworldonline.org/taxon/urn:lsid:ipni.org:names:16496-2
Poaceae	Apocopis	anomalus	Apocopis anomalus	Bor	Apocopis anomalus Bor	Kew Bull. 12: 415 (1957 publ. 1958)	Myanmar	Myanmar	unknown	unknown	389132-1	http://www.plantsoftheworldonline.org/taxon/urn:lsid:ipni.org:names:389132-1
Poaceae	Apocopis	breviglumis	Apocopis breviglumis	Keng & S.L.Chen	Apocopis breviglumis Keng & S.L.Chen	Acta Phytotax. Sin. 13(1): 59 (1975)	China	China South-Central	unknown	unknown	389135-1	http://www.plantsoftheworldonline.org/taxon/urn:lsid:ipni.org:names:389135-1
Poaceae	Apocopis	burmanicus	Apocopis burmanicus	V.Naray. ex Bor	Apocopis burmanicus V.Naray. ex Bor	Kew Bull. 6: 169 (1951)	Myanmar	Myanmar	unknown	unknown	389136-1	http://www.plantsoftheworldonline.org/taxon/urn:lsid:ipni.org:names:389136-1
Poaceae	Apocopis	cochinchinensis	Apocopis cochinchinensis	A.Camus	Apocopis cochinchinensis A.Camus	Bull. Mus. Natl. Hist. Nat. 25: 286 (1919)	Cambodia, Myanmar, Thailand, Vietnam	Cambodia, Myanmar, Thailand, Vietnam	unknown	unknown	389137-1	http://www.plantsoftheworldonline.org/taxon/urn:lsid:ipni.org:names:389137-1
Poaceae	Apocopis	collinus	Apocopis collinus	Balansa	Apocopis collinus Balansa	J. Bot. (Morot) 4: 84 (1890)	Cambodia, Indonesia, Indonesia, Malaysia, Thailand, Vietnam	Borneo, Cambodia, Sulawesi, Sumatera, Thailand, Vietnam	unknown	unknown	389138-1	http://www.plantsoftheworldonline.org/taxon/urn:lsid:ipni.org:names:389138-1
Poaceae	Apocopis	courtallumensis	Apocopis courtallumensis	(Steud.) Henrard	Apocopis courtallumensis (Steud.) Henrard	Blumea 4: 524 (1941)	Cambodia, India, Sri Lanka, Thailand, Vietnam	Cambodia, India, Sri Lanka, Thailand, Vietnam	unknown	unknown	389139-1	http://www.plantsoftheworldonline.org/taxon/urn:lsid:ipni.org:names:389139-1
Poaceae	Apocopis	floccosus	Apocopis floccosus	Bor	Apocopis floccosus Bor	Kew Bull. 12: 414 (1957 publ. 1958)	Myanmar	Myanmar	unknown	unknown	389140-1	http://www.plantsoftheworldonline.org/taxon/urn:lsid:ipni.org:names:389140-1
Poaceae	Apocopis	intermedius	Apocopis intermedius	(A.Camus) Chai-Anan	Apocopis intermedius (A.Camus) Chai-Anan	Thai Forest Bull., Bot. 6: 46 (1972)	Cambodia, China, Laos, Thailand, Vietnam	Cambodia, China South-Central, China Southeast, Laos, Thailand, Vietnam	unknown	unknown	389143-1	http://www.plantsoftheworldonline.org/taxon/urn:lsid:ipni.org:names:389143-1
Poaceae	Apocopis	mangalorensis	Apocopis mangalorensis	(Hochst. ex Steud.) Henrard	Apocopis mangalorensis (Hochst. ex Steud.) Henrard	Blumea 4: 523 (1941)	India, Myanmar, Sri Lanka	India, Myanmar, Sri Lanka	unknown	unknown	389144-1	http://www.plantsoftheworldonline.org/taxon/urn:lsid:ipni.org:names:389144-1
Poaceae	Apocopis	paleaceus	Apocopis paleaceus	(Trin.) Hochr.	Apocopis paleaceus (Trin.) Hochr.	Bull. New York Bot. Gard. 6: 262 (1910)	Bangladesh, Bhutan, India, China, India, India, Pakistan, Laos, Malaysia, Myanmar, Nepal, Thailand, Vietnam	Assam, Bangladesh, China South-Central, China Southeast, East Himalaya, Hainan, India, Laos, Malaya, Myanmar, Nepal, Thailand, Vietnam, West Himalaya	unknown	unknown	389145-1	http://www.plantsoftheworldonline.org/taxon/urn:lsid:ipni.org:names:389145-1
Poaceae	Apocopis	peguensis	Apocopis peguensis	Bor	Apocopis peguensis Bor	Kew Bull. 4: 28 (1949)	Myanmar	Myanmar	unknown	unknown	389147-1	http://www.plantsoftheworldonline.org/taxon/urn:lsid:ipni.org:names:389147-1
Poaceae	Apocopis	pulcherrimus	Apocopis pulcherrimus	Bor	Apocopis pulcherrimus Bor	Kew Bull. 6: 168 (1951)	Myanmar	Myanmar	unknown	unknown	389148-1	http://www.plantsoftheworldonline.org/taxon/urn:lsid:ipni.org:names:389148-1
Poaceae	Apocopis	schmidianus	Apocopis schmidianus	A.Camus	Apocopis schmidianus A.Camus	Bull. Mus. Natl. Hist. Nat., sér. 2, 29: 187 (1957)	Cambodia, Vietnam	Cambodia, Vietnam	unknown	unknown	389150-1	http://www.plantsoftheworldonline.org/taxon/urn:lsid:ipni.org:names:389150-1
Poaceae	Apocopis	siamensis	Apocopis siamensis	A.Camus	Apocopis siamensis A.Camus	Notul. Syst. (Paris) 3: 83 (1914)	Thailand	Thailand	unknown	unknown	389151-1	http://www.plantsoftheworldonline.org/taxon/urn:lsid:ipni.org:names:389151-1
Poaceae	Apocopis	vaginatus	Apocopis vaginatus	Hack.	Apocopis vaginatus Hack.	Oesterr. Bot. Z. 41: 8 (1891)	India, India, Pakistan, Myanmar	India, Myanmar, West Himalaya	unknown	unknown	389153-1	http://www.plantsoftheworldonline.org/taxon/urn:lsid:ipni.org:names:389153-1
Poaceae	Apocopis	wrightii	Apocopis wrightii	Munro	Apocopis wrightii Munro	Proc. Amer. Acad. Arts 4: 363 (1865)	China, Myanmar, Thailand	China South-Central, China Southeast, Myanmar, Thailand	unknown	unknown	389155-1	http://www.plantsoftheworldonline.org/taxon/urn:lsid:ipni.org:names:389155-1
Poaceae	Arberella	bahiensis	Arberella bahiensis	Soderstr. & Zuloaga	Arberella bahiensis Soderstr. & Zuloaga	Brittonia 37: 23 (1985)	Brazil	Brazil Northeast	unknown	unknown	272468-2	http://www.plantsoftheworldonline.org/taxon/urn:lsid:ipni.org:names:272468-2
Poaceae	Arberella	costaricensis	Arberella costaricensis	(Hitchc.) Soderstr. & C.E.Calderón	Arberella costaricensis (Hitchc.) Soderstr. & C.E.Calderón	Brittonia 31: 439 (1979)	Costa Rica	Costa Rica	unknown	unknown	17543-2	http://www.plantsoftheworldonline.org/taxon/urn:lsid:ipni.org:names:17543-2
Poaceae	Arberella	dressleri	Arberella dressleri	Soderstr. & C.E.Calderón	Arberella dressleri Soderstr. & C.E.Calderón	Brittonia 31: 433 (1979)	Panama	Panama	unknown	unknown	17544-2	http://www.plantsoftheworldonline.org/taxon/urn:lsid:ipni.org:names:17544-2
Poaceae	Arberella	flaccida	Arberella flaccida	(Döll) Soderstr. & C.E.Calderón	Arberella flaccida (Döll) Soderstr. & C.E.Calderón	Brittonia 31: 443 (1979)	Brazil, Colombia, French Guiana, Suriname	Brazil North, Colombia, French Guiana, Suriname	unknown	unknown	17545-2	http://www.plantsoftheworldonline.org/taxon/urn:lsid:ipni.org:names:17545-2
Poaceae	Arberella	grayumii	Arberella grayumii	Davidse	Arberella grayumii Davidse	Novon 2: 94 (1992)	Costa Rica	Costa Rica	unknown	unknown	305742-2	http://www.plantsoftheworldonline.org/taxon/urn:lsid:ipni.org:names:305742-2
Poaceae	Arberella	lancifolia	Arberella lancifolia	Soderstr. & Zuloaga	Arberella lancifolia Soderstr. & Zuloaga	Brittonia 37: 25 (1985)	Panama	Panama	unknown	unknown	272469-2	http://www.plantsoftheworldonline.org/taxon/urn:lsid:ipni.org:names:272469-2
Poaceae	Arberella	venezuelae	Arberella venezuelae	Judz. & Davidse	Arberella venezuelae Judz. & Davidse	Novon 1: 76 (1991)	Venezuela	Venezuela	unknown	unknown	301439-2	http://www.plantsoftheworldonline.org/taxon/urn:lsid:ipni.org:names:301439-2
Poaceae	Arctagrostis	arundinacea	Arctagrostis arundinacea	(Trin.) Beal	Arctagrostis arundinacea (Trin.) Beal	Grass. N. Amer. 2: 317 (1896)	Canada, Russia, United States	Alaska, Alberta, Aleutian Is., British Columbia, Kamchatka, Khabarovsk, Krasnoyarsk, Magadan, Northwest Territorie, West Siberia, Yakutskiya, Yukon	unknown	unknown	17687-2	http://www.plantsoftheworldonline.org/taxon/urn:lsid:ipni.org:names:17687-2
Poaceae	Arctagrostis	latifolia	Arctagrostis latifolia	(R.Br.) Griseb.	Arctagrostis latifolia (R.Br.) Griseb.	C.F.von Ledebour, Fl. Ross. 4: 434 (1852)	Canada, Finland, Greenland, Kazakhstan, Uzbekistan, Mongolia, Norway, Quebec, Russia, Svalbard and Jan Mayen, United States	Alaska, Amur, British Columbia, Buryatiya, Chita, East European Russia, Finland, Greenland, Irkutsk, Kamchatka, Kazakhstan, Khabarovsk, Krasnoyarsk, Labrador, Magadan, Manitoba, Mongolia, Newfoundland, North European Russi, Northwest Territorie, Norway, Nunavut, Ontario, Quebec, Svalbard, Tuva, West Siberia, Yakutskiya, Yukon	unknown	unknown	389173-1	http://www.plantsoftheworldonline.org/taxon/urn:lsid:ipni.org:names:389173-1
Poaceae	× Arctodupontia	scleroclada	x Arctodupontia scleroclada	(Rupr.) Tzvelev	× Arctodupontia scleroclada (Rupr.) Tzvelev	Novosti Sist. Vyssh. Rast. 10: 91 (1973)	Canada, Russia, Svalbard and Jan Mayen	Magadan, North European Russi, Nunavut, Svalbard	unknown	unknown	389182-1	http://www.plantsoftheworldonline.org/taxon/urn:lsid:ipni.org:names:389182-1
Poaceae	Arctohyalopoa	ivanovae	Arctohyalopoa ivanovae	(Malyschev) Röser & Tkach	Arctohyalopoa ivanovae (Malyschev) Röser & Tkach	Taxon 69: 264 (2020)	Russia	Buryatiya	unknown	unknown	77210888-1	http://www.plantsoftheworldonline.org/taxon/urn:lsid:ipni.org:names:77210888-1
Poaceae	Arctohyalopoa	jurtzevii	Arctohyalopoa jurtzevii	(Prob. & V.V.Petrovsky) Röser & Tkach	Arctohyalopoa jurtzevii (Prob. & V.V.Petrovsky) Röser & Tkach	Taxon 69: 264 (2020)	Russia	Krasnoyarsk	unknown	unknown	77210890-1	http://www.plantsoftheworldonline.org/taxon/urn:lsid:ipni.org:names:77210890-1
Poaceae	Arctohyalopoa	lanatiflora	Arctohyalopoa lanatiflora	(Roshev.) Röser & Tkach	Arctohyalopoa lanatiflora (Roshev.) Röser & Tkach	Taxon 69: 264 (2020)	Russia	Chita, Yakutskiya	unknown	unknown	77210891-1	http://www.plantsoftheworldonline.org/taxon/urn:lsid:ipni.org:names:77210891-1
Poaceae	Arctohyalopoa	momica	Arctohyalopoa momica	(Tzvelev) Röser & Tkach	Arctohyalopoa momica (Tzvelev) Röser & Tkach	Taxon 69: 264 (2020)	Russia	Yakutskiya	unknown	unknown	77210892-1	http://www.plantsoftheworldonline.org/taxon/urn:lsid:ipni.org:names:77210892-1
Poaceae	Arctopoa	eminens	Arctopoa eminens	(J.Presl) Prob.	Arctopoa eminens (J.Presl) Prob.	Novosti Sist. Vyssh. Rast. 11: 50 (1974)	Canada, Japan, Quebec, Russia, United States	Alaska, Aleutian Is., British Columbia, Japan, Kamchatka, Khabarovsk, Kuril Is., Labrador, Magadan, Newfoundland, Ontario, Primorye, Quebec, Sakhalin	unknown	unknown	17728-2	http://www.plantsoftheworldonline.org/taxon/urn:lsid:ipni.org:names:17728-2
Poaceae	Arctopoa	petrovskyi	Arctopoa petrovskyi	Prob.	Arctopoa petrovskyi Prob.	Komarovskie Chteniya (Vladivostok) 49: 93 (2003)	Russia	Yakutskiya	unknown	unknown	77193097-1	http://www.plantsoftheworldonline.org/taxon/urn:lsid:ipni.org:names:77193097-1
Poaceae	Arctopoa	reventa	Arctopoa reventa	Prob.	Arctopoa reventa Prob.	Komarovskie Chteniya (Vladivostok) 49: 91 (2003)	Russia	Primorye	unknown	unknown	77193096-1	http://www.plantsoftheworldonline.org/taxon/urn:lsid:ipni.org:names:77193096-1
Poaceae	Arctopoa	schischkinii	Arctopoa schischkinii	(Tzvelev) Prob.	Arctopoa schischkinii (Tzvelev) Prob.	Novosti Sist. Vyssh. Rast. 13: 41 (1976)	China, Mongolia, Russia	Altay, Buryatiya, Inner Mongolia, Krasnoyarsk, Mongolia, Qinghai, Tuva, Xinjiang	Russia	Primorye	389198-1	http://www.plantsoftheworldonline.org/taxon/urn:lsid:ipni.org:names:389198-1
Poaceae	Arctopoa	subfastigiata	Arctopoa subfastigiata	(Trin.) Prob.	Arctopoa subfastigiata (Trin.) Prob.	Novosti Sist. Vyssh. Rast. 11: 52 (1974)	China, Mongolia, Russia	Amur, Buryatiya, China North-Central, Chita, Inner Mongolia, Irkutsk, Khabarovsk, Magadan, Manchuria, Mongolia, Qinghai, Tuva, Yakutskiya	Russia	Primorye	389199-1	http://www.plantsoftheworldonline.org/taxon/urn:lsid:ipni.org:names:389199-1
Poaceae	Arctopoa	tibetica	Arctopoa tibetica	(Munro ex Stapf) Prob.	Arctopoa tibetica (Munro ex Stapf) Prob.	Novosti Sist. Vyssh. Rast. 11: 52 (1974)	Bhutan, India, China, India, Pakistan, Kazakhstan, Uzbekistan, Kirgizstan, Mongolia, Nepal, Russia, Tajikistan	Altay, China North-Central, East Himalaya, Inner Mongolia, Kazakhstan, Kirgizstan, Krasnoyarsk, Mongolia, Nepal, Qinghai, Tadzhikistan, Tibet, Tuva, West Himalaya, Xinjiang	unknown	unknown	389200-1	http://www.plantsoftheworldonline.org/taxon/urn:lsid:ipni.org:names:389200-1
Poaceae	Arctopoa	trautvetteri	Arctopoa trautvetteri	(Tzvelev) Prob.	Arctopoa trautvetteri (Tzvelev) Prob.	Novosti Sist. Vyssh. Rast. 11: 51 (1974)	Russia	Yakutskiya	unknown	unknown	389201-1	http://www.plantsoftheworldonline.org/taxon/urn:lsid:ipni.org:names:389201-1
Poaceae	Aristida	abnormis	Aristida abnormis	Chiov.	Aristida abnormis Chiov.	Annuario Reale Ist. Bot. Roma 8: 48 (1903 publ. 1902)	Djibouti, Eritrea, Ethiopia, Iran, Oman, Pakistan, Qatar, United Arab Emirates, Saudi Arabia, Somalia, Yemen	Djibouti, Eritrea, Ethiopia, Gulf States, Iran, Oman, Pakistan, Saudi Arabia, Somalia, Yemen	unknown	unknown	389208-1	http://www.plantsoftheworldonline.org/taxon/urn:lsid:ipni.org:names:389208-1
Poaceae	Aristida	achalensis	Aristida achalensis	Mez	Aristida achalensis Mez	Repert. Spec. Nov. Regni Veg. 17: 149 (1921)	Argentina	Argentina Northeast, Argentina Northwest	unknown	unknown	19119-2	http://www.plantsoftheworldonline.org/taxon/urn:lsid:ipni.org:names:19119-2
Poaceae	Aristida	acuta	Aristida acuta	S.T.Blake	Aristida acuta S.T.Blake	Proc. Roy. Soc. Queensland 51: 169 (1940)	Australia	New South Wales, Queensland	unknown	unknown	389213-1	http://www.plantsoftheworldonline.org/taxon/urn:lsid:ipni.org:names:389213-1
Poaceae	Aristida	adoensis	Aristida adoensis	Hochst. ex A.Rich.	Aristida adoensis Hochst. ex A.Rich.	Tent. Fl. Abyss. 2: 390 (1850)	Burundi, Djibouti, Eritrea, Ethiopia, Kenya, Mozambique, Rwanda, Sudan, Tanzania, Uganda, Zaire	Burundi, Djibouti, Eritrea, Ethiopia, Kenya, Mozambique, Rwanda, Sudan, Tanzania, Uganda, Zaire	unknown	unknown	389215-1	http://www.plantsoftheworldonline.org/taxon/urn:lsid:ipni.org:names:389215-1
Poaceae	Aristida	adscensionis	Aristida adscensionis	L.	Aristida adscensionis L.	Sp. Pl.: 82 (1753)	Afghanistan, Algeria, Andaman Is., Angola, Argentina, Armenia, Azerbaijan, Georgia, Aruba, Ascension, Bahamas, Bangladesh, Benin, Bhutan, India, Bolivia, Botswana, Brazil, Burkina Faso, Burundi, Cameroon, Cape Verde, Chad, Chile, China, Colombia, Cote d'Ivoire, Cuba, Cyprus, Djibouti, Dominican Republic, Ecuador, Egypt, Eritrea, Ethiopia, Galapagos, Ghana, Greece, Guatemala, Gulf of Guinea Is., H…	Afghanistan, Algeria, Andaman Is., Angola, Argentina Northeast, Argentina Northwest, Arizona, Aruba, Ascension, Bahamas, Bangladesh, Benin, Bolivia, Botswana, Brazil North, Brazil Northeast, Brazil Southeast, Brazil West-Central, Burkina, Burundi, California, Cameroon, Canary Is., Cape Provinces, Cape Verde, Chad, Chile Central, Chile North, China North-Central, China South-Central, Colombia, Col…	Japan, Madagascar, Marquesas, Mauritius, Reunion, Rodrigues, United States	Hawaii, Japan, Madagascar, Marquesas, Maryland, Mauritius, Missouri, New York, Rodrigues, Reunion, South Carolina	319759-2	http://www.plantsoftheworldonline.org/taxon/urn:lsid:ipni.org:names:319759-2
Poaceae	Aristida	aemulans	Aristida aemulans	Melderis	Aristida aemulans Melderis	Bol. Soc. Brot., sér. 2, 44: 285 (1970)	Zaire, Zambia	Zambia, Zaire	unknown	unknown	389220-1	http://www.plantsoftheworldonline.org/taxon/urn:lsid:ipni.org:names:389220-1
Poaceae	Aristida	aequiglumis	Aristida aequiglumis	Hack.	Aristida aequiglumis Hack.	Bull. Herb. Boissier 3: 381 (1895)	South Africa, Zambia, Zimbabwe	Northern Provinces, Zambia, Zimbabwe	unknown	unknown	389221-1	http://www.plantsoftheworldonline.org/taxon/urn:lsid:ipni.org:names:389221-1
Poaceae	Aristida	alpina	Aristida alpina	L.Liu	Aristida alpina L.Liu	Fl. Xizang. 5: 82 (1987)	China	Tibet	unknown	unknown	934178-1	http://www.plantsoftheworldonline.org/taxon/urn:lsid:ipni.org:names:934178-1
Poaceae	Aristida	amazonensis	Aristida amazonensis	Longhi-Wagner	Aristida amazonensis Longhi-Wagner	Kew Bull. 49: 817 (1994)	Brazil	Brazil North	unknown	unknown	301369-2	http://www.plantsoftheworldonline.org/taxon/urn:lsid:ipni.org:names:301369-2
Poaceae	Aristida	ambongensis	Aristida ambongensis	A.Camus	Aristida ambongensis A.Camus	Bull. Soc. Bot. France 73: 435 (1926)	Madagascar	Madagascar	unknown	unknown	389228-1	http://www.plantsoftheworldonline.org/taxon/urn:lsid:ipni.org:names:389228-1
Poaceae	Aristida	amplexifolia	Aristida amplexifolia	E.A.Sánchez	Aristida amplexifolia E.A.Sánchez	Darwiniana 19: 413 (1975)	Argentina	Argentina Northwest	unknown	unknown	19144-2	http://www.plantsoftheworldonline.org/taxon/urn:lsid:ipni.org:names:19144-2
Poaceae	Aristida	anaclasta	Aristida anaclasta	Cope	Aristida anaclasta Cope	Kew Bull. 39: 833 (1984)	Socotra	Socotra	unknown	unknown	903563-1	http://www.plantsoftheworldonline.org/taxon/urn:lsid:ipni.org:names:903563-1
Poaceae	Aristida	anisochaeta	Aristida anisochaeta	Clayton	Aristida anisochaeta Clayton	Kew Bull. 23: 211 (1969)	Eritrea, Ethiopia, Somalia	Eritrea, Ethiopia, Somalia	unknown	unknown	389235-1	http://www.plantsoftheworldonline.org/taxon/urn:lsid:ipni.org:names:389235-1
Poaceae	Aristida	annamensis	Aristida annamensis	Henrard	Aristida annamensis Henrard	Meded. Rijks-Herb. 54: 28 (1926)	Vietnam	Vietnam	unknown	unknown	389236-1	http://www.plantsoftheworldonline.org/taxon/urn:lsid:ipni.org:names:389236-1
Poaceae	Aristida	annua	Aristida annua	B.K.Simon	Aristida annua B.K.Simon	Austrobaileya 2: 87 (1984)	Australia	Queensland	unknown	unknown	903564-1	http://www.plantsoftheworldonline.org/taxon/urn:lsid:ipni.org:names:903564-1
Poaceae	Aristida	anthoxanthoides	Aristida anthoxanthoides	(Domin) Henrard	Aristida anthoxanthoides (Domin) Henrard	Meded. Rijks-Herb. 54: 10 (1926)	Australia	New South Wales, Northern Territory, Queensland, South Australia, Western Australia	unknown	unknown	389237-1	http://www.plantsoftheworldonline.org/taxon/urn:lsid:ipni.org:names:389237-1
Poaceae	Aristida	antoniana	Aristida antoniana	Steud. ex Döll	Aristida antoniana Steud. ex Döll	C.F.P.von Martius &amp; auct. suc. (eds.), Fl. Bras. 2(3): 19 (1878)	Argentina, Bolivia, Peru	Argentina Northwest, Bolivia, Peru	unknown	unknown	389239-1	http://www.plantsoftheworldonline.org/taxon/urn:lsid:ipni.org:names:389239-1
Poaceae	Aristida	appressa	Aristida appressa	Vasey	Aristida appressa Vasey	Contr. U.S. Natl. Herb. 1: 282 (1893)	Belize, Costa Rica, El Salvador, Guatemala, Honduras, Mexico, Nicaragua, Panama	Belize, Costa Rica, El Salvador, Guatemala, Honduras, Mexico Central, Mexico Southeast, Mexico Southwest, Nicaragua, Panama	unknown	unknown	19145-2	http://www.plantsoftheworldonline.org/taxon/urn:lsid:ipni.org:names:19145-2
Poaceae	Aristida	arida	Aristida arida	B.K.Simon	Aristida arida B.K.Simon	Austrobaileya 2: 87 (1984)	Australia	Northern Territory, South Australia	unknown	unknown	903565-1	http://www.plantsoftheworldonline.org/taxon/urn:lsid:ipni.org:names:903565-1
Poaceae	Aristida	arizonica	Aristida arizonica	Vasey	Aristida arizonica Vasey	Bull. Torrey Bot. Club 13: 27 (1886)	Mexico, United States	Arizona, Colorado, Mexico Central, Mexico Northeast, Mexico Northwest, Mexico Southwest, Nevada, New Mexico, Oklahoma, Texas, Utah	unknown	unknown	19149-2	http://www.plantsoftheworldonline.org/taxon/urn:lsid:ipni.org:names:19149-2
Poaceae	Aristida	arubensis	Aristida arubensis	Henrard	Aristida arubensis Henrard	Meded. Rijks-Herb. 54: 41 (1926)	Aruba, Netherlands Antilles	Aruba, Netherlands Antilles	unknown	unknown	19150-2	http://www.plantsoftheworldonline.org/taxon/urn:lsid:ipni.org:names:19150-2
Poaceae	Aristida	asplundii	Aristida asplundii	Henrard	Aristida asplundii Henrard	Meded. Rijks-Herb. 54: 42 (1926)	Argentina, Bolivia, Ecuador	Argentina Northwest, Bolivia, Ecuador	unknown	unknown	19151-2	http://www.plantsoftheworldonline.org/taxon/urn:lsid:ipni.org:names:19151-2
Poaceae	Aristida	australis	Aristida australis	B.K.Simon	Aristida australis B.K.Simon	Austrobaileya 2: 88 (1984)	Australia	South Australia	unknown	unknown	903566-1	http://www.plantsoftheworldonline.org/taxon/urn:lsid:ipni.org:names:903566-1
Poaceae	Aristida	balansae	Aristida balansae	Henrard	Aristida balansae Henrard	Repert. Spec. Nov. Regni Veg. 17: 397 (1921)	Laos, Thailand, Vietnam	Laos, Thailand, Vietnam	unknown	unknown	389259-1	http://www.plantsoftheworldonline.org/taxon/urn:lsid:ipni.org:names:389259-1
Poaceae	Aristida	barbicollis	Aristida barbicollis	Trin. & Rupr.	Aristida barbicollis Trin. & Rupr.	Sp. Gram. Stipac.: 152 (1842)	Botswana, Chad, Ethiopia, Kenya, Madagascar, Mozambique, South Africa, Swaziland, Tanzania, Zaire, Zambia, Zimbabwe	Botswana, Cape Provinces, Chad, Ethiopia, Free State, Kenya, KwaZulu-Natal, Madagascar, Mozambique, Northern Provinces, Swaziland, Tanzania, Zambia, Zaire, Zimbabwe	unknown	unknown	389261-1	http://www.plantsoftheworldonline.org/taxon/urn:lsid:ipni.org:names:389261-1
Poaceae	Aristida	basiramea	Aristida basiramea	Vasey	Aristida basiramea Vasey	Bot. Gaz. 9: 76 (1884)	Canada, Quebec, United States	Alabama, Colorado, Florida, Illinois, Indiana, Iowa, Kansas, Kentucky, Maine, Massachusetts, Michigan, Minnesota, Mississippi, Missouri, Nebraska, New Hampshire, New York, North Dakota, Oklahoma, Ontario, Pennsylvania, Quebec, South Carolina, Tennessee, Texas, Vermont, West Virginia, Wisconsin	unknown	unknown	389262-1	http://www.plantsoftheworldonline.org/taxon/urn:lsid:ipni.org:names:389262-1
Poaceae	Aristida	batangensis	Aristida batangensis	Z.X.Tang & H.X.Liu	Aristida batangensis Z.X.Tang & H.X.Liu	J. Sichuan Univ., Nat. Sci. Ed. 29: 423 (1992)	China	China South-Central	unknown	unknown	968331-1	http://www.plantsoftheworldonline.org/taxon/urn:lsid:ipni.org:names:968331-1
Poaceae	Aristida	behriana	Aristida behriana	F.Muell.	Aristida behriana F.Muell.	Trans. &amp; Proc. Vict. Inst. Advancem. Sci. 1: 44 (1855)	Australia	New South Wales, South Australia, Victoria	unknown	unknown	389263-1	http://www.plantsoftheworldonline.org/taxon/urn:lsid:ipni.org:names:389263-1
Poaceae	Aristida	benthamii	Aristida benthamii	Henrard	Aristida benthamii Henrard	Meded. Rijks-Herb. 58A: 246 (1932)	Australia	New South Wales, Queensland, Tasmania	unknown	unknown	389264-1	http://www.plantsoftheworldonline.org/taxon/urn:lsid:ipni.org:names:389264-1
Poaceae	Aristida	beyrichiana	Aristida beyrichiana	Trin. & Rupr.	Aristida beyrichiana Trin. & Rupr.	Sp. Gram. Stipac.: 104 (1842)	United States	Alabama, Florida, Georgia, Mississippi, South Carolina	unknown	unknown	321827-2	http://www.plantsoftheworldonline.org/taxon/urn:lsid:ipni.org:names:321827-2
Poaceae	Aristida	biglandulosa	Aristida biglandulosa	J.M.Black	Aristida biglandulosa J.M.Black	Trans. Roy. Soc. South Australia 57: 146 (1933)	Australia	Northern Territory, Queensland, South Australia	unknown	unknown	389269-1	http://www.plantsoftheworldonline.org/taxon/urn:lsid:ipni.org:names:389269-1
Poaceae	Aristida	bipartita	Aristida bipartita	(Nees) Trin. & Rupr.	Aristida bipartita (Nees) Trin. & Rupr.	Sp. Gram. Stipac.: 144 (1842)	Angola, Lesotho, Mozambique, South Africa, Swaziland	Angola, Cape Provinces, Free State, KwaZulu-Natal, Lesotho, Mozambique, Northern Provinces, Swaziland	unknown	unknown	389270-1	http://www.plantsoftheworldonline.org/taxon/urn:lsid:ipni.org:names:389270-1
Poaceae	Aristida	bissei	Aristida bissei	Catasús	Aristida bissei Catasús	Novosti Sist. Vyssh. Rast. 20: 7 (1983)	Cuba	Cuba	unknown	unknown	19154-2	http://www.plantsoftheworldonline.org/taxon/urn:lsid:ipni.org:names:19154-2
Poaceae	Aristida	blakei	Aristida blakei	B.K.Simon	Aristida blakei B.K.Simon	Austrobaileya 2: 88 (1984)	Australia	New South Wales, Northern Territory, Queensland	unknown	unknown	903567-1	http://www.plantsoftheworldonline.org/taxon/urn:lsid:ipni.org:names:903567-1
Poaceae	Aristida	boninensis	Aristida boninensis	Ohwi & Tuyama	Aristida boninensis Ohwi & Tuyama	Bot. Mag. (Tokyo) 51: 126 (1937)	Ogasawara-shoto	Ogasawara-shoto	unknown	unknown	389272-1	http://www.plantsoftheworldonline.org/taxon/urn:lsid:ipni.org:names:389272-1
Poaceae	Aristida	brainii	Aristida brainii	Melderis	Aristida brainii Melderis	Bol. Soc. Brot., sér. 2, 44: 279 (1970)	Zimbabwe	Zimbabwe	unknown	unknown	389279-1	http://www.plantsoftheworldonline.org/taxon/urn:lsid:ipni.org:names:389279-1
Poaceae	Aristida	brasiliensis	Aristida brasiliensis	Longhi-Wagner	Aristida brasiliensis Longhi-Wagner	Novon 2: 36 (1992)	Brazil	Brazil South, Brazil Southeast	unknown	unknown	301896-2	http://www.plantsoftheworldonline.org/taxon/urn:lsid:ipni.org:names:301896-2
Poaceae	Aristida	brevissima	Aristida brevissima	L.Liu	Aristida brevissima L.Liu	Fl. Xizang. 5: 80 (1987)	China	China South-Central, Tibet	unknown	unknown	934177-1	http://www.plantsoftheworldonline.org/taxon/urn:lsid:ipni.org:names:934177-1
Poaceae	Aristida	brittonorum	Aristida brittonorum	Hitchc.	Aristida brittonorum Hitchc.	Contr. U.S. Natl. Herb. 22: 584 (1924)	Cuba	Cuba	unknown	unknown	19156-2	http://www.plantsoftheworldonline.org/taxon/urn:lsid:ipni.org:names:19156-2
Poaceae	Aristida	burbidgeae	Aristida burbidgeae	B.K.Simon	Aristida burbidgeae B.K.Simon	Austrobaileya 2: 89 (1984)	Australia	Western Australia	unknown	unknown	903569-1	http://www.plantsoftheworldonline.org/taxon/urn:lsid:ipni.org:names:903569-1
Poaceae	Aristida	burraensis	Aristida burraensis	B.K.Simon	Aristida burraensis B.K.Simon	Austrobaileya 2: 89 (1984)	Australia	Queensland	unknown	unknown	903570-1	http://www.plantsoftheworldonline.org/taxon/urn:lsid:ipni.org:names:903570-1
Poaceae	Aristida	calcicola	Aristida calcicola	Hitchc. & Ekman	Aristida calcicola Hitchc. & Ekman	N.L.Britton &amp; al. (eds.), N. Amer. Fl. 17: 405 (1935)	Cuba, Dominican Republic, Haiti, Puerto Rico	Cuba, Dominican Republic, Haiti, Puerto Rico	unknown	unknown	19159-2	http://www.plantsoftheworldonline.org/taxon/urn:lsid:ipni.org:names:19159-2
Poaceae	Aristida	californica	Aristida californica	Thurb.	Aristida californica Thurb.	S.Watson &amp; al., Bot. California 2: 289 (1880)	Mexico, United States	Arizona, California, Mexico Northwest	unknown	unknown	389292-1	http://www.plantsoftheworldonline.org/taxon/urn:lsid:ipni.org:names:389292-1
Poaceae	Aristida	calycina	Aristida calycina	R.Br.	Aristida calycina R.Br.	Prodr. Fl. Nov. Holland.: 173 (1810)	Australia	New South Wales, Northern Territory, Queensland, Victoria, Western Australia	unknown	unknown	389294-1	http://www.plantsoftheworldonline.org/taxon/urn:lsid:ipni.org:names:389294-1
Poaceae	Aristida	capillacea	Aristida capillacea	Lam.	Aristida capillacea Lam.	Tabl. Encycl. 1: 156 (1791)	Belize, Bolivia, Brazil, Colombia, Costa Rica, Ecuador, French Guiana, Guatemala, Guyana, Honduras, Mexico, Nicaragua, Panama, Peru, Suriname, Venezuela	Belize, Bolivia, Brazil North, Brazil Northeast, Brazil Southeast, Brazil West-Central, Colombia, Costa Rica, Ecuador, French Guiana, Guatemala, Guyana, Honduras, Mexico Central, Mexico Gulf, Mexico Northwest, Mexico Southeast, Mexico Southwest, Nicaragua, Panama, Peru, Suriname, Venezuela	unknown	unknown	389300-1	http://www.plantsoftheworldonline.org/taxon/urn:lsid:ipni.org:names:389300-1
Poaceae	Aristida	capillifolia	Aristida capillifolia	Henrard	Aristida capillifolia Henrard	Meded. Rijks-Herb. 58A: 298 (1932)	Australia	Northern Territory, South Australia, Western Australia	unknown	unknown	389303-1	http://www.plantsoftheworldonline.org/taxon/urn:lsid:ipni.org:names:389303-1
Poaceae	Aristida	caput-medusae	Aristida caput-medusae	Domin	Aristida caput-medusae Domin	Biblioth. Bot. 20(85): 344 (1915)	Australia	New South Wales, Queensland	unknown	unknown	389304-1	http://www.plantsoftheworldonline.org/taxon/urn:lsid:ipni.org:names:389304-1
Poaceae	Aristida	chapadensis	Aristida chapadensis	Trin.	Aristida chapadensis Trin.	Bull. Sci. Acad. Imp. Sci. Saint-Pétersbourg 1: 68 (1836)	Brazil	Brazil North, Brazil West-Central	unknown	unknown	389310-1	http://www.plantsoftheworldonline.org/taxon/urn:lsid:ipni.org:names:389310-1
Poaceae	Aristida	chaseae	Aristida chaseae	Hitchc.	Aristida chaseae Hitchc.	Contr. U.S. Natl. Herb. 22: 575 (1924)	Puerto Rico	Puerto Rico	unknown	unknown	19164-2	http://www.plantsoftheworldonline.org/taxon/urn:lsid:ipni.org:names:19164-2
Poaceae	Aristida	chiclayensis	Aristida chiclayensis	Tovar	Aristida chiclayensis Tovar	Publ. Mus. Hist. Nat. &quot;Javier Prado&quot;, Ser. B, Bot. 32: 11 (1984)	Peru	Peru	unknown	unknown	272623-2	http://www.plantsoftheworldonline.org/taxon/urn:lsid:ipni.org:names:272623-2
Poaceae	Aristida	chinensis	Aristida chinensis	Munro	Aristida chinensis Munro	Proc. Amer. Acad. Arts 4: 363 (1860)	Cambodia, China, Indonesia, Philippines, Taiwan, Thailand, Vietnam	Cambodia, China Southeast, Hainan, Philippines, Sulawesi, Taiwan, Thailand, Vietnam	unknown	unknown	389314-1	http://www.plantsoftheworldonline.org/taxon/urn:lsid:ipni.org:names:389314-1
Poaceae	Aristida	circinalis	Aristida circinalis	Lindm.	Aristida circinalis Lindm.	Kongl. Svenska Vetensk. Acad. Handl., n.s., 34(6): 13 (1900)	Argentina, Bolivia, Brazil, Paraguay, Peru, Uruguay, Venezuela	Argentina Northeast, Argentina Northwest, Bolivia, Brazil South, Brazil Southeast, Brazil West-Central, Paraguay, Peru, Uruguay, Venezuela	unknown	unknown	19166-2	http://www.plantsoftheworldonline.org/taxon/urn:lsid:ipni.org:names:19166-2
Poaceae	Aristida	cognata	Aristida cognata	Trin. & Rupr.	Aristida cognata Trin. & Rupr.	Sp. Gram. Stipac.: 127 (1842)	Bahamas, Leeward Is., Netherlands Antilles, Venezuela, Venezuelan Antilles, Windward Is.	Bahamas, Leeward Is., Netherlands Antilles, Venezuela, Venezuelan Antilles, Windward Is.	unknown	unknown	389327-1	http://www.plantsoftheworldonline.org/taxon/urn:lsid:ipni.org:names:389327-1
Poaceae	Aristida	condensata	Aristida condensata	Chapm.	Aristida condensata Chapm.	Bot. Gaz. 3: 19 (1878)	United States	Alabama, Florida, Georgia, Mississippi, North Carolina, South Carolina	unknown	unknown	389334-1	http://www.plantsoftheworldonline.org/taxon/urn:lsid:ipni.org:names:389334-1
Poaceae	Aristida	condylifolia	Aristida condylifolia	Caro	Aristida condylifolia Caro	Darwiniana 14: 391 (1967)	Argentina, Brazil, Paraguay	Argentina Northeast, Brazil South, Paraguay	unknown	unknown	19313-2	http://www.plantsoftheworldonline.org/taxon/urn:lsid:ipni.org:names:19313-2
Poaceae	Aristida	congesta	Aristida congesta	Roem. & Schult.	Aristida congesta Roem. & Schult.	Syst. Veg. ed. 15[bis]. 2: 401 (1817)	Algeria, Angola, Botswana, Chad, Eritrea, Ethiopia, Kenya, Lesotho, Madagascar, Mauritania, Morocco, Mozambique, Namibia, South Africa, Sudan, Swaziland, Tanzania, Tunisia, Zambia, Zimbabwe	Algeria, Angola, Botswana, Cape Provinces, Caprivi Strip, Chad, Eritrea, Ethiopia, Free State, Kenya, KwaZulu-Natal, Lesotho, Madagascar, Mauritania, Morocco, Mozambique, Namibia, Northern Provinces, Sudan, Swaziland, Tanzania, Tunisia, Zambia, Zimbabwe	Ascension, Saudi Arabia, Yemen	Ascension, Saudi Arabia, Yemen	389336-1	http://www.plantsoftheworldonline.org/taxon/urn:lsid:ipni.org:names:389336-1
Poaceae	Aristida	constricta	Aristida constricta	Longhi-Wagner	Aristida constricta Longhi-Wagner	Novon 2: 39 (1992)	Brazil	Brazil South	unknown	unknown	300746-2	http://www.plantsoftheworldonline.org/taxon/urn:lsid:ipni.org:names:300746-2
Poaceae	Aristida	contorta	Aristida contorta	F.Muell.	Aristida contorta F.Muell.	Trans. &amp; Proc. Vict. Inst. Advancem. Sci. 1: 44 (1855)	Australia	New South Wales, Northern Territory, Queensland, South Australia, Victoria, Western Australia	unknown	unknown	389337-1	http://www.plantsoftheworldonline.org/taxon/urn:lsid:ipni.org:names:389337-1
Poaceae	Aristida	correlliae	Aristida correlliae	P.M.McKenzie, Urbatsch & Proctor	Aristida correlliae P.M.McKenzie, Urbatsch & Proctor	Syst. Bot. 15: 421 (1990)	Bahamas, Turks-Caicos Is.	Bahamas, Turks-Caicos Is.	unknown	unknown	272624-2	http://www.plantsoftheworldonline.org/taxon/urn:lsid:ipni.org:names:272624-2
Poaceae	Aristida	culionensis	Aristida culionensis	Pilger ex Perkins	Aristida culionensis Pilger ex Perkins	Fragm. Fl. Philipp. 1: 145 (1904)	Malaysia, Philippines, Thailand, Vietnam	Malaya, Philippines, Thailand, Vietnam	unknown	unknown	389344-1	http://www.plantsoftheworldonline.org/taxon/urn:lsid:ipni.org:names:389344-1
Poaceae	Aristida	cumingiana	Aristida cumingiana	Trin. & Rupr.	Aristida cumingiana Trin. & Rupr.	Sp. Gram. Stipac.: 141 (1842)	Australia, Bangladesh, Cameroon, Central African Republic, Chad, China, Ethiopia, Guinea, India, Indonesia, Indonesia, Papua New Guinea, Laos, Madagascar, Malawi, Mali, Myanmar, Nepal, Nigeria, Philippines, Senegal, Sierra Leone, Sudan, Tanzania, Thailand, Vietnam, Zambia, Zimbabwe	Assam, Bangladesh, Cameroon, Central African Repu, Chad, China South-Central, China Southeast, Ethiopia, Guinea, India, Laos, Madagascar, Malawi, Mali, Myanmar, Nepal, New Guinea, Nigeria, Philippines, Queensland, Senegal, Sierra Leone, Sudan, Sulawesi, Tanzania, Thailand, Vietnam, Zambia, Zimbabwe	unknown	unknown	389345-1	http://www.plantsoftheworldonline.org/taxon/urn:lsid:ipni.org:names:389345-1
Poaceae	Aristida	curtifolia	Aristida curtifolia	Hitchc.	Aristida curtifolia Hitchc.	Contr. U.S. Natl. Herb. 12: 235 (1909)	Cuba	Cuba	unknown	unknown	19315-2	http://www.plantsoftheworldonline.org/taxon/urn:lsid:ipni.org:names:19315-2
Poaceae	Aristida	curtissii	Aristida curtissii	(A.Gray) Nash	Aristida curtissii (A.Gray) Nash	N.L.Britton, Man. Fl. N. States: 94 (1901)	District of Columbia, United States	Alabama, Arkansas, Colorado, Delaware, District of Columbia, Florida, Georgia, Illinois, Iowa, Kansas, Kentucky, Maryland, Minnesota, Mississippi, Missouri, Nebraska, New Jersey, North Carolina, Oklahoma, Pennsylvania, South Carolina, South Dakota, Tennessee, Virginia, West Virginia, Wisconsin, Wyoming	unknown	unknown	19316-2	http://www.plantsoftheworldonline.org/taxon/urn:lsid:ipni.org:names:19316-2
Poaceae	Aristida	curvifolia	Aristida curvifolia	E.Fourn.	Aristida curvifolia E.Fourn.	Mexic. Pl. 2: 78 (1886)	Mexico	Mexico Central, Mexico Northeast	unknown	unknown	272625-2	http://www.plantsoftheworldonline.org/taxon/urn:lsid:ipni.org:names:272625-2
Poaceae	Aristida	cyanantha	Aristida cyanantha	Steud.	Aristida cyanantha Steud.	Syn. Pl. Glumac. 1: 141 (1854)	Afghanistan, India, Pakistan, Nepal, Pakistan	Afghanistan, Nepal, Pakistan, West Himalaya	unknown	unknown	389352-1	http://www.plantsoftheworldonline.org/taxon/urn:lsid:ipni.org:names:389352-1
Poaceae	Aristida	dasydesmis	Aristida dasydesmis	Mez	Aristida dasydesmis Mez	Repert. Spec. Nov. Regni Veg. 17: 148 (1921)	South Africa	Cape Provinces	unknown	unknown	389354-1	http://www.plantsoftheworldonline.org/taxon/urn:lsid:ipni.org:names:389354-1
Poaceae	Aristida	decaryana	Aristida decaryana	A.Camus	Aristida decaryana A.Camus	Bull. Soc. Bot. France 105: 246 (1958)	Madagascar	Madagascar	unknown	unknown	389356-1	http://www.plantsoftheworldonline.org/taxon/urn:lsid:ipni.org:names:389356-1
Poaceae	Aristida	denudata	Aristida denudata	Pilg.	Aristida denudata Pilg.	R.E.Fries, Wiss. Erg. Schwed. Rhodesia-Kongo-Exp. 1911-1912, 1: 206 (1916)	Malawi, Zambia, Zimbabwe	Malawi, Zambia, Zimbabwe	unknown	unknown	389363-1	http://www.plantsoftheworldonline.org/taxon/urn:lsid:ipni.org:names:389363-1
Poaceae	Aristida	desmantha	Aristida desmantha	Trin. & Rupr.	Aristida desmantha Trin. & Rupr.	Sp. Gram. Stipac.: 109 (1842)	United States	Arkansas, Illinois, Kansas, Louisiana, Missouri, Nebraska, Oklahoma, Texas, Wisconsin	unknown	unknown	389366-1	http://www.plantsoftheworldonline.org/taxon/urn:lsid:ipni.org:names:389366-1
Poaceae	Aristida	dewinteri	Aristida dewinteri	Giess	Aristida dewinteri Giess	Bothalia 10: 365 (1971)	Angola, Namibia	Angola, Namibia	unknown	unknown	389368-1	http://www.plantsoftheworldonline.org/taxon/urn:lsid:ipni.org:names:389368-1
Poaceae	Aristida	dichotoma	Aristida dichotoma	Michx.	Aristida dichotoma Michx.	Fl. Bor.-Amer. 1: 41 (1803)	Canada, District of Columbia, Rhode I., United States	Alabama, Arkansas, Colorado, Connecticut, Delaware, District of Columbia, Florida, Georgia, Illinois, Indiana, Iowa, Kansas, Kentucky, Louisiana, Maine, Maryland, Massachusetts, Michigan, Minnesota, Mississippi, Missouri, New Hampshire, New Jersey, New York, North Carolina, Ohio, Oklahoma, Ontario, Pennsylvania, Rhode I., South Carolina, South Dakota, Tennessee, Texas, Vermont, Virginia, West Vir…	United States	California	325342-2	http://www.plantsoftheworldonline.org/taxon/urn:lsid:ipni.org:names:325342-2
Poaceae	Aristida	diffusa	Aristida diffusa	Trin.	Aristida diffusa Trin.	Bull. Sci. Acad. Imp. Sci. Saint-Pétersbourg 1: 68 (1830)	Lesotho, South Africa, Zimbabwe	Cape Provinces, Free State, KwaZulu-Natal, Lesotho, Northern Provinces, Zimbabwe	unknown	unknown	389370-1	http://www.plantsoftheworldonline.org/taxon/urn:lsid:ipni.org:names:389370-1
Poaceae	Aristida	diminuta	Aristida diminuta	(Mez) C.E.Hubb.	Aristida diminuta (Mez) C.E.Hubb.	Kew Bull. 4: 480 (1949 publ. 1950)	Burundi, Cameroon, Chad, Malawi, Mali, Mozambique, Tanzania, Zaire, Zambia, Zimbabwe	Burundi, Cameroon, Chad, Malawi, Mali, Mozambique, Tanzania, Zambia, Zaire, Zimbabwe	unknown	unknown	389371-1	http://www.plantsoftheworldonline.org/taxon/urn:lsid:ipni.org:names:389371-1
Poaceae	Aristida	divaricata	Aristida divaricata	Humb. & Bonpl. ex Willd.	Aristida divaricata Humb. & Bonpl. ex Willd.	Enum. Pl.: 99 (1809)	Guatemala, Honduras, Mexico, United States	Arizona, California, Colorado, Guatemala, Honduras, Kansas, Mexico Central, Mexico Gulf, Mexico Northeast, Mexico Northwest, Mexico Southwest, New Mexico, Oklahoma, Texas	unknown	unknown	327972-2	http://www.plantsoftheworldonline.org/taxon/urn:lsid:ipni.org:names:327972-2
Poaceae	Aristida	divulsa	Aristida divulsa	Andersson	Aristida divulsa Andersson	Kongl. Vetensk. Acad. Handl. 1853: 143 (1855)	Galapagos	Galapagos	unknown	unknown	389382-1	http://www.plantsoftheworldonline.org/taxon/urn:lsid:ipni.org:names:389382-1
Poaceae	Aristida	dominii	Aristida dominii	B.K.Simon	Aristida dominii B.K.Simon	Austrobaileya 2: 381 (1986)	Australia	Northern Territory, Queensland, Western Australia	unknown	unknown	930697-1	http://www.plantsoftheworldonline.org/taxon/urn:lsid:ipni.org:names:930697-1
Poaceae	Aristida	echinata	Aristida echinata	Henrard	Aristida echinata Henrard	Meded. Rijks-Herb. 58A: 285 (1932)	Australia	New South Wales, Queensland	unknown	unknown	389387-1	http://www.plantsoftheworldonline.org/taxon/urn:lsid:ipni.org:names:389387-1
Poaceae	Aristida	echinulata	Aristida echinulata	Roseng. & Izag.	Aristida echinulata Roseng. & Izag.	Bol. Fac. Agron. Univ. Montevideo 94: 3 (1967)	Brazil, Uruguay	Brazil South, Uruguay	unknown	unknown	19181-2	http://www.plantsoftheworldonline.org/taxon/urn:lsid:ipni.org:names:19181-2
Poaceae	Aristida	ecuadoriensis	Aristida ecuadoriensis	Henrard	Aristida ecuadoriensis Henrard	Meded. Rijks-Herb. 58A: 307 (1932)	Bolivia, Ecuador, Peru	Bolivia, Ecuador, Peru	unknown	unknown	19182-2	http://www.plantsoftheworldonline.org/taxon/urn:lsid:ipni.org:names:19182-2
Poaceae	Aristida	ekmaniana	Aristida ekmaniana	Henrard	Aristida ekmaniana Henrard	Meded. Rijks-Herb. 54: 159 (1926)	Brazil	Brazil Northeast, Brazil South, Brazil Southeast, Brazil West-Central	unknown	unknown	19184-2	http://www.plantsoftheworldonline.org/taxon/urn:lsid:ipni.org:names:19184-2
Poaceae	Aristida	elliptica	Aristida elliptica	(Nees) Kunth	Aristida elliptica (Nees) Kunth	Enum. Pl. 1: 193 (1833)	Brazil	Brazil North, Brazil Northeast	unknown	unknown	1126409-2	http://www.plantsoftheworldonline.org/taxon/urn:lsid:ipni.org:names:1126409-2
Poaceae	Aristida	eludens	Aristida eludens	Allred & Valdés-Reyna	Aristida eludens Allred & Valdés-Reyna	Novon 5: 212 (1995)	Mexico	Mexico Northeast, Mexico Southeast, Mexico Southwest	unknown	unknown	302995-2	http://www.plantsoftheworldonline.org/taxon/urn:lsid:ipni.org:names:302995-2
Poaceae	Aristida	engleri	Aristida engleri	Mez	Aristida engleri Mez	Repert. Spec. Nov. Regni Veg. 17: 147 (1921)	Namibia, South Africa	Cape Provinces, Namibia, Northern Provinces	unknown	unknown	389403-1	http://www.plantsoftheworldonline.org/taxon/urn:lsid:ipni.org:names:389403-1
Poaceae	Aristida	erecta	Aristida erecta	Hitchc.	Aristida erecta Hitchc.	Contr. U.S. Natl. Herb. 12: 236 (1909)	Cuba	Cuba	unknown	unknown	19187-2	http://www.plantsoftheworldonline.org/taxon/urn:lsid:ipni.org:names:19187-2
Poaceae	Aristida	exserta	Aristida exserta	S.T.Blake	Aristida exserta S.T.Blake	Proc. Roy. Soc. Queensland 51: 172 (1940)	Australia	Northern Territory, Queensland, Western Australia	unknown	unknown	389408-1	http://www.plantsoftheworldonline.org/taxon/urn:lsid:ipni.org:names:389408-1
Poaceae	Aristida	fendleriana	Aristida fendleriana	Steud.	Aristida fendleriana Steud.	Syn. Pl. Glumac. 1: 420 (1854)	Mexico, United States	Arizona, California, Colorado, Kansas, Mexico Northeast, Mexico Northwest, Montana, Nebraska, Nevada, New Mexico, North Dakota, Oklahoma, South Dakota, Texas, Utah, Wyoming	unknown	unknown	19192-2	http://www.plantsoftheworldonline.org/taxon/urn:lsid:ipni.org:names:19192-2
Poaceae	Aristida	ferrilateris	Aristida ferrilateris	S.M.Phillips	Aristida ferrilateris S.M.Phillips	Kew Bull. 41: 1029 (1986)	Ethiopia, Saudi Arabia, Yemen	Ethiopia, Saudi Arabia, Yemen	unknown	unknown	930626-1	http://www.plantsoftheworldonline.org/taxon/urn:lsid:ipni.org:names:930626-1
Poaceae	Aristida	filifolia	Aristida filifolia	(Arechav.) Herter	Aristida filifolia (Arechav.) Herter	Revista Sudamer. Bot. 9: 99 (1953)	Brazil, Uruguay	Brazil South, Brazil Southeast, Uruguay	unknown	unknown	19193-2	http://www.plantsoftheworldonline.org/taxon/urn:lsid:ipni.org:names:19193-2
Poaceae	Aristida	flabellata	Aristida flabellata	Caro	Aristida flabellata Caro	Kurtziana 1: 148 (1961)	Argentina	Argentina Northeast, Argentina Northwest	unknown	unknown	19194-2	http://www.plantsoftheworldonline.org/taxon/urn:lsid:ipni.org:names:19194-2
Poaceae	Aristida	flaccida	Aristida flaccida	Trin. & Rupr.	Aristida flaccida Trin. & Rupr.	Sp. Gram. Stipac.: 117 (1842)	Brazil, Uruguay	Brazil South, Brazil Southeast, Uruguay	unknown	unknown	389418-1	http://www.plantsoftheworldonline.org/taxon/urn:lsid:ipni.org:names:389418-1
Poaceae	Aristida	floridana	Aristida floridana	(Chapm.) Vasey	Aristida floridana (Chapm.) Vasey	Grass. U.S.: 21 (1883)	Mexico, United States	Florida, Mexico Southeast	unknown	unknown	389422-1	http://www.plantsoftheworldonline.org/taxon/urn:lsid:ipni.org:names:389422-1
Poaceae	Aristida	forsteri	Aristida forsteri	B.K.Simon	Aristida forsteri B.K.Simon	Austrobaileya 4: 147 (1994)	Australia	Queensland	unknown	unknown	979649-1	http://www.plantsoftheworldonline.org/taxon/urn:lsid:ipni.org:names:979649-1
Poaceae	Aristida	fragilis	Aristida fragilis	Hitchc. & Ekman	Aristida fragilis Hitchc. & Ekman	N.L.Britton &amp; al. (eds.), N. Amer. Fl. 17: 393 (1935)	Cuba	Cuba	unknown	unknown	19197-2	http://www.plantsoftheworldonline.org/taxon/urn:lsid:ipni.org:names:19197-2
Poaceae	Aristida	fredscholzii	Aristida fredscholzii	H.Scholz & Kürschner	Aristida fredscholzii H.Scholz & Kürschner	Willdenowia 30: 273 (2000)	Oman	Oman	unknown	unknown	1018505-1	http://www.plantsoftheworldonline.org/taxon/urn:lsid:ipni.org:names:1018505-1
Poaceae	Aristida	friesii	Aristida friesii	Hack. ex Henrard	Aristida friesii Hack. ex Henrard	Meded. Rijks-Herb. 54: 186 (1926)	Argentina, Bolivia	Argentina Northwest, Bolivia	unknown	unknown	19198-2	http://www.plantsoftheworldonline.org/taxon/urn:lsid:ipni.org:names:19198-2
Poaceae	Aristida	funiculata	Aristida funiculata	Trin. & Rupr.	Aristida funiculata Trin. & Rupr.	Sp. Gram. Stipac.: 159 (1842)	Afghanistan, Burkina Faso, Cape Verde, Chad, Egypt, Eritrea, Ethiopia, India, India, Pakistan, Iran, Iraq, Kenya, Libya, Mali, Mauritania, Niger, Nigeria, Oman, Pakistan, Qatar, United Arab Emirates, Saudi Arabia, Senegal, Socotra, Somalia, Sudan, Yemen	Afghanistan, Burkina, Cape Verde, Chad, Egypt, Eritrea, Ethiopia, Gulf States, India, Iran, Iraq, Kenya, Libya, Mali, Mauritania, Niger, Nigeria, Oman, Pakistan, Saudi Arabia, Senegal, Socotra, Somalia, Sudan, West Himalaya, Yemen	Myanmar	Myanmar	389437-1	http://www.plantsoftheworldonline.org/taxon/urn:lsid:ipni.org:names:389437-1
Poaceae	Aristida	geminiflora	Aristida geminiflora	E.Fourn.	Aristida geminiflora E.Fourn.	Mexic. Pl. 2: 77 (1886)	Mexico	Mexico Gulf	unknown	unknown	19978-2	http://www.plantsoftheworldonline.org/taxon/urn:lsid:ipni.org:names:19978-2
Poaceae	Aristida	gibbosa	Aristida gibbosa	(Nees) Kunth	Aristida gibbosa (Nees) Kunth	Enum. Pl. 1: 189 (1833)	Belize, Bolivia, Brazil, Colombia, Costa Rica, Honduras, Mexico, Nicaragua, Panama, Venezuela	Belize, Bolivia, Brazil North, Brazil Northeast, Brazil Southeast, Brazil West-Central, Colombia, Costa Rica, Honduras, Mexico Central, Mexico Gulf, Mexico Northeast, Mexico Northwest, Mexico Southeast, Mexico Southwest, Nicaragua, Panama, Venezuela	unknown	unknown	389450-1	http://www.plantsoftheworldonline.org/taxon/urn:lsid:ipni.org:names:389450-1
Poaceae	Aristida	glabrata	Aristida glabrata	(Vasey) Hitchc.	Aristida glabrata (Vasey) Hitchc.	Contr. U.S. Natl. Herb. 22: 522 (1924)	Mexico, United States	Arizona, Mexico Northwest	unknown	unknown	19203-2	http://www.plantsoftheworldonline.org/taxon/urn:lsid:ipni.org:names:19203-2
Poaceae	Aristida	glauca	Aristida glauca	(Nees) Walp.	Aristida glauca (Nees) Walp.	Ann. Bot. Syst. 1: 925 (1849)	Mexico, United States	Arizona, California, Colorado, Illinois, Kansas, Mexico Central, Mexico Gulf, Mexico Northeast, Mexico Northwest, Mexico Southeast, Nevada, New Mexico, Oklahoma, Texas, Utah	United States	Vermont	77176932-1	http://www.plantsoftheworldonline.org/taxon/urn:lsid:ipni.org:names:77176932-1
Poaceae	Aristida	glaziovii	Aristida glaziovii	Hack. ex Henrard	Aristida glaziovii Hack. ex Henrard	Meded. Rijks-Herb. 54: 204 (1926)	Bolivia, Brazil	Bolivia, Brazil Northeast, Brazil Southeast, Brazil West-Central	unknown	unknown	19204-2	http://www.plantsoftheworldonline.org/taxon/urn:lsid:ipni.org:names:19204-2
Poaceae	Aristida	gracilipes	Aristida gracilipes	(Domin) Henrard	Aristida gracilipes (Domin) Henrard	Meded. Rijks-Herb. 54: 209 (1926)	Australia	New South Wales, Queensland	unknown	unknown	389462-1	http://www.plantsoftheworldonline.org/taxon/urn:lsid:ipni.org:names:389462-1
Poaceae	Aristida	granitica	Aristida granitica	B.K.Simon	Aristida granitica B.K.Simon	Austrobaileya 2: 91 (1984)	Australia	Northern Territory, Queensland	unknown	unknown	903571-1	http://www.plantsoftheworldonline.org/taxon/urn:lsid:ipni.org:names:903571-1
Poaceae	Aristida	guayllabambensis	Aristida guayllabambensis	Laegaard	Aristida guayllabambensis Laegaard	Fl. Ecuador 57: 49 (1997)	Ecuador	Ecuador	unknown	unknown	314847-2	http://www.plantsoftheworldonline.org/taxon/urn:lsid:ipni.org:names:314847-2
Poaceae	Aristida	gypsophila	Aristida gypsophila	Beetle	Aristida gypsophila Beetle	Phytologia 49: 36 (1981)	Mexico, United States	Mexico Northeast, Texas	unknown	unknown	19206-2	http://www.plantsoftheworldonline.org/taxon/urn:lsid:ipni.org:names:19206-2
Poaceae	Aristida	gyrans	Aristida gyrans	Chapm.	Aristida gyrans Chapm.	Bot. Gaz. 3: 18 (1878)	Cuba, Dominican Republic, Haiti, United States	Cuba, Dominican Republic, Florida, Georgia, Haiti	unknown	unknown	389469-1	http://www.plantsoftheworldonline.org/taxon/urn:lsid:ipni.org:names:389469-1
Poaceae	Aristida	hackelii	Aristida hackelii	Arechav.	Aristida hackelii Arechav.	Anales Mus. Nac. Montevideo 4(1): 79 (1902)	Uruguay	Uruguay	unknown	unknown	19207-2	http://www.plantsoftheworldonline.org/taxon/urn:lsid:ipni.org:names:19207-2
Poaceae	Aristida	hamulosa	Aristida hamulosa	Henrard	Aristida hamulosa Henrard	Meded. Rijks-Herb. 54: 219 (1926)	Belize, Guatemala, Honduras, Mexico, United States	Arizona, Belize, California, Guatemala, Honduras, Mexico Central, Mexico Northeast, Mexico Northwest, Mexico Southeast, Mexico Southwest, New Mexico, Texas	unknown	unknown	19208-2	http://www.plantsoftheworldonline.org/taxon/urn:lsid:ipni.org:names:19208-2
Poaceae	Aristida	hassleri	Aristida hassleri	Hack.	Aristida hassleri Hack.	Bull. Herb. Boissier, sér. 2, 4: 277 (1904)	Bolivia, Brazil, Paraguay	Bolivia, Brazil West-Central, Paraguay	unknown	unknown	19209-2	http://www.plantsoftheworldonline.org/taxon/urn:lsid:ipni.org:names:19209-2
Poaceae	Aristida	havardii	Aristida havardii	Vasey	Aristida havardii Vasey	Bull. Torrey Bot. Club 13: 27 (1886)	Guatemala, Mexico, United States	Arizona, Colorado, Guatemala, Kansas, Mexico Central, Mexico Gulf, Mexico Northeast, Mexico Northwest, Mexico Southwest, New Mexico, Oklahoma, Texas	unknown	unknown	19211-2	http://www.plantsoftheworldonline.org/taxon/urn:lsid:ipni.org:names:19211-2
Poaceae	Aristida	helicophylla	Aristida helicophylla	S.T.Blake	Aristida helicophylla S.T.Blake	Proc. Roy. Soc. Queensland 51: 171 (1940)	Australia	Queensland	unknown	unknown	389474-1	http://www.plantsoftheworldonline.org/taxon/urn:lsid:ipni.org:names:389474-1
Poaceae	Aristida	helleriana	Aristida helleriana	M.Marchi, Muj.-Sall. & R.L.Barbieri	Aristida helleriana M.Marchi, Muj.-Sall. & R.L.Barbieri	Novon 24: 262 (2015)	Brazil	Brazil South	unknown	unknown	77155405-1	http://www.plantsoftheworldonline.org/taxon/urn:lsid:ipni.org:names:77155405-1
Poaceae	Aristida	hintonii	Aristida hintonii	Hitchc.	Aristida hintonii Hitchc.	N.L.Britton &amp; al. (eds.), N. Amer. Fl. 17: 382 (1935)	Mexico	Mexico Central, Mexico Northeast, Mexico Southwest	unknown	unknown	19212-2	http://www.plantsoftheworldonline.org/taxon/urn:lsid:ipni.org:names:19212-2
Poaceae	Aristida	hispidula	Aristida hispidula	Henrard	Aristida hispidula Henrard	Meded. Rijks-Herb. 58A: 195 (1932)	Zimbabwe	Zimbabwe	unknown	unknown	389484-1	http://www.plantsoftheworldonline.org/taxon/urn:lsid:ipni.org:names:389484-1
Poaceae	Aristida	hitchcockiana	Aristida hitchcockiana	Henrard	Aristida hitchcockiana Henrard	Meded. Rijks-Herb. 54A: 233 (1927)	Mexico	Mexico Central, Mexico Northeast, Mexico Southwest	unknown	unknown	19213-2	http://www.plantsoftheworldonline.org/taxon/urn:lsid:ipni.org:names:19213-2
Poaceae	Aristida	holathera	Aristida holathera	Domin	Aristida holathera Domin	Biblioth. Bot. 20(85): 340 (1915)	Australia	New South Wales, Northern Territory, Queensland, South Australia, Victoria, Western Australia	unknown	unknown	389489-1	http://www.plantsoftheworldonline.org/taxon/urn:lsid:ipni.org:names:389489-1
Poaceae	Aristida	hordeacea	Aristida hordeacea	Kunth	Aristida hordeacea Kunth	Révis. Gramin. 2: t. 173 (1831)	Angola, Benin, Botswana, Burkina Faso, Burundi, Cameroon, Chad, Cote d'Ivoire, Eritrea, Ethiopia, Ghana, Kenya, Malawi, Mali, Mauritania, Mozambique, Namibia, Niger, Nigeria, Republic of Congo, Senegal, Sudan, Tanzania, Togo, Uganda, Zaire, Zambia, Zimbabwe	Angola, Benin, Botswana, Burkina, Burundi, Cameroon, Chad, Congo, Eritrea, Ethiopia, Ghana, Ivory Coast, Kenya, Malawi, Mali, Mauritania, Mozambique, Namibia, Niger, Nigeria, Senegal, Sudan, Tanzania, Togo, Uganda, Zambia, Zaire, Zimbabwe	unknown	unknown	389491-1	http://www.plantsoftheworldonline.org/taxon/urn:lsid:ipni.org:names:389491-1
Poaceae	Aristida	hubbardiana	Aristida hubbardiana	Schweick.	Aristida hubbardiana Schweick.	Notizbl. Bot. Gart. Berlin-Dahlem 14: 196 (1938)	Botswana, Namibia	Botswana, Namibia	unknown	unknown	389492-1	http://www.plantsoftheworldonline.org/taxon/urn:lsid:ipni.org:names:389492-1
Poaceae	Aristida	humbertii	Aristida humbertii	Bourreil	Aristida humbertii Bourreil	Adansonia, n.s., 9: 421 (1969)	Angola	Angola	unknown	unknown	389494-1	http://www.plantsoftheworldonline.org/taxon/urn:lsid:ipni.org:names:389494-1
Poaceae	Aristida	humidicola	Aristida humidicola	S.M.Phillips	Aristida humidicola S.M.Phillips	Kew Bull. 55: 203 (2000)	Tanzania	Tanzania	unknown	unknown	1013852-1	http://www.plantsoftheworldonline.org/taxon/urn:lsid:ipni.org:names:1013852-1
Poaceae	Aristida	hygrometrica	Aristida hygrometrica	R.Br.	Aristida hygrometrica R.Br.	Prodr. Fl. Nov. Holland.: 174 (1810)	Australia	Northern Territory, Queensland, Western Australia	unknown	unknown	389498-1	http://www.plantsoftheworldonline.org/taxon/urn:lsid:ipni.org:names:389498-1
Poaceae	Aristida	hystricula	Aristida hystricula	Edgew.	Aristida hystricula Edgew.	J. Proc. Linn. Soc., Bot. 6: 208 (1862)	Pakistan	Pakistan	unknown	unknown	389500-1	http://www.plantsoftheworldonline.org/taxon/urn:lsid:ipni.org:names:389500-1
Poaceae	Aristida	hystrix	Aristida hystrix	L.f.	Aristida hystrix L.f.	Suppl. Pl.: 113 (1782)	India, Myanmar	India, Myanmar	Philippines, Reunion	Philippines, Reunion	389501-1	http://www.plantsoftheworldonline.org/taxon/urn:lsid:ipni.org:names:389501-1
Poaceae	Aristida	inaequiglumis	Aristida inaequiglumis	Domin	Aristida inaequiglumis Domin	Biblioth. Bot. 20(85): 347 (1915)	Australia	Northern Territory, Queensland, South Australia, Western Australia	unknown	unknown	389505-1	http://www.plantsoftheworldonline.org/taxon/urn:lsid:ipni.org:names:389505-1
Poaceae	Aristida	ingrata	Aristida ingrata	Domin	Aristida ingrata Domin	Biblioth. Bot. 20(85): 346 (1915)	Australia	Northern Territory, Queensland, Western Australia	unknown	unknown	389506-1	http://www.plantsoftheworldonline.org/taxon/urn:lsid:ipni.org:names:389506-1
Poaceae	Aristida	jacobsiana	Aristida jacobsiana	B.K.Simon & Cowie	Aristida jacobsiana B.K.Simon & Cowie	Telopea 13: 150 (2011)	Australia	Northern Territory, Queensland	unknown	unknown	77111396-1	http://www.plantsoftheworldonline.org/taxon/urn:lsid:ipni.org:names:77111396-1
Poaceae	Aristida	jaliscana	Aristida jaliscana	R.Guzmán & V.Jaram.	Aristida jaliscana R.Guzmán & V.Jaram.	Phytologia 51: 470 (1982)	Mexico	Mexico Northeast, Mexico Southwest	unknown	unknown	19226-2	http://www.plantsoftheworldonline.org/taxon/urn:lsid:ipni.org:names:19226-2
Poaceae	Aristida	jaucense	Aristida jaucense	Catasús	Aristida jaucense Catasús	Novosti Sist. Vyssh. Rast. 21: 22 (1984)	Cuba	Cuba	unknown	unknown	903572-1	http://www.plantsoftheworldonline.org/taxon/urn:lsid:ipni.org:names:903572-1
Poaceae	Aristida	jerichoensis	Aristida jerichoensis	(Domin) Henrard	Aristida jerichoensis (Domin) Henrard	Meded. Rijks-Herb. 54A: 270 (1927)	Australia	New South Wales, Northern Territory, Queensland, South Australia, Western Australia	unknown	unknown	389515-1	http://www.plantsoftheworldonline.org/taxon/urn:lsid:ipni.org:names:389515-1
Poaceae	Aristida	jorullensis	Aristida jorullensis	Kunth	Aristida jorullensis Kunth	Révis. Gramin. 1: 62 (1829)	Colombia, Costa Rica, El Salvador, Guatemala, Honduras, Mexico, Nicaragua, Panama, Trinidad-Tobago, Venezuela	Colombia, Costa Rica, El Salvador, Guatemala, Honduras, Mexico Central, Mexico Gulf, Mexico Northwest, Mexico Southeast, Mexico Southwest, Nicaragua, Panama, Trinidad-Tobago, Venezuela	unknown	unknown	389516-1	http://www.plantsoftheworldonline.org/taxon/urn:lsid:ipni.org:names:389516-1
Poaceae	Aristida	jubata	Aristida jubata	(Arechav.) Herter	Aristida jubata (Arechav.) Herter	Revista Sudamer. Bot. 9: 98 (1953)	Argentina, Brazil, Paraguay, Uruguay	Argentina Northeast, Brazil South, Brazil Southeast, Brazil West-Central, Paraguay, Uruguay	unknown	unknown	19227-2	http://www.plantsoftheworldonline.org/taxon/urn:lsid:ipni.org:names:19227-2
Poaceae	Aristida	junciformis	Aristida junciformis	Trin. & Rupr.	Aristida junciformis Trin. & Rupr.	Sp. Gram. Stipac.: 143 (1842)	Angola, Botswana, Kenya, Lesotho, Madagascar, Malawi, Namibia, Nigeria, Republic of Congo, South Africa, Swaziland, Tanzania, Zaire, Zambia, Zimbabwe	Angola, Botswana, Cape Provinces, Congo, Free State, Kenya, KwaZulu-Natal, Lesotho, Madagascar, Malawi, Namibia, Nigeria, Northern Provinces, Swaziland, Tanzania, Zambia, Zaire, Zimbabwe	unknown	unknown	389519-1	http://www.plantsoftheworldonline.org/taxon/urn:lsid:ipni.org:names:389519-1
Poaceae	Aristida	kelleri	Aristida kelleri	Hack.	Aristida kelleri Hack.	Mém. Herb. Boissier 20: 10 (1900)	Ethiopia, Kenya, Somalia	Ethiopia, Kenya, Somalia	unknown	unknown	389522-1	http://www.plantsoftheworldonline.org/taxon/urn:lsid:ipni.org:names:389522-1
Poaceae	Aristida	kenyensis	Aristida kenyensis	Henrard	Aristida kenyensis Henrard	Meded. Rijks-Herb. 54C: 722 (1933)	Eritrea, Ethiopia, Kenya, Sudan, Tanzania, Uganda	Eritrea, Ethiopia, Kenya, Sudan, Tanzania, Uganda	unknown	unknown	389523-1	http://www.plantsoftheworldonline.org/taxon/urn:lsid:ipni.org:names:389523-1
Poaceae	Aristida	kerstingii	Aristida kerstingii	Pilg.	Aristida kerstingii Pilg.	Bot. Jahrb. Syst. 34: 127 (1904)	Benin, Burkina Faso, Cameroon, Chad, Cote d'Ivoire, Ghana, Guinea, Mali, Niger, Nigeria, Senegal, Togo	Benin, Burkina, Cameroon, Chad, Ghana, Guinea, Ivory Coast, Mali, Niger, Nigeria, Senegal, Togo	unknown	unknown	389524-1	http://www.plantsoftheworldonline.org/taxon/urn:lsid:ipni.org:names:389524-1
Poaceae	Aristida	kimberleyensis	Aristida kimberleyensis	B.K.Simon	Aristida kimberleyensis B.K.Simon	Austrobaileya 2: 91 (1984)	Australia	Western Australia	unknown	unknown	903573-1	http://www.plantsoftheworldonline.org/taxon/urn:lsid:ipni.org:names:903573-1
Poaceae	Aristida	kunthiana	Aristida kunthiana	Trin. & Rupr.	Aristida kunthiana Trin. & Rupr.	Sp. Gram. Stipac.: 151 (1842)	Mali, Senegal	Mali, Senegal	unknown	unknown	389528-1	http://www.plantsoftheworldonline.org/taxon/urn:lsid:ipni.org:names:389528-1
Poaceae	Aristida	laevigata	Aristida laevigata	Hitchc. & Ekman	Aristida laevigata Hitchc. & Ekman	N.L.Britton &amp; al. (eds.), N. Amer. Fl. 17: 390 (1935)	Cuba	Cuba	unknown	unknown	19230-2	http://www.plantsoftheworldonline.org/taxon/urn:lsid:ipni.org:names:19230-2
Poaceae	Aristida	laevis	Aristida laevis	(Nees) Kunth	Aristida laevis (Nees) Kunth	Enum. Pl. 1: 192 (1833)	Argentina, Brazil, Paraguay, Uruguay	Argentina Northeast, Argentina Northwest, Brazil South, Brazil Southeast, Brazil West-Central, Paraguay, Uruguay	unknown	unknown	389531-1	http://www.plantsoftheworldonline.org/taxon/urn:lsid:ipni.org:names:389531-1
Poaceae	Aristida	lanigera	Aristida lanigera	Longhi-Wagner	Aristida lanigera Longhi-Wagner	Kew Bull. 49: 819 (1994)	Brazil	Brazil Southeast, Brazil West-Central	unknown	unknown	305338-2	http://www.plantsoftheworldonline.org/taxon/urn:lsid:ipni.org:names:305338-2
Poaceae	Aristida	lanosa	Aristida lanosa	Muhl. ex Elliott	Aristida lanosa Muhl. ex Elliott	Sketch Bot. S. Carolina 1: 143 (1816)	United States	Alabama, Arkansas, Delaware, Florida, Georgia, Illinois, Louisiana, Maryland, Mississippi, Missouri, New Jersey, North Carolina, Oklahoma, South Carolina, Tennessee, Texas, Virginia, West Virginia	unknown	unknown	325256-2	http://www.plantsoftheworldonline.org/taxon/urn:lsid:ipni.org:names:325256-2
Poaceae	Aristida	latifolia	Aristida latifolia	Domin	Aristida latifolia Domin	Biblioth. Bot. 20(85): 339 (1915)	Australia	New South Wales, Northern Territory, Queensland, Western Australia	unknown	unknown	389541-1	http://www.plantsoftheworldonline.org/taxon/urn:lsid:ipni.org:names:389541-1
Poaceae	Aristida	latzii	Aristida latzii	B.K.Simon	Aristida latzii B.K.Simon	Austrobaileya 2: 91 (1984)	Australia	Northern Territory	unknown	unknown	903574-1	http://www.plantsoftheworldonline.org/taxon/urn:lsid:ipni.org:names:903574-1
Poaceae	Aristida	laxa	Aristida laxa	Cav.	Aristida laxa Cav.	Icon. 5: 44 (1799)	Argentina, Colombia, Costa Rica, Ecuador, Guatemala, Honduras, Mexico, Nicaragua, Peru, Venezuela	Argentina Northwest, Colombia, Costa Rica, Ecuador, Guatemala, Honduras, Mexico Central, Mexico Northeast, Mexico Northwest, Mexico Southwest, Nicaragua, Peru, Venezuela	unknown	unknown	389543-1	http://www.plantsoftheworldonline.org/taxon/urn:lsid:ipni.org:names:389543-1
Poaceae	Aristida	lazaridis	Aristida lazaridis	B.K.Simon	Aristida lazaridis B.K.Simon	Austrobaileya 2: 92 (1984)	Australia	Northern Territory, Queensland, Western Australia	unknown	unknown	903575-1	http://www.plantsoftheworldonline.org/taxon/urn:lsid:ipni.org:names:903575-1
Poaceae	Aristida	leichhardtiana	Aristida leichhardtiana	Domin	Aristida leichhardtiana Domin	Repert. Spec. Nov. Regni Veg. 9: 551 (1911)	Australia	New South Wales, Queensland	unknown	unknown	389546-1	http://www.plantsoftheworldonline.org/taxon/urn:lsid:ipni.org:names:389546-1
Poaceae	Aristida	leptopoda	Aristida leptopoda	Benth.	Aristida leptopoda Benth.	Fl. Austral. 7: 562 (1878)	Australia	New South Wales, Queensland	unknown	unknown	389551-1	http://www.plantsoftheworldonline.org/taxon/urn:lsid:ipni.org:names:389551-1
Poaceae	Aristida	leptura	Aristida leptura	Cope	Aristida leptura Cope	Kew Bull. 47: 277 (1992)	Somalia, Tanzania	Somalia, Tanzania	unknown	unknown	961165-1	http://www.plantsoftheworldonline.org/taxon/urn:lsid:ipni.org:names:961165-1
Poaceae	Aristida	leucophaea	Aristida leucophaea	Henrard	Aristida leucophaea Henrard	Meded. Rijks-Herb. 54A: 298 (1927)	Angola, Mozambique, Tanzania, Zambia, Zimbabwe	Angola, Mozambique, Tanzania, Zambia, Zimbabwe	unknown	unknown	389552-1	http://www.plantsoftheworldonline.org/taxon/urn:lsid:ipni.org:names:389552-1
Poaceae	Aristida	liebmannii	Aristida liebmannii	E.Fourn.	Aristida liebmannii E.Fourn.	Mexic. Pl. 2: 78 (1886)	Guatemala, Honduras, Mexico	Guatemala, Honduras, Mexico Gulf, Mexico Southeast, Mexico Southwest	unknown	unknown	19981-2	http://www.plantsoftheworldonline.org/taxon/urn:lsid:ipni.org:names:19981-2
Poaceae	Aristida	lignosa	Aristida lignosa	B.K.Simon	Aristida lignosa B.K.Simon	Austrobaileya 2: 92 (1984)	Australia	New South Wales, Queensland	unknown	unknown	903576-1	http://www.plantsoftheworldonline.org/taxon/urn:lsid:ipni.org:names:903576-1
Poaceae	Aristida	lisowskii	Aristida lisowskii	Richel	Aristida lisowskii Richel	Bull. Soc. Roy. Bot. Belgique 117: 317 (1984)	Zaire	Zaire	unknown	unknown	903577-1	http://www.plantsoftheworldonline.org/taxon/urn:lsid:ipni.org:names:903577-1
Poaceae	Aristida	longespica	Aristida longespica	Poir.	Aristida longespica Poir.	J.B.A.M.de Lamarck, Encycl., Suppl. 1: 452 (1810)	Canada, District of Columbia, Mexico, Rhode I., United States	Alabama, Arizona, Arkansas, Delaware, District of Columbia, Florida, Georgia, Illinois, Indiana, Iowa, Kansas, Kentucky, Louisiana, Maryland, Mexico Northeast, Michigan, Minnesota, Mississippi, Missouri, New Jersey, New York, North Carolina, Ohio, Oklahoma, Ontario, Pennsylvania, Rhode I., South Carolina, Tennessee, Texas, Vermont, Virginia, West Virginia, Wisconsin	Armenia, Azerbaijan, Georgia, Japan, United States	Japan, Transcaucasus, Washington	389559-1	http://www.plantsoftheworldonline.org/taxon/urn:lsid:ipni.org:names:389559-1
Poaceae	Aristida	longicollis	Aristida longicollis	(Domin) Henrard	Aristida longicollis (Domin) Henrard	Meded. Rijks-Herb. 54: 14 (1926)	Australia	Northern Territory, Queensland	unknown	unknown	138923-3	http://www.plantsoftheworldonline.org/taxon/urn:lsid:ipni.org:names:138923-3
Poaceae	Aristida	longifolia	Aristida longifolia	Trin.	Aristida longifolia Trin.	Mém. Acad. Imp. Sci. St.-Pétersbourg, Sér. 6, Sci. Math. 1: 84 (1830)	Belize, Bolivia, Brazil, Colombia, Guatemala, Guyana, Nicaragua, Venezuela	Belize, Bolivia, Brazil North, Brazil Northeast, Brazil Southeast, Brazil West-Central, Colombia, Guatemala, Guyana, Nicaragua, Venezuela	unknown	unknown	389563-1	http://www.plantsoftheworldonline.org/taxon/urn:lsid:ipni.org:names:389563-1
Poaceae	Aristida	longiseta	Aristida longiseta	Steud.	Aristida longiseta Steud.	Syn. Pl. Glumac. 1: 420 (1854)	Canada, Mexico, United States	Alberta, Arizona, British Columbia, California, Colorado, Idaho, Iowa, Kansas, Louisiana, Manitoba, Mexico Northeast, Mexico Northwest, Minnesota, Montana, Nebraska, Nevada, New Mexico, North Carolina, North Dakota, Oklahoma, Oregon, Saskatchewan, South Carolina, South Dakota, Texas, Utah, Washington, Wyoming	unknown	unknown	19242-2	http://www.plantsoftheworldonline.org/taxon/urn:lsid:ipni.org:names:19242-2
Poaceae	Aristida	macrantha	Aristida macrantha	Hack.	Aristida macrantha Hack.	Repert. Spec. Nov. Regni Veg. 7: 372 (1909)	Bolivia, Paraguay	Bolivia, Paraguay	unknown	unknown	19247-2	http://www.plantsoftheworldonline.org/taxon/urn:lsid:ipni.org:names:19247-2
Poaceae	Aristida	macroclada	Aristida macroclada	Henrard	Aristida macroclada Henrard	Meded. Rijks-Herb. 54A: 325 (1927)	Australia, Indonesia, Papua New Guinea	New Guinea, Northern Territory, Queensland	unknown	unknown	389575-1	http://www.plantsoftheworldonline.org/taxon/urn:lsid:ipni.org:names:389575-1
Poaceae	Aristida	macrophylla	Aristida macrophylla	Hack.	Aristida macrophylla Hack.	Denkschr. Kaiserl. Akad. Wiss., Wien. Math.-Naturwiss. Kl. 79(1): 77 (1908)	Argentina, Bolivia, Brazil, Paraguay	Argentina Northeast, Bolivia, Brazil South, Brazil Southeast, Paraguay	unknown	unknown	19248-2	http://www.plantsoftheworldonline.org/taxon/urn:lsid:ipni.org:names:19248-2
Poaceae	Aristida	mandoniana	Aristida mandoniana	Henrard	Aristida mandoniana Henrard	Meded. Rijks-Herb. 40: 55 (1921)	Bolivia	Bolivia	unknown	unknown	19249-2	http://www.plantsoftheworldonline.org/taxon/urn:lsid:ipni.org:names:19249-2
Poaceae	Aristida	megapotamica	Aristida megapotamica	Spreng.	Aristida megapotamica Spreng.	Syst. Veg. ed. 16. 4(2): 31 (1827)	Argentina, Belize, Bolivia, Brazil, Colombia, El Salvador, Honduras, Paraguay, Peru, Uruguay	Argentina Northeast, Belize, Bolivia, Brazil Northeast, Brazil South, Brazil Southeast, Brazil West-Central, Colombia, El Salvador, Honduras, Paraguay, Peru, Uruguay	unknown	unknown	325571-2	http://www.plantsoftheworldonline.org/taxon/urn:lsid:ipni.org:names:325571-2
Poaceae	Aristida	mendocina	Aristida mendocina	Phil.	Aristida mendocina Phil.	Anales Univ. Chile 36: 205 (1870)	Argentina, Bolivia, Paraguay	Argentina Northeast, Argentina Northwest, Argentina South, Bolivia, Paraguay	unknown	unknown	389590-1	http://www.plantsoftheworldonline.org/taxon/urn:lsid:ipni.org:names:389590-1
Poaceae	Aristida	meraukensis	Aristida meraukensis	Henrard	Aristida meraukensis Henrard	Meded. Rijks-Herb. 54C: 725 (1933)	Indonesia, Papua New Guinea	New Guinea	unknown	unknown	389591-1	http://www.plantsoftheworldonline.org/taxon/urn:lsid:ipni.org:names:389591-1
Poaceae	Aristida	meridionalis	Aristida meridionalis	Henrard	Aristida meridionalis Henrard	Meded. Rijks-Herb. 54A: 344 (1927)	Angola, Botswana, Mozambique, Namibia, South Africa, Tanzania, Zaire, Zambia, Zimbabwe	Angola, Botswana, Cape Provinces, Caprivi Strip, Free State, Mozambique, Namibia, Northern Provinces, Tanzania, Zambia, Zaire, Zimbabwe	unknown	unknown	389592-1	http://www.plantsoftheworldonline.org/taxon/urn:lsid:ipni.org:names:389592-1
Poaceae	Aristida	mexicana	Aristida mexicana	Scribn. ex Henrard	Aristida mexicana Scribn. ex Henrard	Meded. Rijks-Herb. 54A: 345 (1927)	Mexico	Mexico Central, Mexico Northeast, Mexico Southwest	unknown	unknown	19256-2	http://www.plantsoftheworldonline.org/taxon/urn:lsid:ipni.org:names:19256-2
Poaceae	Aristida	migiurtina	Aristida migiurtina	Chiov.	Aristida migiurtina Chiov.	Pl. Nov. Aethiop.: 29 (1928)	Oman, Saudi Arabia, Somalia, Yemen	Oman, Saudi Arabia, Somalia, Yemen	unknown	unknown	389596-1	http://www.plantsoftheworldonline.org/taxon/urn:lsid:ipni.org:names:389596-1
Poaceae	Aristida	minutiflora	Aristida minutiflora	Caro	Aristida minutiflora Caro	Kurtziana 1: 151 (1961)	Argentina	Argentina Northeast, Argentina Northwest	unknown	unknown	19258-2	http://www.plantsoftheworldonline.org/taxon/urn:lsid:ipni.org:names:19258-2
Poaceae	Aristida	mohrii	Aristida mohrii	Nash	Aristida mohrii Nash	Bull. New York Bot. Gard. 1: 436 (1900)	Cuba, Dominican Republic, Haiti, United States	Alabama, Cuba, Dominican Republic, Florida, Georgia, Haiti, South Carolina	unknown	unknown	19261-2	http://www.plantsoftheworldonline.org/taxon/urn:lsid:ipni.org:names:19261-2
Poaceae	Aristida	mollissima	Aristida mollissima	Pilg.	Aristida mollissima Pilg.	Bot. Jahrb. Syst. 40: 80 (1907)	Botswana, Kenya, Mozambique, Namibia, South Africa, Zimbabwe	Botswana, Cape Provinces, Free State, Kenya, Mozambique, Namibia, Northern Provinces, Zimbabwe	unknown	unknown	389604-1	http://www.plantsoftheworldonline.org/taxon/urn:lsid:ipni.org:names:389604-1
Poaceae	Aristida	monticola	Aristida monticola	Henrard	Aristida monticola Henrard	Meded. Rijks-Herb. 54A: 355 (1927)	South Africa	Free State, KwaZulu-Natal	unknown	unknown	389606-1	http://www.plantsoftheworldonline.org/taxon/urn:lsid:ipni.org:names:389606-1
Poaceae	Aristida	moritzii	Aristida moritzii	Henrard	Aristida moritzii Henrard	Meded. Rijks-Herb. 54A: 356 (1927)	Colombia, Venezuela	Colombia, Venezuela	unknown	unknown	19262-2	http://www.plantsoftheworldonline.org/taxon/urn:lsid:ipni.org:names:19262-2
Poaceae	Aristida	multiramea	Aristida multiramea	Hack.	Aristida multiramea Hack.	Anales Mus. Nac. Hist. Nat. Buenos Aires 21: 67 (1911)	Argentina	Argentina Northeast, Argentina Northwest	unknown	unknown	19263-2	http://www.plantsoftheworldonline.org/taxon/urn:lsid:ipni.org:names:19263-2
Poaceae	Aristida	muricata	Aristida muricata	Henrard	Aristida muricata Henrard	Meded. Rijks-Herb. 58A: 286 (1932)	Australia	New South Wales, Queensland	unknown	unknown	389612-1	http://www.plantsoftheworldonline.org/taxon/urn:lsid:ipni.org:names:389612-1
Poaceae	Aristida	murina	Aristida murina	Cav.	Aristida murina Cav.	Icon. 5: 44 (1799)	Argentina, Brazil, Uruguay	Argentina Northeast, Brazil South, Uruguay	unknown	unknown	389613-1	http://www.plantsoftheworldonline.org/taxon/urn:lsid:ipni.org:names:389613-1
Poaceae	Aristida	mutabilis	Aristida mutabilis	Trin. & Rupr.	Aristida mutabilis Trin. & Rupr.	Sp. Gram. Stipac.: 150 (1842)	Algeria, Benin, Burkina Faso, Cameroon, Chad, Djibouti, Egypt, Eritrea, Ethiopia, Ghana, India, India, Pakistan, Kenya, Libya, Mali, Mauritania, Morocco, Niger, Nigeria, Oman, Pakistan, Qatar, United Arab Emirates, Saudi Arabia, Senegal, Somalia, Sudan, Tanzania, Uganda, Western Sahara, Yemen	Algeria, Benin, Burkina, Cameroon, Chad, Djibouti, Egypt, Eritrea, Ethiopia, Ghana, Gulf States, India, Kenya, Libya, Mali, Mauritania, Morocco, Niger, Nigeria, Oman, Pakistan, Saudi Arabia, Senegal, Sinai, Somalia, Sudan, Tanzania, Uganda, West Himalaya, Western Sahara, Yemen	unknown	unknown	389614-1	http://www.plantsoftheworldonline.org/taxon/urn:lsid:ipni.org:names:389614-1
Poaceae	Aristida	neglecta	Aristida neglecta	León ex Hitchc.	Aristida neglecta León ex Hitchc.	Contr. U.S. Natl. Herb. 22: 567 (1924)	Cuba, Dominican Republic, Haiti	Cuba, Dominican Republic, Haiti	unknown	unknown	19267-2	http://www.plantsoftheworldonline.org/taxon/urn:lsid:ipni.org:names:19267-2
Poaceae	Aristida	nemorivaga	Aristida nemorivaga	Henrard	Aristida nemorivaga Henrard	Meded. Rijks-Herb. 54A: 376 (1927)	Angola, Botswana, South Africa, Zambia, Zimbabwe	Angola, Botswana, Cape Provinces, Free State, KwaZulu-Natal, Northern Provinces, Zambia, Zimbabwe	unknown	unknown	389622-1	http://www.plantsoftheworldonline.org/taxon/urn:lsid:ipni.org:names:389622-1
Poaceae	Aristida	nicorae	Aristida nicorae	Sulekic	Aristida nicorae Sulekic	Darwiniana 41: 175 (2003)	Argentina	Argentina Northwest	unknown	unknown	60434267-2	http://www.plantsoftheworldonline.org/taxon/urn:lsid:ipni.org:names:60434267-2
Poaceae	Aristida	niederleinii	Aristida niederleinii	Mez	Aristida niederleinii Mez	Repert. Spec. Nov. Regni Veg. 17: 150 (1921)	Argentina	Argentina Northeast, Argentina Northwest	unknown	unknown	19268-2	http://www.plantsoftheworldonline.org/taxon/urn:lsid:ipni.org:names:19268-2
Poaceae	Aristida	nitidula	Aristida nitidula	(Henrard) S.T.Blake	Aristida nitidula (Henrard) S.T.Blake	Trans. Roy. Soc. South Australia 67: 46 (1943)	Australia	New South Wales, Northern Territory, Queensland, South Australia, Western Australia	unknown	unknown	389627-1	http://www.plantsoftheworldonline.org/taxon/urn:lsid:ipni.org:names:389627-1
Poaceae	Aristida	novae-caledoniae	Aristida novae-caledoniae	Henrard	Aristida novae-caledoniae Henrard	Meded. Rijks-Herb. 54A: 383 (1927)	New Caledonia	New Caledonia	unknown	unknown	389628-1	http://www.plantsoftheworldonline.org/taxon/urn:lsid:ipni.org:names:389628-1
Poaceae	Aristida	obscura	Aristida obscura	Henrard	Aristida obscura Henrard	Meded. Rijks-Herb. 54A: 385 (1927)	Australia	New South Wales, Northern Territory, Queensland, South Australia, Victoria, Western Australia	unknown	unknown	389632-1	http://www.plantsoftheworldonline.org/taxon/urn:lsid:ipni.org:names:389632-1
Poaceae	Aristida	oligantha	Aristida oligantha	Michx.	Aristida oligantha Michx.	Fl. Bor.-Amer. 1: 41 (1803)	Canada, District of Columbia, Mexico, Rhode I., United States	Alabama, Arizona, Arkansas, British Columbia, California, Colorado, Connecticut, Delaware, District of Columbia, Florida, Georgia, Idaho, Illinois, Indiana, Iowa, Kansas, Kentucky, Louisiana, Maine, Maryland, Massachusetts, Mexico Northeast, Michigan, Minnesota, Mississippi, Missouri, Nebraska, New Hampshire, New Jersey, New Mexico, New York, North Carolina, Ohio, Oklahoma, Ontario, Oregon, Penns…	Bosnia and Herzegovina, Croatia, Macedonia, Montenegro, Serbia, Slovenia	Yugoslavia	325343-2	http://www.plantsoftheworldonline.org/taxon/urn:lsid:ipni.org:names:325343-2
Poaceae	Aristida	oligospira	Aristida oligospira	(Hack.) Henrard	Aristida oligospira (Hack.) Henrard	Meded. Rijks-Herb. 54: 160 (1926)	Argentina, Brazil, Paraguay	Argentina Northeast, Brazil Northeast, Brazil Southeast, Brazil West-Central, Paraguay	unknown	unknown	19272-2	http://www.plantsoftheworldonline.org/taxon/urn:lsid:ipni.org:names:19272-2
Poaceae	Aristida	pallens	Aristida pallens	Cav.	Aristida pallens Cav.	Icon. 5: 43 (1799)	Argentina, Brazil, Chile, Paraguay, Uruguay	Argentina Northeast, Argentina Northwest, Argentina South, Brazil South, Chile Central, Paraguay, Uruguay	unknown	unknown	19274-2	http://www.plantsoftheworldonline.org/taxon/urn:lsid:ipni.org:names:19274-2
Poaceae	Aristida	palustris	Aristida palustris	(Chapm.) Vasey	Aristida palustris (Chapm.) Vasey	Descr. Cat. Grass. U.S.: 35 (1885)	United States	Alabama, Florida, Georgia, Kentucky, Louisiana, Mississippi, North Carolina, South Carolina, Texas, Virginia	unknown	unknown	389644-1	http://www.plantsoftheworldonline.org/taxon/urn:lsid:ipni.org:names:389644-1
Poaceae	Aristida	pansa	Aristida pansa	Wooton & Standl.	Aristida pansa Wooton & Standl.	Contr. U.S. Natl. Herb. 16: 112 (1913)	Mexico, United States	Arizona, Mexico Central, Mexico Northeast, Mexico Southeast, Mexico Southwest, New Mexico, Texas	unknown	unknown	19288-2	http://www.plantsoftheworldonline.org/taxon/urn:lsid:ipni.org:names:19288-2
Poaceae	Aristida	paoliana	Aristida paoliana	(Chiov.) Henrard	Aristida paoliana (Chiov.) Henrard	Meded. Rijks-Herb. 54A: 420 (1927)	Ethiopia, Kenya, Somalia	Ethiopia, Kenya, Somalia	unknown	unknown	389650-1	http://www.plantsoftheworldonline.org/taxon/urn:lsid:ipni.org:names:389650-1
Poaceae	Aristida	papuana	Aristida papuana	Veldkamp	Aristida papuana Veldkamp	Blumea 37: 228 (1992)	Indonesia, Papua New Guinea	New Guinea	unknown	unknown	968304-1	http://www.plantsoftheworldonline.org/taxon/urn:lsid:ipni.org:names:968304-1
Poaceae	Aristida	parodii	Aristida parodii	Henrard	Aristida parodii Henrard	Meded. Rijks-Herb. 54A: 428 (1927)	Argentina	Argentina Northwest	unknown	unknown	19292-2	http://www.plantsoftheworldonline.org/taxon/urn:lsid:ipni.org:names:19292-2
Poaceae	Aristida	parvula	Aristida parvula	(Nees) De Winter	Aristida parvula (Nees) De Winter	Kirkia 3: 132 (1963)	Namibia, South Africa	Cape Provinces, Namibia	unknown	unknown	389661-1	http://www.plantsoftheworldonline.org/taxon/urn:lsid:ipni.org:names:389661-1
Poaceae	Aristida	patula	Aristida patula	Chapm. ex Nash	Aristida patula Chapm. ex Nash	Bull. Torrey Bot. Club 23: 98 (1896)	United States	Florida	unknown	unknown	19293-2	http://www.plantsoftheworldonline.org/taxon/urn:lsid:ipni.org:names:19293-2
Poaceae	Aristida	pedroensis	Aristida pedroensis	Henrard	Aristida pedroensis Henrard	Meded. Rijks-Herb. 58A: 232 (1932)	Argentina	Argentina Northwest	unknown	unknown	19988-2	http://www.plantsoftheworldonline.org/taxon/urn:lsid:ipni.org:names:19988-2
Poaceae	Aristida	pendula	Aristida pendula	Longhi-Wagner	Aristida pendula Longhi-Wagner	Bradea 5: 59 (1988)	Brazil	Brazil Northeast, Brazil Southeast, Brazil West-Central	unknown	unknown	272628-2	http://www.plantsoftheworldonline.org/taxon/urn:lsid:ipni.org:names:272628-2
Poaceae	Aristida	pennei	Aristida pennei	Chiov.	Aristida pennei Chiov.	Ann. Bot. (Rome) 2: 366 (1905)	Eritrea, Saudi Arabia, Yemen	Eritrea, Saudi Arabia, Yemen	unknown	unknown	389667-1	http://www.plantsoftheworldonline.org/taxon/urn:lsid:ipni.org:names:389667-1
Poaceae	Aristida	perniciosa	Aristida perniciosa	Domin	Aristida perniciosa Domin	Biblioth. Bot. 20(85): 340 (1915)	Australia	Northern Territory, Queensland, Western Australia	unknown	unknown	389670-1	http://www.plantsoftheworldonline.org/taxon/urn:lsid:ipni.org:names:389670-1
Poaceae	Aristida	personata	Aristida personata	Henrard	Aristida personata Henrard	Meded. Rijks-Herb. 58A: 290 (1932)	Australia	New South Wales, Queensland, South Australia, Victoria	unknown	unknown	389672-1	http://www.plantsoftheworldonline.org/taxon/urn:lsid:ipni.org:names:389672-1
Poaceae	Aristida	petersonii	Aristida petersonii	Allred & Valdés-Reyna	Aristida petersonii Allred & Valdés-Reyna	Novon 5: 209 (1995)	Mexico	Mexico Southwest	unknown	unknown	304859-2	http://www.plantsoftheworldonline.org/taxon/urn:lsid:ipni.org:names:304859-2
Poaceae	Aristida	pilgeri	Aristida pilgeri	Henrard	Aristida pilgeri Henrard	Meded. Rijks-Herb. 54A: 443 (1927)	Angola, Botswana, Namibia, South Africa, Zambia, Zimbabwe	Angola, Botswana, Caprivi Strip, Namibia, Northern Provinces, Zambia, Zimbabwe	unknown	unknown	389675-1	http://www.plantsoftheworldonline.org/taxon/urn:lsid:ipni.org:names:389675-1
Poaceae	Aristida	pilosa	Aristida pilosa	Labill.	Aristida pilosa Labill.	Sert. Austro-Caledon.: 12 (1824)	New Caledonia	New Caledonia	unknown	unknown	389679-1	http://www.plantsoftheworldonline.org/taxon/urn:lsid:ipni.org:names:389679-1
Poaceae	Aristida	pinifolia	Aristida pinifolia	Catasús	Aristida pinifolia Catasús	Novosti Sist. Vyssh. Rast. 20: 7 (1983)	Cuba	Cuba	unknown	unknown	19297-2	http://www.plantsoftheworldonline.org/taxon/urn:lsid:ipni.org:names:19297-2
Poaceae	Aristida	pittieri	Aristida pittieri	Henrard	Aristida pittieri Henrard	Meded. Rijks-Herb. 54A: 447 (1927)	Colombia, Venezuela, Venezuelan Antilles	Colombia, Venezuela, Venezuelan Antilles	unknown	unknown	19298-2	http://www.plantsoftheworldonline.org/taxon/urn:lsid:ipni.org:names:19298-2
Poaceae	Aristida	platychaeta	Aristida platychaeta	S.T.Blake	Aristida platychaeta S.T.Blake	Proc. Roy. Soc. Queensland 51: 174 (1940)	Australia	New South Wales, Queensland, South Australia	unknown	unknown	389682-1	http://www.plantsoftheworldonline.org/taxon/urn:lsid:ipni.org:names:389682-1
Poaceae	Aristida	polyclados	Aristida polyclados	Domin	Aristida polyclados Domin	Biblioth. Bot. 20(85): 338 (1915)	Australia, Indonesia, East Timor	Lesser Sunda Is., Northern Territory, Queensland, Western Australia	unknown	unknown	389688-1	http://www.plantsoftheworldonline.org/taxon/urn:lsid:ipni.org:names:389688-1
Poaceae	Aristida	portoricensis	Aristida portoricensis	Pilg.	Aristida portoricensis Pilg.	I.Urban, Symb. Antill. 4: 100 (1903)	Leeward Is., Puerto Rico	Leeward Is., Puerto Rico	unknown	unknown	19300-2	http://www.plantsoftheworldonline.org/taxon/urn:lsid:ipni.org:names:19300-2
Poaceae	Aristida	pradana	Aristida pradana	León	Aristida pradana León	Bull. Torrey Bot. Club 53: 458 (1926)	Cuba	Cuba	unknown	unknown	19301-2	http://www.plantsoftheworldonline.org/taxon/urn:lsid:ipni.org:names:19301-2
Poaceae	Aristida	protensa	Aristida protensa	Henrard	Aristida protensa Henrard	Meded. Rijks-Herb. 54B: 467 (1928)	Somalia	Somalia	unknown	unknown	389693-1	http://www.plantsoftheworldonline.org/taxon/urn:lsid:ipni.org:names:389693-1
Poaceae	Aristida	pruinosa	Aristida pruinosa	Domin	Aristida pruinosa Domin	Biblioth. Bot. 20(85): 345 (1915)	Australia	Northern Territory, Queensland, Western Australia	unknown	unknown	389695-1	http://www.plantsoftheworldonline.org/taxon/urn:lsid:ipni.org:names:389695-1
Poaceae	Aristida	psammophila	Aristida psammophila	Henrard	Aristida psammophila Henrard	Meded. Rijks-Herb. 58A: 229 (1932)	Australia	New South Wales, Queensland	unknown	unknown	389696-1	http://www.plantsoftheworldonline.org/taxon/urn:lsid:ipni.org:names:389696-1
Poaceae	Aristida	pseudochiclayensis	Aristida pseudochiclayensis	Gut.Peralta & R.Castañeda	Aristida pseudochiclayensis Gut.Peralta & R.Castañeda	Darwiniana, n.s., 4: 84 (2016)	Peru	Peru	unknown	unknown	77162777-1	http://www.plantsoftheworldonline.org/taxon/urn:lsid:ipni.org:names:77162777-1
Poaceae	Aristida	pubescens	Aristida pubescens	E.A.Sánchez	Aristida pubescens E.A.Sánchez	Darwiniana 19: 417 (1975)	Argentina	Argentina Northwest	unknown	unknown	389701-1	http://www.plantsoftheworldonline.org/taxon/urn:lsid:ipni.org:names:389701-1
Poaceae	Aristida	purpurascens	Aristida purpurascens	Poir.	Aristida purpurascens Poir.	J.B.A.M.de Lamarck, Encycl., Suppl. 1: 452 (1810)	Belize, Canada, Cuba, District of Columbia, Honduras, Mexico, Nicaragua, Rhode I., United States	Alabama, Arkansas, Belize, Connecticut, Cuba, Delaware, District of Columbia, Florida, Georgia, Honduras, Illinois, Indiana, Kansas, Kentucky, Louisiana, Maryland, Massachusetts, Mexico Southeast, Michigan, Mississippi, Missouri, Nebraska, New Jersey, New York, Nicaragua, North Carolina, Ohio, Oklahoma, Ontario, Pennsylvania, Rhode I., South Carolina, Tennessee, Texas, Virginia, West Virginia, Wi…	unknown	unknown	389706-1	http://www.plantsoftheworldonline.org/taxon/urn:lsid:ipni.org:names:389706-1
Poaceae	Aristida	purpurea	Aristida purpurea	Nutt.	Aristida purpurea Nutt.	Trans. Amer. Philos. Soc., n.s., 5: 145 (1835)	Cuba, Dominican Republic, Haiti, Mexico, United States	Arizona, Arkansas, California, Colorado, Cuba, Dominican Republic, Haiti, Kansas, Louisiana, Mexico Central, Mexico Gulf, Mexico Northeast, Mexico Northwest, Nevada, New Mexico, Oklahoma, Texas, Utah	United States	Florida	327975-2	http://www.plantsoftheworldonline.org/taxon/urn:lsid:ipni.org:names:327975-2
Poaceae	Aristida	purpusiana	Aristida purpusiana	Hitchc.	Aristida purpusiana Hitchc.	Contr. U.S. Natl. Herb. 17: 276 (1913)	Mexico	Mexico Northwest	unknown	unknown	19325-2	http://www.plantsoftheworldonline.org/taxon/urn:lsid:ipni.org:names:19325-2
Poaceae	Aristida	pycnostachya	Aristida pycnostachya	Cope	Aristida pycnostachya Cope	Kew Bull. 47: 277 (1992)	Somalia	Somalia	unknown	unknown	961166-1	http://www.plantsoftheworldonline.org/taxon/urn:lsid:ipni.org:names:961166-1
Poaceae	Aristida	queenslandica	Aristida queenslandica	Henrard	Aristida queenslandica Henrard	Meded. Rijks-Herb. 54B: 488 (1928)	Australia	New South Wales, Northern Territory, Queensland	unknown	unknown	389711-1	http://www.plantsoftheworldonline.org/taxon/urn:lsid:ipni.org:names:389711-1
Poaceae	Aristida	ramosa	Aristida ramosa	R.Br.	Aristida ramosa R.Br.	Prodr. Fl. Nov. Holland.: 173 (1810)	Australia	New South Wales, Queensland, Victoria	Australia, Fiji, New Caledonia, New Zealand, Tubuai Is., Vanuatu	Fiji, New Caledonia, New Zealand North, South Australia, Tubuai Is., Vanuatu, Western Australia	389719-1	http://www.plantsoftheworldonline.org/taxon/urn:lsid:ipni.org:names:389719-1
Poaceae	Aristida	ramosissima	Aristida ramosissima	Engelm. ex A.Gray	Aristida ramosissima Engelm. ex A.Gray	Manual, ed. 5: 618 (1867)	United States	Arkansas, Florida, Illinois, Indiana, Iowa, Kansas, Kentucky, Louisiana, Mississippi, Missouri, Ohio, Oklahoma, Tennessee, Texas	unknown	unknown	30145815-2	http://www.plantsoftheworldonline.org/taxon/urn:lsid:ipni.org:names:30145815-2
Poaceae	Aristida	recta	Aristida recta	Franch.	Aristida recta Franch.	Bull. Soc. Hist. Nat. Autun 8: 365 (1895)	Angola, Benin, Burundi, Cameroon, Central African Republic, Cote d'Ivoire, Gabon, Ghana, Guinea, Malawi, Mali, Mozambique, Nigeria, Republic of Congo, South Africa, Sudan, Swaziland, Tanzania, Uganda, Zaire, Zambia, Zimbabwe	Angola, Benin, Burundi, Cameroon, Central African Repu, Congo, Gabon, Ghana, Guinea, Ivory Coast, KwaZulu-Natal, Malawi, Mali, Mozambique, Nigeria, Northern Provinces, Sudan, Swaziland, Tanzania, Uganda, Zambia, Zaire, Zimbabwe	unknown	unknown	389723-1	http://www.plantsoftheworldonline.org/taxon/urn:lsid:ipni.org:names:389723-1
Poaceae	Aristida	recurvata	Aristida recurvata	Kunth	Aristida recurvata Kunth	F.W.H.von Humboldt, A.J.A.Bonpland &amp; C.S.Kunth, Nov. Gen. Sp. 1: 123 (1816)	Belize, Bolivia, Brazil, Colombia, Costa Rica, Guyana, Honduras, Nicaragua, Panama, Suriname, Venezuela	Belize, Bolivia, Brazil North, Brazil Northeast, Brazil South, Brazil Southeast, Brazil West-Central, Colombia, Costa Rica, Guyana, Honduras, Nicaragua, Panama, Suriname, Venezuela	unknown	unknown	389724-1	http://www.plantsoftheworldonline.org/taxon/urn:lsid:ipni.org:names:389724-1
Poaceae	Aristida	redacta	Aristida redacta	Stapf	Aristida redacta Stapf	Bull. Misc. Inform. Kew 1892: 85 (1892)	Bangladesh, India	Bangladesh, India	unknown	unknown	389725-1	http://www.plantsoftheworldonline.org/taxon/urn:lsid:ipni.org:names:389725-1
Poaceae	Aristida	refracta	Aristida refracta	Griseb.	Aristida refracta Griseb.	Cat. Pl. Cub.: 228 (1866)	Cuba, Dominican Republic, Haiti, Jamaica, Puerto Rico	Cuba, Dominican Republic, Haiti, Jamaica, Puerto Rico	unknown	unknown	389726-1	http://www.plantsoftheworldonline.org/taxon/urn:lsid:ipni.org:names:389726-1
Poaceae	Aristida	repens	Aristida repens	Trin.	Aristida repens Trin.	Mém. Acad. Imp. Sci. St.-Pétersbourg, Sér. 6, Sci. Math. 1: 87 (1830)	Galapagos, Marquesas	Galapagos, Marquesas	unknown	unknown	389727-1	http://www.plantsoftheworldonline.org/taxon/urn:lsid:ipni.org:names:389727-1
Poaceae	Aristida	rhiniochloa	Aristida rhiniochloa	Hochst.	Aristida rhiniochloa Hochst.	Flora 38: 200 (1855)	Angola, Botswana, Burkina Faso, Chad, Eritrea, Ethiopia, Mali, Mauritania, Namibia, Niger, Senegal, South Africa, Sudan, Tanzania, Zambia, Zimbabwe	Angola, Botswana, Burkina, Caprivi Strip, Chad, Eritrea, Ethiopia, Mali, Mauritania, Namibia, Niger, Northern Provinces, Senegal, Sudan, Tanzania, Zambia, Zimbabwe	unknown	unknown	389729-1	http://www.plantsoftheworldonline.org/taxon/urn:lsid:ipni.org:names:389729-1
Poaceae	Aristida	rhizomophora	Aristida rhizomophora	Swallen	Aristida rhizomophora Swallen	J. Washington Acad. Sci. 19: 196 (1929)	United States	Florida	unknown	unknown	19332-2	http://www.plantsoftheworldonline.org/taxon/urn:lsid:ipni.org:names:19332-2
Poaceae	Aristida	riograndensis	Aristida riograndensis	B.M.A.Severo & I.I.Boldrini	Aristida riograndensis B.M.A.Severo & I.I.Boldrini	Bradea 3: 239 (1982)	Brazil	Brazil South	unknown	unknown	19333-2	http://www.plantsoftheworldonline.org/taxon/urn:lsid:ipni.org:names:19333-2
Poaceae	Aristida	riparia	Aristida riparia	Trin.	Aristida riparia Trin.	Mém. Acad. Imp. Sci. Saint-Pétersbourg, Sér. 6, Sci. Math., Seconde Pt. Sci. Nat. 4(2, Bot.): 48 (1836)	Argentina, Bolivia, Brazil, Colombia, Panama, Suriname, Venezuela	Argentina Northeast, Argentina Northwest, Bolivia, Brazil North, Brazil Northeast, Brazil South, Brazil Southeast, Brazil West-Central, Colombia, Panama, Suriname, Venezuela	unknown	unknown	19334-2	http://www.plantsoftheworldonline.org/taxon/urn:lsid:ipni.org:names:19334-2
Poaceae	Aristida	rosei	Aristida rosei	Hitchc.	Aristida rosei Hitchc.	Contr. U.S. Natl. Herb. 22: 584 (1924)	Cuba, Dominican Republic, Haiti	Cuba, Dominican Republic, Haiti	unknown	unknown	19337-2	http://www.plantsoftheworldonline.org/taxon/urn:lsid:ipni.org:names:19337-2
Poaceae	Aristida	rufescens	Aristida rufescens	Steud.	Aristida rufescens Steud.	Syn. Pl. Glumac. 1: 421 (1854)	Comoros, Madagascar	Comoros, Madagascar	unknown	unknown	389744-1	http://www.plantsoftheworldonline.org/taxon/urn:lsid:ipni.org:names:389744-1
Poaceae	Aristida	sanctae-luciae	Aristida sanctae-luciae	Trin.	Aristida sanctae-luciae Trin.	Gram. Panic.: 25 (1826)	Brazil	Brazil Southeast, Brazil West-Central	unknown	unknown	319761-2	http://www.plantsoftheworldonline.org/taxon/urn:lsid:ipni.org:names:319761-2
Poaceae	Aristida	sandinensis	Aristida sandinensis	Catasús	Aristida sandinensis Catasús	Novosti Sist. Vyssh. Rast. 21: 21 (1984)	Cuba	Cuba	unknown	unknown	272637-2	http://www.plantsoftheworldonline.org/taxon/urn:lsid:ipni.org:names:272637-2
Poaceae	Aristida	sayapensis	Aristida sayapensis	Caro	Aristida sayapensis Caro	Kurtziana 1: 159 (1961)	Argentina	Argentina Northwest	unknown	unknown	19339-2	http://www.plantsoftheworldonline.org/taxon/urn:lsid:ipni.org:names:19339-2
Poaceae	Aristida	scabrescens	Aristida scabrescens	L.Liu	Aristida scabrescens L.Liu	Fl. Xizang. 5: 84 (1987)	China	Tibet	unknown	unknown	934180-1	http://www.plantsoftheworldonline.org/taxon/urn:lsid:ipni.org:names:934180-1
Poaceae	Aristida	scabrivalvis	Aristida scabrivalvis	Hack.	Aristida scabrivalvis Hack.	Bull. Herb. Boissier, sér. 2, 6: 708 (1906)	Angola, Botswana, Malawi, Namibia, South Africa, Swaziland, Tanzania, Zambia, Zimbabwe	Angola, Botswana, Cape Provinces, KwaZulu-Natal, Malawi, Namibia, Northern Provinces, Swaziland, Tanzania, Zambia, Zimbabwe	unknown	unknown	389751-1	http://www.plantsoftheworldonline.org/taxon/urn:lsid:ipni.org:names:389751-1
Poaceae	Aristida	schebehliensis	Aristida schebehliensis	Henrard	Aristida schebehliensis Henrard	Meded. Rijks-Herb. 54B: 537 (1928)	Somalia	Somalia	unknown	unknown	389754-1	http://www.plantsoftheworldonline.org/taxon/urn:lsid:ipni.org:names:389754-1
Poaceae	Aristida	schiedeana	Aristida schiedeana	Trin. & Rupr.	Aristida schiedeana Trin. & Rupr.	Sp. Gram. Stipac.: 120 (1842)	Colombia, Ecuador, El Salvador, Guatemala, Honduras, Mexico, Nicaragua, Peru, United States	Arizona, California, Colombia, Ecuador, El Salvador, Guatemala, Honduras, Mexico Central, Mexico Gulf, Mexico Northeast, Mexico Northwest, Mexico Southeast, Mexico Southwest, New Mexico, Nicaragua, Peru, Texas	unknown	unknown	389755-1	http://www.plantsoftheworldonline.org/taxon/urn:lsid:ipni.org:names:389755-1
Poaceae	Aristida	schultzii	Aristida schultzii	Mez	Aristida schultzii Mez	Repert. Spec. Nov. Regni Veg. 17: 149 (1921)	Australia	Northern Territory, Queensland	unknown	unknown	389760-1	http://www.plantsoftheworldonline.org/taxon/urn:lsid:ipni.org:names:389760-1
Poaceae	Aristida	sciuroides	Aristida sciuroides	Domin	Aristida sciuroides Domin	Biblioth. Bot. 20(85): 347 (1915)	Australia	Queensland	unknown	unknown	389763-1	http://www.plantsoftheworldonline.org/taxon/urn:lsid:ipni.org:names:389763-1
Poaceae	Aristida	sciurus	Aristida sciurus	Stapf	Aristida sciurus Stapf	W.H.Harvey &amp; auct. suc. (eds.), Fl. Cap. 7: 557 (1899)	South Africa, Swaziland	Free State, KwaZulu-Natal, Northern Provinces, Swaziland	unknown	unknown	389764-1	http://www.plantsoftheworldonline.org/taxon/urn:lsid:ipni.org:names:389764-1
Poaceae	Aristida	scribneriana	Aristida scribneriana	Hitchc.	Aristida scribneriana Hitchc.	Contr. U.S. Natl. Herb. 22: 566 (1924)	Mexico	Mexico Northeast, Mexico Southwest	unknown	unknown	19995-2	http://www.plantsoftheworldonline.org/taxon/urn:lsid:ipni.org:names:19995-2
Poaceae	Aristida	setacea	Aristida setacea	Retz.	Aristida setacea Retz.	Observ. Bot. 4: 22 (1786)	Andaman Is., Bangladesh, Cambodia, India, Madagascar, Mauritius, Myanmar, Nicobar Is., Reunion, Rodrigues, Seychelles, Sri Lanka, Thailand	Andaman Is., Bangladesh, Cambodia, India, Madagascar, Mauritius, Myanmar, Nicobar Is., Rodrigues, Reunion, Seychelles, Sri Lanka, Thailand	unknown	unknown	389775-1	http://www.plantsoftheworldonline.org/taxon/urn:lsid:ipni.org:names:389775-1
Poaceae	Aristida	setifolia	Aristida setifolia	Kunth	Aristida setifolia Kunth	F.W.H.von Humboldt, A.J.A.Bonpland &amp; C.S.Kunth, Nov. Gen. Sp. 1: 122 (1816)	Belize, Brazil, Colombia, Guyana, Honduras, Mexico, Peru, Suriname, Venezuela	Belize, Brazil Northeast, Brazil South, Brazil Southeast, Brazil West-Central, Colombia, Guyana, Honduras, Mexico Gulf, Peru, Suriname, Venezuela	unknown	unknown	389778-1	http://www.plantsoftheworldonline.org/taxon/urn:lsid:ipni.org:names:389778-1
Poaceae	Aristida	sieberiana	Aristida sieberiana	Trin.	Aristida sieberiana Trin.	K.P.J.Sprengel, Neue Entd. 2: 61 (1821)	Algeria, Benin, Burkina Faso, Cameroon, Chad, Cote d'Ivoire, Gambia, Ghana, Guinea, Guinea-Bissau, Kenya, Mali, Mauritania, Niger, Nigeria, Palestina, Israel, Jordan, Senegal, Somalia, Sudan, Togo, Tunisia, Yemen	Algeria, Benin, Burkina, Cameroon, Chad, Gambia, Ghana, Guinea, Guinea-Bissau, Ivory Coast, Kenya, Mali, Mauritania, Niger, Nigeria, Palestine, Senegal, Somalia, Sudan, Togo, Tunisia, Yemen	unknown	unknown	389780-1	http://www.plantsoftheworldonline.org/taxon/urn:lsid:ipni.org:names:389780-1
Poaceae	Aristida	similis	Aristida similis	Steud.	Aristida similis Steud.	Syn. Pl. Glumac. 1: 420 (1854)	Madagascar	Madagascar	unknown	unknown	389781-1	http://www.plantsoftheworldonline.org/taxon/urn:lsid:ipni.org:names:389781-1
Poaceae	Aristida	simpliciflora	Aristida simpliciflora	Chapm.	Aristida simpliciflora Chapm.	Bot. Gaz. 3: 18 (1878)	United States	Alabama, Florida, Georgia, Mississippi, North Carolina	unknown	unknown	389782-1	http://www.plantsoftheworldonline.org/taxon/urn:lsid:ipni.org:names:389782-1
Poaceae	Aristida	somalensis	Aristida somalensis	Stapf	Aristida somalensis Stapf	Bull. Misc. Inform. Kew 1907: 216 (1907)	Ethiopia, Kenya, Somalia	Ethiopia, Kenya, Somalia	unknown	unknown	389786-1	http://www.plantsoftheworldonline.org/taxon/urn:lsid:ipni.org:names:389786-1
Poaceae	Aristida	spanospicula	Aristida spanospicula	Allred & Valdés-Reyna & Sánchez-Ken	Aristida spanospicula Allred & Valdés-Reyna & Sánchez-Ken	Novon 5: 214 (1995)	Mexico	Mexico Northeast, Mexico Northwest	unknown	unknown	301289-2	http://www.plantsoftheworldonline.org/taxon/urn:lsid:ipni.org:names:301289-2
Poaceae	Aristida	spectabilis	Aristida spectabilis	Hack.	Aristida spectabilis Hack.	Bull. Herb. Boissier 3: 380 (1895)	Botswana, South Africa	Botswana, Free State, Northern Provinces	unknown	unknown	389790-1	http://www.plantsoftheworldonline.org/taxon/urn:lsid:ipni.org:names:389790-1
Poaceae	Aristida	spegazzinii	Aristida spegazzinii	Arechav.	Aristida spegazzinii Arechav.	Anales Mus. Nac. Buenos Aires 4: 177 (1895)	Argentina, Brazil, Chile, Paraguay, Uruguay	Argentina Northeast, Argentina Northwest, Argentina South, Brazil South, Brazil Southeast, Chile Central, Paraguay, Uruguay	unknown	unknown	19348-2	http://www.plantsoftheworldonline.org/taxon/urn:lsid:ipni.org:names:19348-2
Poaceae	Aristida	spiciformis	Aristida spiciformis	Elliott	Aristida spiciformis Elliott	Sketch Bot. S. Carolina 1: 141 (1816)	Cuba, Puerto Rico, United States	Alabama, Cuba, Florida, Georgia, Mississippi, North Carolina, Puerto Rico, South Carolina, Texas	unknown	unknown	325260-2	http://www.plantsoftheworldonline.org/taxon/urn:lsid:ipni.org:names:325260-2
Poaceae	Aristida	spuria	Aristida spuria	Domin	Aristida spuria Domin	Biblioth. Bot. 20(85): 241 (1915)	Australia	New South Wales, Queensland	unknown	unknown	389796-1	http://www.plantsoftheworldonline.org/taxon/urn:lsid:ipni.org:names:389796-1
Poaceae	Aristida	stenophylla	Aristida stenophylla	Henrard	Aristida stenophylla Henrard	Meded. Rijks-Herb. 54B: 587 (1928)	Ethiopia, Somalia	Ethiopia, Somalia	unknown	unknown	389798-1	http://www.plantsoftheworldonline.org/taxon/urn:lsid:ipni.org:names:389798-1
Poaceae	Aristida	stenostachya	Aristida stenostachya	Clayton	Aristida stenostachya Clayton	Bol. Soc. Argent. Bot. 12: 111 (1968)	Burundi, Kenya, Somalia, Tanzania, Zambia	Burundi, Kenya, Somalia, Tanzania, Zambia	unknown	unknown	389799-1	http://www.plantsoftheworldonline.org/taxon/urn:lsid:ipni.org:names:389799-1
Poaceae	Aristida	stipitata	Aristida stipitata	Hack.	Aristida stipitata Hack.	Verh. Bot. Vereins Prov. Brandenburg 30: 142 (1888)	Angola, Botswana, Mozambique, Namibia, South Africa, Swaziland, Zambia, Zimbabwe	Angola, Botswana, Cape Provinces, Free State, KwaZulu-Natal, Mozambique, Namibia, Northern Provinces, Swaziland, Zambia, Zimbabwe	unknown	unknown	389804-1	http://www.plantsoftheworldonline.org/taxon/urn:lsid:ipni.org:names:389804-1
Poaceae	Aristida	stipoides	Aristida stipoides	Lam.	Aristida stipoides Lam.	Encycl. 1: 157 (1783)	Angola, Benin, Botswana, Burkina Faso, Cameroon, Chad, Ethiopia, Guinea, Mali, Mauritania, Namibia, Niger, Nigeria, Senegal, Sudan, Tanzania, Togo, Zambia, Zimbabwe	Angola, Benin, Botswana, Burkina, Cameroon, Chad, Ethiopia, Guinea, Mali, Mauritania, Namibia, Niger, Nigeria, Senegal, Sudan, Tanzania, Togo, Zambia, Zimbabwe	unknown	unknown	389806-1	http://www.plantsoftheworldonline.org/taxon/urn:lsid:ipni.org:names:389806-1
Poaceae	Aristida	stocksii	Aristida stocksii	(Hook.f.) Domin	Aristida stocksii (Hook.f.) Domin	Biblioth. Bot. 20(85): 338 (1915)	India	India	unknown	unknown	389807-1	http://www.plantsoftheworldonline.org/taxon/urn:lsid:ipni.org:names:389807-1
Poaceae	Aristida	stricta	Aristida stricta	Michx.	Aristida stricta Michx.	Fl. Bor.-Amer. 1: 41 (1803)	United States	Florida, North Carolina, South Carolina	unknown	unknown	325344-2	http://www.plantsoftheworldonline.org/taxon/urn:lsid:ipni.org:names:325344-2
Poaceae	Aristida	strigosa	Aristida strigosa	(Henrard) S.T.Blake	Aristida strigosa (Henrard) S.T.Blake	Trans. Roy. Soc. South Australia 67: 45 (1943)	Australia	New South Wales, Northern Territory, Queensland, South Australia, Western Australia	unknown	unknown	389813-1	http://www.plantsoftheworldonline.org/taxon/urn:lsid:ipni.org:names:389813-1
Poaceae	Aristida	subaequans	Aristida subaequans	Döll	Aristida subaequans Döll	C.F.P.von Martius &amp; auct. suc. (eds.), Fl. Bras. 2(3): 19 (1878)	Brazil	Brazil Southeast	unknown	unknown	389815-1	http://www.plantsoftheworldonline.org/taxon/urn:lsid:ipni.org:names:389815-1
Poaceae	Aristida	subspicata	Aristida subspicata	Trin. & Rupr.	Aristida subspicata Trin. & Rupr.	Sp. Gram. Stipac.: 125 (1842)	Galapagos	Galapagos	unknown	unknown	389821-1	http://www.plantsoftheworldonline.org/taxon/urn:lsid:ipni.org:names:389821-1
Poaceae	Aristida	subulata	Aristida subulata	Henrard	Aristida subulata Henrard	Meded. Rijks-Herb. 54B: 612 (1928)	Argentina	Argentina Northeast, Argentina Northwest, Argentina South	unknown	unknown	19357-2	http://www.plantsoftheworldonline.org/taxon/urn:lsid:ipni.org:names:19357-2
Poaceae	Aristida	superpendens	Aristida superpendens	Domin	Aristida superpendens Domin	Biblioth. Bot. 20(85): 339 (1915)	Australia, Indonesia, Indonesia, Papua New Guinea	Maluku, New Guinea, Northern Territory, Queensland, Western Australia	unknown	unknown	389825-1	http://www.plantsoftheworldonline.org/taxon/urn:lsid:ipni.org:names:389825-1
Poaceae	Aristida	suringarii	Aristida suringarii	Henrard	Aristida suringarii Henrard	Meded. Rijks-Herb. 54B: 616 (1928)	Aruba, Netherlands Antilles, Venezuela	Aruba, Netherlands Antilles, Venezuela	Leeward Is., Puerto Rico	Leeward Is., Puerto Rico	19359-2	http://www.plantsoftheworldonline.org/taxon/urn:lsid:ipni.org:names:19359-2
Poaceae	Aristida	surperuanensis	Aristida surperuanensis	Gut.Peralta & P.M.Peterson	Aristida surperuanensis Gut.Peralta & P.M.Peterson	Phytotaxa 419: 183 (2019)	Peru	Peru	unknown	unknown	77202277-1	http://www.plantsoftheworldonline.org/taxon/urn:lsid:ipni.org:names:77202277-1
Poaceae	Aristida	takeoi	Aristida takeoi	Ohwi	Aristida takeoi Ohwi	Bot. Mag. (Tokyo) 45: 183 (1931)	Nansei-shoto	Nansei-shoto	unknown	unknown	389829-1	http://www.plantsoftheworldonline.org/taxon/urn:lsid:ipni.org:names:389829-1
Poaceae	Aristida	tarapotana	Aristida tarapotana	Mez	Aristida tarapotana Mez	Repert. Spec. Nov. Regni Veg. 17: 151 (1921)	Peru	Peru	unknown	unknown	19360-2	http://www.plantsoftheworldonline.org/taxon/urn:lsid:ipni.org:names:19360-2
Poaceae	Aristida	tenuifolia	Aristida tenuifolia	Hitchc.	Aristida tenuifolia Hitchc.	Proc. Calif. Acad. Sci., ser. 4, 21: 296 (1935)	Mexican Pacific Is.	Mexican Pacific Is.	unknown	unknown	19362-2	http://www.plantsoftheworldonline.org/taxon/urn:lsid:ipni.org:names:19362-2
Poaceae	Aristida	tenuiseta	Aristida tenuiseta	Cope	Aristida tenuiseta Cope	Kew Bull. 47: 278 (1992)	Somalia	Somalia	unknown	unknown	961167-1	http://www.plantsoftheworldonline.org/taxon/urn:lsid:ipni.org:names:961167-1
Poaceae	Aristida	tenuissima	Aristida tenuissima	A.Camus	Aristida tenuissima A.Camus	Bull. Soc. Bot. France 79: 844 (1932 publ. 1933)	Madagascar	Madagascar	unknown	unknown	389844-1	http://www.plantsoftheworldonline.org/taxon/urn:lsid:ipni.org:names:389844-1
Poaceae	Aristida	teretifolia	Aristida teretifolia	Arechav.	Aristida teretifolia Arechav.	Anales Mus. Nac. Montevideo 4(1): 79 (1902)	Brazil, Paraguay, Uruguay	Brazil South, Paraguay, Uruguay	unknown	unknown	19364-2	http://www.plantsoftheworldonline.org/taxon/urn:lsid:ipni.org:names:19364-2
Poaceae	Aristida	ternipes	Aristida ternipes	Cav.	Aristida ternipes Cav.	Icon. 5: 46 (1799)	Bahamas, Belize, Colombia, Costa Rica, Cuba, Dominican Republic, Ecuador, El Salvador, Guatemala, Haiti, Honduras, Mexico, Netherlands Antilles, Nicaragua, Panama, Turks-Caicos Is., United States, Venezuela	Arizona, Bahamas, Belize, Colombia, Costa Rica, Cuba, Dominican Republic, Ecuador, El Salvador, Guatemala, Haiti, Honduras, Mexico Central, Mexico Gulf, Mexico Northeast, Mexico Northwest, Mexico Southeast, Mexico Southwest, Netherlands Antilles, New Mexico, Nicaragua, Panama, Texas, Turks-Caicos Is., Venezuela	unknown	unknown	389846-1	http://www.plantsoftheworldonline.org/taxon/urn:lsid:ipni.org:names:389846-1
Poaceae	Aristida	thompsonii	Aristida thompsonii	B.K.Simon	Aristida thompsonii B.K.Simon	Austrobaileya 4: 145 (1994)	Australia	Queensland	unknown	unknown	979648-1	http://www.plantsoftheworldonline.org/taxon/urn:lsid:ipni.org:names:979648-1
Poaceae	Aristida	torta	Aristida torta	(Nees) Kunth	Aristida torta (Nees) Kunth	Enum. Pl. 1: 190 (1833)	Belize, Bolivia, Brazil, Colombia, Costa Rica, French Guiana, Guyana, Honduras, Nicaragua, Panama, Peru, Suriname, Venezuela	Belize, Bolivia, Brazil North, Brazil Northeast, Brazil Southeast, Brazil West-Central, Colombia, Costa Rica, French Guiana, Guyana, Honduras, Nicaragua, Panama, Peru, Suriname, Venezuela	unknown	unknown	389850-1	http://www.plantsoftheworldonline.org/taxon/urn:lsid:ipni.org:names:389850-1
Poaceae	Aristida	tovariana	Aristida tovariana	Gut.Peralta	Aristida tovariana Gut.Peralta	Phytotaxa 362: 106 (2018)	Peru	Peru	unknown	unknown	77187261-1	http://www.plantsoftheworldonline.org/taxon/urn:lsid:ipni.org:names:77187261-1
Poaceae	Aristida	trachyantha	Aristida trachyantha	Henrard	Aristida trachyantha Henrard	Meded. Rijks-Herb. 54B: 636 (1928)	Argentina	Argentina Northeast, Argentina Northwest, Argentina South	unknown	unknown	19369-2	http://www.plantsoftheworldonline.org/taxon/urn:lsid:ipni.org:names:19369-2
Poaceae	Aristida	transvaalensis	Aristida transvaalensis	Henrard	Aristida transvaalensis Henrard	Meded. Rijks-Herb. 58A: 235 (1932)	South Africa, Swaziland	KwaZulu-Natal, Northern Provinces, Swaziland	unknown	unknown	389853-1	http://www.plantsoftheworldonline.org/taxon/urn:lsid:ipni.org:names:389853-1
Poaceae	Aristida	tricornis	Aristida tricornis	H.Scholz & P.König	Aristida tricornis H.Scholz & P.König	Willdenowia 17: 111 (1988)	Saudi Arabia, Yemen	Saudi Arabia, Yemen	unknown	unknown	934366-1	http://www.plantsoftheworldonline.org/taxon/urn:lsid:ipni.org:names:934366-1
Poaceae	Aristida	triseta	Aristida triseta	Keng	Aristida triseta Keng	Sunyatsenia 6: 102 (1941)	China	China North-Central, China South-Central, Qinghai, Tibet, Xinjiang	unknown	unknown	389858-1	http://www.plantsoftheworldonline.org/taxon/urn:lsid:ipni.org:names:389858-1
Poaceae	Aristida	triticoides	Aristida triticoides	Henrard	Aristida triticoides Henrard	Meded. Rijks-Herb. 54C: 744 (1933)	Ethiopia, Oman, Pakistan, Somalia, Yemen	Ethiopia, Oman, Pakistan, Somalia, Yemen	unknown	unknown	389859-1	http://www.plantsoftheworldonline.org/taxon/urn:lsid:ipni.org:names:389859-1
Poaceae	Aristida	tsangpoensis	Aristida tsangpoensis	L.Liu	Aristida tsangpoensis L.Liu	Fl. Xizang. 5: 82 (1987)	China	China South-Central, Tibet	unknown	unknown	934179-1	http://www.plantsoftheworldonline.org/taxon/urn:lsid:ipni.org:names:934179-1
Poaceae	Aristida	tuberculosa	Aristida tuberculosa	Nutt.	Aristida tuberculosa Nutt.	Gen. N. Amer. Pl. 1: 57 (1818)	United States	Alabama, Connecticut, Delaware, Florida, Georgia, Illinois, Indiana, Iowa, Kentucky, Louisiana, Maryland, Massachusetts, Michigan, Minnesota, Mississippi, New Hampshire, New Jersey, New York, North Carolina, South Carolina, Virginia, Wisconsin	unknown	unknown	325299-2	http://www.plantsoftheworldonline.org/taxon/urn:lsid:ipni.org:names:325299-2
Poaceae	Aristida	tuitensis	Aristida tuitensis	Sánchez-Ken & Dávila	Aristida tuitensis Sánchez-Ken & Dávila	Novon 5: 190 (1995)	Mexico	Mexico Southwest	unknown	unknown	300410-2	http://www.plantsoftheworldonline.org/taxon/urn:lsid:ipni.org:names:300410-2
Poaceae	Aristida	uruguayensis	Aristida uruguayensis	Henrard	Aristida uruguayensis Henrard	Meded. Rijks-Herb. 54B: 647 (1928)	Argentina, Brazil, Uruguay	Argentina Northeast, Argentina Northwest, Brazil South, Uruguay	unknown	unknown	19998-2	http://www.plantsoftheworldonline.org/taxon/urn:lsid:ipni.org:names:19998-2
Poaceae	Aristida	utilis	Aristida utilis	F.M.Bailey	Aristida utilis F.M.Bailey	Queensland Agric. J. 18: 340 (1907)	Australia, Indonesia, Papua New Guinea	New Guinea, Northern Territory, Queensland	unknown	unknown	389869-1	http://www.plantsoftheworldonline.org/taxon/urn:lsid:ipni.org:names:389869-1
Poaceae	Aristida	vagans	Aristida vagans	Cav.	Aristida vagans Cav.	Icon. 5: 45 (1799)	Australia	New South Wales, Queensland	unknown	unknown	389870-1	http://www.plantsoftheworldonline.org/taxon/urn:lsid:ipni.org:names:389870-1
Poaceae	Aristida	vaginata	Aristida vaginata	Hitchc.	Aristida vaginata Hitchc.	Proc. Calif. Acad. Sci., ser. 4, 21: 297 (1935)	Mexican Pacific Is.	Mexican Pacific Is.	unknown	unknown	19374-2	http://www.plantsoftheworldonline.org/taxon/urn:lsid:ipni.org:names:19374-2
Poaceae	Aristida	valida	Aristida valida	Henrard	Aristida valida Henrard	Meded. Rijks-Herb. 54B: 655 (1928)	Argentina	Argentina Northeast	unknown	unknown	19375-2	http://www.plantsoftheworldonline.org/taxon/urn:lsid:ipni.org:names:19375-2
Poaceae	Aristida	venesuelae	Aristida venesuelae	Henrard	Aristida venesuelae Henrard	Meded. Rijks-Herb. 54B: 659 (1928)	Colombia, Ecuador, Venezuela, Venezuelan Antilles	Colombia, Ecuador, Venezuela, Venezuelan Antilles	unknown	unknown	19377-2	http://www.plantsoftheworldonline.org/taxon/urn:lsid:ipni.org:names:19377-2
Poaceae	Aristida	venustula	Aristida venustula	Arechav.	Aristida venustula Arechav.	Anales Mus. Nac. Montevideo 4(1): 77 (1902)	Argentina, Bolivia, Brazil, Paraguay, Uruguay	Argentina Northeast, Argentina Northwest, Bolivia, Brazil South, Paraguay, Uruguay	unknown	unknown	19378-2	http://www.plantsoftheworldonline.org/taxon/urn:lsid:ipni.org:names:19378-2
Poaceae	Aristida	vestita	Aristida vestita	Thunb.	Aristida vestita Thunb.	Prodr. Pl. Cap.: 19 (1794)	Mozambique, Namibia, South Africa, Tanzania, Zambia, Zimbabwe	Cape Provinces, Free State, Mozambique, Namibia, Northern Provinces, Tanzania, Zambia, Zimbabwe	unknown	unknown	389878-1	http://www.plantsoftheworldonline.org/taxon/urn:lsid:ipni.org:names:389878-1
Poaceae	Aristida	vexativa	Aristida vexativa	Henrard	Aristida vexativa Henrard	Meded. Rijks-Herb. 54B: 669 (1928)	Argentina	Argentina Northeast	unknown	unknown	19381-2	http://www.plantsoftheworldonline.org/taxon/urn:lsid:ipni.org:names:19381-2
Poaceae	Aristida	vickeryae	Aristida vickeryae	B.K.Simon	Aristida vickeryae B.K.Simon	Austrobaileya 2: 94 (1984)	Australia	New South Wales	unknown	unknown	903579-1	http://www.plantsoftheworldonline.org/taxon/urn:lsid:ipni.org:names:903579-1
Poaceae	Aristida	victoriana	Aristida victoriana	Sulekic	Aristida victoriana Sulekic	Darwiniana 41: 184 (2003)	Argentina	Argentina Northwest	unknown	unknown	60434268-2	http://www.plantsoftheworldonline.org/taxon/urn:lsid:ipni.org:names:60434268-2
Poaceae	Aristida	vilfifolia	Aristida vilfifolia	Henrard	Aristida vilfifolia Henrard	Meded. Rijks-Herb. 54B: 671 (1928)	Bahamas, Cuba, Dominican Republic, Haiti	Bahamas, Cuba, Dominican Republic, Haiti	unknown	unknown	19382-2	http://www.plantsoftheworldonline.org/taxon/urn:lsid:ipni.org:names:19382-2
Poaceae	Aristida	villosa	Aristida villosa	B.L.Rob. & Greenm.	Aristida villosa B.L.Rob. & Greenm.	Amer. J. Sci., ser. 3, 50: 144 (1895)	Galapagos	Galapagos	unknown	unknown	19383-2	http://www.plantsoftheworldonline.org/taxon/urn:lsid:ipni.org:names:19383-2
Poaceae	Aristida	virgata	Aristida virgata	Trin.	Aristida virgata Trin.	Neue Entdeck. Pflanzenk. 2: 60 (1821)	United States	Alabama, Arkansas, Delaware, Florida, Georgia, Louisiana, Maryland, Mississippi, New Jersey, North Carolina, South Carolina, Tennessee, Texas, Virginia	unknown	unknown	272640-2	http://www.plantsoftheworldonline.org/taxon/urn:lsid:ipni.org:names:272640-2
Poaceae	Aristida	warburgii	Aristida warburgii	Mez	Aristida warburgii Mez	Repert. Spec. Nov. Regni Veg. 17: 149 (1921)	Australia, Indonesia, Papua New Guinea	New Guinea, New South Wales, Queensland	unknown	unknown	389893-1	http://www.plantsoftheworldonline.org/taxon/urn:lsid:ipni.org:names:389893-1
Poaceae	Aristida	wildii	Aristida wildii	Melderis	Aristida wildii Melderis	Bol. Soc. Brot., sér. 2, 44: 283 (1970)	Botswana	Botswana	unknown	unknown	389895-1	http://www.plantsoftheworldonline.org/taxon/urn:lsid:ipni.org:names:389895-1
Poaceae	Aristida	wrightii	Aristida wrightii	Nash	Aristida wrightii Nash	J.K.Small, Fl. S.E. U.S.: 116 (1903)	Mexico, United States	Arizona, California, Colorado, Mexico Central, Mexico Northeast, Mexico Northwest, Mexico Southwest, Nevada, New Mexico, Oklahoma, Texas, Utah	unknown	unknown	272641-2	http://www.plantsoftheworldonline.org/taxon/urn:lsid:ipni.org:names:272641-2
Poaceae	Arrhenatherum	album	Arrhenatherum album	(Vahl) Clayton	Arrhenatherum album (Vahl) Clayton	Kew Bull. 16: 250 (1962)	Algeria, Italy, Morocco, Portugal, Spain, Tunisia	Algeria, Baleares, Morocco, Portugal, Sardegna, Spain, Tunisia	unknown	unknown	389900-1	http://www.plantsoftheworldonline.org/taxon/urn:lsid:ipni.org:names:389900-1
Poaceae	Arrhenatherum	calderae	Arrhenatherum calderae	A.Hansen	Arrhenatherum calderae A.Hansen	Cuad. Bot. Canaria 14-15: 65 (1972)	Spain	Canary Is.	unknown	unknown	389912-1	http://www.plantsoftheworldonline.org/taxon/urn:lsid:ipni.org:names:389912-1
Poaceae	Arrhenatherum	elatius	Arrhenatherum elatius	(L.) P.Beauv. ex J.Presl & C.Presl	Arrhenatherum elatius (L.) P.Beauv. ex J.Presl & C.Presl	Fl. Cech.: 17 (1819)	Albania, Algeria, Armenia, Azerbaijan, Georgia, Austria, Azores, Belarus, Belgium, Bosnia and Herzegovina, Croatia, Macedonia, Montenegro, Serbia, Slovenia, Bulgaria, Cyprus, Czech Republic, Slovakia, Denmark, Estonia, Latvia, Lithuania, Russia, Foroyar, Finland, France, Germany, Greece, Hungary, Iceland, Iran, Iraq, Ireland, Italy, Kazakhstan, Uzbekistan, Kirgizstan, Lebanon, Syria, Madeira, Mol…	Albania, Algeria, Austria, Azores, Baleares, Baltic States, Belarus, Belgium, Bulgaria, Canary Is., Central European Rus, Corse, Cyprus, Czechoslovakia, Denmark, East European Russia, Finland, France, Foroyar, Germany, Great Britain, Greece, Hungary, Iceland, Iran, Iraq, Ireland, Italy, Kazakhstan, Kirgizstan, Krym, Lebanon-Syria, Madeira, Morocco, Netherlands, North Caucasus, North European Russ…	Antipodean Is., Argentina, Australia, Brazil, Canada, Chatham Is., Chile, Colombia, Crozet Is., District of Columbia, Ecuador, Falkland Islands, French Southern Territories, India, Pakistan, Japan, Mexico, New Zealand, North Korea, South Korea, Quebec, Reunion, Rhode I., Russia, South Africa, Sri Lanka, Tajikistan, United States, Uruguay	Alabama, Alaska, Antipodean Is., Argentina Northeast, Argentina Northwest, Argentina South, Arizona, Arkansas, Brazil South, British Columbia, California, Chatham Is., Chile Central, Chile South, Colombia, Colorado, Connecticut, Crozet Is., Delaware, District of Columbia, Ecuador, Falkland Is., Georgia, Hawaii, Idaho, Illinois, Indiana, Iowa, Japan, Kamchatka, Kansas, Kentucky, Kerguelen, Korea, …	389923-1	http://www.plantsoftheworldonline.org/taxon/urn:lsid:ipni.org:names:389923-1
Poaceae	Arrhenatherum	kotschyi	Arrhenatherum kotschyi	Boiss.	Arrhenatherum kotschyi Boiss.	Diagn. Pl. Orient. 7: 122 (1846)	Afghanistan, Armenia, Azerbaijan, Georgia, Iran, Iraq, Lebanon, Syria, Palestina, Israel, Jordan, Turkey	Afghanistan, Iran, Iraq, Lebanon-Syria, Palestine, Transcaucasus, Turkey	unknown	unknown	389938-1	http://www.plantsoftheworldonline.org/taxon/urn:lsid:ipni.org:names:389938-1
Poaceae	Arrhenatherum	longifolium	Arrhenatherum longifolium	(Thore) Dulac	Arrhenatherum longifolium (Thore) Dulac	Fl. Hautes-Pyrénées: 78 (1867)	France, Morocco, Portugal, Spain	France, Morocco, Portugal, Spain	unknown	unknown	389941-1	http://www.plantsoftheworldonline.org/taxon/urn:lsid:ipni.org:names:389941-1
Poaceae	Arrhenatherum	palaestinum	Arrhenatherum palaestinum	Boiss.	Arrhenatherum palaestinum Boiss.	Diagn. Pl. Orient. 13: 51 (1854)	Bosnia and Herzegovina, Croatia, Macedonia, Montenegro, Serbia, Slovenia, Bulgaria, Greece, Iraq, Lebanon, Syria, Palestina, Israel, Jordan, Turkey	Bulgaria, East Aegean Is., Greece, Iraq, Kriti, Lebanon-Syria, Palestine, Turkey, Yugoslavia	unknown	unknown	389956-1	http://www.plantsoftheworldonline.org/taxon/urn:lsid:ipni.org:names:389956-1
Poaceae	Arrhenatherum	pallens	Arrhenatherum pallens	(Link) Link	Arrhenatherum pallens (Link) Link	Hort. Berol. 1: 124 (1827)	Portugal	Portugal	unknown	unknown	389957-1	http://www.plantsoftheworldonline.org/taxon/urn:lsid:ipni.org:names:389957-1
Poaceae	Arthraxon	antsirabensis	Arthraxon antsirabensis	A.Camus	Arthraxon antsirabensis A.Camus	Bull. Soc. Bot. France 95: 149 (1949)	Madagascar	Madagascar	unknown	unknown	390020-1	http://www.plantsoftheworldonline.org/taxon/urn:lsid:ipni.org:names:390020-1
Poaceae	Arthraxon	australiensis	Arthraxon australiensis	(B.K.Simon) E.J.Thomps.	Arthraxon australiensis (B.K.Simon) E.J.Thomps.	Austrobaileya 10: 501 (2019)	Australia	Queensland	unknown	unknown	77202069-1	http://www.plantsoftheworldonline.org/taxon/urn:lsid:ipni.org:names:77202069-1
Poaceae	Arthraxon	castratus	Arthraxon castratus	(Griff.) V.Naray. ex Bor	Arthraxon castratus (Griff.) V.Naray. ex Bor	Fl. Assam 5: 376 (1940)	Bangladesh, China, India, Indonesia, Laos, Myanmar, Sri Lanka, Thailand, Vietnam	Assam, Bangladesh, Hainan, India, Jawa, Laos, Myanmar, Sri Lanka, Thailand, Vietnam	Puerto Rico	Puerto Rico	390022-1	http://www.plantsoftheworldonline.org/taxon/urn:lsid:ipni.org:names:390022-1
Poaceae	Arthraxon	cuspidatus	Arthraxon cuspidatus	(Hochst. ex A.Rich.) Hochst. ex Hack.	Arthraxon cuspidatus (Hochst. ex A.Rich.) Hochst. ex Hack.	A.L.P.P.de Candolle &amp; A.C.P.de Candolle, Monogr. Phan. 6: 353 (1889)	Ethiopia, Oman	Ethiopia, Oman	unknown	unknown	390029-1	http://www.plantsoftheworldonline.org/taxon/urn:lsid:ipni.org:names:390029-1
Poaceae	Arthraxon	depressus	Arthraxon depressus	Stapf ex C.E.C.Fisch.	Arthraxon depressus Stapf ex C.E.C.Fisch.	Bull. Misc. Inform. Kew 1933: 349 (1933)	India	India	unknown	unknown	390032-1	http://www.plantsoftheworldonline.org/taxon/urn:lsid:ipni.org:names:390032-1
Poaceae	Arthraxon	echinatus	Arthraxon echinatus	(Nees) Hochst.	Arthraxon echinatus (Nees) Hochst.	Flora 39: 188 (1856)	China, India, Nepal	China South-Central, India, Nepal	unknown	unknown	390033-1	http://www.plantsoftheworldonline.org/taxon/urn:lsid:ipni.org:names:390033-1
Poaceae	Arthraxon	epectinatus	Arthraxon epectinatus	B.S.Sun & H.Peng	Arthraxon epectinatus B.S.Sun & H.Peng	Guizhou Sci. 9: 289 (1991)	Bhutan, India, China, Nepal	China North-Central, China South-Central, East Himalaya, Nepal	unknown	unknown	77176834-1	http://www.plantsoftheworldonline.org/taxon/urn:lsid:ipni.org:names:77176834-1
Poaceae	Arthraxon	hispidus	Arthraxon hispidus	(Thunb.) Makino	Arthraxon hispidus (Thunb.) Makino	Bot. Mag. (Tokyo) 26: 214 (1912)	Andaman Is., Armenia, Azerbaijan, Georgia, Australia, Bhutan, India, Burundi, Cambodia, Cameroon, Chad, China, Eritrea, Ethiopia, Guinea, Gulf of Guinea Is., India, India, Pakistan, Indonesia, Indonesia, East Timor, Indonesia, Papua New Guinea, Iran, Japan, Kazakhstan, Uzbekistan, Kenya, Kirgizstan, Laos, Madagascar, Malawi, Malaysia, Mauritius, Mozambique, Myanmar, Nansei-shoto, Nepal, Nigeria, …	Andaman Is., Assam, Burundi, Cambodia, Cameroon, Chad, China North-Central, China South-Central, China Southeast, East Himalaya, Eritrea, Ethiopia, Guinea, Gulf of Guinea Is., Hainan, India, Inner Mongolia, Iran, Japan, Jawa, Kazakhstan, Kenya, Kirgizstan, Korea, Laos, Lesser Sunda Is., Madagascar, Malawi, Malaya, Manchuria, Mauritius, Mozambique, Myanmar, Nansei-shoto, Nepal, New Guinea, New Sou…	Costa Rica, District of Columbia, El Salvador, Guatemala, Honduras, Jamaica, Leeward Is., Mexico, Nicaragua, Russia, United Kingdom, United States, Venezuela	Alabama, Amur, Arkansas, Costa Rica, Delaware, District of Columbia, El Salvador, Florida, Georgia, Great Britain, Guatemala, Hawaii, Honduras, Illinois, Indiana, Jamaica, Kansas, Kentucky, Khabarovsk, Leeward Is., Louisiana, Maryland, Massachusetts, Mexico Southeast, Mexico Southwest, Mississippi, Missouri, New Jersey, New York, Nicaragua, North Carolina, Ohio, Oklahoma, Oregon, Pennsylvania, Pr…	390037-1	http://www.plantsoftheworldonline.org/taxon/urn:lsid:ipni.org:names:390037-1
Poaceae	Arthraxon	inermis	Arthraxon inermis	Hook.f.	Arthraxon inermis Hook.f.	Fl. Brit. India 7: 145 (1896)	India	India	unknown	unknown	390039-1	http://www.plantsoftheworldonline.org/taxon/urn:lsid:ipni.org:names:390039-1
Poaceae	Arthraxon	jubatus	Arthraxon jubatus	Hack.	Arthraxon jubatus Hack.	A.L.P.P.de Candolle &amp; A.C.P.de Candolle, Monogr. Phan. 6: 358 (1889)	India	India	unknown	unknown	390041-1	http://www.plantsoftheworldonline.org/taxon/urn:lsid:ipni.org:names:390041-1
Poaceae	Arthraxon	junnarensis	Arthraxon junnarensis	S.K.Jain & Hemadri	Arthraxon junnarensis S.K.Jain & Hemadri	J. Bombay Nat. Hist. Soc. 68: 300 (1971)	China, India, Oman	China South-Central, India, Oman	unknown	unknown	390043-1	http://www.plantsoftheworldonline.org/taxon/urn:lsid:ipni.org:names:390043-1
Poaceae	Arthraxon	lanceolatus	Arthraxon lanceolatus	(Roxb.) Hochst.	Arthraxon lanceolatus (Roxb.) Hochst.	Flora 39: 188 (1856)	Bhutan, India, China, Eritrea, Ethiopia, India, India, Pakistan, Indonesia, East Timor, Kenya, Malaysia, Myanmar, Nepal, Pakistan, South Africa, Sudan, Tanzania, Thailand, Vietnam, Yemen	Assam, China North-Central, China South-Central, China Southeast, East Himalaya, Eritrea, Ethiopia, India, Kenya, Lesser Sunda Is., Malaya, Myanmar, Nepal, Northern Provinces, Pakistan, Sudan, Tanzania, Thailand, Vietnam, West Himalaya, Yemen	unknown	unknown	390045-1	http://www.plantsoftheworldonline.org/taxon/urn:lsid:ipni.org:names:390045-1
[truncated: 10,750 more rows]
