# Supplementary material for: expowo: An R package for mining global plant diversity and distribution data
Source: Appl Plant Sci. 2024 Jul 30;12(6):e11609. doi: 10.1002/aps3.11609 (PMC11610411; doi:10.1002/aps3.11609)
Supplement: Supplementary file 10 — Appendix S10. List of all POWO's accepted species of Fabaceae, as retrieved with expowo's function powoSpecies and used for mapping the global native distribution with powoMap to generate Figure 3B. [file APS3-12-e11609-s007.xlsx]

## Sheet: Appendix_S10_all_species_Fabace
Zuanny et al.—Applications in Plant Sciences 2024—Data Supplement S10
DOI 10.1002/aps3.11609
Appendix S10. List of all POWO’s accepted species of Fabaceae, as retrieved with expowo’s function powoSpecies and used for mapping the global native distribution with powoMap to generate Figure 3B.
family	genus	species	taxon_name	authors	scientific_name	publication	native_to_country	native_to_botanical_countries	introduced_to_country	introduced_to_botanical_countries	kew_id	powo_uri
Fabaceae	Abarema	cochliacarpos	Abarema cochliacarpos	(Gomes) Barneby & J.W.Grimes	Abarema cochliacarpos (Gomes) Barneby & J.W.Grimes	Mem. New York Bot. Gard. 74(1): 94 (1996)	Brazil	Brazil Northeast, Brazil Southeast	Mozambique	Mozambique	1020872-2	http://www.plantsoftheworldonline.org/taxon/urn:lsid:ipni.org:names:1020872-2
Fabaceae	Abarema	diamantina	Abarema diamantina	E.Guerra, Iganci & M.P.Morim	Abarema diamantina E.Guerra, Iganci & M.P.Morim	Phytotaxa 289(1): 80 (2016)	Brazil	Brazil Northeast	unknown	unknown	77159958-1	http://www.plantsoftheworldonline.org/taxon/urn:lsid:ipni.org:names:77159958-1
Fabaceae	Abarema	levelii	Abarema levelii	(R.S.Cowan) Barneby & J.W.Grimes	Abarema levelii (R.S.Cowan) Barneby & J.W.Grimes	Mem. New York Bot. Gard. 74(1): 106 (1996)	Brazil, Venezuela	Brazil North, Venezuela	unknown	unknown	989392-1	http://www.plantsoftheworldonline.org/taxon/urn:lsid:ipni.org:names:989392-1
Fabaceae	Abarema	maestrensis	Abarema maestrensis	(Urb.) Bässler	Abarema maestrensis (Urb.) Bässler	Fl. Rep. Cuba, ser. A, 2: 121 (1998)	Cuba	Cuba	unknown	unknown	1007369-1	http://www.plantsoftheworldonline.org/taxon/urn:lsid:ipni.org:names:1007369-1
Fabaceae	Abrus	aureus	Abrus aureus	R.Vig.	Abrus aureus R.Vig.	Notul. Syst. (Paris) 14: 173 (1952)	Madagascar	Madagascar	unknown	unknown	469586-1	http://www.plantsoftheworldonline.org/taxon/urn:lsid:ipni.org:names:469586-1
Fabaceae	Abrus	baladensis	Abrus baladensis	Thulin	Abrus baladensis Thulin	Nordic J. Bot. 14: 55 (1994)	Somalia	Somalia	unknown	unknown	976141-1	http://www.plantsoftheworldonline.org/taxon/urn:lsid:ipni.org:names:976141-1
Fabaceae	Abrus	bottae	Abrus bottae	Deflers	Abrus bottae Deflers	Voy. Yemen: 132 (1889)	Saudi Arabia, Yemen	Saudi Arabia, Yemen	unknown	unknown	469587-1	http://www.plantsoftheworldonline.org/taxon/urn:lsid:ipni.org:names:469587-1
Fabaceae	Abrus	canescens	Abrus canescens	Welw. ex Baker	Abrus canescens Welw. ex Baker	D.Oliver &amp; auct. suc. (eds.), Fl. Trop. Afr. 2: 175 (1871)	Angola, Benin, Burkina Faso, Burundi, Cameroon, Central African Republic, Chad, Cote d'Ivoire, Ethiopia, Gabon, Gambia, Ghana, Guinea, Guinea-Bissau, Kenya, Liberia, Mali, Nigeria, Senegal, Sierra Leone, Sudan, Tanzania, Togo, Uganda, Zaire, Zambia	Angola, Benin, Burkina, Burundi, Cameroon, Central African Repu, Chad, Ethiopia, Gabon, Gambia, Ghana, Guinea, Guinea-Bissau, Ivory Coast, Kenya, Liberia, Mali, Nigeria, Senegal, Sierra Leone, Sudan, Tanzania, Togo, Uganda, Zambia, Zaire	unknown	unknown	469588-1	http://www.plantsoftheworldonline.org/taxon/urn:lsid:ipni.org:names:469588-1
Fabaceae	Abrus	diversifoliolatus	Abrus diversifoliolatus	Breteler	Abrus diversifoliolatus Breteler	Blumea 10: 610 (1960)	Madagascar	Madagascar	unknown	unknown	469591-1	http://www.plantsoftheworldonline.org/taxon/urn:lsid:ipni.org:names:469591-1
Fabaceae	Abrus	fruticulosus	Abrus fruticulosus	Wall. ex Wight & Arn.	Abrus fruticulosus Wall. ex Wight & Arn.	Prodr. Fl. Ind. Orient. 1: 236 (1834)	Andaman Is., Benin, Cameroon, Central African Republic, Chad, China, Cote d'Ivoire, Eritrea, Ethiopia, Gabon, Guinea-Bissau, India, Kenya, Liberia, Madagascar, Malawi, Mozambique, Republic of Congo, Sudan, Tanzania, Uganda, Zambia, Zimbabwe	Andaman Is., Assam, Benin, Cameroon, Central African Repu, Chad, China Southeast, Congo, Eritrea, Ethiopia, Gabon, Guinea-Bissau, India, Ivory Coast, Kenya, Liberia, Madagascar, Malawi, Mozambique, Sudan, Tanzania, Uganda, Zambia, Zimbabwe	Brazil, Indonesia, Indonesia, East Timor, Philippines, Suriname	Brazil North, Brazil Northeast, Brazil West-Central, Jawa, Lesser Sunda Is., Philippines, Suriname	469592-1	http://www.plantsoftheworldonline.org/taxon/urn:lsid:ipni.org:names:469592-1
Fabaceae	Abrus	gawenensis	Abrus gawenensis	Thulin	Abrus gawenensis Thulin	Nordic J. Bot. 14: 56 (1994)	Somalia	Somalia	unknown	unknown	976142-1	http://www.plantsoftheworldonline.org/taxon/urn:lsid:ipni.org:names:976142-1
Fabaceae	Abrus	kaokoensis	Abrus kaokoensis	Swanepoel & Kolberg	Abrus kaokoensis Swanepoel & Kolberg	S. African J. Bot. 77: 613 (2011)	Namibia	Namibia	unknown	unknown	77112519-1	http://www.plantsoftheworldonline.org/taxon/urn:lsid:ipni.org:names:77112519-1
Fabaceae	Abrus	laevigatus	Abrus laevigatus	E.Mey.	Abrus laevigatus E.Mey.	Comm. Pl. Afr. Austr.: 126 (1836)	Mozambique, Namibia, South Africa, Swaziland	Cape Provinces, KwaZulu-Natal, Mozambique, Namibia, Northern Provinces, Swaziland	unknown	unknown	469596-1	http://www.plantsoftheworldonline.org/taxon/urn:lsid:ipni.org:names:469596-1
Fabaceae	Abrus	longibracteatus	Abrus longibracteatus	Labat	Abrus longibracteatus Labat	Bull. Mus. Natl. Hist. Nat., B, Adansonia 13: 168 (1991)	Laos, Vietnam	Laos, Vietnam	unknown	unknown	960419-1	http://www.plantsoftheworldonline.org/taxon/urn:lsid:ipni.org:names:960419-1
Fabaceae	Abrus	madagascariensis	Abrus madagascariensis	R.Vig.	Abrus madagascariensis R.Vig.	Notul. Syst. (Paris) 14: 174 (1952)	Madagascar	Madagascar	unknown	unknown	469599-1	http://www.plantsoftheworldonline.org/taxon/urn:lsid:ipni.org:names:469599-1
Fabaceae	Abrus	melanospermus	Abrus melanospermus	Hassk.	Abrus melanospermus Hassk.	Cat. Hort. Bot. Bogor. Alt.: 282 (1844)	Andaman Is., Angola, Bangladesh, Benin, Bhutan, India, Burkina Faso, Burundi, Cambodia, Cameroon, Central African Republic, Chad, China, Equatorial Guinea, Ethiopia, Ghana, Guinea, Guinea-Bissau, India, India, Pakistan, Indonesia, Indonesia, Malaysia, Indonesia, Papua New Guinea, Kenya, Laos, Liberia, Madagascar, Malawi, Malaysia, Mali, Mozambique, Myanmar, Nepal, New Caledonia, Nigeria, Philippi…	Andaman Is., Angola, Assam, Bangladesh, Benin, Borneo, Burkina, Burundi, Cambodia, Cameroon, Central African Repu, Chad, China South-Central, China Southeast, Congo, East Himalaya, Equatorial Guinea, Ethiopia, Ghana, Guinea, Guinea-Bissau, Hainan, India, Jawa, Kenya, Laos, Liberia, Madagascar, Malawi, Malaya, Mali, Mozambique, Myanmar, Nepal, New Caledonia, New Guinea, Nigeria, Philippines, Seneg…	Bolivia, Brazil, Colombia, Venezuela	Bolivia, Brazil North, Brazil Northeast, Brazil West-Central, Colombia, Venezuela	469600-1	http://www.plantsoftheworldonline.org/taxon/urn:lsid:ipni.org:names:469600-1
Fabaceae	Abrus	parvifolius	Abrus parvifolius	(R.Vig.) Verdc.	Abrus parvifolius (R.Vig.) Verdc.	Kew Bull. 24: 238 (1970)	Madagascar	Madagascar	unknown	unknown	469603-1	http://www.plantsoftheworldonline.org/taxon/urn:lsid:ipni.org:names:469603-1
Fabaceae	Abrus	precatorius	Abrus precatorius	L.	Abrus precatorius L.	Syst. Nat. ed. 12. 2: 472 (1767)	Aldabra, Andaman Is., Angola, Australia, Bangladesh, Benin, Bhutan, India, Botswana, Burkina Faso, Burundi, Cambodia, Cameroon, Cape Verde, Central African Republic, Chad, China, Comoros, Cote d'Ivoire, Equatorial Guinea, Eritrea, Ethiopia, Gabon, Gambia, Guinea, Guinea-Bissau, Gulf of Guinea Is., India, India, Pakistan, Kenya, Laos, Liberia, Madagascar, Malawi, Malaysia, Mali, Mauritania, Mozamb…	Aldabra, Andaman Is., Angola, Assam, Bangladesh, Benin, Botswana, Burkina, Burundi, Cambodia, Cameroon, Cape Provinces, Cape Verde, Caprivi Strip, Central African Repu, Chad, China South-Central, China Southeast, Comoros, Congo, East Himalaya, Equatorial Guinea, Eritrea, Ethiopia, Gabon, Gambia, Guinea, Guinea-Bissau, Gulf of Guinea Is., India, Ivory Coast, Kenya, KwaZulu-Natal, Laos, Liberia, Ma…	Bahamas, Belize, Bolivia, Brazil, Caroline Is., Cayman Is., Colombia, Cook Is., Costa Rica, Cuba, Dominican Republic, Fiji, French Guiana, Galapagos, Guatemala, Guyana, Haiti, Honduras, Indonesia, Indonesia, East Timor, Indonesia, Papua New Guinea, Jamaica, Leeward Is., Marianas, Marquesas, Mauritius, Netherlands Antilles, New Caledonia, Nicaragua, Niue, Panama, Papua New Guinea, Peru, Philippine…	Bahamas, Belize, Bismarck Archipelago, Bolivia, Brazil North, Brazil Northeast, Brazil South, Brazil Southeast, Brazil West-Central, Caroline Is., Cayman Is., Colombia, Cook Is., Costa Rica, Cuba, Dominican Republic, Fiji, Florida, French Guiana, Galapagos, Guatemala, Guyana, Haiti, Hawaii, Honduras, Jamaica, Jawa, Leeward Is., Lesser Sunda Is., Marianas, Marquesas, Mauritius, Netherlands Antille…	469605-1	http://www.plantsoftheworldonline.org/taxon/urn:lsid:ipni.org:names:469605-1
Fabaceae	Abrus	sambiranensis	Abrus sambiranensis	R.Vig.	Abrus sambiranensis R.Vig.	Notul. Syst. (Paris) 14: 173 (1952)	Madagascar	Madagascar	unknown	unknown	469608-1	http://www.plantsoftheworldonline.org/taxon/urn:lsid:ipni.org:names:469608-1
Fabaceae	Abrus	somalensis	Abrus somalensis	Taub.	Abrus somalensis Taub.	H.G.A.Engler &amp; K.A.E.Prantl, Nat. Pflanzenfam. 3(3): 355 (1894)	Somalia	Somalia	unknown	unknown	469611-1	http://www.plantsoftheworldonline.org/taxon/urn:lsid:ipni.org:names:469611-1
Fabaceae	Abrus	wittei	Abrus wittei	Baker f.	Abrus wittei Baker f.	Rev. Zool. Bot. Africaines 21: 303 (1932)	Zaire	Zaire	unknown	unknown	469617-1	http://www.plantsoftheworldonline.org/taxon/urn:lsid:ipni.org:names:469617-1
Fabaceae	Acacia	abbatiana	Acacia abbatiana	Pedley	Acacia abbatiana Pedley	Austrobaileya 5: 313 (1999)	Australia	Queensland	unknown	unknown	1007211-1	http://www.plantsoftheworldonline.org/taxon/urn:lsid:ipni.org:names:1007211-1
Fabaceae	Acacia	abbreviata	Acacia abbreviata	Maslin	Acacia abbreviata Maslin	J. Adelaide Bot. Gard. 2: 301 (1980)	Australia	Northern Territory	unknown	unknown	469618-1	http://www.plantsoftheworldonline.org/taxon/urn:lsid:ipni.org:names:469618-1
Fabaceae	Acacia	abrupta	Acacia abrupta	Maiden & Blakely	Acacia abrupta Maiden & Blakely	J. Roy. Soc. Western Australia 13: 6 (1927)	Australia	Northern Territory, Western Australia	unknown	unknown	469620-1	http://www.plantsoftheworldonline.org/taxon/urn:lsid:ipni.org:names:469620-1
Fabaceae	Acacia	acanthaster	Acacia acanthaster	Maslin	Acacia acanthaster Maslin	Nuytsia 12: 312 (1999)	Australia	Western Australia	unknown	unknown	1008226-1	http://www.plantsoftheworldonline.org/taxon/urn:lsid:ipni.org:names:1008226-1
Fabaceae	Acacia	acanthoclada	Acacia acanthoclada	F.Muell.	Acacia acanthoclada F.Muell.	Fragm. 3: 127 (1863)	Australia	New South Wales, South Australia, Victoria, Western Australia	unknown	unknown	469624-1	http://www.plantsoftheworldonline.org/taxon/urn:lsid:ipni.org:names:469624-1
Fabaceae	Acacia	acellerata	Acacia acellerata	Maiden & Blakely	Acacia acellerata Maiden & Blakely	J. Roy. Soc. Western Australia 13: 2 (1927)	Australia	Western Australia	unknown	unknown	469631-1	http://www.plantsoftheworldonline.org/taxon/urn:lsid:ipni.org:names:469631-1
Fabaceae	Acacia	acinacea	Acacia acinacea	Lindl.	Acacia acinacea Lindl.	T.L.Mitchell, Three Exped. Australia 2: 267 (1838)	Australia	New South Wales, South Australia, Victoria	Australia, India	India, Tasmania	469635-1	http://www.plantsoftheworldonline.org/taxon/urn:lsid:ipni.org:names:469635-1
Fabaceae	Acacia	aciphylla	Acacia aciphylla	Benth.	Acacia aciphylla Benth.	Linnaea 26: 627 (1855)	Australia	Western Australia	unknown	unknown	469636-1	http://www.plantsoftheworldonline.org/taxon/urn:lsid:ipni.org:names:469636-1
Fabaceae	Acacia	acoma	Acacia acoma	Maslin	Acacia acoma Maslin	Nuytsia 12: 315 (1999)	Australia	Western Australia	unknown	unknown	1008228-1	http://www.plantsoftheworldonline.org/taxon/urn:lsid:ipni.org:names:1008228-1
Fabaceae	Acacia	acradenia	Acacia acradenia	F.Muell.	Acacia acradenia F.Muell.	Iconogr. Austral. Acacia 11: t. 4 (1888)	Australia	Northern Territory, Queensland, South Australia, Western Australia	unknown	unknown	469637-1	http://www.plantsoftheworldonline.org/taxon/urn:lsid:ipni.org:names:469637-1
Fabaceae	Acacia	acrionastes	Acacia acrionastes	Pedley	Acacia acrionastes Pedley	Austrobaileya 3: 297 (1990)	Australia	Queensland	unknown	unknown	940122-1	http://www.plantsoftheworldonline.org/taxon/urn:lsid:ipni.org:names:940122-1
Fabaceae	Acacia	acuaria	Acacia acuaria	W.Fitzg.	Acacia acuaria W.Fitzg.	J. Western Australia Nat. Hist. Soc. 1: 7 (1904)	Australia	Western Australia	unknown	unknown	469638-1	http://www.plantsoftheworldonline.org/taxon/urn:lsid:ipni.org:names:469638-1
Fabaceae	Acacia	aculeatissima	Acacia aculeatissima	J.F.Macbr.	Acacia aculeatissima J.F.Macbr.	Contr. Gray Herb. 59: 6 (1919)	Australia	New South Wales, Victoria	unknown	unknown	469641-1	http://www.plantsoftheworldonline.org/taxon/urn:lsid:ipni.org:names:469641-1
Fabaceae	Acacia	aculeiformis	Acacia aculeiformis	Maslin	Acacia aculeiformis Maslin	Nuytsia 12: 317 (1999)	Australia	Western Australia	unknown	unknown	1008229-1	http://www.plantsoftheworldonline.org/taxon/urn:lsid:ipni.org:names:1008229-1
Fabaceae	Acacia	acuminata	Acacia acuminata	Benth.	Acacia acuminata Benth.	London J. Bot. 1: 373 (1842)	Australia	Western Australia	unknown	unknown	469642-1	http://www.plantsoftheworldonline.org/taxon/urn:lsid:ipni.org:names:469642-1
Fabaceae	Acacia	acutata	Acacia acutata	W.Fitzg.	Acacia acutata W.Fitzg.	J. Western Australia Nat. Hist. Soc. 1: 6 (1904)	Australia	Western Australia	unknown	unknown	469644-1	http://www.plantsoftheworldonline.org/taxon/urn:lsid:ipni.org:names:469644-1
Fabaceae	Acacia	adenogonia	Acacia adenogonia	(Pedley) R.S.Cowan & Maslin	Acacia adenogonia (Pedley) R.S.Cowan & Maslin	Nuytsia 7: 203 (1990)	Australia	Western Australia	unknown	unknown	947900-1	http://www.plantsoftheworldonline.org/taxon/urn:lsid:ipni.org:names:947900-1
Fabaceae	Acacia	adinophylla	Acacia adinophylla	Maslin	Acacia adinophylla Maslin	Nuytsia 12: 318 (1999)	Australia	Western Australia	unknown	unknown	1008230-1	http://www.plantsoftheworldonline.org/taxon/urn:lsid:ipni.org:names:1008230-1
Fabaceae	Acacia	adjutrices	Acacia adjutrices	Maslin	Acacia adjutrices Maslin	Nuytsia 24: 139 (2014)	Australia	Western Australia	unknown	unknown	77146096-1	http://www.plantsoftheworldonline.org/taxon/urn:lsid:ipni.org:names:77146096-1
Fabaceae	Acacia	adnata	Acacia adnata	F.Muell.	Acacia adnata F.Muell.	Melbourne Chem. Druggist 5(July): (1882)	Australia	Western Australia	unknown	unknown	469657-1	http://www.plantsoftheworldonline.org/taxon/urn:lsid:ipni.org:names:469657-1
Fabaceae	Acacia	adoxa	Acacia adoxa	Pedley	Acacia adoxa Pedley	Contr. Queensland Herb. 11: 6 (1972)	Australia	Northern Territory, Western Australia	unknown	unknown	469658-1	http://www.plantsoftheworldonline.org/taxon/urn:lsid:ipni.org:names:469658-1
Fabaceae	Acacia	adsurgens	Acacia adsurgens	Maiden & Blakely	Acacia adsurgens Maiden & Blakely	J. Roy. Soc. Western Australia 13: 28 (1928)	Australia	Northern Territory, Queensland, South Australia, Western Australia	unknown	unknown	469662-1	http://www.plantsoftheworldonline.org/taxon/urn:lsid:ipni.org:names:469662-1
Fabaceae	Acacia	adunca	Acacia adunca	A.Cunn. ex G.Don	Acacia adunca A.Cunn. ex G.Don	Gen. Hist. 2: 406 (1832)	Australia	New South Wales, Queensland	India	India	469663-1	http://www.plantsoftheworldonline.org/taxon/urn:lsid:ipni.org:names:469663-1
Fabaceae	Acacia	aemula	Acacia aemula	Maslin	Acacia aemula Maslin	Nuytsia 10: 169 (1995)	Australia	Western Australia	unknown	unknown	991279-1	http://www.plantsoftheworldonline.org/taxon/urn:lsid:ipni.org:names:991279-1
Fabaceae	Acacia	aestivalis	Acacia aestivalis	E.Pritz.	Acacia aestivalis E.Pritz.	Bot. Jahrb. Syst. 35: 300 (1904)	Australia	Western Australia	unknown	unknown	469665-1	http://www.plantsoftheworldonline.org/taxon/urn:lsid:ipni.org:names:469665-1
Fabaceae	Acacia	alata	Acacia alata	R.Br.	Acacia alata R.Br.	W.T.Aiton, Hortus Kew. 5: 464 (1813)	Australia	Western Australia	unknown	unknown	469667-1	http://www.plantsoftheworldonline.org/taxon/urn:lsid:ipni.org:names:469667-1
Fabaceae	Acacia	alaticaulis	Acacia alaticaulis	Kodela & Tindale	Acacia alaticaulis Kodela & Tindale	Telopea 15: 120 (2013)	Australia	New South Wales	unknown	unknown	77154439-1	http://www.plantsoftheworldonline.org/taxon/urn:lsid:ipni.org:names:77154439-1
Fabaceae	Acacia	alcockii	Acacia alcockii	Maslin & Whibley	Acacia alcockii Maslin & Whibley	Nuytsia 6: 19 (1987)	Australia	South Australia	unknown	unknown	933651-1	http://www.plantsoftheworldonline.org/taxon/urn:lsid:ipni.org:names:933651-1
Fabaceae	Acacia	alexandri	Acacia alexandri	Maslin	Acacia alexandri Maslin	Nuytsia 8: 288 (1992)	Australia	Western Australia	unknown	unknown	961049-1	http://www.plantsoftheworldonline.org/taxon/urn:lsid:ipni.org:names:961049-1
Fabaceae	Acacia	alleniana	Acacia alleniana	Maiden	Acacia alleniana Maiden	A.J.Ewart &amp; O.B.Davies, Fl. N. Territory: 330 (1917)	Australia	Northern Territory, Queensland	unknown	unknown	469679-1	http://www.plantsoftheworldonline.org/taxon/urn:lsid:ipni.org:names:469679-1
Fabaceae	Acacia	alpina	Acacia alpina	F.Muell.	Acacia alpina F.Muell.	Fragm. 3: 129 (1863)	Australia	New South Wales, Victoria	unknown	unknown	469682-1	http://www.plantsoftheworldonline.org/taxon/urn:lsid:ipni.org:names:469682-1
Fabaceae	Acacia	amanda	Acacia amanda	G.J.Leach	Acacia amanda G.J.Leach	Fl. Australia 11B: 488 (2001)	Australia	Northern Territory	unknown	unknown	20001392-1	http://www.plantsoftheworldonline.org/taxon/urn:lsid:ipni.org:names:20001392-1
Fabaceae	Acacia	amblygona	Acacia amblygona	A.Cunn. ex Benth.	Acacia amblygona A.Cunn. ex Benth.	London J. Bot. 1: 332 (1842)	Australia	New South Wales, Queensland, Western Australia	unknown	unknown	469692-1	http://www.plantsoftheworldonline.org/taxon/urn:lsid:ipni.org:names:469692-1
Fabaceae	Acacia	amblyophylla	Acacia amblyophylla	F.Muell.	Acacia amblyophylla F.Muell.	S. Sci. Rec. 2: 149 (1882)	Australia	Western Australia	unknown	unknown	469693-1	http://www.plantsoftheworldonline.org/taxon/urn:lsid:ipni.org:names:469693-1
Fabaceae	Acacia	amentifera	Acacia amentifera	F.Muell.	Acacia amentifera F.Muell.	J. Proc. Linn. Soc., Bot. 3: 141 (1859)	Australia	Northern Territory	unknown	unknown	469696-1	http://www.plantsoftheworldonline.org/taxon/urn:lsid:ipni.org:names:469696-1
Fabaceae	Acacia	ammitia	Acacia ammitia	Pedley	Acacia ammitia Pedley	Austrobaileya 10: 314 (2019)	Australia	Queensland	unknown	unknown	77202055-1	http://www.plantsoftheworldonline.org/taxon/urn:lsid:ipni.org:names:77202055-1
Fabaceae	Acacia	ammobia	Acacia ammobia	Maconochie	Acacia ammobia Maconochie	J. Adelaide Bot. Gard. 1: 180 (1978)	Australia	Northern Territory, Western Australia	unknown	unknown	469697-1	http://www.plantsoftheworldonline.org/taxon/urn:lsid:ipni.org:names:469697-1
Fabaceae	Acacia	ammophila	Acacia ammophila	Pedley	Acacia ammophila Pedley	Austrobaileya 1: 197 (1978)	Australia	Queensland	unknown	unknown	469698-1	http://www.plantsoftheworldonline.org/taxon/urn:lsid:ipni.org:names:469698-1
Fabaceae	Acacia	amoena	Acacia amoena	H.L.Wendl.	Acacia amoena H.L.Wendl.	Comm. Acac. Aphyll.: 16 (1820)	Australia	New South Wales, Victoria	unknown	unknown	469699-1	http://www.plantsoftheworldonline.org/taxon/urn:lsid:ipni.org:names:469699-1
Fabaceae	Acacia	ampliata	Acacia ampliata	R.S.Cowan & Maslin	Acacia ampliata R.S.Cowan & Maslin	Nuytsia 10: 16 (1995)	Australia	Western Australia	unknown	unknown	980998-1	http://www.plantsoftheworldonline.org/taxon/urn:lsid:ipni.org:names:980998-1
Fabaceae	Acacia	ampliceps	Acacia ampliceps	Maslin	Acacia ampliceps Maslin	Nuytsia 1: 315 (1974)	Australia	Northern Territory, Western Australia	unknown	unknown	469702-1	http://www.plantsoftheworldonline.org/taxon/urn:lsid:ipni.org:names:469702-1
Fabaceae	Acacia	amputata	Acacia amputata	Maslin	Acacia amputata Maslin	Nuytsia 12: 493 (1999)	Australia	Western Australia	unknown	unknown	1008324-1	http://www.plantsoftheworldonline.org/taxon/urn:lsid:ipni.org:names:1008324-1
Fabaceae	Acacia	amyctica	Acacia amyctica	R.S.Cowan & Maslin	Acacia amyctica R.S.Cowan & Maslin	Nuytsia 10: 222 (1995)	Australia	Western Australia	unknown	unknown	991298-1	http://www.plantsoftheworldonline.org/taxon/urn:lsid:ipni.org:names:991298-1
Fabaceae	Acacia	anadenia	Acacia anadenia	Pedley	Acacia anadenia Pedley	Austrobaileya 10: 303 (2019)	Australia	Queensland	unknown	unknown	77202050-1	http://www.plantsoftheworldonline.org/taxon/urn:lsid:ipni.org:names:77202050-1
Fabaceae	Acacia	anarthros	Acacia anarthros	Maslin	Acacia anarthros Maslin	Nuytsia 2: 354 (1979)	Australia	Western Australia	unknown	unknown	469704-1	http://www.plantsoftheworldonline.org/taxon/urn:lsid:ipni.org:names:469704-1
Fabaceae	Acacia	anasilla	Acacia anasilla	A.S.George	Acacia anasilla A.S.George	J. Roy. Soc. Western Australia 82: 67 (1999)	Australia	Western Australia	unknown	unknown	1010662-1	http://www.plantsoftheworldonline.org/taxon/urn:lsid:ipni.org:names:1010662-1
Fabaceae	Acacia	anastema	Acacia anastema	Maslin	Acacia anastema Maslin	Nuytsia 4: 383 (1983)	Australia	Western Australia	unknown	unknown	901318-1	http://www.plantsoftheworldonline.org/taxon/urn:lsid:ipni.org:names:901318-1
Fabaceae	Acacia	anastomosa	Acacia anastomosa	Maslin, M.D.Barrett & R.L.Barrett	Acacia anastomosa Maslin, M.D.Barrett & R.L.Barrett	Nuytsia 23: 545 (2013)	Australia	Western Australia	unknown	unknown	77136438-1	http://www.plantsoftheworldonline.org/taxon/urn:lsid:ipni.org:names:77136438-1
Fabaceae	Acacia	anaticeps	Acacia anaticeps	Tindale	Acacia anaticeps Tindale	Contr. New South Wales Natl. Herb. 4: 269 (1972)	Australia	Western Australia	unknown	unknown	469705-1	http://www.plantsoftheworldonline.org/taxon/urn:lsid:ipni.org:names:469705-1
Fabaceae	Acacia	anceps	Acacia anceps	DC.	Acacia anceps DC.	Mém. Légum.: 446 (1827)	Australia	South Australia, Western Australia	unknown	unknown	469707-1	http://www.plantsoftheworldonline.org/taxon/urn:lsid:ipni.org:names:469707-1
Fabaceae	Acacia	ancistrocarpa	Acacia ancistrocarpa	Maiden & Blakely	Acacia ancistrocarpa Maiden & Blakely	J. Roy. Soc. Western Australia 13: 31 (1927)	Australia	Northern Territory, Queensland, Western Australia	unknown	unknown	469708-1	http://www.plantsoftheworldonline.org/taxon/urn:lsid:ipni.org:names:469708-1
Fabaceae	Acacia	ancistrophylla	Acacia ancistrophylla	C.R.P.Andrews	Acacia ancistrophylla C.R.P.Andrews	J. Western Australia Nat. Hist. Soc. 1: 40 (1904)	Australia	South Australia, Victoria, Western Australia	unknown	unknown	469710-1	http://www.plantsoftheworldonline.org/taxon/urn:lsid:ipni.org:names:469710-1
Fabaceae	Acacia	andrewsii	Acacia andrewsii	W.Fitzg.	Acacia andrewsii W.Fitzg.	J. Western Australia Nat. Hist. Soc. 1: 6 (1904)	Australia	Western Australia	unknown	unknown	469713-1	http://www.plantsoftheworldonline.org/taxon/urn:lsid:ipni.org:names:469713-1
Fabaceae	Acacia	aneura	Acacia aneura	F.Muell. ex Benth.	Acacia aneura F.Muell. ex Benth.	Linnaea 26: 627 (1855)	Australia	New South Wales, Northern Territory, Queensland, South Australia, Western Australia	Kenya, Pakistan	Kenya, Pakistan	469715-1	http://www.plantsoftheworldonline.org/taxon/urn:lsid:ipni.org:names:469715-1
Fabaceae	Acacia	anfractuosa	Acacia anfractuosa	Maslin	Acacia anfractuosa Maslin	Nuytsia 2: 96 (1976)	Australia	Western Australia	unknown	unknown	469716-1	http://www.plantsoftheworldonline.org/taxon/urn:lsid:ipni.org:names:469716-1
Fabaceae	Acacia	angusta	Acacia angusta	Maiden & Blakely	Acacia angusta Maiden & Blakely	Proc. Roy. Soc. Queensland 38: 115 (1927)	Australia	Queensland	unknown	unknown	469720-1	http://www.plantsoftheworldonline.org/taxon/urn:lsid:ipni.org:names:469720-1
Fabaceae	Acacia	anomala	Acacia anomala	Gardner ex Court	Acacia anomala Gardner ex Court	Nuytsia 2: 168 (1978)	Australia	Western Australia	unknown	unknown	469729-1	http://www.plantsoftheworldonline.org/taxon/urn:lsid:ipni.org:names:469729-1
Fabaceae	Acacia	anserina	Acacia anserina	Maslin, M.D.Barrett & R.L.Barrett	Acacia anserina Maslin, M.D.Barrett & R.L.Barrett	Nuytsia 23: 564 (2013)	Australia	Western Australia	unknown	unknown	77136444-1	http://www.plantsoftheworldonline.org/taxon/urn:lsid:ipni.org:names:77136444-1
Fabaceae	Acacia	anthochaera	Acacia anthochaera	Maslin	Acacia anthochaera Maslin	Nuytsia 10: 183 (1995)	Australia	Western Australia	unknown	unknown	991284-1	http://www.plantsoftheworldonline.org/taxon/urn:lsid:ipni.org:names:991284-1
Fabaceae	Acacia	aphanoclada	Acacia aphanoclada	Maslin	Acacia aphanoclada Maslin	Nuytsia 8: 290 (1992)	Australia	Western Australia	unknown	unknown	961050-1	http://www.plantsoftheworldonline.org/taxon/urn:lsid:ipni.org:names:961050-1
Fabaceae	Acacia	aphylla	Acacia aphylla	Maslin	Acacia aphylla Maslin	Nuytsia 1: 320 (1974)	Australia	Western Australia	unknown	unknown	469732-1	http://www.plantsoftheworldonline.org/taxon/urn:lsid:ipni.org:names:469732-1
Fabaceae	Acacia	applanata	Acacia applanata	Maslin	Acacia applanata Maslin	Nuytsia 10: 158 (1995)	Australia	Western Australia	unknown	unknown	991276-1	http://www.plantsoftheworldonline.org/taxon/urn:lsid:ipni.org:names:991276-1
Fabaceae	Acacia	aprepta	Acacia aprepta	Pedley	Acacia aprepta Pedley	Contr. Queensland Herb. 15: 5 (1974)	Australia	Queensland	unknown	unknown	469734-1	http://www.plantsoftheworldonline.org/taxon/urn:lsid:ipni.org:names:469734-1
Fabaceae	Acacia	aprica	Acacia aprica	Maslin & A.R.Chapm.	Acacia aprica Maslin & A.R.Chapm.	Nuytsia 12: 471 (1999)	Australia	Western Australia	unknown	unknown	1008312-1	http://www.plantsoftheworldonline.org/taxon/urn:lsid:ipni.org:names:1008312-1
Fabaceae	Acacia	aptaneura	Acacia aptaneura	Maslin & J.E.Reid	Acacia aptaneura Maslin & J.E.Reid	Nuytsia 22: 171 (2012)	Australia	New South Wales, Northern Territory, Queensland, South Australia, Western Australia	unknown	unknown	77123735-1	http://www.plantsoftheworldonline.org/taxon/urn:lsid:ipni.org:names:77123735-1
Fabaceae	Acacia	arafurica	Acacia arafurica	Tindale & Kodela	Acacia arafurica Tindale & Kodela	Telopea 5: 53 (1992)	Australia	Northern Territory	unknown	unknown	968166-1	http://www.plantsoftheworldonline.org/taxon/urn:lsid:ipni.org:names:968166-1
Fabaceae	Acacia	araneosa	Acacia araneosa	Whibley	Acacia araneosa Whibley	Contr. Herb. Austral. 14: 1 (1976)	Australia	South Australia	unknown	unknown	469736-1	http://www.plantsoftheworldonline.org/taxon/urn:lsid:ipni.org:names:469736-1
Fabaceae	Acacia	arbiana	Acacia arbiana	Pedley	Acacia arbiana Pedley	Austrobaileya 5: 307 (1999)	Australia	Queensland	unknown	unknown	1007204-1	http://www.plantsoftheworldonline.org/taxon/urn:lsid:ipni.org:names:1007204-1
Fabaceae	Acacia	arcuatilis	Acacia arcuatilis	R.S.Cowan & Maslin	Acacia arcuatilis R.S.Cowan & Maslin	Nuytsia 12: 472 (1999)	Australia	Western Australia	unknown	unknown	1008313-1	http://www.plantsoftheworldonline.org/taxon/urn:lsid:ipni.org:names:1008313-1
Fabaceae	Acacia	areolata	Acacia areolata	M.W.McDonald	Acacia areolata M.W.McDonald	Austral. Syst. Bot. 16: 142 (2003)	Australia	Western Australia	unknown	unknown	20012611-1	http://www.plantsoftheworldonline.org/taxon/urn:lsid:ipni.org:names:20012611-1
Fabaceae	Acacia	argentina	Acacia argentina	Pedley	Acacia argentina Pedley	Austrobaileya 7: 348 (2006)	Australia	Queensland	unknown	unknown	77079723-1	http://www.plantsoftheworldonline.org/taxon/urn:lsid:ipni.org:names:77079723-1
Fabaceae	Acacia	argutifolia	Acacia argutifolia	Maslin	Acacia argutifolia Maslin	Nuytsia 2: 98 (1976)	Australia	Western Australia	unknown	unknown	469746-1	http://www.plantsoftheworldonline.org/taxon/urn:lsid:ipni.org:names:469746-1
Fabaceae	Acacia	argyraea	Acacia argyraea	Tindale	Acacia argyraea Tindale	Contr. New South Wales Natl. Herb. 4: 141 (1970)	Australia	Northern Territory, Queensland, Western Australia	unknown	unknown	469747-1	http://www.plantsoftheworldonline.org/taxon/urn:lsid:ipni.org:names:469747-1
Fabaceae	Acacia	argyrodendron	Acacia argyrodendron	Domin	Acacia argyrodendron Domin	Biblioth. Bot. 22(89): 261 (1926)	Australia	Queensland	unknown	unknown	469748-1	http://www.plantsoftheworldonline.org/taxon/urn:lsid:ipni.org:names:469748-1
Fabaceae	Acacia	argyrophylla	Acacia argyrophylla	Hook.	Acacia argyrophylla Hook.	Bot. Mag. 74: t. 4384 (1848)	Australia	South Australia, Victoria	unknown	unknown	469749-1	http://www.plantsoftheworldonline.org/taxon/urn:lsid:ipni.org:names:469749-1
Fabaceae	Acacia	argyrotricha	Acacia argyrotricha	Pedley	Acacia argyrotricha Pedley	Austrobaileya 5: 310 (1999)	Australia	Queensland	unknown	unknown	1007208-1	http://www.plantsoftheworldonline.org/taxon/urn:lsid:ipni.org:names:1007208-1
Fabaceae	Acacia	arida	Acacia arida	Benth.	Acacia arida Benth.	London J. Bot. 1: 370 (1842)	Australia	Northern Territory	unknown	unknown	469750-1	http://www.plantsoftheworldonline.org/taxon/urn:lsid:ipni.org:names:469750-1
Fabaceae	Acacia	aristulata	Acacia aristulata	Maslin	Acacia aristulata Maslin	Nuytsia 12: 320 (1999)	Australia	Western Australia	unknown	unknown	1008231-1	http://www.plantsoftheworldonline.org/taxon/urn:lsid:ipni.org:names:1008231-1
Fabaceae	Acacia	armillata	Acacia armillata	(Pedley) Pedley	Acacia armillata (Pedley) Pedley	Austrobaileya 3: 215 (1990)	Australia	Queensland	unknown	unknown	948157-1	http://www.plantsoftheworldonline.org/taxon/urn:lsid:ipni.org:names:948157-1
Fabaceae	Acacia	armitii	Acacia armitii	F.Muell. ex Maiden	Acacia armitii F.Muell. ex Maiden	J. Proc. Roy. Soc. New S. Wales 51: 84 (1917)	Australia	Northern Territory, Queensland	unknown	unknown	54107-3	http://www.plantsoftheworldonline.org/taxon/urn:lsid:ipni.org:names:54107-3
Fabaceae	Acacia	arrecta	Acacia arrecta	Maslin	Acacia arrecta Maslin	Nuytsia 4: 73 (1982)	Australia	Western Australia	unknown	unknown	899058-1	http://www.plantsoftheworldonline.org/taxon/urn:lsid:ipni.org:names:899058-1
Fabaceae	Acacia	ascendens	Acacia ascendens	Maslin	Acacia ascendens Maslin	Nuytsia 7: 223 (1990)	Australia	Western Australia	unknown	unknown	939609-1	http://www.plantsoftheworldonline.org/taxon/urn:lsid:ipni.org:names:939609-1
Fabaceae	Acacia	asepala	Acacia asepala	Maslin	Acacia asepala Maslin	Nuytsia 12: 321 (1999)	Australia	Western Australia	unknown	unknown	1008232-1	http://www.plantsoftheworldonline.org/taxon/urn:lsid:ipni.org:names:1008232-1
Fabaceae	Acacia	ashbyae	Acacia ashbyae	Maslin	Acacia ashbyae Maslin	Nuytsia 1: 321 (1974)	Australia	Western Australia	unknown	unknown	469762-1	http://www.plantsoftheworldonline.org/taxon/urn:lsid:ipni.org:names:469762-1
Fabaceae	Acacia	asparagoides	Acacia asparagoides	A.Cunn.	Acacia asparagoides A.Cunn.	B.Field, Geogr. Mem. New South Wales: 343 (1825)	Australia	New South Wales, Queensland	unknown	unknown	469763-1	http://www.plantsoftheworldonline.org/taxon/urn:lsid:ipni.org:names:469763-1
Fabaceae	Acacia	aspera	Acacia aspera	J.Forbes	Acacia aspera J.Forbes	Hort. Woburn.: 223 (1833)	Australia	New South Wales, Victoria	unknown	unknown	469765-1	http://www.plantsoftheworldonline.org/taxon/urn:lsid:ipni.org:names:469765-1
Fabaceae	Acacia	asperulacea	Acacia asperulacea	F.Muell.	Acacia asperulacea F.Muell.	J. Proc. Linn. Soc., Bot. 3: 123 (1859)	Australia	Northern Territory, Queensland, Western Australia	unknown	unknown	469766-1	http://www.plantsoftheworldonline.org/taxon/urn:lsid:ipni.org:names:469766-1
Fabaceae	Acacia	assimilis	Acacia assimilis	S.Moore	Acacia assimilis S.Moore	J. Linn. Soc., Bot. 45: 172 (1920)	Australia	Western Australia	unknown	unknown	469769-1	http://www.plantsoftheworldonline.org/taxon/urn:lsid:ipni.org:names:469769-1
Fabaceae	Acacia	ataxiphylla	Acacia ataxiphylla	Benth.	Acacia ataxiphylla Benth.	Linnaea 26: 605 (1855)	Australia	Western Australia	unknown	unknown	469774-1	http://www.plantsoftheworldonline.org/taxon/urn:lsid:ipni.org:names:469774-1
Fabaceae	Acacia	atkinsiana	Acacia atkinsiana	Maslin	Acacia atkinsiana Maslin	Nuytsia 4: 75 (1982)	Australia	Western Australia	unknown	unknown	899059-1	http://www.plantsoftheworldonline.org/taxon/urn:lsid:ipni.org:names:899059-1
Fabaceae	Acacia	atopa	Acacia atopa	Pedley	Acacia atopa Pedley	Fl. Australia 11B: 490 (2001)	Australia	Western Australia	unknown	unknown	20001405-1	http://www.plantsoftheworldonline.org/taxon/urn:lsid:ipni.org:names:20001405-1
Fabaceae	Acacia	atrox	Acacia atrox	Kodela	Acacia atrox Kodela	Telopea 9: 415 (2001)	Australia	New South Wales	unknown	unknown	1021352-1	http://www.plantsoftheworldonline.org/taxon/urn:lsid:ipni.org:names:1021352-1
Fabaceae	Acacia	attenuata	Acacia attenuata	Maiden	Acacia attenuata Maiden	Proc. Roy. Soc. Queensland 38: 117 (1927)	Australia	Queensland	unknown	unknown	469777-1	http://www.plantsoftheworldonline.org/taxon/urn:lsid:ipni.org:names:469777-1
Fabaceae	Acacia	aulacocarpa	Acacia aulacocarpa	A.Cunn. ex Benth.	Acacia aulacocarpa A.Cunn. ex Benth.	London J. Bot. 1: 379 (1842)	Australia, Indonesia, Papua New Guinea	New Guinea, New South Wales, Queensland	unknown	unknown	469779-1	http://www.plantsoftheworldonline.org/taxon/urn:lsid:ipni.org:names:469779-1
Fabaceae	Acacia	aulacophylla	Acacia aulacophylla	R.S.Cowan & Maslin	Acacia aulacophylla R.S.Cowan & Maslin	Nuytsia 10: 241 (1995)	Australia	Western Australia	unknown	unknown	991305-1	http://www.plantsoftheworldonline.org/taxon/urn:lsid:ipni.org:names:991305-1
Fabaceae	Acacia	auratiflora	Acacia auratiflora	R.S.Cowan & Maslin	Acacia auratiflora R.S.Cowan & Maslin	Nuytsia 12: 414 (1999)	Australia	Western Australia	unknown	unknown	1008287-1	http://www.plantsoftheworldonline.org/taxon/urn:lsid:ipni.org:names:1008287-1
Fabaceae	Acacia	aureocrinita	Acacia aureocrinita	B.J.Conn & Tame	Acacia aureocrinita B.J.Conn & Tame	Austral. Syst. Bot. 9: 851 (1996)	Australia	New South Wales	unknown	unknown	992793-1	http://www.plantsoftheworldonline.org/taxon/urn:lsid:ipni.org:names:992793-1
Fabaceae	Acacia	auricoma	Acacia auricoma	Maslin	Acacia auricoma Maslin	J. Adelaide Bot. Gard. 2: 303 (1980)	Australia	Northern Territory, Western Australia	unknown	unknown	469783-1	http://www.plantsoftheworldonline.org/taxon/urn:lsid:ipni.org:names:469783-1
Fabaceae	Acacia	auriculiformis	Acacia auriculiformis	A.Cunn. ex Benth.	Acacia auriculiformis A.Cunn. ex Benth.	London J. Bot. 1: 377 (1842)	Australia, Indonesia, Indonesia, Papua New Guinea	Maluku, New Guinea, Northern Territory, Queensland	Andaman Is., Bahamas, Bangladesh, Benin, Bhutan, India, Cambodia, Caroline Is., China, Cook Is., India, India, Pakistan, Indonesia, East Timor, Indonesia, Malaysia, Laos, Malaysia, Mauritius, Myanmar, Nepal, Nicobar Is., Nigeria, Oman, Pakistan, Panama, Papua New Guinea, Solomon Islands, Philippines, Reunion, Sri Lanka, Tanzania, Trinidad-Tobago, United States, Vietnam, Zaire	Andaman Is., Assam, Bahamas, Bangladesh, Benin, Borneo, Cambodia, Caroline Is., China Southeast, Cook Is., East Himalaya, Florida, Hawaii, India, Laos, Lesser Sunda Is., Malaya, Mauritius, Myanmar, Nepal, Nicobar Is., Nigeria, Oman, Pakistan, Panama, Philippines, Reunion, Solomon Is., Sri Lanka, Tanzania, Trinidad-Tobago, Vietnam, West Himalaya, Zaire	469784-1	http://www.plantsoftheworldonline.org/taxon/urn:lsid:ipni.org:names:469784-1
Fabaceae	Acacia	auripila	Acacia auripila	R.S.Cowan & Maslin	Acacia auripila R.S.Cowan & Maslin	Nuytsia 12: 415 (1999)	Australia	Western Australia	unknown	unknown	1008288-1	http://www.plantsoftheworldonline.org/taxon/urn:lsid:ipni.org:names:1008288-1
Fabaceae	Acacia	auronitens	Acacia auronitens	Lindl.	Acacia auronitens Lindl.	Sketch Veg. Swan R.: 15 (1839)	Australia	Western Australia	unknown	unknown	469789-1	http://www.plantsoftheworldonline.org/taxon/urn:lsid:ipni.org:names:469789-1
Fabaceae	Acacia	ausfeldii	Acacia ausfeldii	Regel	Acacia ausfeldii Regel	Index Seminum (LE, Petropolitanus) 1866: 106 (1867)	Australia	New South Wales, Victoria	unknown	unknown	469790-1	http://www.plantsoftheworldonline.org/taxon/urn:lsid:ipni.org:names:469790-1
Fabaceae	Acacia	awestoniana	Acacia awestoniana	R.S.Cowan & Maslin	Acacia awestoniana R.S.Cowan & Maslin	Nuytsia 7: 185 (1990)	Australia	Western Australia	unknown	unknown	939596-1	http://www.plantsoftheworldonline.org/taxon/urn:lsid:ipni.org:names:939596-1
Fabaceae	Acacia	axillaris	Acacia axillaris	Benth.	Acacia axillaris Benth.	London J. Bot. 1: 341 (1842)	Australia	Tasmania	unknown	unknown	469791-1	http://www.plantsoftheworldonline.org/taxon/urn:lsid:ipni.org:names:469791-1
Fabaceae	Acacia	ayersiana	Acacia ayersiana	Maconochie	Acacia ayersiana Maconochie	J. Adelaide Bot. Gard. 1: 182 (1978)	Australia	Northern Territory, South Australia, Western Australia	unknown	unknown	469792-1	http://www.plantsoftheworldonline.org/taxon/urn:lsid:ipni.org:names:469792-1
Fabaceae	Acacia	baeuerlenii	Acacia baeuerlenii	Maiden & R.T.Baker	Acacia baeuerlenii Maiden & R.T.Baker	Proc. Linn. Soc. New South Wales, ser. 2, 10: 583 (1895)	Australia	New South Wales, Queensland	unknown	unknown	469794-1	http://www.plantsoftheworldonline.org/taxon/urn:lsid:ipni.org:names:469794-1
Fabaceae	Acacia	baileyana	Acacia baileyana	F.Muell.	Acacia baileyana F.Muell.	Trans. &amp; Proc. Roy. Soc. Victoria 24: 168 (July 1888)	Australia	New South Wales	Australia, Colombia, Costa Rica, India, Indonesia, Kenya, Lesotho, Mexico, Morocco, New Zealand, South Africa, Spain, Swaziland, United States, Zimbabwe	California, Cape Provinces, Colombia, Costa Rica, Florida, India, Jawa, Kenya, KwaZulu-Natal, Lesotho, Mexico Southwest, Morocco, New Zealand North, New Zealand South, Northern Provinces, Queensland, South Australia, Spain, Swaziland, Tasmania, Victoria, Western Australia, Zimbabwe	469798-1	http://www.plantsoftheworldonline.org/taxon/urn:lsid:ipni.org:names:469798-1
Fabaceae	Acacia	bakeri	Acacia bakeri	Maiden	Acacia bakeri Maiden	Proc. Linn. Soc. New South Wales, ser. 2, 10: 337 (1895)	Australia	New South Wales, Queensland	unknown	unknown	469799-1	http://www.plantsoftheworldonline.org/taxon/urn:lsid:ipni.org:names:469799-1
Fabaceae	Acacia	balsamea	Acacia balsamea	R.S.Cowan & Maslin	Acacia balsamea R.S.Cowan & Maslin	Nuytsia 12: 417 (1999)	Australia	Western Australia	unknown	unknown	1008289-1	http://www.plantsoftheworldonline.org/taxon/urn:lsid:ipni.org:names:1008289-1
Fabaceae	Acacia	bancroftiorum	Acacia bancroftiorum	Maiden	Acacia bancroftiorum Maiden	Proc. Roy. Soc. Queensland 30: 26 (1918)	Australia	Queensland	unknown	unknown	469803-1	http://www.plantsoftheworldonline.org/taxon/urn:lsid:ipni.org:names:469803-1
Fabaceae	Acacia	barakulensis	Acacia barakulensis	Pedley	Acacia barakulensis Pedley	Austrobaileya 5: 308 (1999)	Australia	Queensland	unknown	unknown	1007205-1	http://www.plantsoftheworldonline.org/taxon/urn:lsid:ipni.org:names:1007205-1
Fabaceae	Acacia	barattensis	Acacia barattensis	J.M.Black	Acacia barattensis J.M.Black	Trans. &amp; Proc. Roy. Soc. South Australia 56: 42 (1932)	Australia	South Australia	unknown	unknown	469806-1	http://www.plantsoftheworldonline.org/taxon/urn:lsid:ipni.org:names:469806-1
Fabaceae	Acacia	barbinervis	Acacia barbinervis	Benth.	Acacia barbinervis Benth.	London J. Bot. 1: 326 (1842)	Australia	Western Australia	unknown	unknown	469808-1	http://www.plantsoftheworldonline.org/taxon/urn:lsid:ipni.org:names:469808-1
Fabaceae	Acacia	barrettiorum	Acacia barrettiorum	Lewington & Maslin	Acacia barrettiorum Lewington & Maslin	Nuytsia 19: 64 (2009)	Australia	Western Australia	unknown	unknown	77099914-1	http://www.plantsoftheworldonline.org/taxon/urn:lsid:ipni.org:names:77099914-1
Fabaceae	Acacia	barringtonensis	Acacia barringtonensis	Tindale	Acacia barringtonensis Tindale	Telopea 1: 72 (1975)	Australia	New South Wales	unknown	unknown	469810-1	http://www.plantsoftheworldonline.org/taxon/urn:lsid:ipni.org:names:469810-1
Fabaceae	Acacia	bartlei	Acacia bartlei	Maslin & J.E.Reid	Acacia bartlei Maslin & J.E.Reid	Nuytsia 22: 51 (2012)	Australia	Western Australia	unknown	unknown	77120884-1	http://www.plantsoftheworldonline.org/taxon/urn:lsid:ipni.org:names:77120884-1
Fabaceae	Acacia	basedowii	Acacia basedowii	Maiden	Acacia basedowii Maiden	J. Proc. Roy. Soc. New S. Wales 53: 197 (1919)	Australia	Northern Territory, South Australia, Western Australia	unknown	unknown	469813-1	http://www.plantsoftheworldonline.org/taxon/urn:lsid:ipni.org:names:469813-1
Fabaceae	Acacia	baueri	Acacia baueri	Benth.	Acacia baueri Benth.	London J. Bot. 1: 344 (1842)	Australia	New South Wales, Queensland	unknown	unknown	469814-1	http://www.plantsoftheworldonline.org/taxon/urn:lsid:ipni.org:names:469814-1
Fabaceae	Acacia	baxteri	Acacia baxteri	Benth.	Acacia baxteri Benth.	London J. Bot. 1: 327 (1842)	Australia	Western Australia	unknown	unknown	469816-1	http://www.plantsoftheworldonline.org/taxon/urn:lsid:ipni.org:names:469816-1
Fabaceae	Acacia	beadleana	Acacia beadleana	R.H.Jones & J.J.Bruhl	Acacia beadleana R.H.Jones & J.J.Bruhl	Proc. Linn. Soc. New South Wales 127: 6 (2006)	Australia	New South Wales	unknown	unknown	77086865-1	http://www.plantsoftheworldonline.org/taxon/urn:lsid:ipni.org:names:77086865-1
Fabaceae	Acacia	beauverdiana	Acacia beauverdiana	Ewart & Sharman	Acacia beauverdiana Ewart & Sharman	Proc. Roy. Soc. Victoria, n.s., 28: 230 (1916)	Australia	Western Australia	unknown	unknown	469818-1	http://www.plantsoftheworldonline.org/taxon/urn:lsid:ipni.org:names:469818-1
Fabaceae	Acacia	beckleri	Acacia beckleri	Tindale	Acacia beckleri Tindale	H.Eichler, Suppl. Fl. S. Austral., ed. 2: 173 (1965)	Australia	New South Wales, South Australia	unknown	unknown	469819-1	http://www.plantsoftheworldonline.org/taxon/urn:lsid:ipni.org:names:469819-1
Fabaceae	Acacia	benthamii	Acacia benthamii	Meisn.	Acacia benthamii Meisn.	J.G.C.Lehmann, Pl. Preiss. 1: 11 (1844)	Australia	Western Australia	unknown	unknown	469825-1	http://www.plantsoftheworldonline.org/taxon/urn:lsid:ipni.org:names:469825-1
Fabaceae	Acacia	besleyi	Acacia besleyi	Maslin	Acacia besleyi Maslin	Nuytsia 24: 152 (2014)	Australia	Western Australia	unknown	unknown	77146100-1	http://www.plantsoftheworldonline.org/taxon/urn:lsid:ipni.org:names:77146100-1
Fabaceae	Acacia	betchei	Acacia betchei	Maiden & Blakely	Acacia betchei Maiden & Blakely	J. Proc. Roy. Soc. New S. Wales 60: 17 (1927)	Australia	New South Wales	unknown	unknown	469831-1	http://www.plantsoftheworldonline.org/taxon/urn:lsid:ipni.org:names:469831-1
Fabaceae	Acacia	bidentata	Acacia bidentata	Benth.	Acacia bidentata Benth.	London J. Bot. 1: 333 (1842)	Australia	Western Australia	unknown	unknown	469835-1	http://www.plantsoftheworldonline.org/taxon/urn:lsid:ipni.org:names:469835-1
Fabaceae	Acacia	bifaria	Acacia bifaria	Maslin	Acacia bifaria Maslin	Nuytsia 10: 160 (1995)	Australia	Western Australia	unknown	unknown	991277-1	http://www.plantsoftheworldonline.org/taxon/urn:lsid:ipni.org:names:991277-1
Fabaceae	Acacia	biflora	Acacia biflora	R.Br.	Acacia biflora R.Br.	W.T.Aiton, Hortus Kew. 5: 463 (1814)	Australia	Western Australia	unknown	unknown	469837-1	http://www.plantsoftheworldonline.org/taxon/urn:lsid:ipni.org:names:469837-1
Fabaceae	Acacia	binata	Acacia binata	Maslin	Acacia binata Maslin	Nuytsia 2: 202 (1978)	Australia	Western Australia	unknown	unknown	469844-1	http://www.plantsoftheworldonline.org/taxon/urn:lsid:ipni.org:names:469844-1
Fabaceae	Acacia	binervata	Acacia binervata	DC.	Acacia binervata DC.	Prodr. 2: 452 (1825)	Australia	New South Wales, Queensland	unknown	unknown	469845-1	http://www.plantsoftheworldonline.org/taxon/urn:lsid:ipni.org:names:469845-1
Fabaceae	Acacia	binervia	Acacia binervia	(J.C.Wendl.) J.F.Macbr.	Acacia binervia (J.C.Wendl.) J.F.Macbr.	Contr. Gray Herb. 59: 7 (1919)	Australia	New South Wales, Victoria	Kenya	Kenya	469846-1	http://www.plantsoftheworldonline.org/taxon/urn:lsid:ipni.org:names:469846-1
Fabaceae	Acacia	bivenosa	Acacia bivenosa	DC.	Acacia bivenosa DC.	Prodr. 2: 452 (1825)	Australia	Northern Territory, Queensland, Western Australia	India	India	469848-1	http://www.plantsoftheworldonline.org/taxon/urn:lsid:ipni.org:names:469848-1
Fabaceae	Acacia	blakei	Acacia blakei	Pedley	Acacia blakei Pedley	Contr. Queensland Herb. 15: 6 (1974)	Australia	New South Wales, Queensland	unknown	unknown	469849-1	http://www.plantsoftheworldonline.org/taxon/urn:lsid:ipni.org:names:469849-1
Fabaceae	Acacia	blakelyi	Acacia blakelyi	Maiden	Acacia blakelyi Maiden	J. Proc. Roy. Soc. New S. Wales 51: 246 (1917)	Australia	Western Australia	unknown	unknown	469850-1	http://www.plantsoftheworldonline.org/taxon/urn:lsid:ipni.org:names:469850-1
Fabaceae	Acacia	blaxellii	Acacia blaxellii	Maslin	Acacia blaxellii Maslin	Nuytsia 12: 328 (1999)	Australia	Western Australia	unknown	unknown	1008235-1	http://www.plantsoftheworldonline.org/taxon/urn:lsid:ipni.org:names:1008235-1
Fabaceae	Acacia	blayana	Acacia blayana	Tindale & Court	Acacia blayana Tindale & Court	Telopea 4: 109 (1990)	Australia	New South Wales	unknown	unknown	940261-1	http://www.plantsoftheworldonline.org/taxon/urn:lsid:ipni.org:names:940261-1
Fabaceae	Acacia	boormanii	Acacia boormanii	Maiden	Acacia boormanii Maiden	J. Proc. Roy. Soc. New S. Wales 49: 489 (1915 publ. 1916)	Australia	New South Wales, Victoria	unknown	unknown	469860-1	http://www.plantsoftheworldonline.org/taxon/urn:lsid:ipni.org:names:469860-1
Fabaceae	Acacia	botrydion	Acacia botrydion	Maslin	Acacia botrydion Maslin	Nuytsia 4: 30 (1982)	Australia	Western Australia	unknown	unknown	899060-1	http://www.plantsoftheworldonline.org/taxon/urn:lsid:ipni.org:names:899060-1
Fabaceae	Acacia	brachybotrya	Acacia brachybotrya	Benth.	Acacia brachybotrya Benth.	London J. Bot. 1: 347 (1842)	Australia	New South Wales, South Australia, Victoria	unknown	unknown	469866-1	http://www.plantsoftheworldonline.org/taxon/urn:lsid:ipni.org:names:469866-1
Fabaceae	Acacia	brachyclada	Acacia brachyclada	W.Fitzg	Acacia brachyclada W.Fitzg	J. Bot. 50: 20 (1912)	Australia	Western Australia	unknown	unknown	469868-1	http://www.plantsoftheworldonline.org/taxon/urn:lsid:ipni.org:names:469868-1
Fabaceae	Acacia	brachyphylla	Acacia brachyphylla	Benth. ex Schltdl.	Acacia brachyphylla Benth. ex Schltdl.	Linnaea 26: 615 (1855)	Australia	Western Australia	unknown	unknown	469870-1	http://www.plantsoftheworldonline.org/taxon/urn:lsid:ipni.org:names:469870-1
Fabaceae	Acacia	brachypoda	Acacia brachypoda	Maslin	Acacia brachypoda Maslin	Nuytsia 7: 225 (1990)	Australia	Western Australia	unknown	unknown	939610-1	http://www.plantsoftheworldonline.org/taxon/urn:lsid:ipni.org:names:939610-1
Fabaceae	Acacia	brachystachya	Acacia brachystachya	Benth.	Acacia brachystachya Benth.	Fl. Austral. 2: 403 (1864)	Australia	New South Wales, Northern Territory, Queensland, South Australia, Western Australia	unknown	unknown	469872-1	http://www.plantsoftheworldonline.org/taxon/urn:lsid:ipni.org:names:469872-1
Fabaceae	Acacia	bracteolata	Acacia bracteolata	Maslin	Acacia bracteolata Maslin	Nuytsia 12: 329 (1999)	Australia	Western Australia	unknown	unknown	1008236-1	http://www.plantsoftheworldonline.org/taxon/urn:lsid:ipni.org:names:1008236-1
Fabaceae	Acacia	brassii	Acacia brassii	Pedley	Acacia brassii Pedley	Contr. Queensland Herb. 15: 6 (1974)	Australia	Queensland	unknown	unknown	469876-1	http://www.plantsoftheworldonline.org/taxon/urn:lsid:ipni.org:names:469876-1
Fabaceae	Acacia	brockii	Acacia brockii	Tindale & Kodela	Acacia brockii Tindale & Kodela	Telopea 5: 62 (1992)	Australia	Northern Territory	unknown	unknown	968170-1	http://www.plantsoftheworldonline.org/taxon/urn:lsid:ipni.org:names:968170-1
Fabaceae	Acacia	bromilowiana	Acacia bromilowiana	Maslin	Acacia bromilowiana Maslin	Nuytsia 18: 141 (2008)	Australia	Western Australia	unknown	unknown	77092633-1	http://www.plantsoftheworldonline.org/taxon/urn:lsid:ipni.org:names:77092633-1
Fabaceae	Acacia	browniana	Acacia browniana	H.L.Wendl.	Acacia browniana H.L.Wendl.	Flora 2: 139 (1819)	Australia	Western Australia	unknown	unknown	469883-1	http://www.plantsoftheworldonline.org/taxon/urn:lsid:ipni.org:names:469883-1
Fabaceae	Acacia	brownii	Acacia brownii	(Poir.) Steud.	Acacia brownii (Poir.) Steud.	Nomencl. Bot. 1: 2 (1821)	Australia	New South Wales, Queensland, Victoria	unknown	unknown	469884-1	http://www.plantsoftheworldonline.org/taxon/urn:lsid:ipni.org:names:469884-1
Fabaceae	Acacia	brumalis	Acacia brumalis	Maslin	Acacia brumalis Maslin	Nuytsia 10: 185 (1995)	Australia	Western Australia	unknown	unknown	991285-1	http://www.plantsoftheworldonline.org/taxon/urn:lsid:ipni.org:names:991285-1
Fabaceae	Acacia	brunioides	Acacia brunioides	A.Cunn. ex G.Don	Acacia brunioides A.Cunn. ex G.Don	Gen. Hist. 2: 404 (1832)	Australia	New South Wales, Queensland	unknown	unknown	469885-1	http://www.plantsoftheworldonline.org/taxon/urn:lsid:ipni.org:names:469885-1
Fabaceae	Acacia	bulgaensis	Acacia bulgaensis	Tindale & S.J.Davies	Acacia bulgaensis Tindale & S.J.Davies	Austral. Syst. Bot. 5: 645 (1992)	Australia	New South Wales	unknown	unknown	968205-1	http://www.plantsoftheworldonline.org/taxon/urn:lsid:ipni.org:names:968205-1
Fabaceae	Acacia	burbidgeae	Acacia burbidgeae	Pedley	Acacia burbidgeae Pedley	Austrobaileya 1: 249 (1979)	Australia	New South Wales, Queensland	unknown	unknown	469892-1	http://www.plantsoftheworldonline.org/taxon/urn:lsid:ipni.org:names:469892-1
Fabaceae	Acacia	burdekensis	Acacia burdekensis	Pedley	Acacia burdekensis Pedley	Austrobaileya 5: 313 (1999)	Australia	Queensland	unknown	unknown	1007212-1	http://www.plantsoftheworldonline.org/taxon/urn:lsid:ipni.org:names:1007212-1
Fabaceae	Acacia	burkittii	Acacia burkittii	F.Muell. ex Benth.	Acacia burkittii F.Muell. ex Benth.	Fl. Austral. 2: 400 (1864)	Australia	New South Wales, Queensland, South Australia, Western Australia	India	India	469894-1	http://www.plantsoftheworldonline.org/taxon/urn:lsid:ipni.org:names:469894-1
Fabaceae	Acacia	burrana	Acacia burrana	Pedley	Acacia burrana Pedley	Austrobaileya 7: 348 (2006)	Australia	Queensland	unknown	unknown	77079724-1	http://www.plantsoftheworldonline.org/taxon/urn:lsid:ipni.org:names:77079724-1
Fabaceae	Acacia	burrowii	Acacia burrowii	Maiden	Acacia burrowii Maiden	J. Proc. Roy. Soc. New S. Wales 53: 227 (1919)	Australia	New South Wales, Queensland	unknown	unknown	469896-1	http://www.plantsoftheworldonline.org/taxon/urn:lsid:ipni.org:names:469896-1
Fabaceae	Acacia	burrowsiana	Acacia burrowsiana	Maslin	Acacia burrowsiana Maslin	Nuytsia 17: 241 (2007)	Australia	Western Australia	unknown	unknown	77090632-1	http://www.plantsoftheworldonline.org/taxon/urn:lsid:ipni.org:names:77090632-1
Fabaceae	Acacia	buxifolia	Acacia buxifolia	A.Cunn.	Acacia buxifolia A.Cunn.	B.Field, Geogr. Mem. New South Wales: 344 (1825)	Australia	New South Wales, Queensland, Victoria	India	India	469900-1	http://www.plantsoftheworldonline.org/taxon/urn:lsid:ipni.org:names:469900-1
Fabaceae	Acacia	bynoeana	Acacia bynoeana	Benth.	Acacia bynoeana Benth.	Linnaea 26: 614 (1855)	Australia	New South Wales	unknown	unknown	469901-1	http://www.plantsoftheworldonline.org/taxon/urn:lsid:ipni.org:names:469901-1
Fabaceae	Acacia	caerulescens	Acacia caerulescens	Maslin & Court	Acacia caerulescens Maslin & Court	Muelleria 7: 131 (1989)	Australia	Victoria	unknown	unknown	937395-1	http://www.plantsoftheworldonline.org/taxon/urn:lsid:ipni.org:names:937395-1
Fabaceae	Acacia	caesaneura	Acacia caesaneura	Maslin & J.E.Reid	Acacia caesaneura Maslin & J.E.Reid	Nuytsia 22: 190 (2012)	Australia	Western Australia	unknown	unknown	77123736-1	http://www.plantsoftheworldonline.org/taxon/urn:lsid:ipni.org:names:77123736-1
Fabaceae	Acacia	caesariata	Acacia caesariata	R.S.Cowan & Maslin	Acacia caesariata R.S.Cowan & Maslin	Nuytsia 7: 210 (1990)	Australia	Western Australia	unknown	unknown	939604-1	http://www.plantsoftheworldonline.org/taxon/urn:lsid:ipni.org:names:939604-1
Fabaceae	Acacia	caesiella	Acacia caesiella	Maiden & Blakely	Acacia caesiella Maiden & Blakely	J. Proc. Roy. Soc. New S. Wales 60: 180 (1927)	Australia	New South Wales	unknown	unknown	469906-1	http://www.plantsoftheworldonline.org/taxon/urn:lsid:ipni.org:names:469906-1
Fabaceae	Acacia	calamifolia	Acacia calamifolia	Sweet ex Lindl.	Acacia calamifolia Sweet ex Lindl.	Bot. Reg. 10: t. 839 (1824)	Australia	New South Wales, South Australia, Victoria	India	India	469909-1	http://www.plantsoftheworldonline.org/taxon/urn:lsid:ipni.org:names:469909-1
Fabaceae	Acacia	calantha	Acacia calantha	Pedley	Acacia calantha Pedley	Austrobaileya 1: 261 (1979)	Australia	Queensland	unknown	unknown	469911-1	http://www.plantsoftheworldonline.org/taxon/urn:lsid:ipni.org:names:469911-1
Fabaceae	Acacia	calcarata	Acacia calcarata	Maiden & Blakely	Acacia calcarata Maiden & Blakely	J. Roy. Soc. Western Australia 13: 2 (1927)	Australia	Western Australia	unknown	unknown	469912-1	http://www.plantsoftheworldonline.org/taxon/urn:lsid:ipni.org:names:469912-1
Fabaceae	Acacia	calcicola	Acacia calcicola	Forde & Ising	Acacia calcicola Forde & Ising	Trans. Roy. Soc. South Australia 81: 153 (1958)	Australia	New South Wales, Northern Territory, Queensland, South Australia, Western Australia	unknown	unknown	469913-1	http://www.plantsoftheworldonline.org/taxon/urn:lsid:ipni.org:names:469913-1
Fabaceae	Acacia	caleyi	Acacia caleyi	A.Cunn. ex Benth.	Acacia caleyi A.Cunn. ex Benth.	London J. Bot. 1: 347 (1842)	Australia	New South Wales	unknown	unknown	469915-1	http://www.plantsoftheworldonline.org/taxon/urn:lsid:ipni.org:names:469915-1
Fabaceae	Acacia	calligera	Acacia calligera	(Pedley) Pedley	Acacia calligera (Pedley) Pedley	Austrobaileya 7: 381 (2006)	Australia	Northern Territory, Queensland, Western Australia	unknown	unknown	77079740-1	http://www.plantsoftheworldonline.org/taxon/urn:lsid:ipni.org:names:77079740-1
Fabaceae	Acacia	calyculata	Acacia calyculata	A.Cunn. ex Benth.	Acacia calyculata A.Cunn. ex Benth.	London J. Bot. 1: 379 (1842)	Australia	Queensland	unknown	unknown	469923-1	http://www.plantsoftheworldonline.org/taxon/urn:lsid:ipni.org:names:469923-1
Fabaceae	Acacia	cambagei	Acacia cambagei	R.T.Baker	Acacia cambagei R.T.Baker	Proc. Linn. Soc. New South Wales 25: 661 (1901)	Australia	New South Wales, Northern Territory, Queensland, South Australia	unknown	unknown	469924-1	http://www.plantsoftheworldonline.org/taxon/urn:lsid:ipni.org:names:469924-1
Fabaceae	Acacia	camptocarpa	Acacia camptocarpa	Maslin, M.D.Barrett & R.L.Barrett	Acacia camptocarpa Maslin, M.D.Barrett & R.L.Barrett	Nuytsia 23: 549 (2013)	Australia	Western Australia	unknown	unknown	77136439-1	http://www.plantsoftheworldonline.org/taxon/urn:lsid:ipni.org:names:77136439-1
Fabaceae	Acacia	camptoclada	Acacia camptoclada	C.R.P.Andrews	Acacia camptoclada C.R.P.Andrews	J. Western Australia Nat. Hist. Soc. 1: 39 (1904)	Australia	Western Australia	unknown	unknown	469929-1	http://www.plantsoftheworldonline.org/taxon/urn:lsid:ipni.org:names:469929-1
Fabaceae	Acacia	campylophylla	Acacia campylophylla	Benth.	Acacia campylophylla Benth.	Linnaea 26: 605 (1855)	Australia	Western Australia	unknown	unknown	469931-1	http://www.plantsoftheworldonline.org/taxon/urn:lsid:ipni.org:names:469931-1
Fabaceae	Acacia	cana	Acacia cana	Maiden	Acacia cana Maiden	J. Proc. Roy. Soc. New S. Wales 53, Errata: 5 (1920)	Australia	New South Wales, Queensland	unknown	unknown	469932-1	http://www.plantsoftheworldonline.org/taxon/urn:lsid:ipni.org:names:469932-1
Fabaceae	Acacia	cangaiensis	Acacia cangaiensis	Tindale & Kodela	Acacia cangaiensis Tindale & Kodela	Austral. Syst. Bot. 4: 582 (1991)	Australia	New South Wales	unknown	unknown	960236-1	http://www.plantsoftheworldonline.org/taxon/urn:lsid:ipni.org:names:960236-1
Fabaceae	Acacia	capillaris	Acacia capillaris	A.S.George	Acacia capillaris A.S.George	J. Roy. Soc. Western Australia 82: 69 (1999)	Australia	Western Australia	unknown	unknown	1010663-1	http://www.plantsoftheworldonline.org/taxon/urn:lsid:ipni.org:names:1010663-1
Fabaceae	Acacia	cardiophylla	Acacia cardiophylla	A.Cunn. ex Benth.	Acacia cardiophylla A.Cunn. ex Benth.	London J. Bot. 1: 385 (1842)	Australia	New South Wales	unknown	unknown	469943-1	http://www.plantsoftheworldonline.org/taxon/urn:lsid:ipni.org:names:469943-1
Fabaceae	Acacia	carens	Acacia carens	Maslin	Acacia carens Maslin	Nuytsia 10: 172 (1995)	Australia	Western Australia	unknown	unknown	991281-1	http://www.plantsoftheworldonline.org/taxon/urn:lsid:ipni.org:names:991281-1
Fabaceae	Acacia	carneorum	Acacia carneorum	Maiden	Acacia carneorum Maiden	J. Proc. Roy. Soc. New S. Wales 49: 470 (1915 publ. 1916)	Australia	New South Wales, South Australia	unknown	unknown	469945-1	http://www.plantsoftheworldonline.org/taxon/urn:lsid:ipni.org:names:469945-1
Fabaceae	Acacia	carnosula	Acacia carnosula	Maslin	Acacia carnosula Maslin	Nuytsia 12: 331 (1999)	Australia	Western Australia	unknown	unknown	1008237-1	http://www.plantsoftheworldonline.org/taxon/urn:lsid:ipni.org:names:1008237-1
Fabaceae	Acacia	caroleae	Acacia caroleae	Pedley	Acacia caroleae Pedley	Austrobaileya 1: 132 (1978)	Australia	New South Wales, Queensland	unknown	unknown	469947-1	http://www.plantsoftheworldonline.org/taxon/urn:lsid:ipni.org:names:469947-1
Fabaceae	Acacia	cassicula	Acacia cassicula	R.S.Cowan & Maslin	Acacia cassicula R.S.Cowan & Maslin	Nuytsia 7: 187 (1990)	Australia	Western Australia	unknown	unknown	939597-1	http://www.plantsoftheworldonline.org/taxon/urn:lsid:ipni.org:names:939597-1
Fabaceae	Acacia	castanostegia	Acacia castanostegia	Maslin	Acacia castanostegia Maslin	Nuytsia 12: 332 (1999)	Australia	Western Australia	unknown	unknown	1008238-1	http://www.plantsoftheworldonline.org/taxon/urn:lsid:ipni.org:names:1008238-1
Fabaceae	Acacia	castorum	Acacia castorum	Pedley	Acacia castorum Pedley	Austrobaileya 10: 297 (2019)	Australia	Queensland	unknown	unknown	77202047-1	http://www.plantsoftheworldonline.org/taxon/urn:lsid:ipni.org:names:77202047-1
Fabaceae	Acacia	cataractae	Acacia cataractae	Tindale & Kodela	Acacia cataractae Tindale & Kodela	Telopea 5: 56 (1992)	Australia	Northern Territory	unknown	unknown	968167-1	http://www.plantsoftheworldonline.org/taxon/urn:lsid:ipni.org:names:968167-1
Fabaceae	Acacia	catenulata	Acacia catenulata	C.T.White	Acacia catenulata C.T.White	Proc. Roy. Soc. Queensland 55: 63 (1944)	Australia	Northern Territory, Queensland, Western Australia	unknown	unknown	469953-1	http://www.plantsoftheworldonline.org/taxon/urn:lsid:ipni.org:names:469953-1
Fabaceae	Acacia	cavealis	Acacia cavealis	R.S.Cowan & Maslin	Acacia cavealis R.S.Cowan & Maslin	Nuytsia 12: 454 (1999)	Australia	Western Australia	unknown	unknown	1008305-1	http://www.plantsoftheworldonline.org/taxon/urn:lsid:ipni.org:names:1008305-1
Fabaceae	Acacia	cedroides	Acacia cedroides	Benth.	Acacia cedroides Benth.	Linnaea 26: 615 (1855)	Australia	Western Australia	unknown	unknown	469959-1	http://www.plantsoftheworldonline.org/taxon/urn:lsid:ipni.org:names:469959-1
Fabaceae	Acacia	celastrifolia	Acacia celastrifolia	Benth.	Acacia celastrifolia Benth.	London J. Bot. 1: 349 (1842)	Australia	Western Australia	unknown	unknown	469960-1	http://www.plantsoftheworldonline.org/taxon/urn:lsid:ipni.org:names:469960-1
Fabaceae	Acacia	celsa	Acacia celsa	Tindale	Acacia celsa Tindale	Austral. Syst. Bot. 13: 34 (2000)	Australia	Queensland	unknown	unknown	1013194-1	http://www.plantsoftheworldonline.org/taxon/urn:lsid:ipni.org:names:1013194-1
Fabaceae	Acacia	cerastes	Acacia cerastes	Maslin	Acacia cerastes Maslin	Nuytsia 10: 173 (1995)	Australia	Western Australia	unknown	unknown	991282-1	http://www.plantsoftheworldonline.org/taxon/urn:lsid:ipni.org:names:991282-1
Fabaceae	Acacia	chalkeri	Acacia chalkeri	Maiden	Acacia chalkeri Maiden	J. Proc. Roy. Soc. New S. Wales 49: 482 (1915 publ. 1916)	Australia	New South Wales	unknown	unknown	469967-1	http://www.plantsoftheworldonline.org/taxon/urn:lsid:ipni.org:names:469967-1
Fabaceae	Acacia	chamaeleon	Acacia chamaeleon	Maslin	Acacia chamaeleon Maslin	Nuytsia 10: 189 (1995)	Australia	Western Australia	unknown	unknown	991286-1	http://www.plantsoftheworldonline.org/taxon/urn:lsid:ipni.org:names:991286-1
Fabaceae	Acacia	chapmanii	Acacia chapmanii	R.S.Cowan & Maslin	Acacia chapmanii R.S.Cowan & Maslin	Nuytsia 12: 455 (1999)	Australia	Western Australia	unknown	unknown	1008306-1	http://www.plantsoftheworldonline.org/taxon/urn:lsid:ipni.org:names:1008306-1
Fabaceae	Acacia	chartacea	Acacia chartacea	Maslin	Acacia chartacea Maslin	Nuytsia 8: 293 (1992)	Australia	Western Australia	unknown	unknown	961051-1	http://www.plantsoftheworldonline.org/taxon/urn:lsid:ipni.org:names:961051-1
Fabaceae	Acacia	cheelii	Acacia cheelii	Blakely	Acacia cheelii Blakely	Proc. Linn. Soc. New South Wales 42: 441 (1917)	Australia	New South Wales	unknown	unknown	469970-1	http://www.plantsoftheworldonline.org/taxon/urn:lsid:ipni.org:names:469970-1
Fabaceae	Acacia	chinchillensis	Acacia chinchillensis	Tindale	Acacia chinchillensis Tindale	Telopea 1: 380 (1978)	Australia	Queensland	unknown	unknown	469973-1	http://www.plantsoftheworldonline.org/taxon/urn:lsid:ipni.org:names:469973-1
Fabaceae	Acacia	chippendalei	Acacia chippendalei	Pedley	Acacia chippendalei Pedley	Contr. Queensland Herb. 11: 12 (1972)	Australia	Northern Territory, Queensland, Western Australia	unknown	unknown	469974-1	http://www.plantsoftheworldonline.org/taxon/urn:lsid:ipni.org:names:469974-1
Fabaceae	Acacia	chisholmii	Acacia chisholmii	F.M.Bailey	Acacia chisholmii F.M.Bailey	Queensland Agric. J. 4: 47 (1899)	Australia	Northern Territory, Queensland	unknown	unknown	469975-1	http://www.plantsoftheworldonline.org/taxon/urn:lsid:ipni.org:names:469975-1
Fabaceae	Acacia	chrysella	Acacia chrysella	Maiden & Blakely	Acacia chrysella Maiden & Blakely	J. Roy. Soc. Western Australia 13: 16 (1927)	Australia	Western Australia	unknown	unknown	469980-1	http://www.plantsoftheworldonline.org/taxon/urn:lsid:ipni.org:names:469980-1
Fabaceae	Acacia	chrysocephala	Acacia chrysocephala	Maslin	Acacia chrysocephala Maslin	Nuytsia 2: 305 (1978)	Australia	Western Australia	unknown	unknown	469982-1	http://www.plantsoftheworldonline.org/taxon/urn:lsid:ipni.org:names:469982-1
Fabaceae	Acacia	chrysochaeta	Acacia chrysochaeta	Maslin	Acacia chrysochaeta Maslin	Nuytsia 4: 367 (1983)	Australia	Western Australia	unknown	unknown	901319-1	http://www.plantsoftheworldonline.org/taxon/urn:lsid:ipni.org:names:901319-1
Fabaceae	Acacia	chrysopoda	Acacia chrysopoda	Maiden & Blakely	Acacia chrysopoda Maiden & Blakely	J. Roy. Soc. Western Australia 13: 10 (1927)	Australia	Western Australia	unknown	unknown	469984-1	http://www.plantsoftheworldonline.org/taxon/urn:lsid:ipni.org:names:469984-1
Fabaceae	Acacia	chrysotricha	Acacia chrysotricha	Tindale	Acacia chrysotricha Tindale	Contr. New South Wales Natl. Herb. 4: 20 (1966)	Australia	New South Wales	unknown	unknown	469986-1	http://www.plantsoftheworldonline.org/taxon/urn:lsid:ipni.org:names:469986-1
Fabaceae	Acacia	cincinnata	Acacia cincinnata	F.Muell.	Acacia cincinnata F.Muell.	Fragm. 11: 35 (1878)	Australia	Queensland	unknown	unknown	469992-1	http://www.plantsoftheworldonline.org/taxon/urn:lsid:ipni.org:names:469992-1
Fabaceae	Acacia	cineramis	Acacia cineramis	H.K.Orel	Acacia cineramis H.K.Orel	Muelleria 38: 94 (2020)	Australia	South Australia	unknown	unknown	77217412-1	http://www.plantsoftheworldonline.org/taxon/urn:lsid:ipni.org:names:77217412-1
Fabaceae	Acacia	citrinoviridis	Acacia citrinoviridis	Tindale & Maslin	Acacia citrinoviridis Tindale & Maslin	Nuytsia 2: 86 (1976)	Australia	Western Australia	unknown	unknown	469998-1	http://www.plantsoftheworldonline.org/taxon/urn:lsid:ipni.org:names:469998-1
Fabaceae	Acacia	citriodora	Acacia citriodora	Kodela & Maslin	Acacia citriodora Kodela & Maslin	Nuytsia 27: 99 (2016)	Australia	Northern Territory, Queensland	unknown	unknown	77160703-1	http://www.plantsoftheworldonline.org/taxon/urn:lsid:ipni.org:names:77160703-1
Fabaceae	Acacia	clandullensis	Acacia clandullensis	B.J.Conn & Tame	Acacia clandullensis B.J.Conn & Tame	Austral. Syst. Bot. 9: 849 (1996)	Australia	New South Wales	unknown	unknown	992792-1	http://www.plantsoftheworldonline.org/taxon/urn:lsid:ipni.org:names:992792-1
Fabaceae	Acacia	claviseta	Acacia claviseta	Maslin, M.D.Barrett & R.L.Barrett	Acacia claviseta Maslin, M.D.Barrett & R.L.Barrett	Nuytsia 23: 575 (2013)	Australia	Northern Territory, Western Australia	unknown	unknown	77136448-1	http://www.plantsoftheworldonline.org/taxon/urn:lsid:ipni.org:names:77136448-1
Fabaceae	Acacia	clelandii	Acacia clelandii	Pedley	Acacia clelandii Pedley	Fl. Australia 11B: 488 (2001)	Australia	Northern Territory, South Australia, Western Australia	unknown	unknown	20001397-1	http://www.plantsoftheworldonline.org/taxon/urn:lsid:ipni.org:names:20001397-1
Fabaceae	Acacia	clivicola	Acacia clivicola	Pedley	Acacia clivicola Pedley	Contr. Queensland Herb. 15: 7 (1974)	Australia	Queensland	unknown	unknown	470005-1	http://www.plantsoftheworldonline.org/taxon/urn:lsid:ipni.org:names:470005-1
Fabaceae	Acacia	clunies-rossiae	Acacia clunies-rossiae	Maiden	Acacia clunies-rossiae Maiden	J. Proc. Roy. Soc. New S. Wales 49: 486 (1915 publ. 1916)	Australia	New South Wales	unknown	unknown	470007-1	http://www.plantsoftheworldonline.org/taxon/urn:lsid:ipni.org:names:470007-1
Fabaceae	Acacia	clydonophora	Acacia clydonophora	Maslin	Acacia clydonophora Maslin	Nuytsia 10: 87 (1995)	Australia	Western Australia	unknown	unknown	981022-1	http://www.plantsoftheworldonline.org/taxon/urn:lsid:ipni.org:names:981022-1
Fabaceae	Acacia	coatesii	Acacia coatesii	Maslin	Acacia coatesii Maslin	Nuytsia 24: 142 (2014)	Australia	Western Australia	unknown	unknown	77146097-1	http://www.plantsoftheworldonline.org/taxon/urn:lsid:ipni.org:names:77146097-1
Fabaceae	Acacia	cochlearis	Acacia cochlearis	(Labill.) H.L.Wendl.	Acacia cochlearis (Labill.) H.L.Wendl.	Comm. Acac. Aphyll.: 15 (1820)	Australia	Western Australia	unknown	unknown	470009-1	http://www.plantsoftheworldonline.org/taxon/urn:lsid:ipni.org:names:470009-1
Fabaceae	Acacia	cochlocarpa	Acacia cochlocarpa	Meisn.	Acacia cochlocarpa Meisn.	Bot. Zeitung (Berlin) 13: 10 (1855)	Australia	Western Australia	unknown	unknown	470012-1	http://www.plantsoftheworldonline.org/taxon/urn:lsid:ipni.org:names:470012-1
Fabaceae	Acacia	cockertoniana	Acacia cockertoniana	Maslin	Acacia cockertoniana Maslin	Nuytsia 17: 248 (2007)	Australia	Western Australia	unknown	unknown	77090633-1	http://www.plantsoftheworldonline.org/taxon/urn:lsid:ipni.org:names:77090633-1
Fabaceae	Acacia	cognata	Acacia cognata	Domin	Acacia cognata Domin	Biblioth. Bot. 22(89): 260 (1926)	Australia	New South Wales, Victoria	unknown	unknown	470014-1	http://www.plantsoftheworldonline.org/taxon/urn:lsid:ipni.org:names:470014-1
Fabaceae	Acacia	colei	Acacia colei	Maslin & L.A.J.Thomson	Acacia colei Maslin & L.A.J.Thomson	Austral. Syst. Bot. 5: 737 (1992)	Australia	Northern Territory, Queensland, Western Australia	India	India	968616-1	http://www.plantsoftheworldonline.org/taxon/urn:lsid:ipni.org:names:968616-1
Fabaceae	Acacia	collegialis	Acacia collegialis	Maslin	Acacia collegialis Maslin	Nuytsia 24: 149 (2014)	Australia	Western Australia	unknown	unknown	77146099-1	http://www.plantsoftheworldonline.org/taxon/urn:lsid:ipni.org:names:77146099-1
Fabaceae	Acacia	colletioides	Acacia colletioides	A.Cunn. ex Benth.	Acacia colletioides A.Cunn. ex Benth.	London J. Bot. 1: 336 (1842)	Australia	New South Wales, South Australia, Victoria, Western Australia	unknown	unknown	470018-1	http://www.plantsoftheworldonline.org/taxon/urn:lsid:ipni.org:names:470018-1
Fabaceae	Acacia	comans	Acacia comans	W.Fitzg.	Acacia comans W.Fitzg.	J. Western Australia Nat. Hist. Soc. 1: 5 (1904)	Australia	Western Australia	unknown	unknown	470023-1	http://www.plantsoftheworldonline.org/taxon/urn:lsid:ipni.org:names:470023-1
Fabaceae	Acacia	complanata	Acacia complanata	A.Cunn. ex Benth.	Acacia complanata A.Cunn. ex Benth.	London J. Bot. 1: 369 (1842)	Australia	New South Wales, Queensland	unknown	unknown	470028-1	http://www.plantsoftheworldonline.org/taxon/urn:lsid:ipni.org:names:470028-1
Fabaceae	Acacia	concolorans	Acacia concolorans	Maslin	Acacia concolorans Maslin	Nuytsia 12: 334 (1999)	Australia	Western Australia	unknown	unknown	1008239-1	http://www.plantsoftheworldonline.org/taxon/urn:lsid:ipni.org:names:1008239-1
Fabaceae	Acacia	concurrens	Acacia concurrens	Pedley	Acacia concurrens Pedley	Contr. Queensland Herb. 15: 9 (1974)	Australia	New South Wales, Queensland	unknown	unknown	470035-1	http://www.plantsoftheworldonline.org/taxon/urn:lsid:ipni.org:names:470035-1
Fabaceae	Acacia	conferta	Acacia conferta	A.Cunn. ex Benth.	Acacia conferta A.Cunn. ex Benth.	London J. Bot. 1: 345 (1842)	Australia	New South Wales, Queensland	unknown	unknown	470037-1	http://www.plantsoftheworldonline.org/taxon/urn:lsid:ipni.org:names:470037-1
Fabaceae	Acacia	confluens	Acacia confluens	Maiden & Blakely	Acacia confluens Maiden & Blakely	J. Proc. Roy. Soc. New S. Wales 60: 183 (1927)	Australia	South Australia	unknown	unknown	470038-1	http://www.plantsoftheworldonline.org/taxon/urn:lsid:ipni.org:names:470038-1
Fabaceae	Acacia	confusa	Acacia confusa	Merr.	Acacia confusa Merr.	Philipp. J. Sci., C 5: 27 (1910)	Indonesia, Indonesia, Malaysia, Malaysia, Philippines, Taiwan	Borneo, Malaya, Philippines, Sumatera, Taiwan	Caroline Is., China, Dominican Republic, India, Marianas, Mauritius, Myanmar, Nansei-shoto, Ogasawara-shoto, Seychelles, United States, Vietnam	Caroline Is., China South-Central, China Southeast, Dominican Republic, Hainan, Hawaii, India, Marianas, Mauritius, Myanmar, Nansei-shoto, Ogasawara-shoto, Seychelles, Vietnam	470039-1	http://www.plantsoftheworldonline.org/taxon/urn:lsid:ipni.org:names:470039-1
Fabaceae	Acacia	congesta	Acacia congesta	Benth.	Acacia congesta Benth.	London J. Bot. 1: 327 (1842)	Australia	Western Australia	unknown	unknown	470040-1	http://www.plantsoftheworldonline.org/taxon/urn:lsid:ipni.org:names:470040-1
Fabaceae	Acacia	conjunctifolia	Acacia conjunctifolia	F.Muell.	Acacia conjunctifolia F.Muell.	Fragm. 11: 68 (1879)	Australia	Northern Territory, Queensland	unknown	unknown	470041-1	http://www.plantsoftheworldonline.org/taxon/urn:lsid:ipni.org:names:470041-1
Fabaceae	Acacia	conniana	Acacia conniana	Maslin	Acacia conniana Maslin	Nuytsia 5: 323 (1984 publ. 1985)	Australia	Western Australia	unknown	unknown	907730-1	http://www.plantsoftheworldonline.org/taxon/urn:lsid:ipni.org:names:907730-1
Fabaceae	Acacia	consanguinea	Acacia consanguinea	R.S.Cowan & Maslin	Acacia consanguinea R.S.Cowan & Maslin	Nuytsia 10: 243 (1995)	Australia	Western Australia	unknown	unknown	991306-1	http://www.plantsoftheworldonline.org/taxon/urn:lsid:ipni.org:names:991306-1
Fabaceae	Acacia	consobrina	Acacia consobrina	R.S.Cowan & Maslin	Acacia consobrina R.S.Cowan & Maslin	Nuytsia 7: 189 (1990)	Australia	Western Australia	unknown	unknown	939598-1	http://www.plantsoftheworldonline.org/taxon/urn:lsid:ipni.org:names:939598-1
Fabaceae	Acacia	conspersa	Acacia conspersa	F.Muell.	Acacia conspersa F.Muell.	J. Proc. Linn. Soc., Bot. 3: 140 (1859)	Australia	Northern Territory	unknown	unknown	470042-1	http://www.plantsoftheworldonline.org/taxon/urn:lsid:ipni.org:names:470042-1
Fabaceae	Acacia	constablei	Acacia constablei	Tindale	Acacia constablei Tindale	Telopea 1: 429 (1980)	Australia	New South Wales	unknown	unknown	470044-1	http://www.plantsoftheworldonline.org/taxon/urn:lsid:ipni.org:names:470044-1
Fabaceae	Acacia	continua	Acacia continua	Benth.	Acacia continua Benth.	Fl. Austral. 2: 322 (1864)	Australia	New South Wales, South Australia	India	India	470046-1	http://www.plantsoftheworldonline.org/taxon/urn:lsid:ipni.org:names:470046-1
Fabaceae	Acacia	convallium	Acacia convallium	Pedley	Acacia convallium Pedley	Austrobaileya 5: 312 (1999)	Australia	Northern Territory	unknown	unknown	1007210-1	http://www.plantsoftheworldonline.org/taxon/urn:lsid:ipni.org:names:1007210-1
Fabaceae	Acacia	coolgardiensis	Acacia coolgardiensis	Maiden	Acacia coolgardiensis Maiden	J. Proc. Roy. Soc. New S. Wales 53: 211 (1919)	Australia	Western Australia	unknown	unknown	470052-1	http://www.plantsoftheworldonline.org/taxon/urn:lsid:ipni.org:names:470052-1
Fabaceae	Acacia	coriacea	Acacia coriacea	DC.	Acacia coriacea DC.	Mém. Légum.: 446 (1825)	Australia	Northern Territory, Western Australia	unknown	unknown	470054-1	http://www.plantsoftheworldonline.org/taxon/urn:lsid:ipni.org:names:470054-1
Fabaceae	Acacia	corusca	Acacia corusca	J.P.Bull, S.J.Dillon & Brearley	Acacia corusca J.P.Bull, S.J.Dillon & Brearley	Nuytsia 30: 19 (2019)	Australia	Western Australia	unknown	unknown	77196021-1	http://www.plantsoftheworldonline.org/taxon/urn:lsid:ipni.org:names:77196021-1
Fabaceae	Acacia	costata	Acacia costata	Benth.	Acacia costata Benth.	London J. Bot. 1: 339 (1842)	Australia	Western Australia	unknown	unknown	470060-1	http://www.plantsoftheworldonline.org/taxon/urn:lsid:ipni.org:names:470060-1
Fabaceae	Acacia	costiniana	Acacia costiniana	Tindale	Acacia costiniana Tindale	Telopea 1: 441 (1980)	Australia	New South Wales	unknown	unknown	470062-1	http://www.plantsoftheworldonline.org/taxon/urn:lsid:ipni.org:names:470062-1
Fabaceae	Acacia	courtii	Acacia courtii	Tindale & Hersc.	Acacia courtii Tindale & Hersc.	Telopea 4: 115 (1990)	Australia	New South Wales	unknown	unknown	940262-1	http://www.plantsoftheworldonline.org/taxon/urn:lsid:ipni.org:names:940262-1
Fabaceae	Acacia	covenyi	Acacia covenyi	Tindale	Acacia covenyi Tindale	Telopea 1: 432 (1980)	Australia	New South Wales	unknown	unknown	470065-1	http://www.plantsoftheworldonline.org/taxon/urn:lsid:ipni.org:names:470065-1
Fabaceae	Acacia	cowaniana	Acacia cowaniana	Maslin	Acacia cowaniana Maslin	Nuytsia 7: 226 (1990)	Australia	Western Australia	unknown	unknown	939611-1	http://www.plantsoftheworldonline.org/taxon/urn:lsid:ipni.org:names:939611-1
Fabaceae	Acacia	cowleana	Acacia cowleana	Tate	Acacia cowleana Tate	Rep. Horn. Exped. C. Australia 3: 187 (1896)	Australia	New South Wales, Northern Territory, Queensland, Western Australia	unknown	unknown	470067-1	http://www.plantsoftheworldonline.org/taxon/urn:lsid:ipni.org:names:470067-1
Fabaceae	Acacia	cracentis	Acacia cracentis	R.S.Cowan & Maslin	Acacia cracentis R.S.Cowan & Maslin	Nuytsia 12: 476 (1999)	Australia	Western Australia	unknown	unknown	1008315-1	http://www.plantsoftheworldonline.org/taxon/urn:lsid:ipni.org:names:1008315-1
Fabaceae	Acacia	craspedocarpa	Acacia craspedocarpa	F.Muell.	Acacia craspedocarpa F.Muell.	Chem. &amp; Druggist Australas. 2: 73 (1887)	Australia	Western Australia	India	India	470070-1	http://www.plantsoftheworldonline.org/taxon/urn:lsid:ipni.org:names:470070-1
Fabaceae	Acacia	crassa	Acacia crassa	Pedley	Acacia crassa Pedley	Contr. Queensland Herb. 15: 9 (1974)	Australia	New South Wales, Queensland	unknown	unknown	470071-1	http://www.plantsoftheworldonline.org/taxon/urn:lsid:ipni.org:names:470071-1
Fabaceae	Acacia	crassicarpa	Acacia crassicarpa	A.Cunn. ex Benth.	Acacia crassicarpa A.Cunn. ex Benth.	London J. Bot. 1: 379 (1842)	Australia, Indonesia, Papua New Guinea	New Guinea, Queensland	unknown	unknown	470072-1	http://www.plantsoftheworldonline.org/taxon/urn:lsid:ipni.org:names:470072-1
Fabaceae	Acacia	crassistipula	Acacia crassistipula	Benth.	Acacia crassistipula Benth.	London J. Bot. 1: 326 (1842)	Australia	Western Australia	unknown	unknown	470075-1	http://www.plantsoftheworldonline.org/taxon/urn:lsid:ipni.org:names:470075-1
Fabaceae	Acacia	crassiuscula	Acacia crassiuscula	H.L.Wendl.	Acacia crassiuscula H.L.Wendl.	Comm. Acac. Aphyll.: 31 (1820)	Australia	Western Australia	unknown	unknown	470076-1	http://www.plantsoftheworldonline.org/taxon/urn:lsid:ipni.org:names:470076-1
Fabaceae	Acacia	crassuloides	Acacia crassuloides	Maslin	Acacia crassuloides Maslin	Nuytsia 2: 203 (1978)	Australia	Western Australia	unknown	unknown	470078-1	http://www.plantsoftheworldonline.org/taxon/urn:lsid:ipni.org:names:470078-1
Fabaceae	Acacia	cremiflora	Acacia cremiflora	B.J.Conn & Tame	Acacia cremiflora B.J.Conn & Tame	Austral. Syst. Bot. 9: 853 (1996)	Australia	New South Wales	unknown	unknown	992794-1	http://www.plantsoftheworldonline.org/taxon/urn:lsid:ipni.org:names:992794-1
Fabaceae	Acacia	crenulata	Acacia crenulata	R.S.Cowan & Maslin	Acacia crenulata R.S.Cowan & Maslin	Nuytsia 12: 418 (1999)	Australia	Western Australia	unknown	unknown	1008290-1	http://www.plantsoftheworldonline.org/taxon/urn:lsid:ipni.org:names:1008290-1
Fabaceae	Acacia	cretacea	Acacia cretacea	Maslin & Whibley	Acacia cretacea Maslin & Whibley	Nuytsia 6: 27 (1987)	Australia	South Australia	unknown	unknown	933652-1	http://www.plantsoftheworldonline.org/taxon/urn:lsid:ipni.org:names:933652-1
Fabaceae	Acacia	cretata	Acacia cretata	Pedley	Acacia cretata Pedley	Contr. Queensland Herb. 4: 1 (1969)	Australia	Queensland	unknown	unknown	470079-1	http://www.plantsoftheworldonline.org/taxon/urn:lsid:ipni.org:names:470079-1
Fabaceae	Acacia	crispula	Acacia crispula	Benth.	Acacia crispula Benth.	Linnaea 26: 606 (1855)	Australia	Western Australia	unknown	unknown	470081-1	http://www.plantsoftheworldonline.org/taxon/urn:lsid:ipni.org:names:470081-1
Fabaceae	Acacia	crombiei	Acacia crombiei	C.T.White	Acacia crombiei C.T.White	Proc. Roy. Soc. Queensland 53: 213 (1942)	Australia	Queensland	unknown	unknown	470082-1	http://www.plantsoftheworldonline.org/taxon/urn:lsid:ipni.org:names:470082-1
Fabaceae	Acacia	cultriformis	Acacia cultriformis	A.Cunn. ex G.Don	Acacia cultriformis A.Cunn. ex G.Don	Gen. Hist. 2: 406 (1832)	Australia	New South Wales, Queensland	Argentina, Brazil, Ethiopia, India, Indonesia, South Africa, Zimbabwe	Argentina Northeast, Assam, Brazil Northeast, Cape Provinces, Ethiopia, India, Jawa, Zimbabwe	470087-1	http://www.plantsoftheworldonline.org/taxon/urn:lsid:ipni.org:names:470087-1
Fabaceae	Acacia	cummingiana	Acacia cummingiana	Maslin	Acacia cummingiana Maslin	Nuytsia 10: 175 (1995)	Australia	Western Australia	unknown	unknown	991283-1	http://www.plantsoftheworldonline.org/taxon/urn:lsid:ipni.org:names:991283-1
Fabaceae	Acacia	cuneifolia	Acacia cuneifolia	Maslin	Acacia cuneifolia Maslin	Nuytsia 12: 339 (1999)	Australia	Western Australia	unknown	unknown	1008242-1	http://www.plantsoftheworldonline.org/taxon/urn:lsid:ipni.org:names:1008242-1
Fabaceae	Acacia	cupularis	Acacia cupularis	Domin	Acacia cupularis Domin	Vĕstn. Král. České Společn. Nauk. Tř. Mat.-Přír. 1921-1922(2): 45 (1921-1922 publ. 1923)	Australia	South Australia, Victoria, Western Australia	unknown	unknown	470095-1	http://www.plantsoftheworldonline.org/taxon/urn:lsid:ipni.org:names:470095-1
Fabaceae	Acacia	curranii	Acacia curranii	Maiden	Acacia curranii Maiden	J. Proc. Roy. Soc. New S. Wales 49: 492 (1915 publ. 1916)	Australia	New South Wales, Queensland	unknown	unknown	470097-1	http://www.plantsoftheworldonline.org/taxon/urn:lsid:ipni.org:names:470097-1
Fabaceae	Acacia	curryana	Acacia curryana	Maslin	Acacia curryana Maslin	Nuytsia 24: 193 (2014)	Australia	Western Australia	unknown	unknown	77146108-1	http://www.plantsoftheworldonline.org/taxon/urn:lsid:ipni.org:names:77146108-1
Fabaceae	Acacia	curvata	Acacia curvata	Maslin	Acacia curvata Maslin	Nuytsia 2: 148 (1977)	Australia	Western Australia	unknown	unknown	470098-1	http://www.plantsoftheworldonline.org/taxon/urn:lsid:ipni.org:names:470098-1
Fabaceae	Acacia	curvinervia	Acacia curvinervia	Maiden	Acacia curvinervia Maiden	Proc. Roy. Soc. Queensland 30: 34 (1918)	Australia	Queensland	unknown	unknown	470102-1	http://www.plantsoftheworldonline.org/taxon/urn:lsid:ipni.org:names:470102-1
Fabaceae	Acacia	cuspidifolia	Acacia cuspidifolia	Maslin	Acacia cuspidifolia Maslin	Nuytsia 4: 79 (1982)	Australia	Western Australia	unknown	unknown	899061-1	http://www.plantsoftheworldonline.org/taxon/urn:lsid:ipni.org:names:899061-1
Fabaceae	Acacia	cuthbertsonii	Acacia cuthbertsonii	Luehm.	Acacia cuthbertsonii Luehm.	Vict. Naturalist 13: 117 (1896)	Australia	Northern Territory, Western Australia	unknown	unknown	470105-1	http://www.plantsoftheworldonline.org/taxon/urn:lsid:ipni.org:names:470105-1
Fabaceae	Acacia	cyclocarpa	Acacia cyclocarpa	Maslin, M.D.Barrett & R.L.Barrett	Acacia cyclocarpa Maslin, M.D.Barrett & R.L.Barrett	Nuytsia 23: 552 (2013)	Australia	Western Australia	unknown	unknown	77136440-1	http://www.plantsoftheworldonline.org/taxon/urn:lsid:ipni.org:names:77136440-1
Fabaceae	Acacia	cyclops	Acacia cyclops	A.Cunn. ex G.Don	Acacia cyclops A.Cunn. ex G.Don	Gen. Hist. 2: 404 (1832), nom. cons.	Australia	South Australia, Western Australia	Azores, Cyprus, Ethiopia, Italy, Morocco, Namibia, Palestina, Israel, Jordan, Portugal, South Africa, Spain, St.Helena, United States	Azores, California, Canary Is., Cape Provinces, Cyprus, Ethiopia, Morocco, Namibia, Northern Provinces, Palestine, Portugal, Sicilia, Spain, St.Helena	470108-1	http://www.plantsoftheworldonline.org/taxon/urn:lsid:ipni.org:names:470108-1
Fabaceae	Acacia	cylindrica	Acacia cylindrica	R.S.Cowan & Maslin	Acacia cylindrica R.S.Cowan & Maslin	Nuytsia 10: 31 (1995)	Australia	Western Australia	unknown	unknown	981004-1	http://www.plantsoftheworldonline.org/taxon/urn:lsid:ipni.org:names:981004-1
Fabaceae	Acacia	cyperophylla	Acacia cyperophylla	F.Muell. ex Benth.	Acacia cyperophylla F.Muell. ex Benth.	Fl. Austral. 2: 400 (1864)	Australia	Northern Territory, Queensland, South Australia, Western Australia	unknown	unknown	470116-1	http://www.plantsoftheworldonline.org/taxon/urn:lsid:ipni.org:names:470116-1
Fabaceae	Acacia	dacrydioides	Acacia dacrydioides	Tindale	Acacia dacrydioides Tindale	Telopea 1: 77 (1975)	Australia	Western Australia	unknown	unknown	470117-1	http://www.plantsoftheworldonline.org/taxon/urn:lsid:ipni.org:names:470117-1
Fabaceae	Acacia	dallachiana	Acacia dallachiana	F.Muell.	Acacia dallachiana F.Muell.	Fragm. 1: 7 (1858)	Australia	New South Wales, Victoria	unknown	unknown	470121-1	http://www.plantsoftheworldonline.org/taxon/urn:lsid:ipni.org:names:470121-1
Fabaceae	Acacia	dangarensis	Acacia dangarensis	Tindale & Kodela	Acacia dangarensis Tindale & Kodela	Austral. Syst. Bot. 4: 586 (1991)	Australia	New South Wales	unknown	unknown	960237-1	http://www.plantsoftheworldonline.org/taxon/urn:lsid:ipni.org:names:960237-1
Fabaceae	Acacia	daphnifolia	Acacia daphnifolia	Meisn.	Acacia daphnifolia Meisn.	Bot. Zeitung (Berlin) 13: 11 (1855)	Australia	Western Australia	unknown	unknown	470123-1	http://www.plantsoftheworldonline.org/taxon/urn:lsid:ipni.org:names:470123-1
Fabaceae	Acacia	daviesii	Acacia daviesii	Bartolome	Acacia daviesii Bartolome	Austral. Syst. Bot. 15: 472 (2002)	Australia	Victoria	unknown	unknown	20007888-1	http://www.plantsoftheworldonline.org/taxon/urn:lsid:ipni.org:names:20007888-1
Fabaceae	Acacia	daviesioides	Acacia daviesioides	C.A.Gardner	Acacia daviesioides C.A.Gardner	J. Roy. Soc. Western Australia 27: 173 (1942)	Australia	Western Australia	unknown	unknown	470127-1	http://www.plantsoftheworldonline.org/taxon/urn:lsid:ipni.org:names:470127-1
Fabaceae	Acacia	daweana	Acacia daweana	Maslin	Acacia daweana Maslin	Nuytsia 4: 82 (1982)	Australia	Western Australia	unknown	unknown	899062-1	http://www.plantsoftheworldonline.org/taxon/urn:lsid:ipni.org:names:899062-1
Fabaceae	Acacia	dawsonii	Acacia dawsonii	R.T.Baker	Acacia dawsonii R.T.Baker	Proc. Linn. Soc. New South Wales 22: 153 (1897)	Australia	New South Wales, Queensland, Victoria	unknown	unknown	470129-1	http://www.plantsoftheworldonline.org/taxon/urn:lsid:ipni.org:names:470129-1
Fabaceae	Acacia	dealbata	Acacia dealbata	Link	Acacia dealbata Link	Enum. Hort. Berol. Alt. 1: 445 (1821)	Australia	New South Wales, Tasmania, Victoria	Albania, Amsterdam-St.Paul Is, Argentina, Armenia, Azerbaijan, Georgia, Australia, Azores, Bhutan, India, Bosnia and Herzegovina, Croatia, Macedonia, Montenegro, Serbia, Slovenia, Brazil, Chile, China, Costa Rica, Desventurados Is., Easter Is., Ecuador, Ethiopia, France, Guatemala, Haiti, India, India, Pakistan, Italy, Jamaica, Juan Fernandez Is., Lesotho, Madagascar, Madeira, Mauritius, Mozambiq…	Albania, Amsterdam-St.Paul Is, Argentina Northeast, Assam, Azores, Brazil South, California, Canary Is., Cape Provinces, Chile Central, Chile South, China South-Central, China Southeast, Costa Rica, Desventurados Is., East Himalaya, Easter Is., Ecuador, Ethiopia, France, Free State, Guatemala, Haiti, India, Italy, Jamaica, Juan Fernandez Is., KwaZulu-Natal, Lesotho, Madagascar, Madeira, Mauritius…	470130-1	http://www.plantsoftheworldonline.org/taxon/urn:lsid:ipni.org:names:470130-1
Fabaceae	Acacia	deanei	Acacia deanei	(R.T.Baker) Welch , Coombs & McGlynn	Acacia deanei (R.T.Baker) Welch , Coombs & McGlynn	J. Proc. Roy. Soc. New S. Wales 65: 227 (1932)	Australia	New South Wales, Queensland, Victoria	Indonesia, Papua New Guinea	New Guinea	470133-1	http://www.plantsoftheworldonline.org/taxon/urn:lsid:ipni.org:names:470133-1
Fabaceae	Acacia	debilis	Acacia debilis	Tindale	Acacia debilis Tindale	Telopea 1: 382 (1978)	Australia	New South Wales, Queensland	unknown	unknown	470134-1	http://www.plantsoftheworldonline.org/taxon/urn:lsid:ipni.org:names:470134-1
Fabaceae	Acacia	declinata	Acacia declinata	R.S.Cowan & Maslin	Acacia declinata R.S.Cowan & Maslin	W. Austral. Naturalist 19: 79 (1990)	Australia	Western Australia	unknown	unknown	958402-1	http://www.plantsoftheworldonline.org/taxon/urn:lsid:ipni.org:names:958402-1
Fabaceae	Acacia	decora	Acacia decora	Rchb.	Acacia decora Rchb.	Iconogr. Bot. Exot. 2: t. 199 (1829)	Australia	New South Wales, Queensland, Victoria	India	India	470137-1	http://www.plantsoftheworldonline.org/taxon/urn:lsid:ipni.org:names:470137-1
Fabaceae	Acacia	decurrens	Acacia decurrens	(J.C.Wendl.) Willd.	Acacia decurrens (J.C.Wendl.) Willd.	Sp. Pl. ed. 4. 4: 1072 (1806)	Australia	New South Wales	Angola, Australia, Bhutan, India, Cameroon, China, Colombia, Dominican Republic, Ecuador, Ethiopia, Haiti, India, India, Pakistan, Indonesia, Leeward Is., Lesotho, New Caledonia, New Zealand, Pakistan, Puerto Rico, South Africa, Sri Lanka, Swaziland, Tanzania, United States, Venezuela	Angola, Assam, California, Cameroon, Cape Provinces, China South-Central, China Southeast, Colombia, Dominican Republic, East Himalaya, Ecuador, Ethiopia, Free State, Haiti, India, Jawa, KwaZulu-Natal, Leeward Is., Lesotho, New Caledonia, New Zealand North, New Zealand South, Northern Provinces, Pakistan, Puerto Rico, Queensland, South Australia, Sri Lanka, Swaziland, Tanzania, Tasmania, Venezuel…	470138-1	http://www.plantsoftheworldonline.org/taxon/urn:lsid:ipni.org:names:470138-1
Fabaceae	Acacia	deficiens	Acacia deficiens	Maslin	Acacia deficiens Maslin	Nuytsia 12: 340 (1999)	Australia	Western Australia	unknown	unknown	1008243-1	http://www.plantsoftheworldonline.org/taxon/urn:lsid:ipni.org:names:1008243-1
Fabaceae	Acacia	deflexa	Acacia deflexa	Maiden & Blakely	Acacia deflexa Maiden & Blakely	J. Roy. Soc. Western Australia 13: 18 (1927)	Australia	Western Australia	unknown	unknown	470140-1	http://www.plantsoftheworldonline.org/taxon/urn:lsid:ipni.org:names:470140-1
Fabaceae	Acacia	delibrata	Acacia delibrata	A.Cunn. ex Benth.	Acacia delibrata A.Cunn. ex Benth.	London J. Bot. 1: 374 (1842)	Australia	Western Australia	unknown	unknown	470144-1	http://www.plantsoftheworldonline.org/taxon/urn:lsid:ipni.org:names:470144-1
Fabaceae	Acacia	delicatula	Acacia delicatula	Tindale & Kodela	Acacia delicatula Tindale & Kodela	Telopea 5: 58 (1992)	Australia	Northern Territory, Western Australia	unknown	unknown	968168-1	http://www.plantsoftheworldonline.org/taxon/urn:lsid:ipni.org:names:968168-1
Fabaceae	Acacia	delphina	Acacia delphina	Maslin	Acacia delphina Maslin	Nuytsia 2: 322 (1978)	Australia	Western Australia	unknown	unknown	470146-1	http://www.plantsoftheworldonline.org/taxon/urn:lsid:ipni.org:names:470146-1
Fabaceae	Acacia	deltoidea	Acacia deltoidea	A.Cunn. ex G.Don	Acacia deltoidea A.Cunn. ex G.Don	Gen. Hist. 2: 401 (1832)	Australia	Western Australia	unknown	unknown	470147-1	http://www.plantsoftheworldonline.org/taxon/urn:lsid:ipni.org:names:470147-1
Fabaceae	Acacia	demissa	Acacia demissa	R.S.Cowan & Maslin	Acacia demissa R.S.Cowan & Maslin	Nuytsia 10: 25 (1995)	Australia	Western Australia	unknown	unknown	981002-1	http://www.plantsoftheworldonline.org/taxon/urn:lsid:ipni.org:names:981002-1
Fabaceae	Acacia	dempsteri	Acacia dempsteri	F.Muell.	Acacia dempsteri F.Muell.	Fragm. 11: 65 (1879)	Australia	Western Australia	unknown	unknown	470149-1	http://www.plantsoftheworldonline.org/taxon/urn:lsid:ipni.org:names:470149-1
Fabaceae	Acacia	densiflora	Acacia densiflora	Morrison	Acacia densiflora Morrison	Scott. Bot. Rev. 1: 96 (1912)	Australia	Western Australia	unknown	unknown	470151-1	http://www.plantsoftheworldonline.org/taxon/urn:lsid:ipni.org:names:470151-1
Fabaceae	Acacia	denticulosa	Acacia denticulosa	F.Muell.	Acacia denticulosa F.Muell.	Fragm. 10: 32 (1876)	Australia	Western Australia	unknown	unknown	470154-1	http://www.plantsoftheworldonline.org/taxon/urn:lsid:ipni.org:names:470154-1
Fabaceae	Acacia	dentifera	Acacia dentifera	Benth.	Acacia dentifera Benth.	B.Maund &amp; J.S.Henslow, Botanist 4: 4 (1840)	Australia	Western Australia	unknown	unknown	470155-1	http://www.plantsoftheworldonline.org/taxon/urn:lsid:ipni.org:names:470155-1
Fabaceae	Acacia	depressa	Acacia depressa	Maslin	Acacia depressa Maslin	Nuytsia 1: 422 (1975)	Australia	Western Australia	unknown	unknown	470159-1	http://www.plantsoftheworldonline.org/taxon/urn:lsid:ipni.org:names:470159-1
Fabaceae	Acacia	dermatophylla	Acacia dermatophylla	Benth.	Acacia dermatophylla Benth.	Fl. Austral. 2: 346 (1864)	Australia	Western Australia	unknown	unknown	470160-1	http://www.plantsoftheworldonline.org/taxon/urn:lsid:ipni.org:names:470160-1
Fabaceae	Acacia	derwentiana	Acacia derwentiana	A.M.Gray	Acacia derwentiana A.M.Gray	Muelleria 21: 107 (2005)	Australia	Tasmania	unknown	unknown	77070071-1	http://www.plantsoftheworldonline.org/taxon/urn:lsid:ipni.org:names:77070071-1
Fabaceae	Acacia	desertorum	Acacia desertorum	Maiden & Blakely	Acacia desertorum Maiden & Blakely	J. Roy. Soc. Western Australia 13: 24 (1927)	Australia	Western Australia	unknown	unknown	470162-1	http://www.plantsoftheworldonline.org/taxon/urn:lsid:ipni.org:names:470162-1
Fabaceae	Acacia	desmondii	Acacia desmondii	Maslin	Acacia desmondii Maslin	Nuytsia 6: 33 (1987)	Australia	Northern Territory	unknown	unknown	940984-1	http://www.plantsoftheworldonline.org/taxon/urn:lsid:ipni.org:names:940984-1
Fabaceae	Acacia	deuteroneura	Acacia deuteroneura	Pedley	Acacia deuteroneura Pedley	Austrobaileya 1: 293 (1979)	Australia	Queensland	unknown	unknown	470165-1	http://www.plantsoftheworldonline.org/taxon/urn:lsid:ipni.org:names:470165-1
Fabaceae	Acacia	diallaga	Acacia diallaga	Maslin & Buscumb	Acacia diallaga Maslin & Buscumb	Nuytsia 18: 128 (2008)	Australia	Western Australia	unknown	unknown	77092631-1	http://www.plantsoftheworldonline.org/taxon/urn:lsid:ipni.org:names:77092631-1
Fabaceae	Acacia	diaphana	Acacia diaphana	R.S.Cowan & Maslin	Acacia diaphana R.S.Cowan & Maslin	Nuytsia 12: 420 (1999)	Australia	Western Australia	unknown	unknown	1008291-1	http://www.plantsoftheworldonline.org/taxon/urn:lsid:ipni.org:names:1008291-1
Fabaceae	Acacia	diaphyllodinea	Acacia diaphyllodinea	Maslin	Acacia diaphyllodinea Maslin	Nuytsia 2: 206 (1978)	Australia	Western Australia	unknown	unknown	470168-1	http://www.plantsoftheworldonline.org/taxon/urn:lsid:ipni.org:names:470168-1
Fabaceae	Acacia	diastemata	Acacia diastemata	Maslin, M.D.Barrett & R.L.Barrett	Acacia diastemata Maslin, M.D.Barrett & R.L.Barrett	Nuytsia 23: 555 (2013)	Australia	Western Australia	unknown	unknown	77136441-1	http://www.plantsoftheworldonline.org/taxon/urn:lsid:ipni.org:names:77136441-1
Fabaceae	Acacia	dichromotricha	Acacia dichromotricha	Pedley	Acacia dichromotricha Pedley	Austrobaileya 10: 316 (2019)	Australia	Queensland	unknown	unknown	77202056-1	http://www.plantsoftheworldonline.org/taxon/urn:lsid:ipni.org:names:77202056-1
Fabaceae	Acacia	dictyocarpa	Acacia dictyocarpa	Benth.	Acacia dictyocarpa Benth.	Linnaea 26: 616 (1855)	Australia	South Australia, Victoria	unknown	unknown	470169-1	http://www.plantsoftheworldonline.org/taxon/urn:lsid:ipni.org:names:470169-1
Fabaceae	Acacia	dictyoneura	Acacia dictyoneura	E.Pritz.	Acacia dictyoneura E.Pritz.	Bot. Jahrb. Syst. 35: 303 (1904)	Australia	Western Australia	unknown	unknown	470170-1	http://www.plantsoftheworldonline.org/taxon/urn:lsid:ipni.org:names:470170-1
Fabaceae	Acacia	dictyophleba	Acacia dictyophleba	F.Muell.	Acacia dictyophleba F.Muell.	Fragm. 3: 128 (1863)	Australia	Northern Territory, Queensland, South Australia, Western Australia	unknown	unknown	470171-1	http://www.plantsoftheworldonline.org/taxon/urn:lsid:ipni.org:names:470171-1
Fabaceae	Acacia	didyma	Acacia didyma	A.R.Chapm. & Maslin	Acacia didyma A.R.Chapm. & Maslin	Nuytsia 8: 264 (1992)	Australia	Western Australia	unknown	unknown	961046-1	http://www.plantsoftheworldonline.org/taxon/urn:lsid:ipni.org:names:961046-1
Fabaceae	Acacia	dielsii	Acacia dielsii	E.Pritz.	Acacia dielsii E.Pritz.	Bot. Jahrb. Syst. 35: 303 (1904)	Australia	Western Australia	unknown	unknown	470172-1	http://www.plantsoftheworldonline.org/taxon/urn:lsid:ipni.org:names:470172-1
Fabaceae	Acacia	dietrichiana	Acacia dietrichiana	F.Muell.	Acacia dietrichiana F.Muell.	S. Sci. Rec. 2: 149 (1882)	Australia	Queensland	unknown	unknown	470173-1	http://www.plantsoftheworldonline.org/taxon/urn:lsid:ipni.org:names:470173-1
Fabaceae	Acacia	difficilis	Acacia difficilis	Maiden	Acacia difficilis Maiden	A.J.Ewart &amp; O.B.Davies, Fl. N. Territory: 344 (1917)	Australia	Northern Territory, Queensland, Western Australia	unknown	unknown	470174-1	http://www.plantsoftheworldonline.org/taxon/urn:lsid:ipni.org:names:470174-1
Fabaceae	Acacia	difformis	Acacia difformis	R.T.Baker	Acacia difformis R.T.Baker	Proc. Linn. Soc. New South Wales 22: 154 (1897)	Australia	New South Wales, Victoria	unknown	unknown	470175-1	http://www.plantsoftheworldonline.org/taxon/urn:lsid:ipni.org:names:470175-1
Fabaceae	Acacia	dilatata	Acacia dilatata	Benth.	Acacia dilatata Benth.	Linnaea 26: 608 (1855)	Australia	Western Australia	unknown	unknown	470178-1	http://www.plantsoftheworldonline.org/taxon/urn:lsid:ipni.org:names:470178-1
Fabaceae	Acacia	dilloniorum	Acacia dilloniorum	Maslin	Acacia dilloniorum Maslin	Nuytsia 24: 162 (2014)	Australia	Western Australia	unknown	unknown	77146102-1	http://www.plantsoftheworldonline.org/taxon/urn:lsid:ipni.org:names:77146102-1
Fabaceae	Acacia	dimidiata	Acacia dimidiata	Benth.	Acacia dimidiata Benth.	London J. Bot. 1: 381 (1842)	Australia	Northern Territory, Queensland	unknown	unknown	470179-1	http://www.plantsoftheworldonline.org/taxon/urn:lsid:ipni.org:names:470179-1
Fabaceae	Acacia	diminuta	Acacia diminuta	Maslin	Acacia diminuta Maslin	Nuytsia 12: 342 (1999)	Australia	Western Australia	unknown	unknown	1008244-1	http://www.plantsoftheworldonline.org/taxon/urn:lsid:ipni.org:names:1008244-1
Fabaceae	Acacia	dimorpha	Acacia dimorpha	Maslin, M.D.Barrett & R.L.Barrett	Acacia dimorpha Maslin, M.D.Barrett & R.L.Barrett	Nuytsia 23: 578 (2013)	Australia	Western Australia	unknown	unknown	77136449-1	http://www.plantsoftheworldonline.org/taxon/urn:lsid:ipni.org:names:77136449-1
Fabaceae	Acacia	disparrima	Acacia disparrima	M.W.McDonald & Maslin	Acacia disparrima M.W.McDonald & Maslin	Austral. Syst. Bot. 13: 46 (2000)	Australia	New South Wales, Queensland	unknown	unknown	1013195-1	http://www.plantsoftheworldonline.org/taxon/urn:lsid:ipni.org:names:1013195-1
Fabaceae	Acacia	dissimilis	Acacia dissimilis	M.W.McDonald	Acacia dissimilis M.W.McDonald	Austral. Syst. Bot. 16: 147 (2003)	Australia	Western Australia	unknown	unknown	20012612-1	http://www.plantsoftheworldonline.org/taxon/urn:lsid:ipni.org:names:20012612-1
Fabaceae	Acacia	dissona	Acacia dissona	R.S.Cowan & Maslin	Acacia dissona R.S.Cowan & Maslin	Nuytsia 10: 209 (1995)	Australia	Western Australia	unknown	unknown	991292-1	http://www.plantsoftheworldonline.org/taxon/urn:lsid:ipni.org:names:991292-1
Fabaceae	Acacia	distans	Acacia distans	Maslin	Acacia distans Maslin	Nuytsia 4: 386 (1983)	Australia	Western Australia	unknown	unknown	901320-1	http://www.plantsoftheworldonline.org/taxon/urn:lsid:ipni.org:names:901320-1
Fabaceae	Acacia	disticha	Acacia disticha	Maslin	Acacia disticha Maslin	Nuytsia 10: 89 (1995)	Australia	Western Australia	unknown	unknown	981023-1	http://www.plantsoftheworldonline.org/taxon/urn:lsid:ipni.org:names:981023-1
Fabaceae	Acacia	divergens	Acacia divergens	Benth.	Acacia divergens Benth.	London J. Bot. 1: 331 (1842)	Australia	Western Australia	unknown	unknown	470192-1	http://www.plantsoftheworldonline.org/taxon/urn:lsid:ipni.org:names:470192-1
Fabaceae	Acacia	dodonaeifolia	Acacia dodonaeifolia	(Pers.) Balb.	Acacia dodonaeifolia (Pers.) Balb.	Cat. Pl., ed. 1813: 7 (1813)	Australia	South Australia	Australia, India, Tunisia	India, Tunisia, Victoria	470195-1	http://www.plantsoftheworldonline.org/taxon/urn:lsid:ipni.org:names:470195-1
Fabaceae	Acacia	dolichophylla	Acacia dolichophylla	Maslin	Acacia dolichophylla Maslin	J. Adelaide Bot. Gard. 2: 307 (1980)	Australia	Northern Territory	unknown	unknown	470202-1	http://www.plantsoftheworldonline.org/taxon/urn:lsid:ipni.org:names:470202-1
Fabaceae	Acacia	donaldsonii	Acacia donaldsonii	R.S.Cowan & Maslin	Acacia donaldsonii R.S.Cowan & Maslin	Nuytsia 12: 458 (1999)	Australia	Western Australia	unknown	unknown	1008308-1	http://www.plantsoftheworldonline.org/taxon/urn:lsid:ipni.org:names:1008308-1
Fabaceae	Acacia	doratoxylon	Acacia doratoxylon	A.Cunn.	Acacia doratoxylon A.Cunn.	B.Field, Geogr. Mem. New South Wales: 345 (1825)	Australia	New South Wales, Victoria	unknown	unknown	470208-1	http://www.plantsoftheworldonline.org/taxon/urn:lsid:ipni.org:names:470208-1
Fabaceae	Acacia	doreta	Acacia doreta	Maslin	Acacia doreta Maslin	Nuytsia 24: 196 (2014)	Australia	Western Australia	unknown	unknown	77146109-1	http://www.plantsoftheworldonline.org/taxon/urn:lsid:ipni.org:names:77146109-1
Fabaceae	Acacia	dorothea	Acacia dorothea	Maiden	Acacia dorothea Maiden	Proc. Linn. Soc. New South Wales 26: 12 (1901)	Australia	New South Wales	unknown	unknown	470210-1	http://www.plantsoftheworldonline.org/taxon/urn:lsid:ipni.org:names:470210-1
Fabaceae	Acacia	dorsenna	Acacia dorsenna	Maslin	Acacia dorsenna Maslin	Nuytsia 10: 192 (1995)	Australia	Western Australia	unknown	unknown	991287-1	http://www.plantsoftheworldonline.org/taxon/urn:lsid:ipni.org:names:991287-1
Fabaceae	Acacia	drepanocarpa	Acacia drepanocarpa	F.Muell.	Acacia drepanocarpa F.Muell.	J. Proc. Linn. Soc., Bot. 3: 137 (1859)	Australia	Northern Territory, Queensland, Western Australia	unknown	unknown	470212-1	http://www.plantsoftheworldonline.org/taxon/urn:lsid:ipni.org:names:470212-1
Fabaceae	Acacia	drepanophylla	Acacia drepanophylla	Maslin	Acacia drepanophylla Maslin	Nuytsia 4: 389 (1983)	Australia	Western Australia	unknown	unknown	901321-1	http://www.plantsoftheworldonline.org/taxon/urn:lsid:ipni.org:names:901321-1
Fabaceae	Acacia	drewiana	Acacia drewiana	W.Fitzg	Acacia drewiana W.Fitzg	J. Proc. Roy. Soc. New S. Wales 51: 273 (1917)	Australia	Western Australia	unknown	unknown	470214-1	http://www.plantsoftheworldonline.org/taxon/urn:lsid:ipni.org:names:470214-1
Fabaceae	Acacia	drummondii	Acacia drummondii	Lindl.	Acacia drummondii Lindl.	Sketch Veg. Swan R.: 15 (1839)	Australia	Western Australia	unknown	unknown	470215-1	http://www.plantsoftheworldonline.org/taxon/urn:lsid:ipni.org:names:470215-1
Fabaceae	Acacia	dunnii	Acacia dunnii	(Maiden) Turrill	Acacia dunnii (Maiden) Turrill	Bull. Misc. Inform. Kew 1922: 299 (1922)	Australia	Northern Territory, Western Australia	unknown	unknown	470221-1	http://www.plantsoftheworldonline.org/taxon/urn:lsid:ipni.org:names:470221-1
Fabaceae	Acacia	dura	Acacia dura	Benth.	Acacia dura Benth.	Linnaea 26: 622 (1855)	Australia	Western Australia	unknown	unknown	470222-1	http://www.plantsoftheworldonline.org/taxon/urn:lsid:ipni.org:names:470222-1
Fabaceae	Acacia	durabilis	Acacia durabilis	Maslin	Acacia durabilis Maslin	Nuytsia 10: 91 (1995)	Australia	Western Australia	unknown	unknown	981024-1	http://www.plantsoftheworldonline.org/taxon/urn:lsid:ipni.org:names:981024-1
Fabaceae	Acacia	duriuscula	Acacia duriuscula	W.Fitzg.	Acacia duriuscula W.Fitzg.	J. Western Australia Nat. Hist. Soc. 1: 15 (1904)	Australia	Western Australia	unknown	unknown	470224-1	http://www.plantsoftheworldonline.org/taxon/urn:lsid:ipni.org:names:470224-1
Fabaceae	Acacia	echinula	Acacia echinula	DC.	Acacia echinula DC.	Prodr. 2: 449 (1825)	Australia	New South Wales	unknown	unknown	470228-1	http://www.plantsoftheworldonline.org/taxon/urn:lsid:ipni.org:names:470228-1
Fabaceae	Acacia	echinuliflora	Acacia echinuliflora	G.J.Leach	Acacia echinuliflora G.J.Leach	Nuytsia 9: 355 (1994)	Australia	Northern Territory	unknown	unknown	978106-1	http://www.plantsoftheworldonline.org/taxon/urn:lsid:ipni.org:names:978106-1
Fabaceae	Acacia	effusa	Acacia effusa	Maslin	Acacia effusa Maslin	Nuytsia 4: 85 (1982)	Australia	Western Australia	unknown	unknown	899063-1	http://www.plantsoftheworldonline.org/taxon/urn:lsid:ipni.org:names:899063-1
Fabaceae	Acacia	effusifolia	Acacia effusifolia	Maslin & Buscumb	Acacia effusifolia Maslin & Buscumb	Nuytsia 18: 111 (2008)	Australia	Western Australia	unknown	unknown	77092627-1	http://www.plantsoftheworldonline.org/taxon/urn:lsid:ipni.org:names:77092627-1
Fabaceae	Acacia	elachantha	Acacia elachantha	M.W.McDonald & Maslin	Acacia elachantha M.W.McDonald & Maslin	Austral. Syst. Bot. 10: 311 (1997)	Australia	Northern Territory, Queensland, South Australia, Western Australia	unknown	unknown	997104-1	http://www.plantsoftheworldonline.org/taxon/urn:lsid:ipni.org:names:997104-1
Fabaceae	Acacia	elata	Acacia elata	A.Cunn. ex Benth.	Acacia elata A.Cunn. ex Benth.	London J. Bot. 1: 383 (1842)	Australia	New South Wales	Australia, India, Indonesia, Kenya, New Zealand, South Africa, Sri Lanka, Uganda, United States, Zimbabwe	California, Cape Provinces, India, Jawa, Kenya, New Zealand North, New Zealand South, Sri Lanka, Uganda, Victoria, Western Australia, Zimbabwe	470237-1	http://www.plantsoftheworldonline.org/taxon/urn:lsid:ipni.org:names:470237-1
Fabaceae	Acacia	elongata	Acacia elongata	Sieber ex DC.	Acacia elongata Sieber ex DC.	Prodr. 2: 451 (1825)	Australia	New South Wales	Dominican Republic	Dominican Republic	470244-1	http://www.plantsoftheworldonline.org/taxon/urn:lsid:ipni.org:names:470244-1
Fabaceae	Acacia	empelioclada	Acacia empelioclada	Maslin	Acacia empelioclada Maslin	Nuytsia 1: 436 (1975)	Australia	Western Australia	unknown	unknown	470247-1	http://www.plantsoftheworldonline.org/taxon/urn:lsid:ipni.org:names:470247-1
Fabaceae	Acacia	enervia	Acacia enervia	Maiden & Blakely	Acacia enervia Maiden & Blakely	J. Roy. Soc. Western Australia 13: 8 (1927)	Australia	Western Australia	unknown	unknown	470249-1	http://www.plantsoftheworldonline.org/taxon/urn:lsid:ipni.org:names:470249-1
Fabaceae	Acacia	ensifolia	Acacia ensifolia	Pedley	Acacia ensifolia Pedley	Contr. Queensland Herb. 4: 2 (1969)	Australia	Queensland	unknown	unknown	470251-1	http://www.plantsoftheworldonline.org/taxon/urn:lsid:ipni.org:names:470251-1
Fabaceae	Acacia	enterocarpa	Acacia enterocarpa	R.V.Sm.	Acacia enterocarpa R.V.Sm.	Vict. Naturalist 73: 171 (1957)	Australia	South Australia, Victoria	unknown	unknown	470252-1	http://www.plantsoftheworldonline.org/taxon/urn:lsid:ipni.org:names:470252-1
Fabaceae	Acacia	epacantha	Acacia epacantha	(Maslin) Maslin	Acacia epacantha (Maslin) Maslin	Nuytsia 2: 359 (1979)	Australia	Western Australia	unknown	unknown	470253-1	http://www.plantsoftheworldonline.org/taxon/urn:lsid:ipni.org:names:470253-1
Fabaceae	Acacia	epedunculata	Acacia epedunculata	R.S.Cowan & Maslin	Acacia epedunculata R.S.Cowan & Maslin	Nuytsia 10: 34 (1995)	Australia	Western Australia	unknown	unknown	981006-1	http://www.plantsoftheworldonline.org/taxon/urn:lsid:ipni.org:names:981006-1
Fabaceae	Acacia	ephedroides	Acacia ephedroides	Benth.	Acacia ephedroides Benth.	London J. Bot. 1: 370 (1842)	Australia	Western Australia	unknown	unknown	470254-1	http://www.plantsoftheworldonline.org/taxon/urn:lsid:ipni.org:names:470254-1
Fabaceae	Acacia	equisetifolia	Acacia equisetifolia	Maslin & Cowie	Acacia equisetifolia Maslin & Cowie	Nuytsia 24: 2 (2014)	Australia	Northern Territory	unknown	unknown	77146023-1	http://www.plantsoftheworldonline.org/taxon/urn:lsid:ipni.org:names:77146023-1
Fabaceae	Acacia	eremaea	Acacia eremaea	C.R.P.Andrews	Acacia eremaea C.R.P.Andrews	J. Western Australia Nat. Hist. Soc. 1: 40 (1904)	Australia	Western Australia	unknown	unknown	470255-1	http://www.plantsoftheworldonline.org/taxon/urn:lsid:ipni.org:names:470255-1
Fabaceae	Acacia	eremophila	Acacia eremophila	W.Fitzg.	Acacia eremophila W.Fitzg.	J. Bot. 50: 19 (1912)	Australia	Western Australia	unknown	unknown	470258-1	http://www.plantsoftheworldonline.org/taxon/urn:lsid:ipni.org:names:470258-1
Fabaceae	Acacia	eremophiloides	Acacia eremophiloides	Pedley & P.I.Forst.	Acacia eremophiloides Pedley & P.I.Forst.	Austrobaileya 2: 277 (1986)	Australia	Queensland	unknown	unknown	930696-1	http://www.plantsoftheworldonline.org/taxon/urn:lsid:ipni.org:names:930696-1
Fabaceae	Acacia	ericifolia	Acacia ericifolia	Benth.	Acacia ericifolia Benth.	London J. Bot. 1: 35 (1842)	Australia	Western Australia	unknown	unknown	470262-1	http://www.plantsoftheworldonline.org/taxon/urn:lsid:ipni.org:names:470262-1
Fabaceae	Acacia	ericksoniae	Acacia ericksoniae	Maslin	Acacia ericksoniae Maslin	Nuytsia 12: 343 (1999)	Australia	Western Australia	unknown	unknown	1008245-1	http://www.plantsoftheworldonline.org/taxon/urn:lsid:ipni.org:names:1008245-1
Fabaceae	Acacia	erinacea	Acacia erinacea	Benth.	Acacia erinacea Benth.	London J. Bot. 1: 360 (1842)	Australia	South Australia, Western Australia	unknown	unknown	470263-1	http://www.plantsoftheworldonline.org/taxon/urn:lsid:ipni.org:names:470263-1
Fabaceae	Acacia	erioclada	Acacia erioclada	Benth.	Acacia erioclada Benth.	Linnaea 26: 606 (1855)	Australia	Western Australia	unknown	unknown	470265-1	http://www.plantsoftheworldonline.org/taxon/urn:lsid:ipni.org:names:470265-1
Fabaceae	Acacia	eriopoda	Acacia eriopoda	Maiden & Blakely	Acacia eriopoda Maiden & Blakely	J. Roy. Soc. Western Australia 13: 27 (1927)	Australia	Western Australia	unknown	unknown	470269-1	http://www.plantsoftheworldonline.org/taxon/urn:lsid:ipni.org:names:470269-1
Fabaceae	Acacia	errabunda	Acacia errabunda	Maslin	Acacia errabunda Maslin	Nuytsia 12: 345 (1999)	Australia	Western Australia	unknown	unknown	1008246-1	http://www.plantsoftheworldonline.org/taxon/urn:lsid:ipni.org:names:1008246-1
Fabaceae	Acacia	estrophiolata	Acacia estrophiolata	F.Muell.	Acacia estrophiolata F.Muell.	S. Sci. Rec. 2: 150 (1882)	Australia	Northern Territory, South Australia, Western Australia	unknown	unknown	470280-1	http://www.plantsoftheworldonline.org/taxon/urn:lsid:ipni.org:names:470280-1
Fabaceae	Acacia	euthycarpa	Acacia euthycarpa	(J.M.Black) J.M.Black	Acacia euthycarpa (J.M.Black) J.M.Black	Trans. Roy. Soc. South Australia 69: 310 (1945)	Australia	South Australia, Victoria	unknown	unknown	470284-1	http://www.plantsoftheworldonline.org/taxon/urn:lsid:ipni.org:names:470284-1
Fabaceae	Acacia	euthyphylla	Acacia euthyphylla	Maslin	Acacia euthyphylla Maslin	Nuytsia 12: 347 (1999)	Australia	Western Australia	unknown	unknown	1008247-1	http://www.plantsoftheworldonline.org/taxon/urn:lsid:ipni.org:names:1008247-1
Fabaceae	Acacia	evenulosa	Acacia evenulosa	Maslin	Acacia evenulosa Maslin	Nuytsia 12: 348 (1999)	Australia	Western Australia	unknown	unknown	1008248-1	http://www.plantsoftheworldonline.org/taxon/urn:lsid:ipni.org:names:1008248-1
Fabaceae	Acacia	everistii	Acacia everistii	Pedley	Acacia everistii Pedley	Austrobaileya 1: 279 (1979)	Australia	Queensland	unknown	unknown	470285-1	http://www.plantsoftheworldonline.org/taxon/urn:lsid:ipni.org:names:470285-1
Fabaceae	Acacia	excelsa	Acacia excelsa	Benth.	Acacia excelsa Benth.	T.L.Mitchell, J. Exped. Trop. Australia: 225 (1848)	Australia	New South Wales, Queensland	unknown	unknown	470288-1	http://www.plantsoftheworldonline.org/taxon/urn:lsid:ipni.org:names:470288-1
Fabaceae	Acacia	excentrica	Acacia excentrica	Maiden & Blakely	Acacia excentrica Maiden & Blakely	J. Roy. Soc. Western Australia 13: 4 (1927)	Australia	Western Australia	unknown	unknown	470289-1	http://www.plantsoftheworldonline.org/taxon/urn:lsid:ipni.org:names:470289-1
Fabaceae	Acacia	exigua	Acacia exigua	I.M.Turner	Acacia exigua I.M.Turner	Ann. Bot. Fenn. 51: 306 (2014)	Australia	Western Australia	unknown	unknown	77143661-1	http://www.plantsoftheworldonline.org/taxon/urn:lsid:ipni.org:names:77143661-1
Fabaceae	Acacia	exocarpoides	Acacia exocarpoides	W.Fitzg.	Acacia exocarpoides W.Fitzg.	J. Western Australia Nat. Hist. Soc. 1: 7 (1904)	Australia	Western Australia	unknown	unknown	470290-1	http://www.plantsoftheworldonline.org/taxon/urn:lsid:ipni.org:names:470290-1
Fabaceae	Acacia	extensa	Acacia extensa	Lindl.	Acacia extensa Lindl.	Sketch Veg. Swan R.: 15 (1839)	Australia	Western Australia	unknown	unknown	470293-1	http://www.plantsoftheworldonline.org/taxon/urn:lsid:ipni.org:names:470293-1
Fabaceae	Acacia	exudans	Acacia exudans	Lindl.	Acacia exudans Lindl.	T.L.Mitchell, Three Exped. Australia 1: 212 (1838)	Australia	Victoria	unknown	unknown	470294-1	http://www.plantsoftheworldonline.org/taxon/urn:lsid:ipni.org:names:470294-1
Fabaceae	Acacia	fagonioides	Acacia fagonioides	Benth.	Acacia fagonioides Benth.	London J. Bot. 1: 387 (1842)	Australia	Western Australia	unknown	unknown	470296-1	http://www.plantsoftheworldonline.org/taxon/urn:lsid:ipni.org:names:470296-1
Fabaceae	Acacia	falcata	Acacia falcata	Willd.	Acacia falcata Willd.	Sp. Pl. ed. 4. 4: 1053 (1806)	Australia	New South Wales, Queensland	Indonesia	Jawa	470299-1	http://www.plantsoftheworldonline.org/taxon/urn:lsid:ipni.org:names:470299-1
Fabaceae	Acacia	falciformis	Acacia falciformis	DC.	Acacia falciformis DC.	Prodr. 2: 452 (1825)	Australia	New South Wales, Queensland, Victoria	United Kingdom	Great Britain	470301-1	http://www.plantsoftheworldonline.org/taxon/urn:lsid:ipni.org:names:470301-1
Fabaceae	Acacia	farinosa	Acacia farinosa	Lindl.	Acacia farinosa Lindl.	T.L.Mitchell, Three Exped. Australia 2: 146 (1838)	Australia	South Australia, Victoria	unknown	unknown	470306-1	http://www.plantsoftheworldonline.org/taxon/urn:lsid:ipni.org:names:470306-1
Fabaceae	Acacia	fasciculifera	Acacia fasciculifera	F.Muell. ex Benth.	Acacia fasciculifera F.Muell. ex Benth.	Fl. Austral. 2: 361 (1864)	Australia	Queensland	United States	California	470312-1	http://www.plantsoftheworldonline.org/taxon/urn:lsid:ipni.org:names:470312-1
Fabaceae	Acacia	faucium	Acacia faucium	Pedley	Acacia faucium Pedley	Austrobaileya 5: 314 (1999)	Australia	Queensland	unknown	unknown	1007213-1	http://www.plantsoftheworldonline.org/taxon/urn:lsid:ipni.org:names:1007213-1
Fabaceae	Acacia	fauntleroyi	Acacia fauntleroyi	(Maiden) Maiden & Blakely	Acacia fauntleroyi (Maiden) Maiden & Blakely	J. Roy. Soc. Western Australia 13: 26 (1927)	Australia	Western Australia	unknown	unknown	470313-1	http://www.plantsoftheworldonline.org/taxon/urn:lsid:ipni.org:names:470313-1
Fabaceae	Acacia	fecunda	Acacia fecunda	Maslin	Acacia fecunda Maslin	Nuytsia 18: 151 (2008)	Australia	Western Australia	unknown	unknown	77092635-1	http://www.plantsoftheworldonline.org/taxon/urn:lsid:ipni.org:names:77092635-1
Fabaceae	Acacia	ferocior	Acacia ferocior	Maiden	Acacia ferocior Maiden	J. Proc. Roy. Soc. New S. Wales 53: 194 (1919)	Australia	Western Australia	unknown	unknown	470315-1	http://www.plantsoftheworldonline.org/taxon/urn:lsid:ipni.org:names:470315-1
Fabaceae	Acacia	filamentosa	Acacia filamentosa	Maslin	Acacia filamentosa Maslin	Nuytsia 4(3): 37 (1983)	Australia	Western Australia	unknown	unknown	901322-1	http://www.plantsoftheworldonline.org/taxon/urn:lsid:ipni.org:names:901322-1
Fabaceae	Acacia	filicifolia	Acacia filicifolia	Cheel & M.B.Welch	Acacia filicifolia Cheel & M.B.Welch	J. Proc. Roy. Soc. New S. Wales 65: 232 (1931 publ. 1932)	Australia	New South Wales, Queensland	unknown	unknown	470321-1	http://www.plantsoftheworldonline.org/taxon/urn:lsid:ipni.org:names:470321-1
Fabaceae	Acacia	filifolia	Acacia filifolia	Benth.	Acacia filifolia Benth.	London J. Bot. 1: 369 (1842)	Australia	Western Australia	unknown	unknown	470326-1	http://www.plantsoftheworldonline.org/taxon/urn:lsid:ipni.org:names:470326-1
Fabaceae	Acacia	filipes	Acacia filipes	Pedley	Acacia filipes Pedley	Austrobaileya 5: 315 (1999)	Australia	Northern Territory	unknown	unknown	1007214-1	http://www.plantsoftheworldonline.org/taxon/urn:lsid:ipni.org:names:1007214-1
Fabaceae	Acacia	fimbriata	Acacia fimbriata	A.Cunn. ex G.Don	Acacia fimbriata A.Cunn. ex G.Don	Gen. Hist. 2: 406 (1832)	Australia	New South Wales, Queensland	South Africa	Cape Provinces	470327-1	http://www.plantsoftheworldonline.org/taxon/urn:lsid:ipni.org:names:470327-1
Fabaceae	Acacia	flabellifolia	Acacia flabellifolia	W.Fitzg.	Acacia flabellifolia W.Fitzg.	J. Western Australia Nat. Hist. Soc. 1: 11 (1904)	Australia	Western Australia	unknown	unknown	470332-1	http://www.plantsoftheworldonline.org/taxon/urn:lsid:ipni.org:names:470332-1
Fabaceae	Acacia	flagelliformis	Acacia flagelliformis	Court	Acacia flagelliformis Court	Nuytsia 2: 170 (1978)	Australia	Western Australia	unknown	unknown	470334-1	http://www.plantsoftheworldonline.org/taxon/urn:lsid:ipni.org:names:470334-1
Fabaceae	Acacia	flavescens	Acacia flavescens	A.Cunn. ex Benth.	Acacia flavescens A.Cunn. ex Benth.	London J. Bot. 1: 381 (1842)	Australia	Queensland	Indonesia, Papua New Guinea	New Guinea	470337-1	http://www.plantsoftheworldonline.org/taxon/urn:lsid:ipni.org:names:470337-1
Fabaceae	Acacia	flavipila	Acacia flavipila	A.S.George	Acacia flavipila A.S.George	W. Austral. Naturalist 10: 32 (1966)	Australia	Western Australia	unknown	unknown	470338-1	http://www.plantsoftheworldonline.org/taxon/urn:lsid:ipni.org:names:470338-1
Fabaceae	Acacia	fleckeri	Acacia fleckeri	Pedley	Acacia fleckeri Pedley	Austrobaileya 1: 211 (1978)	Australia	Queensland	unknown	unknown	470339-1	http://www.plantsoftheworldonline.org/taxon/urn:lsid:ipni.org:names:470339-1
Fabaceae	Acacia	flexifolia	Acacia flexifolia	A.Cunn. ex Benth.	Acacia flexifolia A.Cunn. ex Benth.	London J. Bot. 1: 359 (1842)	Australia	New South Wales, Queensland, Victoria	unknown	unknown	470342-1	http://www.plantsoftheworldonline.org/taxon/urn:lsid:ipni.org:names:470342-1
Fabaceae	Acacia	flocktoniae	Acacia flocktoniae	Maiden	Acacia flocktoniae Maiden	J. Proc. Roy. Soc. New S. Wales 49: 476 (1915 publ. 1916)	Australia	New South Wales	unknown	unknown	470345-1	http://www.plantsoftheworldonline.org/taxon/urn:lsid:ipni.org:names:470345-1
Fabaceae	Acacia	floribunda	Acacia floribunda	(Vent.) Willd.	Acacia floribunda (Vent.) Willd.	Sp. Pl. ed. 4. 4: 1051 (1806)	Australia	New South Wales, Queensland, Victoria	Australia, Indonesia, Malaysia, New Zealand, Sri Lanka	Jawa, Malaya, New Zealand North, Sri Lanka, Sumatera, Tasmania	470346-1	http://www.plantsoftheworldonline.org/taxon/urn:lsid:ipni.org:names:470346-1
Fabaceae	Acacia	floydii	Acacia floydii	Tindale	Acacia floydii Tindale	Telopea 1: 439 (1980)	Australia	New South Wales	unknown	unknown	470347-1	http://www.plantsoftheworldonline.org/taxon/urn:lsid:ipni.org:names:470347-1
Fabaceae	Acacia	fodinalis	Acacia fodinalis	Pedley	Acacia fodinalis Pedley	Austrobaileya 5: 316 (1999)	Australia	Queensland	unknown	unknown	1007215-1	http://www.plantsoftheworldonline.org/taxon/urn:lsid:ipni.org:names:1007215-1
Fabaceae	Acacia	formidabilis	Acacia formidabilis	C.A.Gardner ex R.S.Cowan & Maslin	Acacia formidabilis C.A.Gardner ex R.S.Cowan & Maslin	Nuytsia 12: 460 (1999)	Australia	Western Australia	unknown	unknown	1008309-1	http://www.plantsoftheworldonline.org/taxon/urn:lsid:ipni.org:names:1008309-1
Fabaceae	Acacia	forrestiana	Acacia forrestiana	E.Pritz.	Acacia forrestiana E.Pritz.	Bot. Jahrb. Syst. 35: 298 (1904)	Australia	Western Australia	unknown	unknown	470354-1	http://www.plantsoftheworldonline.org/taxon/urn:lsid:ipni.org:names:470354-1
Fabaceae	Acacia	forsteri	Acacia forsteri	Pedley	Acacia forsteri Pedley	Austrobaileya 10: 301 (2019)	Australia	Queensland	unknown	unknown	77202049-1	http://www.plantsoftheworldonline.org/taxon/urn:lsid:ipni.org:names:77202049-1
Fabaceae	Acacia	forsythii	Acacia forsythii	Maiden & Blakely	Acacia forsythii Maiden & Blakely	J. Proc. Roy. Soc. New S. Wales 60: 179 (1927)	Australia	New South Wales	unknown	unknown	470355-1	http://www.plantsoftheworldonline.org/taxon/urn:lsid:ipni.org:names:470355-1
Fabaceae	Acacia	fragilis	Acacia fragilis	Maiden & Blakely	Acacia fragilis Maiden & Blakely	J. Roy. Soc. Western Australia 13: 5 (1927)	Australia	Western Australia	unknown	unknown	470356-1	http://www.plantsoftheworldonline.org/taxon/urn:lsid:ipni.org:names:470356-1
Fabaceae	Acacia	fraternalis	Acacia fraternalis	Maslin	Acacia fraternalis Maslin	Nuytsia 24: 155 (2014)	Australia	Western Australia	unknown	unknown	77146101-1	http://www.plantsoftheworldonline.org/taxon/urn:lsid:ipni.org:names:77146101-1
Fabaceae	Acacia	frigescens	Acacia frigescens	J.H.Willis	Acacia frigescens J.H.Willis	Vict. Naturalist 73: 158 (1957)	Australia	Victoria	unknown	unknown	470360-1	http://www.plantsoftheworldonline.org/taxon/urn:lsid:ipni.org:names:470360-1
Fabaceae	Acacia	froggattii	Acacia froggattii	Maiden	Acacia froggattii Maiden	J. Proc. Roy. Soc. New S. Wales 53: 204 (1919)	Australia	Northern Territory, Western Australia	unknown	unknown	470361-1	http://www.plantsoftheworldonline.org/taxon/urn:lsid:ipni.org:names:470361-1
Fabaceae	Acacia	fulva	Acacia fulva	Tindale	Acacia fulva Tindale	Contr. New South Wales Natl. Herb. 4: 19 (1966)	Australia	New South Wales	unknown	unknown	470372-1	http://www.plantsoftheworldonline.org/taxon/urn:lsid:ipni.org:names:470372-1
Fabaceae	Acacia	fuscaneura	Acacia fuscaneura	Maslin & J.E.Reid	Acacia fuscaneura Maslin & J.E.Reid	Nuytsia 22: 205 (2012)	Australia	Western Australia	unknown	unknown	77123737-1	http://www.plantsoftheworldonline.org/taxon/urn:lsid:ipni.org:names:77123737-1
Fabaceae	Acacia	galeata	Acacia galeata	Maslin	Acacia galeata Maslin	Nuytsia 4: 394 (1983)	Australia	Western Australia	unknown	unknown	901323-1	http://www.plantsoftheworldonline.org/taxon/urn:lsid:ipni.org:names:901323-1
Fabaceae	Acacia	galioides	Acacia galioides	Benth.	Acacia galioides Benth.	London J. Bot. 1: 344 (1842)	Australia	Northern Territory, Queensland, Western Australia	unknown	unknown	470381-1	http://www.plantsoftheworldonline.org/taxon/urn:lsid:ipni.org:names:470381-1
Fabaceae	Acacia	gardneri	Acacia gardneri	Maiden & Blakely	Acacia gardneri Maiden & Blakely	J. Roy. Soc. Western Australia 13: 32 (1927)	Australia	Western Australia	unknown	unknown	470385-1	http://www.plantsoftheworldonline.org/taxon/urn:lsid:ipni.org:names:470385-1
Fabaceae	Acacia	gelasina	Acacia gelasina	Maslin	Acacia gelasina Maslin	Nuytsia 10: 194 (1995)	Australia	Western Australia	unknown	unknown	991288-1	http://www.plantsoftheworldonline.org/taxon/urn:lsid:ipni.org:names:991288-1
Fabaceae	Acacia	gemina	Acacia gemina	R.S.Cowan & Maslin	Acacia gemina R.S.Cowan & Maslin	Nuytsia 12: 421 (1999)	Australia	Western Australia	unknown	unknown	1008292-1	http://www.plantsoftheworldonline.org/taxon/urn:lsid:ipni.org:names:1008292-1
Fabaceae	Acacia	genistifolia	Acacia genistifolia	Link	Acacia genistifolia Link	Enum. Hort. Berol. Alt. 2: 442 (1822)	Australia	New South Wales, South Australia, Tasmania, Victoria	unknown	unknown	470388-1	http://www.plantsoftheworldonline.org/taxon/urn:lsid:ipni.org:names:470388-1
Fabaceae	Acacia	georgensis	Acacia georgensis	Tindale	Acacia georgensis Tindale	Telopea 1: 446 (1980)	Australia	New South Wales	unknown	unknown	470391-1	http://www.plantsoftheworldonline.org/taxon/urn:lsid:ipni.org:names:470391-1
Fabaceae	Acacia	georginae	Acacia georginae	F.M.Bailey	Acacia georginae F.M.Bailey	Bot. Bull. Dept. Agric. Queensland 13: 9 (1896)	Australia	Northern Territory, Queensland, South Australia	unknown	unknown	470392-1	http://www.plantsoftheworldonline.org/taxon/urn:lsid:ipni.org:names:470392-1
Fabaceae	Acacia	gibbosa	Acacia gibbosa	R.S.Cowan & Maslin	Acacia gibbosa R.S.Cowan & Maslin	Nuytsia 10: 28 (1995)	Australia	Western Australia	unknown	unknown	981003-1	http://www.plantsoftheworldonline.org/taxon/urn:lsid:ipni.org:names:981003-1
Fabaceae	Acacia	gibsonii	Acacia gibsonii	Maslin	Acacia gibsonii Maslin	Nuytsia 23: 277 (2013)	Australia	Western Australia	unknown	unknown	77136362-1	http://www.plantsoftheworldonline.org/taxon/urn:lsid:ipni.org:names:77136362-1
Fabaceae	Acacia	gilbertii	Acacia gilbertii	Meisn.	Acacia gilbertii Meisn.	J.G.C.Lehmann, Pl. Preiss. 2: 204 (1848)	Australia	Western Australia	unknown	unknown	470395-1	http://www.plantsoftheworldonline.org/taxon/urn:lsid:ipni.org:names:470395-1
Fabaceae	Acacia	gilesiana	Acacia gilesiana	F.Muell.	Acacia gilesiana F.Muell.	Melbourne Chem. Druggist 5(July): (1882)	Australia	South Australia, Western Australia	unknown	unknown	470396-1	http://www.plantsoftheworldonline.org/taxon/urn:lsid:ipni.org:names:470396-1
Fabaceae	Acacia	gillii	Acacia gillii	Maiden & Blakely	Acacia gillii Maiden & Blakely	J. Proc. Roy. Soc. New S. Wales 60: 184 (1926 publ. 1927)	Australia	South Australia	unknown	unknown	470399-1	http://www.plantsoftheworldonline.org/taxon/urn:lsid:ipni.org:names:470399-1
Fabaceae	Acacia	gittinsii	Acacia gittinsii	Pedley	Acacia gittinsii Pedley	Proc. Roy. Soc. Queensland 75: 30 (1964)	Australia	Queensland	unknown	unknown	470403-1	http://www.plantsoftheworldonline.org/taxon/urn:lsid:ipni.org:names:470403-1
Fabaceae	Acacia	gladiiformis	Acacia gladiiformis	A.Cunn. ex Benth.	Acacia gladiiformis A.Cunn. ex Benth.	London J. Bot. 1: 354 (1842)	Australia	New South Wales	unknown	unknown	470409-1	http://www.plantsoftheworldonline.org/taxon/urn:lsid:ipni.org:names:470409-1
Fabaceae	Acacia	glandulicarpa	Acacia glandulicarpa	Reader	Acacia glandulicarpa Reader	Vict. Naturalist 13: 146 (1896)	Australia	South Australia, Victoria	India	India	470410-1	http://www.plantsoftheworldonline.org/taxon/urn:lsid:ipni.org:names:470410-1
Fabaceae	Acacia	glaucissima	Acacia glaucissima	Maslin	Acacia glaucissima Maslin	Nuytsia 12: 350 (1999)	Australia	Western Australia	unknown	unknown	1008249-1	http://www.plantsoftheworldonline.org/taxon/urn:lsid:ipni.org:names:1008249-1
Fabaceae	Acacia	glaucocaesia	Acacia glaucocaesia	Domin	Acacia glaucocaesia Domin	Biblioth. Bot. 22(89): 252 (1926)	Australia	Western Australia	unknown	unknown	470417-1	http://www.plantsoftheworldonline.org/taxon/urn:lsid:ipni.org:names:470417-1
Fabaceae	Acacia	glaucocarpa	Acacia glaucocarpa	Maiden & Blakely	Acacia glaucocarpa Maiden & Blakely	Proc. Roy. Soc. Queensland 38: 120 (1926 publ. 1927)	Australia	Queensland	unknown	unknown	470418-1	http://www.plantsoftheworldonline.org/taxon/urn:lsid:ipni.org:names:470418-1
Fabaceae	Acacia	glaucoptera	Acacia glaucoptera	Benth.	Acacia glaucoptera Benth.	Linnaea 36: 604 (1855)	Australia	Western Australia	unknown	unknown	470421-1	http://www.plantsoftheworldonline.org/taxon/urn:lsid:ipni.org:names:470421-1
Fabaceae	Acacia	gloeotricha	Acacia gloeotricha	A.R.Chapm. & Maslin	Acacia gloeotricha A.R.Chapm. & Maslin	Nuytsia 12: 487 (1999)	Australia	Western Australia	unknown	unknown	1008321-1	http://www.plantsoftheworldonline.org/taxon/urn:lsid:ipni.org:names:1008321-1
Fabaceae	Acacia	glutinosissima	Acacia glutinosissima	Maiden & Blakely	Acacia glutinosissima Maiden & Blakely	J. Roy. Soc. Western Australia 13: 13 (1927)	Australia	Western Australia	unknown	unknown	470427-1	http://www.plantsoftheworldonline.org/taxon/urn:lsid:ipni.org:names:470427-1
Fabaceae	Acacia	gnidium	Acacia gnidium	Benth.	Acacia gnidium Benth.	Fl. Austral. 2: 359 (1864)	Australia	Queensland	unknown	unknown	470428-1	http://www.plantsoftheworldonline.org/taxon/urn:lsid:ipni.org:names:470428-1
Fabaceae	Acacia	gonocarpa	Acacia gonocarpa	F.Muell.	Acacia gonocarpa F.Muell.	J. Proc. Linn. Soc., Bot. 3: 136 (1859)	Australia	Northern Territory, Western Australia	unknown	unknown	470434-1	http://www.plantsoftheworldonline.org/taxon/urn:lsid:ipni.org:names:470434-1
Fabaceae	Acacia	gonoclada	Acacia gonoclada	F.Muell.	Acacia gonoclada F.Muell.	J. Proc. Linn. Soc., Bot. 3: 140 (1859)	Australia	Northern Territory, Queensland, Western Australia	unknown	unknown	470435-1	http://www.plantsoftheworldonline.org/taxon/urn:lsid:ipni.org:names:470435-1
Fabaceae	Acacia	gonophylla	Acacia gonophylla	Benth.	Acacia gonophylla Benth.	Linnaea 26: 613 (1855)	Australia	Western Australia	unknown	unknown	470436-1	http://www.plantsoftheworldonline.org/taxon/urn:lsid:ipni.org:names:470436-1
Fabaceae	Acacia	gordonii	Acacia gordonii	(Tindale) Pedley	Acacia gordonii (Tindale) Pedley	Austrobaileya 1: 246 (1979)	Australia	New South Wales	unknown	unknown	470437-1	http://www.plantsoftheworldonline.org/taxon/urn:lsid:ipni.org:names:470437-1
Fabaceae	Acacia	gracilenta	Acacia gracilenta	Tindale & Kodela	Acacia gracilenta Tindale & Kodela	Telopea 5: 61 (1992)	Australia	Northern Territory	unknown	unknown	968169-1	http://www.plantsoftheworldonline.org/taxon/urn:lsid:ipni.org:names:968169-1
Fabaceae	Acacia	gracilifolia	Acacia gracilifolia	Maiden & Blakely	Acacia gracilifolia Maiden & Blakely	J. Proc. Roy. Soc. New S. Wales 60: 191 (1927)	Australia	South Australia	unknown	unknown	470441-1	http://www.plantsoftheworldonline.org/taxon/urn:lsid:ipni.org:names:470441-1
Fabaceae	Acacia	graciliformis	Acacia graciliformis	Maslin & Buscumb	Acacia graciliformis Maslin & Buscumb	Nuytsia 17: 254 (2007)	Australia	Western Australia	unknown	unknown	77090634-1	http://www.plantsoftheworldonline.org/taxon/urn:lsid:ipni.org:names:77090634-1
Fabaceae	Acacia	grandifolia	Acacia grandifolia	Pedley	Acacia grandifolia Pedley	Austrobaileya 1: 183 (1978)	Australia	Queensland	unknown	unknown	470448-1	http://www.plantsoftheworldonline.org/taxon/urn:lsid:ipni.org:names:470448-1
Fabaceae	Acacia	granitica	Acacia granitica	Maiden	Acacia granitica Maiden	J. Proc. Roy. Soc. New S. Wales 54: 230 (1920)	Australia	New South Wales, Queensland	unknown	unknown	470452-1	http://www.plantsoftheworldonline.org/taxon/urn:lsid:ipni.org:names:470452-1
Fabaceae	Acacia	graniticola	Acacia graniticola	Maslin	Acacia graniticola Maslin	Nuytsia 12: 351 (1999)	Australia	Western Australia	unknown	unknown	1008250-1	http://www.plantsoftheworldonline.org/taxon/urn:lsid:ipni.org:names:1008250-1
Fabaceae	Acacia	grasbyi	Acacia grasbyi	Maiden	Acacia grasbyi Maiden	J. Proc. Roy. Soc. New S. Wales 51: 251 (1917)	Australia	New South Wales, South Australia, Western Australia	unknown	unknown	470454-1	http://www.plantsoftheworldonline.org/taxon/urn:lsid:ipni.org:names:470454-1
Fabaceae	Acacia	gregorii	Acacia gregorii	F.Muell.	Acacia gregorii F.Muell.	Fragm. 3: 47 (1862)	Australia	Western Australia	unknown	unknown	470460-1	http://www.plantsoftheworldonline.org/taxon/urn:lsid:ipni.org:names:470460-1
Fabaceae	Acacia	grisea	Acacia grisea	S.Moore	Acacia grisea S.Moore	J. Linn. Soc., Bot. 45: 174 (1920)	Australia	Western Australia	unknown	unknown	470462-1	http://www.plantsoftheworldonline.org/taxon/urn:lsid:ipni.org:names:470462-1
Fabaceae	Acacia	guinetii	Acacia guinetii	Maslin	Acacia guinetii Maslin	Nuytsia 2: 361 (1979)	Australia	Western Australia	unknown	unknown	470473-1	http://www.plantsoftheworldonline.org/taxon/urn:lsid:ipni.org:names:470473-1
Fabaceae	Acacia	gunnii	Acacia gunnii	Benth.	Acacia gunnii Benth.	London J. Bot. 1: 332 (1842)	Australia	New South Wales, Queensland, South Australia, Tasmania, Victoria	unknown	unknown	470476-1	http://www.plantsoftheworldonline.org/taxon/urn:lsid:ipni.org:names:470476-1
Fabaceae	Acacia	guymeri	Acacia guymeri	Tindale	Acacia guymeri Tindale	Telopea 1: 377 (1978)	Australia	Queensland	unknown	unknown	470479-1	http://www.plantsoftheworldonline.org/taxon/urn:lsid:ipni.org:names:470479-1
Fabaceae	Acacia	hadrophylla	Acacia hadrophylla	R.S.Cowan & Maslin	Acacia hadrophylla R.S.Cowan & Maslin	Nuytsia 10: 214 (1995)	Australia	Western Australia	unknown	unknown	991294-1	http://www.plantsoftheworldonline.org/taxon/urn:lsid:ipni.org:names:991294-1
Fabaceae	Acacia	haematites	Acacia haematites	Maslin	Acacia haematites Maslin	Nuytsia 24: 132 (2014)	Australia	Western Australia	unknown	unknown	77146094-1	http://www.plantsoftheworldonline.org/taxon/urn:lsid:ipni.org:names:77146094-1
Fabaceae	Acacia	hakeoides	Acacia hakeoides	A.Cunn. ex Benth.	Acacia hakeoides A.Cunn. ex Benth.	London J. Bot. 1: 354 (1842)	Australia	New South Wales, Queensland, South Australia, Victoria, Western Australia	unknown	unknown	470487-1	http://www.plantsoftheworldonline.org/taxon/urn:lsid:ipni.org:names:470487-1
Fabaceae	Acacia	halliana	Acacia halliana	Maslin	Acacia halliana Maslin	Nuytsia 6: 36 (1987)	Australia	New South Wales, South Australia, Victoria	unknown	unknown	933653-1	http://www.plantsoftheworldonline.org/taxon/urn:lsid:ipni.org:names:933653-1
Fabaceae	Acacia	hamersleyensis	Acacia hamersleyensis	Maslin	Acacia hamersleyensis Maslin	Nuytsia 4: 90 (1982)	Australia	Western Australia	unknown	unknown	899065-1	http://www.plantsoftheworldonline.org/taxon/urn:lsid:ipni.org:names:899065-1
Fabaceae	Acacia	hamiltoniana	Acacia hamiltoniana	Maiden	Acacia hamiltoniana Maiden	J. Proc. Roy. Soc. New S. Wales 53: 199 (1919)	Australia	New South Wales	unknown	unknown	470489-1	http://www.plantsoftheworldonline.org/taxon/urn:lsid:ipni.org:names:470489-1
Fabaceae	Acacia	hammondii	Acacia hammondii	Maiden	Acacia hammondii Maiden	J. Proc. Roy. Soc. New S. Wales 51: 95 (1917)	Australia	Northern Territory, Queensland, Western Australia	unknown	unknown	470490-1	http://www.plantsoftheworldonline.org/taxon/urn:lsid:ipni.org:names:470490-1
Fabaceae	Acacia	handonis	Acacia handonis	Pedley	Acacia handonis Pedley	Austrobaileya 1: 344 (1981)	Australia	Queensland	unknown	unknown	896829-1	http://www.plantsoftheworldonline.org/taxon/urn:lsid:ipni.org:names:896829-1
Fabaceae	Acacia	harpophylla	Acacia harpophylla	F.Muell. ex Benth.	Acacia harpophylla F.Muell. ex Benth.	Fl. Austral. 2: 389 (1864)	Australia	New South Wales, Queensland	unknown	unknown	470495-1	http://www.plantsoftheworldonline.org/taxon/urn:lsid:ipni.org:names:470495-1
Fabaceae	Acacia	harveyi	Acacia harveyi	Benth.	Acacia harveyi Benth.	Fl. Austral. 2: 368 (1864)	Australia	Western Australia	unknown	unknown	470497-1	http://www.plantsoftheworldonline.org/taxon/urn:lsid:ipni.org:names:470497-1
Fabaceae	Acacia	hastulata	Acacia hastulata	Sm.	Acacia hastulata Sm.	A.Rees, Cycl. 39: n.° s.p. (1818)	Australia	Western Australia	unknown	unknown	470499-1	http://www.plantsoftheworldonline.org/taxon/urn:lsid:ipni.org:names:470499-1
Fabaceae	Acacia	havilandiorum	Acacia havilandiorum	Maiden	Acacia havilandiorum Maiden	J. Proc. Roy. Soc. New S. Wales 53: 182 (1919)	Australia	New South Wales, South Australia, Victoria	unknown	unknown	470500-1	http://www.plantsoftheworldonline.org/taxon/urn:lsid:ipni.org:names:470500-1
Fabaceae	Acacia	helicophylla	Acacia helicophylla	Pedley	Acacia helicophylla Pedley	Contr. Queensland Herb. 15: 11 (1974)	Australia	Northern Territory	unknown	unknown	470506-1	http://www.plantsoftheworldonline.org/taxon/urn:lsid:ipni.org:names:470506-1
Fabaceae	Acacia	helmsiana	Acacia helmsiana	Maiden	Acacia helmsiana Maiden	J. Proc. Roy. Soc. New S. Wales 53: 174 (1919)	Australia	Northern Territory, South Australia, Western Australia	unknown	unknown	470507-1	http://www.plantsoftheworldonline.org/taxon/urn:lsid:ipni.org:names:470507-1
Fabaceae	Acacia	hemignosta	Acacia hemignosta	F.Muell.	Acacia hemignosta F.Muell.	J. Proc. Linn. Soc., Bot. 3: 134 (1859)	Australia	Northern Territory, Queensland, Western Australia	unknown	unknown	470508-1	http://www.plantsoftheworldonline.org/taxon/urn:lsid:ipni.org:names:470508-1
Fabaceae	Acacia	hemiteles	Acacia hemiteles	Benth.	Acacia hemiteles Benth.	Linnaea 26: 619 (1855)	Australia	South Australia, Western Australia	unknown	unknown	470509-1	http://www.plantsoftheworldonline.org/taxon/urn:lsid:ipni.org:names:470509-1
Fabaceae	Acacia	hemsleyi	Acacia hemsleyi	Maiden	Acacia hemsleyi Maiden	J. Proc. Roy. Soc. New S. Wales 51: 87 (1917)	Australia	Northern Territory, Queensland, Western Australia	unknown	unknown	470510-1	http://www.plantsoftheworldonline.org/taxon/urn:lsid:ipni.org:names:470510-1
Fabaceae	Acacia	hendersonii	Acacia hendersonii	Pedley	Acacia hendersonii Pedley	Austrobaileya 5: 309 (1999)	Australia	Queensland	unknown	unknown	1007206-1	http://www.plantsoftheworldonline.org/taxon/urn:lsid:ipni.org:names:1007206-1
Fabaceae	Acacia	heterochroa	Acacia heterochroa	Maslin	Acacia heterochroa Maslin	Nuytsia 10: 93 (1995)	Australia	Western Australia	unknown	unknown	981025-1	http://www.plantsoftheworldonline.org/taxon/urn:lsid:ipni.org:names:981025-1
Fabaceae	Acacia	heteroclita	Acacia heteroclita	Meisn.	Acacia heteroclita Meisn.	J.G.C.Lehmann, Pl. Preiss. 1: 18 (1844)	Australia	Western Australia	unknown	unknown	470517-1	http://www.plantsoftheworldonline.org/taxon/urn:lsid:ipni.org:names:470517-1
Fabaceae	Acacia	heteroneura	Acacia heteroneura	Benth.	Acacia heteroneura Benth.	Linnaea 26: 624 (1855)	Australia	Western Australia	unknown	unknown	470518-1	http://www.plantsoftheworldonline.org/taxon/urn:lsid:ipni.org:names:470518-1
Fabaceae	Acacia	heterophylla	Acacia heterophylla	(Lam.) Willd.	Acacia heterophylla (Lam.) Willd.	Sp. Pl. ed. 4. 4: 1054 (1806)	Mauritius, Reunion	Mauritius, Reunion	Madagascar	Madagascar	470519-1	http://www.plantsoftheworldonline.org/taxon/urn:lsid:ipni.org:names:470519-1
Fabaceae	Acacia	hexaneura	Acacia hexaneura	P.J.Lang & R.S.Cowan	Acacia hexaneura P.J.Lang & R.S.Cowan	J. Adelaide Bot. Gard. 13: 115 (1990)	Australia	South Australia	unknown	unknown	940650-1	http://www.plantsoftheworldonline.org/taxon/urn:lsid:ipni.org:names:940650-1
Fabaceae	Acacia	hierochoensis	Acacia hierochoensis	Pedley	Acacia hierochoensis Pedley	Austrobaileya 10: 298 (2019)	Australia	Queensland	unknown	unknown	77202048-1	http://www.plantsoftheworldonline.org/taxon/urn:lsid:ipni.org:names:77202048-1
Fabaceae	Acacia	hilliana	Acacia hilliana	Maiden	Acacia hilliana Maiden	A.J.Ewart &amp; O.B.Davies, Fl. N. Territory: 340 (1917)	Australia	Northern Territory, Western Australia	unknown	unknown	470522-1	http://www.plantsoftheworldonline.org/taxon/urn:lsid:ipni.org:names:470522-1
Fabaceae	Acacia	hippuroides	Acacia hippuroides	Heward ex Benth.	Acacia hippuroides Heward ex Benth.	London J. Bot. 1: 344 (1842)	Australia	Western Australia	unknown	unknown	470524-1	http://www.plantsoftheworldonline.org/taxon/urn:lsid:ipni.org:names:470524-1
Fabaceae	Acacia	hispidula	Acacia hispidula	(Sm.) Willd.	Acacia hispidula (Sm.) Willd.	Sp. Pl. ed. 4. 4: 1054 (1806)	Australia	New South Wales, Queensland	unknown	unknown	470532-1	http://www.plantsoftheworldonline.org/taxon/urn:lsid:ipni.org:names:470532-1
Fabaceae	Acacia	hockingsii	Acacia hockingsii	Pedley	Acacia hockingsii Pedley	Austrobaileya 1: 255 (1979)	Australia	Queensland	unknown	unknown	470534-1	http://www.plantsoftheworldonline.org/taxon/urn:lsid:ipni.org:names:470534-1
Fabaceae	Acacia	holosericea	Acacia holosericea	A.Cunn. ex G.Don	Acacia holosericea A.Cunn. ex G.Don	Gen. Hist. 2: 407 (1832)	Australia	Northern Territory, Queensland, Western Australia	Burkina Faso, Guinea, Indonesia, Papua New Guinea	Burkina, Guinea, New Guinea	470538-1	http://www.plantsoftheworldonline.org/taxon/urn:lsid:ipni.org:names:470538-1
Fabaceae	Acacia	holotricha	Acacia holotricha	Pedley	Acacia holotricha Pedley	Austrobaileya 1: 275 (1979)	Australia	Queensland	unknown	unknown	470539-1	http://www.plantsoftheworldonline.org/taxon/urn:lsid:ipni.org:names:470539-1
Fabaceae	Acacia	homaloclada	Acacia homaloclada	F.Muell.	Acacia homaloclada F.Muell.	Fragm. 11: 34 (1878)	Australia	Queensland	unknown	unknown	470541-1	http://www.plantsoftheworldonline.org/taxon/urn:lsid:ipni.org:names:470541-1
Fabaceae	Acacia	hopperiana	Acacia hopperiana	Maslin	Acacia hopperiana Maslin	Nuytsia 12: 495 (1999)	Australia	Western Australia	unknown	unknown	1008325-1	http://www.plantsoftheworldonline.org/taxon/urn:lsid:ipni.org:names:1008325-1
Fabaceae	Acacia	horridula	Acacia horridula	Meisn.	Acacia horridula Meisn.	J.G.C.Lehmann, Pl. Preiss. 1: 9 (1844)	Australia	Western Australia	unknown	unknown	470548-1	http://www.plantsoftheworldonline.org/taxon/urn:lsid:ipni.org:names:470548-1
Fabaceae	Acacia	howittii	Acacia howittii	F.Muell.	Acacia howittii F.Muell.	Vict. Naturalist 10: 16 (1893)	Australia	Victoria	Australia	Tasmania	470552-1	http://www.plantsoftheworldonline.org/taxon/urn:lsid:ipni.org:names:470552-1
Fabaceae	Acacia	hubbardiana	Acacia hubbardiana	Pedley	Acacia hubbardiana Pedley	Contr. Queensland Herb. 4: 2 (1969)	Australia	Queensland	unknown	unknown	470554-1	http://www.plantsoftheworldonline.org/taxon/urn:lsid:ipni.org:names:470554-1
Fabaceae	Acacia	huegelii	Acacia huegelii	Benth.	Acacia huegelii Benth.	S.L.Endlicher &amp; al., Enum. Pl. Hügel: 42 (1837)	Australia	Western Australia	unknown	unknown	470556-1	http://www.plantsoftheworldonline.org/taxon/urn:lsid:ipni.org:names:470556-1
Fabaceae	Acacia	humifusa	Acacia humifusa	A.Cunn. ex Benth.	Acacia humifusa A.Cunn. ex Benth.	London J. Bot. 1: 382 (1842)	Australia	Northern Territory, Queensland, Western Australia	unknown	unknown	470559-1	http://www.plantsoftheworldonline.org/taxon/urn:lsid:ipni.org:names:470559-1
Fabaceae	Acacia	hyaloneura	Acacia hyaloneura	Pedley	Acacia hyaloneura Pedley	Austrobaileya 1: 157 (1978)	Australia	Northern Territory, Queensland	unknown	unknown	470564-1	http://www.plantsoftheworldonline.org/taxon/urn:lsid:ipni.org:names:470564-1
Fabaceae	Acacia	hylonoma	Acacia hylonoma	Pedley	Acacia hylonoma Pedley	Austrobaileya 1: 214 (1978)	Australia	Queensland	unknown	unknown	470567-1	http://www.plantsoftheworldonline.org/taxon/urn:lsid:ipni.org:names:470567-1
Fabaceae	Acacia	hypermeces	Acacia hypermeces	A.S.George	Acacia hypermeces A.S.George	J. Roy. Soc. Western Australia 82: 79 (1999)	Australia	Western Australia	unknown	unknown	1010664-1	http://www.plantsoftheworldonline.org/taxon/urn:lsid:ipni.org:names:1010664-1
Fabaceae	Acacia	hystrix	Acacia hystrix	Maslin	Acacia hystrix Maslin	Nuytsia 12: 353 (1999)	Australia	Western Australia	unknown	unknown	1008251-1	http://www.plantsoftheworldonline.org/taxon/urn:lsid:ipni.org:names:1008251-1
Fabaceae	Acacia	idiomorpha	Acacia idiomorpha	A.Cunn. ex Benth.	Acacia idiomorpha A.Cunn. ex Benth.	London J. Bot. 1: 329 (1842)	Australia	Western Australia	unknown	unknown	470570-1	http://www.plantsoftheworldonline.org/taxon/urn:lsid:ipni.org:names:470570-1
Fabaceae	Acacia	imbricata	Acacia imbricata	F.Muell.	Acacia imbricata F.Muell.	Fragm. 1: 5 (1858)	Australia	South Australia	unknown	unknown	470574-1	http://www.plantsoftheworldonline.org/taxon/urn:lsid:ipni.org:names:470574-1
Fabaceae	Acacia	imitans	Acacia imitans	Maslin	Acacia imitans Maslin	Nuytsia 12: 356 (1999)	Australia	Western Australia	unknown	unknown	1008253-1	http://www.plantsoftheworldonline.org/taxon/urn:lsid:ipni.org:names:1008253-1
Fabaceae	Acacia	imparilis	Acacia imparilis	Maslin	Acacia imparilis Maslin	Nuytsia 12: 358 (1999)	Australia	Western Australia	unknown	unknown	1008254-1	http://www.plantsoftheworldonline.org/taxon/urn:lsid:ipni.org:names:1008254-1
Fabaceae	Acacia	implexa	Acacia implexa	Benth.	Acacia implexa Benth.	London J. Bot. 1: 368 (1842)	Australia	New South Wales, Queensland, Victoria	South Africa	Cape Provinces	470576-1	http://www.plantsoftheworldonline.org/taxon/urn:lsid:ipni.org:names:470576-1
Fabaceae	Acacia	improcera	Acacia improcera	Maslin	Acacia improcera Maslin	Nuytsia 12: 359 (1999)	Australia	Western Australia	unknown	unknown	1008255-1	http://www.plantsoftheworldonline.org/taxon/urn:lsid:ipni.org:names:1008255-1
Fabaceae	Acacia	inaequilatera	Acacia inaequilatera	Domin	Acacia inaequilatera Domin	Biblioth. Bot. 22(89): 258 (1926)	Australia	Northern Territory, Western Australia	unknown	unknown	470579-1	http://www.plantsoftheworldonline.org/taxon/urn:lsid:ipni.org:names:470579-1
Fabaceae	Acacia	inaequiloba	Acacia inaequiloba	W.Fitzg	Acacia inaequiloba W.Fitzg	J. Bot. 50: 18 (1912)	Australia	Western Australia	unknown	unknown	470580-1	http://www.plantsoftheworldonline.org/taxon/urn:lsid:ipni.org:names:470580-1
Fabaceae	Acacia	inamabilis	Acacia inamabilis	E.Pritz.	Acacia inamabilis E.Pritz.	Bot. Jahrb. Syst. 35: 289 (1904)	Australia	Western Australia	unknown	unknown	470581-1	http://www.plantsoftheworldonline.org/taxon/urn:lsid:ipni.org:names:470581-1
Fabaceae	Acacia	incanicarpa	Acacia incanicarpa	A.R.Chapm. & Maslin	Acacia incanicarpa A.R.Chapm. & Maslin	Nuytsia 12: 489 (1999)	Australia	Western Australia	unknown	unknown	1008322-1	http://www.plantsoftheworldonline.org/taxon/urn:lsid:ipni.org:names:1008322-1
Fabaceae	Acacia	inceana	Acacia inceana	Domin	Acacia inceana Domin	Vĕstn. Král. České Společn. Nauk. Tř. Mat.-Přír. 1921-1922(2): 43 (1921-1922 publ. 1923)	Australia	Western Australia	unknown	unknown	470584-1	http://www.plantsoftheworldonline.org/taxon/urn:lsid:ipni.org:names:470584-1
Fabaceae	Acacia	incognita	Acacia incognita	Maslin & Buscumb	Acacia incognita Maslin & Buscumb	Nuytsia 18: 114 (2008)	Australia	Western Australia	unknown	unknown	77092628-1	http://www.plantsoftheworldonline.org/taxon/urn:lsid:ipni.org:names:77092628-1
Fabaceae	Acacia	incongesta	Acacia incongesta	R.S.Cowan & Maslin	Acacia incongesta R.S.Cowan & Maslin	Nuytsia 10: 48 (1995)	Australia	Western Australia	unknown	unknown	981012-1	http://www.plantsoftheworldonline.org/taxon/urn:lsid:ipni.org:names:981012-1
Fabaceae	Acacia	incrassata	Acacia incrassata	Hook.	Acacia incrassata Hook.	Hooker&#x27;s Icon. Pl. 4: t. 370 (1841)	Australia	Western Australia	unknown	unknown	470587-1	http://www.plantsoftheworldonline.org/taxon/urn:lsid:ipni.org:names:470587-1
Fabaceae	Acacia	incurva	Acacia incurva	Benth.	Acacia incurva Benth.	London J. Bot. 1: 325 (1842)	Australia	Western Australia	unknown	unknown	470588-1	http://www.plantsoftheworldonline.org/taxon/urn:lsid:ipni.org:names:470588-1
Fabaceae	Acacia	incurvaneura	Acacia incurvaneura	Maslin & J.E.Reid	Acacia incurvaneura Maslin & J.E.Reid	Nuytsia 22: 214 (2012)	Australia	Northern Territory, South Australia, Western Australia	unknown	unknown	77123878-1	http://www.plantsoftheworldonline.org/taxon/urn:lsid:ipni.org:names:77123878-1
Fabaceae	Acacia	infecunda	Acacia infecunda	Molyneux & Forrester	Acacia infecunda Molyneux & Forrester	Muelleria 26(1): 52 (2008)	Australia	Victoria	unknown	unknown	77088062-1	http://www.plantsoftheworldonline.org/taxon/urn:lsid:ipni.org:names:77088062-1
Fabaceae	Acacia	ingramii	Acacia ingramii	Tindale	Acacia ingramii Tindale	Telopea 1: 373 (1978)	Australia	New South Wales	unknown	unknown	470590-1	http://www.plantsoftheworldonline.org/taxon/urn:lsid:ipni.org:names:470590-1
Fabaceae	Acacia	ingrata	Acacia ingrata	Benth.	Acacia ingrata Benth.	Fl. Austral. 2: 331 (1864)	Australia	Western Australia	unknown	unknown	470591-1	http://www.plantsoftheworldonline.org/taxon/urn:lsid:ipni.org:names:470591-1
Fabaceae	Acacia	inophloia	Acacia inophloia	Maiden & Blakely	Acacia inophloia Maiden & Blakely	J. Roy. Soc. Western Australia 13: 25 (1927)	Australia	Western Australia	unknown	unknown	470592-1	http://www.plantsoftheworldonline.org/taxon/urn:lsid:ipni.org:names:470592-1
Fabaceae	Acacia	inops	Acacia inops	Maiden & Blakely	Acacia inops Maiden & Blakely	J. Roy. Soc. Western Australia 13: 4 (1927)	Australia	Western Australia	unknown	unknown	470594-1	http://www.plantsoftheworldonline.org/taxon/urn:lsid:ipni.org:names:470594-1
Fabaceae	Acacia	insolita	Acacia insolita	E.Pritz.	Acacia insolita E.Pritz.	Bot. Jahrb. Syst. 35: 310 (1904)	Australia	Western Australia	unknown	unknown	470597-1	http://www.plantsoftheworldonline.org/taxon/urn:lsid:ipni.org:names:470597-1
Fabaceae	Acacia	intorta	Acacia intorta	Maslin	Acacia intorta Maslin	Nuytsia 4: 398 (1983)	Australia	Western Australia	unknown	unknown	901324-1	http://www.plantsoftheworldonline.org/taxon/urn:lsid:ipni.org:names:901324-1
Fabaceae	Acacia	intricata	Acacia intricata	S.Moore	Acacia intricata S.Moore	J. Linn. Soc., Bot. 45: 172 (1920)	Australia	Western Australia	unknown	unknown	470606-1	http://www.plantsoftheworldonline.org/taxon/urn:lsid:ipni.org:names:470606-1
Fabaceae	Acacia	irrorata	Acacia irrorata	Sieber ex Spreng.	Acacia irrorata Sieber ex Spreng.	Syst. Veg. ed. 16. 3: 141 (1826)	Australia	New South Wales, Queensland, Victoria	unknown	unknown	470611-1	http://www.plantsoftheworldonline.org/taxon/urn:lsid:ipni.org:names:470611-1
Fabaceae	Acacia	islana	Acacia islana	Pedley	Acacia islana Pedley	Austrobaileya 1: 249 (1979)	Australia	Queensland	unknown	unknown	470613-1	http://www.plantsoftheworldonline.org/taxon/urn:lsid:ipni.org:names:470613-1
Fabaceae	Acacia	isoneura	Acacia isoneura	Maslin & A.R.Chapm.	Acacia isoneura Maslin & A.R.Chapm.	Nuytsia 12: 478 (1999)	Australia	Western Australia	unknown	unknown	1008316-1	http://www.plantsoftheworldonline.org/taxon/urn:lsid:ipni.org:names:1008316-1
Fabaceae	Acacia	iteaphylla	Acacia iteaphylla	F.Muell. ex Benth.	Acacia iteaphylla F.Muell. ex Benth.	Linnaea 26: 617 (1855)	Australia	South Australia	Australia	New South Wales, Victoria, Western Australia	470614-1	http://www.plantsoftheworldonline.org/taxon/urn:lsid:ipni.org:names:470614-1
Fabaceae	Acacia	ixiophylla	Acacia ixiophylla	Benth.	Acacia ixiophylla Benth.	London J. Bot. 1: 364 (1842)	Australia	New South Wales, Queensland	unknown	unknown	470615-1	http://www.plantsoftheworldonline.org/taxon/urn:lsid:ipni.org:names:470615-1
Fabaceae	Acacia	ixodes	Acacia ixodes	Pedley	Acacia ixodes Pedley	Austrobaileya 1: 256 (1979)	Australia	New South Wales, Queensland	unknown	unknown	470616-1	http://www.plantsoftheworldonline.org/taxon/urn:lsid:ipni.org:names:470616-1
Fabaceae	Acacia	jackesiana	Acacia jackesiana	Pedley	Acacia jackesiana Pedley	Austrobaileya 1: 128 (1978)	Australia	Queensland	unknown	unknown	470617-1	http://www.plantsoftheworldonline.org/taxon/urn:lsid:ipni.org:names:470617-1
Fabaceae	Acacia	jacksonioides	Acacia jacksonioides	Maslin	Acacia jacksonioides Maslin	Nuytsia 2: 99 (1976)	Australia	Western Australia	unknown	unknown	470618-1	http://www.plantsoftheworldonline.org/taxon/urn:lsid:ipni.org:names:470618-1
Fabaceae	Acacia	jamesiana	Acacia jamesiana	Maslin	Acacia jamesiana Maslin	J. Adelaide Bot. Gard. 2: 310 (1980)	Australia	Western Australia	unknown	unknown	470620-1	http://www.plantsoftheworldonline.org/taxon/urn:lsid:ipni.org:names:470620-1
Fabaceae	Acacia	jasperensis	Acacia jasperensis	Maconochie	Acacia jasperensis Maconochie	J. Adelaide Bot. Gard. 6: 201 (1983)	Australia	Northern Territory, Western Australia	unknown	unknown	901325-1	http://www.plantsoftheworldonline.org/taxon/urn:lsid:ipni.org:names:901325-1
Fabaceae	Acacia	jennerae	Acacia jennerae	Maiden	Acacia jennerae Maiden	A.J.Ewart &amp; O.B.Davies, Fl. N. Territory: 333 (1917)	Australia	New South Wales, Northern Territory, Queensland, South Australia, Western Australia	unknown	unknown	470623-1	http://www.plantsoftheworldonline.org/taxon/urn:lsid:ipni.org:names:470623-1
Fabaceae	Acacia	jensenii	Acacia jensenii	Maiden	Acacia jensenii Maiden	A.J.Ewart &amp; O.B.Davies, Fl. N. Territory: 332 (1917)	Australia	Northern Territory, Western Australia	unknown	unknown	470624-1	http://www.plantsoftheworldonline.org/taxon/urn:lsid:ipni.org:names:470624-1
Fabaceae	Acacia	jibberdingensis	Acacia jibberdingensis	Maiden & Blakely	Acacia jibberdingensis Maiden & Blakely	J. Roy. Soc. Western Australia 13: 29 (1927)	Australia	Western Australia	unknown	unknown	470625-1	http://www.plantsoftheworldonline.org/taxon/urn:lsid:ipni.org:names:470625-1
Fabaceae	Acacia	johannis	Acacia johannis	Pedley	Acacia johannis Pedley	Austrobaileya 5: 311 (1999)	Australia	Queensland	unknown	unknown	1007209-1	http://www.plantsoftheworldonline.org/taxon/urn:lsid:ipni.org:names:1007209-1
Fabaceae	Acacia	johnsonii	Acacia johnsonii	Pedley	Acacia johnsonii Pedley	Austrobaileya 1: 245 (1979)	Australia	New South Wales, Queensland	unknown	unknown	470627-1	http://www.plantsoftheworldonline.org/taxon/urn:lsid:ipni.org:names:470627-1
Fabaceae	Acacia	jonesii	Acacia jonesii	F.Muell. & Maiden	Acacia jonesii F.Muell. & Maiden	Proc. Linn. Soc. New South Wales, ser. 2, 8: 13 (1893)	Australia	New South Wales	unknown	unknown	470628-1	http://www.plantsoftheworldonline.org/taxon/urn:lsid:ipni.org:names:470628-1
Fabaceae	Acacia	jucunda	Acacia jucunda	Maiden & Blakely	Acacia jucunda Maiden & Blakely	Proc. Roy. Soc. Queensland 89: 119 (1927)	Australia	New South Wales, Queensland	unknown	unknown	470629-1	http://www.plantsoftheworldonline.org/taxon/urn:lsid:ipni.org:names:470629-1
Fabaceae	Acacia	julifera	Acacia julifera	Benth.	Acacia julifera Benth.	London J. Bot. 1: 374 (1842)	Australia	Queensland	unknown	unknown	470632-1	http://www.plantsoftheworldonline.org/taxon/urn:lsid:ipni.org:names:470632-1
Fabaceae	Acacia	juncifolia	Acacia juncifolia	Benth.	Acacia juncifolia Benth.	London J. Bot. 1: 341 (1842)	Australia	New South Wales, Queensland	unknown	unknown	470635-1	http://www.plantsoftheworldonline.org/taxon/urn:lsid:ipni.org:names:470635-1
Fabaceae	Acacia	kalgoorliensis	Acacia kalgoorliensis	R.S.Cowan & Maslin	Acacia kalgoorliensis R.S.Cowan & Maslin	Nuytsia 10: 215 (1995)	Australia	Western Australia	unknown	unknown	991295-1	http://www.plantsoftheworldonline.org/taxon/urn:lsid:ipni.org:names:991295-1
Fabaceae	Acacia	karina	Acacia karina	Maslin & Buscumb	Acacia karina Maslin & Buscumb	Nuytsia 17: 264 (2007)	Australia	Western Australia	unknown	unknown	77090636-1	http://www.plantsoftheworldonline.org/taxon/urn:lsid:ipni.org:names:77090636-1
Fabaceae	Acacia	kauaiensis	Acacia kauaiensis	Hillebr.	Acacia kauaiensis Hillebr.	Fl. Hawaiian Isl.: 113 (1888)	United States	Hawaii	unknown	unknown	470648-1	http://www.plantsoftheworldonline.org/taxon/urn:lsid:ipni.org:names:470648-1
Fabaceae	Acacia	keigheryi	Acacia keigheryi	Maslin	Acacia keigheryi Maslin	Nuytsia 24: 165 (2014)	Australia	Western Australia	unknown	unknown	77146103-1	http://www.plantsoftheworldonline.org/taxon/urn:lsid:ipni.org:names:77146103-1
Fabaceae	Acacia	kelleri	Acacia kelleri	F.Muell.	Acacia kelleri F.Muell.	Proc. Linn. Soc. New South Wales, ser. 2, 6: 468 (1892)	Australia	Northern Territory, Western Australia	unknown	unknown	470649-1	http://www.plantsoftheworldonline.org/taxon/urn:lsid:ipni.org:names:470649-1
Fabaceae	Acacia	kempeana	Acacia kempeana	F.Muell.	Acacia kempeana F.Muell.	Australas. Chem. Druggist 5: 26 (1882)	Australia	Northern Territory, Queensland, South Australia, Western Australia	unknown	unknown	470650-1	http://www.plantsoftheworldonline.org/taxon/urn:lsid:ipni.org:names:470650-1
Fabaceae	Acacia	kenneallyi	Acacia kenneallyi	R.S.Cowan & Maslin	Acacia kenneallyi R.S.Cowan & Maslin	Nuytsia 10: 64 (1995)	Australia	Western Australia	unknown	unknown	981019-1	http://www.plantsoftheworldonline.org/taxon/urn:lsid:ipni.org:names:981019-1
Fabaceae	Acacia	kerryana	Acacia kerryana	Maslin	Acacia kerryana Maslin	Nuytsia 4: 105 (1982)	Australia	Western Australia	unknown	unknown	899066-1	http://www.plantsoftheworldonline.org/taxon/urn:lsid:ipni.org:names:899066-1
Fabaceae	Acacia	kettlewelliae	Acacia kettlewelliae	Maiden	Acacia kettlewelliae Maiden	J. Proc. Roy. Soc. New S. Wales 49: 484 (1915 publ. 1916)	Australia	New South Wales, Victoria	unknown	unknown	470651-1	http://www.plantsoftheworldonline.org/taxon/urn:lsid:ipni.org:names:470651-1
Fabaceae	Acacia	kimberleyensis	Acacia kimberleyensis	W.Fitzg.	Acacia kimberleyensis W.Fitzg.	J. Proc. Roy. Soc. New S. Wales 51: 112 (1917)	Australia	Western Australia	unknown	unknown	470652-1	http://www.plantsoftheworldonline.org/taxon/urn:lsid:ipni.org:names:470652-1
Fabaceae	Acacia	kingiana	Acacia kingiana	Maiden & Blakely	Acacia kingiana Maiden & Blakely	J. Roy. Soc. Western Australia 13: 19 (1927)	unknown	unknown	unknown	unknown	470653-1	http://www.plantsoftheworldonline.org/taxon/urn:lsid:ipni.org:names:470653-1
Fabaceae	Acacia	koa	Acacia koa	A.Gray	Acacia koa A.Gray	U.S. Expl. Exped., Phan. 1: 480 (1854)	United States	Hawaii	unknown	unknown	470659-1	http://www.plantsoftheworldonline.org/taxon/urn:lsid:ipni.org:names:470659-1
Fabaceae	Acacia	koaia	Acacia koaia	Hillebr.	Acacia koaia Hillebr.	Fl. Hawaiian Isl.: 113 (1888)	United States	Hawaii	unknown	unknown	470660-1	http://www.plantsoftheworldonline.org/taxon/urn:lsid:ipni.org:names:470660-1
Fabaceae	Acacia	kochii	Acacia kochii	W.Fitzg. ex Ewart & Jean White	Acacia kochii W.Fitzg. ex Ewart & Jean White	Proc. Roy. Soc. Victoria, n.s., 23: 285 (1911)	Australia	Western Australia	unknown	unknown	470661-1	http://www.plantsoftheworldonline.org/taxon/urn:lsid:ipni.org:names:470661-1
Fabaceae	Acacia	kulinensis	Acacia kulinensis	Maslin	Acacia kulinensis Maslin	Nuytsia 24: 168 (2014)	Australia	Western Australia	unknown	unknown	77146104-1	http://www.plantsoftheworldonline.org/taxon/urn:lsid:ipni.org:names:77146104-1
Fabaceae	Acacia	kulnurensis	Acacia kulnurensis	Kodela & Tindale	Acacia kulnurensis Kodela & Tindale	Telopea 15: 121 (2013)	Australia	New South Wales	unknown	unknown	77154440-1	http://www.plantsoftheworldonline.org/taxon/urn:lsid:ipni.org:names:77154440-1
Fabaceae	Acacia	kybeanensis	Acacia kybeanensis	Maiden & Blakely	Acacia kybeanensis Maiden & Blakely	J. Proc. Roy. Soc. New S. Wales 60: 118 (1927)	Australia	New South Wales, Victoria	unknown	unknown	470667-1	http://www.plantsoftheworldonline.org/taxon/urn:lsid:ipni.org:names:470667-1
Fabaceae	Acacia	kydrensis	Acacia kydrensis	Tindale	Acacia kydrensis Tindale	Telopea 1: 435 (1980)	Australia	New South Wales	unknown	unknown	470668-1	http://www.plantsoftheworldonline.org/taxon/urn:lsid:ipni.org:names:470668-1
Fabaceae	Acacia	laccata	Acacia laccata	Pedley	Acacia laccata Pedley	Proc. Roy. Soc. Queensland 75: 31 (1964)	Australia	Northern Territory, Queensland, Western Australia	unknown	unknown	470669-1	http://www.plantsoftheworldonline.org/taxon/urn:lsid:ipni.org:names:470669-1
Fabaceae	Acacia	lacertensis	Acacia lacertensis	Pedley	Acacia lacertensis Pedley	Austrobaileya 5: 316 (1999)	Australia	Northern Territory	unknown	unknown	1007216-1	http://www.plantsoftheworldonline.org/taxon/urn:lsid:ipni.org:names:1007216-1
Fabaceae	Acacia	lachnocarpa	Acacia lachnocarpa	R.W.Davis & Hislop	Acacia lachnocarpa R.W.Davis & Hislop	Nuytsia 31: 213 (2020)	Australia	Western Australia	unknown	unknown	77215932-1	http://www.plantsoftheworldonline.org/taxon/urn:lsid:ipni.org:names:77215932-1
Fabaceae	Acacia	lachnophylla	Acacia lachnophylla	F.Muell.	Acacia lachnophylla F.Muell.	S. Sci. Rec. 2: 150 (1882)	Australia	Western Australia	unknown	unknown	470671-1	http://www.plantsoftheworldonline.org/taxon/urn:lsid:ipni.org:names:470671-1
Fabaceae	Acacia	lamprocarpa	Acacia lamprocarpa	O.Schwarz	Acacia lamprocarpa O.Schwarz	Repert. Spec. Nov. Regni Veg. 24: 86 (1927)	Australia	Northern Territory, Queensland, Western Australia	unknown	unknown	470681-1	http://www.plantsoftheworldonline.org/taxon/urn:lsid:ipni.org:names:470681-1
Fabaceae	Acacia	lanceolata	Acacia lanceolata	Maslin	Acacia lanceolata Maslin	Nuytsia 12: 363 (1999)	Australia	Western Australia	unknown	unknown	1008258-1	http://www.plantsoftheworldonline.org/taxon/urn:lsid:ipni.org:names:1008258-1
Fabaceae	Acacia	lanei	Acacia lanei	R.S.Cowan & Maslin	Acacia lanei R.S.Cowan & Maslin	Nuytsia 7: 192 (1990)	Australia	Western Australia	unknown	unknown	939599-1	http://www.plantsoftheworldonline.org/taxon/urn:lsid:ipni.org:names:939599-1
Fabaceae	Acacia	lanigera	Acacia lanigera	A.Cunn.	Acacia lanigera A.Cunn.	B.Field, Geogr. Mem. New South Wales: 345 (1825)	Australia	New South Wales, Victoria	unknown	unknown	470686-1	http://www.plantsoftheworldonline.org/taxon/urn:lsid:ipni.org:names:470686-1
Fabaceae	Acacia	lanuginophylla	Acacia lanuginophylla	R.S.Cowan & Maslin	Acacia lanuginophylla R.S.Cowan & Maslin	Nuytsia 7: 194 (1990)	Australia	Western Australia	unknown	unknown	941268-1	http://www.plantsoftheworldonline.org/taxon/urn:lsid:ipni.org:names:941268-1
Fabaceae	Acacia	lapidosa	Acacia lapidosa	Maslin	Acacia lapidosa Maslin	Nuytsia 24: 200 (2014)	Australia	Western Australia	unknown	unknown	77146110-1	http://www.plantsoftheworldonline.org/taxon/urn:lsid:ipni.org:names:77146110-1
Fabaceae	Acacia	laricina	Acacia laricina	Meisn.	Acacia laricina Meisn.	J.G.C.Lehmann, Pl. Preiss. 1: 6 (1844)	Australia	Western Australia	unknown	unknown	470690-1	http://www.plantsoftheworldonline.org/taxon/urn:lsid:ipni.org:names:470690-1
Fabaceae	Acacia	lasiocalyx	Acacia lasiocalyx	C.R.P.Andrews	Acacia lasiocalyx C.R.P.Andrews	J. Western Australia Nat. Hist. Soc. 1: 41 (1904)	Australia	Western Australia	unknown	unknown	470691-1	http://www.plantsoftheworldonline.org/taxon/urn:lsid:ipni.org:names:470691-1
Fabaceae	Acacia	lasiocarpa	Acacia lasiocarpa	Benth.	Acacia lasiocarpa Benth.	S.L.Endlicher &amp; al., Enum. Pl. Hügel: 43 (1837)	Australia	Western Australia	unknown	unknown	470692-1	http://www.plantsoftheworldonline.org/taxon/urn:lsid:ipni.org:names:470692-1
Fabaceae	Acacia	lateriticola	Acacia lateriticola	Maslin	Acacia lateriticola Maslin	Nuytsia 1: 433 (1975)	Australia	Western Australia	unknown	unknown	470696-1	http://www.plantsoftheworldonline.org/taxon/urn:lsid:ipni.org:names:470696-1
Fabaceae	Acacia	latescens	Acacia latescens	Benth.	Acacia latescens Benth.	London J. Bot. 1: 380 (1842)	Australia	Northern Territory	unknown	unknown	470697-1	http://www.plantsoftheworldonline.org/taxon/urn:lsid:ipni.org:names:470697-1
Fabaceae	Acacia	latifolia	Acacia latifolia	Benth.	Acacia latifolia Benth.	London J. Bot. 1: 382 (1842)	Australia	Northern Territory, Queensland, Western Australia	unknown	unknown	470700-1	http://www.plantsoftheworldonline.org/taxon/urn:lsid:ipni.org:names:470700-1
Fabaceae	Acacia	latior	Acacia latior	(R.S.Cowan & Maslin) Maslin & Buscumb	Acacia latior (R.S.Cowan & Maslin) Maslin & Buscumb	Nuytsia 18: 119 (2008)	Australia	Western Australia	unknown	unknown	77092629-1	http://www.plantsoftheworldonline.org/taxon/urn:lsid:ipni.org:names:77092629-1
Fabaceae	Acacia	latipes	Acacia latipes	Benth.	Acacia latipes Benth.	London J. Bot. 1: 334 (1842)	Australia	Western Australia	unknown	unknown	470702-1	http://www.plantsoftheworldonline.org/taxon/urn:lsid:ipni.org:names:470702-1
Fabaceae	Acacia	latisepala	Acacia latisepala	Pedley	Acacia latisepala Pedley	Proc. Roy. Soc. Queensland 75: 31 (1964)	Australia	New South Wales, Queensland	unknown	unknown	470703-1	http://www.plantsoftheworldonline.org/taxon/urn:lsid:ipni.org:names:470703-1
Fabaceae	Acacia	latzii	Acacia latzii	Maslin	Acacia latzii Maslin	J. Adelaide Bot. Gard. 2: 313 (1980)	Australia	Northern Territory, South Australia	unknown	unknown	470709-1	http://www.plantsoftheworldonline.org/taxon/urn:lsid:ipni.org:names:470709-1
Fabaceae	Acacia	lazaridis	Acacia lazaridis	Pedley	Acacia lazaridis Pedley	Austrobaileya 1: 341 (1981)	Australia	Queensland	unknown	unknown	907336-1	http://www.plantsoftheworldonline.org/taxon/urn:lsid:ipni.org:names:907336-1
Fabaceae	Acacia	leeuweniana	Acacia leeuweniana	Maslin	Acacia leeuweniana Maslin	Nuytsia 18: 154 (2008)	Australia	Western Australia	unknown	unknown	77092636-1	http://www.plantsoftheworldonline.org/taxon/urn:lsid:ipni.org:names:77092636-1
Fabaceae	Acacia	legnota	Acacia legnota	Pedley	Acacia legnota Pedley	Austrobaileya 1: 215 (1978)	Australia	Queensland	unknown	unknown	470718-1	http://www.plantsoftheworldonline.org/taxon/urn:lsid:ipni.org:names:470718-1
Fabaceae	Acacia	leichhardtii	Acacia leichhardtii	Benth.	Acacia leichhardtii Benth.	Fl. Austral. 2: 372 (1864)	Australia	Queensland	unknown	unknown	470720-1	http://www.plantsoftheworldonline.org/taxon/urn:lsid:ipni.org:names:470720-1
Fabaceae	Acacia	leiocalyx	Acacia leiocalyx	(Domin) Pedley	Acacia leiocalyx (Domin) Pedley	Contr. Queensland Herb. 15: 10 (1974)	Australia	New South Wales, Queensland	unknown	unknown	470721-1	http://www.plantsoftheworldonline.org/taxon/urn:lsid:ipni.org:names:470721-1
Fabaceae	Acacia	leioderma	Acacia leioderma	Maslin	Acacia leioderma Maslin	Nuytsia 1: 442 (1975)	Australia	Western Australia	unknown	unknown	470723-1	http://www.plantsoftheworldonline.org/taxon/urn:lsid:ipni.org:names:470723-1
Fabaceae	Acacia	leiophylla	Acacia leiophylla	Benth.	Acacia leiophylla Benth.	London J. Bot. 1: 351 (1842)	Australia	South Australia	unknown	unknown	470724-1	http://www.plantsoftheworldonline.org/taxon/urn:lsid:ipni.org:names:470724-1
Fabaceae	Acacia	lentiginea	Acacia lentiginea	Maiden & Blakely	Acacia lentiginea Maiden & Blakely	J. Roy. Soc. Western Australia 13: 30 (1927)	Australia	Western Australia	unknown	unknown	470728-1	http://www.plantsoftheworldonline.org/taxon/urn:lsid:ipni.org:names:470728-1
Fabaceae	Acacia	leprosa	Acacia leprosa	Sieber ex DC.	Acacia leprosa Sieber ex DC.	Prodr. 2: 450 (1825)	Australia	New South Wales, Queensland, Tasmania, Victoria	unknown	unknown	470732-1	http://www.plantsoftheworldonline.org/taxon/urn:lsid:ipni.org:names:470732-1
Fabaceae	Acacia	leptalea	Acacia leptalea	Maslin	Acacia leptalea Maslin	Nuytsia 12: 367 (1999)	Australia	Western Australia	unknown	unknown	1008260-1	http://www.plantsoftheworldonline.org/taxon/urn:lsid:ipni.org:names:1008260-1
Fabaceae	Acacia	leptocarpa	Acacia leptocarpa	A.Cunn. ex Benth.	Acacia leptocarpa A.Cunn. ex Benth.	London J. Bot. 1: 376 (1842)	Australia, Indonesia, East Timor, Indonesia, Papua New Guinea	Lesser Sunda Is., New Guinea, Northern Territory, Queensland, Western Australia	unknown	unknown	470734-1	http://www.plantsoftheworldonline.org/taxon/urn:lsid:ipni.org:names:470734-1
Fabaceae	Acacia	leptoclada	Acacia leptoclada	A.Cunn. ex Benth.	Acacia leptoclada A.Cunn. ex Benth.	London J. Bot. 1: 385 (1842)	Australia	New South Wales	unknown	unknown	470735-1	http://www.plantsoftheworldonline.org/taxon/urn:lsid:ipni.org:names:470735-1
Fabaceae	Acacia	leptoloba	Acacia leptoloba	Pedley	Acacia leptoloba Pedley	Austrobaileya 1: 220 (1978)	Australia	Queensland	unknown	unknown	470736-1	http://www.plantsoftheworldonline.org/taxon/urn:lsid:ipni.org:names:470736-1
Fabaceae	Acacia	leptoneura	Acacia leptoneura	Benth.	Acacia leptoneura Benth.	London J. Bot. 1: 341 (1842)	Australia	Western Australia	unknown	unknown	470737-1	http://www.plantsoftheworldonline.org/taxon/urn:lsid:ipni.org:names:470737-1
Fabaceae	Acacia	leptopetala	Acacia leptopetala	Benth.	Acacia leptopetala Benth.	Linnaea 26: 619 (1855)	Australia	Western Australia	unknown	unknown	470738-1	http://www.plantsoftheworldonline.org/taxon/urn:lsid:ipni.org:names:470738-1
Fabaceae	Acacia	leptophleba	Acacia leptophleba	F.Muell.	Acacia leptophleba F.Muell.	J. Proc. Linn. Soc., Bot. 3: 143 (1859)	Australia	Northern Territory, Western Australia	unknown	unknown	470739-1	http://www.plantsoftheworldonline.org/taxon/urn:lsid:ipni.org:names:470739-1
Fabaceae	Acacia	leptospermoides	Acacia leptospermoides	Benth.	Acacia leptospermoides Benth.	Linnaea 26: 626 (1855)	Australia	Western Australia	unknown	unknown	470744-1	http://www.plantsoftheworldonline.org/taxon/urn:lsid:ipni.org:names:470744-1
Fabaceae	Acacia	leptostachya	Acacia leptostachya	Benth.	Acacia leptostachya Benth.	Fl. Austral. 2: 406 (1864)	Australia	Queensland	unknown	unknown	470745-1	http://www.plantsoftheworldonline.org/taxon/urn:lsid:ipni.org:names:470745-1
Fabaceae	Acacia	lespedleyi	Acacia lespedleyi	P.I.Forst.	Acacia lespedleyi P.I.Forst.	Austrobaileya 10: 559 (2020)	Australia	Queensland	unknown	unknown	77211795-1	http://www.plantsoftheworldonline.org/taxon/urn:lsid:ipni.org:names:77211795-1
Fabaceae	Acacia	leucoclada	Acacia leucoclada	Tindale	Acacia leucoclada Tindale	Proc. Linn. Soc. New South Wales 91: 149 (1966)	Australia	New South Wales, Queensland	unknown	unknown	470750-1	http://www.plantsoftheworldonline.org/taxon/urn:lsid:ipni.org:names:470750-1
Fabaceae	Acacia	leucolobia	Acacia leucolobia	Sweet	Acacia leucolobia Sweet	Hort. Brit., ed. 2: 165 (1830)	Australia	New South Wales	unknown	unknown	470751-1	http://www.plantsoftheworldonline.org/taxon/urn:lsid:ipni.org:names:470751-1
Fabaceae	Acacia	levata	Acacia levata	R.S.Cowan & Maslin	Acacia levata R.S.Cowan & Maslin	Nuytsia 10: 41 (1995)	Australia	Western Australia	unknown	unknown	981010-1	http://www.plantsoftheworldonline.org/taxon/urn:lsid:ipni.org:names:981010-1
Fabaceae	Acacia	ligulata	Acacia ligulata	A.Cunn. ex Benth.	Acacia ligulata A.Cunn. ex Benth.	London J. Bot. 1: 362 (1842)	Australia	Northern Territory, Queensland, South Australia, Victoria, Western Australia	Cyprus	Cyprus	470760-1	http://www.plantsoftheworldonline.org/taxon/urn:lsid:ipni.org:names:470760-1
Fabaceae	Acacia	ligustrina	Acacia ligustrina	Meisn.	Acacia ligustrina Meisn.	J.G.C.Lehmann, Pl. Preiss. 2: 203 (1848)	Australia	Western Australia	unknown	unknown	470761-1	http://www.plantsoftheworldonline.org/taxon/urn:lsid:ipni.org:names:470761-1
Fabaceae	Acacia	limbata	Acacia limbata	F.Muell.	Acacia limbata F.Muell.	J. Proc. Linn. Soc., Bot. 3: 145 (1859)	Australia	Northern Territory, Queensland, Western Australia	unknown	unknown	470762-1	http://www.plantsoftheworldonline.org/taxon/urn:lsid:ipni.org:names:470762-1
Fabaceae	Acacia	linarioides	Acacia linarioides	Benth.	Acacia linarioides Benth.	London J. Bot. 1: 371 (1842)	Australia	Northern Territory	unknown	unknown	470763-1	http://www.plantsoftheworldonline.org/taxon/urn:lsid:ipni.org:names:470763-1
Fabaceae	Acacia	linearifolia	Acacia linearifolia	J.Forbes	Acacia linearifolia J.Forbes	Hort. Woburn.: 223 (1833)	Australia	New South Wales	unknown	unknown	60476999-2	http://www.plantsoftheworldonline.org/taxon/urn:lsid:ipni.org:names:60476999-2
Fabaceae	Acacia	lineata	Acacia lineata	A.Cunn. ex G.Don	Acacia lineata A.Cunn. ex G.Don	Gen. Hist. 2: 403 (1832)	Australia	New South Wales, Queensland, South Australia, Victoria	unknown	unknown	470770-1	http://www.plantsoftheworldonline.org/taxon/urn:lsid:ipni.org:names:470770-1
Fabaceae	Acacia	lineolata	Acacia lineolata	Benth.	Acacia lineolata Benth.	Linnaea 26: 626 (1855)	Australia	Western Australia	unknown	unknown	470771-1	http://www.plantsoftheworldonline.org/taxon/urn:lsid:ipni.org:names:470771-1
Fabaceae	Acacia	linifolia	Acacia linifolia	(Vent.) Willd.	Acacia linifolia (Vent.) Willd.	Sp. Pl. ed. 4. 4: 1051 (1806)	Australia	New South Wales	India, Indonesia	India, Jawa	470773-1	http://www.plantsoftheworldonline.org/taxon/urn:lsid:ipni.org:names:470773-1
Fabaceae	Acacia	lirellata	Acacia lirellata	Maslin & A.R.Chapm.	Acacia lirellata Maslin & A.R.Chapm.	Nuytsia 12: 480 (1999)	Australia	Western Australia	unknown	unknown	1008318-1	http://www.plantsoftheworldonline.org/taxon/urn:lsid:ipni.org:names:1008318-1
Fabaceae	Acacia	lithgowiae	Acacia lithgowiae	Pedley	Acacia lithgowiae Pedley	Austrobaileya 10: 312 (2019)	Australia	Queensland	unknown	unknown	77202054-1	http://www.plantsoftheworldonline.org/taxon/urn:lsid:ipni.org:names:77202054-1
Fabaceae	Acacia	littorea	Acacia littorea	Maslin	Acacia littorea Maslin	Nuytsia 2: 311 (1978)	Australia	Western Australia	unknown	unknown	470777-1	http://www.plantsoftheworldonline.org/taxon/urn:lsid:ipni.org:names:470777-1
Fabaceae	Acacia	lobulata	Acacia lobulata	R.S.Cowan & Maslin	Acacia lobulata R.S.Cowan & Maslin	Nuytsia 7: 194 (1990)	Australia	Western Australia	unknown	unknown	939600-1	http://www.plantsoftheworldonline.org/taxon/urn:lsid:ipni.org:names:939600-1
Fabaceae	Acacia	loderi	Acacia loderi	Maiden	Acacia loderi Maiden	J. Proc. Roy. Soc. New S. Wales 53: 209 (1919)	Australia	New South Wales, South Australia, Victoria	unknown	unknown	470778-1	http://www.plantsoftheworldonline.org/taxon/urn:lsid:ipni.org:names:470778-1
Fabaceae	Acacia	longifolia	Acacia longifolia	(Andrews) Willd.	Acacia longifolia (Andrews) Willd.	Sp. Pl. ed. 4. 4: 1052 (1806)	Australia	New South Wales, South Australia, Tasmania, Victoria	Argentina, Ascension, Australia, Bangladesh, Brazil, Colombia, Dominican Republic, Haiti, Honduras, India, Indonesia, Italy, Kenya, Madeira, Mauritius, Morocco, Myanmar, New Zealand, Palestina, Israel, Jordan, Portugal, Reunion, South Africa, Spain, Sri Lanka, St.Helena, Swaziland, United States, Uruguay	Argentina Northeast, Ascension, Assam, Bangladesh, Brazil South, Brazil Southeast, California, Cape Provinces, Colombia, Dominican Republic, Haiti, Honduras, India, Italy, Jawa, Kenya, KwaZulu-Natal, Madeira, Mauritius, Morocco, Myanmar, New Zealand North, New Zealand South, Palestine, Portugal, Reunion, Spain, Sri Lanka, St.Helena, Swaziland, Uruguay, Western Australia	470782-1	http://www.plantsoftheworldonline.org/taxon/urn:lsid:ipni.org:names:470782-1
Fabaceae	Acacia	longipedunculata	Acacia longipedunculata	Pedley	Acacia longipedunculata Pedley	Contr. Queensland Herb. 11: 17 (1972)	Australia	Queensland	unknown	unknown	470783-1	http://www.plantsoftheworldonline.org/taxon/urn:lsid:ipni.org:names:470783-1
Fabaceae	Acacia	longiphyllodinea	Acacia longiphyllodinea	Maiden	Acacia longiphyllodinea Maiden	J. Proc. Roy. Soc. New S. Wales 51: 254 (1917)	Australia	Western Australia	unknown	unknown	470784-1	http://www.plantsoftheworldonline.org/taxon/urn:lsid:ipni.org:names:470784-1
Fabaceae	Acacia	longispicata	Acacia longispicata	Benth.	Acacia longispicata Benth.	T.L.Mitchell, J. Exped. Trop. Australia: 298 (1848)	Australia	Queensland	India, Indonesia, East Timor	India, Lesser Sunda Is.	470785-1	http://www.plantsoftheworldonline.org/taxon/urn:lsid:ipni.org:names:470785-1
Fabaceae	Acacia	longispinea	Acacia longispinea	Morrison	Acacia longispinea Morrison	Scott. Bot. Rev. 1: 96 (1912)	Australia	Western Australia	unknown	unknown	470786-1	http://www.plantsoftheworldonline.org/taxon/urn:lsid:ipni.org:names:470786-1
Fabaceae	Acacia	longissima	Acacia longissima	H.L.Wendl.	Acacia longissima H.L.Wendl.	Comm. Acac. Aphyll.: 45 (1820)	Australia	New South Wales, Queensland	unknown	unknown	470787-1	http://www.plantsoftheworldonline.org/taxon/urn:lsid:ipni.org:names:470787-1
Fabaceae	Acacia	loroloba	Acacia loroloba	Tindale	Acacia loroloba Tindale	Contr. New South Wales Natl. Herb. 4: 137 (1970)	Australia	Queensland	unknown	unknown	470791-1	http://www.plantsoftheworldonline.org/taxon/urn:lsid:ipni.org:names:470791-1
Fabaceae	Acacia	loxophylla	Acacia loxophylla	Benth.	Acacia loxophylla Benth.	Linnaea 26: 622 (1855)	Australia	Western Australia	unknown	unknown	470793-1	http://www.plantsoftheworldonline.org/taxon/urn:lsid:ipni.org:names:470793-1
Fabaceae	Acacia	lucasii	Acacia lucasii	Blakely	Acacia lucasii Blakely	J. Proc. Roy. Soc. New S. Wales 62: 215 (1928)	Australia	New South Wales, Victoria	unknown	unknown	470794-1	http://www.plantsoftheworldonline.org/taxon/urn:lsid:ipni.org:names:470794-1
Fabaceae	Acacia	lucens	Acacia lucens	Bojer	Acacia lucens Bojer	Hortus Maurit.: 116 (1837)	Madagascar	Madagascar	unknown	unknown	470795-1	http://www.plantsoftheworldonline.org/taxon/urn:lsid:ipni.org:names:470795-1
Fabaceae	Acacia	lullfitziorum	Acacia lullfitziorum	Maslin	Acacia lullfitziorum Maslin	Nuytsia 12: 369 (1999)	Australia	Western Australia	unknown	unknown	1008261-1	http://www.plantsoftheworldonline.org/taxon/urn:lsid:ipni.org:names:1008261-1
Fabaceae	Acacia	lumholtzii	Acacia lumholtzii	Pedley	Acacia lumholtzii Pedley	Austrobaileya 7: 351 (2006)	Australia	Queensland	unknown	unknown	77079725-1	http://www.plantsoftheworldonline.org/taxon/urn:lsid:ipni.org:names:77079725-1
Fabaceae	Acacia	lunata	Acacia lunata	G.Lodd.	Acacia lunata G.Lodd.	Bot. Cab. 4: t. 324 (1820)	Australia	New South Wales	unknown	unknown	470805-1	http://www.plantsoftheworldonline.org/taxon/urn:lsid:ipni.org:names:470805-1
Fabaceae	Acacia	luteola	Acacia luteola	Maslin	Acacia luteola Maslin	Nuytsia 1: 453 (1975)	Australia	Western Australia	unknown	unknown	470808-1	http://www.plantsoftheworldonline.org/taxon/urn:lsid:ipni.org:names:470808-1
Fabaceae	Acacia	lycopodiifolia	Acacia lycopodiifolia	A.Cunn. ex Hook.	Acacia lycopodiifolia A.Cunn. ex Hook.	Hooker&#x27;s Icon. Pl. 2: t. 172 (1837)	Australia	Northern Territory, Western Australia	unknown	unknown	71802-3	http://www.plantsoftheworldonline.org/taxon/urn:lsid:ipni.org:names:71802-3
Fabaceae	Acacia	lysiphloia	Acacia lysiphloia	F.Muell.	Acacia lysiphloia F.Muell.	J. Proc. Linn. Soc., Bot. 3: 137 (1859)	Australia	Northern Territory, Queensland, Western Australia	unknown	unknown	470811-1	http://www.plantsoftheworldonline.org/taxon/urn:lsid:ipni.org:names:470811-1
Fabaceae	Acacia	mabellae	Acacia mabellae	Maiden	Acacia mabellae Maiden	J. Proc. Roy. Soc. New S. Wales 49: 471 (1915 publ. 1916)	Australia	New South Wales	unknown	unknown	470812-1	http://www.plantsoftheworldonline.org/taxon/urn:lsid:ipni.org:names:470812-1
Fabaceae	Acacia	macdonnelliensis	Acacia macdonnelliensis	Maconochie	Acacia macdonnelliensis Maconochie	J. Adelaide Bot. Gard. 1: 183 (1978)	Australia	Northern Territory, Western Australia	unknown	unknown	470815-1	http://www.plantsoftheworldonline.org/taxon/urn:lsid:ipni.org:names:470815-1
Fabaceae	Acacia	mackenziei	Acacia mackenziei	Maslin & R.L.Barrett	Acacia mackenziei Maslin & R.L.Barrett	Nuytsia 24: 188 (2014)	Australia	Western Australia	unknown	unknown	77146107-1	http://www.plantsoftheworldonline.org/taxon/urn:lsid:ipni.org:names:77146107-1
Fabaceae	Acacia	mackeyana	Acacia mackeyana	Ewart & Jean White	Acacia mackeyana Ewart & Jean White	Proc. Roy. Soc. Victoria, n.s., 22: 6 (1909)	Australia	Western Australia	unknown	unknown	470817-1	http://www.plantsoftheworldonline.org/taxon/urn:lsid:ipni.org:names:470817-1
Fabaceae	Acacia	macnuttiana	Acacia macnuttiana	Maiden & Blakely	Acacia macnuttiana Maiden & Blakely	J. Proc. Roy. Soc. New S. Wales 60: 176 (1927)	Australia	New South Wales	unknown	unknown	71967-3	http://www.plantsoftheworldonline.org/taxon/urn:lsid:ipni.org:names:71967-3
Fabaceae	Acacia	maconochieana	Acacia maconochieana	Pedley	Acacia maconochieana Pedley	Austrobaileya 2: 235 (1986)	Australia	Northern Territory, Western Australia	unknown	unknown	930692-1	http://www.plantsoftheworldonline.org/taxon/urn:lsid:ipni.org:names:930692-1
Fabaceae	Acacia	macradenia	Acacia macradenia	Benth.	Acacia macradenia Benth.	T.L.Mitchell, J. Exped. Trop. Australia: 360 (1848)	Australia	Queensland	unknown	unknown	470822-1	http://www.plantsoftheworldonline.org/taxon/urn:lsid:ipni.org:names:470822-1
Fabaceae	Acacia	macraneura	Acacia macraneura	Maslin & J.E.Reid	Acacia macraneura Maslin & J.E.Reid	Nuytsia 22: 221 (2012)	Australia	South Australia, Western Australia	unknown	unknown	77123738-1	http://www.plantsoftheworldonline.org/taxon/urn:lsid:ipni.org:names:77123738-1
Fabaceae	Acacia	maidenii	Acacia maidenii	F.Muell.	Acacia maidenii F.Muell.	Macleay Mem. Linn. Soc. New S.Wales: 222 (1893)	Australia	New South Wales, Queensland, Victoria	Argentina, India, United States	Argentina Northeast, Florida, India	470831-1	http://www.plantsoftheworldonline.org/taxon/urn:lsid:ipni.org:names:470831-1
Fabaceae	Acacia	maitlandii	Acacia maitlandii	F.Muell.	Acacia maitlandii F.Muell.	Fragm. 3: 46 (1862)	Australia	New South Wales, Northern Territory, Queensland, Western Australia	unknown	unknown	470832-1	http://www.plantsoftheworldonline.org/taxon/urn:lsid:ipni.org:names:470832-1
Fabaceae	Acacia	malloclada	Acacia malloclada	Maiden & Blakely	Acacia malloclada Maiden & Blakely	J. Roy. Soc. Western Australia 13: 23 (1927)	Australia	Northern Territory	unknown	unknown	470837-1	http://www.plantsoftheworldonline.org/taxon/urn:lsid:ipni.org:names:470837-1
Fabaceae	Acacia	mangium	Acacia mangium	Willd.	Acacia mangium Willd.	Sp. Pl. ed. 4. 4: 1053 (1806)	Australia, Indonesia, Indonesia, Papua New Guinea	Maluku, New Guinea, Queensland	Australia, Bangladesh, Cameroon, Comoros, Cook Is., Costa Rica, Cuba, Dominican Republic, El Salvador, India, Indonesia, East Timor, Indonesia, Malaysia, Malaysia, Nicaragua, Philippines, Sri Lanka, Tokelau-Manihiki, Trinidad-Tobago, United States, Vietnam, Zaire	Bangladesh, Borneo, Cameroon, Comoros, Cook Is., Costa Rica, Cuba, Dominican Republic, El Salvador, Hawaii, India, Lesser Sunda Is., Malaya, Nicaragua, Northern Territory, Philippines, Sri Lanka, Tokelau-Manihiki, Trinidad-Tobago, Vietnam, Zaire	470839-1	http://www.plantsoftheworldonline.org/taxon/urn:lsid:ipni.org:names:470839-1
Fabaceae	Acacia	manipularis	Acacia manipularis	R.S.Cowan & Maslin	Acacia manipularis R.S.Cowan & Maslin	Nuytsia 10: 72 (1995)	Australia	Western Australia	unknown	unknown	981020-1	http://www.plantsoftheworldonline.org/taxon/urn:lsid:ipni.org:names:981020-1
Fabaceae	Acacia	maranoensis	Acacia maranoensis	Pedley	Acacia maranoensis Pedley	Austrobaileya 1: 194 (1978)	Australia	Queensland	unknown	unknown	470841-1	http://www.plantsoftheworldonline.org/taxon/urn:lsid:ipni.org:names:470841-1
Fabaceae	Acacia	mariae	Acacia mariae	Pedley	Acacia mariae Pedley	Austrobaileya 7: 348 (2006)	Australia	New South Wales	unknown	unknown	77079722-1	http://www.plantsoftheworldonline.org/taxon/urn:lsid:ipni.org:names:77079722-1
Fabaceae	Acacia	marramamba	Acacia marramamba	Maslin	Acacia marramamba Maslin	Nuytsia 4: 94 (1982)	Australia	Western Australia	unknown	unknown	899067-1	http://www.plantsoftheworldonline.org/taxon/urn:lsid:ipni.org:names:899067-1
Fabaceae	Acacia	masliniana	Acacia masliniana	R.S.Cowan	Acacia masliniana R.S.Cowan	Nuytsia 9: 79 (1993)	Australia	Western Australia	unknown	unknown	972742-1	http://www.plantsoftheworldonline.org/taxon/urn:lsid:ipni.org:names:972742-1
Fabaceae	Acacia	mathuataensis	Acacia mathuataensis	A.C.Sm.	Acacia mathuataensis A.C.Sm.	J. Arnold Arbor. 31: 165 (1950)	Fiji	Fiji	unknown	unknown	470852-1	http://www.plantsoftheworldonline.org/taxon/urn:lsid:ipni.org:names:470852-1
Fabaceae	Acacia	matthewii	Acacia matthewii	Tindale & S.J.Davies	Acacia matthewii Tindale & S.J.Davies	Austral. Syst. Bot. 5: 648 (1992)	Australia	New South Wales	unknown	unknown	968206-1	http://www.plantsoftheworldonline.org/taxon/urn:lsid:ipni.org:names:968206-1
Fabaceae	Acacia	maxwellii	Acacia maxwellii	Maiden & Blakely	Acacia maxwellii Maiden & Blakely	J. Roy. Soc. Western Australia 13: 7 (1927)	Australia	Western Australia	unknown	unknown	470855-1	http://www.plantsoftheworldonline.org/taxon/urn:lsid:ipni.org:names:470855-1
Fabaceae	Acacia	mearnsii	Acacia mearnsii	De Wild.	Acacia mearnsii De Wild.	Pl. Bequaert. 3: 61 (1925)	Australia	New South Wales, South Australia, Tasmania, Victoria	Australia, Brazil, Cape Verde, China, Ecuador, Eritrea, Ethiopia, France, India, India, Pakistan, Indonesia, Papua New Guinea, Italy, Jamaica, Kenya, Lesotho, Madagascar, Madeira, Mozambique, Nansei-shoto, Nepal, New Zealand, Pakistan, Portugal, Reunion, Rwanda, South Africa, Spain, Sri Lanka, St.Helena, Sudan, Swaziland, Taiwan, Tanzania, Uganda, United States, Zaire, Zambia, Zimbabwe	Assam, Brazil South, California, Cape Provinces, Cape Verde, China South-Central, China Southeast, Corse, Ecuador, Eritrea, Ethiopia, Free State, Hawaii, India, Italy, Jamaica, Kenya, KwaZulu-Natal, Lesotho, Madagascar, Madeira, Mozambique, Nansei-shoto, Nepal, New Guinea, New Zealand North, New Zealand South, Northern Provinces, Pakistan, Portugal, Rwanda, Reunion, Spain, Sri Lanka, St.Helena, S…	470860-1	http://www.plantsoftheworldonline.org/taxon/urn:lsid:ipni.org:names:470860-1
Fabaceae	Acacia	megacephala	Acacia megacephala	Maslin	Acacia megacephala Maslin	Nuytsia 1: 254 (1972)	Australia	Western Australia	unknown	unknown	470864-1	http://www.plantsoftheworldonline.org/taxon/urn:lsid:ipni.org:names:470864-1
Fabaceae	Acacia	megalantha	Acacia megalantha	F.Muell.	Acacia megalantha F.Muell.	J. Proc. Linn. Soc., Bot. 3: 143 (1859)	Australia	Northern Territory, Queensland, Western Australia	unknown	unknown	470866-1	http://www.plantsoftheworldonline.org/taxon/urn:lsid:ipni.org:names:470866-1
Fabaceae	Acacia	meiantha	Acacia meiantha	Tindale & Hersc.	Acacia meiantha Tindale & Hersc.	Austral. Syst. Bot. 5: 761 (1992)	Australia	New South Wales	unknown	unknown	968617-1	http://www.plantsoftheworldonline.org/taxon/urn:lsid:ipni.org:names:968617-1
Fabaceae	Acacia	meiosperma	Acacia meiosperma	(Pedley) Pedley	Acacia meiosperma (Pedley) Pedley	Austrobaileya 3: 216 (1990)	Australia	Queensland	unknown	unknown	948158-1	http://www.plantsoftheworldonline.org/taxon/urn:lsid:ipni.org:names:948158-1
Fabaceae	Acacia	meisneri	Acacia meisneri	Lehm.	Acacia meisneri Lehm.	Index Seminum (HBG, Hamburgensis) 1842: 3 (1842)	Australia	Western Australia	unknown	unknown	470868-1	http://www.plantsoftheworldonline.org/taxon/urn:lsid:ipni.org:names:470868-1
Fabaceae	Acacia	melanoxylon	Acacia melanoxylon	R.Br.	Acacia melanoxylon R.Br.	W.T.Aiton, Hortus Kew. 5: 462 (1813)	Australia	New South Wales, Queensland, South Australia, Tasmania, Victoria	Algeria, Amsterdam-St.Paul Is, Angola, Argentina, Armenia, Azerbaijan, Georgia, Australia, Azores, Bhutan, India, Brazil, Chile, Colombia, Easter Is., Ecuador, Eritrea, Ethiopia, France, Greece, India, Italy, Juan Fernandez Is., Kenya, Lesotho, Madeira, Mauritius, Moldova, Ukraine, Morocco, Nepal, New Zealand, Pakistan, Palestina, Israel, Jordan, Peru, Portugal, Puerto Rico, Reunion, South Africa…	Algeria, Amsterdam-St.Paul Is, Angola, Argentina Northeast, Assam, Azores, Brazil South, California, Canary Is., Cape Provinces, Chile North, Chile South, Colombia, East Himalaya, Easter Is., Ecuador, Eritrea, Ethiopia, Florida, France, Great Britain, Greece, Hawaii, India, Italy, Juan Fernandez Is., Kenya, KwaZulu-Natal, Lesotho, Madeira, Mauritius, Morocco, Nepal, New Zealand North, New Zealand…	470873-1	http://www.plantsoftheworldonline.org/taxon/urn:lsid:ipni.org:names:470873-1
Fabaceae	Acacia	melleodora	Acacia melleodora	Pedley	Acacia melleodora Pedley	Austrobaileya 1: 205 (1978)	Australia	Northern Territory, Queensland, South Australia, Western Australia	unknown	unknown	470875-1	http://www.plantsoftheworldonline.org/taxon/urn:lsid:ipni.org:names:470875-1
Fabaceae	Acacia	melvillei	Acacia melvillei	Pedley	Acacia melvillei Pedley	Austrobaileya 1: 201 (1978)	Australia	New South Wales, Queensland, Victoria	unknown	unknown	470877-1	http://www.plantsoftheworldonline.org/taxon/urn:lsid:ipni.org:names:470877-1
Fabaceae	Acacia	menzelii	Acacia menzelii	J.M.Black	Acacia menzelii J.M.Black	Trans. &amp; Proc. Roy. Soc. South Australia 41: 45 (1917)	Australia	South Australia	unknown	unknown	470878-1	http://www.plantsoftheworldonline.org/taxon/urn:lsid:ipni.org:names:470878-1
Fabaceae	Acacia	merinthophora	Acacia merinthophora	E.Pritz.	Acacia merinthophora E.Pritz.	Bot. Jahrb. Syst. 35: 307 (1904)	Australia	Western Australia	unknown	unknown	470879-1	http://www.plantsoftheworldonline.org/taxon/urn:lsid:ipni.org:names:470879-1
Fabaceae	Acacia	merrallii	Acacia merrallii	F.Muell.	Acacia merrallii F.Muell.	Proc. Linn. Soc. New South Wales, ser. 2, 5: 18 (1890)	Australia	South Australia, Western Australia	unknown	unknown	470881-1	http://www.plantsoftheworldonline.org/taxon/urn:lsid:ipni.org:names:470881-1
Fabaceae	Acacia	merrickiae	Acacia merrickiae	Maiden & Blakely	Acacia merrickiae Maiden & Blakely	J. Roy. Soc. Western Australia 13: 13 (1927)	Australia	Western Australia	unknown	unknown	470882-1	http://www.plantsoftheworldonline.org/taxon/urn:lsid:ipni.org:names:470882-1
Fabaceae	Acacia	microbotrya	Acacia microbotrya	Benth.	Acacia microbotrya Benth.	London J. Bot. 1: 353 (1842)	Australia	Western Australia	India	India	470891-1	http://www.plantsoftheworldonline.org/taxon/urn:lsid:ipni.org:names:470891-1
Fabaceae	Acacia	microcalyx	Acacia microcalyx	Maslin	Acacia microcalyx Maslin	Nuytsia 1: 323 (1974)	Australia	Western Australia	unknown	unknown	470892-1	http://www.plantsoftheworldonline.org/taxon/urn:lsid:ipni.org:names:470892-1
Fabaceae	Acacia	microcarpa	Acacia microcarpa	F.Muell.	Acacia microcarpa F.Muell.	Fragm. 1: 6 (1858)	Australia	New South Wales, South Australia, Victoria	unknown	unknown	470894-1	http://www.plantsoftheworldonline.org/taxon/urn:lsid:ipni.org:names:470894-1
Fabaceae	Acacia	microcybe	Acacia microcybe	Pedley	Acacia microcybe Pedley	Austrobaileya 7: 352 (2006)	Australia	Queensland	unknown	unknown	77079726-1	http://www.plantsoftheworldonline.org/taxon/urn:lsid:ipni.org:names:77079726-1
Fabaceae	Acacia	microneura	Acacia microneura	Meisn.	Acacia microneura Meisn.	J.G.C.Lehmann, Pl. Preiss. 1: 19 (1844)	Australia	Western Australia	unknown	unknown	470899-1	http://www.plantsoftheworldonline.org/taxon/urn:lsid:ipni.org:names:470899-1
Fabaceae	Acacia	microsperma	Acacia microsperma	Pedley	Acacia microsperma Pedley	Contr. Queensland Herb. 15: 3 (1974)	Australia	Queensland	unknown	unknown	470902-1	http://www.plantsoftheworldonline.org/taxon/urn:lsid:ipni.org:names:470902-1
Fabaceae	Acacia	midgleyi	Acacia midgleyi	M.W.McDonald & Maslin	Acacia midgleyi M.W.McDonald & Maslin	Austral. Syst. Bot. 13: 61 (2000)	Australia	Queensland	unknown	unknown	1013197-1	http://www.plantsoftheworldonline.org/taxon/urn:lsid:ipni.org:names:1013197-1
Fabaceae	Acacia	mimica	Acacia mimica	R.S.Cowan & Maslin	Acacia mimica R.S.Cowan & Maslin	Nuytsia 7: 212 (1990)	Australia	Western Australia	unknown	unknown	939605-1	http://www.plantsoftheworldonline.org/taxon/urn:lsid:ipni.org:names:939605-1
Fabaceae	Acacia	mimula	Acacia mimula	Pedley	Acacia mimula Pedley	Austrobaileya 1: 29 (1977)	Australia	Northern Territory	unknown	unknown	470908-1	http://www.plantsoftheworldonline.org/taxon/urn:lsid:ipni.org:names:470908-1
Fabaceae	Acacia	minniritchi	Acacia minniritchi	I.M.Turner	Acacia minniritchi I.M.Turner	Ann. Bot. Fenn. 51: 306 (2014)	Australia	Western Australia	unknown	unknown	77143662-1	http://www.plantsoftheworldonline.org/taxon/urn:lsid:ipni.org:names:77143662-1
Fabaceae	Acacia	minutifolia	Acacia minutifolia	F.Muell.	Acacia minutifolia F.Muell.	Fragm. 8: 243 (1874)	Australia	Northern Territory, Western Australia	unknown	unknown	470910-1	http://www.plantsoftheworldonline.org/taxon/urn:lsid:ipni.org:names:470910-1
Fabaceae	Acacia	minutissima	Acacia minutissima	Maslin	Acacia minutissima Maslin	Nuytsia 18: 158 (2008)	Australia	Western Australia	unknown	unknown	77092637-1	http://www.plantsoftheworldonline.org/taxon/urn:lsid:ipni.org:names:77092637-1
Fabaceae	Acacia	minyura	Acacia minyura	Randell	Acacia minyura Randell	J. Adelaide Bot. Gard. 14: 126 (1992)	Australia	Northern Territory, Queensland, South Australia, Western Australia	unknown	unknown	960970-1	http://www.plantsoftheworldonline.org/taxon/urn:lsid:ipni.org:names:960970-1
Fabaceae	Acacia	mitchellii	Acacia mitchellii	Benth.	Acacia mitchellii Benth.	London J. Bot. 1: 387 (1842)	Australia	New South Wales, South Australia, Victoria	unknown	unknown	470914-1	http://www.plantsoftheworldonline.org/taxon/urn:lsid:ipni.org:names:470914-1
Fabaceae	Acacia	mitodes	Acacia mitodes	A.S.George	Acacia mitodes A.S.George	J. Roy. Soc. Western Australia 82: 71 (1999)	Australia	Western Australia	unknown	unknown	1010665-1	http://www.plantsoftheworldonline.org/taxon/urn:lsid:ipni.org:names:1010665-1
Fabaceae	Acacia	moirii	Acacia moirii	E.Pritz.	Acacia moirii E.Pritz.	Bot. Jahrb. Syst. 35: 312 (1904)	Australia	Western Australia	unknown	unknown	470917-1	http://www.plantsoftheworldonline.org/taxon/urn:lsid:ipni.org:names:470917-1
Fabaceae	Acacia	mollifolia	Acacia mollifolia	Maiden & Blakely	Acacia mollifolia Maiden & Blakely	J. Proc. Roy. Soc. New S. Wales 60: 192 (1927)	Australia	New South Wales	unknown	unknown	470920-1	http://www.plantsoftheworldonline.org/taxon/urn:lsid:ipni.org:names:470920-1
Fabaceae	Acacia	montana	Acacia montana	Benth.	Acacia montana Benth.	London J. Bot. 1: 360 (1842)	Australia	New South Wales, Queensland, South Australia, Victoria	unknown	unknown	470927-1	http://www.plantsoftheworldonline.org/taxon/urn:lsid:ipni.org:names:470927-1
Fabaceae	Acacia	monticola	Acacia monticola	J.M.Black	Acacia monticola J.M.Black	Trans. &amp; Proc. Roy. Soc. South Australia 61: 246 (1937)	Australia	Northern Territory, Queensland, Western Australia	unknown	unknown	470929-1	http://www.plantsoftheworldonline.org/taxon/urn:lsid:ipni.org:names:470929-1
Fabaceae	Acacia	mooreana	Acacia mooreana	W.Fitzg.	Acacia mooreana W.Fitzg.	J. Western Australia Nat. Hist. Soc. 1: 10 (1904)	Australia	Western Australia	unknown	unknown	470933-1	http://www.plantsoftheworldonline.org/taxon/urn:lsid:ipni.org:names:470933-1
Fabaceae	Acacia	mountfordiae	Acacia mountfordiae	Specht	Acacia mountfordiae Specht	Rec. Amer.-Austral. Sci. Exped. Arnhem Land, 3, Bot. Pl. Ecol. 3: 233 (1958)	Australia	Northern Territory	unknown	unknown	470937-1	http://www.plantsoftheworldonline.org/taxon/urn:lsid:ipni.org:names:470937-1
Fabaceae	Acacia	mucronata	Acacia mucronata	Willd. ex H.L.Wendl.	Acacia mucronata Willd. ex H.L.Wendl.	Comm. Acac. Aphyll.: 46 (1820)	Australia	New South Wales, Tasmania, Victoria	unknown	unknown	20001406-1	http://www.plantsoftheworldonline.org/taxon/urn:lsid:ipni.org:names:20001406-1
Fabaceae	Acacia	muelleriana	Acacia muelleriana	Maiden & R.T.Baker	Acacia muelleriana Maiden & R.T.Baker	Proc. Linn. Soc. New South Wales, ser. 2, 8: 515 (1894)	Australia	New South Wales, Queensland	unknown	unknown	470940-1	http://www.plantsoftheworldonline.org/taxon/urn:lsid:ipni.org:names:470940-1
Fabaceae	Acacia	mulganeura	Acacia mulganeura	Maslin & J.E.Reid	Acacia mulganeura Maslin & J.E.Reid	Nuytsia 22: 235 (2012)	Australia	Northern Territory, South Australia, Western Australia	unknown	unknown	77123739-1	http://www.plantsoftheworldonline.org/taxon/urn:lsid:ipni.org:names:77123739-1
Fabaceae	Acacia	multisiliqua	Acacia multisiliqua	(Benth.) Maconochie	Acacia multisiliqua (Benth.) Maconochie	J. Adelaide Bot. Gard. 1: 179 (1978)	Australia	Northern Territory, Queensland, Western Australia	unknown	unknown	470949-1	http://www.plantsoftheworldonline.org/taxon/urn:lsid:ipni.org:names:470949-1
Fabaceae	Acacia	multispicata	Acacia multispicata	Benth.	Acacia multispicata Benth.	Fl. Austral. 2: 400 (1864)	Australia	Western Australia	unknown	unknown	470950-1	http://www.plantsoftheworldonline.org/taxon/urn:lsid:ipni.org:names:470950-1
Fabaceae	Acacia	multistipulosa	Acacia multistipulosa	Tindale & Bedward	Acacia multistipulosa Tindale & Bedward	Austral. Syst. Bot. 9: 859 (1996)	Australia	Northern Territory	unknown	unknown	992795-1	http://www.plantsoftheworldonline.org/taxon/urn:lsid:ipni.org:names:992795-1
Fabaceae	Acacia	muriculata	Acacia muriculata	Maslin & Buscumb	Acacia muriculata Maslin & Buscumb	Nuytsia 17: 257 (2007)	Australia	Western Australia	unknown	unknown	77090635-1	http://www.plantsoftheworldonline.org/taxon/urn:lsid:ipni.org:names:77090635-1
Fabaceae	Acacia	murrayana	Acacia murrayana	F.Muell. ex Benth.	Acacia murrayana F.Muell. ex Benth.	Fl. Austral. 2: 370 (1864)	Australia	New South Wales, Northern Territory, Queensland, South Australia, Western Australia	unknown	unknown	470953-1	http://www.plantsoftheworldonline.org/taxon/urn:lsid:ipni.org:names:470953-1
Fabaceae	Acacia	mutabilis	Acacia mutabilis	Maslin	Acacia mutabilis Maslin	Nuytsia 12: 371 (1999)	Australia	South Australia, Western Australia	unknown	unknown	1008262-1	http://www.plantsoftheworldonline.org/taxon/urn:lsid:ipni.org:names:1008262-1
Fabaceae	Acacia	myrtifolia	Acacia myrtifolia	(Sm.) Willd.	Acacia myrtifolia (Sm.) Willd.	Sp. Pl. ed. 4. 4: 1054 (1806)	Australia	New South Wales, Queensland, South Australia, Tasmania, Victoria, Western Australia	India	India	470962-1	http://www.plantsoftheworldonline.org/taxon/urn:lsid:ipni.org:names:470962-1
Fabaceae	Acacia	nanodealbata	Acacia nanodealbata	J.H.Willis	Acacia nanodealbata J.H.Willis	Vict. Naturalist 73: 154 (1957)	Australia	Victoria	unknown	unknown	470963-1	http://www.plantsoftheworldonline.org/taxon/urn:lsid:ipni.org:names:470963-1
Fabaceae	Acacia	nanopravissima	Acacia nanopravissima	Molyneux & Forrester	Acacia nanopravissima Molyneux & Forrester	Muelleria 26(1): 53 (2008)	Australia	Victoria	unknown	unknown	77088063-1	http://www.plantsoftheworldonline.org/taxon/urn:lsid:ipni.org:names:77088063-1
Fabaceae	Acacia	nematophylla	Acacia nematophylla	F.Muell. ex Benth.	Acacia nematophylla F.Muell. ex Benth.	Linnaea 26: 612 (1855)	Australia	South Australia	unknown	unknown	470975-1	http://www.plantsoftheworldonline.org/taxon/urn:lsid:ipni.org:names:470975-1
Fabaceae	Acacia	neobrachycarpa	Acacia neobrachycarpa	I.M.Turner	Acacia neobrachycarpa I.M.Turner	Ann. Bot. Fenn. 51: 306 (2014)	Australia	Queensland	unknown	unknown	77143663-1	http://www.plantsoftheworldonline.org/taxon/urn:lsid:ipni.org:names:77143663-1
Fabaceae	Acacia	neorigida	Acacia neorigida	I.M.Turner	Acacia neorigida I.M.Turner	Ann. Bot. Fenn. 51: 306 (2014)	Australia	Western Australia	unknown	unknown	77143664-1	http://www.plantsoftheworldonline.org/taxon/urn:lsid:ipni.org:names:77143664-1
Fabaceae	Acacia	neriifolia	Acacia neriifolia	A.Cunn. ex Benth.	Acacia neriifolia A.Cunn. ex Benth.	London J. Bot. 1: 357 (1842)	Australia	New South Wales, Queensland	Dominican Republic, Guatemala, Haiti, India	Dominican Republic, Guatemala, Haiti, India	470978-1	http://www.plantsoftheworldonline.org/taxon/urn:lsid:ipni.org:names:470978-1
Fabaceae	Acacia	nervosa	Acacia nervosa	DC.	Acacia nervosa DC.	Mém. Légum.: 444 (1827)	Australia	Western Australia	unknown	unknown	470980-1	http://www.plantsoftheworldonline.org/taxon/urn:lsid:ipni.org:names:470980-1
Fabaceae	Acacia	nesophila	Acacia nesophila	Pedley	Acacia nesophila Pedley	Contr. Queensland Herb. 15: 12 (1974)	Australia	Queensland	unknown	unknown	470982-1	http://www.plantsoftheworldonline.org/taxon/urn:lsid:ipni.org:names:470982-1
Fabaceae	Acacia	neurocarpa	Acacia neurocarpa	A.Cunn. ex Hook.	Acacia neurocarpa A.Cunn. ex Hook.	Hooker&#x27;s Icon. Pl. 2: t. 168 (1837)	Australia	Northern Territory, Western Australia	unknown	unknown	470984-1	http://www.plantsoftheworldonline.org/taxon/urn:lsid:ipni.org:names:470984-1
Fabaceae	Acacia	neurophylla	Acacia neurophylla	W.Fitzg.	Acacia neurophylla W.Fitzg.	J. Western Australia Nat. Hist. Soc. 1: 13 (1904)	Australia	Western Australia	unknown	unknown	470985-1	http://www.plantsoftheworldonline.org/taxon/urn:lsid:ipni.org:names:470985-1
Fabaceae	Acacia	newbeyi	Acacia newbeyi	Maslin	Acacia newbeyi Maslin	Nuytsia 1: 423 (1975)	Australia	Western Australia	unknown	unknown	470986-1	http://www.plantsoftheworldonline.org/taxon/urn:lsid:ipni.org:names:470986-1
Fabaceae	Acacia	nicholsonensis	Acacia nicholsonensis	Cuff	Acacia nicholsonensis Cuff	Nuytsia 28: 149 (2017)	Australia	Northern Territory	unknown	unknown	77163249-1	http://www.plantsoftheworldonline.org/taxon/urn:lsid:ipni.org:names:77163249-1
Fabaceae	Acacia	nigricans	Acacia nigricans	(Labill.) R.Br.	Acacia nigricans (Labill.) R.Br.	W.T.Aiton, Hortus Kew. 5: 465 (1814)	Australia	Western Australia	unknown	unknown	73665-3	http://www.plantsoftheworldonline.org/taxon/urn:lsid:ipni.org:names:73665-3
Fabaceae	Acacia	nigripilosa	Acacia nigripilosa	Maiden	Acacia nigripilosa Maiden	J. Proc. Roy. Soc. New S. Wales 53: 172 (1919)	Australia	Western Australia	unknown	unknown	470991-1	http://www.plantsoftheworldonline.org/taxon/urn:lsid:ipni.org:names:470991-1
Fabaceae	Acacia	nitidula	Acacia nitidula	Benth.	Acacia nitidula Benth.	Fl. Austral. 2: 381 (1864)	Australia	Western Australia	unknown	unknown	470997-1	http://www.plantsoftheworldonline.org/taxon/urn:lsid:ipni.org:names:470997-1
Fabaceae	Acacia	nivea	Acacia nivea	R.S.Cowan & Maslin	Acacia nivea R.S.Cowan & Maslin	Nuytsia 10: 250 (1995)	Australia	Western Australia	unknown	unknown	991308-1	http://www.plantsoftheworldonline.org/taxon/urn:lsid:ipni.org:names:991308-1
Fabaceae	Acacia	nodiflora	Acacia nodiflora	Benth.	Acacia nodiflora Benth.	Linnaea 26: 621 (1855)	Australia	Western Australia	unknown	unknown	470998-1	http://www.plantsoftheworldonline.org/taxon/urn:lsid:ipni.org:names:470998-1
Fabaceae	Acacia	notabilis	Acacia notabilis	F.Muell.	Acacia notabilis F.Muell.	Fragm. 1: 6 (1858)	Australia	New South Wales, South Australia, Victoria	India	India	471001-1	http://www.plantsoftheworldonline.org/taxon/urn:lsid:ipni.org:names:471001-1
Fabaceae	Acacia	numerosa	Acacia numerosa	Maiden	Acacia numerosa Maiden	J. Roy. Soc. Western Australia 13: 27 (1927)	Australia	Western Australia	unknown	unknown	471005-1	http://www.plantsoftheworldonline.org/taxon/urn:lsid:ipni.org:names:471005-1
Fabaceae	Acacia	nuperrima	Acacia nuperrima	Baker f.	Acacia nuperrima Baker f.	J. Bot. 64: 92 (1926)	Australia	Northern Territory, Queensland, Western Australia	unknown	unknown	471006-1	http://www.plantsoftheworldonline.org/taxon/urn:lsid:ipni.org:names:471006-1
Fabaceae	Acacia	nyssophylla	Acacia nyssophylla	F.Muell.	Acacia nyssophylla F.Muell.	Fragm. 4: 4 (1863)	Australia	New South Wales, Northern Territory, South Australia, Victoria, Western Australia	unknown	unknown	471008-1	http://www.plantsoftheworldonline.org/taxon/urn:lsid:ipni.org:names:471008-1
Fabaceae	Acacia	obesa	Acacia obesa	R.S.Cowan & Maslin	Acacia obesa R.S.Cowan & Maslin	Nuytsia 10: 252 (1995)	Australia	Western Australia	unknown	unknown	991309-1	http://www.plantsoftheworldonline.org/taxon/urn:lsid:ipni.org:names:991309-1
Fabaceae	Acacia	obliquinervia	Acacia obliquinervia	Tindale	Acacia obliquinervia Tindale	Contr. New South Wales Natl. Herb. 4: 76 (1968)	Australia	New South Wales, Victoria	unknown	unknown	471013-1	http://www.plantsoftheworldonline.org/taxon/urn:lsid:ipni.org:names:471013-1
Fabaceae	Acacia	obovata	Acacia obovata	Benth.	Acacia obovata Benth.	London J. Bot. 1: 329 (1842)	Australia	Western Australia	unknown	unknown	471015-1	http://www.plantsoftheworldonline.org/taxon/urn:lsid:ipni.org:names:471015-1
Fabaceae	Acacia	obtecta	Acacia obtecta	Maiden & Blakely	Acacia obtecta Maiden & Blakely	J. Roy. Soc. Western Australia 13: 20 (1927)	Australia	Western Australia	unknown	unknown	471017-1	http://www.plantsoftheworldonline.org/taxon/urn:lsid:ipni.org:names:471017-1
Fabaceae	Acacia	obtriangularis	Acacia obtriangularis	Maslin, M.D.Barrett & R.L.Barrett	Acacia obtriangularis Maslin, M.D.Barrett & R.L.Barrett	Nuytsia 23: 567 (2013)	Australia	Western Australia	unknown	unknown	77136445-1	http://www.plantsoftheworldonline.org/taxon/urn:lsid:ipni.org:names:77136445-1
Fabaceae	Acacia	obtusata	Acacia obtusata	Sieber ex DC.	Acacia obtusata Sieber ex DC.	Prodr. 2: 453 (1825)	Australia	New South Wales	unknown	unknown	471019-1	http://www.plantsoftheworldonline.org/taxon/urn:lsid:ipni.org:names:471019-1
Fabaceae	Acacia	obtusifolia	Acacia obtusifolia	A.Cunn.	Acacia obtusifolia A.Cunn.	B.Field, Geogr. Mem. New South Wales: 345 (1825)	Australia	New South Wales, Queensland, Victoria	unknown	unknown	471020-1	http://www.plantsoftheworldonline.org/taxon/urn:lsid:ipni.org:names:471020-1
Fabaceae	Acacia	octonervia	Acacia octonervia	R.S.Cowan & Maslin	Acacia octonervia R.S.Cowan & Maslin	Nuytsia 9: 73 (1993)	Australia	Western Australia	unknown	unknown	972740-1	http://www.plantsoftheworldonline.org/taxon/urn:lsid:ipni.org:names:972740-1
Fabaceae	Acacia	oldfieldii	Acacia oldfieldii	F.Muell.	Acacia oldfieldii F.Muell.	Fragm. 4: 17 (1863)	Australia	Western Australia	unknown	unknown	471028-1	http://www.plantsoftheworldonline.org/taxon/urn:lsid:ipni.org:names:471028-1
Fabaceae	Acacia	olgana	Acacia olgana	Maconochie	Acacia olgana Maconochie	J. Adelaide Bot. Gard. 1: 183 (1978)	Australia	Northern Territory, South Australia, Western Australia	unknown	unknown	471030-1	http://www.plantsoftheworldonline.org/taxon/urn:lsid:ipni.org:names:471030-1
Fabaceae	Acacia	oligoneura	Acacia oligoneura	F.Muell.	Acacia oligoneura F.Muell.	J. Proc. Linn. Soc., Bot. 3: 139 (1859)	Australia	Northern Territory, Western Australia	unknown	unknown	471031-1	http://www.plantsoftheworldonline.org/taxon/urn:lsid:ipni.org:names:471031-1
Fabaceae	Acacia	olsenii	Acacia olsenii	Tindale	Acacia olsenii Tindale	Telopea 2: 123 (1980)	Australia	New South Wales	unknown	unknown	471035-1	http://www.plantsoftheworldonline.org/taxon/urn:lsid:ipni.org:names:471035-1
Fabaceae	Acacia	omalophylla	Acacia omalophylla	A.Cunn. ex Benth.	Acacia omalophylla A.Cunn. ex Benth.	London J. Bot. 1: 365 (1842)	Australia	New South Wales, Queensland, Victoria	India, Kenya, Pakistan	India, Kenya, Pakistan	471036-1	http://www.plantsoftheworldonline.org/taxon/urn:lsid:ipni.org:names:471036-1
Fabaceae	Acacia	ommatosperma	Acacia ommatosperma	(Pedley) Pedley	Acacia ommatosperma (Pedley) Pedley	Austrobaileya 3: 216 (1990)	Australia	Queensland	unknown	unknown	948159-1	http://www.plantsoftheworldonline.org/taxon/urn:lsid:ipni.org:names:948159-1
Fabaceae	Acacia	oncinocarpa	Acacia oncinocarpa	Benth.	Acacia oncinocarpa Benth.	London J. Bot. 1: 378 (1842)	Australia	Northern Territory	unknown	unknown	471037-1	http://www.plantsoftheworldonline.org/taxon/urn:lsid:ipni.org:names:471037-1
Fabaceae	Acacia	oncinophylla	Acacia oncinophylla	Lindl.	Acacia oncinophylla Lindl.	Sketch Veg. Swan R.: 15 (1839)	Australia	Western Australia	unknown	unknown	471038-1	http://www.plantsoftheworldonline.org/taxon/urn:lsid:ipni.org:names:471038-1
Fabaceae	Acacia	ophiolithica	Acacia ophiolithica	R.S.Cowan & Maslin	Acacia ophiolithica R.S.Cowan & Maslin	Nuytsia 10: 246 (1995)	Australia	Western Australia	unknown	unknown	991307-1	http://www.plantsoftheworldonline.org/taxon/urn:lsid:ipni.org:names:991307-1
Fabaceae	Acacia	oraria	Acacia oraria	F.Muell.	Acacia oraria F.Muell.	Fragm. 11: 66 (1879)	Australia, Indonesia, Indonesia, East Timor	Jawa, Lesser Sunda Is., Queensland	unknown	unknown	471039-1	http://www.plantsoftheworldonline.org/taxon/urn:lsid:ipni.org:names:471039-1
Fabaceae	Acacia	orbifolia	Acacia orbifolia	Maiden & Blakely	Acacia orbifolia Maiden & Blakely	J. Roy. Soc. Western Australia 13: 9 (1927)	Australia	Western Australia	unknown	unknown	471040-1	http://www.plantsoftheworldonline.org/taxon/urn:lsid:ipni.org:names:471040-1
Fabaceae	Acacia	orites	Acacia orites	Pedley	Acacia orites Pedley	Proc. Roy. Soc. Queensland 75: 32 (1964)	Australia	New South Wales, Queensland	unknown	unknown	471044-1	http://www.plantsoftheworldonline.org/taxon/urn:lsid:ipni.org:names:471044-1
Fabaceae	Acacia	orthocarpa	Acacia orthocarpa	F.Muell.	Acacia orthocarpa F.Muell.	J. Proc. Linn. Soc., Bot. 3: 136 (1859)	Australia	Northern Territory, Queensland, Western Australia	India	India	471047-1	http://www.plantsoftheworldonline.org/taxon/urn:lsid:ipni.org:names:471047-1
Fabaceae	Acacia	orthotricha	Acacia orthotricha	Pedley	Acacia orthotricha Pedley	Contr. Queensland Herb. 11: 19 (1972)	Australia	Northern Territory, Western Australia	unknown	unknown	471048-1	http://www.plantsoftheworldonline.org/taxon/urn:lsid:ipni.org:names:471048-1
Fabaceae	Acacia	orthotropica	Acacia orthotropica	Maslin, M.D.Barrett & R.L.Barrett	Acacia orthotropica Maslin, M.D.Barrett & R.L.Barrett	Nuytsia 23: 570 (2013)	Australia	Western Australia	unknown	unknown	77136446-1	http://www.plantsoftheworldonline.org/taxon/urn:lsid:ipni.org:names:77136446-1
Fabaceae	Acacia	oshanesii	Acacia oshanesii	F.Muell. & Maiden	Acacia oshanesii F.Muell. & Maiden	Proc. Linn. Soc. New South Wales, ser. 2, 8: 15 (1893)	Australia	New South Wales, Queensland	unknown	unknown	471049-1	http://www.plantsoftheworldonline.org/taxon/urn:lsid:ipni.org:names:471049-1
Fabaceae	Acacia	oswaldii	Acacia oswaldii	F.Muell.	Acacia oswaldii F.Muell.	Pl. Victoria 2: 27 (1865)	Australia	New South Wales, Northern Territory, Queensland, South Australia, Victoria, Western Australia	unknown	unknown	471050-1	http://www.plantsoftheworldonline.org/taxon/urn:lsid:ipni.org:names:471050-1
Fabaceae	Acacia	oxycedrus	Acacia oxycedrus	Sieber ex DC.	Acacia oxycedrus Sieber ex DC.	Prodr. 2: 453 (1825)	Australia	New South Wales, South Australia, Victoria	unknown	unknown	471053-1	http://www.plantsoftheworldonline.org/taxon/urn:lsid:ipni.org:names:471053-1
Fabaceae	Acacia	oxyclada	Acacia oxyclada	F.Muell. ex Benth.	Acacia oxyclada F.Muell. ex Benth.	Fl. Austral. 2: 341 (1864)	Australia	Western Australia	unknown	unknown	471054-1	http://www.plantsoftheworldonline.org/taxon/urn:lsid:ipni.org:names:471054-1
Fabaceae	Acacia	pachyacra	Acacia pachyacra	Maiden & Blakely	Acacia pachyacra Maiden & Blakely	J. Roy. Soc. Western Australia 13: 21 (1927)	Australia	Northern Territory, South Australia, Western Australia	unknown	unknown	471057-1	http://www.plantsoftheworldonline.org/taxon/urn:lsid:ipni.org:names:471057-1
Fabaceae	Acacia	pachycarpa	Acacia pachycarpa	F.Muell. ex Benth.	Acacia pachycarpa F.Muell. ex Benth.	Fl. Austral. 2: 408 (1864)	Australia	Northern Territory, Western Australia	unknown	unknown	471058-1	http://www.plantsoftheworldonline.org/taxon/urn:lsid:ipni.org:names:471058-1
Fabaceae	Acacia	pachyphylla	Acacia pachyphylla	Maslin	Acacia pachyphylla Maslin	Nuytsia 12: 379 (1999)	Australia	Western Australia	unknown	unknown	1008268-1	http://www.plantsoftheworldonline.org/taxon/urn:lsid:ipni.org:names:1008268-1
Fabaceae	Acacia	pachypoda	Acacia pachypoda	Maslin	Acacia pachypoda Maslin	Nuytsia 1: 326 (1974)	Australia	Western Australia	unknown	unknown	471062-1	http://www.plantsoftheworldonline.org/taxon/urn:lsid:ipni.org:names:471062-1
Fabaceae	Acacia	palustris	Acacia palustris	Luehm.	Acacia palustris Luehm.	Vict. Naturalist 13: 117 (1896)	Australia	Western Australia	unknown	unknown	471070-1	http://www.plantsoftheworldonline.org/taxon/urn:lsid:ipni.org:names:471070-1
Fabaceae	Acacia	papulosa	Acacia papulosa	R.S.Cowan & Maslin	Acacia papulosa R.S.Cowan & Maslin	Nuytsia 10: 29 (1995)	Australia	Western Australia	unknown	unknown	991296-1	http://www.plantsoftheworldonline.org/taxon/urn:lsid:ipni.org:names:991296-1
Fabaceae	Acacia	papyrocarpa	Acacia papyrocarpa	Benth.	Acacia papyrocarpa Benth.	Fl. Austral. 2: 338 (1864)	Australia	Queensland, South Australia, Western Australia	unknown	unknown	471078-1	http://www.plantsoftheworldonline.org/taxon/urn:lsid:ipni.org:names:471078-1
Fabaceae	Acacia	paradoxa	Acacia paradoxa	DC.	Acacia paradoxa DC.	Cat. Pl. Horti Monsp.: 74 (1813)	Australia	New South Wales, Queensland, South Australia, Victoria	Australia, Chile, India, New Zealand, Palestina, Israel, Jordan, South Africa, United States, Zaire	California, Cape Provinces, Chile Central, India, New Zealand North, New Zealand South, Northern Provinces, Palestine, Tasmania, Western Australia, Zaire	471079-1	http://www.plantsoftheworldonline.org/taxon/urn:lsid:ipni.org:names:471079-1
Fabaceae	Acacia	paraneura	Acacia paraneura	Randell	Acacia paraneura Randell	J. Adelaide Bot. Gard. 14: 116 (1992)	Australia	Northern Territory, Queensland, South Australia, Western Australia	unknown	unknown	960969-1	http://www.plantsoftheworldonline.org/taxon/urn:lsid:ipni.org:names:960969-1
Fabaceae	Acacia	parkerae	Acacia parkerae	Maslin	Acacia parkerae Maslin	Nuytsia 24: 170 (2014)	Australia	Western Australia	unknown	unknown	77146105-1	http://www.plantsoftheworldonline.org/taxon/urn:lsid:ipni.org:names:77146105-1
Fabaceae	Acacia	parramattensis	Acacia parramattensis	Tindale	Acacia parramattensis Tindale	Contr. New South Wales Natl. Herb. 3: 127 (1962)	Australia	New South Wales	New Zealand, Norfolk Is., United States	Hawaii, New Zealand North, New Zealand South, Norfolk Is.	471083-1	http://www.plantsoftheworldonline.org/taxon/urn:lsid:ipni.org:names:471083-1
Fabaceae	Acacia	parvifoliolata	Acacia parvifoliolata	Pedley	Acacia parvifoliolata Pedley	Austrobaileya 10: 303 (2019)	Australia	Queensland	unknown	unknown	77202051-1	http://www.plantsoftheworldonline.org/taxon/urn:lsid:ipni.org:names:77202051-1
Fabaceae	Acacia	parvipinnula	Acacia parvipinnula	Tindale	Acacia parvipinnula Tindale	Proc. Linn. Soc. New South Wales 85: 249 (1960)	Australia	New South Wales	unknown	unknown	471088-1	http://www.plantsoftheworldonline.org/taxon/urn:lsid:ipni.org:names:471088-1
Fabaceae	Acacia	pataczekii	Acacia pataczekii	D.I.Morris	Acacia pataczekii D.I.Morris	Rec. Queen Victoria Mus. 50: 1 (1974)	Australia	Tasmania	unknown	unknown	471091-1	http://www.plantsoftheworldonline.org/taxon/urn:lsid:ipni.org:names:471091-1
Fabaceae	Acacia	patagiata	Acacia patagiata	R.S.Cowan & Maslin	Acacia patagiata R.S.Cowan & Maslin	Nuytsia 7: 216 (1990)	Australia	Western Australia	unknown	unknown	939606-1	http://www.plantsoftheworldonline.org/taxon/urn:lsid:ipni.org:names:939606-1
Fabaceae	Acacia	paula	Acacia paula	Tindale & S.J.Davies	Acacia paula Tindale & S.J.Davies	Austral. Syst. Bot. 3: 287 (1990)	Australia	Western Australia	unknown	unknown	940328-1	http://www.plantsoftheworldonline.org/taxon/urn:lsid:ipni.org:names:940328-1
Fabaceae	Acacia	pedina	Acacia pedina	Kodela & Tame	Acacia pedina Kodela & Tame	Telopea 8: 305 (1999)	Australia	New South Wales	unknown	unknown	1011803-1	http://www.plantsoftheworldonline.org/taxon/urn:lsid:ipni.org:names:1011803-1
Fabaceae	Acacia	pedleyi	Acacia pedleyi	Tindale & Kodela	Acacia pedleyi Tindale & Kodela	Austrobaileya 3: 745 (1992)	Australia	Queensland	unknown	unknown	961543-1	http://www.plantsoftheworldonline.org/taxon/urn:lsid:ipni.org:names:961543-1
Fabaceae	Acacia	pellita	Acacia pellita	O.Schwarz	Acacia pellita O.Schwarz	Repert. Spec. Nov. Regni Veg. 24: 86 (1927)	Australia	Northern Territory, Queensland	unknown	unknown	471104-1	http://www.plantsoftheworldonline.org/taxon/urn:lsid:ipni.org:names:471104-1
Fabaceae	Acacia	pelophila	Acacia pelophila	R.S.Cowan & Maslin	Acacia pelophila R.S.Cowan & Maslin	Nuytsia 12: 428 (1999)	Australia	Western Australia	unknown	unknown	1008294-1	http://www.plantsoftheworldonline.org/taxon/urn:lsid:ipni.org:names:1008294-1
Fabaceae	Acacia	pendula	Acacia pendula	A.Cunn. ex G.Don	Acacia pendula A.Cunn. ex G.Don	Gen. Hist. 2: 404 (1832)	Australia	New South Wales, Queensland, South Australia, Victoria	unknown	unknown	471106-1	http://www.plantsoftheworldonline.org/taxon/urn:lsid:ipni.org:names:471106-1
Fabaceae	Acacia	penninervis	Acacia penninervis	Sieber ex DC.	Acacia penninervis Sieber ex DC.	Prodr. 2: 52 (1825)	Australia	New South Wales, Queensland, Victoria	unknown	unknown	471112-1	http://www.plantsoftheworldonline.org/taxon/urn:lsid:ipni.org:names:471112-1
Fabaceae	Acacia	pentadenia	Acacia pentadenia	Lindl.	Acacia pentadenia Lindl.	Edwards&#x27;s Bot. Reg. 18: t. 1521 (1832)	Australia	Western Australia	unknown	unknown	471115-1	http://www.plantsoftheworldonline.org/taxon/urn:lsid:ipni.org:names:471115-1
Fabaceae	Acacia	peregrinalis	Acacia peregrinalis	M.W.McDonald & Maslin	Acacia peregrinalis M.W.McDonald & Maslin	Nuytsia 14: 455 (2002)	Indonesia, Papua New Guinea	New Guinea	unknown	unknown	20006074-1	http://www.plantsoftheworldonline.org/taxon/urn:lsid:ipni.org:names:20006074-1
Fabaceae	Acacia	perpusilla	Acacia perpusilla	Maslin, M.D.Barrett & R.L.Barrett	Acacia perpusilla Maslin, M.D.Barrett & R.L.Barrett	Nuytsia 23: 572 (2013)	Australia	Western Australia	unknown	unknown	77136447-1	http://www.plantsoftheworldonline.org/taxon/urn:lsid:ipni.org:names:77136447-1
Fabaceae	Acacia	perryi	Acacia perryi	Pedley	Acacia perryi Pedley	Contr. Queensland Herb. 11: 20 (1972)	Australia	Northern Territory, Western Australia	unknown	unknown	471127-1	http://www.plantsoftheworldonline.org/taxon/urn:lsid:ipni.org:names:471127-1
Fabaceae	Acacia	petraea	Acacia petraea	Pedley	Acacia petraea Pedley	Contr. Queensland Herb. 15: 14 (1974)	Australia	Queensland	unknown	unknown	471135-1	http://www.plantsoftheworldonline.org/taxon/urn:lsid:ipni.org:names:471135-1
Fabaceae	Acacia	petricola	Acacia petricola	Maslin	Acacia petricola Maslin	Nuytsia 24: 202 (2014)	Australia	Western Australia	unknown	unknown	77146111-1	http://www.plantsoftheworldonline.org/taxon/urn:lsid:ipni.org:names:77146111-1
Fabaceae	Acacia	peuce	Acacia peuce	F.Muell.	Acacia peuce F.Muell.	Fragm. 3: 151 (1863)	Australia	Northern Territory, Queensland	unknown	unknown	471136-1	http://www.plantsoftheworldonline.org/taxon/urn:lsid:ipni.org:names:471136-1
Fabaceae	Acacia	phacelia	Acacia phacelia	Maslin, M.D.Barrett & R.L.Barrett	Acacia phacelia Maslin, M.D.Barrett & R.L.Barrett	Nuytsia 23: 559 (2013)	Australia	Western Australia	unknown	unknown	77136442-1	http://www.plantsoftheworldonline.org/taxon/urn:lsid:ipni.org:names:77136442-1
Fabaceae	Acacia	phaeocalyx	Acacia phaeocalyx	Maslin	Acacia phaeocalyx Maslin	Nuytsia 2: 321 (1978)	Australia	Western Australia	unknown	unknown	471137-1	http://www.plantsoftheworldonline.org/taxon/urn:lsid:ipni.org:names:471137-1
Fabaceae	Acacia	pharangites	Acacia pharangites	Maslin	Acacia pharangites Maslin	Nuytsia 4: 33 (1982)	Australia	Western Australia	unknown	unknown	899070-1	http://www.plantsoftheworldonline.org/taxon/urn:lsid:ipni.org:names:899070-1
Fabaceae	Acacia	phasmoides	Acacia phasmoides	J.H.Willis	Acacia phasmoides J.H.Willis	Muelleria 1: 121 (1967)	Australia	New South Wales, Victoria	unknown	unknown	471139-1	http://www.plantsoftheworldonline.org/taxon/urn:lsid:ipni.org:names:471139-1
Fabaceae	Acacia	philoxera	Acacia philoxera	Pedley	Acacia philoxera Pedley	Austrobaileya 10: 305 (2019)	Australia	Queensland	unknown	unknown	77202052-1	http://www.plantsoftheworldonline.org/taxon/urn:lsid:ipni.org:names:77202052-1
Fabaceae	Acacia	phlebocarpa	Acacia phlebocarpa	F.Muell.	Acacia phlebocarpa F.Muell.	J. Proc. Linn. Soc., Bot. 3: 119 (1859)	Australia	Northern Territory, Queensland, Western Australia	unknown	unknown	471141-1	http://www.plantsoftheworldonline.org/taxon/urn:lsid:ipni.org:names:471141-1
Fabaceae	Acacia	phlebopetala	Acacia phlebopetala	Maslin	Acacia phlebopetala Maslin	Nuytsia 2: 295 (1978)	Australia	Western Australia	unknown	unknown	471142-1	http://www.plantsoftheworldonline.org/taxon/urn:lsid:ipni.org:names:471142-1
Fabaceae	Acacia	phlebophylla	Acacia phlebophylla	F.Muell. ex H.B.Will.	Acacia phlebophylla F.Muell. ex H.B.Will.	Fl. Victoria: 607 (1931)	Australia	Victoria	unknown	unknown	76171-3	http://www.plantsoftheworldonline.org/taxon/urn:lsid:ipni.org:names:76171-3
Fabaceae	Acacia	pickardii	Acacia pickardii	Tindale	Acacia pickardii Tindale	Telopea 1: 372 (1978)	Australia	Northern Territory, South Australia	unknown	unknown	471146-1	http://www.plantsoftheworldonline.org/taxon/urn:lsid:ipni.org:names:471146-1
Fabaceae	Acacia	piligera	Acacia piligera	A.Cunn.	Acacia piligera A.Cunn.	Bot. Mag. 62: t. 3394 (1835)	Australia	New South Wales	unknown	unknown	471147-1	http://www.plantsoftheworldonline.org/taxon/urn:lsid:ipni.org:names:471147-1
Fabaceae	Acacia	pilligaensis	Acacia pilligaensis	Maiden	Acacia pilligaensis Maiden	J. Proc. Roy. Soc. New S. Wales 53: 187 (1919)	Australia	New South Wales	unknown	unknown	471149-1	http://www.plantsoftheworldonline.org/taxon/urn:lsid:ipni.org:names:471149-1
Fabaceae	Acacia	pinguiculosa	Acacia pinguiculosa	R.S.Cowan & Maslin	Acacia pinguiculosa R.S.Cowan & Maslin	Nuytsia 12: 429 (1999)	Australia	Western Australia	unknown	unknown	1008295-1	http://www.plantsoftheworldonline.org/taxon/urn:lsid:ipni.org:names:1008295-1
Fabaceae	Acacia	pinguifolia	Acacia pinguifolia	J.M.Black	Acacia pinguifolia J.M.Black	Trans. Roy. Soc. South Australia 71: 20 (1947)	Australia	South Australia	unknown	unknown	471153-1	http://www.plantsoftheworldonline.org/taxon/urn:lsid:ipni.org:names:471153-1
Fabaceae	Acacia	platycarpa	Acacia platycarpa	F.Muell.	Acacia platycarpa F.Muell.	J. Proc. Linn. Soc., Bot. 3: 145 (1859)	Australia	Northern Territory, Queensland, Western Australia	unknown	unknown	471164-1	http://www.plantsoftheworldonline.org/taxon/urn:lsid:ipni.org:names:471164-1
Fabaceae	Acacia	plautella	Acacia plautella	Maslin	Acacia plautella Maslin	Nuytsia 12: 381 (1999)	Australia	Western Australia	unknown	unknown	1008269-1	http://www.plantsoftheworldonline.org/taxon/urn:lsid:ipni.org:names:1008269-1
Fabaceae	Acacia	plectocarpa	Acacia plectocarpa	A.Cunn. ex Benth.	Acacia plectocarpa A.Cunn. ex Benth.	London J. Bot. 1: 375 (1842)	Australia	Northern Territory, Queensland, Western Australia	unknown	unknown	471170-1	http://www.plantsoftheworldonline.org/taxon/urn:lsid:ipni.org:names:471170-1
Fabaceae	Acacia	plicata	Acacia plicata	Maslin	Acacia plicata Maslin	Nuytsia 1: 451 (1975)	Australia	Western Australia	unknown	unknown	471171-1	http://www.plantsoftheworldonline.org/taxon/urn:lsid:ipni.org:names:471171-1
Fabaceae	Acacia	podalyriifolia	Acacia podalyriifolia	A.Cunn. ex G.Don	Acacia podalyriifolia A.Cunn. ex G.Don	Gen. Hist. 2: 405 (1832)	Australia	New South Wales, Queensland	Australia, Bolivia, Brazil, Ethiopia, India, Indonesia, Kenya, Malawi, Malaysia, Mauritius, New Caledonia, Puerto Rico, Reunion, Rwanda, South Africa, Sri Lanka, Swaziland, Tanzania, Uganda, Venezuela, Zaire, Zimbabwe	Assam, Bolivia, Brazil Southeast, Ethiopia, India, Jawa, Kenya, KwaZulu-Natal, Malawi, Malaya, Mauritius, New Caledonia, Northern Provinces, Puerto Rico, Rwanda, Reunion, South Australia, Sri Lanka, Swaziland, Tanzania, Uganda, Venezuela, Western Australia, Zaire, Zimbabwe	76522-3	http://www.plantsoftheworldonline.org/taxon/urn:lsid:ipni.org:names:76522-3
Fabaceae	Acacia	polifolia	Acacia polifolia	Pedley	Acacia polifolia Pedley	Austrobaileya 1: 294 (1979)	Australia	Queensland	unknown	unknown	471178-1	http://www.plantsoftheworldonline.org/taxon/urn:lsid:ipni.org:names:471178-1
Fabaceae	Acacia	poliochroa	Acacia poliochroa	E.Pritz.	Acacia poliochroa E.Pritz.	Bot. Jahrb. Syst. 35: 293 (1904)	Australia	Western Australia	unknown	unknown	471179-1	http://www.plantsoftheworldonline.org/taxon/urn:lsid:ipni.org:names:471179-1
Fabaceae	Acacia	polyadenia	Acacia polyadenia	(Pedley) Pedley	Acacia polyadenia (Pedley) Pedley	Austrobaileya 3: 216 (1990)	Australia	Queensland	unknown	unknown	948160-1	http://www.plantsoftheworldonline.org/taxon/urn:lsid:ipni.org:names:948160-1
Fabaceae	Acacia	polybotrya	Acacia polybotrya	Benth.	Acacia polybotrya Benth.	London J. Bot. 1: 384 (1842)	Australia	New South Wales, Queensland	Indonesia	Jawa	471184-1	http://www.plantsoftheworldonline.org/taxon/urn:lsid:ipni.org:names:471184-1
Fabaceae	Acacia	polystachya	Acacia polystachya	A.Cunn. ex Benth.	Acacia polystachya A.Cunn. ex Benth.	London J. Bot. 1: 376 (1842)	Australia	Queensland	unknown	unknown	471192-1	http://www.plantsoftheworldonline.org/taxon/urn:lsid:ipni.org:names:471192-1
Fabaceae	Acacia	porcata	Acacia porcata	P.I.Forst.	Acacia porcata P.I.Forst.	Austrobaileya 3: 261 (1990)	Australia	Queensland	unknown	unknown	940112-1	http://www.plantsoftheworldonline.org/taxon/urn:lsid:ipni.org:names:940112-1
Fabaceae	Acacia	praelongata	Acacia praelongata	F.Muell.	Acacia praelongata F.Muell.	Melbourne Chem. Druggist 6(Aug.): 3 (1883)	Australia	Northern Territory	unknown	unknown	471196-1	http://www.plantsoftheworldonline.org/taxon/urn:lsid:ipni.org:names:471196-1
Fabaceae	Acacia	praemorsa	Acacia praemorsa	P.J.Lang & Maslin	Acacia praemorsa P.J.Lang & Maslin	J. Adelaide Bot. Gard. 13: 118 (1990)	Australia	South Australia	unknown	unknown	940651-1	http://www.plantsoftheworldonline.org/taxon/urn:lsid:ipni.org:names:940651-1
Fabaceae	Acacia	praetermissa	Acacia praetermissa	Tindale	Acacia praetermissa Tindale	Telopea 2: 113 (1980)	Australia	Northern Territory	unknown	unknown	471197-1	http://www.plantsoftheworldonline.org/taxon/urn:lsid:ipni.org:names:471197-1
Fabaceae	Acacia	prainii	Acacia prainii	Maiden	Acacia prainii Maiden	J. Proc. Roy. Soc. New S. Wales 51: 238 (1917)	Australia	Northern Territory, South Australia, Western Australia	unknown	unknown	471199-1	http://www.plantsoftheworldonline.org/taxon/urn:lsid:ipni.org:names:471199-1
Fabaceae	Acacia	pravifolia	Acacia pravifolia	F.Muell.	Acacia pravifolia F.Muell.	Fragm. 1: 4 (1858)	Australia	New South Wales, Queensland, South Australia, Western Australia	unknown	unknown	471200-1	http://www.plantsoftheworldonline.org/taxon/urn:lsid:ipni.org:names:471200-1
Fabaceae	Acacia	pravissima	Acacia pravissima	F.Muell. ex Benth.	Acacia pravissima F.Muell. ex Benth.	Linnaea 26: 608 (1855)	Australia	New South Wales, Victoria	unknown	unknown	471201-1	http://www.plantsoftheworldonline.org/taxon/urn:lsid:ipni.org:names:471201-1
Fabaceae	Acacia	preissiana	Acacia preissiana	(Meisn.) Maslin	Acacia preissiana (Meisn.) Maslin	Nuytsia 1: 448 (1975)	Australia	Western Australia	unknown	unknown	471203-1	http://www.plantsoftheworldonline.org/taxon/urn:lsid:ipni.org:names:471203-1
Fabaceae	Acacia	prismifolia	Acacia prismifolia	E.Pritz.	Acacia prismifolia E.Pritz.	Bot. Jahrb. Syst. 35: 293 (1904)	Australia	Western Australia	unknown	unknown	471207-1	http://www.plantsoftheworldonline.org/taxon/urn:lsid:ipni.org:names:471207-1
Fabaceae	Acacia	pritzeliana	Acacia pritzeliana	C.A.Gardner	Acacia pritzeliana C.A.Gardner	Hooker&#x27;s Icon. Pl. 34: t. 3380 (1939)	Australia	Western Australia	unknown	unknown	471208-1	http://www.plantsoftheworldonline.org/taxon/urn:lsid:ipni.org:names:471208-1
Fabaceae	Acacia	producta	Acacia producta	Tindale	Acacia producta Tindale	Telopea 2: 116 (1980)	Australia	Northern Territory	unknown	unknown	471211-1	http://www.plantsoftheworldonline.org/taxon/urn:lsid:ipni.org:names:471211-1
Fabaceae	Acacia	profusa	Acacia profusa	Maslin	Acacia profusa Maslin	Nuytsia 12: 383 (1999)	Australia	Western Australia	unknown	unknown	1008270-1	http://www.plantsoftheworldonline.org/taxon/urn:lsid:ipni.org:names:1008270-1
Fabaceae	Acacia	proiantha	Acacia proiantha	Pedley	Acacia proiantha Pedley	Austrobaileya 5: 318 (1999)	Australia	Northern Territory	unknown	unknown	1007217-1	http://www.plantsoftheworldonline.org/taxon/urn:lsid:ipni.org:names:1007217-1
Fabaceae	Acacia	prolata	Acacia prolata	Maslin, M.D.Barrett & R.L.Barrett	Acacia prolata Maslin, M.D.Barrett & R.L.Barrett	Nuytsia 23: 581 (2013)	Australia	Western Australia	unknown	unknown	77136450-1	http://www.plantsoftheworldonline.org/taxon/urn:lsid:ipni.org:names:77136450-1
Fabaceae	Acacia	prominens	Acacia prominens	A.Cunn. ex G.Don	Acacia prominens A.Cunn. ex G.Don	Gen. Hist. 2: 406 (1832)	Australia	New South Wales	India	India	471213-1	http://www.plantsoftheworldonline.org/taxon/urn:lsid:ipni.org:names:471213-1
Fabaceae	Acacia	provincialis	Acacia provincialis	A.Camus	Acacia provincialis A.Camus	Bull. Soc. Dendrol. France 65: 68 (1926)	Australia	South Australia, Victoria	Australia	Tasmania	471221-1	http://www.plantsoftheworldonline.org/taxon/urn:lsid:ipni.org:names:471221-1
Fabaceae	Acacia	proxima	Acacia proxima	Maiden	Acacia proxima Maiden	J. Proc. Roy. Soc. New S. Wales 51: 105 (1917)	Australia	Western Australia	unknown	unknown	471222-1	http://www.plantsoftheworldonline.org/taxon/urn:lsid:ipni.org:names:471222-1
Fabaceae	Acacia	pruinocarpa	Acacia pruinocarpa	Tindale	Acacia pruinocarpa Tindale	Contr. New South Wales Natl. Herb. 4: 73 (1968)	Australia	Northern Territory, South Australia, Western Australia	unknown	unknown	471224-1	http://www.plantsoftheworldonline.org/taxon/urn:lsid:ipni.org:names:471224-1
Fabaceae	Acacia	pruinosa	Acacia pruinosa	A.Cunn. ex Benth.	Acacia pruinosa A.Cunn. ex Benth.	London J. Bot. 1: 383 (1842)	Australia	New South Wales, Queensland, Victoria	unknown	unknown	471225-1	http://www.plantsoftheworldonline.org/taxon/urn:lsid:ipni.org:names:471225-1
Fabaceae	Acacia	pteraneura	Acacia pteraneura	Maslin & J.E.Reid	Acacia pteraneura Maslin & J.E.Reid	Nuytsia 22: 251 (2012)	Australia	Northern Territory, South Australia, Western Australia	unknown	unknown	77123740-1	http://www.plantsoftheworldonline.org/taxon/urn:lsid:ipni.org:names:77123740-1
Fabaceae	Acacia	pterocaulon	Acacia pterocaulon	Maslin	Acacia pterocaulon Maslin	Nuytsia 10: 165 (1995)	Australia	Western Australia	unknown	unknown	991278-1	http://www.plantsoftheworldonline.org/taxon/urn:lsid:ipni.org:names:991278-1
Fabaceae	Acacia	ptychoclada	Acacia ptychoclada	Maiden & Blakely	Acacia ptychoclada Maiden & Blakely	J. Proc. Roy. Soc. New S. Wales 60: 190 (1927)	Australia	New South Wales	unknown	unknown	471248-1	http://www.plantsoftheworldonline.org/taxon/urn:lsid:ipni.org:names:471248-1
Fabaceae	Acacia	ptychophylla	Acacia ptychophylla	F.Muell.	Acacia ptychophylla F.Muell.	J. Proc. Linn. Soc., Bot. 3: 142 (1859)	Australia	Northern Territory, Western Australia	unknown	unknown	471249-1	http://www.plantsoftheworldonline.org/taxon/urn:lsid:ipni.org:names:471249-1
Fabaceae	Acacia	pubescens	Acacia pubescens	(Vent.) R.Br.	Acacia pubescens (Vent.) R.Br.	W.T.Aiton, Hortus Kew. 5: 467 (1814)	Australia	New South Wales	unknown	unknown	77356-3	http://www.plantsoftheworldonline.org/taxon/urn:lsid:ipni.org:names:77356-3
Fabaceae	Acacia	pubicosta	Acacia pubicosta	C.T.White	Acacia pubicosta C.T.White	Proc. Roy. Soc. Queensland 50: 73 (1938)	Australia	Queensland	unknown	unknown	471252-1	http://www.plantsoftheworldonline.org/taxon/urn:lsid:ipni.org:names:471252-1
Fabaceae	Acacia	pubifolia	Acacia pubifolia	Pedley	Acacia pubifolia Pedley	Proc. Roy. Soc. Queensland 74: 59 (1964)	Australia	New South Wales, Queensland	unknown	unknown	471253-1	http://www.plantsoftheworldonline.org/taxon/urn:lsid:ipni.org:names:471253-1
Fabaceae	Acacia	pubirhachis	Acacia pubirhachis	Pedley	Acacia pubirhachis Pedley	Contr. Queensland Herb. 15: 15 (1974)	Australia, Indonesia, Papua New Guinea	New Guinea, Queensland	unknown	unknown	471254-1	http://www.plantsoftheworldonline.org/taxon/urn:lsid:ipni.org:names:471254-1
Fabaceae	Acacia	pudica	Acacia pudica	Pedley	Acacia pudica Pedley	Austrobaileya 10: 307 (2019)	Australia	Queensland	unknown	unknown	77202053-1	http://www.plantsoftheworldonline.org/taxon/urn:lsid:ipni.org:names:77202053-1
Fabaceae	Acacia	pulchella	Acacia pulchella	R.Br.	Acacia pulchella R.Br.	W.T.Aiton, Hortus Kew. 5: 464 (1814)	Australia	Western Australia	India	India	471259-1	http://www.plantsoftheworldonline.org/taxon/urn:lsid:ipni.org:names:471259-1
Fabaceae	Acacia	pulviniformis	Acacia pulviniformis	Maiden & Blakely	Acacia pulviniformis Maiden & Blakely	J. Roy. Soc. Western Australia 13: 1 (1927)	Australia	Western Australia	unknown	unknown	471263-1	http://www.plantsoftheworldonline.org/taxon/urn:lsid:ipni.org:names:471263-1
Fabaceae	Acacia	puncticulata	Acacia puncticulata	Maslin	Acacia puncticulata Maslin	Nuytsia 12: 384 (1999)	Australia	Western Australia	unknown	unknown	1008271-1	http://www.plantsoftheworldonline.org/taxon/urn:lsid:ipni.org:names:1008271-1
Fabaceae	Acacia	purpureapetala	Acacia purpureapetala	F.M.Bailey	Acacia purpureapetala F.M.Bailey	Queensland Agric. J. 15: 780 (1905)	Australia	Queensland	unknown	unknown	471272-1	http://www.plantsoftheworldonline.org/taxon/urn:lsid:ipni.org:names:471272-1
Fabaceae	Acacia	pusilla	Acacia pusilla	Maslin	Acacia pusilla Maslin	Nuytsia 12: 386 (1999)	Australia	Western Australia	unknown	unknown	1008272-1	http://www.plantsoftheworldonline.org/taxon/urn:lsid:ipni.org:names:1008272-1
Fabaceae	Acacia	pustula	Acacia pustula	Maiden & Blakely	Acacia pustula Maiden & Blakely	Proc. Roy. Soc. Queensland 38: 117 (1927)	Australia	Queensland	unknown	unknown	471274-1	http://www.plantsoftheworldonline.org/taxon/urn:lsid:ipni.org:names:471274-1
Fabaceae	Acacia	pycnantha	Acacia pycnantha	Benth.	Acacia pycnantha Benth.	London J. Bot. 1: 351 (1842)	Australia	New South Wales, South Australia, Victoria	Australia, Cameroon, Cyprus, India, Indonesia, Italy, Morocco, Portugal, South Africa, Spain, Tanzania, United States	California, Cameroon, Cape Provinces, Cyprus, India, Italy, Jawa, Morocco, Portugal, Sardegna, Spain, Tanzania, Tasmania, Western Australia	471275-1	http://www.plantsoftheworldonline.org/taxon/urn:lsid:ipni.org:names:471275-1
Fabaceae	Acacia	pycnocephala	Acacia pycnocephala	Maslin	Acacia pycnocephala Maslin	Nuytsia 2: 281 (1978)	Australia	Western Australia	unknown	unknown	471276-1	http://www.plantsoftheworldonline.org/taxon/urn:lsid:ipni.org:names:471276-1
Fabaceae	Acacia	pycnostachya	Acacia pycnostachya	F.Muell. ex Benth.	Acacia pycnostachya F.Muell. ex Benth.	Fl. Austral. 2: 396 (1864)	Australia	New South Wales	unknown	unknown	471278-1	http://www.plantsoftheworldonline.org/taxon/urn:lsid:ipni.org:names:471278-1
Fabaceae	Acacia	pygmaea	Acacia pygmaea	Maslin	Acacia pygmaea Maslin	Nuytsia 10: 99 (1995)	Australia	Western Australia	unknown	unknown	981027-1	http://www.plantsoftheworldonline.org/taxon/urn:lsid:ipni.org:names:981027-1
Fabaceae	Acacia	pyrifolia	Acacia pyrifolia	DC.	Acacia pyrifolia DC.	Mém. Légum.: 447 (1827)	Australia	Western Australia	unknown	unknown	471279-1	http://www.plantsoftheworldonline.org/taxon/urn:lsid:ipni.org:names:471279-1
Fabaceae	Acacia	quadrilateralis	Acacia quadrilateralis	DC.	Acacia quadrilateralis DC.	Prodr. 2: 451 (1825)	Australia	New South Wales, Queensland	unknown	unknown	471284-1	http://www.plantsoftheworldonline.org/taxon/urn:lsid:ipni.org:names:471284-1
Fabaceae	Acacia	quadrimarginea	Acacia quadrimarginea	F.Muell.	Acacia quadrimarginea F.Muell.	Fragm. 10: 31 (1876)	Australia	Western Australia	unknown	unknown	471285-1	http://www.plantsoftheworldonline.org/taxon/urn:lsid:ipni.org:names:471285-1
Fabaceae	Acacia	quadrisulcata	Acacia quadrisulcata	F.Muell.	Acacia quadrisulcata F.Muell.	Fragm. 3: 127 (1863)	Australia	Western Australia	unknown	unknown	471286-1	http://www.plantsoftheworldonline.org/taxon/urn:lsid:ipni.org:names:471286-1
Fabaceae	Acacia	quinquenervia	Acacia quinquenervia	Maslin	Acacia quinquenervia Maslin	Nuytsia 12: 387 (1999)	Australia	Western Australia	unknown	unknown	1008273-1	http://www.plantsoftheworldonline.org/taxon/urn:lsid:ipni.org:names:1008273-1
Fabaceae	Acacia	quornensis	Acacia quornensis	J.M.Black	Acacia quornensis J.M.Black	Trans. Roy. Soc. South Australia 73: 6 (1949)	Australia	South Australia	India	India	471289-1	http://www.plantsoftheworldonline.org/taxon/urn:lsid:ipni.org:names:471289-1
Fabaceae	Acacia	racospermoides	Acacia racospermoides	Pedley	Acacia racospermoides Pedley	Austrobaileya 3: 216 (1990)	Australia	Queensland	unknown	unknown	941294-1	http://www.plantsoftheworldonline.org/taxon/urn:lsid:ipni.org:names:941294-1
Fabaceae	Acacia	ramiflora	Acacia ramiflora	Domin	Acacia ramiflora Domin	Biblioth. Bot. 22(89): 260 (1926)	Australia	Queensland	unknown	unknown	471291-1	http://www.plantsoftheworldonline.org/taxon/urn:lsid:ipni.org:names:471291-1
Fabaceae	Acacia	ramulosa	Acacia ramulosa	W.Fitzg.	Acacia ramulosa W.Fitzg.	J. Western Australia Nat. Hist. Soc. 1: 15 (1904)	Australia	New South Wales, Northern Territory, Queensland, South Australia, Western Australia	unknown	unknown	471295-1	http://www.plantsoftheworldonline.org/taxon/urn:lsid:ipni.org:names:471295-1
Fabaceae	Acacia	recurvata	Acacia recurvata	R.S.Cowan & Maslin	Acacia recurvata R.S.Cowan & Maslin	Nuytsia 12: 432 (1999)	Australia	Western Australia	unknown	unknown	1008297-1	http://www.plantsoftheworldonline.org/taxon/urn:lsid:ipni.org:names:1008297-1
Fabaceae	Acacia	redolens	Acacia redolens	Maslin	Acacia redolens Maslin	Nuytsia 1: 327 (1974)	Australia	Western Australia	unknown	unknown	471301-1	http://www.plantsoftheworldonline.org/taxon/urn:lsid:ipni.org:names:471301-1
Fabaceae	Acacia	rendlei	Acacia rendlei	Maiden	Acacia rendlei Maiden	J. Proc. Roy. Soc. New S. Wales 51: 241 (1917)	Australia	Western Australia	unknown	unknown	471304-1	http://www.plantsoftheworldonline.org/taxon/urn:lsid:ipni.org:names:471304-1
Fabaceae	Acacia	repanda	Acacia repanda	R.S.Cowan & Maslin	Acacia repanda R.S.Cowan & Maslin	Nuytsia 10: 54 (1995)	Australia	Western Australia	unknown	unknown	981015-1	http://www.plantsoftheworldonline.org/taxon/urn:lsid:ipni.org:names:981015-1
Fabaceae	Acacia	repens	Acacia repens	A.S.George	Acacia repens A.S.George	J. Roy. Soc. Western Australia 82: 71 (1999)	Australia	Northern Territory, Western Australia	unknown	unknown	1010666-1	http://www.plantsoftheworldonline.org/taxon/urn:lsid:ipni.org:names:1010666-1
Fabaceae	Acacia	resinimarginea	Acacia resinimarginea	W.Fitzg.	Acacia resinimarginea W.Fitzg.	J. Western Australia Nat. Hist. Soc. 1: 15 (1904)	Australia	Western Australia	unknown	unknown	471307-1	http://www.plantsoftheworldonline.org/taxon/urn:lsid:ipni.org:names:471307-1
Fabaceae	Acacia	resinistipulea	Acacia resinistipulea	W.Fitzg.	Acacia resinistipulea W.Fitzg.	J. Western Australia Nat. Hist. Soc. 1: 12 (1904)	Australia	Western Australia	unknown	unknown	471308-1	http://www.plantsoftheworldonline.org/taxon/urn:lsid:ipni.org:names:471308-1
Fabaceae	Acacia	resinocostata	Acacia resinocostata	Pedley	Acacia resinocostata Pedley	Contr. Queensland Herb. 15: 1 (1974)	Australia	Queensland	unknown	unknown	471306-1	http://www.plantsoftheworldonline.org/taxon/urn:lsid:ipni.org:names:471306-1
Fabaceae	Acacia	resinosa	Acacia resinosa	R.S.Cowan & Maslin	Acacia resinosa R.S.Cowan & Maslin	Nuytsia 12: 433 (1999)	Australia	Western Australia	unknown	unknown	1008298-1	http://www.plantsoftheworldonline.org/taxon/urn:lsid:ipni.org:names:1008298-1
Fabaceae	Acacia	restiacea	Acacia restiacea	Benth.	Acacia restiacea Benth.	London J. Bot. 1: 323 (1842)	Australia	Western Australia	unknown	unknown	471309-1	http://www.plantsoftheworldonline.org/taxon/urn:lsid:ipni.org:names:471309-1
Fabaceae	Acacia	retinervis	Acacia retinervis	Benth.	Acacia retinervis Benth.	London J. Bot. 1: 379 (1842)	Australia	Western Australia	unknown	unknown	471312-1	http://www.plantsoftheworldonline.org/taxon/urn:lsid:ipni.org:names:471312-1
Fabaceae	Acacia	retinodes	Acacia retinodes	Schltdl.	Acacia retinodes Schltdl.	Linnaea 20: 664 (1847)	Australia	South Australia	Argentina, Armenia, Azerbaijan, Georgia, Australia, Azores, Bolivia, Colombia, Costa Rica, Cyprus, Dominican Republic, Easter Is., Ecuador, Ethiopia, France, Honduras, India, Indonesia, Italy, Madeira, Morocco, Peru, Portugal, Romania, Russia, Spain, United Kingdom, United States	Argentina Northeast, Assam, Azores, Bolivia, California, Colombia, Costa Rica, Cyprus, Dominican Republic, Easter Is., Ecuador, Ethiopia, France, Great Britain, Hawaii, Honduras, India, Italy, Jawa, Madeira, Morocco, North Caucasus, Peru, Portugal, Romania, Spain, Tasmania, Transcaucasus	471313-1	http://www.plantsoftheworldonline.org/taxon/urn:lsid:ipni.org:names:471313-1
Fabaceae	Acacia	retivenea	Acacia retivenea	F.Muell.	Acacia retivenea F.Muell.	Fragm. 3: 128 (1863)	Australia	Northern Territory, Queensland, Western Australia	unknown	unknown	471314-1	http://www.plantsoftheworldonline.org/taxon/urn:lsid:ipni.org:names:471314-1
Fabaceae	Acacia	retrorsa	Acacia retrorsa	Meisn.	Acacia retrorsa Meisn.	Bot. Zeitung (Berlin) 13: 10 (1855)	Australia	Western Australia	unknown	unknown	471315-1	http://www.plantsoftheworldonline.org/taxon/urn:lsid:ipni.org:names:471315-1
Fabaceae	Acacia	rhamphophylla	Acacia rhamphophylla	Maslin	Acacia rhamphophylla Maslin	Nuytsia 12: 389 (1999)	Australia	Western Australia	unknown	unknown	1008274-1	http://www.plantsoftheworldonline.org/taxon/urn:lsid:ipni.org:names:1008274-1
Fabaceae	Acacia	rhetinocarpa	Acacia rhetinocarpa	J.M.Black	Acacia rhetinocarpa J.M.Black	Trans. &amp; Proc. Roy. Soc. South Australia 44: 193 (1920)	Australia	South Australia	unknown	unknown	471317-1	http://www.plantsoftheworldonline.org/taxon/urn:lsid:ipni.org:names:471317-1
Fabaceae	Acacia	rhigiophylla	Acacia rhigiophylla	F.Muell. ex Benth.	Acacia rhigiophylla F.Muell. ex Benth.	Linnaea 26: 611 (1855)	Australia	New South Wales, South Australia	unknown	unknown	471318-1	http://www.plantsoftheworldonline.org/taxon/urn:lsid:ipni.org:names:471318-1
Fabaceae	Acacia	rhodophloia	Acacia rhodophloia	Maslin	Acacia rhodophloia Maslin	J. Adelaide Bot. Gard. 2: 317 (1980)	Australia	Northern Territory, South Australia, Western Australia	unknown	unknown	471320-1	http://www.plantsoftheworldonline.org/taxon/urn:lsid:ipni.org:names:471320-1
Fabaceae	Acacia	rhodoxylon	Acacia rhodoxylon	Maiden	Acacia rhodoxylon Maiden	J. Proc. Roy. Soc. New S. Wales 53: 223 (1919)	Australia	Queensland	unknown	unknown	471321-1	http://www.plantsoftheworldonline.org/taxon/urn:lsid:ipni.org:names:471321-1
Fabaceae	Acacia	riceana	Acacia riceana	Hensl.	Acacia riceana Hensl.	B.Maund &amp; J.S.Henslow, Botanist 3: t. 135 (1839)	Australia	Tasmania	unknown	unknown	471324-1	http://www.plantsoftheworldonline.org/taxon/urn:lsid:ipni.org:names:471324-1
Fabaceae	Acacia	richardsii	Acacia richardsii	Maslin	Acacia richardsii Maslin	Nuytsia 4: 373 (1983)	Australia	Northern Territory, Western Australia	unknown	unknown	901327-1	http://www.plantsoftheworldonline.org/taxon/urn:lsid:ipni.org:names:901327-1
Fabaceae	Acacia	richii	Acacia richii	A.Gray	Acacia richii A.Gray	U.S. Expl. Exped., Phan. 1: 482 (1854)	Fiji	Fiji	unknown	unknown	471325-1	http://www.plantsoftheworldonline.org/taxon/urn:lsid:ipni.org:names:471325-1
Fabaceae	Acacia	ridleyana	Acacia ridleyana	W.Fitzg.	Acacia ridleyana W.Fitzg.	J. Western Australia Nat. Hist. Soc. 1: 12 (1904)	Australia	Western Australia	unknown	unknown	471326-1	http://www.plantsoftheworldonline.org/taxon/urn:lsid:ipni.org:names:471326-1
Fabaceae	Acacia	rigens	Acacia rigens	A.Cunn. ex G.Don	Acacia rigens A.Cunn. ex G.Don	Gen. Hist. 2: 403 (1832)	Australia	New South Wales, Queensland, South Australia, Victoria, Western Australia	unknown	unknown	471327-1	http://www.plantsoftheworldonline.org/taxon/urn:lsid:ipni.org:names:471327-1
Fabaceae	Acacia	rigescens	Acacia rigescens	Tindale & Bedward	Acacia rigescens Tindale & Bedward	Austral. Syst. Bot. 9: 864 (1996)	Australia	Northern Territory	unknown	unknown	992796-1	http://www.plantsoftheworldonline.org/taxon/urn:lsid:ipni.org:names:992796-1
Fabaceae	Acacia	rivalis	Acacia rivalis	J.M.Black	Acacia rivalis J.M.Black	Trans. &amp; Proc. Roy. Soc. South Australia 42: 173 (1918)	Australia	New South Wales, South Australia	unknown	unknown	471332-1	http://www.plantsoftheworldonline.org/taxon/urn:lsid:ipni.org:names:471332-1
Fabaceae	Acacia	robeorum	Acacia robeorum	Maslin	Acacia robeorum Maslin	Nuytsia 18: 161 (2008)	Australia	Western Australia	unknown	unknown	77092638-1	http://www.plantsoftheworldonline.org/taxon/urn:lsid:ipni.org:names:77092638-1
Fabaceae	Acacia	robiniae	Acacia robiniae	Maslin	Acacia robiniae Maslin	Nuytsia 2: 292 (1978)	Australia	Western Australia	unknown	unknown	78877-3	http://www.plantsoftheworldonline.org/taxon/urn:lsid:ipni.org:names:78877-3
Fabaceae	Acacia	rossei	Acacia rossei	F.Muell.	Acacia rossei F.Muell.	Vict. Naturalist 10: 55 (1893)	Australia	Western Australia	unknown	unknown	471344-1	http://www.plantsoftheworldonline.org/taxon/urn:lsid:ipni.org:names:471344-1
Fabaceae	Acacia	rostellata	Acacia rostellata	Maslin	Acacia rostellata Maslin	Nuytsia 12: 392 (1999)	Australia	Western Australia	unknown	unknown	1008276-1	http://www.plantsoftheworldonline.org/taxon/urn:lsid:ipni.org:names:1008276-1
Fabaceae	Acacia	rostellifera	Acacia rostellifera	Benth.	Acacia rostellifera Benth.	London J. Bot. 1: 356 (1842)	Australia	Western Australia	unknown	unknown	471347-1	http://www.plantsoftheworldonline.org/taxon/urn:lsid:ipni.org:names:471347-1
Fabaceae	Acacia	rostriformis	Acacia rostriformis	Maslin & D.J.Murphy	Acacia rostriformis Maslin & D.J.Murphy	Muelleria 27: 209 (2009)	Australia	Victoria	unknown	unknown	77100929-1	http://www.plantsoftheworldonline.org/taxon/urn:lsid:ipni.org:names:77100929-1
Fabaceae	Acacia	rothii	Acacia rothii	F.M.Bailey	Acacia rothii F.M.Bailey	Queensland Agric. J. 6: 39 (1900)	Australia	Queensland	unknown	unknown	471351-1	http://www.plantsoftheworldonline.org/taxon/urn:lsid:ipni.org:names:471351-1
Fabaceae	Acacia	roycei	Acacia roycei	Maslin	Acacia roycei Maslin	Nuytsia 2: 150 (1977)	Australia	Western Australia	unknown	unknown	471357-1	http://www.plantsoftheworldonline.org/taxon/urn:lsid:ipni.org:names:471357-1
Fabaceae	Acacia	rubida	Acacia rubida	A.Cunn.	Acacia rubida A.Cunn.	B.Field, Geogr. Mem. New South Wales: 344 (1825)	Australia	New South Wales, Queensland, Victoria	unknown	unknown	471359-1	http://www.plantsoftheworldonline.org/taxon/urn:lsid:ipni.org:names:471359-1
Fabaceae	Acacia	rubricaulis	Acacia rubricaulis	Pedley	Acacia rubricaulis Pedley	Austrobaileya 7: 354 (2006)	Australia	Queensland	unknown	unknown	77079728-1	http://www.plantsoftheworldonline.org/taxon/urn:lsid:ipni.org:names:77079728-1
Fabaceae	Acacia	rubricola	Acacia rubricola	Pedley	Acacia rubricola Pedley	Austrobaileya 5: 309 (1999)	Australia	Queensland	unknown	unknown	1007207-1	http://www.plantsoftheworldonline.org/taxon/urn:lsid:ipni.org:names:1007207-1
Fabaceae	Acacia	rupicola	Acacia rupicola	F.Muell. ex Benth.	Acacia rupicola F.Muell. ex Benth.	Linnaea 26: 610 (1855)	Australia	South Australia, Victoria	unknown	unknown	471367-1	http://www.plantsoftheworldonline.org/taxon/urn:lsid:ipni.org:names:471367-1
Fabaceae	Acacia	ruppii	Acacia ruppii	Maiden & Betche	Acacia ruppii Maiden & Betche	Proc. Linn. Soc. New South Wales 37: 244 (1912)	Australia	New South Wales, Queensland	unknown	unknown	471368-1	http://www.plantsoftheworldonline.org/taxon/urn:lsid:ipni.org:names:471368-1
Fabaceae	Acacia	ryaniana	Acacia ryaniana	Maslin	Acacia ryaniana Maslin	Nuytsia 8: 300 (1992)	Australia	Western Australia	unknown	unknown	961052-1	http://www.plantsoftheworldonline.org/taxon/urn:lsid:ipni.org:names:961052-1
Fabaceae	Acacia	sabulosa	Acacia sabulosa	Maslin	Acacia sabulosa Maslin	Nuytsia 12: 393 (1999)	Australia	Northern Territory, Western Australia	unknown	unknown	1008277-1	http://www.plantsoftheworldonline.org/taxon/urn:lsid:ipni.org:names:1008277-1
Fabaceae	Acacia	saliciformis	Acacia saliciformis	Tindale	Acacia saliciformis Tindale	Contr. New South Wales Natl. Herb. 4: 22 (1968)	Australia	New South Wales	unknown	unknown	471380-1	http://www.plantsoftheworldonline.org/taxon/urn:lsid:ipni.org:names:471380-1
Fabaceae	Acacia	salicina	Acacia salicina	Lindl.	Acacia salicina Lindl.	T.L.Mitchell, Three Exped. Australia 2: 20 (1838)	Australia	New South Wales, Northern Territory, Queensland, South Australia, Victoria	India, Mexico, Palestina, Israel, Jordan	India, Mexico Southwest, Palestine	471382-1	http://www.plantsoftheworldonline.org/taxon/urn:lsid:ipni.org:names:471382-1
Fabaceae	Acacia	saligna	Acacia saligna	(Labill.) H.L.Wendl.	Acacia saligna (Labill.) H.L.Wendl.	Comm. Acac. Aphyll.: 26 (1820)	Australia	Western Australia	Albania, Algeria, Angola, Argentina, Australia, Cyprus, Eritrea, Ethiopia, France, Greece, India, Iraq, Italy, Kenya, Lebanon, Syria, Libya, Morocco, Mozambique, Namibia, Palestina, Israel, Jordan, Portugal, Saudi Arabia, Somalia, South Africa, Spain, Tanzania, Tunisia, Turkey, United States, Yemen, Zaire, Zambia	Albania, Algeria, Angola, Argentina Northeast, Canary Is., Cape Provinces, Corse, Cyprus, East Aegean Is., Eritrea, Ethiopia, Florida, France, Greece, India, Iraq, Italy, Kenya, Kriti, Lebanon-Syria, Libya, Morocco, Mozambique, Namibia, New South Wales, Palestine, Portugal, Queensland, Sardegna, Saudi Arabia, Sicilia, Somalia, South Australia, Spain, Tanzania, Tunisia, Turkey, Victoria, Yemen, Za…	471383-1	http://www.plantsoftheworldonline.org/taxon/urn:lsid:ipni.org:names:471383-1
Fabaceae	Acacia	saxatilis	Acacia saxatilis	S.Moore	Acacia saxatilis S.Moore	J. Linn. Soc., Bot. 45: 173 (1920)	Australia	Western Australia	unknown	unknown	471400-1	http://www.plantsoftheworldonline.org/taxon/urn:lsid:ipni.org:names:471400-1
Fabaceae	Acacia	saxicola	Acacia saxicola	Pedley	Acacia saxicola Pedley	Contr. Queensland Herb. 4: 4 (1969)	Australia	Queensland	unknown	unknown	471401-1	http://www.plantsoftheworldonline.org/taxon/urn:lsid:ipni.org:names:471401-1
Fabaceae	Acacia	scalena	Acacia scalena	Maslin	Acacia scalena Maslin	Nuytsia 12: 396 (1999)	Australia	Western Australia	unknown	unknown	1008278-1	http://www.plantsoftheworldonline.org/taxon/urn:lsid:ipni.org:names:1008278-1
Fabaceae	Acacia	scalpelliformis	Acacia scalpelliformis	Meisn.	Acacia scalpelliformis Meisn.	J.G.C.Lehmann, Pl. Preiss. 2: 200 (1848)	Australia	Western Australia	unknown	unknown	471403-1	http://www.plantsoftheworldonline.org/taxon/urn:lsid:ipni.org:names:471403-1
Fabaceae	Acacia	schinoides	Acacia schinoides	Benth.	Acacia schinoides Benth.	London J. Bot. 1: 382 (1842)	Australia	New South Wales	Kenya, Zimbabwe	Kenya, Zimbabwe	471409-1	http://www.plantsoftheworldonline.org/taxon/urn:lsid:ipni.org:names:471409-1
Fabaceae	Acacia	sciophanes	Acacia sciophanes	Maslin	Acacia sciophanes Maslin	Nuytsia 2: 153 (1977)	Australia	Western Australia	unknown	unknown	471414-1	http://www.plantsoftheworldonline.org/taxon/urn:lsid:ipni.org:names:471414-1
Fabaceae	Acacia	scirpifolia	Acacia scirpifolia	Meisn.	Acacia scirpifolia Meisn.	Bot. Zeitung (Berlin) 13: 10 (1855)	Australia	Western Australia	unknown	unknown	471415-1	http://www.plantsoftheworldonline.org/taxon/urn:lsid:ipni.org:names:471415-1
Fabaceae	Acacia	scleroclada	Acacia scleroclada	Maslin	Acacia scleroclada Maslin	Nuytsia 10: 196 (1995)	Australia	Western Australia	unknown	unknown	991289-1	http://www.plantsoftheworldonline.org/taxon/urn:lsid:ipni.org:names:991289-1
Fabaceae	Acacia	sclerophylla	Acacia sclerophylla	Lindl.	Acacia sclerophylla Lindl.	T.L.Mitchell, Three Exped. Australia 2: 139 (1838)	Australia	New South Wales, South Australia, Victoria, Western Australia	unknown	unknown	471417-1	http://www.plantsoftheworldonline.org/taxon/urn:lsid:ipni.org:names:471417-1
Fabaceae	Acacia	sclerosperma	Acacia sclerosperma	F.Muell.	Acacia sclerosperma F.Muell.	S. Sci. Rec. (July 1882)	Australia	Western Australia	Palestina, Israel, Jordan	Palestine	471418-1	http://www.plantsoftheworldonline.org/taxon/urn:lsid:ipni.org:names:471418-1
Fabaceae	Acacia	scopulorum	Acacia scopulorum	Pedley	Acacia scopulorum Pedley	Austrobaileya 5: 319 (1999)	Australia	Northern Territory	unknown	unknown	1007218-1	http://www.plantsoftheworldonline.org/taxon/urn:lsid:ipni.org:names:1007218-1
Fabaceae	Acacia	seclusa	Acacia seclusa	M.W.McDonald	Acacia seclusa M.W.McDonald	Austral. Syst. Bot. 16: 152 (2003)	Australia	Western Australia	unknown	unknown	20012613-1	http://www.plantsoftheworldonline.org/taxon/urn:lsid:ipni.org:names:20012613-1
Fabaceae	Acacia	sedifolia	Acacia sedifolia	Maiden & Blakely	Acacia sedifolia Maiden & Blakely	J. Roy. Soc. Western Australia 13: 3 (1927)	Australia	Western Australia	unknown	unknown	471423-1	http://www.plantsoftheworldonline.org/taxon/urn:lsid:ipni.org:names:471423-1
Fabaceae	Acacia	semicircinalis	Acacia semicircinalis	Maiden & Blakely	Acacia semicircinalis Maiden & Blakely	J. Roy. Soc. Western Australia 13: 11 (1927)	Australia	Western Australia	unknown	unknown	471430-1	http://www.plantsoftheworldonline.org/taxon/urn:lsid:ipni.org:names:471430-1
Fabaceae	Acacia	semilunata	Acacia semilunata	Maiden & Blakely	Acacia semilunata Maiden & Blakely	Proc. Roy. Soc. Queensland 38: 118 (1927)	Australia	Queensland	unknown	unknown	471432-1	http://www.plantsoftheworldonline.org/taxon/urn:lsid:ipni.org:names:471432-1
Fabaceae	Acacia	semirigida	Acacia semirigida	Maiden & Blakely	Acacia semirigida Maiden & Blakely	Proc. Roy. Soc. Queensland 89: 116 (1927)	Australia	Queensland	unknown	unknown	471433-1	http://www.plantsoftheworldonline.org/taxon/urn:lsid:ipni.org:names:471433-1
Fabaceae	Acacia	semitrullata	Acacia semitrullata	Maslin	Acacia semitrullata Maslin	Nuytsia 2: 282 (1978)	Australia	Western Australia	unknown	unknown	471436-1	http://www.plantsoftheworldonline.org/taxon/urn:lsid:ipni.org:names:471436-1
Fabaceae	Acacia	sericata	Acacia sericata	A.Cunn. ex Benth.	Acacia sericata A.Cunn. ex Benth.	London J. Bot. 1: 380 (1842)	Australia	Western Australia	unknown	unknown	471444-1	http://www.plantsoftheworldonline.org/taxon/urn:lsid:ipni.org:names:471444-1
Fabaceae	Acacia	sericocarpa	Acacia sericocarpa	W.Fitzg.	Acacia sericocarpa W.Fitzg.	J. Western Australia Nat. Hist. Soc. 1: 9 (1904)	Australia	Western Australia	unknown	unknown	471447-1	http://www.plantsoftheworldonline.org/taxon/urn:lsid:ipni.org:names:471447-1
Fabaceae	Acacia	sericoflora	Acacia sericoflora	Pedley	Acacia sericoflora Pedley	Contr. Queensland Herb. 15: 16 (1974)	Australia	Northern Territory	unknown	unknown	471449-1	http://www.plantsoftheworldonline.org/taxon/urn:lsid:ipni.org:names:471449-1
Fabaceae	Acacia	sericophylla	Acacia sericophylla	F.Muell.	Acacia sericophylla F.Muell.	J. Proc. Linn. Soc., Bot. 3: 122 (1859)	Australia	New South Wales, Northern Territory, Queensland, South Australia, Western Australia	unknown	unknown	471450-1	http://www.plantsoftheworldonline.org/taxon/urn:lsid:ipni.org:names:471450-1
Fabaceae	Acacia	serpentinicola	Acacia serpentinicola	(Maslin) Pedley	Acacia serpentinicola (Maslin) Pedley	Austrobaileya 7: 381 (2006)	Australia	New South Wales	unknown	unknown	77079736-1	http://www.plantsoftheworldonline.org/taxon/urn:lsid:ipni.org:names:77079736-1
Fabaceae	Acacia	sertiformis	Acacia sertiformis	A.Cunn.	Acacia sertiformis A.Cunn.	Bot. Mag. 62: t. 3394 (1835)	Australia	New South Wales, Queensland	unknown	unknown	471452-1	http://www.plantsoftheworldonline.org/taxon/urn:lsid:ipni.org:names:471452-1
Fabaceae	Acacia	sessilis	Acacia sessilis	Benth.	Acacia sessilis Benth.	London J. Bot. 1: 336 (1842)	Australia	Western Australia	unknown	unknown	471455-1	http://www.plantsoftheworldonline.org/taxon/urn:lsid:ipni.org:names:471455-1
Fabaceae	Acacia	sessilispica	Acacia sessilispica	Maiden & Blakely	Acacia sessilispica Maiden & Blakely	J. Roy. Soc. Western Australia 13: 23 (1927)	Australia	Western Australia	unknown	unknown	471456-1	http://www.plantsoftheworldonline.org/taxon/urn:lsid:ipni.org:names:471456-1
Fabaceae	Acacia	setulifera	Acacia setulifera	Benth.	Acacia setulifera Benth.	Linnaea 26: 625 (1855)	Australia	Northern Territory, Western Australia	unknown	unknown	471462-1	http://www.plantsoftheworldonline.org/taxon/urn:lsid:ipni.org:names:471462-1
Fabaceae	Acacia	shapelleae	Acacia shapelleae	Maslin	Acacia shapelleae Maslin	Nuytsia 24: 135 (2014)	Australia	Western Australia	unknown	unknown	77146095-1	http://www.plantsoftheworldonline.org/taxon/urn:lsid:ipni.org:names:77146095-1
Fabaceae	Acacia	shirleyi	Acacia shirleyi	Maiden	Acacia shirleyi Maiden	J. Proc. Roy. Soc. New S. Wales 53: 218 (1919)	Australia	Northern Territory, Queensland	unknown	unknown	471465-1	http://www.plantsoftheworldonline.org/taxon/urn:lsid:ipni.org:names:471465-1
Fabaceae	Acacia	shuttleworthii	Acacia shuttleworthii	Meisn.	Acacia shuttleworthii Meisn.	J.G.C.Lehmann, Pl. Preiss. 1: 7 (1844)	Australia	Western Australia	unknown	unknown	471467-1	http://www.plantsoftheworldonline.org/taxon/urn:lsid:ipni.org:names:471467-1
Fabaceae	Acacia	sibilans	Acacia sibilans	Maslin	Acacia sibilans Maslin	Nuytsia 4: 402 (1983)	Australia	Western Australia	unknown	unknown	901328-1	http://www.plantsoftheworldonline.org/taxon/urn:lsid:ipni.org:names:901328-1
Fabaceae	Acacia	sibina	Acacia sibina	Maslin	Acacia sibina Maslin	Nuytsia 2: 155 (1977)	Australia	Western Australia	unknown	unknown	471469-1	http://www.plantsoftheworldonline.org/taxon/urn:lsid:ipni.org:names:471469-1
Fabaceae	Acacia	sibirica	Acacia sibirica	S.Moore	Acacia sibirica S.Moore	J. Linn. Soc., Bot. 34: 189 (1899)	Australia	New South Wales, Northern Territory, Queensland, South Australia, Western Australia	unknown	unknown	471470-1	http://www.plantsoftheworldonline.org/taxon/urn:lsid:ipni.org:names:471470-1
Fabaceae	Acacia	siculiformis	Acacia siculiformis	A.Cunn. ex Benth.	Acacia siculiformis A.Cunn. ex Benth.	London J. Bot. 1: 337 (1842)	Australia	New South Wales, Tasmania, Victoria	unknown	unknown	471471-1	http://www.plantsoftheworldonline.org/taxon/urn:lsid:ipni.org:names:471471-1
Fabaceae	Acacia	signata	Acacia signata	F.Muell.	Acacia signata F.Muell.	Fragm. 4: 7 (1863)	Australia	Western Australia	unknown	unknown	471476-1	http://www.plantsoftheworldonline.org/taxon/urn:lsid:ipni.org:names:471476-1
Fabaceae	Acacia	silvestris	Acacia silvestris	Tindale	Acacia silvestris Tindale	Vict. Naturalist 73: 162 (1957)	Australia	New South Wales, Victoria	unknown	unknown	471478-1	http://www.plantsoftheworldonline.org/taxon/urn:lsid:ipni.org:names:471478-1
Fabaceae	Acacia	simmonsiana	Acacia simmonsiana	O'Leary & Maslin	Acacia simmonsiana O'Leary & Maslin	J. Adelaide Bot. Gard. 20: 5 (2002)	Australia	New South Wales, South Australia, Victoria	unknown	unknown	20007199-1	http://www.plantsoftheworldonline.org/taxon/urn:lsid:ipni.org:names:20007199-1
Fabaceae	Acacia	simplex	Acacia simplex	(Sparrm.) Pedley	Acacia simplex (Sparrm.) Pedley	Contr. Queensland Herb. 18: 10 (1975)	Fiji, New Caledonia, Papua New Guinea, Solomon Islands, Samoa, Tonga, Vanuatu, Wallis-Futuna Is.	Fiji, New Caledonia, Samoa, Solomon Is., Tonga, Vanuatu, Wallis-Futuna Is.	Bolivia, Costa Rica, Marianas, Tuamotu	Bolivia, Costa Rica, Marianas, Tuamotu	471481-1	http://www.plantsoftheworldonline.org/taxon/urn:lsid:ipni.org:names:471481-1
Fabaceae	Acacia	simsii	Acacia simsii	A.Cunn. ex Benth.	Acacia simsii A.Cunn. ex Benth.	London J. Bot. 1: 368 (1842)	Australia, Indonesia, Papua New Guinea	New Guinea, Northern Territory, Queensland	unknown	unknown	471485-1	http://www.plantsoftheworldonline.org/taxon/urn:lsid:ipni.org:names:471485-1
Fabaceae	Acacia	simulans	Acacia simulans	Maslin	Acacia simulans Maslin	Nuytsia 2: 100 (1976)	Australia	Western Australia	unknown	unknown	471486-1	http://www.plantsoftheworldonline.org/taxon/urn:lsid:ipni.org:names:471486-1
Fabaceae	Acacia	singula	Acacia singula	R.S.Cowan & Maslin	Acacia singula R.S.Cowan & Maslin	Nuytsia 10: 45 (1995)	Australia	Western Australia	unknown	unknown	981011-1	http://www.plantsoftheworldonline.org/taxon/urn:lsid:ipni.org:names:981011-1
Fabaceae	Acacia	smeringa	Acacia smeringa	A.S.George	Acacia smeringa A.S.George	J. Roy. Soc. Western Australia 82: 73 (1999)	Australia	Western Australia	unknown	unknown	1010667-1	http://www.plantsoftheworldonline.org/taxon/urn:lsid:ipni.org:names:1010667-1
Fabaceae	Acacia	solenota	Acacia solenota	Pedley	Acacia solenota Pedley	Austrobaileya 5: 319 (1999)	Australia	Queensland	unknown	unknown	1007219-1	http://www.plantsoftheworldonline.org/taxon/urn:lsid:ipni.org:names:1007219-1
Fabaceae	Acacia	sophorae	Acacia sophorae	(Labill.) R.Br.	Acacia sophorae (Labill.) R.Br.	W.T.Aiton, Hortus Kew. 5: 462 (1813)	Australia	New South Wales, Queensland, South Australia, Tasmania, Victoria	unknown	unknown	80238-3	http://www.plantsoftheworldonline.org/taxon/urn:lsid:ipni.org:names:80238-3
Fabaceae	Acacia	sorophylla	Acacia sorophylla	E.Pritz.	Acacia sorophylla E.Pritz.	Bot. Jahrb. Syst. 35: 296 (1904)	Australia	Western Australia	unknown	unknown	471502-1	http://www.plantsoftheworldonline.org/taxon/urn:lsid:ipni.org:names:471502-1
Fabaceae	Acacia	spania	Acacia spania	Pedley	Acacia spania Pedley	Austrobaileya 1: 140 (1978)	Australia	Queensland	unknown	unknown	471506-1	http://www.plantsoftheworldonline.org/taxon/urn:lsid:ipni.org:names:471506-1
Fabaceae	Acacia	sparsiflora	Acacia sparsiflora	Maiden	Acacia sparsiflora Maiden	J. Proc. Roy. Soc. New S. Wales 53: 221 (1920)	Australia	Queensland	unknown	unknown	471507-1	http://www.plantsoftheworldonline.org/taxon/urn:lsid:ipni.org:names:471507-1
Fabaceae	Acacia	spathulifolia	Acacia spathulifolia	Maslin	Acacia spathulifolia Maslin	Nuytsia 2: 213 (1978)	Australia	Western Australia	unknown	unknown	471510-1	http://www.plantsoftheworldonline.org/taxon/urn:lsid:ipni.org:names:471510-1
Fabaceae	Acacia	speckii	Acacia speckii	R.S.Cowan & Maslin	Acacia speckii R.S.Cowan & Maslin	Nuytsia 12: 465 (1999)	Australia	Western Australia	unknown	unknown	1008311-1	http://www.plantsoftheworldonline.org/taxon/urn:lsid:ipni.org:names:1008311-1
Fabaceae	Acacia	spectabilis	Acacia spectabilis	A.Cunn. ex Benth.	Acacia spectabilis A.Cunn. ex Benth.	London J. Bot. 1: 383 (1842)	Australia	New South Wales, Queensland	Indonesia, Philippines, St.Helena	Jawa, Philippines, St.Helena	471513-1	http://www.plantsoftheworldonline.org/taxon/urn:lsid:ipni.org:names:471513-1
Fabaceae	Acacia	spectrum	Acacia spectrum	Lewington & Maslin	Acacia spectrum Lewington & Maslin	Nuytsia 19: 67 (2009)	Australia	Western Australia	unknown	unknown	77099915-1	http://www.plantsoftheworldonline.org/taxon/urn:lsid:ipni.org:names:77099915-1
Fabaceae	Acacia	sphacelata	Acacia sphacelata	Benth.	Acacia sphacelata Benth.	London J. Bot. 1: 338 (1842)	Australia	Western Australia	unknown	unknown	471515-1	http://www.plantsoftheworldonline.org/taxon/urn:lsid:ipni.org:names:471515-1
Fabaceae	Acacia	sphaerostachya	Acacia sphaerostachya	E.Pritz.	Acacia sphaerostachya E.Pritz.	Bot. Jahrb. Syst. 35: 305 (1904)	Australia	Western Australia	unknown	unknown	471518-1	http://www.plantsoftheworldonline.org/taxon/urn:lsid:ipni.org:names:471518-1
Fabaceae	Acacia	sphenophylla	Acacia sphenophylla	Maslin	Acacia sphenophylla Maslin	Nuytsia 12: 403 (1999)	Australia	Western Australia	unknown	unknown	1008282-1	http://www.plantsoftheworldonline.org/taxon/urn:lsid:ipni.org:names:1008282-1
Fabaceae	Acacia	spilleriana	Acacia spilleriana	J.E.Br.	Acacia spilleriana J.E.Br.	Forest Fl. S. Australia 1: t. 44 (1882)	Australia	South Australia	unknown	unknown	471519-1	http://www.plantsoftheworldonline.org/taxon/urn:lsid:ipni.org:names:471519-1
Fabaceae	Acacia	spinescens	Acacia spinescens	Benth.	Acacia spinescens Benth.	London J. Bot. 1: 323 (1842)	Australia	South Australia, Victoria	India	India	471520-1	http://www.plantsoftheworldonline.org/taxon/urn:lsid:ipni.org:names:471520-1
Fabaceae	Acacia	spinosissima	Acacia spinosissima	Benth.	Acacia spinosissima Benth.	Linnaea 26: 621 (1855)	Australia	Western Australia	unknown	unknown	471524-1	http://www.plantsoftheworldonline.org/taxon/urn:lsid:ipni.org:names:471524-1
Fabaceae	Acacia	spirorbis	Acacia spirorbis	Labill.	Acacia spirorbis Labill.	Sert. Austro-Caledon.: 69 (1825)	Australia, Indonesia, Papua New Guinea, New Caledonia, Vanuatu	New Caledonia, New Guinea, Queensland, Vanuatu	Leeward Is.	Leeward Is.	471528-1	http://www.plantsoftheworldonline.org/taxon/urn:lsid:ipni.org:names:471528-1
Fabaceae	Acacia	splendens	Acacia splendens	Maslin & C.P.Elliott	Acacia splendens Maslin & C.P.Elliott	Nuytsia 16: 82 (2006)	Australia	Western Australia	unknown	unknown	77079953-1	http://www.plantsoftheworldonline.org/taxon/urn:lsid:ipni.org:names:77079953-1
Fabaceae	Acacia	spondylophylla	Acacia spondylophylla	F.Muell.	Acacia spondylophylla F.Muell.	Fragm. 8: 243 (1874)	Australia	Northern Territory, Queensland, Western Australia	unknown	unknown	471530-1	http://www.plantsoftheworldonline.org/taxon/urn:lsid:ipni.org:names:471530-1
Fabaceae	Acacia	spongolitica	Acacia spongolitica	R.S.Cowan & Maslin	Acacia spongolitica R.S.Cowan & Maslin	Nuytsia 7: 195 (1990)	Australia	Western Australia	unknown	unknown	939601-1	http://www.plantsoftheworldonline.org/taxon/urn:lsid:ipni.org:names:939601-1
Fabaceae	Acacia	spooneri	Acacia spooneri	O'Leary	Acacia spooneri O'Leary	J. Adelaide Bot. Gard. 20: 11 (2002)	Australia	South Australia	unknown	unknown	20007200-1	http://www.plantsoftheworldonline.org/taxon/urn:lsid:ipni.org:names:20007200-1
Fabaceae	Acacia	sporadica	Acacia sporadica	N.G.Walsh	Acacia sporadica N.G.Walsh	Muelleria 19: 3 (2004)	Australia	Victoria	unknown	unknown	77061648-1	http://www.plantsoftheworldonline.org/taxon/urn:lsid:ipni.org:names:77061648-1
Fabaceae	Acacia	squamata	Acacia squamata	Lindl.	Acacia squamata Lindl.	Sketch Veg. Swan R.: 15 (1839)	Australia	Western Australia	unknown	unknown	471534-1	http://www.plantsoftheworldonline.org/taxon/urn:lsid:ipni.org:names:471534-1
Fabaceae	Acacia	stanleyi	Acacia stanleyi	Maslin	Acacia stanleyi Maslin	Nuytsia 17: 232 (2007)	Australia	Western Australia	unknown	unknown	77090630-1	http://www.plantsoftheworldonline.org/taxon/urn:lsid:ipni.org:names:77090630-1
Fabaceae	Acacia	startii	Acacia startii	A.R.Chapm. & Maslin	Acacia startii A.R.Chapm. & Maslin	Nuytsia 8: 275 (1992)	Australia	Western Australia	unknown	unknown	961047-1	http://www.plantsoftheworldonline.org/taxon/urn:lsid:ipni.org:names:961047-1
Fabaceae	Acacia	steedmanii	Acacia steedmanii	Maiden & Blakely	Acacia steedmanii Maiden & Blakely	J. Roy. Soc. Western Australia 13: 16 (1927)	Australia	Western Australia	unknown	unknown	471537-1	http://www.plantsoftheworldonline.org/taxon/urn:lsid:ipni.org:names:471537-1
Fabaceae	Acacia	stellaticeps	Acacia stellaticeps	Kodela, Tindale & D.A.Keith	Acacia stellaticeps Kodela, Tindale & D.A.Keith	Nuytsia 13: 483 (2001)	Australia	Northern Territory, Western Australia	unknown	unknown	1018682-1	http://www.plantsoftheworldonline.org/taxon/urn:lsid:ipni.org:names:1018682-1
Fabaceae	Acacia	stenophylla	Acacia stenophylla	A.Cunn. ex Benth.	Acacia stenophylla A.Cunn. ex Benth.	London J. Bot. 1: 386 (1842)	Australia	New South Wales, Northern Territory, Queensland, South Australia, Victoria, Western Australia	India	India	471543-1	http://www.plantsoftheworldonline.org/taxon/urn:lsid:ipni.org:names:471543-1
Fabaceae	Acacia	stenoptera	Acacia stenoptera	Benth.	Acacia stenoptera Benth.	London J. Bot. 1: 325 (1842)	Australia	Western Australia	unknown	unknown	471544-1	http://www.plantsoftheworldonline.org/taxon/urn:lsid:ipni.org:names:471544-1
Fabaceae	Acacia	stereophylla	Acacia stereophylla	Meisn.	Acacia stereophylla Meisn.	J.G.C.Lehmann, Pl. Preiss. 2: 203 (1848)	Australia	Western Australia	unknown	unknown	471547-1	http://www.plantsoftheworldonline.org/taxon/urn:lsid:ipni.org:names:471547-1
Fabaceae	Acacia	stictophylla	Acacia stictophylla	Court ex Maslin & D.J.Murphy	Acacia stictophylla Court ex Maslin & D.J.Murphy	Muelleria 27: 213 (2009)	Australia	Victoria	unknown	unknown	77100930-1	http://www.plantsoftheworldonline.org/taxon/urn:lsid:ipni.org:names:77100930-1
Fabaceae	Acacia	stigmatophylla	Acacia stigmatophylla	A.Cunn. ex Benth.	Acacia stigmatophylla A.Cunn. ex Benth.	London J. Bot. 1: 377 (1842)	Australia	Northern Territory, Western Australia	unknown	unknown	471548-1	http://www.plantsoftheworldonline.org/taxon/urn:lsid:ipni.org:names:471548-1
Fabaceae	Acacia	stipuligera	Acacia stipuligera	F.Muell.	Acacia stipuligera F.Muell.	J. Proc. Linn. Soc., Bot. 3: 144 (1859)	Australia	Northern Territory, Queensland, Western Australia	unknown	unknown	471552-1	http://www.plantsoftheworldonline.org/taxon/urn:lsid:ipni.org:names:471552-1
Fabaceae	Acacia	stipulosa	Acacia stipulosa	F.Muell.	Acacia stipulosa F.Muell.	J. Proc. Linn. Soc., Bot. 3: 119 (1859)	Australia	Northern Territory, Western Australia	unknown	unknown	471553-1	http://www.plantsoftheworldonline.org/taxon/urn:lsid:ipni.org:names:471553-1
Fabaceae	Acacia	storyi	Acacia storyi	Tindale	Acacia storyi Tindale	Proc. Linn. Soc. New South Wales 91: 147 (1966)	Australia	Queensland	unknown	unknown	471555-1	http://www.plantsoftheworldonline.org/taxon/urn:lsid:ipni.org:names:471555-1
Fabaceae	Acacia	striatifolia	Acacia striatifolia	Pedley	Acacia striatifolia Pedley	Austrobaileya 1: 141 (1978)	Australia	Queensland	unknown	unknown	471559-1	http://www.plantsoftheworldonline.org/taxon/urn:lsid:ipni.org:names:471559-1
Fabaceae	Acacia	stricta	Acacia stricta	(Andrews) Willd.	Acacia stricta (Andrews) Willd.	Sp. Pl. ed. 4. 4: 1058 (1806)	Australia	New South Wales, Queensland, South Australia, Tasmania, Victoria	India, Indonesia	India, Jawa	471561-1	http://www.plantsoftheworldonline.org/taxon/urn:lsid:ipni.org:names:471561-1
Fabaceae	Acacia	strongylophylla	Acacia strongylophylla	F.Muell.	Acacia strongylophylla F.Muell.	Fragm. 8: 226 (1874)	Australia	Northern Territory, Queensland, South Australia, Western Australia	unknown	unknown	471568-1	http://www.plantsoftheworldonline.org/taxon/urn:lsid:ipni.org:names:471568-1
Fabaceae	Acacia	suaveolens	Acacia suaveolens	(Sm.) Willd.	Acacia suaveolens (Sm.) Willd.	Sp. Pl. ed. 4. 4: 1050 (1806)	Australia	New South Wales, Queensland, South Australia, Tasmania, Victoria	Indonesia	Jawa	471572-1	http://www.plantsoftheworldonline.org/taxon/urn:lsid:ipni.org:names:471572-1
Fabaceae	Acacia	subcaerulea	Acacia subcaerulea	Lindl.	Acacia subcaerulea Lindl.	Bot. Reg. 13: t. 1075 (1827)	Australia	Western Australia	unknown	unknown	471577-1	http://www.plantsoftheworldonline.org/taxon/urn:lsid:ipni.org:names:471577-1
Fabaceae	Acacia	subcontorta	Acacia subcontorta	Maslin	Acacia subcontorta Maslin	Nuytsia 18: 169 (2008)	Australia	Northern Territory, South Australia, Western Australia	unknown	unknown	77092640-1	http://www.plantsoftheworldonline.org/taxon/urn:lsid:ipni.org:names:77092640-1
Fabaceae	Acacia	subflexuosa	Acacia subflexuosa	Maiden	Acacia subflexuosa Maiden	J. Proc. Roy. Soc. New S. Wales 53: 178 (1919)	Australia	Western Australia	unknown	unknown	471581-1	http://www.plantsoftheworldonline.org/taxon/urn:lsid:ipni.org:names:471581-1
Fabaceae	Acacia	sublanata	Acacia sublanata	Benth.	Acacia sublanata Benth.	S.L.Endlicher &amp; al., Enum. Pl. Hügel: 42 (1837)	Australia	Northern Territory	unknown	unknown	471584-1	http://www.plantsoftheworldonline.org/taxon/urn:lsid:ipni.org:names:471584-1
Fabaceae	Acacia	subporosa	Acacia subporosa	F.Muell.	Acacia subporosa F.Muell.	Fragm. 4: 5 (1863)	Australia	New South Wales, Victoria	unknown	unknown	471586-1	http://www.plantsoftheworldonline.org/taxon/urn:lsid:ipni.org:names:471586-1
Fabaceae	Acacia	subracemosa	Acacia subracemosa	Maslin	Acacia subracemosa Maslin	Nuytsia 1: 446 (1975)	Australia	Western Australia	unknown	unknown	471587-1	http://www.plantsoftheworldonline.org/taxon/urn:lsid:ipni.org:names:471587-1
Fabaceae	Acacia	subrigida	Acacia subrigida	Maslin	Acacia subrigida Maslin	Nuytsia 10: 198 (1995)	Australia	Western Australia	unknown	unknown	991290-1	http://www.plantsoftheworldonline.org/taxon/urn:lsid:ipni.org:names:991290-1
Fabaceae	Acacia	subsessilis	Acacia subsessilis	A.R.Chapm. & Maslin	Acacia subsessilis A.R.Chapm. & Maslin	Nuytsia 12: 490 (1999)	Australia	Western Australia	unknown	unknown	1008323-1	http://www.plantsoftheworldonline.org/taxon/urn:lsid:ipni.org:names:1008323-1
Fabaceae	Acacia	subternata	Acacia subternata	F.Muell.	Acacia subternata F.Muell.	J. Proc. Linn. Soc., Bot. 3: 124 (1859)	Australia	Northern Territory	unknown	unknown	471591-1	http://www.plantsoftheworldonline.org/taxon/urn:lsid:ipni.org:names:471591-1
Fabaceae	Acacia	subtessarogona	Acacia subtessarogona	Tindale & Maslin	Acacia subtessarogona Tindale & Maslin	Nuytsia 2: 88 (1976)	Australia	Western Australia	unknown	unknown	471592-1	http://www.plantsoftheworldonline.org/taxon/urn:lsid:ipni.org:names:471592-1
Fabaceae	Acacia	subtiliformis	Acacia subtiliformis	Maslin	Acacia subtiliformis Maslin	Nuytsia 18: 173 (2008)	Australia	Western Australia	unknown	unknown	77092648-1	http://www.plantsoftheworldonline.org/taxon/urn:lsid:ipni.org:names:77092648-1
Fabaceae	Acacia	subtilinervis	Acacia subtilinervis	F.Muell.	Acacia subtilinervis F.Muell.	Pl. Victoria 2: 32 (1865)	Australia	New South Wales, Victoria	unknown	unknown	471594-1	http://www.plantsoftheworldonline.org/taxon/urn:lsid:ipni.org:names:471594-1
Fabaceae	Acacia	subulata	Acacia subulata	Bonpl.	Acacia subulata Bonpl.	Descr. Pl. Malmaison: 110 (1813)	Australia	New South Wales	unknown	unknown	471598-1	http://www.plantsoftheworldonline.org/taxon/urn:lsid:ipni.org:names:471598-1
Fabaceae	Acacia	sulcata	Acacia sulcata	R.Br.	Acacia sulcata R.Br.	W.T.Aiton, Hortus Kew. 5: 460 (1813)	Australia	Western Australia	unknown	unknown	471600-1	http://www.plantsoftheworldonline.org/taxon/urn:lsid:ipni.org:names:471600-1
Fabaceae	Acacia	sulcaticaulis	Acacia sulcaticaulis	Maslin & Buscumb	Acacia sulcaticaulis Maslin & Buscumb	Nuytsia 18: 122 (2008)	Australia	Western Australia	unknown	unknown	77092630-1	http://www.plantsoftheworldonline.org/taxon/urn:lsid:ipni.org:names:77092630-1
Fabaceae	Acacia	symonii	Acacia symonii	Whibley	Acacia symonii Whibley	J. Adelaide Bot. Gard. 2: 167 (1980)	Australia	Northern Territory, South Australia, Western Australia	unknown	unknown	471609-1	http://www.plantsoftheworldonline.org/taxon/urn:lsid:ipni.org:names:471609-1
Fabaceae	Acacia	synantha	Acacia synantha	Maslin, M.D.Barrett & R.L.Barrett	Acacia synantha Maslin, M.D.Barrett & R.L.Barrett	Nuytsia 23: 562 (2013)	Australia	Western Australia	unknown	unknown	77136443-1	http://www.plantsoftheworldonline.org/taxon/urn:lsid:ipni.org:names:77136443-1
Fabaceae	Acacia	synchronicia	Acacia synchronicia	Maslin	Acacia synchronicia Maslin	Nuytsia 8: 302 (1992)	Australia	Northern Territory, Western Australia	unknown	unknown	961053-1	http://www.plantsoftheworldonline.org/taxon/urn:lsid:ipni.org:names:961053-1
Fabaceae	Acacia	synoria	Acacia synoria	Maslin	Acacia synoria Maslin	Nuytsia 17: 236 (2007)	Australia	Western Australia	unknown	unknown	77090631-1	http://www.plantsoftheworldonline.org/taxon/urn:lsid:ipni.org:names:77090631-1
Fabaceae	Acacia	tabula	Acacia tabula	Molyneux & Forrester	Acacia tabula Molyneux & Forrester	Muelleria 26(1): 55 (2008)	Australia	Victoria	unknown	unknown	77088064-1	http://www.plantsoftheworldonline.org/taxon/urn:lsid:ipni.org:names:77088064-1
Fabaceae	Acacia	tamminensis	Acacia tamminensis	E.Pritz.	Acacia tamminensis E.Pritz.	Bot. Jahrb. Syst. 35: 290 (1904)	Australia	Western Australia	unknown	unknown	471615-1	http://www.plantsoftheworldonline.org/taxon/urn:lsid:ipni.org:names:471615-1
Fabaceae	Acacia	tarculensis	Acacia tarculensis	J.M.Black	Acacia tarculensis J.M.Black	Trans. &amp; Proc. Roy. Soc. South Australia 36: 171 (1912)	Australia	South Australia	unknown	unknown	471618-1	http://www.plantsoftheworldonline.org/taxon/urn:lsid:ipni.org:names:471618-1
Fabaceae	Acacia	tayloriana	Acacia tayloriana	F.Muell.	Acacia tayloriana F.Muell.	S. Sci. Rec. (July 1882)	Australia	Western Australia	unknown	unknown	471624-1	http://www.plantsoftheworldonline.org/taxon/urn:lsid:ipni.org:names:471624-1
Fabaceae	Acacia	telmica	Acacia telmica	A.R.Chapm. & Maslin	Acacia telmica A.R.Chapm. & Maslin	Nuytsia 8: 277 (1992)	Australia	Western Australia	unknown	unknown	961048-1	http://www.plantsoftheworldonline.org/taxon/urn:lsid:ipni.org:names:961048-1
Fabaceae	Acacia	tenuinervis	Acacia tenuinervis	Pedley	Acacia tenuinervis Pedley	Austrobaileya 1: 142 (1978)	Australia	Queensland	unknown	unknown	471633-1	http://www.plantsoftheworldonline.org/taxon/urn:lsid:ipni.org:names:471633-1
Fabaceae	Acacia	tenuior	Acacia tenuior	Maiden	Acacia tenuior Maiden	J. Proc. Roy. Soc. New S. Wales 53: 186 (1919)	Australia	South Australia	unknown	unknown	471637-1	http://www.plantsoftheworldonline.org/taxon/urn:lsid:ipni.org:names:471637-1
Fabaceae	Acacia	tenuispica	Acacia tenuispica	Maslin	Acacia tenuispica Maslin	Nuytsia 4: 376 (1983)	Australia	Western Australia	unknown	unknown	901329-1	http://www.plantsoftheworldonline.org/taxon/urn:lsid:ipni.org:names:901329-1
Fabaceae	Acacia	tenuissima	Acacia tenuissima	F.Muell.	Acacia tenuissima F.Muell.	J. Proc. Linn. Soc., Bot. 3: 135 (1859)	Australia	Northern Territory, Queensland, South Australia, Western Australia	unknown	unknown	471636-1	http://www.plantsoftheworldonline.org/taxon/urn:lsid:ipni.org:names:471636-1
Fabaceae	Acacia	tephrina	Acacia tephrina	Pedley	Acacia tephrina Pedley	Austrobaileya 1: 342 (1981)	Australia	Northern Territory, Queensland	unknown	unknown	896831-1	http://www.plantsoftheworldonline.org/taxon/urn:lsid:ipni.org:names:896831-1
Fabaceae	Acacia	teretifolia	Acacia teretifolia	Benth.	Acacia teretifolia Benth.	London J. Bot. 1: 326 (1842)	Australia	Western Australia	unknown	unknown	471642-1	http://www.plantsoftheworldonline.org/taxon/urn:lsid:ipni.org:names:471642-1
Fabaceae	Acacia	terminalis	Acacia terminalis	(Salisb.) J.F.Macbr.	Acacia terminalis (Salisb.) J.F.Macbr.	Contr. Gray Herb. 59: 7 (1919)	Australia	New South Wales, Tasmania, Victoria	India, South Africa	Cape Provinces, India, Northern Provinces	471643-1	http://www.plantsoftheworldonline.org/taxon/urn:lsid:ipni.org:names:471643-1
Fabaceae	Acacia	tessellata	Acacia tessellata	Tindale & Kodela	Acacia tessellata Tindale & Kodela	Austral. Syst. Bot. 4: 579 (1991)	Australia	New South Wales	unknown	unknown	960235-1	http://www.plantsoftheworldonline.org/taxon/urn:lsid:ipni.org:names:960235-1
Fabaceae	Acacia	tetanophylla	Acacia tetanophylla	Maslin	Acacia tetanophylla Maslin	Nuytsia 2: 157 (1977)	Australia	Western Australia	unknown	unknown	471644-1	http://www.plantsoftheworldonline.org/taxon/urn:lsid:ipni.org:names:471644-1
Fabaceae	Acacia	tetragonocarpa	Acacia tetragonocarpa	Meisn.	Acacia tetragonocarpa Meisn.	J.G.C.Lehmann, Pl. Preiss. 1: 4 (1844)	Australia	Western Australia	unknown	unknown	471646-1	http://www.plantsoftheworldonline.org/taxon/urn:lsid:ipni.org:names:471646-1
Fabaceae	Acacia	tetragonophylla	Acacia tetragonophylla	F.Muell.	Acacia tetragonophylla F.Muell.	J. Proc. Linn. Soc., Bot. 3: 121 (1859)	Australia	New South Wales, Northern Territory, Queensland, South Australia, Western Australia	unknown	unknown	471647-1	http://www.plantsoftheworldonline.org/taxon/urn:lsid:ipni.org:names:471647-1
Fabaceae	Acacia	tetraneura	Acacia tetraneura	Maslin & A.R.Chapm.	Acacia tetraneura Maslin & A.R.Chapm.	Nuytsia 12: 483 (1999)	Australia	Western Australia	unknown	unknown	1008320-1	http://www.plantsoftheworldonline.org/taxon/urn:lsid:ipni.org:names:1008320-1
Fabaceae	Acacia	tetraptera	Acacia tetraptera	Maslin	Acacia tetraptera Maslin	Nuytsia 12: 405 (1999)	Australia	Western Australia	unknown	unknown	1008283-1	http://www.plantsoftheworldonline.org/taxon/urn:lsid:ipni.org:names:1008283-1
Fabaceae	Acacia	thieleana	Acacia thieleana	Maslin	Acacia thieleana Maslin	Nuytsia 24: 145 (2014)	Australia	Western Australia	unknown	unknown	77146098-1	http://www.plantsoftheworldonline.org/taxon/urn:lsid:ipni.org:names:77146098-1
Fabaceae	Acacia	thoma	Acacia thoma	Maslin	Acacia thoma Maslin	Nuytsia 18: 176 (2008)	Australia	Western Australia	unknown	unknown	77092649-1	http://www.plantsoftheworldonline.org/taxon/urn:lsid:ipni.org:names:77092649-1
Fabaceae	Acacia	thomsonii	Acacia thomsonii	Maslin & M.W.McDonald	Acacia thomsonii Maslin & M.W.McDonald	Nuytsia 10: 444 (1996)	Australia	Northern Territory, Queensland, Western Australia	unknown	unknown	987103-1	http://www.plantsoftheworldonline.org/taxon/urn:lsid:ipni.org:names:987103-1
Fabaceae	Acacia	tindaleae	Acacia tindaleae	Pedley	Acacia tindaleae Pedley	Austrobaileya 1: 248 (1979)	Australia	New South Wales, Queensland	unknown	unknown	471654-1	http://www.plantsoftheworldonline.org/taxon/urn:lsid:ipni.org:names:471654-1
Fabaceae	Acacia	tingoorensis	Acacia tingoorensis	Pedley	Acacia tingoorensis Pedley	Austrobaileya 5: 320 (1999)	Australia	Queensland	unknown	unknown	1007220-1	http://www.plantsoftheworldonline.org/taxon/urn:lsid:ipni.org:names:1007220-1
Fabaceae	Acacia	tolmerensis	Acacia tolmerensis	G.J.Leach	Acacia tolmerensis G.J.Leach	Nuytsia 9: 351 (1994)	Australia	Northern Territory	unknown	unknown	978105-1	http://www.plantsoftheworldonline.org/taxon/urn:lsid:ipni.org:names:978105-1
Fabaceae	Acacia	toondulya	Acacia toondulya	O'Leary	Acacia toondulya O'Leary	J. Adelaide Bot. Gard. 20: 17 (2002)	Australia	South Australia	unknown	unknown	20007201-1	http://www.plantsoftheworldonline.org/taxon/urn:lsid:ipni.org:names:20007201-1
Fabaceae	Acacia	torringtonensis	Acacia torringtonensis	Tindale	Acacia torringtonensis Tindale	Telopea 1: 68 (1975)	Australia	New South Wales, Queensland	unknown	unknown	471660-1	http://www.plantsoftheworldonline.org/taxon/urn:lsid:ipni.org:names:471660-1
Fabaceae	Acacia	torticarpa	Acacia torticarpa	C.A.Gardner ex R.S.Cowan & Maslin	Acacia torticarpa C.A.Gardner ex R.S.Cowan & Maslin	Nuytsia 7: 217 (1990)	Australia	Western Australia	unknown	unknown	939607-1	http://www.plantsoftheworldonline.org/taxon/urn:lsid:ipni.org:names:939607-1
Fabaceae	Acacia	torulosa	Acacia torulosa	Benth.	Acacia torulosa Benth.	J. Proc. Linn. Soc., Bot. 3: 139 (1859)	Australia	Northern Territory, Queensland	unknown	unknown	471665-1	http://www.plantsoftheworldonline.org/taxon/urn:lsid:ipni.org:names:471665-1
Fabaceae	Acacia	trachycarpa	Acacia trachycarpa	E.Pritz.	Acacia trachycarpa E.Pritz.	Bot. Jahrb. Syst. 35: 308 (1904)	Australia	Western Australia	unknown	unknown	471666-1	http://www.plantsoftheworldonline.org/taxon/urn:lsid:ipni.org:names:471666-1
Fabaceae	Acacia	trachyphloia	Acacia trachyphloia	Tindale	Acacia trachyphloia Tindale	Proc. Linn. Soc. New South Wales 85: 248 (1960)	Australia	New South Wales	unknown	unknown	471667-1	http://www.plantsoftheworldonline.org/taxon/urn:lsid:ipni.org:names:471667-1
Fabaceae	Acacia	translucens	Acacia translucens	A.Cunn. ex Hook.	Acacia translucens A.Cunn. ex Hook.	Hooker&#x27;s Icon. Pl. 2: t. 160 (1837)	Australia	Northern Territory, Western Australia	unknown	unknown	471668-1	http://www.plantsoftheworldonline.org/taxon/urn:lsid:ipni.org:names:471668-1
Fabaceae	Acacia	tratmaniana	Acacia tratmaniana	W.Fitzg.	Acacia tratmaniana W.Fitzg.	J. Western Australia Nat. Hist. Soc. 1: 8 (1904)	Australia	Western Australia	unknown	unknown	471670-1	http://www.plantsoftheworldonline.org/taxon/urn:lsid:ipni.org:names:471670-1
Fabaceae	Acacia	trigonophylla	Acacia trigonophylla	Meisn.	Acacia trigonophylla Meisn.	J.G.C.Lehmann, Pl. Preiss. 2: 199 (1848)	Australia	Western Australia	unknown	unknown	471681-1	http://www.plantsoftheworldonline.org/taxon/urn:lsid:ipni.org:names:471681-1
Fabaceae	Acacia	trinalis	Acacia trinalis	R.S.Cowan & Maslin	Acacia trinalis R.S.Cowan & Maslin	Nuytsia 12: 444 (1999)	Australia	Western Australia	unknown	unknown	1008301-1	http://www.plantsoftheworldonline.org/taxon/urn:lsid:ipni.org:names:1008301-1
Fabaceae	Acacia	trinervata	Acacia trinervata	Sieber ex DC.	Acacia trinervata Sieber ex DC.	Prodr. 2: 451 (1825)	Australia	New South Wales	India	Assam, India	471683-1	http://www.plantsoftheworldonline.org/taxon/urn:lsid:ipni.org:names:471683-1
Fabaceae	Acacia	trineura	Acacia trineura	F.Muell.	Acacia trineura F.Muell.	Pl. Victoria 2: 25 (1865)	Australia	New South Wales, South Australia, Victoria	unknown	unknown	471685-1	http://www.plantsoftheworldonline.org/taxon/urn:lsid:ipni.org:names:471685-1
Fabaceae	Acacia	triptera	Acacia triptera	Benth.	Acacia triptera Benth.	London J. Bot. 1: 325 (1842)	Australia	New South Wales, Queensland, Victoria	unknown	unknown	471686-1	http://www.plantsoftheworldonline.org/taxon/urn:lsid:ipni.org:names:471686-1
Fabaceae	Acacia	triptycha	Acacia triptycha	F.Muell. ex Benth.	Acacia triptycha F.Muell. ex Benth.	Fl. Austral. 2: 337 (1864)	Australia	Western Australia	unknown	unknown	471687-1	http://www.plantsoftheworldonline.org/taxon/urn:lsid:ipni.org:names:471687-1
Fabaceae	Acacia	triquetra	Acacia triquetra	Benth.	Acacia triquetra Benth.	London J. Bot. 1: 358 (1842)	Australia	South Australia	unknown	unknown	471688-1	http://www.plantsoftheworldonline.org/taxon/urn:lsid:ipni.org:names:471688-1
Fabaceae	Acacia	tropica	Acacia tropica	(Maiden & Blakely) Tindale	Acacia tropica (Maiden & Blakely) Tindale	Contr. New South Wales Natl. Herb. 4: 273 (1972)	Australia	Northern Territory, Queensland	unknown	unknown	471694-1	http://www.plantsoftheworldonline.org/taxon/urn:lsid:ipni.org:names:471694-1
Fabaceae	Acacia	truculenta	Acacia truculenta	Maslin	Acacia truculenta Maslin	Nuytsia 12: 407 (1999)	Australia	Western Australia	unknown	unknown	1008284-1	http://www.plantsoftheworldonline.org/taxon/urn:lsid:ipni.org:names:1008284-1
Fabaceae	Acacia	trudgeniana	Acacia trudgeniana	Maslin	Acacia trudgeniana Maslin	Nuytsia 18: 180 (2008)	Australia	Western Australia	unknown	unknown	77092650-1	http://www.plantsoftheworldonline.org/taxon/urn:lsid:ipni.org:names:77092650-1
Fabaceae	Acacia	trulliformis	Acacia trulliformis	R.S.Cowan & Maslin	Acacia trulliformis R.S.Cowan & Maslin	Nuytsia 12: 446 (1999)	Australia	Western Australia	unknown	unknown	1008302-1	http://www.plantsoftheworldonline.org/taxon/urn:lsid:ipni.org:names:1008302-1
Fabaceae	Acacia	truncata	Acacia truncata	(Burm.f.) Hoffmanns.	Acacia truncata (Burm.f.) Hoffmanns.	Verz. Pfl.-Kult.: 34 (1824)	Australia	Western Australia	India	India	471695-1	http://www.plantsoftheworldonline.org/taxon/urn:lsid:ipni.org:names:471695-1
Fabaceae	Acacia	tuberculata	Acacia tuberculata	Maslin	Acacia tuberculata Maslin	Nuytsia 12: 408 (1999)	Australia	Western Australia	unknown	unknown	1008285-1	http://www.plantsoftheworldonline.org/taxon/urn:lsid:ipni.org:names:1008285-1
Fabaceae	Acacia	tumida	Acacia tumida	F.Muell. ex Benth.	Acacia tumida F.Muell. ex Benth.	Fl. Austral. 2: 409 (1864)	Australia	Northern Territory, Western Australia	unknown	unknown	471699-1	http://www.plantsoftheworldonline.org/taxon/urn:lsid:ipni.org:names:471699-1
Fabaceae	Acacia	tysonii	Acacia tysonii	Luehm.	Acacia tysonii Luehm.	Vict. Naturalist 13: 112 (1896)	Australia	Western Australia	unknown	unknown	471702-1	http://www.plantsoftheworldonline.org/taxon/urn:lsid:ipni.org:names:471702-1
Fabaceae	Acacia	ulicifolia	Acacia ulicifolia	(Salisb.) Court	Acacia ulicifolia (Salisb.) Court	Vict. Naturalist 73: 173 (1957)	Australia	New South Wales, Queensland, Tasmania, Victoria	unknown	unknown	471703-1	http://www.plantsoftheworldonline.org/taxon/urn:lsid:ipni.org:names:471703-1
Fabaceae	Acacia	ulicina	Acacia ulicina	Meisn.	Acacia ulicina Meisn.	J.G.C.Lehmann, Pl. Preiss. 2: 202 (1848)	Australia	Western Australia	unknown	unknown	471704-1	http://www.plantsoftheworldonline.org/taxon/urn:lsid:ipni.org:names:471704-1
Fabaceae	Acacia	uliginosa	Acacia uliginosa	Maslin	Acacia uliginosa Maslin	Nuytsia 2: 285 (1978)	Australia	Western Australia	unknown	unknown	471705-1	http://www.plantsoftheworldonline.org/taxon/urn:lsid:ipni.org:names:471705-1
Fabaceae	Acacia	umbellata	Acacia umbellata	A.Cunn. ex Benth.	Acacia umbellata A.Cunn. ex Benth.	London J. Bot. 1: 378 (1842)	Australia	Northern Territory, Queensland	unknown	unknown	471707-1	http://www.plantsoftheworldonline.org/taxon/urn:lsid:ipni.org:names:471707-1
Fabaceae	Acacia	umbraculiformis	Acacia umbraculiformis	Maslin & Buscumb	Acacia umbraculiformis Maslin & Buscumb	Nuytsia 18: 134 (2008)	Australia	Western Australia	unknown	unknown	77092632-1	http://www.plantsoftheworldonline.org/taxon/urn:lsid:ipni.org:names:77092632-1
Fabaceae	Acacia	uncifera	Acacia uncifera	Benth.	Acacia uncifera Benth.	T.L.Mitchell, J. Exped. Trop. Australia: 341 (1848)	Australia	Queensland	unknown	unknown	471711-1	http://www.plantsoftheworldonline.org/taxon/urn:lsid:ipni.org:names:471711-1
Fabaceae	Acacia	uncifolia	Acacia uncifolia	(J.M.Black) O'Leary	Acacia uncifolia (J.M.Black) O'Leary	J. Adelaide Bot. Gard. 21: 100 (2007)	Australia	South Australia, Tasmania, Victoria	unknown	unknown	77080449-1	http://www.plantsoftheworldonline.org/taxon/urn:lsid:ipni.org:names:77080449-1
Fabaceae	Acacia	uncinata	Acacia uncinata	Lindl.	Acacia uncinata Lindl.	Edwards&#x27;s Bot. Reg. 16: t. 1332 (1830)	Australia	New South Wales	unknown	unknown	82326-3	http://www.plantsoftheworldonline.org/taxon/urn:lsid:ipni.org:names:82326-3
Fabaceae	Acacia	uncinella	Acacia uncinella	Benth.	Acacia uncinella Benth.	Linnaea 26: 613 (1855)	Australia	Western Australia	unknown	unknown	471716-1	http://www.plantsoftheworldonline.org/taxon/urn:lsid:ipni.org:names:471716-1
Fabaceae	Acacia	undoolyana	Acacia undoolyana	G.J.Leach	Acacia undoolyana G.J.Leach	J. Adelaide Bot. Gard. 11: 55 (1988)	Australia	Northern Territory	unknown	unknown	935516-1	http://www.plantsoftheworldonline.org/taxon/urn:lsid:ipni.org:names:935516-1
Fabaceae	Acacia	undosa	Acacia undosa	R.S.Cowan & Maslin	Acacia undosa R.S.Cowan & Maslin	Nuytsia 10: 220 (1995)	Australia	Western Australia	unknown	unknown	991297-1	http://www.plantsoftheworldonline.org/taxon/urn:lsid:ipni.org:names:991297-1
Fabaceae	Acacia	undulifolia	Acacia undulifolia	A.Cunn. ex G.Don	Acacia undulifolia A.Cunn. ex G.Don	Gen. Hist. 2: 404 (1832)	Australia	New South Wales	unknown	unknown	471717-1	http://www.plantsoftheworldonline.org/taxon/urn:lsid:ipni.org:names:471717-1
Fabaceae	Acacia	unguicula	Acacia unguicula	R.S.Cowan & Maslin	Acacia unguicula R.S.Cowan & Maslin	Nuytsia 7: 218 (1990)	Australia	Western Australia	unknown	unknown	939608-1	http://www.plantsoftheworldonline.org/taxon/urn:lsid:ipni.org:names:939608-1
Fabaceae	Acacia	unifissilis	Acacia unifissilis	Court	Acacia unifissilis Court	Nuytsia 2: 173 (1978)	Australia	Western Australia	unknown	unknown	471720-1	http://www.plantsoftheworldonline.org/taxon/urn:lsid:ipni.org:names:471720-1
Fabaceae	Acacia	ureniae	Acacia ureniae	N.G.Walsh	Acacia ureniae N.G.Walsh	Muelleria 39: 4 (2020)	Australia	Victoria	unknown	unknown	77219518-1	http://www.plantsoftheworldonline.org/taxon/urn:lsid:ipni.org:names:77219518-1
Fabaceae	Acacia	urophylla	Acacia urophylla	Benth.	Acacia urophylla Benth.	Edwards&#x27;s Bot. Reg. 27(Misc.): 24 (1841)	Australia	Western Australia	unknown	unknown	471724-1	http://www.plantsoftheworldonline.org/taxon/urn:lsid:ipni.org:names:471724-1
Fabaceae	Acacia	validinervia	Acacia validinervia	Maiden & Blakely	Acacia validinervia Maiden & Blakely	J. Roy. Soc. Western Australia 13: 15 (1927)	Australia	Northern Territory, South Australia, Western Australia	unknown	unknown	471729-1	http://www.plantsoftheworldonline.org/taxon/urn:lsid:ipni.org:names:471729-1
Fabaceae	Acacia	varia	Acacia varia	Maslin	Acacia varia Maslin	Nuytsia 1: 456 (1975)	Australia	Western Australia	unknown	unknown	471731-1	http://www.plantsoftheworldonline.org/taxon/urn:lsid:ipni.org:names:471731-1
Fabaceae	Acacia	vassalii	Acacia vassalii	Maslin	Acacia vassalii Maslin	Nuytsia 2: 215 (1978)	Australia	Western Australia	unknown	unknown	471733-1	http://www.plantsoftheworldonline.org/taxon/urn:lsid:ipni.org:names:471733-1
Fabaceae	Acacia	venulosa	Acacia venulosa	Benth.	Acacia venulosa Benth.	London J. Bot. 1: 366 (1842)	Australia	New South Wales, Queensland	unknown	unknown	471738-1	http://www.plantsoftheworldonline.org/taxon/urn:lsid:ipni.org:names:471738-1
Fabaceae	Acacia	verniciflua	Acacia verniciflua	A.Cunn.	Acacia verniciflua A.Cunn.	B.Field, Geogr. Mem. New South Wales: 34 (1825)	Australia	New South Wales, Queensland, South Australia, Victoria	unknown	unknown	471746-1	http://www.plantsoftheworldonline.org/taxon/urn:lsid:ipni.org:names:471746-1
Fabaceae	Acacia	veronica	Acacia veronica	Maslin	Acacia veronica Maslin	Nuytsia 7: 43 (1989)	Australia	Western Australia	unknown	unknown	938066-1	http://www.plantsoftheworldonline.org/taxon/urn:lsid:ipni.org:names:938066-1
Fabaceae	Acacia	verricula	Acacia verricula	R.S.Cowan & Maslin	Acacia verricula R.S.Cowan & Maslin	Nuytsia 7: 197 (1990)	Australia	Western Australia	unknown	unknown	939602-1	http://www.plantsoftheworldonline.org/taxon/urn:lsid:ipni.org:names:939602-1
Fabaceae	Acacia	verticillata	Acacia verticillata	(L'Hér.) Willd.	Acacia verticillata (L'Hér.) Willd.	Sp. Pl. ed. 4. 4: 1049 (1806)	Australia	New South Wales, South Australia, Tasmania, Victoria	Colombia, India, Madeira, New Zealand, United States	California, Colombia, India, Madeira, New Zealand North, New Zealand South	471751-1	http://www.plantsoftheworldonline.org/taxon/urn:lsid:ipni.org:names:471751-1
Fabaceae	Acacia	vestita	Acacia vestita	Ker Gawl.	Acacia vestita Ker Gawl.	Edwards&#x27;s Bot. Reg. 32: t. 698 (1846)	Australia	New South Wales	Australia, Kenya, United States	California, Kenya, Western Australia	471754-1	http://www.plantsoftheworldonline.org/taxon/urn:lsid:ipni.org:names:471754-1
Fabaceae	Acacia	victoriae	Acacia victoriae	Benth.	Acacia victoriae Benth.	T.L.Mitchell, J. Exped. Trop. Australia: 333 (1848)	Australia	New South Wales, Northern Territory, Queensland, South Australia, Victoria, Western Australia	Palestina, Israel, Jordan	Palestine	471757-1	http://www.plantsoftheworldonline.org/taxon/urn:lsid:ipni.org:names:471757-1
Fabaceae	Acacia	viscidula	Acacia viscidula	Benth.	Acacia viscidula Benth.	London J. Bot. 1: 363 (1842)	Australia	New South Wales, Queensland	unknown	unknown	471775-1	http://www.plantsoftheworldonline.org/taxon/urn:lsid:ipni.org:names:471775-1
Fabaceae	Acacia	viscifolia	Acacia viscifolia	Maiden & Blakely	Acacia viscifolia Maiden & Blakely	J. Roy. Soc. Western Australia 13: 7 (1927)	Australia	Western Australia	unknown	unknown	471777-1	http://www.plantsoftheworldonline.org/taxon/urn:lsid:ipni.org:names:471777-1
Fabaceae	Acacia	vittata	Acacia vittata	R.S.Cowan & Maslin	Acacia vittata R.S.Cowan & Maslin	Nuytsia 12: 448 (1999)	Australia	Western Australia	unknown	unknown	1008303-1	http://www.plantsoftheworldonline.org/taxon/urn:lsid:ipni.org:names:1008303-1
Fabaceae	Acacia	volubilis	Acacia volubilis	F.Muell.	Acacia volubilis F.Muell.	Fragm. 10: 98 (1877)	Australia	Western Australia	unknown	unknown	471784-1	http://www.plantsoftheworldonline.org/taxon/urn:lsid:ipni.org:names:471784-1
Fabaceae	Acacia	walkeri	Acacia walkeri	Maslin	Acacia walkeri Maslin	Nuytsia 18: 184 (2008)	Australia	Western Australia	unknown	unknown	77092651-1	http://www.plantsoftheworldonline.org/taxon/urn:lsid:ipni.org:names:77092651-1
Fabaceae	Acacia	wanyu	Acacia wanyu	Tindale	Acacia wanyu Tindale	Contr. New South Wales Natl. Herb. 4: 270 (1972)	Australia	Western Australia	unknown	unknown	471791-1	http://www.plantsoftheworldonline.org/taxon/urn:lsid:ipni.org:names:471791-1
Fabaceae	Acacia	wardellii	Acacia wardellii	Tindale	Acacia wardellii Tindale	Contr. New South Wales Natl. Herb. 4: 139 (1970)	Australia	Queensland	unknown	unknown	471792-1	http://www.plantsoftheworldonline.org/taxon/urn:lsid:ipni.org:names:471792-1
Fabaceae	Acacia	warramaba	Acacia warramaba	Maslin	Acacia warramaba Maslin	Nuytsia 4: 108 (1982)	Australia	Western Australia	unknown	unknown	899073-1	http://www.plantsoftheworldonline.org/taxon/urn:lsid:ipni.org:names:899073-1
Fabaceae	Acacia	wattsiana	Acacia wattsiana	F.Muell. ex Benth.	Acacia wattsiana F.Muell. ex Benth.	Fl. Austral. 2: 374 (1864)	Australia	South Australia	unknown	unknown	471793-1	http://www.plantsoftheworldonline.org/taxon/urn:lsid:ipni.org:names:471793-1
Fabaceae	Acacia	webbii	Acacia webbii	Pedley	Acacia webbii Pedley	Austrobaileya 7: 352 (2006)	Australia	Queensland	unknown	unknown	77079727-1	http://www.plantsoftheworldonline.org/taxon/urn:lsid:ipni.org:names:77079727-1
Fabaceae	Acacia	websteri	Acacia websteri	Maiden & Blakely	Acacia websteri Maiden & Blakely	J. Roy. Soc. Western Australia 13: 25 (1927)	Australia	Western Australia	unknown	unknown	471795-1	http://www.plantsoftheworldonline.org/taxon/urn:lsid:ipni.org:names:471795-1
Fabaceae	Acacia	wetarensis	Acacia wetarensis	Pedley	Acacia wetarensis Pedley	Contr. Queensland Herb. 18: 18 (1975)	Indonesia, East Timor	Lesser Sunda Is.	unknown	unknown	471799-1	http://www.plantsoftheworldonline.org/taxon/urn:lsid:ipni.org:names:471799-1
Fabaceae	Acacia	whibleyana	Acacia whibleyana	R.S.Cowan & Maslin	Acacia whibleyana R.S.Cowan & Maslin	Nuytsia 10: 228 (1995)	Australia	South Australia	unknown	unknown	991300-1	http://www.plantsoftheworldonline.org/taxon/urn:lsid:ipni.org:names:991300-1
Fabaceae	Acacia	whitei	Acacia whitei	Maiden	Acacia whitei Maiden	Proc. Roy. Soc. Queensland 30: 35 (1918)	Australia	Queensland	unknown	unknown	471801-1	http://www.plantsoftheworldonline.org/taxon/urn:lsid:ipni.org:names:471801-1
Fabaceae	Acacia	wickhamii	Acacia wickhamii	Benth.	Acacia wickhamii Benth.	London J. Bot. 1: 379 (1842)	Australia	Northern Territory, Queensland, Western Australia	unknown	unknown	471802-1	http://www.plantsoftheworldonline.org/taxon/urn:lsid:ipni.org:names:471802-1
Fabaceae	Acacia	wilcoxii	Acacia wilcoxii	Maslin	Acacia wilcoxii Maslin	Nuytsia 10: 200 (1995)	Australia	Western Australia	unknown	unknown	991291-1	http://www.plantsoftheworldonline.org/taxon/urn:lsid:ipni.org:names:991291-1
Fabaceae	Acacia	wilhelmiana	Acacia wilhelmiana	F.Muell.	Acacia wilhelmiana F.Muell.	Defin. Austral. Pl.: 4 (1855)	Australia	New South Wales, South Australia, Victoria	unknown	unknown	471806-1	http://www.plantsoftheworldonline.org/taxon/urn:lsid:ipni.org:names:471806-1
Fabaceae	Acacia	willdenowiana	Acacia willdenowiana	H.L.Wendl.	Acacia willdenowiana H.L.Wendl.	Verz. K. Berggart: 5 (1845)	Australia	Western Australia	unknown	unknown	471808-1	http://www.plantsoftheworldonline.org/taxon/urn:lsid:ipni.org:names:471808-1
Fabaceae	Acacia	williamsiana	Acacia williamsiana	J.T.Hunter	Acacia williamsiana J.T.Hunter	J. Roy. Soc. Western Australia 80: 235 (1998)	Australia	New South Wales	unknown	unknown	60435627-2	http://www.plantsoftheworldonline.org/taxon/urn:lsid:ipni.org:names:60435627-2
Fabaceae	Acacia	williamsonii	Acacia williamsonii	Court	Acacia williamsonii Court	Muelleria 2: 163 (1972)	Australia	Victoria	unknown	unknown	471809-1	http://www.plantsoftheworldonline.org/taxon/urn:lsid:ipni.org:names:471809-1
Fabaceae	Acacia	willingii	Acacia willingii	Lewington & Maslin	Acacia willingii Lewington & Maslin	Nuytsia 19: 70 (2009)	Australia	Western Australia	unknown	unknown	77099916-1	http://www.plantsoftheworldonline.org/taxon/urn:lsid:ipni.org:names:77099916-1
Fabaceae	Acacia	wilsonii	Acacia wilsonii	R.S.Cowan & Maslin	Acacia wilsonii R.S.Cowan & Maslin	Nuytsia 12: 449 (1999)	Australia	Western Australia	unknown	unknown	1008304-1	http://www.plantsoftheworldonline.org/taxon/urn:lsid:ipni.org:names:1008304-1
Fabaceae	Acacia	wiseana	Acacia wiseana	C.A.Gardner	Acacia wiseana C.A.Gardner	J. Roy. Soc. Western Australia 27: 173 (1942)	Australia	Northern Territory, Western Australia	unknown	unknown	471810-1	http://www.plantsoftheworldonline.org/taxon/urn:lsid:ipni.org:names:471810-1
Fabaceae	Acacia	wollarensis	Acacia wollarensis	S.A.J.Bell & Driscoll	Acacia wollarensis S.A.J.Bell & Driscoll	Telopea 20: 125 (2017)	Australia	New South Wales	unknown	unknown	77174824-1	http://www.plantsoftheworldonline.org/taxon/urn:lsid:ipni.org:names:77174824-1
Fabaceae	Acacia	woodmaniorum	Acacia woodmaniorum	Maslin & Buscumb	Acacia woodmaniorum Maslin & Buscumb	Nuytsia 17: 268 (2007)	Australia	Western Australia	unknown	unknown	77090637-1	http://www.plantsoftheworldonline.org/taxon/urn:lsid:ipni.org:names:77090637-1
Fabaceae	Acacia	xanthina	Acacia xanthina	Benth.	Acacia xanthina Benth.	London J. Bot. 1: 355 (1842)	Australia	Western Australia	unknown	unknown	471814-1	http://www.plantsoftheworldonline.org/taxon/urn:lsid:ipni.org:names:471814-1
Fabaceae	Acacia	xanthocarpa	Acacia xanthocarpa	R.S.Cowan & Maslin	Acacia xanthocarpa R.S.Cowan & Maslin	Nuytsia 10: 58 (1995)	Australia	Western Australia	unknown	unknown	981017-1	http://www.plantsoftheworldonline.org/taxon/urn:lsid:ipni.org:names:981017-1
Fabaceae	Acacia	xerophila	Acacia xerophila	W.Fitzg.	Acacia xerophila W.Fitzg.	J. Western Australia Nat. Hist. Soc. 1: 8 (1904)	Australia	Western Australia	unknown	unknown	471816-1	http://www.plantsoftheworldonline.org/taxon/urn:lsid:ipni.org:names:471816-1
Fabaceae	Acacia	xiphophylla	Acacia xiphophylla	E.Pritz.	Acacia xiphophylla E.Pritz.	Bot. Jahrb. Syst. 35: 305 (1904)	Australia	Western Australia	unknown	unknown	471820-1	http://www.plantsoftheworldonline.org/taxon/urn:lsid:ipni.org:names:471820-1
Fabaceae	Acacia	yalwalensis	Acacia yalwalensis	Kodela	Acacia yalwalensis Kodela	Telopea 18: 28 (2015)	Australia	New South Wales	unknown	unknown	77150141-1	http://www.plantsoftheworldonline.org/taxon/urn:lsid:ipni.org:names:77150141-1
Fabaceae	Acacia	yirrkallensis	Acacia yirrkallensis	Specht	Acacia yirrkallensis Specht	Rec. Amer.-Austral. Sci. Exped. Arnhem Land, 3, Bot. Pl. Ecol. 3: 232 (1958)	Australia	Northern Territory	unknown	unknown	471823-1	http://www.plantsoftheworldonline.org/taxon/urn:lsid:ipni.org:names:471823-1
Fabaceae	Acacia	yorkrakinensis	Acacia yorkrakinensis	C.A.Gardner	Acacia yorkrakinensis C.A.Gardner	J. Roy. Soc. Western Australia 27: 174 (1942)	Australia	Western Australia	unknown	unknown	471824-1	http://www.plantsoftheworldonline.org/taxon/urn:lsid:ipni.org:names:471824-1
Fabaceae	Acacia	zatrichota	Acacia zatrichota	A.S.George	Acacia zatrichota A.S.George	J. Roy. Soc. Western Australia 82: 73 (1999)	Australia	Western Australia	unknown	unknown	1010668-1	http://www.plantsoftheworldonline.org/taxon/urn:lsid:ipni.org:names:1010668-1
Fabaceae	Acaciella	angustissima	Acaciella angustissima	(Mill.) Britton & Rose	Acaciella angustissima (Mill.) Britton & Rose	N.L.Britton &amp; al. (eds.), N. Amer. Fl. 23: 200 (1928)	Argentina, Belize, Bolivia, Colombia, Costa Rica, Ecuador, El Salvador, Guatemala, Honduras, Mexico, Nicaragua, Panama, Peru, United States, Venezuela	Argentina Northwest, Arizona, Arkansas, Belize, Bolivia, California, Colombia, Costa Rica, Ecuador, El Salvador, Florida, Guatemala, Honduras, Kentucky, Louisiana, Mexico Central, Mexico Gulf, Mexico Northeast, Mexico Northwest, Mexico Southeast, Mexico Southwest, Missouri, Nebraska, New Mexico, Nicaragua, Oklahoma, Panama, Peru, Texas, Venezuela	Australia, Cuba, India, Indonesia, Papua New Guinea, Pakistan, Philippines, Thailand	Cuba, India, New Guinea, Pakistan, Philippines, Queensland, Thailand	712-2	http://www.plantsoftheworldonline.org/taxon/urn:lsid:ipni.org:names:712-2
Fabaceae	Acaciella	barrancana	Acaciella barrancana	(Gentry) L.Rico	Acaciella barrancana (Gentry) L.Rico	Anales Jard. Bot. Madrid 63: 207 (2006)	Mexico	Mexico Northeast, Mexico Northwest	unknown	unknown	77077784-1	http://www.plantsoftheworldonline.org/taxon/urn:lsid:ipni.org:names:77077784-1
Fabaceae	Acaciella	bicolor	Acaciella bicolor	Britton & Rose	Acaciella bicolor Britton & Rose	N.L.Britton &amp; al. (eds.), N. Amer. Fl. 23: 102 (1928)	Mexico	Mexico Central, Mexico Gulf, Mexico Southwest	unknown	unknown	714-2	http://www.plantsoftheworldonline.org/taxon/urn:lsid:ipni.org:names:714-2
Fabaceae	Acaciella	chamelensis	Acaciella chamelensis	(L.Rico) L.Rico	Acaciella chamelensis (L.Rico) L.Rico	Anales Jard. Bot. Madrid 63: 209 (2006)	Mexico	Mexico Southwest	unknown	unknown	77077785-1	http://www.plantsoftheworldonline.org/taxon/urn:lsid:ipni.org:names:77077785-1
Fabaceae	Acaciella	glauca	Acaciella glauca	(L.) L.Rico	Acaciella glauca (L.) L.Rico	Anales Jard. Bot. Madrid 63: 210 (2006)	Belize, Colombia, Costa Rica, El Salvador, Guatemala, Leeward Is., Mexico, Netherlands Antilles, Nicaragua, Panama, Venezuela, Windward Is.	Belize, Colombia, Costa Rica, El Salvador, Guatemala, Leeward Is., Mexico Gulf, Mexico Northeast, Mexico Southeast, Mexico Southwest, Netherlands Antilles, Nicaragua, Panama, Venezuela, Windward Is.	Australia, China, Indonesia, New Caledonia, Philippines, Thailand	China Southeast, Jawa, New Caledonia, Philippines, Queensland, Thailand	77077786-1	http://www.plantsoftheworldonline.org/taxon/urn:lsid:ipni.org:names:77077786-1
Fabaceae	Acaciella	goldmanii	Acaciella goldmanii	Britton & Rose	Acaciella goldmanii Britton & Rose	N.L.Britton &amp; al. (eds.), N. Amer. Fl. 23: 99 (1928)	Mexico	Mexico Northwest, Mexico Southwest	unknown	unknown	729-2	http://www.plantsoftheworldonline.org/taxon/urn:lsid:ipni.org:names:729-2
Fabaceae	Acaciella	hartwegii	Acaciella hartwegii	(Benth.) Britton & Rose	Acaciella hartwegii (Benth.) Britton & Rose	N.L.Britton &amp; al. (eds.), N. Amer. Fl. 23: 102 (1928)	Mexico	Mexico Central, Mexico Northeast, Mexico Southwest	unknown	unknown	730-2	http://www.plantsoftheworldonline.org/taxon/urn:lsid:ipni.org:names:730-2
Fabaceae	Acaciella	igualensis	Acaciella igualensis	Britton & Rose	Acaciella igualensis Britton & Rose	N.L.Britton &amp; al. (eds.), N. Amer. Fl. 23: 102 (1928)	Mexico	Mexico Central, Mexico Northeast, Mexico Southwest	unknown	unknown	736-2	http://www.plantsoftheworldonline.org/taxon/urn:lsid:ipni.org:names:736-2
Fabaceae	Acaciella	lemmonii	Acaciella lemmonii	(Rose) Britton & Rose	Acaciella lemmonii (Rose) Britton & Rose	N.L.Britton &amp; al. (eds.), N. Amer. Fl. 23: 103 (1928)	Mexico, United States	Arizona, Mexico Northeast, Mexico Northwest, Texas	unknown	unknown	738-2	http://www.plantsoftheworldonline.org/taxon/urn:lsid:ipni.org:names:738-2
Fabaceae	Acaciella	painteri	Acaciella painteri	Britton & Rose	Acaciella painteri Britton & Rose	N.L.Britton &amp; al. (eds.), N. Amer. Fl. 23: 102 (1928)	Mexico	Mexico Central, Mexico Northeast, Mexico Northwest, Mexico Southeast, Mexico Southwest	unknown	unknown	743-2	http://www.plantsoftheworldonline.org/taxon/urn:lsid:ipni.org:names:743-2
Fabaceae	Acaciella	rosei	Acaciella rosei	(Standl.) Britton & Rose	Acaciella rosei (Standl.) Britton & Rose	N.L.Britton &amp; al. (eds.), N. Amer. Fl. 23: 105 (1928)	Mexico	Mexico Central, Mexico Northwest, Mexico Southwest	unknown	unknown	748-2	http://www.plantsoftheworldonline.org/taxon/urn:lsid:ipni.org:names:748-2
Fabaceae	Acaciella	sotoi	Acaciella sotoi	L.Rico	Acaciella sotoi L.Rico	Anales Jard. Bot. Madrid 63: 227 (2006)	Mexico	Mexico Southwest	unknown	unknown	77077787-1	http://www.plantsoftheworldonline.org/taxon/urn:lsid:ipni.org:names:77077787-1
Fabaceae	Acaciella	sousae	Acaciella sousae	(L.Rico) L.Rico	Acaciella sousae (L.Rico) L.Rico	Kew Bull. 59: 328 (2004)	Mexico	Mexico Central, Mexico Southwest	unknown	unknown	77061521-1	http://www.plantsoftheworldonline.org/taxon/urn:lsid:ipni.org:names:77061521-1
Fabaceae	Acaciella	tequilana	Acaciella tequilana	(S.Watson) Britton & Rose	Acaciella tequilana (S.Watson) Britton & Rose	N.L.Britton &amp; al. (eds.), N. Amer. Fl. 23: 105 (1928)	Mexico	Mexico Central, Mexico Northeast, Mexico Northwest, Mexico Southwest	unknown	unknown	757-2	http://www.plantsoftheworldonline.org/taxon/urn:lsid:ipni.org:names:757-2
Fabaceae	Acaciella	villosa	Acaciella villosa	(Sw.) Britton & Rose	Acaciella villosa (Sw.) Britton & Rose	N.L.Britton &amp; al. (eds.), N. Amer. Fl. 23: 104 (1928)	Belize, Colombia, Costa Rica, Ecuador, El Salvador, Guatemala, Honduras, Jamaica, Mexico, Nicaragua, Panama, Peru, Venezuela	Belize, Colombia, Costa Rica, Ecuador, El Salvador, Guatemala, Honduras, Jamaica, Mexico Central, Mexico Gulf, Mexico Northeast, Mexico Northwest, Mexico Southeast, Mexico Southwest, Nicaragua, Panama, Peru, Venezuela	Cuba	Cuba	762-2	http://www.plantsoftheworldonline.org/taxon/urn:lsid:ipni.org:names:762-2
Fabaceae	Acmispon	americanus	Acmispon americanus	(Nutt.) Rydb.	Acmispon americanus (Nutt.) Rydb.	Bull. Torrey Bot. Club 40: 45 (1913)	Canada, Mexico, United States	Alabama, Arizona, Arkansas, British Columbia, California, Georgia, Idaho, Iowa, Louisiana, Manitoba, Mexico Northeast, Minnesota, Mississippi, Missouri, Montana, New Mexico, New York, North Carolina, North Dakota, Oregon, Saskatchewan, South Carolina, Tennessee, Texas, Virginia, Washington, Wisconsin	United States	Illinois	3270-2	http://www.plantsoftheworldonline.org/taxon/urn:lsid:ipni.org:names:3270-2
Fabaceae	Acmispon	argophyllus	Acmispon argophyllus	(A.Gray) Brouillet	Acmispon argophyllus (A.Gray) Brouillet	J. Bot. Res. Inst. Texas 2: 388 (2008)	Mexican Pacific Is., United States	California, Mexican Pacific Is.	unknown	unknown	60448502-2	http://www.plantsoftheworldonline.org/taxon/urn:lsid:ipni.org:names:60448502-2
Fabaceae	Acmispon	argyraeus	Acmispon argyraeus	(Greene) Brouillet	Acmispon argyraeus (Greene) Brouillet	J. Bot. Res. Inst. Texas 2: 389 (2008)	Mexico, United States	California, Mexico Northwest	unknown	unknown	60448507-2	http://www.plantsoftheworldonline.org/taxon/urn:lsid:ipni.org:names:60448507-2
Fabaceae	Acmispon	brachycarpus	Acmispon brachycarpus	(Benth.) D.D.Sokoloff	Acmispon brachycarpus (Benth.) D.D.Sokoloff	Ann. Bot. Fenn. 37: 130 (2000)	Mexico, United States	Arizona, California, Idaho, Mexico Northwest, Nevada, New Mexico, Oregon, Texas, Utah	unknown	unknown	1015827-1	http://www.plantsoftheworldonline.org/taxon/urn:lsid:ipni.org:names:1015827-1
Fabaceae	Acmispon	cytisoides	Acmispon cytisoides	(Benth.) Brouillet	Acmispon cytisoides (Benth.) Brouillet	J. Bot. Res. Inst. Texas 2: 389 (2008)	United States	California	unknown	unknown	60448510-2	http://www.plantsoftheworldonline.org/taxon/urn:lsid:ipni.org:names:60448510-2
Fabaceae	Acmispon	decumbens	Acmispon decumbens	(Benth.) Govaerts	Acmispon decumbens (Benth.) Govaerts	Skvortsovia 4(3): 76 (2018)	Mexico, United States	California, Mexico Northwest, Nevada	unknown	unknown	77192139-1	http://www.plantsoftheworldonline.org/taxon/urn:lsid:ipni.org:names:77192139-1
Fabaceae	Acmispon	dendroideus	Acmispon dendroideus	(Greene) Brouillet	Acmispon dendroideus (Greene) Brouillet	J. Bot. Res. Inst. Texas 2: 389 (2008)	Mexico, United States	California, Mexico Northwest	unknown	unknown	60448511-2	http://www.plantsoftheworldonline.org/taxon/urn:lsid:ipni.org:names:60448511-2
Fabaceae	Acmispon	denticulatus	Acmispon denticulatus	(Drew) D.D.Sokoloff	Acmispon denticulatus (Drew) D.D.Sokoloff	Ann. Bot. Fenn. 37: 130 (2000)	Canada, United States	British Columbia, California, Idaho, Oregon, Utah, Washington	unknown	unknown	1015830-1	http://www.plantsoftheworldonline.org/taxon/urn:lsid:ipni.org:names:1015830-1
Fabaceae	Acmispon	distichus	Acmispon distichus	(Greene) Brouillet	Acmispon distichus (Greene) Brouillet	J. Bot. Res. Inst. Texas 2: 389 (2008)	Mexico	Mexico Northwest	unknown	unknown	60448514-2	http://www.plantsoftheworldonline.org/taxon/urn:lsid:ipni.org:names:60448514-2
Fabaceae	Acmispon	flexuosus	Acmispon flexuosus	(Greene) Brouillet	Acmispon flexuosus (Greene) Brouillet	J. Bot. Res. Inst. Texas 2: 389 (2008)	Mexico	Mexico Northwest	unknown	unknown	60448515-2	http://www.plantsoftheworldonline.org/taxon/urn:lsid:ipni.org:names:60448515-2
Fabaceae	Acmispon	glaber	Acmispon glaber	(Vogel) Brouillet	Acmispon glaber (Vogel) Brouillet	J. Bot. Res. Inst. Texas 2: 389 (2008)	Mexico, United States	Arizona, California, Mexico Northwest	unknown	unknown	60448516-2	http://www.plantsoftheworldonline.org/taxon/urn:lsid:ipni.org:names:60448516-2
Fabaceae	Acmispon	grandiflorus	Acmispon grandiflorus	(Benth.) Brouillet	Acmispon grandiflorus (Benth.) Brouillet	J. Bot. Res. Inst. Texas 2: 390 (2008)	Mexican Pacific Is., Mexico, United States	California, Mexican Pacific Is., Mexico Northwest, Oregon, Washington	unknown	unknown	60448518-2	http://www.plantsoftheworldonline.org/taxon/urn:lsid:ipni.org:names:60448518-2
Fabaceae	Acmispon	haydonii	Acmispon haydonii	(Orcutt) Brouillet	Acmispon haydonii (Orcutt) Brouillet	J. Bot. Res. Inst. Texas 2: 390 (2008)	Mexico, United States	California, Mexico Northwest	unknown	unknown	60448521-2	http://www.plantsoftheworldonline.org/taxon/urn:lsid:ipni.org:names:60448521-2
Fabaceae	Acmispon	intricatus	Acmispon intricatus	(Eastw.) Brouillet	Acmispon intricatus (Eastw.) Brouillet	J. Bot. Res. Inst. Texas 2: 390 (2008)	United States	Arizona, California, Nevada	unknown	unknown	60448524-2	http://www.plantsoftheworldonline.org/taxon/urn:lsid:ipni.org:names:60448524-2
Fabaceae	Acmispon	junceus	Acmispon junceus	(Benth.) Brouillet	Acmispon junceus (Benth.) Brouillet	J. Bot. Res. Inst. Texas 2: 391 (2008)	United States	California	unknown	unknown	60448525-2	http://www.plantsoftheworldonline.org/taxon/urn:lsid:ipni.org:names:60448525-2
Fabaceae	Acmispon	maritimus	Acmispon maritimus	(Nutt.) D.D.Sokoloff	Acmispon maritimus (Nutt.) D.D.Sokoloff	Ann. Bot. Fenn. 37: 129 (2000)	Mexico, United States	Arizona, California, Mexico Northwest, Nevada	unknown	unknown	1015824-1	http://www.plantsoftheworldonline.org/taxon/urn:lsid:ipni.org:names:1015824-1
Fabaceae	Acmispon	mearnsii	Acmispon mearnsii	(Britton) Brouillet	Acmispon mearnsii (Britton) Brouillet	J. Bot. Res. Inst. Texas 2: 391 (2008)	United States	Arizona	unknown	unknown	60448529-2	http://www.plantsoftheworldonline.org/taxon/urn:lsid:ipni.org:names:60448529-2
Fabaceae	Acmispon	micranthus	Acmispon micranthus	(Nutt. ex Torr. & A.Gray) Brouillet	Acmispon micranthus (Nutt. ex Torr. & A.Gray) Brouillet	J. Bot. Res. Inst. Texas 2: 391 (2008)	Mexico, United States	Arizona, California, Mexico Northwest	unknown	unknown	60448531-2	http://www.plantsoftheworldonline.org/taxon/urn:lsid:ipni.org:names:60448531-2
Fabaceae	Acmispon	neomexicanus	Acmispon neomexicanus	(Greene) Brouillet	Acmispon neomexicanus (Greene) Brouillet	Phytoneuron 2020-29: 2 (2020)	Mexico, United States	Arizona, Mexico Northeast, Mexico Northwest, New Mexico	unknown	unknown	77210176-1	http://www.plantsoftheworldonline.org/taxon/urn:lsid:ipni.org:names:77210176-1
Fabaceae	Acmispon	niveus	Acmispon niveus	(S.Watson) Brouillet	Acmispon niveus (S.Watson) Brouillet	J. Bot. Res. Inst. Texas 2: 391 (2008)	Mexico, United States	California, Mexico Northwest	unknown	unknown	60448534-2	http://www.plantsoftheworldonline.org/taxon/urn:lsid:ipni.org:names:60448534-2
Fabaceae	Acmispon	nudatus	Acmispon nudatus	(Greene) Brouillet	Acmispon nudatus (Greene) Brouillet	J. Bot. Res. Inst. Texas 2: 391 (2008)	Mexico	Mexico Northwest	unknown	unknown	60448535-2	http://www.plantsoftheworldonline.org/taxon/urn:lsid:ipni.org:names:60448535-2
Fabaceae	Acmispon	oroboides	Acmispon oroboides	(Kunth) Brouillet	Acmispon oroboides (Kunth) Brouillet	J. Bot. Res. Inst. Texas 2: 391 (2008)	Mexico, United States	Arizona, Mexico Central, Mexico Gulf, Mexico Northeast, Mexico Northwest, Mexico Southwest, Nevada, New Mexico, Texas, Utah	unknown	unknown	60448536-2	http://www.plantsoftheworldonline.org/taxon/urn:lsid:ipni.org:names:60448536-2
Fabaceae	Acmispon	parviflorus	Acmispon parviflorus	(Benth.) D.D.Sokoloff	Acmispon parviflorus (Benth.) D.D.Sokoloff	Ann. Bot. Fenn. 37: 129 (2000)	Canada, United States	British Columbia, California, Nevada, Oregon, Washington	unknown	unknown	1015825-1	http://www.plantsoftheworldonline.org/taxon/urn:lsid:ipni.org:names:1015825-1
Fabaceae	Acmispon	plebeius	Acmispon plebeius	(Brandegee) Allred	Acmispon plebeius (Brandegee) Allred	Phytoneuron 2019-59: 1 (2019)	Mexico, United States	Arizona, California, Mexico Northeast, Mexico Northwest, Nevada, New Mexico, Texas, Utah	unknown	unknown	77203938-1	http://www.plantsoftheworldonline.org/taxon/urn:lsid:ipni.org:names:77203938-1
Fabaceae	Acmispon	procumbens	Acmispon procumbens	(Greene) Brouillet	Acmispon procumbens (Greene) Brouillet	J. Bot. Res. Inst. Texas 2: 392 (2008)	United States	California	unknown	unknown	60448538-2	http://www.plantsoftheworldonline.org/taxon/urn:lsid:ipni.org:names:60448538-2
Fabaceae	Acmispon	prostratus	Acmispon prostratus	(Nutt.) Brouillet	Acmispon prostratus (Nutt.) Brouillet	J. Bot. Res. Inst. Texas 2: 392 (2008)	Mexico, United States	California, Mexico Northwest	unknown	unknown	60448537-2	http://www.plantsoftheworldonline.org/taxon/urn:lsid:ipni.org:names:60448537-2
Fabaceae	Acmispon	rigidus	Acmispon rigidus	(Benth.) Brouillet	Acmispon rigidus (Benth.) Brouillet	J. Bot. Res. Inst. Texas 2: 392 (2008)	Mexico, United States	Arizona, California, Mexico Northwest, Nevada, Utah	unknown	unknown	60448554-2	http://www.plantsoftheworldonline.org/taxon/urn:lsid:ipni.org:names:60448554-2
Fabaceae	Acmispon	rubriflorus	Acmispon rubriflorus	(H.Sharsm.) D.D.Sokoloff	Acmispon rubriflorus (H.Sharsm.) D.D.Sokoloff	Ann. Bot. Fenn. 37: 130 (2000)	United States	California	unknown	unknown	1015829-1	http://www.plantsoftheworldonline.org/taxon/urn:lsid:ipni.org:names:1015829-1
Fabaceae	Acmispon	strigosus	Acmispon strigosus	(Nutt.) D.D.Sokoloff	Acmispon strigosus (Nutt.) D.D.Sokoloff	J. Bot. Res. Inst. Texas 2: 392 (2008)	Mexico, United States	California, Mexico Northeast, Mexico Northwest, Nevada	unknown	unknown	77221636-1	http://www.plantsoftheworldonline.org/taxon/urn:lsid:ipni.org:names:77221636-1
Fabaceae	Acmispon	subpinnatus	Acmispon subpinnatus	(Lag.) D.D.Sokoloff	Acmispon subpinnatus (Lag.) D.D.Sokoloff	Ann. Bot. Fenn. 37: 130 (2000)	Chile	Chile Central, Chile North, Chile South	unknown	unknown	1015828-1	http://www.plantsoftheworldonline.org/taxon/urn:lsid:ipni.org:names:1015828-1
Fabaceae	Acmispon	tomentosus	Acmispon tomentosus	(Hook. & Arn.) Govaerts	Acmispon tomentosus (Hook. & Arn.) Govaerts	Skvortsovia 4(3): 76 (2018)	Mexico, United States	California, Mexico Northwest	unknown	unknown	77192141-1	http://www.plantsoftheworldonline.org/taxon/urn:lsid:ipni.org:names:77192141-1
Fabaceae	Acmispon	utahensis	Acmispon utahensis	(Ottley) Brouillet	Acmispon utahensis (Ottley) Brouillet	J. Bot. Res. Inst. Texas 2: 392 (2008)	United States	Arizona, Nevada, Utah	unknown	unknown	60448556-2	http://www.plantsoftheworldonline.org/taxon/urn:lsid:ipni.org:names:60448556-2
Fabaceae	Acmispon	watsonii	Acmispon watsonii	(Vasey & Rose) Brouillet	Acmispon watsonii (Vasey & Rose) Brouillet	Phytoneuron 2020-29: 1 (2020)	Mexico, United States	Arizona, Mexico Northeast, Mexico Northwest	unknown	unknown	77210171-1	http://www.plantsoftheworldonline.org/taxon/urn:lsid:ipni.org:names:77210171-1
Fabaceae	Acmispon	wrangelianus	Acmispon wrangelianus	(Fisch. & C.A.Mey.) Sokoloff	Acmispon wrangelianus (Fisch. & C.A.Mey.) Sokoloff	Taxon 48: 58 (1999)	United States	California, Oregon	Colombia	Colombia	1006085-1	http://www.plantsoftheworldonline.org/taxon/urn:lsid:ipni.org:names:1006085-1
Fabaceae	Acmispon	wrightii	Acmispon wrightii	(A.Gray) Brouillet	Acmispon wrightii (A.Gray) Brouillet	J. Bot. Res. Inst. Texas 2: 392 (2008)	United States	Arizona, Colorado, New Mexico, Utah	unknown	unknown	60448557-2	http://www.plantsoftheworldonline.org/taxon/urn:lsid:ipni.org:names:60448557-2
Fabaceae	Acosmium	cardenasii	Acosmium cardenasii	H.S.Irwin & Arroyo	Acosmium cardenasii H.S.Irwin & Arroyo	Brittonia 26: 364 (1974)	Bolivia, Brazil, Paraguay	Bolivia, Brazil West-Central, Paraguay	unknown	unknown	3440-2	http://www.plantsoftheworldonline.org/taxon/urn:lsid:ipni.org:names:3440-2
Fabaceae	Acosmium	diffusissimum	Acosmium diffusissimum	(Mohlenbr.) Yakovlev	Acosmium diffusissimum (Mohlenbr.) Yakovlev	Notes Roy. Bot. Gard. Edinburgh 29: 350 (1969)	Brazil	Brazil Northeast, Brazil Southeast, Brazil West-Central	unknown	unknown	3443-2	http://www.plantsoftheworldonline.org/taxon/urn:lsid:ipni.org:names:3443-2
Fabaceae	Acosmium	lentiscifolium	Acosmium lentiscifolium	Schott	Acosmium lentiscifolium Schott	K.P.J.Sprengel, Syst. Veg. 4: 406 (1827)	Brazil	Brazil Northeast, Brazil Southeast	unknown	unknown	472091-1	http://www.plantsoftheworldonline.org/taxon/urn:lsid:ipni.org:names:472091-1
Fabaceae	Acrocarpus	fraxinifolius	Acrocarpus fraxinifolius	Wight & Arn.	Acrocarpus fraxinifolius Wight & Arn.	Mag. Zool. Bot. 2: 547 (1839)	Bangladesh, Bhutan, India, China, India, Laos, Myanmar, Thailand, Vietnam	Assam, Bangladesh, China South-Central, China Southeast, East Himalaya, India, Laos, Myanmar, Thailand, Vietnam	Indonesia, Kenya, Mexico, Nepal, Sri Lanka, Tanzania, Uganda	Jawa, Kenya, Mexico Central, Mexico Southwest, Nepal, Sri Lanka, Sumatera, Tanzania, Uganda	472105-1	http://www.plantsoftheworldonline.org/taxon/urn:lsid:ipni.org:names:472105-1
Fabaceae	Adenanthera	abrosperma	Adenanthera abrosperma	F.Muell.	Adenanthera abrosperma F.Muell.	Fragm. 5: 30 (1865)	Australia	Queensland	unknown	unknown	472142-1	http://www.plantsoftheworldonline.org/taxon/urn:lsid:ipni.org:names:472142-1
Fabaceae	Adenanthera	aglaosperma	Adenanthera aglaosperma	Alston	Adenanthera aglaosperma Alston	Ann. Roy. Bot. Gard. (Peradeniya) 11: 204 (1929)	Sri Lanka	Sri Lanka	unknown	unknown	472144-1	http://www.plantsoftheworldonline.org/taxon/urn:lsid:ipni.org:names:472144-1
Fabaceae	Adenanthera	borneensis	Adenanthera borneensis	Brace ex Prain	Adenanthera borneensis Brace ex Prain	J. Asiat. Soc. Bengal, Pt. 2, Nat. Hist. 66: 224 (1897)	Indonesia, Malaysia	Borneo	unknown	unknown	472147-1	http://www.plantsoftheworldonline.org/taxon/urn:lsid:ipni.org:names:472147-1
Fabaceae	Adenanthera	forbesii	Adenanthera forbesii	Gagnep.	Adenanthera forbesii Gagnep.	Notul. Syst. (Paris) 2: 61 (1911)	Indonesia, Indonesia, Malaysia	Borneo, Sumatera	unknown	unknown	472153-1	http://www.plantsoftheworldonline.org/taxon/urn:lsid:ipni.org:names:472153-1
Fabaceae	Adenanthera	intermedia	Adenanthera intermedia	Merr.	Adenanthera intermedia Merr.	Philipp. J. Sci., C 3: 228 (1908)	Philippines	Philippines	unknown	unknown	472158-1	http://www.plantsoftheworldonline.org/taxon/urn:lsid:ipni.org:names:472158-1
Fabaceae	Adenanthera	kostermansii	Adenanthera kostermansii	I.C.Nielsen	Adenanthera kostermansii I.C.Nielsen	Nordic J. Bot. 12: 100 (1992)	Indonesia, Malaysia, Philippines	Borneo, Philippines	unknown	unknown	960919-1	http://www.plantsoftheworldonline.org/taxon/urn:lsid:ipni.org:names:960919-1
Fabaceae	Adenanthera	malayana	Adenanthera malayana	Kosterm.	Adenanthera malayana Kosterm.	Ceylon J. Sci., Biol. Sci. 12: 130 (1977)	Indonesia, Indonesia, Malaysia, Malaysia	Borneo, Malaya, Sumatera	unknown	unknown	472161-1	http://www.plantsoftheworldonline.org/taxon/urn:lsid:ipni.org:names:472161-1
Fabaceae	Adenanthera	mantaroa	Adenanthera mantaroa	Villiers	Adenanthera mantaroa Villiers	Bull. Mus. Natl. Hist. Nat., B, Adansonia 16: 227 (1994 publ. 1995)	Madagascar	Madagascar	unknown	unknown	982103-1	http://www.plantsoftheworldonline.org/taxon/urn:lsid:ipni.org:names:982103-1
Fabaceae	Adenanthera	marina	Adenanthera marina	I.C.Nielsen	Adenanthera marina I.C.Nielsen	Nordic J. Bot. 12: 113 (1993)	Malaysia	Malaya	unknown	unknown	960920-1	http://www.plantsoftheworldonline.org/taxon/urn:lsid:ipni.org:names:960920-1
Fabaceae	Adenanthera	microsperma	Adenanthera microsperma	Teijsm. & Binn.	Adenanthera microsperma Teijsm. & Binn.	Natuurw. Tijdschr. Ned.-Indië 27: 58 (1864)	Andaman Is., Cambodia, China, Indonesia, Indonesia, East Timor, Indonesia, Malaysia, Malaysia, Myanmar, Nicobar Is., Taiwan, Vietnam	Andaman Is., Borneo, Cambodia, China South-Central, China Southeast, Hainan, Jawa, Lesser Sunda Is., Malaya, Myanmar, Nicobar Is., Sumatera, Taiwan, Vietnam	Jamaica, Mauritius, Tanzania	Jamaica, Mauritius, Tanzania	472162-1	http://www.plantsoftheworldonline.org/taxon/urn:lsid:ipni.org:names:472162-1
Fabaceae	Adenanthera	novoguineensis	Adenanthera novoguineensis	Baker f.	Adenanthera novoguineensis Baker f.	J. Arnold Arbor. 20: 329 (1939)	Indonesia, Papua New Guinea, Papua New Guinea, Papua New Guinea, Solomon Islands	Bismarck Archipelago, New Guinea, Solomon Is.	unknown	unknown	472163-1	http://www.plantsoftheworldonline.org/taxon/urn:lsid:ipni.org:names:472163-1
Fabaceae	Adenanthera	pavonina	Adenanthera pavonina	L.	Adenanthera pavonina L.	Sp. Pl.: 384 (1753)	Andaman Is., Australia, Bangladesh, Cambodia, China, India, Indonesia, Indonesia, East Timor, Indonesia, Malaysia, Indonesia, Papua New Guinea, Laos, Malaysia, Maldives, Myanmar, Nicobar Is., Papua New Guinea, Papua New Guinea, Solomon Islands, Puerto Rico, Sri Lanka, Thailand, Vietnam	Andaman Is., Assam, Bangladesh, Bismarck Archipelago, Borneo, Cambodia, Hainan, India, Jawa, Laos, Lesser Sunda Is., Malaya, Maldives, Maluku, Myanmar, New Guinea, Nicobar Is., Northern Territory, Puerto Rico, Queensland, Solomon Is., Sri Lanka, Sulawesi, Sumatera, Thailand, Vietnam	Angola, Bahamas, Bhutan, India, Cameroon, Caroline Is., Cayman Is., Chad, Comoros, Cook Is., Cuba, Dominican Republic, Fiji, Ghana, Guinea, Guinea-Bissau, Gulf of Guinea Is., Haiti, Jamaica, Leeward Is., Madagascar, Marianas, Marquesas, Mauritius, Mozambique, Nauru, New Caledonia, Nigeria, Niue, Ogasawara-shoto, Pakistan, Philippines, Reunion, Rodrigues, Samoa, Seychelles, Sierra Leone, Society I…	Angola, Bahamas, Cameroon, Caroline Is., Cayman Is., Chad, Comoros, Cook Is., Cuba, Dominican Republic, East Himalaya, Fiji, Florida, Ghana, Guinea, Guinea-Bissau, Gulf of Guinea Is., Haiti, Hawaii, Jamaica, Leeward Is., Madagascar, Marianas, Marquesas, Mauritius, Mozambique, Nauru, New Caledonia, Nigeria, Niue, Ogasawara-shoto, Pakistan, Philippines, Rodrigues, Reunion, Samoa, Seychelles, Sierra…	317691-2	http://www.plantsoftheworldonline.org/taxon/urn:lsid:ipni.org:names:317691-2
Fabaceae	Adenocarpus	anagyrifolius	Adenocarpus anagyrifolius	Coss. & Balansa	Adenocarpus anagyrifolius Coss. & Balansa	Bull. Soc. Bot. France 20: 246 (1873)	Morocco	Morocco	unknown	unknown	472175-1	http://www.plantsoftheworldonline.org/taxon/urn:lsid:ipni.org:names:472175-1
Fabaceae	Adenocarpus	argyrophyllus	Adenocarpus argyrophyllus	(Rivas Goday) Rivas Mart.	Adenocarpus argyrophyllus (Rivas Goday) Rivas Mart.	Anales Inst. Bot. Cavanilles 27: 155 (1970)	Morocco, Portugal, Spain	Morocco, Portugal, Spain	unknown	unknown	472179-1	http://www.plantsoftheworldonline.org/taxon/urn:lsid:ipni.org:names:472179-1
Fabaceae	Adenocarpus	artemisiifolius	Adenocarpus artemisiifolius	Jahand., Maire & Weiller	Adenocarpus artemisiifolius Jahand., Maire & Weiller	Bull. Soc. Hist. Nat. Afrique N. 22: 286 (1931)	Morocco	Morocco	unknown	unknown	472180-1	http://www.plantsoftheworldonline.org/taxon/urn:lsid:ipni.org:names:472180-1
Fabaceae	Adenocarpus	bacquei	Adenocarpus bacquei	Batt. & Pit.	Adenocarpus bacquei Batt. & Pit.	C.-J.M.Pitard, Contr. Fl. Maroc: 10 (1918)	Morocco	Morocco	unknown	unknown	472181-1	http://www.plantsoftheworldonline.org/taxon/urn:lsid:ipni.org:names:472181-1
Fabaceae	Adenocarpus	boudyi	Adenocarpus boudyi	Batt. & Maire	Adenocarpus boudyi Batt. & Maire	Bull. Stat. Recherch. Forest. N. Afrique 1(6): 214 (1921)	Morocco	Morocco	unknown	unknown	472185-1	http://www.plantsoftheworldonline.org/taxon/urn:lsid:ipni.org:names:472185-1
Fabaceae	Adenocarpus	cincinnatus	Adenocarpus cincinnatus	(Ball) Maire	Adenocarpus cincinnatus (Ball) Maire	Bull. Soc. Hist. Nat. Afrique N. 13: 210 (1922)	Morocco	Morocco	unknown	unknown	472189-1	http://www.plantsoftheworldonline.org/taxon/urn:lsid:ipni.org:names:472189-1
Fabaceae	Adenocarpus	commutatus	Adenocarpus commutatus	Guss.	Adenocarpus commutatus Guss.	Fl. Sicul. Prodr. 2: 875 (1828)	Algeria, Italy	Algeria, Sicilia	unknown	unknown	472190-1	http://www.plantsoftheworldonline.org/taxon/urn:lsid:ipni.org:names:472190-1
Fabaceae	Adenocarpus	complicatus	Adenocarpus complicatus	(L.) J.Gay	Adenocarpus complicatus (L.) J.Gay	Exsicc. (Pl. Hisp.) 1(Astur.): n.° 350 (1836)	Algeria, France, Greece, Italy, Lebanon, Syria, Madeira, Morocco, Portugal, Spain, Turkey	Algeria, France, Greece, Italy, Lebanon-Syria, Madeira, Morocco, Portugal, Sicilia, Spain, Turkey	Australia, Uruguay	Uruguay, Western Australia	472191-1	http://www.plantsoftheworldonline.org/taxon/urn:lsid:ipni.org:names:472191-1
Fabaceae	Adenocarpus	decorticans	Adenocarpus decorticans	Boiss.	Adenocarpus decorticans Boiss.	Not. Abies Pinsapo: 9 (1838)	Algeria, Morocco, Spain	Algeria, Morocco, Spain	unknown	unknown	472192-1	http://www.plantsoftheworldonline.org/taxon/urn:lsid:ipni.org:names:472192-1
Fabaceae	Adenocarpus	desertorum	Adenocarpus desertorum	Castrov.	Adenocarpus desertorum Castrov.	Anales Jard. Bot. Madrid 57: 43 (1999)	Spain	Spain	unknown	unknown	1008852-1	http://www.plantsoftheworldonline.org/taxon/urn:lsid:ipni.org:names:1008852-1
Fabaceae	Adenocarpus	faurei	Adenocarpus faurei	Maire	Adenocarpus faurei Maire	Bull. Stat. Recherch. Forest. N. Afrique 1(6): 213 (1921)	Algeria	Algeria	unknown	unknown	472195-1	http://www.plantsoftheworldonline.org/taxon/urn:lsid:ipni.org:names:472195-1
Fabaceae	Adenocarpus	foliolosus	Adenocarpus foliolosus	(Aiton) DC.	Adenocarpus foliolosus (Aiton) DC.	J.B.A.M.de Lamarck &amp; A.P.de Candolle, Fl. Franç., éd. 3, 6: 549 (1815)	Spain	Canary Is.	unknown	unknown	472196-1	http://www.plantsoftheworldonline.org/taxon/urn:lsid:ipni.org:names:472196-1
Fabaceae	Adenocarpus	hispanicus	Adenocarpus hispanicus	(Lam.) DC.	Adenocarpus hispanicus (Lam.) DC.	J.B.A.M.de Lamarck &amp; A.P.de Candolle, Fl. Franç., éd. 3, 6: 549 (1815)	Morocco, Portugal, Spain	Morocco, Portugal, Spain	unknown	unknown	472201-1	http://www.plantsoftheworldonline.org/taxon/urn:lsid:ipni.org:names:472201-1
Fabaceae	Adenocarpus	mannii	Adenocarpus mannii	(Hook.f.) Hook.f.	Adenocarpus mannii (Hook.f.) Hook.f.	J. Proc. Linn. Soc., Bot. 7: 189 (1863)	Angola, Burundi, Cameroon, Ethiopia, Gulf of Guinea Is., Kenya, Malawi, Namibia, Nigeria, Rwanda, Sudan, Tanzania, Uganda, Zaire, Zambia	Angola, Burundi, Cameroon, Ethiopia, Gulf of Guinea Is., Kenya, Malawi, Namibia, Nigeria, Rwanda, Sudan, Tanzania, Uganda, Zambia, Zaire	unknown	unknown	472203-1	http://www.plantsoftheworldonline.org/taxon/urn:lsid:ipni.org:names:472203-1
Fabaceae	Adenocarpus	ombriosus	Adenocarpus ombriosus	Ceballos & Ortuño	Adenocarpus ombriosus Ceballos & Ortuño	Inst. Forest. Invest. Exp. 18(33): 12 (1947)	Spain	Canary Is.	unknown	unknown	472205-1	http://www.plantsoftheworldonline.org/taxon/urn:lsid:ipni.org:names:472205-1
Fabaceae	Adenocarpus	ronaldii	Adenocarpus ronaldii	Essokne & Jury	Adenocarpus ronaldii Essokne & Jury	Amer. J. Life Sci. Res. 6: 2 (2018)	Morocco	Morocco	unknown	unknown	77217377-1	http://www.plantsoftheworldonline.org/taxon/urn:lsid:ipni.org:names:77217377-1
Fabaceae	Adenocarpus	telonensis	Adenocarpus telonensis	(Loisel.) DC.	Adenocarpus telonensis (Loisel.) DC.	J.B.A.M.de Lamarck &amp; A.P.de Candolle, Fl. Franç., éd. 3, 6: 550 (1815)	France, Morocco, Portugal, Spain	France, Morocco, Portugal, Spain	unknown	unknown	472212-1	http://www.plantsoftheworldonline.org/taxon/urn:lsid:ipni.org:names:472212-1
Fabaceae	Adenocarpus	umbellatus	Adenocarpus umbellatus	Coss. & Durieu ex Batt.	Adenocarpus umbellatus Coss. & Durieu ex Batt.	J.A.Battandier &amp; L.C.Trabut, Fl. Algérie, Dicot.: 206 (1889)	Algeria	Algeria	unknown	unknown	472215-1	http://www.plantsoftheworldonline.org/taxon/urn:lsid:ipni.org:names:472215-1
Fabaceae	Adenocarpus	viscosus	Adenocarpus viscosus	(Willd.) Webb & Berthel.	Adenocarpus viscosus (Willd.) Webb & Berthel.	Hist. Nat. Iles Canaries 3(2; 2): 32 (1842)	Spain	Canary Is.	unknown	unknown	472218-1	http://www.plantsoftheworldonline.org/taxon/urn:lsid:ipni.org:names:472218-1
Fabaceae	Adenodolichos	acutifoliolatus	Adenodolichos acutifoliolatus	Verdc.	Adenodolichos acutifoliolatus Verdc.	Kew Bull. 25: 65 (1971)	Tanzania	Tanzania	unknown	unknown	472220-1	http://www.plantsoftheworldonline.org/taxon/urn:lsid:ipni.org:names:472220-1
Fabaceae	Adenodolichos	baumii	Adenodolichos baumii	Harms	Adenodolichos baumii Harms	O.Warburg (ed.), Kunene-Sambesi Exped.: 267 (1903)	Angola, Zaire, Zambia	Angola, Zambia, Zaire	unknown	unknown	472223-1	http://www.plantsoftheworldonline.org/taxon/urn:lsid:ipni.org:names:472223-1
Fabaceae	Adenodolichos	bequaertii	Adenodolichos bequaertii	De Wild.	Adenodolichos bequaertii De Wild.	Repert. Spec. Nov. Regni Veg. 11: 502 (1913)	Zaire	Zaire	unknown	unknown	472224-1	http://www.plantsoftheworldonline.org/taxon/urn:lsid:ipni.org:names:472224-1
Fabaceae	Adenodolichos	brevipetiolatus	Adenodolichos brevipetiolatus	R.Wilczek	Adenodolichos brevipetiolatus R.Wilczek	Bull. Jard. Bot. État Bruxelles 24: 443 (1954)	Zaire	Zaire	unknown	unknown	472225-1	http://www.plantsoftheworldonline.org/taxon/urn:lsid:ipni.org:names:472225-1
Fabaceae	Adenodolichos	caeruleus	Adenodolichos caeruleus	R.Wilczek	Adenodolichos caeruleus R.Wilczek	Bull. Jard. Bot. État Bruxelles 24: 449 (1954)	Zaire	Zaire	unknown	unknown	472227-1	http://www.plantsoftheworldonline.org/taxon/urn:lsid:ipni.org:names:472227-1
Fabaceae	Adenodolichos	exellii	Adenodolichos exellii	Torre	Adenodolichos exellii Torre	Bol. Soc. Brot., sér. 2, 39: 216 (1965)	Angola, Zambia	Angola, Zambia	unknown	unknown	472230-1	http://www.plantsoftheworldonline.org/taxon/urn:lsid:ipni.org:names:472230-1
Fabaceae	Adenodolichos	grandifoliolatus	Adenodolichos grandifoliolatus	De Wild.	Adenodolichos grandifoliolatus De Wild.	Ann. Mus. Congo Belge, Bot., sér. 4, 1: 203 (1903)	Zaire	Zaire	unknown	unknown	472231-1	http://www.plantsoftheworldonline.org/taxon/urn:lsid:ipni.org:names:472231-1
Fabaceae	Adenodolichos	harmsianus	Adenodolichos harmsianus	De Wild.	Adenodolichos harmsianus De Wild.	Ann. Mus. Congo Belge, Bot., sér. 4, 1: 203 (1903)	Zaire	Zaire	unknown	unknown	472232-1	http://www.plantsoftheworldonline.org/taxon/urn:lsid:ipni.org:names:472232-1
Fabaceae	Adenodolichos	helenae	Adenodolichos helenae	Buscal. & Muschl.	Adenodolichos helenae Buscal. & Muschl.	Bot. Jahrb. Syst. 49: 474 (1913)	Zaire, Zambia	Zambia, Zaire	unknown	unknown	472233-1	http://www.plantsoftheworldonline.org/taxon/urn:lsid:ipni.org:names:472233-1
Fabaceae	Adenodolichos	huillensis	Adenodolichos huillensis	Torre	Adenodolichos huillensis Torre	Bol. Soc. Brot., sér. 2, 39: 218 (1965)	Angola, Zambia	Angola, Zambia	unknown	unknown	472234-1	http://www.plantsoftheworldonline.org/taxon/urn:lsid:ipni.org:names:472234-1
Fabaceae	Adenodolichos	kaessneri	Adenodolichos kaessneri	Harms	Adenodolichos kaessneri Harms	Bot. Jahrb. Syst. 49: 452 (1913)	Tanzania, Zaire	Tanzania, Zaire	unknown	unknown	472235-1	http://www.plantsoftheworldonline.org/taxon/urn:lsid:ipni.org:names:472235-1
Fabaceae	Adenodolichos	katangensis	Adenodolichos katangensis	R.Wilczek	Adenodolichos katangensis R.Wilczek	Bull. Jard. Bot. État Bruxelles 24: 445 (1954)	Zaire	Zaire	unknown	unknown	472236-1	http://www.plantsoftheworldonline.org/taxon/urn:lsid:ipni.org:names:472236-1
Fabaceae	Adenodolichos	mendesii	Adenodolichos mendesii	Torre	Adenodolichos mendesii Torre	Bol. Soc. Brot., sér. 2, 39: 217 (1965)	Angola	Angola	unknown	unknown	472238-1	http://www.plantsoftheworldonline.org/taxon/urn:lsid:ipni.org:names:472238-1
Fabaceae	Adenodolichos	nanus	Adenodolichos nanus	N.E.Br.	Adenodolichos nanus N.E.Br.	Bull. Misc. Inform. Kew 1921: 294 (1921)	Zaire	Zaire	unknown	unknown	472239-1	http://www.plantsoftheworldonline.org/taxon/urn:lsid:ipni.org:names:472239-1
Fabaceae	Adenodolichos	oblongifoliolatus	Adenodolichos oblongifoliolatus	R.Wilczek	Adenodolichos oblongifoliolatus R.Wilczek	Bull. Jard. Bot. État Bruxelles 24: 448 (1954)	Zaire	Zaire	unknown	unknown	472240-1	http://www.plantsoftheworldonline.org/taxon/urn:lsid:ipni.org:names:472240-1
Fabaceae	Adenodolichos	pachyrhizus	Adenodolichos pachyrhizus	De Wild.	Adenodolichos pachyrhizus De Wild.	Repert. Spec. Nov. Regni Veg. 11: 503 (1913)	Zaire	Zaire	unknown	unknown	472242-1	http://www.plantsoftheworldonline.org/taxon/urn:lsid:ipni.org:names:472242-1
Fabaceae	Adenodolichos	paniculatus	Adenodolichos paniculatus	(Hua) Hutch.	Adenodolichos paniculatus (Hua) Hutch.	J.Hutchinson &amp; J.M.Dalziel, Fl. W. Trop. Afr. 1: 411 (1928)	Benin, Burkina Faso, Cameroon, Central African Republic, Chad, Ghana, Guinea, Nigeria, Sudan, Togo, Uganda, Zaire	Benin, Burkina, Cameroon, Central African Repu, Chad, Ghana, Guinea, Nigeria, Sudan, Togo, Uganda, Zaire	unknown	unknown	472243-1	http://www.plantsoftheworldonline.org/taxon/urn:lsid:ipni.org:names:472243-1
Fabaceae	Adenodolichos	punctatus	Adenodolichos punctatus	(Micheli) Harms	Adenodolichos punctatus (Micheli) Harms	Bot. Jahrb. Syst. 33: 180 (1902)	Angola, Malawi, Mozambique, Tanzania, Zaire, Zambia, Zimbabwe	Angola, Malawi, Mozambique, Tanzania, Zambia, Zaire, Zimbabwe	unknown	unknown	472244-1	http://www.plantsoftheworldonline.org/taxon/urn:lsid:ipni.org:names:472244-1
Fabaceae	Adenodolichos	rhomboideus	Adenodolichos rhomboideus	(O.Hoffm.) Harms	Adenodolichos rhomboideus (O.Hoffm.) Harms	Bot. Jahrb. Syst. 33: 179 (1902)	Angola, Malawi, Mozambique, Zaire, Zambia	Angola, Malawi, Mozambique, Zambia, Zaire	unknown	unknown	472245-1	http://www.plantsoftheworldonline.org/taxon/urn:lsid:ipni.org:names:472245-1
Fabaceae	Adenodolichos	rupestris	Adenodolichos rupestris	Verdc.	Adenodolichos rupestris Verdc.	Kew Bull. 25: 69 (1971)	Tanzania, Zambia	Tanzania, Zambia	unknown	unknown	472246-1	http://www.plantsoftheworldonline.org/taxon/urn:lsid:ipni.org:names:472246-1
Fabaceae	Adenodolichos	salvifoliolatus	Adenodolichos salvifoliolatus	R.Wilczek	Adenodolichos salvifoliolatus R.Wilczek	Bull. Jard. Bot. État Bruxelles 24: 446 (1954)	Zaire	Zaire	unknown	unknown	472247-1	http://www.plantsoftheworldonline.org/taxon/urn:lsid:ipni.org:names:472247-1
Fabaceae	Adenodolichos	upembaensis	Adenodolichos upembaensis	R.Wilczek	Adenodolichos upembaensis R.Wilczek	Bull. Jard. Bot. État Bruxelles 24: 447 (1954)	Zaire	Zaire	unknown	unknown	472248-1	http://www.plantsoftheworldonline.org/taxon/urn:lsid:ipni.org:names:472248-1
Fabaceae	Adenolobus	garipensis	Adenolobus garipensis	(E.Mey.) Torre & Hillc.	Adenolobus garipensis (E.Mey.) Torre & Hillc.	Bol. Soc. Brot., sér. 2, 29: 37 (1955)	Angola, Namibia, South Africa, Zaire	Angola, Cape Provinces, Namibia, Zaire	unknown	unknown	472249-1	http://www.plantsoftheworldonline.org/taxon/urn:lsid:ipni.org:names:472249-1
Fabaceae	Adenolobus	pechuelii	Adenolobus pechuelii	(Kuntze) Korcz. & Hillc.	Adenolobus pechuelii (Kuntze) Korcz. & Hillc.	Bol. Soc. Brot., sér. 2, 29: 38 (1955)	Angola, Botswana, Namibia	Angola, Botswana, Namibia	unknown	unknown	472252-1	http://www.plantsoftheworldonline.org/taxon/urn:lsid:ipni.org:names:472252-1
Fabaceae	Adenopodia	gymnantha	Adenopodia gymnantha	Brenan	Adenopodia gymnantha Brenan	Kew Bull. 41: 87 (1986)	Mexico	Mexico Southwest	unknown	unknown	271602-2	http://www.plantsoftheworldonline.org/taxon/urn:lsid:ipni.org:names:271602-2
Fabaceae	Adenopodia	oaxacana	Adenopodia oaxacana	M.Sousa	Adenopodia oaxacana M.Sousa	Kew Bull. 41: 85 (1986)	Mexico	Mexico Southwest	unknown	unknown	271604-2	http://www.plantsoftheworldonline.org/taxon/urn:lsid:ipni.org:names:271604-2
Fabaceae	Adenopodia	patens	Adenopodia patens	(Hook. & Arn.) J.R.Dixon ex Brenan	Adenopodia patens (Hook. & Arn.) J.R.Dixon ex Brenan	Kew Bull. 41: 80 (1986)	Costa Rica, El Salvador, Guatemala, Honduras, Mexico, Nicaragua	Costa Rica, El Salvador, Guatemala, Honduras, Mexico Southeast, Mexico Southwest, Nicaragua	unknown	unknown	271605-2	http://www.plantsoftheworldonline.org/taxon/urn:lsid:ipni.org:names:271605-2
Fabaceae	Adenopodia	rotundifolia	Adenopodia rotundifolia	(Harms) Brenan	Adenopodia rotundifolia (Harms) Brenan	Kew Bull. 41: 79 (1986)	Somalia, Tanzania	Somalia, Tanzania	unknown	unknown	942441-1	http://www.plantsoftheworldonline.org/taxon/urn:lsid:ipni.org:names:942441-1
Fabaceae	Adenopodia	scelerata	Adenopodia scelerata	(A.Chev.) Brenan	Adenopodia scelerata (A.Chev.) Brenan	Kew Bull. 41: 76 (1986)	Angola, Benin, Cameroon, Central African Republic, Chad, Cote d'Ivoire, Gabon, Ghana, Guinea, Liberia, Nigeria, Zaire	Angola, Benin, Cabinda, Cameroon, Central African Repu, Chad, Gabon, Ghana, Guinea, Ivory Coast, Liberia, Nigeria, Zaire	unknown	unknown	942439-1	http://www.plantsoftheworldonline.org/taxon/urn:lsid:ipni.org:names:942439-1
Fabaceae	Adenopodia	schlechteri	Adenopodia schlechteri	(Harms) Brenan	Adenopodia schlechteri (Harms) Brenan	Kew Bull. 41: 78 (1986)	Mozambique	Mozambique	unknown	unknown	942440-1	http://www.plantsoftheworldonline.org/taxon/urn:lsid:ipni.org:names:942440-1
Fabaceae	Adenopodia	spicata	Adenopodia spicata	(E.Mey.) C.Presl	Adenopodia spicata (E.Mey.) C.Presl	Abh. Königl. Böhm. Ges. Wiss., ser. 5, 6: 207 (1851)	South Africa, Swaziland	Cape Provinces, KwaZulu-Natal, Northern Provinces, Swaziland	unknown	unknown	472255-1	http://www.plantsoftheworldonline.org/taxon/urn:lsid:ipni.org:names:472255-1
Fabaceae	Adesmia	aconcaguensis	Adesmia aconcaguensis	Burkart	Adesmia aconcaguensis Burkart	Darwiniana 10: 513 (1954)	Argentina	Argentina Northwest	unknown	unknown	4457-2	http://www.plantsoftheworldonline.org/taxon/urn:lsid:ipni.org:names:4457-2
Fabaceae	Adesmia	acuta	Adesmia acuta	Burkart	Adesmia acuta Burkart	Darwiniana 12: 359 (1962)	Argentina	Argentina Northwest, Argentina South	unknown	unknown	4458-2	http://www.plantsoftheworldonline.org/taxon/urn:lsid:ipni.org:names:4458-2
Fabaceae	Adesmia	adrianii	Adesmia adrianii	M.N.Correa	Adesmia adrianii M.N.Correa	Fl. Patagonica 4b: 144 (1984)	Argentina	Argentina South	unknown	unknown	903454-1	http://www.plantsoftheworldonline.org/taxon/urn:lsid:ipni.org:names:903454-1
Fabaceae	Adesmia	aegiceras	Adesmia aegiceras	Phil.	Adesmia aegiceras Phil.	Linnaea 28: 648 (1858)	Argentina, Chile	Argentina Northwest, Chile Central, Chile North	unknown	unknown	472259-1	http://www.plantsoftheworldonline.org/taxon/urn:lsid:ipni.org:names:472259-1
Fabaceae	Adesmia	ameghinoi	Adesmia ameghinoi	Speg.	Adesmia ameghinoi Speg.	Revista Fac. Agron. Univ. Nac. La Plata 3: 507 (1897)	Argentina	Argentina South	unknown	unknown	4464-2	http://www.plantsoftheworldonline.org/taxon/urn:lsid:ipni.org:names:4464-2
Fabaceae	Adesmia	aphanantha	Adesmia aphanantha	(Speg.) Burkart	Adesmia aphanantha (Speg.) Burkart	Darwiniana 3: 305 (1939)	Argentina	Argentina South	unknown	unknown	4466-2	http://www.plantsoftheworldonline.org/taxon/urn:lsid:ipni.org:names:4466-2
Fabaceae	Adesmia	aphylla	Adesmia aphylla	Clos	Adesmia aphylla Clos	C.Gay, Fl. Chil. 2: 177 (1847)	Chile	Chile Central, Chile North	unknown	unknown	4467-2	http://www.plantsoftheworldonline.org/taxon/urn:lsid:ipni.org:names:4467-2
Fabaceae	Adesmia	arachnipes	Adesmia arachnipes	Clos	Adesmia arachnipes Clos	C.Gay, Fl. Chil. 2: 153 (1847)	Chile	Chile Central	unknown	unknown	4469-2	http://www.plantsoftheworldonline.org/taxon/urn:lsid:ipni.org:names:4469-2
Fabaceae	Adesmia	araucana	Adesmia araucana	Phil.	Adesmia araucana Phil.	Linnaea 28: 633 (1856)	Chile	Chile Central	unknown	unknown	472270-1	http://www.plantsoftheworldonline.org/taxon/urn:lsid:ipni.org:names:472270-1
Fabaceae	Adesmia	araujoi	Adesmia araujoi	Burkart	Adesmia araujoi Burkart	Darwiniana 3: 130 (1939)	Brazil	Brazil South	unknown	unknown	4471-2	http://www.plantsoftheworldonline.org/taxon/urn:lsid:ipni.org:names:4471-2
Fabaceae	Adesmia	arenicola	Adesmia arenicola	(R.E.Fr.) Burkart	Adesmia arenicola (R.E.Fr.) Burkart	Darwiniana 3: 305 (1939)	Argentina	Argentina Northwest	unknown	unknown	4473-2	http://www.plantsoftheworldonline.org/taxon/urn:lsid:ipni.org:names:4473-2
Fabaceae	Adesmia	argentea	Adesmia argentea	Meyen	Adesmia argentea Meyen	Observ. Bot. 1: 402 (1843)	Peru	Peru	unknown	unknown	472275-1	http://www.plantsoftheworldonline.org/taxon/urn:lsid:ipni.org:names:472275-1
Fabaceae	Adesmia	argyrophylla	Adesmia argyrophylla	Phil.	Adesmia argyrophylla Phil.	Linnaea 28: 631 (1856)	Chile	Chile Central, Chile North	unknown	unknown	4475-2	http://www.plantsoftheworldonline.org/taxon/urn:lsid:ipni.org:names:4475-2
Fabaceae	Adesmia	arillata	Adesmia arillata	Miotto	Adesmia arillata Miotto	Bradea 6: 253 (1993)	Brazil	Brazil South	unknown	unknown	305374-2	http://www.plantsoftheworldonline.org/taxon/urn:lsid:ipni.org:names:305374-2
Fabaceae	Adesmia	aromatica	Adesmia aromatica	Burkart	Adesmia aromatica Burkart	Darwiniana 14: 212 (1966)	Chile	Chile Central	unknown	unknown	4476-2	http://www.plantsoftheworldonline.org/taxon/urn:lsid:ipni.org:names:4476-2
Fabaceae	Adesmia	aspera	Adesmia aspera	Gillies ex Hook. & Arn.	Adesmia aspera Gillies ex Hook. & Arn.	Bot. Misc. 3: 190 (1833)	Argentina, Chile	Argentina Northwest, Argentina South, Chile Central	unknown	unknown	472281-1	http://www.plantsoftheworldonline.org/taxon/urn:lsid:ipni.org:names:472281-1
Fabaceae	Adesmia	atacamensis	Adesmia atacamensis	Phil.	Adesmia atacamensis Phil.	Fl. Atacam.: 16 (1860)	Chile	Chile Central, Chile North	unknown	unknown	472282-1	http://www.plantsoftheworldonline.org/taxon/urn:lsid:ipni.org:names:472282-1
Fabaceae	Adesmia	aueri	Adesmia aueri	Burkart	Adesmia aueri Burkart	Darwiniana 10: 525 (1954)	Argentina	Argentina South	unknown	unknown	4482-2	http://www.plantsoftheworldonline.org/taxon/urn:lsid:ipni.org:names:4482-2
Fabaceae	Adesmia	augusti	Adesmia augusti	J.F.Macbr.	Adesmia augusti J.F.Macbr.	Publ. Field Mus. Nat. Hist., Bot. Ser. 8: 100 (1930)	Peru	Peru	unknown	unknown	4483-2	http://www.plantsoftheworldonline.org/taxon/urn:lsid:ipni.org:names:4483-2
Fabaceae	Adesmia	aurantiaca	Adesmia aurantiaca	(Dusén) Burkart	Adesmia aurantiaca (Dusén) Burkart	Darwiniana 12: 131 (1960)	Argentina, Chile	Argentina South, Chile South	unknown	unknown	4484-2	http://www.plantsoftheworldonline.org/taxon/urn:lsid:ipni.org:names:4484-2
Fabaceae	Adesmia	australis	Adesmia australis	Ulibarri & B.B.Simpson	Adesmia australis Ulibarri & B.B.Simpson	Darwiniana 48: 204 (2010)	Argentina	Argentina South	unknown	unknown	60455896-2	http://www.plantsoftheworldonline.org/taxon/urn:lsid:ipni.org:names:60455896-2
Fabaceae	Adesmia	balsamica	Adesmia balsamica	Bertero ex Colla	Adesmia balsamica Bertero ex Colla	Mem. Reale Accad. Sci. Torino 38: 59 (1834)	Chile	Chile Central	unknown	unknown	472289-1	http://www.plantsoftheworldonline.org/taxon/urn:lsid:ipni.org:names:472289-1
Fabaceae	Adesmia	bedwellii	Adesmia bedwellii	Skottsb.	Adesmia bedwellii Skottsb.	J. Arnold Arbor. 27: 421 (1946)	Chile	Chile Central	unknown	unknown	4487-2	http://www.plantsoftheworldonline.org/taxon/urn:lsid:ipni.org:names:4487-2
Fabaceae	Adesmia	bicolora	Adesmia bicolora	(Poir.) DC.	Adesmia bicolora (Poir.) DC.	Ann. Sci. Nat. (Paris) 4: 95 (1825)	Argentina, Brazil, Chile, Uruguay	Argentina Northeast, Argentina Northwest, Argentina South, Brazil South, Chile Central, Uruguay	unknown	unknown	1099537-2	http://www.plantsoftheworldonline.org/taxon/urn:lsid:ipni.org:names:1099537-2
Fabaceae	Adesmia	bijuga	Adesmia bijuga	Phil.	Adesmia bijuga Phil.	Anales Univ. Chile, reimpr. 1884: 3 (1884)	Chile	Chile Central	unknown	unknown	472295-1	http://www.plantsoftheworldonline.org/taxon/urn:lsid:ipni.org:names:472295-1
Fabaceae	Adesmia	boelckeana	Adesmia boelckeana	Burkart	Adesmia boelckeana Burkart	Darwiniana 14: 542 (1967)	Argentina	Argentina South	unknown	unknown	4490-2	http://www.plantsoftheworldonline.org/taxon/urn:lsid:ipni.org:names:4490-2
Fabaceae	Adesmia	bonariensis	Adesmia bonariensis	Burkart	Adesmia bonariensis Burkart	Lilloa 15: 14 (1949)	Argentina, Brazil, Uruguay	Argentina Northeast, Brazil South, Uruguay	unknown	unknown	4491-2	http://www.plantsoftheworldonline.org/taxon/urn:lsid:ipni.org:names:4491-2
Fabaceae	Adesmia	boronioides	Adesmia boronioides	Hook.f.	Adesmia boronioides Hook.f.	Fl. Antarct.: 257 (1846)	Argentina, Chile	Argentina South, Chile South	unknown	unknown	4492-2	http://www.plantsoftheworldonline.org/taxon/urn:lsid:ipni.org:names:4492-2
Fabaceae	Adesmia	brachysemeon	Adesmia brachysemeon	Phil.	Adesmia brachysemeon Phil.	Anales Univ. Chile 84: 287 (1894)	Chile	Chile Central	unknown	unknown	4494-2	http://www.plantsoftheworldonline.org/taxon/urn:lsid:ipni.org:names:4494-2
Fabaceae	Adesmia	bracteata	Adesmia bracteata	Hook. & Arn.	Adesmia bracteata Hook. & Arn.	Bot. Misc. 3: 193 (1833)	Chile	Chile Central, Chile North	unknown	unknown	472300-1	http://www.plantsoftheworldonline.org/taxon/urn:lsid:ipni.org:names:472300-1
Fabaceae	Adesmia	brevivexillata	Adesmia brevivexillata	Burkart	Adesmia brevivexillata Burkart	Darwiniana 12: 96 (1960)	Chile	Chile Central	unknown	unknown	4496-2	http://www.plantsoftheworldonline.org/taxon/urn:lsid:ipni.org:names:4496-2
Fabaceae	Adesmia	burkartii	Adesmia burkartii	M.N.Correa	Adesmia burkartii M.N.Correa	Darwiniana 23: 153 (1981)	Argentina, Chile	Argentina South, Chile South	unknown	unknown	4497-2	http://www.plantsoftheworldonline.org/taxon/urn:lsid:ipni.org:names:4497-2
Fabaceae	Adesmia	calycicomosa	Adesmia calycicomosa	Burkart	Adesmia calycicomosa Burkart	Darwiniana 14: 533 (1967)	Chile	Chile Central	unknown	unknown	4502-2	http://www.plantsoftheworldonline.org/taxon/urn:lsid:ipni.org:names:4502-2
Fabaceae	Adesmia	candida	Adesmia candida	Hook.f.	Adesmia candida Hook.f.	Fl. Antarct.: 257 (1846)	Argentina	Argentina Northeast, Argentina South	unknown	unknown	472311-1	http://www.plantsoftheworldonline.org/taxon/urn:lsid:ipni.org:names:472311-1
Fabaceae	Adesmia	capitellata	Adesmia capitellata	(Clos) Hauman	Adesmia capitellata (Clos) Hauman	Anales Soc. Ci. Argent. 86: 272 (1918 publ. 1919)	Argentina, Chile	Argentina Northwest, Argentina South, Chile Central, Chile North	unknown	unknown	4507-2	http://www.plantsoftheworldonline.org/taxon/urn:lsid:ipni.org:names:4507-2
Fabaceae	Adesmia	ciliata	Adesmia ciliata	Vogel	Adesmia ciliata Vogel	Linnaea 12: 74 (1838)	Brazil	Brazil South	unknown	unknown	472321-1	http://www.plantsoftheworldonline.org/taxon/urn:lsid:ipni.org:names:472321-1
Fabaceae	Adesmia	colinensis	Adesmia colinensis	(Reiche) Phil. ex Dyer	Adesmia colinensis (Reiche) Phil. ex Dyer	Index Kew., Suppl. 2: 3 (1904)	Chile	Chile Central	unknown	unknown	472326-1	http://www.plantsoftheworldonline.org/taxon/urn:lsid:ipni.org:names:472326-1
Fabaceae	Adesmia	coluteoides	Adesmia coluteoides	Gillies ex Hook. & Arn.	Adesmia coluteoides Gillies ex Hook. & Arn.	Bot. Misc. 3: 190 (1833)	Argentina	Argentina Northwest	unknown	unknown	472328-1	http://www.plantsoftheworldonline.org/taxon/urn:lsid:ipni.org:names:472328-1
Fabaceae	Adesmia	concinna	Adesmia concinna	Phil.	Adesmia concinna Phil.	Anales Mus. Nac. Santiago de Chile 1: 16 (1891)	Chile	Chile Central	unknown	unknown	4521-2	http://www.plantsoftheworldonline.org/taxon/urn:lsid:ipni.org:names:4521-2
Fabaceae	Adesmia	conferta	Adesmia conferta	Gillies ex Hook. & Arn.	Adesmia conferta Gillies ex Hook. & Arn.	Bot. Beechey Voy.: 20 (1830)	Chile	Chile Central	unknown	unknown	472331-1	http://www.plantsoftheworldonline.org/taxon/urn:lsid:ipni.org:names:472331-1
Fabaceae	Adesmia	confusa	Adesmia confusa	Ulibarri	Adesmia confusa Ulibarri	Darwiniana 27: 371 (1986)	Chile	Chile Central	unknown	unknown	940901-1	http://www.plantsoftheworldonline.org/taxon/urn:lsid:ipni.org:names:940901-1
Fabaceae	Adesmia	coquimbensis	Adesmia coquimbensis	Burkart	Adesmia coquimbensis Burkart	Darwiniana 14: 215 (1966)	Chile	Chile Central	unknown	unknown	4523-2	http://www.plantsoftheworldonline.org/taxon/urn:lsid:ipni.org:names:4523-2
Fabaceae	Adesmia	cordobensis	Adesmia cordobensis	Burkart	Adesmia cordobensis Burkart	Darwiniana 12: 84 (1960)	Argentina	Argentina Northeast, Argentina Northwest	unknown	unknown	4524-2	http://www.plantsoftheworldonline.org/taxon/urn:lsid:ipni.org:names:4524-2
Fabaceae	Adesmia	coronilloides	Adesmia coronilloides	Gillies ex Hook. & Arn.	Adesmia coronilloides Gillies ex Hook. & Arn.	Bot. Misc. 3: 190 (1833)	Argentina, Chile	Argentina Northwest, Chile Central	unknown	unknown	4525-2	http://www.plantsoftheworldonline.org/taxon/urn:lsid:ipni.org:names:4525-2
Fabaceae	Adesmia	corymbosa	Adesmia corymbosa	Clos	Adesmia corymbosa Clos	C.Gay, Fl. Chil. 2: 165 (1847)	Argentina, Chile	Argentina Northeast, Argentina Northwest, Argentina South, Chile Central, Chile South	unknown	unknown	4526-2	http://www.plantsoftheworldonline.org/taxon/urn:lsid:ipni.org:names:4526-2
Fabaceae	Adesmia	crassicaulis	Adesmia crassicaulis	Phil.	Adesmia crassicaulis Phil.	Anales Mus. Nac. Santiago de Chile 1: 17 (1891)	Argentina, Chile	Argentina Northwest, Chile North	unknown	unknown	4527-2	http://www.plantsoftheworldonline.org/taxon/urn:lsid:ipni.org:names:4527-2
Fabaceae	Adesmia	cuneata	Adesmia cuneata	Meyen	Adesmia cuneata Meyen	Observ. Bot. 1: 402 (1843)	Chile	Chile Central	unknown	unknown	472337-1	http://www.plantsoftheworldonline.org/taxon/urn:lsid:ipni.org:names:472337-1
Fabaceae	Adesmia	curvifolia	Adesmia curvifolia	Clos	Adesmia curvifolia Clos	C.Gay, Fl. Chil. 2: 189 (1847)	Chile	Chile Central, Chile North	unknown	unknown	4529-2	http://www.plantsoftheworldonline.org/taxon/urn:lsid:ipni.org:names:4529-2
Fabaceae	Adesmia	cytisoides	Adesmia cytisoides	Griseb.	Adesmia cytisoides Griseb.	Abh. Königl. Ges. Wiss. Göttingen 19: 119 (1874)	Argentina	Argentina Northwest	unknown	unknown	472339-1	http://www.plantsoftheworldonline.org/taxon/urn:lsid:ipni.org:names:472339-1
Fabaceae	Adesmia	darapskyana	Adesmia darapskyana	(Reiche) Phil. ex Dyer	Adesmia darapskyana (Reiche) Phil. ex Dyer	Index Kew., Suppl. 2: 199 (1904)	Chile	Chile Central	unknown	unknown	472340-1	http://www.plantsoftheworldonline.org/taxon/urn:lsid:ipni.org:names:472340-1
Fabaceae	Adesmia	denticulata	Adesmia denticulata	Clos	Adesmia denticulata Clos	C.Gay, Fl. Chil. 2: 191 (1847)	Chile	Chile Central	unknown	unknown	4538-2	http://www.plantsoftheworldonline.org/taxon/urn:lsid:ipni.org:names:4538-2
Fabaceae	Adesmia	denudata	Adesmia denudata	Phil.	Adesmia denudata Phil.	Linnaea 33: 56 (1864)	Chile	Chile Central	unknown	unknown	472349-1	http://www.plantsoftheworldonline.org/taxon/urn:lsid:ipni.org:names:472349-1
Fabaceae	Adesmia	dessaueri	Adesmia dessaueri	(Reiche) Phil. ex Dyer	Adesmia dessaueri (Reiche) Phil. ex Dyer	Index Kew., Suppl. 2: 3 (1904)	Chile	Chile Central	unknown	unknown	472351-1	http://www.plantsoftheworldonline.org/taxon/urn:lsid:ipni.org:names:472351-1
Fabaceae	Adesmia	dichotoma	Adesmia dichotoma	Clos	Adesmia dichotoma Clos	C.Gay, Fl. Chil. 2: 180 (1847)	Chile	Chile Central	unknown	unknown	4543-2	http://www.plantsoftheworldonline.org/taxon/urn:lsid:ipni.org:names:4543-2
Fabaceae	Adesmia	digitata	Adesmia digitata	Burkart	Adesmia digitata Burkart	Darwiniana 13: 59 (1962)	Argentina	Argentina Northwest	unknown	unknown	4545-2	http://www.plantsoftheworldonline.org/taxon/urn:lsid:ipni.org:names:4545-2
Fabaceae	Adesmia	disperma	Adesmia disperma	Phil.	Adesmia disperma Phil.	Anales Univ. Chile 84: 286 (1894)	Chile	Chile Central	unknown	unknown	4546-2	http://www.plantsoftheworldonline.org/taxon/urn:lsid:ipni.org:names:4546-2
Fabaceae	Adesmia	dumosa	Adesmia dumosa	Phil.	Adesmia dumosa Phil.	Anales Univ. Chile 84: 433 (1894)	Chile	Chile Central	unknown	unknown	4548-2	http://www.plantsoftheworldonline.org/taxon/urn:lsid:ipni.org:names:4548-2
Fabaceae	Adesmia	echinus	Adesmia echinus	C.Presl	Adesmia echinus C.Presl	Symb. Bot. 2: 14 (1834)	Argentina, Chile	Argentina Northwest, Chile Central, Chile North	unknown	unknown	472360-1	http://www.plantsoftheworldonline.org/taxon/urn:lsid:ipni.org:names:472360-1
Fabaceae	Adesmia	elata	Adesmia elata	Clos	Adesmia elata Clos	C.Gay, Fl. Chil. 2: 160 (1847)	Chile	Chile Central, Chile North	unknown	unknown	4550-2	http://www.plantsoftheworldonline.org/taxon/urn:lsid:ipni.org:names:4550-2
Fabaceae	Adesmia	elegans	Adesmia elegans	Clos	Adesmia elegans Clos	C.Gay, Fl. Chil. 2: 188 (1847)	Chile	Chile Central	unknown	unknown	4551-2	http://www.plantsoftheworldonline.org/taxon/urn:lsid:ipni.org:names:4551-2
Fabaceae	Adesmia	emarginata	Adesmia emarginata	Clos	Adesmia emarginata Clos	C.Gay, Fl. Chil. 2: 187 (1847)	Argentina, Chile	Argentina South, Chile Central, Chile South	unknown	unknown	4553-2	http://www.plantsoftheworldonline.org/taxon/urn:lsid:ipni.org:names:4553-2
Fabaceae	Adesmia	eremophila	Adesmia eremophila	Phil.	Adesmia eremophila Phil.	Fl. Atacam.: 15 (1860)	Chile	Chile Central, Chile North	unknown	unknown	472365-1	http://www.plantsoftheworldonline.org/taxon/urn:lsid:ipni.org:names:472365-1
Fabaceae	Adesmia	erinacea	Adesmia erinacea	Phil.	Adesmia erinacea Phil.	Fl. Atacam.: 16 (1860)	Argentina, Chile	Argentina Northwest, Chile North	unknown	unknown	4555-2	http://www.plantsoftheworldonline.org/taxon/urn:lsid:ipni.org:names:4555-2
Fabaceae	Adesmia	exilis	Adesmia exilis	Clos	Adesmia exilis Clos	C.Gay, Fl. Chil. 2: 150 (1847)	Argentina, Chile	Argentina Northwest, Chile Central	unknown	unknown	4556-2	http://www.plantsoftheworldonline.org/taxon/urn:lsid:ipni.org:names:4556-2
Fabaceae	Adesmia	filicaulis	Adesmia filicaulis	Phil.	Adesmia filicaulis Phil.	Anales Univ. Chile 41: 702 (1872)	Chile	Chile North	unknown	unknown	472370-1	http://www.plantsoftheworldonline.org/taxon/urn:lsid:ipni.org:names:472370-1
Fabaceae	Adesmia	filifolia	Adesmia filifolia	Clos	Adesmia filifolia Clos	C.Gay, Fl. Chil. 2: 157 (1847)	Chile	Chile Central, Chile North	unknown	unknown	4560-2	http://www.plantsoftheworldonline.org/taxon/urn:lsid:ipni.org:names:4560-2
Fabaceae	Adesmia	filipes	Adesmia filipes	A.Gray	Adesmia filipes A.Gray	U.S. Expl. Exped., Phan. 1: 425 (1854)	Argentina	Argentina Northeast, Argentina Northwest, Argentina South	unknown	unknown	4561-2	http://www.plantsoftheworldonline.org/taxon/urn:lsid:ipni.org:names:4561-2
Fabaceae	Adesmia	friesii	Adesmia friesii	Burkart ex Ulibarri	Adesmia friesii Burkart ex Ulibarri	Hickenia 1: 121 (1978)	Argentina	Argentina Northwest	unknown	unknown	4564-2	http://www.plantsoftheworldonline.org/taxon/urn:lsid:ipni.org:names:4564-2
Fabaceae	Adesmia	frigida	Adesmia frigida	Phil.	Adesmia frigida Phil.	Fl. Atacam.: 16 (1860)	Chile	Chile North	unknown	unknown	472376-1	http://www.plantsoftheworldonline.org/taxon/urn:lsid:ipni.org:names:472376-1
Fabaceae	Adesmia	fuentesii	Adesmia fuentesii	G.F.Grandjot	Adesmia fuentesii G.F.Grandjot	Verh. Deutsch. Wiss. Verein Santiago de Chile, n.s., 2: 124 (1934)	Chile	Chile Central	unknown	unknown	4566-2	http://www.plantsoftheworldonline.org/taxon/urn:lsid:ipni.org:names:4566-2
Fabaceae	Adesmia	glandulifolia	Adesmia glandulifolia	Steibel & Ulibarri	Adesmia glandulifolia Steibel & Ulibarri	Hickenia 3: 25 (1999)	Argentina	Argentina Northwest, Argentina South	unknown	unknown	319718-2	http://www.plantsoftheworldonline.org/taxon/urn:lsid:ipni.org:names:319718-2
Fabaceae	Adesmia	glaucescens	Adesmia glaucescens	Phil.	Adesmia glaucescens Phil.	Anales Univ. Chile 41: 707 (1872)	Chile	Chile Central	unknown	unknown	472390-1	http://www.plantsoftheworldonline.org/taxon/urn:lsid:ipni.org:names:472390-1
Fabaceae	Adesmia	globosa	Adesmia globosa	Davyt & Izaguirre	Adesmia globosa Davyt & Izaguirre	Parodiana 9: 99 (1996)	Argentina, Uruguay	Argentina Northeast, Uruguay	unknown	unknown	997413-1	http://www.plantsoftheworldonline.org/taxon/urn:lsid:ipni.org:names:997413-1
Fabaceae	Adesmia	glomerula	Adesmia glomerula	Clos	Adesmia glomerula Clos	C.Gay, Fl. Chil. 2: 184 (1847)	Argentina, Chile	Argentina Northwest, Argentina South, Chile Central, Chile South	unknown	unknown	4580-2	http://www.plantsoftheworldonline.org/taxon/urn:lsid:ipni.org:names:4580-2
Fabaceae	Adesmia	glutinosa	Adesmia glutinosa	Hook. & Arn.	Adesmia glutinosa Hook. & Arn.	Bot. Beechey Voy.: 19 (1830)	Chile	Chile Central	unknown	unknown	4583-2	http://www.plantsoftheworldonline.org/taxon/urn:lsid:ipni.org:names:4583-2
Fabaceae	Adesmia	godoyae	Adesmia godoyae	(Reiche) Phil. ex Dyer	Adesmia godoyae (Reiche) Phil. ex Dyer	Index Kew., Suppl. 2: 3 (1904)	Chile	Chile North	unknown	unknown	4584-2	http://www.plantsoftheworldonline.org/taxon/urn:lsid:ipni.org:names:4584-2
Fabaceae	Adesmia	gracilis	Adesmia gracilis	Meyen ex Vogel	Adesmia gracilis Meyen ex Vogel	Nov. Actorum Acad. Caes. Leop.-Carol. Nat. Cur. 19(Suppl. 1): 24 (1843)	Argentina, Chile	Argentina South, Chile Central	unknown	unknown	472396-1	http://www.plantsoftheworldonline.org/taxon/urn:lsid:ipni.org:names:472396-1
Fabaceae	Adesmia	gracillima	Adesmia gracillima	I.M.Johnst.	Adesmia gracillima I.M.Johnst.	Contr. Gray Herb. 85: 54 (1929)	Chile	Chile North	unknown	unknown	4586-2	http://www.plantsoftheworldonline.org/taxon/urn:lsid:ipni.org:names:4586-2
Fabaceae	Adesmia	graminidea	Adesmia graminidea	Speg.	Adesmia graminidea Speg.	Anales Mus. Nac. Buenos Aires 7: 272 (1902)	Argentina	Argentina South	unknown	unknown	4587-2	http://www.plantsoftheworldonline.org/taxon/urn:lsid:ipni.org:names:4587-2
Fabaceae	Adesmia	grandiflora	Adesmia grandiflora	Gillies ex Hook. & Arn.	Adesmia grandiflora Gillies ex Hook. & Arn.	Bot. Misc. 3: 190 (1833)	Argentina	Argentina Northeast, Argentina Northwest	unknown	unknown	4588-2	http://www.plantsoftheworldonline.org/taxon/urn:lsid:ipni.org:names:4588-2
Fabaceae	Adesmia	guttulifera	Adesmia guttulifera	Sandwith	Adesmia guttulifera Sandwith	Bull. Misc. Inform. Kew 1927: 180 (1927)	Argentina	Argentina Northwest, Argentina South	unknown	unknown	4595-2	http://www.plantsoftheworldonline.org/taxon/urn:lsid:ipni.org:names:4595-2
Fabaceae	Adesmia	hemisphaerica	Adesmia hemisphaerica	Hauman	Adesmia hemisphaerica Hauman	Apuntes Hist. Nat. 1: 54 (1909)	Argentina	Argentina Northwest	unknown	unknown	4597-2	http://www.plantsoftheworldonline.org/taxon/urn:lsid:ipni.org:names:4597-2
Fabaceae	Adesmia	hirsuta	Adesmia hirsuta	Phil.	Adesmia hirsuta Phil.	Anales Univ. Chile 41: 706 (1872)	Chile	Chile Central	unknown	unknown	472408-1	http://www.plantsoftheworldonline.org/taxon/urn:lsid:ipni.org:names:472408-1
Fabaceae	Adesmia	hispidula	Adesmia hispidula	(Lag.) DC.	Adesmia hispidula (Lag.) DC.	Ann. Sci. Nat. (Paris) 4: 95 (1825)	Peru	Peru	unknown	unknown	30063059-2	http://www.plantsoftheworldonline.org/taxon/urn:lsid:ipni.org:names:30063059-2
Fabaceae	Adesmia	horrida	Adesmia horrida	Gillies ex Hook. & Arn.	Adesmia horrida Gillies ex Hook. & Arn.	Bot. Misc. 3: 191 (1833)	Argentina, Bolivia, Chile	Argentina Northwest, Bolivia, Chile Central, Chile North	unknown	unknown	472412-1	http://www.plantsoftheworldonline.org/taxon/urn:lsid:ipni.org:names:472412-1
Fabaceae	Adesmia	hunzikeri	Adesmia hunzikeri	Burkart	Adesmia hunzikeri Burkart	Darwiniana 10: 506 (1954)	Argentina	Argentina Northwest	unknown	unknown	4607-2	http://www.plantsoftheworldonline.org/taxon/urn:lsid:ipni.org:names:4607-2
Fabaceae	Adesmia	hystrix	Adesmia hystrix	Phil.	Adesmia hystrix Phil.	Fl. Atacam.: 16 (1860)	Chile	Chile Central, Chile North	unknown	unknown	472417-1	http://www.plantsoftheworldonline.org/taxon/urn:lsid:ipni.org:names:472417-1
Fabaceae	Adesmia	incana	Adesmia incana	Vogel	Adesmia incana Vogel	Linnaea 12: 76 (1838)	Argentina, Brazil, Uruguay	Argentina Northeast, Argentina Northwest, Argentina South, Brazil South, Uruguay	unknown	unknown	4609-2	http://www.plantsoftheworldonline.org/taxon/urn:lsid:ipni.org:names:4609-2
Fabaceae	Adesmia	inflexa	Adesmia inflexa	Griseb.	Adesmia inflexa Griseb.	Abh. Königl. Ges. Wiss. Göttingen 19: 121 (1874)	Argentina, Bolivia	Argentina Northwest, Bolivia	unknown	unknown	472420-1	http://www.plantsoftheworldonline.org/taxon/urn:lsid:ipni.org:names:472420-1
Fabaceae	Adesmia	jilesiana	Adesmia jilesiana	Burkart	Adesmia jilesiana Burkart	Darwiniana 12: 314 (1962)	Argentina, Chile	Argentina Northwest, Chile Central	unknown	unknown	4619-2	http://www.plantsoftheworldonline.org/taxon/urn:lsid:ipni.org:names:4619-2
Fabaceae	Adesmia	karraikensis	Adesmia karraikensis	Speg.	Adesmia karraikensis Speg.	Anales Soc. Ci. Argent. 47: 235 (1899)	Argentina	Argentina South	unknown	unknown	472424-1	http://www.plantsoftheworldonline.org/taxon/urn:lsid:ipni.org:names:472424-1
Fabaceae	Adesmia	kieslingii	Adesmia kieslingii	Ulibarri	Adesmia kieslingii Ulibarri	Hickenia 3: 57 (2000)	Bolivia	Bolivia	unknown	unknown	320668-2	http://www.plantsoftheworldonline.org/taxon/urn:lsid:ipni.org:names:320668-2
Fabaceae	Adesmia	kingii	Adesmia kingii	Phil.	Adesmia kingii Phil.	Anales Univ. Chile 41: 706 (1872)	Chile	Chile Central, Chile North	unknown	unknown	472426-1	http://www.plantsoftheworldonline.org/taxon/urn:lsid:ipni.org:names:472426-1
Fabaceae	Adesmia	lanata	Adesmia lanata	Hook.f.	Adesmia lanata Hook.f.	Fl. Antarct.: 256 (1846)	Argentina, Chile	Argentina South, Chile Central, Chile North	unknown	unknown	4624-2	http://www.plantsoftheworldonline.org/taxon/urn:lsid:ipni.org:names:4624-2
Fabaceae	Adesmia	latifolia	Adesmia latifolia	(Spreng.) Vogel	Adesmia latifolia (Spreng.) Vogel	Linnaea 12: 7 (1838)	Argentina, Brazil, Uruguay	Argentina Northeast, Brazil South, Uruguay	unknown	unknown	1130536-2	http://www.plantsoftheworldonline.org/taxon/urn:lsid:ipni.org:names:1130536-2
Fabaceae	Adesmia	laxa	Adesmia laxa	Clos	Adesmia laxa Clos	C.Gay, Fl. Chil. 2: 162 (1847)	Chile	Chile Central	unknown	unknown	4627-2	http://www.plantsoftheworldonline.org/taxon/urn:lsid:ipni.org:names:4627-2
Fabaceae	Adesmia	leiocarpa	Adesmia leiocarpa	Hook. & Arn.	Adesmia leiocarpa Hook. & Arn.	Bot. Misc. 3: 189 (1833)	Chile	Chile Central, Chile North	unknown	unknown	472433-1	http://www.plantsoftheworldonline.org/taxon/urn:lsid:ipni.org:names:472433-1
Fabaceae	Adesmia	leptobotrys	Adesmia leptobotrys	Burkart	Adesmia leptobotrys Burkart	Darwiniana 10: 500 (1954)	Argentina	Argentina Northeast, Argentina Northwest, Argentina South	unknown	unknown	4630-2	http://www.plantsoftheworldonline.org/taxon/urn:lsid:ipni.org:names:4630-2
Fabaceae	Adesmia	lihuelensis	Adesmia lihuelensis	Burkart	Adesmia lihuelensis Burkart	Darwiniana 14: 242 (1966)	Argentina	Argentina Northeast	unknown	unknown	4633-2	http://www.plantsoftheworldonline.org/taxon/urn:lsid:ipni.org:names:4633-2
Fabaceae	Adesmia	littoralis	Adesmia littoralis	Burkart	Adesmia littoralis Burkart	Darwiniana 14: 548 (1967)	Chile	Chile Central	unknown	unknown	4634-2	http://www.plantsoftheworldonline.org/taxon/urn:lsid:ipni.org:names:4634-2
Fabaceae	Adesmia	longipes	Adesmia longipes	Phil.	Adesmia longipes Phil.	Linnaea 28: 630 (1857)	Argentina, Chile	Argentina Northwest, Argentina South, Chile Central, Chile South	unknown	unknown	4635-2	http://www.plantsoftheworldonline.org/taxon/urn:lsid:ipni.org:names:4635-2
Fabaceae	Adesmia	lotoides	Adesmia lotoides	Hook.f.	Adesmia lotoides Hook.f.	Fl. Antarct.: 255 (1846)	Argentina, Chile	Argentina South, Chile South	unknown	unknown	271617-2	http://www.plantsoftheworldonline.org/taxon/urn:lsid:ipni.org:names:271617-2
Fabaceae	Adesmia	loudonia	Adesmia loudonia	Hook. & Arn.	Adesmia loudonia Hook. & Arn.	Bot. Misc. 3: 193 (1833)	Chile	Chile Central	unknown	unknown	472444-1	http://www.plantsoftheworldonline.org/taxon/urn:lsid:ipni.org:names:472444-1
Fabaceae	Adesmia	macrostachya	Adesmia macrostachya	Benth.	Adesmia macrostachya Benth.	C.F.P.von Martius &amp; auct. suc. (eds.), Fl. Bras. 15(1): 55 (1898)	Argentina	Argentina Northeast, Argentina Northwest	unknown	unknown	4645-2	http://www.plantsoftheworldonline.org/taxon/urn:lsid:ipni.org:names:4645-2
Fabaceae	Adesmia	maulina	Adesmia maulina	(Reiche) K.Schum.	Adesmia maulina (Reiche) K.Schum.	Just&#x27;s Bot. Jahresber. 26(1): 353 (1900)	Chile	Chile Central	unknown	unknown	472447-1	http://www.plantsoftheworldonline.org/taxon/urn:lsid:ipni.org:names:472447-1
Fabaceae	Adesmia	medinae	Adesmia medinae	(Reiche) E.A.Ulbarri	Adesmia medinae (Reiche) E.A.Ulbarri	Darwiniana 24: 270 (1982)	Chile	Chile Central	unknown	unknown	4648-2	http://www.plantsoftheworldonline.org/taxon/urn:lsid:ipni.org:names:4648-2
Fabaceae	Adesmia	melanocaulos	Adesmia melanocaulos	Phil.	Adesmia melanocaulos Phil.	Anales Univ. Chile 84: 434 (1894)	Chile	Chile Central, Chile North	unknown	unknown	4650-2	http://www.plantsoftheworldonline.org/taxon/urn:lsid:ipni.org:names:4650-2
Fabaceae	Adesmia	melanthes	Adesmia melanthes	Phil.	Adesmia melanthes Phil.	Anales Mus. Nac. Santiago de Chile 1: 18 (1891)	Chile, Peru	Chile North, Peru	unknown	unknown	271619-2	http://www.plantsoftheworldonline.org/taxon/urn:lsid:ipni.org:names:271619-2
Fabaceae	Adesmia	mendozana	Adesmia mendozana	Ulibarri	Adesmia mendozana Ulibarri	Darwiniana 27: 354 (1986)	Argentina	Argentina Northwest	unknown	unknown	271620-2	http://www.plantsoftheworldonline.org/taxon/urn:lsid:ipni.org:names:271620-2
Fabaceae	Adesmia	micrantha	Adesmia micrantha	Phil.	Adesmia micrantha Phil.	Fl. Atacam.: 15 (1860)	Chile	Chile North	unknown	unknown	472454-1	http://www.plantsoftheworldonline.org/taxon/urn:lsid:ipni.org:names:472454-1
Fabaceae	Adesmia	microcalyx	Adesmia microcalyx	Phil.	Adesmia microcalyx Phil.	Anales Univ. Chile 84: 286 (1894)	Chile	Chile Central	unknown	unknown	4654-2	http://www.plantsoftheworldonline.org/taxon/urn:lsid:ipni.org:names:4654-2
Fabaceae	Adesmia	microphylla	Adesmia microphylla	Hook. & Arn.	Adesmia microphylla Hook. & Arn.	Bot. Beechey Voy.: 19 (1830)	Chile	Chile Central	unknown	unknown	472456-1	http://www.plantsoftheworldonline.org/taxon/urn:lsid:ipni.org:names:472456-1
Fabaceae	Adesmia	minor	Adesmia minor	(Hook. & Arn.) Burkart	Adesmia minor (Hook. & Arn.) Burkart	Darwiniana 12: 131 (1960)	Argentina, Chile	Argentina Northwest, Chile North	unknown	unknown	4657-2	http://www.plantsoftheworldonline.org/taxon/urn:lsid:ipni.org:names:4657-2
Fabaceae	Adesmia	miottoae	Adesmia miottoae	Cobra, Iganci & Fort.-Perez	Adesmia miottoae Cobra, Iganci & Fort.-Perez	Phytotaxa 521: 49 (2021)	Brazil	Brazil South	unknown	unknown	77221370-1	http://www.plantsoftheworldonline.org/taxon/urn:lsid:ipni.org:names:77221370-1
Fabaceae	Adesmia	miraflorensis	Adesmia miraflorensis	J.Rémy	Adesmia miraflorensis J.Rémy	Ann. Sci. Nat., Bot., sér. 3, 6: 357 (1846)	Argentina, Bolivia, Peru	Argentina Northwest, Bolivia, Peru	unknown	unknown	472459-1	http://www.plantsoftheworldonline.org/taxon/urn:lsid:ipni.org:names:472459-1
Fabaceae	Adesmia	monosperma	Adesmia monosperma	Clos	Adesmia monosperma Clos	C.Gay, Fl. Chil. 2: 184 (1847)	Chile	Chile Central, Chile North	unknown	unknown	4659-2	http://www.plantsoftheworldonline.org/taxon/urn:lsid:ipni.org:names:4659-2
Fabaceae	Adesmia	montana	Adesmia montana	Phil.	Adesmia montana Phil.	Linnaea 28: 629 (1856)	Chile	Chile Central	unknown	unknown	472462-1	http://www.plantsoftheworldonline.org/taxon/urn:lsid:ipni.org:names:472462-1
Fabaceae	Adesmia	mucronata	Adesmia mucronata	Hook. & Arn.	Adesmia mucronata Hook. & Arn.	Bot. Misc. 3: 189 (1833)	Chile	Chile Central	unknown	unknown	472464-1	http://www.plantsoftheworldonline.org/taxon/urn:lsid:ipni.org:names:472464-1
Fabaceae	Adesmia	multicuspis	Adesmia multicuspis	Clos	Adesmia multicuspis Clos	C.Gay, Fl. Chil. 2: 90 (1847)	Chile	Chile Central, Chile North	unknown	unknown	4665-2	http://www.plantsoftheworldonline.org/taxon/urn:lsid:ipni.org:names:4665-2
Fabaceae	Adesmia	muricata	Adesmia muricata	(Jacq.) DC.	Adesmia muricata (Jacq.) DC.	Ann. Sci. Nat. (Paris) 4: 95 (1825)	Argentina, Bolivia, Brazil, Peru, Uruguay	Argentina Northeast, Argentina Northwest, Argentina South, Bolivia, Brazil South, Peru, Uruguay	unknown	unknown	1182249-2	http://www.plantsoftheworldonline.org/taxon/urn:lsid:ipni.org:names:1182249-2
Fabaceae	Adesmia	nanolignea	Adesmia nanolignea	Burkart	Adesmia nanolignea Burkart	Lilloa 15: 3 (1949)	Argentina	Argentina Northwest	unknown	unknown	4675-2	http://www.plantsoftheworldonline.org/taxon/urn:lsid:ipni.org:names:4675-2
Fabaceae	Adesmia	neglecta	Adesmia neglecta	M.N.Correa	Adesmia neglecta M.N.Correa	Darwiniana 23: 156 (1981)	Argentina	Argentina South	unknown	unknown	4677-2	http://www.plantsoftheworldonline.org/taxon/urn:lsid:ipni.org:names:4677-2
Fabaceae	Adesmia	neuquenensis	Adesmia neuquenensis	Burkart	Adesmia neuquenensis Burkart	Darwiniana 12: 91 (1960)	Argentina	Argentina South	unknown	unknown	4678-2	http://www.plantsoftheworldonline.org/taxon/urn:lsid:ipni.org:names:4678-2
Fabaceae	Adesmia	obcordata	Adesmia obcordata	Clos	Adesmia obcordata Clos	C.Gay, Fl. Chil. 2: 199 (1847)	Argentina, Chile	Argentina Northeast, Argentina Northwest, Argentina South, Chile Central	unknown	unknown	4680-2	http://www.plantsoftheworldonline.org/taxon/urn:lsid:ipni.org:names:4680-2
Fabaceae	Adesmia	obovata	Adesmia obovata	Clos	Adesmia obovata Clos	C.Gay, Fl. Chil. 2: 199 (1847)	Argentina, Chile	Argentina Northwest, Argentina South, Chile Central	unknown	unknown	4681-2	http://www.plantsoftheworldonline.org/taxon/urn:lsid:ipni.org:names:4681-2
Fabaceae	Adesmia	obscura	Adesmia obscura	Clos	Adesmia obscura Clos	C.Gay, Fl. Chil. 2: 183 (1847)	Chile	Chile Central, Chile North	unknown	unknown	4682-2	http://www.plantsoftheworldonline.org/taxon/urn:lsid:ipni.org:names:4682-2
Fabaceae	Adesmia	occulta	Adesmia occulta	(R.E.Fr.) Burkart	Adesmia occulta (R.E.Fr.) Burkart	Darwiniana 3: 327 (1939)	Argentina, Bolivia, Chile	Argentina Northwest, Bolivia, Chile North	unknown	unknown	4683-2	http://www.plantsoftheworldonline.org/taxon/urn:lsid:ipni.org:names:4683-2
Fabaceae	Adesmia	odontophylla	Adesmia odontophylla	Phil.	Adesmia odontophylla Phil.	Anales Univ. Chile 27: 344 (1865)	Chile	Chile Central	unknown	unknown	472479-1	http://www.plantsoftheworldonline.org/taxon/urn:lsid:ipni.org:names:472479-1
Fabaceae	Adesmia	ovallensis	Adesmia ovallensis	Ulibarri	Adesmia ovallensis Ulibarri	Novon 17: 263 (2007)	Chile	Chile Central	unknown	unknown	60447076-2	http://www.plantsoftheworldonline.org/taxon/urn:lsid:ipni.org:names:60447076-2
Fabaceae	Adesmia	pampeana	Adesmia pampeana	Speg.	Adesmia pampeana Speg.	Contr. Fl. Sierra Vent.: 21 (1896)	Argentina	Argentina Northeast	unknown	unknown	4691-2	http://www.plantsoftheworldonline.org/taxon/urn:lsid:ipni.org:names:4691-2
Fabaceae	Adesmia	papposa	Adesmia papposa	(Lag.) DC.	Adesmia papposa (Lag.) DC.	Ann. Sci. Nat. (Paris) 4: 95 (1825)	Argentina, Chile	Argentina South, Chile Central	unknown	unknown	1207640-2	http://www.plantsoftheworldonline.org/taxon/urn:lsid:ipni.org:names:1207640-2
Fabaceae	Adesmia	paranensis	Adesmia paranensis	Burkart	Adesmia paranensis Burkart	Darwiniana 10: 521 (1954)	Brazil	Brazil South	unknown	unknown	4692-2	http://www.plantsoftheworldonline.org/taxon/urn:lsid:ipni.org:names:4692-2
Fabaceae	Adesmia	parviflora	Adesmia parviflora	Clos	Adesmia parviflora Clos	C.Gay, Fl. Chil. 2: 158 (1847)	Chile	Chile Central, Chile North	unknown	unknown	4693-2	http://www.plantsoftheworldonline.org/taxon/urn:lsid:ipni.org:names:4693-2
Fabaceae	Adesmia	parvifolia	Adesmia parvifolia	Phil.	Adesmia parvifolia Phil.	Linnaea 28: 683 (1858)	Argentina, Chile	Argentina Northwest, Argentina South, Chile Central, Chile South	unknown	unknown	4694-2	http://www.plantsoftheworldonline.org/taxon/urn:lsid:ipni.org:names:4694-2
Fabaceae	Adesmia	patagonica	Adesmia patagonica	Speg.	Adesmia patagonica Speg.	Revista Fac. Agron. Univ. Nac. La Plata 3: 508 (1897)	Argentina	Argentina South	unknown	unknown	4696-2	http://www.plantsoftheworldonline.org/taxon/urn:lsid:ipni.org:names:4696-2
Fabaceae	Adesmia	pauciflora	Adesmia pauciflora	Vogel	Adesmia pauciflora Vogel	Nov. Actorum Acad. Caes. Leop.-Carol. Nat. Cur. 19(Suppl. 1): 25 (1843)	Chile	Chile Central	unknown	unknown	472494-1	http://www.plantsoftheworldonline.org/taxon/urn:lsid:ipni.org:names:472494-1
Fabaceae	Adesmia	pearcei	Adesmia pearcei	Phil.	Adesmia pearcei Phil.	Anales Univ. Chile 41: 704 (1872)	Chile	Chile Central	unknown	unknown	472495-1	http://www.plantsoftheworldonline.org/taxon/urn:lsid:ipni.org:names:472495-1
Fabaceae	Adesmia	pedicellata	Adesmia pedicellata	Hook. & Arn.	Adesmia pedicellata Hook. & Arn.	Bot. Misc. 3: 191 (1833)	Chile	Chile Central, Chile North	unknown	unknown	472496-1	http://www.plantsoftheworldonline.org/taxon/urn:lsid:ipni.org:names:472496-1
Fabaceae	Adesmia	pentaphylla	Adesmia pentaphylla	Phil.	Adesmia pentaphylla Phil.	Anales Univ. Chile 84: 436 (1894)	Argentina, Chile	Argentina Northwest, Chile Central	unknown	unknown	4703-2	http://www.plantsoftheworldonline.org/taxon/urn:lsid:ipni.org:names:4703-2
Fabaceae	Adesmia	peraltae	Adesmia peraltae	(Reiche) Phil. ex Dyer	Adesmia peraltae (Reiche) Phil. ex Dyer	Index Kew., Suppl. 2: 3 (1904)	Chile	Chile Central	unknown	unknown	472500-1	http://www.plantsoftheworldonline.org/taxon/urn:lsid:ipni.org:names:472500-1
Fabaceae	Adesmia	phylloidea	Adesmia phylloidea	Clos	Adesmia phylloidea Clos	C.Gay, Fl. Chil. 2: 186 (1847)	Chile	Chile Central	unknown	unknown	4705-2	http://www.plantsoftheworldonline.org/taxon/urn:lsid:ipni.org:names:4705-2
Fabaceae	Adesmia	pinifolia	Adesmia pinifolia	Gillies ex Hook. & Arn.	Adesmia pinifolia Gillies ex Hook. & Arn.	Bot. Misc. 3: 192 (1833)	Argentina, Chile	Argentina Northwest, Argentina South, Chile Central	unknown	unknown	472503-1	http://www.plantsoftheworldonline.org/taxon/urn:lsid:ipni.org:names:472503-1
Fabaceae	Adesmia	pirionii	Adesmia pirionii	I.M.Johnst.	Adesmia pirionii I.M.Johnst.	J. Arnold Arbor. 19: 251 (1938)	Chile	Chile Central	unknown	unknown	4707-2	http://www.plantsoftheworldonline.org/taxon/urn:lsid:ipni.org:names:4707-2
Fabaceae	Adesmia	polyphylla	Adesmia polyphylla	Phil.	Adesmia polyphylla Phil.	Anales Mus. Nac. Santiago de Chile 1: 18 (1891)	Bolivia, Chile	Bolivia, Chile Central, Chile North	unknown	unknown	4709-2	http://www.plantsoftheworldonline.org/taxon/urn:lsid:ipni.org:names:4709-2
Fabaceae	Adesmia	propinqua	Adesmia propinqua	Clos	Adesmia propinqua Clos	C.Gay, Fl. Chil. 2: 188 (1847)	Chile	Chile Central	unknown	unknown	4710-2	http://www.plantsoftheworldonline.org/taxon/urn:lsid:ipni.org:names:4710-2
Fabaceae	Adesmia	prostrata	Adesmia prostrata	Clos	Adesmia prostrata Clos	C.Gay, Fl. Chil. 2: 169 (1847)	Chile	Chile Central	unknown	unknown	4711-2	http://www.plantsoftheworldonline.org/taxon/urn:lsid:ipni.org:names:4711-2
Fabaceae	Adesmia	pseudincana	Adesmia pseudincana	Burkart	Adesmia pseudincana Burkart	Darwiniana 14: 209 (1966)	Argentina	Argentina Northwest	unknown	unknown	4713-2	http://www.plantsoftheworldonline.org/taxon/urn:lsid:ipni.org:names:4713-2
Fabaceae	Adesmia	pseudogrisea	Adesmia pseudogrisea	Burkart	Adesmia pseudogrisea Burkart	Darwiniana 14: 240 (1966)	Argentina	Argentina Northeast	unknown	unknown	4714-2	http://www.plantsoftheworldonline.org/taxon/urn:lsid:ipni.org:names:4714-2
Fabaceae	Adesmia	psoraleoides	Adesmia psoraleoides	Vogel	Adesmia psoraleoides Vogel	Linnaea 12: 80 (1838)	Brazil	Brazil South, Brazil Southeast	unknown	unknown	472513-1	http://www.plantsoftheworldonline.org/taxon/urn:lsid:ipni.org:names:472513-1
Fabaceae	Adesmia	pumahuasiana	Adesmia pumahuasiana	Ulibarri	Adesmia pumahuasiana Ulibarri	Darwiniana 27: 380 (1986)	Argentina, Bolivia	Argentina Northwest, Bolivia	unknown	unknown	271622-2	http://www.plantsoftheworldonline.org/taxon/urn:lsid:ipni.org:names:271622-2
Fabaceae	Adesmia	pumila	Adesmia pumila	Hook.f.	Adesmia pumila Hook.f.	Fl. Antarct.: 255 (1846)	Argentina, Chile	Argentina South, Chile South	unknown	unknown	271623-2	http://www.plantsoftheworldonline.org/taxon/urn:lsid:ipni.org:names:271623-2
Fabaceae	Adesmia	punctata	Adesmia punctata	DC.	Adesmia punctata DC.	Ann. Sci. Nat. (Paris) 4: 95 (1825)	Argentina, Brazil, Uruguay	Argentina Northeast, Brazil South, Uruguay	unknown	unknown	1069057-2	http://www.plantsoftheworldonline.org/taxon/urn:lsid:ipni.org:names:1069057-2
Fabaceae	Adesmia	pungens	Adesmia pungens	Clos	Adesmia pungens Clos	C.Gay, Fl. Chil. 2: 197 (1847)	Chile	Chile Central, Chile North	unknown	unknown	4723-2	http://www.plantsoftheworldonline.org/taxon/urn:lsid:ipni.org:names:4723-2
Fabaceae	Adesmia	pusilla	Adesmia pusilla	Phil.	Adesmia pusilla Phil.	Fl. Atacam.: 15 (1860)	Chile	Chile North	unknown	unknown	472519-1	http://www.plantsoftheworldonline.org/taxon/urn:lsid:ipni.org:names:472519-1
Fabaceae	Adesmia	quadripinnata	Adesmia quadripinnata	(Hicken) Burkart	Adesmia quadripinnata (Hicken) Burkart	Darwiniana 12: 131 (1960)	Argentina, Chile	Argentina Northwest, Argentina South, Chile Central	unknown	unknown	4727-2	http://www.plantsoftheworldonline.org/taxon/urn:lsid:ipni.org:names:4727-2
Fabaceae	Adesmia	ragonesei	Adesmia ragonesei	Burkart	Adesmia ragonesei Burkart	Darwiniana 12: 334 (1962)	Argentina	Argentina South	unknown	unknown	4735-2	http://www.plantsoftheworldonline.org/taxon/urn:lsid:ipni.org:names:4735-2
Fabaceae	Adesmia	rahmeri	Adesmia rahmeri	Phil.	Adesmia rahmeri Phil.	Anales Mus. Nac. Santiago de Chile 1: 15 (1891)	Argentina, Chile	Argentina Northwest, Chile North	unknown	unknown	4736-2	http://www.plantsoftheworldonline.org/taxon/urn:lsid:ipni.org:names:4736-2
Fabaceae	Adesmia	ramosissima	Adesmia ramosissima	Phil.	Adesmia ramosissima Phil.	Linnaea 33: 56 (1864)	Chile	Chile Central	unknown	unknown	472531-1	http://www.plantsoftheworldonline.org/taxon/urn:lsid:ipni.org:names:472531-1
Fabaceae	Adesmia	reclinata	Adesmia reclinata	P.Muñoz	Adesmia reclinata P.Muñoz	Agric. Técn. 8: 78 (1948)	Chile	Chile Central	unknown	unknown	4738-2	http://www.plantsoftheworldonline.org/taxon/urn:lsid:ipni.org:names:4738-2
Fabaceae	Adesmia	reitziana	Adesmia reitziana	Burkart	Adesmia reitziana Burkart	Darwiniana 9: 89 (1949)	Brazil	Brazil South	unknown	unknown	4739-2	http://www.plantsoftheworldonline.org/taxon/urn:lsid:ipni.org:names:4739-2
Fabaceae	Adesmia	renjifoana	Adesmia renjifoana	(Phil. ex Reiche) Phil. ex Dyer	Adesmia renjifoana (Phil. ex Reiche) Phil. ex Dyer	Index Kew., Suppl. 2: 3 (1904)	Argentina, Chile	Argentina Northwest, Chile Central	unknown	unknown	4741-2	http://www.plantsoftheworldonline.org/taxon/urn:lsid:ipni.org:names:4741-2
Fabaceae	Adesmia	resinosa	Adesmia resinosa	(Phil. ex Reiche) Phil. ex Dyer	Adesmia resinosa (Phil. ex Reiche) Phil. ex Dyer	Index Kew., Suppl. 2: 3 (1904)	Chile	Chile Central	unknown	unknown	4742-2	http://www.plantsoftheworldonline.org/taxon/urn:lsid:ipni.org:names:4742-2
Fabaceae	Adesmia	retrofracta	Adesmia retrofracta	Hook. & Arn.	Adesmia retrofracta Hook. & Arn.	Bot. Misc. 3: 188 (1833)	Argentina	Argentina Northwest, Argentina South	unknown	unknown	472537-1	http://www.plantsoftheworldonline.org/taxon/urn:lsid:ipni.org:names:472537-1
Fabaceae	Adesmia	retusa	Adesmia retusa	Griseb.	Adesmia retusa Griseb.	Syst. Bemerk.: 31 (1854)	Argentina, Chile	Argentina South, Chile South	unknown	unknown	472538-1	http://www.plantsoftheworldonline.org/taxon/urn:lsid:ipni.org:names:472538-1
Fabaceae	Adesmia	riograndensis	Adesmia riograndensis	Miotto	Adesmia riograndensis Miotto	Bradea 6: 249 (1993)	Brazil	Brazil South	unknown	unknown	303520-2	http://www.plantsoftheworldonline.org/taxon/urn:lsid:ipni.org:names:303520-2
Fabaceae	Adesmia	rocinhensis	Adesmia rocinhensis	Burkart	Adesmia rocinhensis Burkart	Darwiniana 12: 321 (1962)	Brazil	Brazil South	unknown	unknown	4748-2	http://www.plantsoftheworldonline.org/taxon/urn:lsid:ipni.org:names:4748-2
Fabaceae	Adesmia	rubroviridis	Adesmia rubroviridis	Burkart	Adesmia rubroviridis Burkart	Darwiniana 13: 32 (1964)	Chile	Chile Central	unknown	unknown	4749-2	http://www.plantsoftheworldonline.org/taxon/urn:lsid:ipni.org:names:4749-2
Fabaceae	Adesmia	ruiz-lealii	Adesmia ruiz-lealii	M.N.Correa	Adesmia ruiz-lealii M.N.Correa	Darwiniana 23: 151 (1981)	Argentina	Argentina South	unknown	unknown	4750-2	http://www.plantsoftheworldonline.org/taxon/urn:lsid:ipni.org:names:4750-2
Fabaceae	Adesmia	salamancensis	Adesmia salamancensis	Burkart	Adesmia salamancensis Burkart	Darwiniana 12: 338 (1962)	Argentina	Argentina South	unknown	unknown	4751-2	http://www.plantsoftheworldonline.org/taxon/urn:lsid:ipni.org:names:4751-2
Fabaceae	Adesmia	salicornioides	Adesmia salicornioides	Speg.	Adesmia salicornioides Speg.	Anales Soc. Ci. Argent. 47: 274 (1899)	Argentina, Chile	Argentina South, Chile South	unknown	unknown	472546-1	http://www.plantsoftheworldonline.org/taxon/urn:lsid:ipni.org:names:472546-1
Fabaceae	Adesmia	sandwithii	Adesmia sandwithii	Burkart	Adesmia sandwithii Burkart	Darwiniana 12: 93 (1960)	Argentina	Argentina South	unknown	unknown	4753-2	http://www.plantsoftheworldonline.org/taxon/urn:lsid:ipni.org:names:4753-2
Fabaceae	Adesmia	sanjuanensis	Adesmia sanjuanensis	Burkart	Adesmia sanjuanensis Burkart	Darwiniana 12: 128 (1960)	Argentina	Argentina Northwest	unknown	unknown	4754-2	http://www.plantsoftheworldonline.org/taxon/urn:lsid:ipni.org:names:4754-2
Fabaceae	Adesmia	schickendanzii	Adesmia schickendanzii	Griseb.	Adesmia schickendanzii Griseb.	Abh. Königl. Ges. Wiss. Göttingen 24: 104 (1879)	Argentina, Bolivia	Argentina Northwest, Bolivia	unknown	unknown	472551-1	http://www.plantsoftheworldonline.org/taxon/urn:lsid:ipni.org:names:472551-1
Fabaceae	Adesmia	schneideri	Adesmia schneideri	Phil.	Adesmia schneideri Phil.	Linnaea 33: 60 (1864)	Argentina, Chile	Argentina Northwest, Argentina South, Chile Central	unknown	unknown	4756-2	http://www.plantsoftheworldonline.org/taxon/urn:lsid:ipni.org:names:4756-2
Fabaceae	Adesmia	securigerifolia	Adesmia securigerifolia	Herter	Adesmia securigerifolia Herter	Candollea 10: 87 (1943)	Argentina, Brazil, Uruguay	Argentina Northeast, Brazil South, Uruguay	unknown	unknown	4757-2	http://www.plantsoftheworldonline.org/taxon/urn:lsid:ipni.org:names:4757-2
Fabaceae	Adesmia	serrana	Adesmia serrana	M.N.Correa	Adesmia serrana M.N.Correa	Darwiniana 23: 154 (1981)	Argentina	Argentina South	unknown	unknown	4761-2	http://www.plantsoftheworldonline.org/taxon/urn:lsid:ipni.org:names:4761-2
Fabaceae	Adesmia	sessiliflora	Adesmia sessiliflora	Phil.	Adesmia sessiliflora Phil.	Fl. Atacam.: 16 (1860)	Chile	Chile North	unknown	unknown	4762-2	http://www.plantsoftheworldonline.org/taxon/urn:lsid:ipni.org:names:4762-2
Fabaceae	Adesmia	sessilifolia	Adesmia sessilifolia	Iganci & Miotto	Adesmia sessilifolia Iganci & Miotto	Phytotaxa 26: 22 (2011)	Brazil	Brazil South	unknown	unknown	77114668-1	http://www.plantsoftheworldonline.org/taxon/urn:lsid:ipni.org:names:77114668-1
Fabaceae	Adesmia	silvestrii	Adesmia silvestrii	(Speg.) Burkart	Adesmia silvestrii (Speg.) Burkart	Darwiniana 3: 336 (1939)	Argentina	Argentina South	unknown	unknown	4763-2	http://www.plantsoftheworldonline.org/taxon/urn:lsid:ipni.org:names:4763-2
Fabaceae	Adesmia	smithiae	Adesmia smithiae	DC.	Adesmia smithiae DC.	Ann. Sci. Nat. (Paris) 4: 95 (1825)	Argentina	Argentina Northeast, Argentina Northwest, Argentina South	unknown	unknown	472558-1	http://www.plantsoftheworldonline.org/taxon/urn:lsid:ipni.org:names:472558-1
Fabaceae	Adesmia	spinosissima	Adesmia spinosissima	Meyen ex Vogel	Adesmia spinosissima Meyen ex Vogel	Reise Bras. 2: 27 (1828)	Argentina, Bolivia, Chile, Peru	Argentina Northwest, Bolivia, Chile North, Peru	unknown	unknown	4767-2	http://www.plantsoftheworldonline.org/taxon/urn:lsid:ipni.org:names:4767-2
Fabaceae	Adesmia	spuma	Adesmia spuma	Werderm. ex Burkart	Adesmia spuma Werderm. ex Burkart	Darwiniana 3: 337 (1939)	Argentina, Chile	Argentina Northwest, Chile Central, Chile North	unknown	unknown	472562-1	http://www.plantsoftheworldonline.org/taxon/urn:lsid:ipni.org:names:472562-1
Fabaceae	Adesmia	stenocaulon	Adesmia stenocaulon	Hauman	Adesmia stenocaulon Hauman	Anales Soc. Ci. Argent. 86: 275 (1918)	Argentina	Argentina Northwest	unknown	unknown	4769-2	http://www.plantsoftheworldonline.org/taxon/urn:lsid:ipni.org:names:4769-2
Fabaceae	Adesmia	subnuda	Adesmia subnuda	(A.Gray) Burkart	Adesmia subnuda (A.Gray) Burkart	Darwiniana 10: 491 (1954)	Peru	Peru	unknown	unknown	4771-2	http://www.plantsoftheworldonline.org/taxon/urn:lsid:ipni.org:names:4771-2
Fabaceae	Adesmia	subterranea	Adesmia subterranea	Clos	Adesmia subterranea Clos	C.Gay, Fl. Chil. 2: 192 (1847)	Argentina, Chile	Argentina Northwest, Chile Central, Chile North	unknown	unknown	4775-2	http://www.plantsoftheworldonline.org/taxon/urn:lsid:ipni.org:names:4775-2
Fabaceae	Adesmia	subtropicalis	Adesmia subtropicalis	Cobra	Adesmia subtropicalis Cobra	Phytotaxa 521: 220 (2021)	Brazil	Brazil South	unknown	unknown	77221410-1	http://www.plantsoftheworldonline.org/taxon/urn:lsid:ipni.org:names:77221410-1
Fabaceae	Adesmia	suffocata	Adesmia suffocata	Hook.f.	Adesmia suffocata Hook.f.	Fl. Antarct.: 256 (1846)	Argentina	Argentina South	unknown	unknown	271626-2	http://www.plantsoftheworldonline.org/taxon/urn:lsid:ipni.org:names:271626-2
Fabaceae	Adesmia	sulina	Adesmia sulina	Miotto	Adesmia sulina Miotto	Bradea 6: 251 (1993)	Brazil	Brazil South	unknown	unknown	304258-2	http://www.plantsoftheworldonline.org/taxon/urn:lsid:ipni.org:names:304258-2
Fabaceae	Adesmia	tehuelcha	Adesmia tehuelcha	Speg.	Adesmia tehuelcha Speg.	Anales Soc. Ci. Argent. 47: 275 (1899)	Argentina	Argentina South	unknown	unknown	472570-1	http://www.plantsoftheworldonline.org/taxon/urn:lsid:ipni.org:names:472570-1
Fabaceae	Adesmia	tenella	Adesmia tenella	Hook. & Arn.	Adesmia tenella Hook. & Arn.	Bot. Beechey Voy.: 19 (1830)	Chile	Chile Central, Chile North	unknown	unknown	472572-1	http://www.plantsoftheworldonline.org/taxon/urn:lsid:ipni.org:names:472572-1
Fabaceae	Adesmia	tomentosa	Adesmia tomentosa	Meyen	Adesmia tomentosa Meyen	Nov. Actorum Acad. Caes. Leop.-Carol. Nat. Cur. 19(Suppl. 1): 23 (1843)	Chile	Chile Central	unknown	unknown	472575-1	http://www.plantsoftheworldonline.org/taxon/urn:lsid:ipni.org:names:472575-1
Fabaceae	Adesmia	torcaea	Adesmia torcaea	Phil.	Adesmia torcaea Phil.	Anales Univ. Chile 84: 287 (1894)	Chile	Chile Central	unknown	unknown	4783-2	http://www.plantsoftheworldonline.org/taxon/urn:lsid:ipni.org:names:4783-2
Fabaceae	Adesmia	trifoliata	Adesmia trifoliata	Phil.	Adesmia trifoliata Phil.	Linnaea 28: 635 (1856)	Chile	Chile North	unknown	unknown	472579-1	http://www.plantsoftheworldonline.org/taxon/urn:lsid:ipni.org:names:472579-1
Fabaceae	Adesmia	trifoliolata	Adesmia trifoliolata	Gillies ex Hook. & Arn.	Adesmia trifoliolata Gillies ex Hook. & Arn.	Bot. Misc. 3: 194 (1833)	Argentina, Chile	Argentina Northwest, Argentina South, Chile Central	unknown	unknown	4786-2	http://www.plantsoftheworldonline.org/taxon/urn:lsid:ipni.org:names:4786-2
Fabaceae	Adesmia	trijuga	Adesmia trijuga	Gillies ex Hook. & Arn.	Adesmia trijuga Gillies ex Hook. & Arn.	Bot. Misc. 3: 191 (1833)	Argentina, Chile	Argentina Northwest, Argentina South, Chile Central, Chile North	unknown	unknown	4788-2	http://www.plantsoftheworldonline.org/taxon/urn:lsid:ipni.org:names:4788-2
Fabaceae	Adesmia	tristis	Adesmia tristis	Vogel	Adesmia tristis Vogel	Linnaea 12: 77 (1838)	Brazil	Brazil South	unknown	unknown	472582-1	http://www.plantsoftheworldonline.org/taxon/urn:lsid:ipni.org:names:472582-1
Fabaceae	Adesmia	tunuianica	Adesmia tunuianica	Burkart	Adesmia tunuianica Burkart	Darwiniana 12: 343 (1962)	Argentina	Argentina Northwest	unknown	unknown	4795-2	http://www.plantsoftheworldonline.org/taxon/urn:lsid:ipni.org:names:4795-2
Fabaceae	Adesmia	uspallatensis	Adesmia uspallatensis	Gillies ex Hook. & Arn.	Adesmia uspallatensis Gillies ex Hook. & Arn.	Bot. Misc. 3: 192 (1833)	Argentina, Chile	Argentina Northwest, Chile Central	unknown	unknown	4799-2	http://www.plantsoftheworldonline.org/taxon/urn:lsid:ipni.org:names:4799-2
Fabaceae	Adesmia	vallsii	Adesmia vallsii	Miotto	Adesmia vallsii Miotto	Bradea 6: 250 (1993)	Brazil	Brazil South	unknown	unknown	304257-2	http://www.plantsoftheworldonline.org/taxon/urn:lsid:ipni.org:names:304257-2
Fabaceae	Adesmia	verrucosa	Adesmia verrucosa	Meyen	Adesmia verrucosa Meyen	Nov. Actorum Acad. Caes. Leop.-Carol. Nat. Cur. 19(Suppl. 1): 20 (1843)	Peru	Peru	unknown	unknown	472593-1	http://www.plantsoftheworldonline.org/taxon/urn:lsid:ipni.org:names:472593-1
Fabaceae	Adesmia	villosa	Adesmia villosa	Hook.f.	Adesmia villosa Hook.f.	Fl. Antarct.: 256 (1846)	Argentina, Chile	Argentina South, Chile South	unknown	unknown	271627-2	http://www.plantsoftheworldonline.org/taxon/urn:lsid:ipni.org:names:271627-2
Fabaceae	Adesmia	virens	Adesmia virens	Phil.	Adesmia virens Phil.	Anales Univ. Chile 84: 435 (1894)	Chile	Chile Central	unknown	unknown	4810-2	http://www.plantsoftheworldonline.org/taxon/urn:lsid:ipni.org:names:4810-2
Fabaceae	Adesmia	viscidissima	Adesmia viscidissima	I.M.Johnst.	Adesmia viscidissima I.M.Johnst.	Contr. Gray Herb. 85: 55 (1929)	Chile	Chile Central, Chile North	unknown	unknown	4812-2	http://www.plantsoftheworldonline.org/taxon/urn:lsid:ipni.org:names:4812-2
Fabaceae	Adesmia	viscosa	Adesmia viscosa	Gillies ex Hook.	Adesmia viscosa Gillies ex Hook.	Bot. Misc. 3: 192 (1833)	Chile	Chile Central	unknown	unknown	472604-1	http://www.plantsoftheworldonline.org/taxon/urn:lsid:ipni.org:names:472604-1
Fabaceae	Adesmia	volckmannii	Adesmia volckmannii	Phil.	Adesmia volckmannii Phil.	Anales Univ. Chile 21: 444 (1862)	Argentina, Chile	Argentina Northwest, Argentina South, Chile Central, Chile South	unknown	unknown	472605-1	http://www.plantsoftheworldonline.org/taxon/urn:lsid:ipni.org:names:472605-1
Fabaceae	Adesmia	zoellneri	Adesmia zoellneri	Ulibarri	Adesmia zoellneri Ulibarri	Hickenia 1: 277 (1982)	Chile	Chile Central	unknown	unknown	4815-2	http://www.plantsoftheworldonline.org/taxon/urn:lsid:ipni.org:names:4815-2
Fabaceae	Adinobotrys	atropurpureus	Adinobotrys atropurpureus	(Wall.) Dunn	Adinobotrys atropurpureus (Wall.) Dunn	Bull. Misc. Inform. Kew 1911: 197 (1911)	Cambodia, Indonesia, Laos, Malaysia, Myanmar, Thailand, Vietnam	Cambodia, Jawa, Laos, Malaya, Myanmar, Sumatera, Thailand, Vietnam	unknown	unknown	472609-1	http://www.plantsoftheworldonline.org/taxon/urn:lsid:ipni.org:names:472609-1
Fabaceae	Adinobotrys	katinganensis	Adinobotrys katinganensis	(Adema) J.Compton & Schrire	Adinobotrys katinganensis (Adema) J.Compton & Schrire	PhytoKeys 165: 65 (2020)	Indonesia, Malaysia	Borneo	unknown	unknown	77212569-1	http://www.plantsoftheworldonline.org/taxon/urn:lsid:ipni.org:names:77212569-1
Fabaceae	Adinobotrys	sarawakensis	Adinobotrys sarawakensis	(Adema) J.Compton & Schrire	Adinobotrys sarawakensis (Adema) J.Compton & Schrire	PhytoKeys 165: 66 (2020)	Indonesia, Malaysia	Borneo	unknown	unknown	77212570-1	http://www.plantsoftheworldonline.org/taxon/urn:lsid:ipni.org:names:77212570-1
Fabaceae	Adinobotrys	vastus	Adinobotrys vastus	(Kosterm.) J.Compton & Schrire	Adinobotrys vastus (Kosterm.) J.Compton & Schrire	PhytoKeys 125: 50 (2019)	Indonesia, Malaysia	Borneo	unknown	unknown	77198982-1	http://www.plantsoftheworldonline.org/taxon/urn:lsid:ipni.org:names:77198982-1
Fabaceae	Aenictophyton	anomalum	Aenictophyton anomalum	(F.Muell.) I.Thomps.	Aenictophyton anomalum (F.Muell.) I.Thomps.	Muelleria 29: 185 (2011)	Australia	New South Wales, Northern Territory, South Australia, Western Australia	unknown	unknown	77113672-1	http://www.plantsoftheworldonline.org/taxon/urn:lsid:ipni.org:names:77113672-1
Fabaceae	Aenictophyton	reconditum	Aenictophyton reconditum	A.T.Lee	Aenictophyton reconditum A.T.Lee	Contr. New South Wales Natl. Herb. 4: 423 (1973)	Australia	Northern Territory, Western Australia	unknown	unknown	472633-1	http://www.plantsoftheworldonline.org/taxon/urn:lsid:ipni.org:names:472633-1
Fabaceae	Aeschynomene	abyssinica	Aeschynomene abyssinica	(A.Rich.) Vatke	Aeschynomene abyssinica (A.Rich.) Vatke	Oesterr. Bot. Z. 29: 22 (1879)	Burundi, Cameroon, Central African Republic, Ethiopia, Kenya, Malawi, Mozambique, Nigeria, Sudan, Tanzania, Uganda, Zaire, Zambia, Zimbabwe	Burundi, Cameroon, Central African Repu, Ethiopia, Kenya, Malawi, Mozambique, Nigeria, Sudan, Tanzania, Uganda, Zambia, Zaire, Zimbabwe	unknown	unknown	472634-1	http://www.plantsoftheworldonline.org/taxon/urn:lsid:ipni.org:names:472634-1
Fabaceae	Aeschynomene	acutangula	Aeschynomene acutangula	Welw. ex Baker	Aeschynomene acutangula Welw. ex Baker	D.Oliver &amp; auct. suc. (eds.), Fl. Trop. Afr. 2: 148 (1871)	Angola	Angola	unknown	unknown	472639-1	http://www.plantsoftheworldonline.org/taxon/urn:lsid:ipni.org:names:472639-1
Fabaceae	Aeschynomene	afraspera	Aeschynomene afraspera	J.Léonard	Aeschynomene afraspera J.Léonard	Bull. Jard. Bot. État Bruxelles 24: 64 (1954)	Angola, Benin, Burkina Faso, Burundi, Cameroon, Central African Republic, Chad, Cote d'Ivoire, Gambia, Ghana, Guinea-Bissau, Malawi, Mali, Mauritania, Mozambique, Niger, Nigeria, Senegal, Sierra Leone, South Africa, Sudan, Togo, Zaire, Zambia	Angola, Benin, Burkina, Burundi, Cameroon, Central African Repu, Chad, Gambia, Ghana, Guinea-Bissau, Ivory Coast, Malawi, Mali, Mauritania, Mozambique, Niger, Nigeria, Northern Provinces, Senegal, Sierra Leone, Sudan, Togo, Zambia, Zaire	unknown	unknown	472641-1	http://www.plantsoftheworldonline.org/taxon/urn:lsid:ipni.org:names:472641-1
Fabaceae	Aeschynomene	americana	Aeschynomene americana	L.	Aeschynomene americana L.	Sp. Pl.: 713 (1753)	Argentina, Bahamas, Belize, Bolivia, Brazil, Cayman Is., Colombia, Costa Rica, Cuba, Dominican Republic, Ecuador, El Salvador, French Guiana, Guatemala, Guyana, Haiti, Honduras, Jamaica, Leeward Is., Mexico, Netherlands Antilles, Nicaragua, Panama, Paraguay, Peru, Puerto Rico, Trinidad-Tobago, United States, Venezuela, Venezuelan Antilles, Windward Is.	Alabama, Argentina Northeast, Argentina Northwest, Bahamas, Belize, Bolivia, Brazil North, Brazil Northeast, Brazil South, Brazil Southeast, Brazil West-Central, Cayman Is., Colombia, Costa Rica, Cuba, Dominican Republic, Ecuador, El Salvador, Florida, French Guiana, Georgia, Guatemala, Guyana, Haiti, Honduras, Jamaica, Leeward Is., Louisiana, Mexico Central, Mexico Gulf, Mexico Northeast, Mexico…	Andaman Is., Australia, Bangladesh, Benin, Cambodia, Caroline Is., Chagos Archipelago, Comoros, Ethiopia, Gabon, Gulf of Guinea Is., India, Indonesia, Indonesia, Malaysia, Indonesia, Papua New Guinea, Kenya, Madagascar, Malawi, Malaysia, Myanmar, Nansei-shoto, Nepal, New Caledonia, Nicobar Is., Nigeria, Papua New Guinea, Philippines, Reunion, Sierra Leone, Sri Lanka, Taiwan, Thailand, United Stat…	Andaman Is., Assam, Bangladesh, Benin, Bismarck Archipelago, Borneo, Cambodia, Caroline Is., Chagos Archipelago, Comoros, Ethiopia, Gabon, Gulf of Guinea Is., India, Jawa, Kenya, Madagascar, Malawi, Malaya, Maryland, Myanmar, Nansei-shoto, Nepal, New Caledonia, New Guinea, Nicobar Is., Nigeria, Philippines, Queensland, Reunion, Sierra Leone, Sri Lanka, Sulawesi, Taiwan, Thailand, Vietnam, Zambia,…	316404-2	http://www.plantsoftheworldonline.org/taxon/urn:lsid:ipni.org:names:316404-2
Fabaceae	Aeschynomene	angolensis	Aeschynomene angolensis	Rossberg	Aeschynomene angolensis Rossberg	Repert. Spec. Nov. Regni Veg. 39: 162 (1936)	Angola	Angola	unknown	unknown	472644-1	http://www.plantsoftheworldonline.org/taxon/urn:lsid:ipni.org:names:472644-1
Fabaceae	Aeschynomene	aphylla	Aeschynomene aphylla	Wild	Aeschynomene aphylla Wild	Kew Bull. 8: 95 (1953)	Mozambique, Zimbabwe	Mozambique, Zimbabwe	unknown	unknown	472645-1	http://www.plantsoftheworldonline.org/taxon/urn:lsid:ipni.org:names:472645-1
Fabaceae	Aeschynomene	arabica	Aeschynomene arabica	Deflers	Aeschynomene arabica Deflers	Bull. Soc. Bot. France 42: 303 (1895)	Yemen	Yemen	unknown	unknown	472648-1	http://www.plantsoftheworldonline.org/taxon/urn:lsid:ipni.org:names:472648-1
Fabaceae	Aeschynomene	aspera	Aeschynomene aspera	L.	Aeschynomene aspera L.	Sp. Pl.: 713 (1753)	Australia, Bangladesh, Bhutan, India, Cambodia, India, India, Pakistan, Indonesia, Laos, Malaysia, Myanmar, Nepal, Pakistan, Sri Lanka, Thailand, Vietnam	Assam, Bangladesh, Cambodia, East Himalaya, India, Jawa, Laos, Malaya, Myanmar, Nepal, Northern Territory, Pakistan, Sri Lanka, Thailand, Vietnam, West Himalaya	Australia	Queensland	472655-1	http://www.plantsoftheworldonline.org/taxon/urn:lsid:ipni.org:names:472655-1
Fabaceae	Aeschynomene	atropurpurea	Aeschynomene atropurpurea	Span.	Aeschynomene atropurpurea Span.	Linnaea 15: 192 (1841)	Indonesia, East Timor	Lesser Sunda Is.	unknown	unknown	472657-1	http://www.plantsoftheworldonline.org/taxon/urn:lsid:ipni.org:names:472657-1
Fabaceae	Aeschynomene	batekensis	Aeschynomene batekensis	Troch.-Marq. & Koechlin	Aeschynomene batekensis Troch.-Marq. & Koechlin	Bull. Soc. Bot. France 106: 141 (1959)	Republic of Congo	Congo	unknown	unknown	472659-1	http://www.plantsoftheworldonline.org/taxon/urn:lsid:ipni.org:names:472659-1
Fabaceae	Aeschynomene	baumii	Aeschynomene baumii	Harms	Aeschynomene baumii Harms	O.Warburg (ed.), Kunene-Sambesi Exped.: 261 (1903)	Angola, Burundi, Cameroon, Central African Republic, Nigeria, Rwanda, Tanzania, Zaire, Zambia	Angola, Burundi, Cameroon, Central African Repu, Nigeria, Rwanda, Tanzania, Zambia, Zaire	unknown	unknown	472660-1	http://www.plantsoftheworldonline.org/taxon/urn:lsid:ipni.org:names:472660-1
Fabaceae	Aeschynomene	bella	Aeschynomene bella	Harms	Aeschynomene bella Harms	Bot. Jahrb. Syst. 30: 327 (1901)	Tanzania	Tanzania	unknown	unknown	472661-1	http://www.plantsoftheworldonline.org/taxon/urn:lsid:ipni.org:names:472661-1
Fabaceae	Aeschynomene	benguellensis	Aeschynomene benguellensis	Torre	Aeschynomene benguellensis Torre	Bol. Soc. Brot., sér. 2, 39: 207 (1965)	Angola	Angola	unknown	unknown	472662-1	http://www.plantsoftheworldonline.org/taxon/urn:lsid:ipni.org:names:472662-1
Fabaceae	Aeschynomene	bracteosa	Aeschynomene bracteosa	Welw. ex Baker	Aeschynomene bracteosa Welw. ex Baker	D.Oliver &amp; auct. suc. (eds.), Fl. Trop. Afr. 2: 150 (1871)	Angola, Malawi, Tanzania, Zaire, Zambia, Zimbabwe	Angola, Malawi, Tanzania, Zambia, Zaire, Zimbabwe	unknown	unknown	472667-1	http://www.plantsoftheworldonline.org/taxon/urn:lsid:ipni.org:names:472667-1
Fabaceae	Aeschynomene	brevifolia	Aeschynomene brevifolia	Poir.	Aeschynomene brevifolia Poir.	J.B.A.M.de Lamarck, Encycl. 4: 451 (1798)	Comoros, Madagascar, Mozambique, South Africa, Swaziland	Comoros, KwaZulu-Natal, Madagascar, Mozambique, Northern Provinces, Swaziland	Australia, Mauritius, Reunion	Mauritius, New South Wales, Queensland, Reunion	472671-1	http://www.plantsoftheworldonline.org/taxon/urn:lsid:ipni.org:names:472671-1
Fabaceae	Aeschynomene	bullockii	Aeschynomene bullockii	J.Léonard	Aeschynomene bullockii J.Léonard	Bull. Jard. Bot. État Bruxelles 24: 71 (1954)	Tanzania, Zaire	Tanzania, Zaire	unknown	unknown	472673-1	http://www.plantsoftheworldonline.org/taxon/urn:lsid:ipni.org:names:472673-1
Fabaceae	Aeschynomene	burttii	Aeschynomene burttii	Baker f.	Aeschynomene burttii Baker f.	J. Bot. 73: 79 (1935)	Tanzania	Tanzania	unknown	unknown	472675-1	http://www.plantsoftheworldonline.org/taxon/urn:lsid:ipni.org:names:472675-1
Fabaceae	Aeschynomene	chimanimaniensis	Aeschynomene chimanimaniensis	Verdc.	Aeschynomene chimanimaniensis Verdc.	Kew Bull. 27: 435 (1972)	Mozambique, Zimbabwe	Mozambique, Zimbabwe	unknown	unknown	472685-1	http://www.plantsoftheworldonline.org/taxon/urn:lsid:ipni.org:names:472685-1
Fabaceae	Aeschynomene	ciliata	Aeschynomene ciliata	Vogel	Aeschynomene ciliata Vogel	Linnaea 12: 84 (1838)	Bolivia, Brazil, Colombia, Costa Rica, Ecuador, Guatemala, Honduras, Jamaica, Mexico, Nicaragua, Panama, Venezuela	Bolivia, Brazil North, Brazil Northeast, Brazil Southeast, Brazil West-Central, Colombia, Costa Rica, Ecuador, Guatemala, Honduras, Jamaica, Mexico Central, Mexico Gulf, Mexico Southeast, Mexico Southwest, Nicaragua, Panama, Venezuela	unknown	unknown	472686-1	http://www.plantsoftheworldonline.org/taxon/urn:lsid:ipni.org:names:472686-1
Fabaceae	Aeschynomene	crassicaulis	Aeschynomene crassicaulis	Harms	Aeschynomene crassicaulis Harms	Bot. Jahrb. Syst. 40: 38 (1907)	Benin, Burkina Faso, Cameroon, Central African Republic, Chad, Guinea-Bissau, Mali, Niger, Nigeria, Senegal, Zaire	Benin, Burkina, Cameroon, Central African Repu, Chad, Guinea-Bissau, Mali, Niger, Nigeria, Senegal, Zaire	unknown	unknown	472692-1	http://www.plantsoftheworldonline.org/taxon/urn:lsid:ipni.org:names:472692-1
Fabaceae	Aeschynomene	cristata	Aeschynomene cristata	Vatke	Aeschynomene cristata Vatke	Oesterr. Bot. Z. 28: 215 (1878)	Angola, Benin, Botswana, Cameroon, Central African Republic, Chad, Ethiopia, Gabon, Kenya, Madagascar, Malawi, Mali, Mozambique, Namibia, Nigeria, Republic of Congo, Somalia, Sudan, Tanzania, Uganda, Zaire, Zambia, Zimbabwe	Angola, Benin, Botswana, Cameroon, Caprivi Strip, Central African Repu, Chad, Congo, Ethiopia, Gabon, Kenya, Madagascar, Malawi, Mali, Mozambique, Namibia, Nigeria, Somalia, Sudan, Tanzania, Uganda, Zambia, Zaire, Zimbabwe	unknown	unknown	472694-1	http://www.plantsoftheworldonline.org/taxon/urn:lsid:ipni.org:names:472694-1
Fabaceae	Aeschynomene	curtisiae	Aeschynomene curtisiae	I.M.Johnst.	Aeschynomene curtisiae I.M.Johnst.	Contr. Gray Herb. 73: 35 (1924)	Angola	Angola	unknown	unknown	472695-1	http://www.plantsoftheworldonline.org/taxon/urn:lsid:ipni.org:names:472695-1
Fabaceae	Aeschynomene	deamii	Aeschynomene deamii	B.L.Rob. & Bartlett	Aeschynomene deamii B.L.Rob. & Bartlett	Proc. Amer. Acad. Arts 43: 52 (1907)	Belize, Bolivia, Costa Rica, Guatemala, Honduras, Mexico, Nicaragua, Panama	Belize, Bolivia, Costa Rica, Guatemala, Honduras, Mexico Gulf, Mexico Southeast, Nicaragua, Panama	unknown	unknown	5916-2	http://www.plantsoftheworldonline.org/taxon/urn:lsid:ipni.org:names:5916-2
Fabaceae	Aeschynomene	debilis	Aeschynomene debilis	Welw. ex Baker	Aeschynomene debilis Welw. ex Baker	D.Oliver &amp; auct. suc. (eds.), Fl. Trop. Afr. 2: 150 (1871)	Angola	Angola	unknown	unknown	472697-1	http://www.plantsoftheworldonline.org/taxon/urn:lsid:ipni.org:names:472697-1
Fabaceae	Aeschynomene	deightonii	Aeschynomene deightonii	Hepper	Aeschynomene deightonii Hepper	Kew Bull. 11: 124 (1956)	Cote d'Ivoire, Ghana, Guinea, Sierra Leone	Ghana, Guinea, Ivory Coast, Sierra Leone	unknown	unknown	472699-1	http://www.plantsoftheworldonline.org/taxon/urn:lsid:ipni.org:names:472699-1
[truncated: 20,726 more rows]
