# Supplementary material for: expowo: An R package for mining global plant diversity and distribution data
Source: Appl Plant Sci. 2024 Jul 30;12(6):e11609. doi: 10.1002/aps3.11609 (PMC11610411; doi:10.1002/aps3.11609)
Supplement: Supplementary file 11 — Appendix S11. List of all POWO's accepted species of Begoniaceae, as retrieved with expowo's function powoSpecies and used for mapping the global native distribution with powoMap to generate Figure 3C. [file APS3-12-e11609-s011.xlsx]

## Sheet: Appendix_S11_all_species_Begoni
Zuanny et al.—Applications in Plant Sciences 2024—Data Supplement S11
DOI 10.1002/aps3.11609
Appendix S11. List of all POWO’s accepted species of Begoniaceae, as retrieved with expowo’s function powoSpecies and used for mapping the global native distribution with powoMap to generate Figure 3C.
family	genus	species	taxon_name	authors	scientific_name	publication	native_to_country	native_to_botanical_countries	introduced_to_country	introduced_to_botanical_countries	kew_id	powo_uri
Begoniaceae	Begonia	abbottii	Begonia abbottii	Urb.	Begonia abbottii Urb.	Repert. Spec. Nov. Regni Veg. 18: 192 (1922)	Haiti	Haiti	unknown	unknown	30363-2	http://www.plantsoftheworldonline.org/taxon/urn:lsid:ipni.org:names:30363-2
Begoniaceae	Begonia	abbreviata	Begonia abbreviata	C.I Peng	Begonia abbreviata C.I Peng	Phytotaxa 222: 86 (2015)	Vietnam	Vietnam	unknown	unknown	77149280-1	http://www.plantsoftheworldonline.org/taxon/urn:lsid:ipni.org:names:77149280-1
Begoniaceae	Begonia	abdullahpieei	Begonia abdullahpieei	Kiew	Begonia abdullahpieei Kiew	Begonias Peninsular Malaysia: 252 (2005)	Malaysia	Malaya	unknown	unknown	77067411-1	http://www.plantsoftheworldonline.org/taxon/urn:lsid:ipni.org:names:77067411-1
Begoniaceae	Begonia	aberrans	Begonia aberrans	Irmsch.	Begonia aberrans Irmsch.	Webbia 9: 483 (1953 publ. 1954)	Indonesia	Sumatera	unknown	unknown	104103-1	http://www.plantsoftheworldonline.org/taxon/urn:lsid:ipni.org:names:104103-1
Begoniaceae	Begonia	aborensis	Begonia aborensis	Dunn	Begonia aborensis Dunn	Bull. Misc. Inform. Kew 1920: 109 (1920)	Bhutan, India, India, Myanmar	Assam, East Himalaya, Myanmar	unknown	unknown	104104-1	http://www.plantsoftheworldonline.org/taxon/urn:lsid:ipni.org:names:104104-1
Begoniaceae	Begonia	acaulis	Begonia acaulis	Merr. & L.M.Perry	Begonia acaulis Merr. & L.M.Perry	J. Arnold Arbor. 24: 43 (1943)	Indonesia, Papua New Guinea	New Guinea	unknown	unknown	104106-1	http://www.plantsoftheworldonline.org/taxon/urn:lsid:ipni.org:names:104106-1
Begoniaceae	Begonia	acclivis	Begonia acclivis	Coyle	Begonia acclivis Coyle	Edinburgh J. Bot. 67: 125 (2010)	Philippines	Philippines	unknown	unknown	77104045-1	http://www.plantsoftheworldonline.org/taxon/urn:lsid:ipni.org:names:77104045-1
Begoniaceae	Begonia	acerifolia	Begonia acerifolia	Kunth	Begonia acerifolia Kunth	F.W.H.von Humboldt, A.J.A.Bonpland &amp; C.S.Kunth, Nov. Gen. Sp. 7: 186 (1825)	Bolivia, Ecuador, Peru	Bolivia, Ecuador, Peru	unknown	unknown	104107-1	http://www.plantsoftheworldonline.org/taxon/urn:lsid:ipni.org:names:104107-1
Begoniaceae	Begonia	acetosa	Begonia acetosa	Vell.	Begonia acetosa Vell.	Fl. Flumin. 10: t. 50 (1831)	Brazil	Brazil Southeast	unknown	unknown	104109-1	http://www.plantsoftheworldonline.org/taxon/urn:lsid:ipni.org:names:104109-1
Begoniaceae	Begonia	acetosella	Begonia acetosella	Craib	Begonia acetosella Craib	Bull. Misc. Inform. Kew 1912: 153 (1912)	Bhutan, India, China, Laos, Myanmar, Thailand, Vietnam	China South-Central, East Himalaya, Laos, Myanmar, Thailand, Tibet, Vietnam	unknown	unknown	327431-2	http://www.plantsoftheworldonline.org/taxon/urn:lsid:ipni.org:names:327431-2
Begoniaceae	Begonia	acida	Begonia acida	Vell.	Begonia acida Vell.	Fl. Flumin. 10: t. 49 (1831)	Brazil	Brazil Southeast	unknown	unknown	104111-1	http://www.plantsoftheworldonline.org/taxon/urn:lsid:ipni.org:names:104111-1
Begoniaceae	Begonia	acidulenta	Begonia acidulenta	S.Julia & Kiew	Begonia acidulenta S.Julia & Kiew	Phytotaxa 252: 19 (2016)	Indonesia, Malaysia	Borneo	unknown	unknown	77153728-1	http://www.plantsoftheworldonline.org/taxon/urn:lsid:ipni.org:names:77153728-1
Begoniaceae	Begonia	aconitifolia	Begonia aconitifolia	A.DC.	Begonia aconitifolia A.DC.	Ann. Sci. Nat., Bot., sér. 4, 11: 127 (1859)	Brazil	Brazil Southeast	Dominican Republic	Dominican Republic	104113-1	http://www.plantsoftheworldonline.org/taxon/urn:lsid:ipni.org:names:104113-1
Begoniaceae	Begonia	acuminatissima	Begonia acuminatissima	Merr.	Begonia acuminatissima Merr.	Philipp. J. Sci., C 6: 395 (1911 publ. 1912)	Philippines	Philippines	unknown	unknown	104117-1	http://www.plantsoftheworldonline.org/taxon/urn:lsid:ipni.org:names:104117-1
Begoniaceae	Begonia	acutifolia	Begonia acutifolia	Jacq.	Begonia acutifolia Jacq.	Collectanea 1: 122 (1787)	Cuba, Jamaica	Cuba, Jamaica	St.Helena	St.Helena	317883-2	http://www.plantsoftheworldonline.org/taxon/urn:lsid:ipni.org:names:317883-2
Begoniaceae	Begonia	acutiloba	Begonia acutiloba	Liebm.	Begonia acutiloba Liebm.	Mexic. Begon.: 14 (1852)	Guatemala, Mexico	Guatemala, Mexico Southeast, Mexico Southwest	unknown	unknown	273153-2	http://www.plantsoftheworldonline.org/taxon/urn:lsid:ipni.org:names:273153-2
Begoniaceae	Begonia	acutis	Begonia acutis	Y.M.Shui, W.H.Chen & H.Q.Nguyen	Begonia acutis Y.M.Shui, W.H.Chen & H.Q.Nguyen	Phytotaxa 407: 72 (2019)	Vietnam	Vietnam	unknown	unknown	77200419-1	http://www.plantsoftheworldonline.org/taxon/urn:lsid:ipni.org:names:77200419-1
Begoniaceae	Begonia	acutitepala	Begonia acutitepala	K.Y.Guan & D.K.Tian	Begonia acutitepala K.Y.Guan & D.K.Tian	Acta Bot. Yunnan. 22: 129 (2000)	China	China South-Central	unknown	unknown	1014341-1	http://www.plantsoftheworldonline.org/taxon/urn:lsid:ipni.org:names:1014341-1
Begoniaceae	Begonia	adamsensis	Begonia adamsensis	Magtoto & Rubite	Begonia adamsensis Magtoto & Rubite	Phytotaxa 343: 290 (2018)	Philippines	Philippines	unknown	unknown	77177604-1	http://www.plantsoftheworldonline.org/taxon/urn:lsid:ipni.org:names:77177604-1
Begoniaceae	Begonia	addrinii	Begonia addrinii	S.Julia & Kiew	Begonia addrinii S.Julia & Kiew	Gard. Bull. Singapore 68: 258 (2016)	Indonesia, Malaysia	Borneo	unknown	unknown	77161332-1	http://www.plantsoftheworldonline.org/taxon/urn:lsid:ipni.org:names:77161332-1
Begoniaceae	Begonia	adenodes	Begonia adenodes	Irmsch.	Begonia adenodes Irmsch.	Webbia 9: 478 (1953 publ. 1954)	Indonesia, Malaysia	Borneo	unknown	unknown	104123-1	http://www.plantsoftheworldonline.org/taxon/urn:lsid:ipni.org:names:104123-1
Begoniaceae	Begonia	adenopoda	Begonia adenopoda	Lem.	Begonia adenopoda Lem.	Jard. Fleur. 2(Misc.): 17 (1857)	Myanmar, Thailand	Myanmar, Thailand	unknown	unknown	104124-1	http://www.plantsoftheworldonline.org/taxon/urn:lsid:ipni.org:names:104124-1
Begoniaceae	Begonia	adenostegia	Begonia adenostegia	Stapf	Begonia adenostegia Stapf	Trans. Linn. Soc. London, Bot. 4: 164 (1894)	Indonesia, Malaysia	Borneo	unknown	unknown	104125-1	http://www.plantsoftheworldonline.org/taxon/urn:lsid:ipni.org:names:104125-1
Begoniaceae	Begonia	adliniana	Begonia adliniana	Rimi	Begonia adliniana Rimi	Sandakania 20: 157 (2015)	Indonesia, Malaysia	Borneo	unknown	unknown	77153278-1	http://www.plantsoftheworldonline.org/taxon/urn:lsid:ipni.org:names:77153278-1
Begoniaceae	Begonia	admirabilis	Begonia admirabilis	Brade	Begonia admirabilis Brade	Arch. Jard. Bot. Rio de Janeiro 10: 136 (1950)	Brazil	Brazil Northeast, Brazil Southeast	unknown	unknown	30365-2	http://www.plantsoftheworldonline.org/taxon/urn:lsid:ipni.org:names:30365-2
Begoniaceae	Begonia	adpressa	Begonia adpressa	Sosef	Begonia adpressa Sosef	Agric. Univ. Wageningen Pap. 91(4): 126 (1991 publ. 1992)	Cameroon	Cameroon	unknown	unknown	960981-1	http://www.plantsoftheworldonline.org/taxon/urn:lsid:ipni.org:names:960981-1
Begoniaceae	Begonia	adscendens	Begonia adscendens	C.B.Clarke	Begonia adscendens C.B.Clarke	J. Linn. Soc., Bot. 25: 26 (1889)	India, Laos, Myanmar	Assam, Laos, Myanmar	unknown	unknown	104130-1	http://www.plantsoftheworldonline.org/taxon/urn:lsid:ipni.org:names:104130-1
Begoniaceae	Begonia	aenea	Begonia aenea	Linden & André	Begonia aenea Linden & André	Cat. Gén. 87: 2 (1871)	India	Assam	unknown	unknown	77176759-1	http://www.plantsoftheworldonline.org/taxon/urn:lsid:ipni.org:names:77176759-1
Begoniaceae	Begonia	aequata	Begonia aequata	A.Gray	Begonia aequata A.Gray	U.S. Expl. Exped., Phan. 1: 658 (1854)	Philippines	Philippines	unknown	unknown	104131-1	http://www.plantsoftheworldonline.org/taxon/urn:lsid:ipni.org:names:104131-1
Begoniaceae	Begonia	aequatoguineensis	Begonia aequatoguineensis	Sosef & Nguema	Begonia aequatoguineensis Sosef & Nguema	Blumea 55: 91 (2010)	Equatorial Guinea	Equatorial Guinea	unknown	unknown	77104911-1	http://www.plantsoftheworldonline.org/taxon/urn:lsid:ipni.org:names:77104911-1
Begoniaceae	Begonia	aequatorialis	Begonia aequatorialis	L.B.Sm. & B.G.Schub.	Begonia aequatorialis L.B.Sm. & B.G.Schub.	Lloydia 13: 85 (1950)	Colombia, Ecuador	Colombia, Ecuador	unknown	unknown	30366-2	http://www.plantsoftheworldonline.org/taxon/urn:lsid:ipni.org:names:30366-2
Begoniaceae	Begonia	aequilateralis	Begonia aequilateralis	Irmsch.	Begonia aequilateralis Irmsch.	Mitt. Inst. Allg. Bot. Hamburg 8: 134 (1929)	Malaysia	Malaya	unknown	unknown	104133-1	http://www.plantsoftheworldonline.org/taxon/urn:lsid:ipni.org:names:104133-1
Begoniaceae	Begonia	aeranthos	Begonia aeranthos	L.B.Sm. & B.G.Schub.	Begonia aeranthos L.B.Sm. & B.G.Schub.	Mem. New York Bot. Gard. 8: 36 (1952)	Ecuador, Peru	Ecuador, Peru	unknown	unknown	30367-2	http://www.plantsoftheworldonline.org/taxon/urn:lsid:ipni.org:names:30367-2
Begoniaceae	Begonia	affinis	Begonia affinis	Merr.	Begonia affinis Merr.	Philipp. J. Sci., C 7: 308 (1912)	Philippines	Philippines	unknown	unknown	104135-1	http://www.plantsoftheworldonline.org/taxon/urn:lsid:ipni.org:names:104135-1
Begoniaceae	Begonia	afromigrata	Begonia afromigrata	J.J.de Wilde	Begonia afromigrata J.J.de Wilde	Taxon 60: 1686 (2011)	Laos, Thailand	Laos, Thailand	unknown	unknown	77117367-1	http://www.plantsoftheworldonline.org/taxon/urn:lsid:ipni.org:names:77117367-1
Begoniaceae	Begonia	aggeloptera	Begonia aggeloptera	N.Hallé	Begonia aggeloptera N.Hallé	Adansonia, n.s., 12: 371 (1972)	Gabon	Gabon	unknown	unknown	104136-1	http://www.plantsoftheworldonline.org/taxon/urn:lsid:ipni.org:names:104136-1
Begoniaceae	Begonia	aguabuenensis	Begonia aguabuenensis	Burt-Utley & Utley	Begonia aguabuenensis Burt-Utley & Utley	Phytoneuron 2012-74: 13 (2012)	Costa Rica	Costa Rica	unknown	unknown	77128310-1	http://www.plantsoftheworldonline.org/taxon/urn:lsid:ipni.org:names:77128310-1
Begoniaceae	Begonia	aguiabrancensis	Begonia aguiabrancensis	L.Kollmann	Begonia aguiabrancensis L.Kollmann	Rodriguésia 59: 155 (2008)	Brazil	Brazil Southeast	unknown	unknown	77095077-1	http://www.plantsoftheworldonline.org/taxon/urn:lsid:ipni.org:names:77095077-1
Begoniaceae	Begonia	aguilarii	Begonia aguilarii	Jara & Zabala	Begonia aguilarii Jara & Zabala	Novon 26: 356 (2018)	Colombia	Colombia	unknown	unknown	77194409-1	http://www.plantsoftheworldonline.org/taxon/urn:lsid:ipni.org:names:77194409-1
Begoniaceae	Begonia	agusanensis	Begonia agusanensis	Merr.	Begonia agusanensis Merr.	Philipp. J. Sci., C 6: 377 (1911 publ. 1912)	Philippines	Philippines	unknown	unknown	104138-1	http://www.plantsoftheworldonline.org/taxon/urn:lsid:ipni.org:names:104138-1
Begoniaceae	Begonia	ahooensis	Begonia ahooensis	P.L.Sherpa, A.Pradhan & A.Chettri	Begonia ahooensis P.L.Sherpa, A.Pradhan & A.Chettri	Phytotaxa 502: 289 (2021)	Bhutan, India	East Himalaya	unknown	unknown	77219723-1	http://www.plantsoftheworldonline.org/taxon/urn:lsid:ipni.org:names:77219723-1
Begoniaceae	Begonia	aiensis	Begonia aiensis	C.W.Lin & C.I Peng	Begonia aiensis C.W.Lin & C.I Peng	Taiwania 62: 219 (2017)	Indonesia, Malaysia	Borneo	unknown	unknown	77165657-1	http://www.plantsoftheworldonline.org/taxon/urn:lsid:ipni.org:names:77165657-1
Begoniaceae	Begonia	aikrono	Begonia aikrono	H.P.Wilson & Jimbo	Begonia aikrono H.P.Wilson & Jimbo	Gard. Bull. Singapore 72: 276 (2020)	Indonesia, Papua New Guinea	New Guinea	unknown	unknown	77213800-1	http://www.plantsoftheworldonline.org/taxon/urn:lsid:ipni.org:names:77213800-1
Begoniaceae	Begonia	aketajawensis	Begonia aketajawensis	Ardi & D.C.Thomas	Begonia aketajawensis Ardi & D.C.Thomas	Reinwardtia 14: 20 (2014)	Indonesia	Maluku	unknown	unknown	77144914-1	http://www.plantsoftheworldonline.org/taxon/urn:lsid:ipni.org:names:77144914-1
Begoniaceae	Begonia	alabensis	Begonia alabensis	Kiew	Begonia alabensis Kiew	Phytotaxa 208: 3 (2015)	Indonesia, Malaysia	Borneo	unknown	unknown	77147133-1	http://www.plantsoftheworldonline.org/taxon/urn:lsid:ipni.org:names:77147133-1
Begoniaceae	Begonia	alba	Begonia alba	Merr.	Begonia alba Merr.	Philipp. J. Sci., C 10: 45 (1915)	Philippines	Philippines	unknown	unknown	104140-1	http://www.plantsoftheworldonline.org/taxon/urn:lsid:ipni.org:names:104140-1
Begoniaceae	Begonia	albidula	Begonia albidula	Brade	Begonia albidula Brade	Arch. Jard. Bot. Rio de Janeiro 10: 137 (1950)	Brazil	Brazil Southeast	unknown	unknown	30369-2	http://www.plantsoftheworldonline.org/taxon/urn:lsid:ipni.org:names:30369-2
Begoniaceae	Begonia	albobracteata	Begonia albobracteata	Ridl.	Begonia albobracteata Ridl.	Trans. Linn. Soc. London, Bot. 9: 60 (1916)	Indonesia, Papua New Guinea	New Guinea	unknown	unknown	104147-1	http://www.plantsoftheworldonline.org/taxon/urn:lsid:ipni.org:names:104147-1
Begoniaceae	Begonia	albococcinea	Begonia albococcinea	Hook.	Begonia albococcinea Hook.	Bot. Mag. 71: t. 4172 (1845)	India	India	unknown	unknown	104144-1	http://www.plantsoftheworldonline.org/taxon/urn:lsid:ipni.org:names:104144-1
Begoniaceae	Begonia	albomaculata	Begonia albomaculata	C.DC.	Begonia albomaculata C.DC.	Bol. Mus. Paraense Hist. Nat. Ethnogr. 4: 593 (1906)	Brazil, Colombia, Ecuador, Peru	Brazil North, Colombia, Ecuador, Peru	unknown	unknown	30370-2	http://www.plantsoftheworldonline.org/taxon/urn:lsid:ipni.org:names:30370-2
Begoniaceae	Begonia	albopunctata	Begonia albopunctata	Y.M.Shui, W.H.Chen & H.Q.Nguyen	Begonia albopunctata Y.M.Shui, W.H.Chen & H.Q.Nguyen	PhytoKeys 94: 66 (2018)	Vietnam	Vietnam	unknown	unknown	77175484-1	http://www.plantsoftheworldonline.org/taxon/urn:lsid:ipni.org:names:77175484-1
Begoniaceae	Begonia	alcarrasica	Begonia alcarrasica	J.Sierra	Begonia alcarrasica J.Sierra	Revista Jard. Bot. Nac. Univ. Habana 10: 104 (1989)	Cuba	Cuba	unknown	unknown	273154-2	http://www.plantsoftheworldonline.org/taxon/urn:lsid:ipni.org:names:273154-2
Begoniaceae	Begonia	alchemilloides	Begonia alchemilloides	A.DC.	Begonia alchemilloides A.DC.	Ann. Sci. Nat., Bot., sér. 4, 11: 125 (1859)	Brazil	Brazil North, Brazil Southeast, Brazil West-Central	unknown	unknown	104149-1	http://www.plantsoftheworldonline.org/taxon/urn:lsid:ipni.org:names:104149-1
Begoniaceae	Begonia	algaia	Begonia algaia	L.B.Sm. & Wassh.	Begonia algaia L.B.Sm. & Wassh.	Phytologia 52: 441 (1983)	China	China Southeast	unknown	unknown	907533-1	http://www.plantsoftheworldonline.org/taxon/urn:lsid:ipni.org:names:907533-1
Begoniaceae	Begonia	alice-clarkiae	Begonia alice-clarkiae	Ziesenh.	Begonia alice-clarkiae Ziesenh.	Begonian 43: 65 (1976)	Mexico	Mexico Southeast	unknown	unknown	30373-2	http://www.plantsoftheworldonline.org/taxon/urn:lsid:ipni.org:names:30373-2
Begoniaceae	Begonia	alicida	Begonia alicida	C.B.Clarke	Begonia alicida C.B.Clarke	J.D.Hooker, Fl. Brit. India 2: 637 (1879)	Bangladesh, Myanmar, Thailand	Bangladesh, Myanmar, Thailand	unknown	unknown	77176951-1	http://www.plantsoftheworldonline.org/taxon/urn:lsid:ipni.org:names:77176951-1
Begoniaceae	Begonia	almedana	Begonia almedana	Burt-Utley & Utley	Begonia almedana Burt-Utley & Utley	Novon 9: 485 (1999)	Honduras, Mexico	Honduras, Mexico Southeast	unknown	unknown	319365-2	http://www.plantsoftheworldonline.org/taxon/urn:lsid:ipni.org:names:319365-2
Begoniaceae	Begonia	alnifolia	Begonia alnifolia	A.DC.	Begonia alnifolia A.DC.	Ann. Sci. Nat., Bot., sér. 4, 11: 132 (1859)	Colombia, Venezuela	Colombia, Venezuela	unknown	unknown	104155-1	http://www.plantsoftheworldonline.org/taxon/urn:lsid:ipni.org:names:104155-1
Begoniaceae	Begonia	alpina	Begonia alpina	L.B.Sm. & Wassh.	Begonia alpina L.B.Sm. & Wassh.	Phytologia 54: 469 (1984)	Malaysia	Malaya	unknown	unknown	907627-1	http://www.plantsoftheworldonline.org/taxon/urn:lsid:ipni.org:names:907627-1
Begoniaceae	Begonia	alta	Begonia alta	Aver.	Begonia alta Aver.	Turczaninowia 15(2): 6 (2012)	Vietnam	Vietnam	unknown	unknown	77133033-1	http://www.plantsoftheworldonline.org/taxon/urn:lsid:ipni.org:names:77133033-1
Begoniaceae	Begonia	altissima	Begonia altissima	Ridl.	Begonia altissima Ridl.	J. Fed. Malay States Mus. 8(4): 39 (1917)	Indonesia	Sumatera	unknown	unknown	104157-1	http://www.plantsoftheworldonline.org/taxon/urn:lsid:ipni.org:names:104157-1
Begoniaceae	Begonia	altoperuviana	Begonia altoperuviana	A.DC.	Begonia altoperuviana A.DC.	Ann. Sci. Nat., Bot., sér. 4, 11: 123 (1859)	Bolivia, Peru	Bolivia, Peru	unknown	unknown	104158-1	http://www.plantsoftheworldonline.org/taxon/urn:lsid:ipni.org:names:104158-1
Begoniaceae	Begonia	alvarezii	Begonia alvarezii	Merr.	Begonia alvarezii Merr.	Philipp. J. Sci., C 6: 405 (1911 publ. 1912)	Philippines	Philippines	unknown	unknown	104159-1	http://www.plantsoftheworldonline.org/taxon/urn:lsid:ipni.org:names:104159-1
Begoniaceae	Begonia	alveolata	Begonia alveolata	T.T.Yu	Begonia alveolata T.T.Yu	Bull. Fan Mem. Inst. Biol., n.s., 1: 121 (1948)	China, Vietnam	China South-Central, Vietnam	unknown	unknown	104160-1	http://www.plantsoftheworldonline.org/taxon/urn:lsid:ipni.org:names:104160-1
Begoniaceae	Begonia	ambanizanensis	Begonia ambanizanensis	Scherber. & Duruiss.	Begonia ambanizanensis Scherber. & Duruiss.	Adansonia, sér. 3, 41: 60 (2019)	Madagascar	Madagascar	unknown	unknown	77207009-1	http://www.plantsoftheworldonline.org/taxon/urn:lsid:ipni.org:names:77207009-1
Begoniaceae	Begonia	ambodiforahensis	Begonia ambodiforahensis	Scherber. & Duruiss.	Begonia ambodiforahensis Scherber. & Duruiss.	Adansonia, sér. 3, 41: 62 (2019)	Madagascar	Madagascar	unknown	unknown	77207010-1	http://www.plantsoftheworldonline.org/taxon/urn:lsid:ipni.org:names:77207010-1
Begoniaceae	Begonia	amidalae	Begonia amidalae	C.W.Lin & C.I Peng	Begonia amidalae C.W.Lin & C.I Peng	Phytotaxa 191: 129 (2014)	Indonesia, Malaysia	Borneo	unknown	unknown	77144448-1	http://www.plantsoftheworldonline.org/taxon/urn:lsid:ipni.org:names:77144448-1
Begoniaceae	Begonia	amnicola	Begonia amnicola	Y.H.Tan, M.B.Maw & H.B.Ding	Begonia amnicola Y.H.Tan, M.B.Maw & H.B.Ding	Taiwania 66: 221 (2021)	Myanmar	Myanmar	unknown	unknown	77217140-1	http://www.plantsoftheworldonline.org/taxon/urn:lsid:ipni.org:names:77217140-1
Begoniaceae	Begonia	amoeboides	Begonia amoeboides	Moonlight	Begonia amoeboides Moonlight	Phytotaxa 381: 119 (2018)	Peru	Peru	unknown	unknown	77192654-1	http://www.plantsoftheworldonline.org/taxon/urn:lsid:ipni.org:names:77192654-1
Begoniaceae	Begonia	amphioxus	Begonia amphioxus	Sands	Begonia amphioxus Sands	Kew Mag. 7: 81 (1990)	Indonesia, Malaysia	Borneo	unknown	unknown	939486-1	http://www.plantsoftheworldonline.org/taxon/urn:lsid:ipni.org:names:939486-1
Begoniaceae	Begonia	ampla	Begonia ampla	Hook.f.	Begonia ampla Hook.f.	D.Oliver &amp; auct. suc. (eds.), Fl. Trop. Afr. 2: 574 (1871)	Cameroon, Gabon, Gulf of Guinea Is., Republic of Congo, Rwanda, Uganda, Zaire	Cameroon, Congo, Gabon, Gulf of Guinea Is., Rwanda, Uganda, Zaire	unknown	unknown	104165-1	http://www.plantsoftheworldonline.org/taxon/urn:lsid:ipni.org:names:104165-1
Begoniaceae	Begonia	anaimalaiensis	Begonia anaimalaiensis	Bedd.	Begonia anaimalaiensis Bedd.	Madras J. Lit. Sci., ser. 3, 1: 48 (1864)	India	India	unknown	unknown	104166-1	http://www.plantsoftheworldonline.org/taxon/urn:lsid:ipni.org:names:104166-1
Begoniaceae	Begonia	andamensis	Begonia andamensis	Parish ex C.B.Clarke	Begonia andamensis Parish ex C.B.Clarke	J.D.Hooker, Fl. Brit. India 2: 650 (1879)	Andaman Is., Myanmar	Andaman Is., Myanmar	unknown	unknown	104169-1	http://www.plantsoftheworldonline.org/taxon/urn:lsid:ipni.org:names:104169-1
Begoniaceae	Begonia	andersonii	Begonia andersonii	Kiew & S.Julia	Begonia andersonii Kiew & S.Julia	Gard. Bull. Singapore 58: 204 (2007)	Indonesia, Malaysia	Borneo	unknown	unknown	77085615-1	http://www.plantsoftheworldonline.org/taxon/urn:lsid:ipni.org:names:77085615-1
Begoniaceae	Begonia	andina	Begonia andina	Rusby	Begonia andina Rusby	Bull. New York Bot. Gard. 8: 108 (1912)	Bolivia	Bolivia	unknown	unknown	30376-2	http://www.plantsoftheworldonline.org/taxon/urn:lsid:ipni.org:names:30376-2
Begoniaceae	Begonia	androrangensis	Begonia androrangensis	Humbert	Begonia androrangensis Humbert	Bull. Mus. Natl. Hist. Nat., Sér. 3, Bot. 3: 76 (1972)	Madagascar	Madagascar	unknown	unknown	104172-1	http://www.plantsoftheworldonline.org/taxon/urn:lsid:ipni.org:names:104172-1
Begoniaceae	Begonia	androturba	Begonia androturba	Coyle	Begonia androturba Coyle	Edinburgh J. Bot. 66: 206 (2009)	Philippines	Philippines	unknown	unknown	77099857-1	http://www.plantsoftheworldonline.org/taxon/urn:lsid:ipni.org:names:77099857-1
Begoniaceae	Begonia	anemoniflora	Begonia anemoniflora	Irmsch.	Begonia anemoniflora Irmsch.	Bot. Jahrb. Syst. 76: 76 (1953)	Peru	Peru	unknown	unknown	30378-2	http://www.plantsoftheworldonline.org/taxon/urn:lsid:ipni.org:names:30378-2
Begoniaceae	Begonia	angilogensis	Begonia angilogensis	Merr.	Begonia angilogensis Merr.	Philipp. J. Sci. 26: 477 (1925)	Philippines	Philippines	unknown	unknown	104175-1	http://www.plantsoftheworldonline.org/taxon/urn:lsid:ipni.org:names:104175-1
Begoniaceae	Begonia	angolensis	Begonia angolensis	Irmsch.	Begonia angolensis Irmsch.	Bot. Jahrb. Syst. 81: 176 (1961)	Angola	Angola	unknown	unknown	104176-1	http://www.plantsoftheworldonline.org/taxon/urn:lsid:ipni.org:names:104176-1
Begoniaceae	Begonia	angraensis	Begonia angraensis	Brade	Begonia angraensis Brade	Arq. Serv. Florest. 2: 22 (1943)	Brazil	Brazil Southeast	unknown	unknown	30379-2	http://www.plantsoftheworldonline.org/taxon/urn:lsid:ipni.org:names:30379-2
Begoniaceae	Begonia	angularis	Begonia angularis	Raddi	Begonia angularis Raddi	Alc. Sp. Rett. Piant. Bras.: 407 (1820)	Brazil	Brazil South, Brazil Southeast	unknown	unknown	104178-1	http://www.plantsoftheworldonline.org/taxon/urn:lsid:ipni.org:names:104178-1
Begoniaceae	Begonia	angulata	Begonia angulata	Vell.	Begonia angulata Vell.	Fl. Flumin. 10: t. 52 (1831)	Brazil	Brazil South, Brazil Southeast	unknown	unknown	104179-1	http://www.plantsoftheworldonline.org/taxon/urn:lsid:ipni.org:names:104179-1
Begoniaceae	Begonia	angustilimba	Begonia angustilimba	Merr.	Begonia angustilimba Merr.	J. Straits Branch Roy. Asiat. Soc. 86: 334 (1922)	Indonesia, Malaysia	Borneo	unknown	unknown	104181-1	http://www.plantsoftheworldonline.org/taxon/urn:lsid:ipni.org:names:104181-1
Begoniaceae	Begonia	angustiloba	Begonia angustiloba	A.DC.	Begonia angustiloba A.DC.	Ann. Sci. Nat., Bot., sér. 4, 11: 126 (1859)	Mexico	Mexico Northeast, Mexico Northwest, Mexico Southwest	unknown	unknown	104182-1	http://www.plantsoftheworldonline.org/taxon/urn:lsid:ipni.org:names:104182-1
Begoniaceae	Begonia	anisoptera	Begonia anisoptera	Merr.	Begonia anisoptera Merr.	Philipp. J. Sci., C 6: 398 (1911 publ. 1912)	Philippines	Philippines	unknown	unknown	104183-1	http://www.plantsoftheworldonline.org/taxon/urn:lsid:ipni.org:names:104183-1
Begoniaceae	Begonia	anisosepala	Begonia anisosepala	Hook.f.	Begonia anisosepala Hook.f.	D.Oliver &amp; auct. suc. (eds.), Fl. Trop. Afr. 2: 576 (1871)	Cameroon, Equatorial Guinea, Gabon	Cameroon, Equatorial Guinea, Gabon	unknown	unknown	104184-1	http://www.plantsoftheworldonline.org/taxon/urn:lsid:ipni.org:names:104184-1
Begoniaceae	Begonia	anjuanensis	Begonia anjuanensis	Humbert ex Aymonin & Bosser	Begonia anjuanensis Humbert ex Aymonin & Bosser	Bull. Soc. Bot. France 118: 735 (1971 publ. 1973)	Comoros	Comoros	unknown	unknown	104185-1	http://www.plantsoftheworldonline.org/taxon/urn:lsid:ipni.org:names:104185-1
Begoniaceae	Begonia	ankaranensis	Begonia ankaranensis	Humbert ex Aymonin & Bosser	Begonia ankaranensis Humbert ex Aymonin & Bosser	Bull. Soc. Bot. France 118: 735 (1971 publ. 1973)	Madagascar	Madagascar	unknown	unknown	104186-1	http://www.plantsoftheworldonline.org/taxon/urn:lsid:ipni.org:names:104186-1
Begoniaceae	Begonia	annobonensis	Begonia annobonensis	A.DC.	Begonia annobonensis A.DC.	Ann. Sci. Nat., Bot., sér. 4, 11: 127 (1859)	Cameroon, Gulf of Guinea Is.	Cameroon, Gulf of Guinea Is.	unknown	unknown	104187-1	http://www.plantsoftheworldonline.org/taxon/urn:lsid:ipni.org:names:104187-1
Begoniaceae	Begonia	annulata	Begonia annulata	K.Koch	Begonia annulata K.Koch	Berliner Allg. Gartenzeitung 1857: 76 (1857)	Bangladesh, Bhutan, India, India, Myanmar, Vietnam	Assam, Bangladesh, East Himalaya, Myanmar, Vietnam	unknown	unknown	104188-1	http://www.plantsoftheworldonline.org/taxon/urn:lsid:ipni.org:names:104188-1
Begoniaceae	Begonia	anodifolia	Begonia anodifolia	A.DC.	Begonia anodifolia A.DC.	Ann. Sci. Nat., Bot., sér. 4, 11: 126 (1859)	Mexico	Mexico Southwest	unknown	unknown	104189-1	http://www.plantsoftheworldonline.org/taxon/urn:lsid:ipni.org:names:104189-1
Begoniaceae	Begonia	anserina	Begonia anserina	C.W.Lin & C.I Peng	Begonia anserina C.W.Lin & C.I Peng	Phytotaxa 191: 136 (2014)	Indonesia, Malaysia	Borneo	unknown	unknown	77144451-1	http://www.plantsoftheworldonline.org/taxon/urn:lsid:ipni.org:names:77144451-1
Begoniaceae	Begonia	antaisaka	Begonia antaisaka	Humbert	Begonia antaisaka Humbert	Bull. Mus. Natl. Hist. Nat., Sér. 3, Bot. 3: 76 (1972)	Madagascar	Madagascar	unknown	unknown	104190-1	http://www.plantsoftheworldonline.org/taxon/urn:lsid:ipni.org:names:104190-1
Begoniaceae	Begonia	anthonyi	Begonia anthonyi	Kiew	Begonia anthonyi Kiew	Gard. Bull. Singapore 53: 248 (2001)	Indonesia, Malaysia	Borneo	unknown	unknown	20001468-1	http://www.plantsoftheworldonline.org/taxon/urn:lsid:ipni.org:names:20001468-1
Begoniaceae	Begonia	antongilensis	Begonia antongilensis	Humbert	Begonia antongilensis Humbert	Bull. Mus. Natl. Hist. Nat., Sér. 3, Bot. 3: 77 (1972)	Madagascar	Madagascar	unknown	unknown	104193-1	http://www.plantsoftheworldonline.org/taxon/urn:lsid:ipni.org:names:104193-1
Begoniaceae	Begonia	antsingyensis	Begonia antsingyensis	Humbert ex Aymonin & Bosser	Begonia antsingyensis Humbert ex Aymonin & Bosser	Bull. Soc. Bot. France 118: 735 (1971 publ. 1973)	Madagascar	Madagascar	unknown	unknown	77177184-1	http://www.plantsoftheworldonline.org/taxon/urn:lsid:ipni.org:names:77177184-1
Begoniaceae	Begonia	antsiranensis	Begonia antsiranensis	Aymonin & Bosser	Begonia antsiranensis Aymonin & Bosser	Fl. Madagasc. 144: 46 (1983)	Madagascar	Madagascar	unknown	unknown	901565-1	http://www.plantsoftheworldonline.org/taxon/urn:lsid:ipni.org:names:901565-1
Begoniaceae	Begonia	apayaoensis	Begonia apayaoensis	Merr.	Begonia apayaoensis Merr.	Philipp. J. Sci., C 13: 39 (1918)	Philippines	Philippines	unknown	unknown	104196-1	http://www.plantsoftheworldonline.org/taxon/urn:lsid:ipni.org:names:104196-1
Begoniaceae	Begonia	apiensis	Begonia apiensis	Kiew & S.Julia	Begonia apiensis Kiew & S.Julia	Phytotaxa 99: 5 (2013)	Indonesia, Malaysia	Borneo	unknown	unknown	77128883-1	http://www.plantsoftheworldonline.org/taxon/urn:lsid:ipni.org:names:77128883-1
Begoniaceae	Begonia	apparicioi	Begonia apparicioi	Brade	Begonia apparicioi Brade	Arch. Jard. Bot. Rio de Janeiro 8: 229 (1948)	Brazil	Brazil Southeast	unknown	unknown	30385-2	http://www.plantsoftheworldonline.org/taxon/urn:lsid:ipni.org:names:30385-2
Begoniaceae	Begonia	aptera	Begonia aptera	Blume	Begonia aptera Blume	Enum. Pl. Javae 1: 97 (1827)	Indonesia, Indonesia, Papua New Guinea	Maluku, New Guinea, Sulawesi	unknown	unknown	104199-1	http://www.plantsoftheworldonline.org/taxon/urn:lsid:ipni.org:names:104199-1
Begoniaceae	Begonia	arachnoidea	Begonia arachnoidea	C.I Peng, Yan Liu & S.M.Ku	Begonia arachnoidea C.I Peng, Yan Liu & S.M.Ku	Bot. Stud. (Taipei) 49: 406 (2008)	China	China Southeast	unknown	unknown	77095602-1	http://www.plantsoftheworldonline.org/taxon/urn:lsid:ipni.org:names:77095602-1
Begoniaceae	Begonia	arauensis	Begonia arauensis	M.Hughes	Begonia arauensis M.Hughes	Edinburgh J. Bot. 75: 130 (2018)	Indonesia, Papua New Guinea	New Guinea	unknown	unknown	77186953-1	http://www.plantsoftheworldonline.org/taxon/urn:lsid:ipni.org:names:77186953-1
Begoniaceae	Begonia	arborescens	Begonia arborescens	Raddi	Begonia arborescens Raddi	Alc. Sp. Rett. Piant. Bras.: 408 (1820)	Brazil	Brazil Southeast	unknown	unknown	104202-1	http://www.plantsoftheworldonline.org/taxon/urn:lsid:ipni.org:names:104202-1
Begoniaceae	Begonia	archboldiana	Begonia archboldiana	Merr. & L.M.Perry	Begonia archboldiana Merr. & L.M.Perry	J. Arnold Arbor. 24: 42 (1943)	Indonesia, Papua New Guinea	New Guinea	unknown	unknown	104203-1	http://www.plantsoftheworldonline.org/taxon/urn:lsid:ipni.org:names:104203-1
Begoniaceae	Begonia	areolata	Begonia areolata	Miq.	Begonia areolata Miq.	Pl. Jungh.: 417 (1855)	Indonesia	Jawa, Sumatera	unknown	unknown	104204-1	http://www.plantsoftheworldonline.org/taxon/urn:lsid:ipni.org:names:104204-1
Begoniaceae	Begonia	arfakensis	Begonia arfakensis	(Gibbs) L.L.Forrest & Hollingsw.	Begonia arfakensis (Gibbs) L.L.Forrest & Hollingsw.	Pl. Syst. Evol. 241: 208 (2003)	Indonesia, Papua New Guinea	New Guinea	unknown	unknown	50426040-2	http://www.plantsoftheworldonline.org/taxon/urn:lsid:ipni.org:names:50426040-2
Begoniaceae	Begonia	argentea	Begonia argentea	Linden	Begonia argentea Linden	Hort. Linden. 2: t. 2 (1859)	India	India	unknown	unknown	77177255-1	http://www.plantsoftheworldonline.org/taxon/urn:lsid:ipni.org:names:77177255-1
Begoniaceae	Begonia	argenteomarginata	Begonia argenteomarginata	Tebbitt	Begonia argenteomarginata Tebbitt	Edinburgh J. Bot. 61: 98 (2004 publ. 2005)	Indonesia, Papua New Guinea	New Guinea	unknown	unknown	77067653-1	http://www.plantsoftheworldonline.org/taxon/urn:lsid:ipni.org:names:77067653-1
Begoniaceae	Begonia	argentii	Begonia argentii	Kiew & S.Julia	Begonia argentii Kiew & S.Julia	Phytotaxa 381: 61 (2018)	Indonesia, Malaysia	Borneo	unknown	unknown	77192635-1	http://www.plantsoftheworldonline.org/taxon/urn:lsid:ipni.org:names:77192635-1
Begoniaceae	Begonia	aridicaulis	Begonia aridicaulis	Ziesenh.	Begonia aridicaulis Ziesenh.	Begonian 19: 106 (1952)	Mexico	Mexico Southwest	unknown	unknown	30389-2	http://www.plantsoftheworldonline.org/taxon/urn:lsid:ipni.org:names:30389-2
Begoniaceae	Begonia	armykapii	Begonia armykapii	S.Julia & C.Y.Ling	Begonia armykapii S.Julia & C.Y.Ling	Phytotaxa 277: 172 (2016)	Indonesia, Malaysia	Borneo	unknown	unknown	77158586-1	http://www.plantsoftheworldonline.org/taxon/urn:lsid:ipni.org:names:77158586-1
Begoniaceae	Begonia	arnottiana	Begonia arnottiana	(Wight) A.DC.	Begonia arnottiana (Wight) A.DC.	A.P.de Candolle, Prodr. 15(1): 322 (1864)	India	India	unknown	unknown	104212-1	http://www.plantsoftheworldonline.org/taxon/urn:lsid:ipni.org:names:104212-1
Begoniaceae	Begonia	arrogans	Begonia arrogans	Irmsch.	Begonia arrogans Irmsch.	Bot. Jahrb. Syst. 74: 606 (1949)	Peru	Peru	unknown	unknown	30390-2	http://www.plantsoftheworldonline.org/taxon/urn:lsid:ipni.org:names:30390-2
Begoniaceae	Begonia	articulata	Begonia articulata	Irmsch.	Begonia articulata Irmsch.	Webbia 9: 497 (1953 publ. 1954)	Indonesia, Malaysia	Borneo	unknown	unknown	104214-1	http://www.plantsoftheworldonline.org/taxon/urn:lsid:ipni.org:names:104214-1
Begoniaceae	Begonia	artior	Begonia artior	Irmsch.	Begonia artior Irmsch.	Webbia 9: 484 (1953 publ. 1954)	Indonesia, Malaysia	Borneo	unknown	unknown	104215-1	http://www.plantsoftheworldonline.org/taxon/urn:lsid:ipni.org:names:104215-1
Begoniaceae	Begonia	arunachalensis	Begonia arunachalensis	D.Borah & Wahlsteen	Begonia arunachalensis D.Borah & Wahlsteen	Gard. Bull. Singapore 73: 476 (2021)	Bhutan, India	East Himalaya	unknown	unknown	77234380-1	http://www.plantsoftheworldonline.org/taxon/urn:lsid:ipni.org:names:77234380-1
Begoniaceae	Begonia	asaroensis	Begonia asaroensis	J.N.Gagul	Begonia asaroensis J.N.Gagul	Edinburgh J. Bot. 75: 136 (2018)	Indonesia, Papua New Guinea	New Guinea	unknown	unknown	77186954-1	http://www.plantsoftheworldonline.org/taxon/urn:lsid:ipni.org:names:77186954-1
Begoniaceae	Begonia	asperifolia	Begonia asperifolia	Irmsch.	Begonia asperifolia Irmsch.	Mitt. Inst. Allg. Bot. Hamburg 6: 359 (1927)	China	China South-Central	unknown	unknown	104218-1	http://www.plantsoftheworldonline.org/taxon/urn:lsid:ipni.org:names:104218-1
Begoniaceae	Begonia	aspersa	Begonia aspersa	Aver., Nuraliev & Y.M.Shui	Begonia aspersa Aver., Nuraliev & Y.M.Shui	Phytotaxa 522: 76 (2021)	Vietnam	Vietnam	unknown	unknown	77221448-1	http://www.plantsoftheworldonline.org/taxon/urn:lsid:ipni.org:names:77221448-1
Begoniaceae	Begonia	aspleniifolia	Begonia aspleniifolia	Hook.f. ex A.DC.	Begonia aspleniifolia Hook.f. ex A.DC.	A.P.de Candolle, Prodr. 15(1): 392 (1864)	Gabon	Gabon	unknown	unknown	104219-1	http://www.plantsoftheworldonline.org/taxon/urn:lsid:ipni.org:names:104219-1
Begoniaceae	Begonia	assurgens	Begonia assurgens	Irmsch. ex Weberling	Begonia assurgens Irmsch. ex Weberling	Beitr. Biol. Pflanzen 39: 444 (1963)	El Salvador, Guatemala, Honduras	El Salvador, Guatemala, Honduras	unknown	unknown	30392-2	http://www.plantsoftheworldonline.org/taxon/urn:lsid:ipni.org:names:30392-2
Begoniaceae	Begonia	asteroides	Begonia asteroides	L.B.Sm. & B.G.Schub.	Begonia asteroides L.B.Sm. & B.G.Schub.	Contr. Gray Herb. 127: 30 (1939)	Mexico	Mexico Central, Mexico Southwest	unknown	unknown	30393-2	http://www.plantsoftheworldonline.org/taxon/urn:lsid:ipni.org:names:30393-2
Begoniaceae	Begonia	asteropyrifolia	Begonia asteropyrifolia	Y.M.Shui & W.H.Chen	Begonia asteropyrifolia Y.M.Shui & W.H.Chen	Acta Bot. Yunnan. 27: 356 (2005)	China	China Southeast	unknown	unknown	77070256-1	http://www.plantsoftheworldonline.org/taxon/urn:lsid:ipni.org:names:77070256-1
Begoniaceae	Begonia	atricha	Begonia atricha	(Miq.) Miq. ex A.DC.	Begonia atricha (Miq.) Miq. ex A.DC.	A.P.de Candolle, Prodr. 15(1): 321 (1864)	Indonesia	Jawa, Sumatera	unknown	unknown	104224-1	http://www.plantsoftheworldonline.org/taxon/urn:lsid:ipni.org:names:104224-1
Begoniaceae	Begonia	atroglandulosa	Begonia atroglandulosa	Sosef	Begonia atroglandulosa Sosef	Agric. Univ. Wageningen Pap. 91(4): 88 (1991 publ. 1992)	Gabon, Republic of Congo, Zaire	Congo, Gabon, Zaire	unknown	unknown	960974-1	http://www.plantsoftheworldonline.org/taxon/urn:lsid:ipni.org:names:960974-1
Begoniaceae	Begonia	augustae	Begonia augustae	Irmsch.	Begonia augustae Irmsch.	Bot. Jahrb. Syst. 50: 350 (1913)	Indonesia, Papua New Guinea	New Guinea	unknown	unknown	104228-1	http://www.plantsoftheworldonline.org/taxon/urn:lsid:ipni.org:names:104228-1
Begoniaceae	Begonia	augustinei	Begonia augustinei	Hemsl.	Begonia augustinei Hemsl.	Gard. Chron., ser. 3, 28: 286 (1900)	China, Laos	China South-Central, China Southeast, Laos	unknown	unknown	104229-1	http://www.plantsoftheworldonline.org/taxon/urn:lsid:ipni.org:names:104229-1
Begoniaceae	Begonia	aurantiiflora	Begonia aurantiiflora	C.I Peng, Yan Liu & S.M.Ku	Begonia aurantiiflora C.I Peng, Yan Liu & S.M.Ku	Bot. Stud. (Taipei) 49: 83 (2008)	China	China Southeast	unknown	unknown	77089462-1	http://www.plantsoftheworldonline.org/taxon/urn:lsid:ipni.org:names:77089462-1
Begoniaceae	Begonia	auriculata	Begonia auriculata	Hook.f.	Begonia auriculata Hook.f.	D.Oliver &amp; auct. suc. (eds.), Fl. Trop. Afr. 2: 577 (1871)	Gabon	Gabon	unknown	unknown	104231-1	http://www.plantsoftheworldonline.org/taxon/urn:lsid:ipni.org:names:104231-1
Begoniaceae	Begonia	auritistipula	Begonia auritistipula	Y.M.Shui & W.H.Chen	Begonia auritistipula Y.M.Shui & W.H.Chen	Acta Bot. Yunnan. 27: 357 (2005)	China	China Southeast	unknown	unknown	77070258-1	http://www.plantsoftheworldonline.org/taxon/urn:lsid:ipni.org:names:77070258-1
Begoniaceae	Begonia	aurora	Begonia aurora	C.I Peng, Yan Liu & W.B.Xu	Begonia aurora C.I Peng, Yan Liu & W.B.Xu	Bot. Stud. (Taipei) 61-21: 3 (2020)	China	China Southeast	unknown	unknown	77214738-1	http://www.plantsoftheworldonline.org/taxon/urn:lsid:ipni.org:names:77214738-1
Begoniaceae	Begonia	austroguangxiensis	Begonia austroguangxiensis	Y.M.Shui & W.H.Chen	Begonia austroguangxiensis Y.M.Shui & W.H.Chen	Acta Bot. Yunnan. 27: 359 (2005)	China	China Southeast	unknown	unknown	77070257-1	http://www.plantsoftheworldonline.org/taxon/urn:lsid:ipni.org:names:77070257-1
Begoniaceae	Begonia	austrotaiwanensis	Begonia austrotaiwanensis	Y.K.Chen & C.I.Peng	Begonia austrotaiwanensis Y.K.Chen & C.I.Peng	J. Arnold Arbor. 71: 567 (1990)	Taiwan	Taiwan	unknown	unknown	940522-1	http://www.plantsoftheworldonline.org/taxon/urn:lsid:ipni.org:names:940522-1
Begoniaceae	Begonia	austrovietnamica	Begonia austrovietnamica	C.I Peng, C.W.Lin, D.D.Nguyen & N.D.Truong	Begonia austrovietnamica C.I Peng, C.W.Lin, D.D.Nguyen & N.D.Truong	Phytotaxa 381: 95 (2018)	Vietnam	Vietnam	unknown	unknown	77192650-1	http://www.plantsoftheworldonline.org/taxon/urn:lsid:ipni.org:names:77192650-1
Begoniaceae	Begonia	austroyunnanensis	Begonia austroyunnanensis	W.G.Wang, H.C.Xi & J.Y.Shen	Begonia austroyunnanensis W.G.Wang, H.C.Xi & J.Y.Shen	Taiwania 64: 363 (2019)	China	China South-Central	unknown	unknown	77204437-1	http://www.plantsoftheworldonline.org/taxon/urn:lsid:ipni.org:names:77204437-1
Begoniaceae	Begonia	awongii	Begonia awongii	Sands	Begonia awongii Sands	M.J.E.Coode &amp; al. (eds.), Checkl. Fl. Pl. Gymnosperms Brunei Darussalam: 432 (1996 publ. 1997)	Indonesia, Malaysia	Borneo	unknown	unknown	994485-1	http://www.plantsoftheworldonline.org/taxon/urn:lsid:ipni.org:names:994485-1
Begoniaceae	Begonia	axillaris	Begonia axillaris	Ridl.	Begonia axillaris Ridl.	J. Straits Branch Roy. Asiat. Soc. 46: 249 (1906)	Indonesia	Sumatera	unknown	unknown	104233-1	http://www.plantsoftheworldonline.org/taxon/urn:lsid:ipni.org:names:104233-1
Begoniaceae	Begonia	axillipara	Begonia axillipara	Ridl.	Begonia axillipara Ridl.	Trans. Linn. Soc. London, Bot. 9: 60 (1916)	Indonesia, Papua New Guinea	New Guinea	unknown	unknown	104234-1	http://www.plantsoftheworldonline.org/taxon/urn:lsid:ipni.org:names:104234-1
Begoniaceae	Begonia	azuensis	Begonia azuensis	Urb. & Ekman	Begonia azuensis Urb. & Ekman	Ark. Bot. 23A(5): 91 (1930)	Dominican Republic	Dominican Republic	unknown	unknown	30396-2	http://www.plantsoftheworldonline.org/taxon/urn:lsid:ipni.org:names:30396-2
Begoniaceae	Begonia	babeana	Begonia babeana	Aver. & H.Q.Nguyen	Begonia babeana Aver. & H.Q.Nguyen	Turczaninowia 15(2): 7 (2012)	Vietnam	Vietnam	unknown	unknown	77133034-1	http://www.plantsoftheworldonline.org/taxon/urn:lsid:ipni.org:names:77133034-1
Begoniaceae	Begonia	baccata	Begonia baccata	Hook.f.	Begonia baccata Hook.f.	Bot. Mag. 92: t. 5554 (1866)	Gulf of Guinea Is.	Gulf of Guinea Is.	unknown	unknown	104236-1	http://www.plantsoftheworldonline.org/taxon/urn:lsid:ipni.org:names:104236-1
Begoniaceae	Begonia	bachmaensis	Begonia bachmaensis	Y.M.Shui & T.T.D.Pham	Begonia bachmaensis Y.M.Shui & T.T.D.Pham	Phytotaxa 411: 57 (2019)	Vietnam	Vietnam	unknown	unknown	77200630-1	http://www.plantsoftheworldonline.org/taxon/urn:lsid:ipni.org:names:77200630-1
Begoniaceae	Begonia	bachulkarii	Begonia bachulkarii	Aitawade, Kattuk. & S.R.Yadav	Begonia bachulkarii Aitawade, Kattuk. & S.R.Yadav	Phytotaxa 423: 278 (2019)	India	India	unknown	unknown	77203014-1	http://www.plantsoftheworldonline.org/taxon/urn:lsid:ipni.org:names:77203014-1
Begoniaceae	Begonia	bacmeensis	Begonia bacmeensis	V.T.Pham & C.W.Lin	Begonia bacmeensis V.T.Pham & C.W.Lin	Phytotaxa 427: 26 (2019)	Vietnam	Vietnam	unknown	unknown	77204127-1	http://www.plantsoftheworldonline.org/taxon/urn:lsid:ipni.org:names:77204127-1
Begoniaceae	Begonia	bagotiana	Begonia bagotiana	Humbert ex Aymonin & Bosser	Begonia bagotiana Humbert ex Aymonin & Bosser	Bull. Soc. Bot. France 118: 737 (1971 publ. 1973)	Madagascar	Madagascar	unknown	unknown	104237-1	http://www.plantsoftheworldonline.org/taxon/urn:lsid:ipni.org:names:104237-1
Begoniaceae	Begonia	bahakensis	Begonia bahakensis	Sands	Begonia bahakensis Sands	M.J.E.Coode &amp; al. (eds.), Checkl. Fl. Pl. Gymnosperms Brunei Darussalam: 432 (1996 publ. 1997)	Indonesia, Malaysia	Borneo	unknown	unknown	994484-1	http://www.plantsoftheworldonline.org/taxon/urn:lsid:ipni.org:names:994484-1
Begoniaceae	Begonia	bahiensis	Begonia bahiensis	A.DC.	Begonia bahiensis A.DC.	Ann. Sci. Nat., Bot., sér. 4, 11: 137 (1859)	Brazil	Brazil Northeast	unknown	unknown	104238-1	http://www.plantsoftheworldonline.org/taxon/urn:lsid:ipni.org:names:104238-1
Begoniaceae	Begonia	baik	Begonia baik	C.W.Lin & C.I Peng	Begonia baik C.W.Lin & C.I Peng	Nordic J. Bot. 33: 555 (2014)	Indonesia, Malaysia	Borneo	unknown	unknown	77154747-1	http://www.plantsoftheworldonline.org/taxon/urn:lsid:ipni.org:names:77154747-1
Begoniaceae	Begonia	baikoides	Begonia baikoides	S.Julia & C.Y.Ling	Begonia baikoides S.Julia & C.Y.Ling	Phytotaxa 277: 173 (2016)	Indonesia, Malaysia	Borneo	unknown	unknown	77158587-1	http://www.plantsoftheworldonline.org/taxon/urn:lsid:ipni.org:names:77158587-1
Begoniaceae	Begonia	bakunensis	Begonia bakunensis	S.Julia	Begonia bakunensis S.Julia	Sandakania 20: 131 (2015)	Indonesia, Malaysia	Borneo	unknown	unknown	77153268-1	http://www.plantsoftheworldonline.org/taxon/urn:lsid:ipni.org:names:77153268-1
Begoniaceae	Begonia	balangcodiae	Begonia balangcodiae	Rubite, S.H.Liu & K.F.Chung	Begonia balangcodiae Rubite, S.H.Liu & K.F.Chung	Phytotaxa 407: 13 (2019)	Philippines	Philippines	unknown	unknown	77200405-1	http://www.plantsoftheworldonline.org/taxon/urn:lsid:ipni.org:names:77200405-1
Begoniaceae	Begonia	balansae	Begonia balansae	C.DC.	Begonia balansae C.DC.	Bull. Herb. Boissier, sér. 2, 3: 403 (1903)	Argentina, Bolivia, Paraguay	Argentina Northeast, Bolivia, Paraguay	unknown	unknown	30398-2	http://www.plantsoftheworldonline.org/taxon/urn:lsid:ipni.org:names:30398-2
Begoniaceae	Begonia	balansana	Begonia balansana	Gagnep.	Begonia balansana Gagnep.	Bull. Mus. Natl. Hist. Nat. 25: 194 (1919)	Vietnam	Vietnam	unknown	unknown	104242-1	http://www.plantsoftheworldonline.org/taxon/urn:lsid:ipni.org:names:104242-1
Begoniaceae	Begonia	balgooyi	Begonia balgooyi	D.C.Thomas & Ardi	Begonia balgooyi D.C.Thomas & Ardi	Gard. Bull. Singapore 70: 164 (2018)	Indonesia	Sulawesi	unknown	unknown	77187733-1	http://www.plantsoftheworldonline.org/taxon/urn:lsid:ipni.org:names:77187733-1
Begoniaceae	Begonia	baliensis	Begonia baliensis	Girm.	Begonia baliensis Girm.	Reinwardtia 12: 423 (2009)	Indonesia, East Timor	Lesser Sunda Is.	unknown	unknown	77095947-1	http://www.plantsoftheworldonline.org/taxon/urn:lsid:ipni.org:names:77095947-1
Begoniaceae	Begonia	balmisiana	Begonia balmisiana	Balmis	Begonia balmisiana Balmis	Demonstr. Virt. Pl. Nueva-Esp.: 338 (1794)	Mexico	Mexico Central, Mexico Northeast, Mexico Northwest, Mexico Southwest	unknown	unknown	317941-2	http://www.plantsoftheworldonline.org/taxon/urn:lsid:ipni.org:names:317941-2
Begoniaceae	Begonia	bamaensis	Begonia bamaensis	Yan Liu & C.I Peng	Begonia bamaensis Yan Liu & C.I Peng	Bot. Stud. (Taipei) 48: 465 (2007)	China	China Southeast	unknown	unknown	77087611-1	http://www.plantsoftheworldonline.org/taxon/urn:lsid:ipni.org:names:77087611-1
Begoniaceae	Begonia	bambusetorum	Begonia bambusetorum	H.Q.Nguyen, Y.M.Shui & W.H.Chen	Begonia bambusetorum H.Q.Nguyen, Y.M.Shui & W.H.Chen	PhytoKeys 94: 69 (2018)	China, Vietnam	China Southeast, Vietnam	unknown	unknown	77175485-1	http://www.plantsoftheworldonline.org/taxon/urn:lsid:ipni.org:names:77175485-1
Begoniaceae	Begonia	banaoensis	Begonia banaoensis	J.Sierra	Begonia banaoensis J.Sierra	Revista Jard. Bot. Nac. Univ. Habana 10: 106 (1989)	Cuba	Cuba	unknown	unknown	273155-2	http://www.plantsoftheworldonline.org/taxon/urn:lsid:ipni.org:names:273155-2
Begoniaceae	Begonia	bangii	Begonia bangii	Kuntze	Begonia bangii Kuntze	Revis. Gen. Pl. 3(2): 105 (1898)	Bolivia	Bolivia	unknown	unknown	30400-2	http://www.plantsoftheworldonline.org/taxon/urn:lsid:ipni.org:names:30400-2
Begoniaceae	Begonia	bangsamoro	Begonia bangsamoro	Buenavista, Pranada & Y.P.Ang	Begonia bangsamoro Buenavista, Pranada & Y.P.Ang	Phytotaxa 497: 41 (2021)	Philippines	Philippines	unknown	unknown	77218808-1	http://www.plantsoftheworldonline.org/taxon/urn:lsid:ipni.org:names:77218808-1
Begoniaceae	Begonia	barahonensis	Begonia barahonensis	(O.E.Schulz) Urb.	Begonia barahonensis (O.E.Schulz) Urb.	Repert. Spec. Nov. Regni Veg. 18: 193 (1922)	Dominican Republic	Dominican Republic	unknown	unknown	30402-2	http://www.plantsoftheworldonline.org/taxon/urn:lsid:ipni.org:names:30402-2
Begoniaceae	Begonia	baramensis	Begonia baramensis	Merr.	Begonia baramensis Merr.	Sarawak Mus. J. 3: 529 (1928)	Indonesia, Malaysia	Borneo	unknown	unknown	104246-1	http://www.plantsoftheworldonline.org/taxon/urn:lsid:ipni.org:names:104246-1
Begoniaceae	Begonia	barbellata	Begonia barbellata	Ridl.	Begonia barbellata Ridl.	J. Fed. Malay States Mus. 10: 135 (1920)	Indonesia, Malaysia, Thailand	Malaya, Sumatera, Thailand	unknown	unknown	104250-1	http://www.plantsoftheworldonline.org/taxon/urn:lsid:ipni.org:names:104250-1
Begoniaceae	Begonia	barkeri	Begonia barkeri	Knowles & Westc.	Begonia barkeri Knowles & Westc.	Fl. Cab. 3: 179 (1840)	Mexico	Mexico Central, Mexico Gulf, Mexico Northeast	unknown	unknown	104251-1	http://www.plantsoftheworldonline.org/taxon/urn:lsid:ipni.org:names:104251-1
Begoniaceae	Begonia	barkleyana	Begonia barkleyana	L.B.Sm.	Begonia barkleyana L.B.Sm.	Phytologia 25: 418 (1973)	Brazil	Brazil Southeast	unknown	unknown	104252-1	http://www.plantsoftheworldonline.org/taxon/urn:lsid:ipni.org:names:104252-1
Begoniaceae	Begonia	baronii	Begonia baronii	Baker	Begonia baronii Baker	J. Linn. Soc., Bot. 22: 480 (1887)	Madagascar	Madagascar	unknown	unknown	104253-1	http://www.plantsoftheworldonline.org/taxon/urn:lsid:ipni.org:names:104253-1
Begoniaceae	Begonia	barrigae	Begonia barrigae	L.B.Sm. & B.G.Schub.	Begonia barrigae L.B.Sm. & B.G.Schub.	Caldasia 4: 185 (1946)	Colombia	Colombia	unknown	unknown	30404-2	http://www.plantsoftheworldonline.org/taxon/urn:lsid:ipni.org:names:30404-2
Begoniaceae	Begonia	bartlettiana	Begonia bartlettiana	Merr. & L.M.Perry	Begonia bartlettiana Merr. & L.M.Perry	J. Arnold Arbor. 29: 160 (1948)	Indonesia, Papua New Guinea	New Guinea	unknown	unknown	104256-1	http://www.plantsoftheworldonline.org/taxon/urn:lsid:ipni.org:names:104256-1
Begoniaceae	Begonia	basintaliana	Begonia basintaliana	Rimi	Begonia basintaliana Rimi	Sandakania 20: 168 (2015)	Indonesia, Malaysia	Borneo	unknown	unknown	77153281-1	http://www.plantsoftheworldonline.org/taxon/urn:lsid:ipni.org:names:77153281-1
Begoniaceae	Begonia	bataiensis	Begonia bataiensis	Kiew	Begonia bataiensis Kiew	Gard. Bull. Singapore 57: 20 (2005)	Vietnam	Vietnam	unknown	unknown	77069225-1	http://www.plantsoftheworldonline.org/taxon/urn:lsid:ipni.org:names:77069225-1
Begoniaceae	Begonia	baturongensis	Begonia baturongensis	Kiew	Begonia baturongensis Kiew	Gard. Bull. Singapore 52: 251 (2001)	Indonesia, Malaysia	Borneo	unknown	unknown	20001469-1	http://www.plantsoftheworldonline.org/taxon/urn:lsid:ipni.org:names:20001469-1
Begoniaceae	Begonia	baviensis	Begonia baviensis	Gagnep.	Begonia baviensis Gagnep.	Bull. Mus. Natl. Hist. Nat. 25: 195 (1919)	China, Vietnam	China South-Central, China Southeast, Vietnam	unknown	unknown	104260-1	http://www.plantsoftheworldonline.org/taxon/urn:lsid:ipni.org:names:104260-1
Begoniaceae	Begonia	bawangensis	Begonia bawangensis	Girm., Randi & M.Hughes	Begonia bawangensis Girm., Randi & M.Hughes	Gard. Bull. Singapore 72: 48 (2020)	Indonesia, Malaysia	Borneo	unknown	unknown	77210393-1	http://www.plantsoftheworldonline.org/taxon/urn:lsid:ipni.org:names:77210393-1
Begoniaceae	Begonia	bayae	Begonia bayae	S.Julia & Kiew	Begonia bayae S.Julia & Kiew	Phytotaxa 252: 22 (2016)	Indonesia, Malaysia	Borneo	unknown	unknown	77153729-1	http://www.plantsoftheworldonline.org/taxon/urn:lsid:ipni.org:names:77153729-1
Begoniaceae	Begonia	beccariana	Begonia beccariana	Ridl.	Begonia beccariana Ridl.	J. Malayan Branch Roy. Asiat. Soc. 1: 62 (1923)	Indonesia	Sumatera	unknown	unknown	104261-1	http://www.plantsoftheworldonline.org/taxon/urn:lsid:ipni.org:names:104261-1
Begoniaceae	Begonia	beddomei	Begonia beddomei	Hook.f.	Begonia beddomei Hook.f.	Bot. Mag. 110: t. 6767 (1884)	India	Assam	unknown	unknown	104263-1	http://www.plantsoftheworldonline.org/taxon/urn:lsid:ipni.org:names:104263-1
Begoniaceae	Begonia	beijnenii	Begonia beijnenii	Y.P.Ang, Tandang, Rubite & R.A.Bustam.	Begonia beijnenii Y.P.Ang, Tandang, Rubite & R.A.Bustam.	Phytotaxa 455: 197 (2020)	Philippines	Philippines	unknown	unknown	77211094-1	http://www.plantsoftheworldonline.org/taxon/urn:lsid:ipni.org:names:77211094-1
Begoniaceae	Begonia	bekopakensis	Begonia bekopakensis	Aymonin & Bosser	Begonia bekopakensis Aymonin & Bosser	Fl. Madagasc. 144: 24 (1983)	Madagascar	Madagascar	unknown	unknown	901566-1	http://www.plantsoftheworldonline.org/taxon/urn:lsid:ipni.org:names:901566-1
Begoniaceae	Begonia	belagaensis	Begonia belagaensis	S.Julia	Begonia belagaensis S.Julia	Sandakania 20: 133 (2015)	Indonesia, Malaysia	Borneo	unknown	unknown	77153269-1	http://www.plantsoftheworldonline.org/taxon/urn:lsid:ipni.org:names:77153269-1
Begoniaceae	Begonia	bella	Begonia bella	Phutthai	Begonia bella Phutthai	Edinburgh J. Bot. 69: 287 (2012)	Thailand	Thailand	unknown	unknown	77120466-1	http://www.plantsoftheworldonline.org/taxon/urn:lsid:ipni.org:names:77120466-1
Begoniaceae	Begonia	beludruvenea	Begonia beludruvenea	M.Hughes	Begonia beludruvenea M.Hughes	Eur. J. Taxon. 167: 7 (2015)	Indonesia	Sumatera	unknown	unknown	77151638-1	http://www.plantsoftheworldonline.org/taxon/urn:lsid:ipni.org:names:77151638-1
Begoniaceae	Begonia	benaratensis	Begonia benaratensis	S.Julia	Begonia benaratensis S.Julia	Phytotaxa 99: 6 (2013)	Indonesia, Malaysia	Borneo	unknown	unknown	77128885-1	http://www.plantsoftheworldonline.org/taxon/urn:lsid:ipni.org:names:77128885-1
Begoniaceae	Begonia	bengohensis	Begonia bengohensis	S.Julia	Begonia bengohensis S.Julia	Sandakania 20: 136 (2015)	Indonesia, Malaysia	Borneo	unknown	unknown	77153270-1	http://www.plantsoftheworldonline.org/taxon/urn:lsid:ipni.org:names:77153270-1
Begoniaceae	Begonia	benitotanii	Begonia benitotanii	Rubite, Tandang & C.W.Lin	Begonia benitotanii Rubite, Tandang & C.W.Lin	Phytotaxa 513: 259 (2021)	Philippines	Philippines	unknown	unknown	77221069-1	http://www.plantsoftheworldonline.org/taxon/urn:lsid:ipni.org:names:77221069-1
Begoniaceae	Begonia	bequaertii	Begonia bequaertii	Robyns & Lawalrée	Begonia bequaertii Robyns & Lawalrée	Bull. Jard. Bot. État Bruxelles 18: 286 (1947)	Zaire	Zaire	unknown	unknown	104265-1	http://www.plantsoftheworldonline.org/taxon/urn:lsid:ipni.org:names:104265-1
Begoniaceae	Begonia	berhamanii	Begonia berhamanii	Kiew	Begonia berhamanii Kiew	Gard. Bull. Singapore 53: 253 (2001)	Indonesia, Malaysia	Borneo	unknown	unknown	20001470-1	http://www.plantsoftheworldonline.org/taxon/urn:lsid:ipni.org:names:20001470-1
Begoniaceae	Begonia	bernadusii	Begonia bernadusii	Guanih	Begonia bernadusii Guanih	Sandakania 20: 55 (2015)	Indonesia, Malaysia	Borneo	unknown	unknown	60471164-2	http://www.plantsoftheworldonline.org/taxon/urn:lsid:ipni.org:names:60471164-2
Begoniaceae	Begonia	bernicei	Begonia bernicei	Aymard & G.A.Romero	Begonia bernicei Aymard & G.A.Romero	J. Bot. Res. Inst. Texas 5: 97 (2011)	Venezuela	Venezuela	unknown	unknown	60456701-2	http://www.plantsoftheworldonline.org/taxon/urn:lsid:ipni.org:names:60456701-2
Begoniaceae	Begonia	bernieri	Begonia bernieri	A.DC.	Begonia bernieri A.DC.	Ann. Sci. Nat., Bot., sér. 4, 11: 130 (1859)	Madagascar	Madagascar	unknown	unknown	104266-1	http://www.plantsoftheworldonline.org/taxon/urn:lsid:ipni.org:names:104266-1
Begoniaceae	Begonia	beryllae	Begonia beryllae	Ridl.	Begonia beryllae Ridl.	Sarawak Mus. J. 2: 177 (1915)	Indonesia, Malaysia	Borneo	unknown	unknown	104268-1	http://www.plantsoftheworldonline.org/taxon/urn:lsid:ipni.org:names:104268-1
Begoniaceae	Begonia	besleriifolia	Begonia besleriifolia	Schott	Begonia besleriifolia Schott	K.P.J.Sprengel, Syst. Veg. 4(2): 408 (1827)	Brazil	Brazil Southeast	unknown	unknown	104269-1	http://www.plantsoftheworldonline.org/taxon/urn:lsid:ipni.org:names:104269-1
Begoniaceae	Begonia	betsimisaraka	Begonia betsimisaraka	Humbert	Begonia betsimisaraka Humbert	Bull. Mus. Natl. Hist. Nat., Sér. 3, Bot. 3: 79 (1972)	Madagascar	Madagascar	unknown	unknown	104270-1	http://www.plantsoftheworldonline.org/taxon/urn:lsid:ipni.org:names:104270-1
Begoniaceae	Begonia	bettinae	Begonia bettinae	Ziesenh.	Begonia bettinae Ziesenh.	Begonian 32: 227 (1965)	Mexico	Mexico Southeast	unknown	unknown	30409-2	http://www.plantsoftheworldonline.org/taxon/urn:lsid:ipni.org:names:30409-2
Begoniaceae	Begonia	bidentata	Begonia bidentata	Raddi	Begonia bidentata Raddi	Alc. Sp. Rett. Piant. Bras.: 408 (1820)	Brazil	Brazil Northeast, Brazil Southeast	unknown	unknown	104273-1	http://www.plantsoftheworldonline.org/taxon/urn:lsid:ipni.org:names:104273-1
Begoniaceae	Begonia	biflora	Begonia biflora	T.C.Ku	Begonia biflora T.C.Ku	Acta Phytotax. Sin. 35: 43 (1997)	China	China South-Central, China Southeast	unknown	unknown	994619-1	http://www.plantsoftheworldonline.org/taxon/urn:lsid:ipni.org:names:994619-1
Begoniaceae	Begonia	bifolia	Begonia bifolia	Ridl.	Begonia bifolia Ridl.	J. Fed. Malay States Mus. 8(4): 40 (1917)	Indonesia	Sumatera	unknown	unknown	104274-1	http://www.plantsoftheworldonline.org/taxon/urn:lsid:ipni.org:names:104274-1
Begoniaceae	Begonia	bifurcata	Begonia bifurcata	L.B.Sm. & B.G.Schub.	Begonia bifurcata L.B.Sm. & B.G.Schub.	J. Washington Acad. Sci. 45: 113 (1955)	Peru	Peru	unknown	unknown	30412-2	http://www.plantsoftheworldonline.org/taxon/urn:lsid:ipni.org:names:30412-2
Begoniaceae	Begonia	biguassuensis	Begonia biguassuensis	Brade	Begonia biguassuensis Brade	Arch. Jard. Bot. Rio de Janeiro 13: 84 (1954)	Brazil	Brazil Southeast	unknown	unknown	30413-2	http://www.plantsoftheworldonline.org/taxon/urn:lsid:ipni.org:names:30413-2
Begoniaceae	Begonia	biliranensis	Begonia biliranensis	Merr.	Begonia biliranensis Merr.	Philipp. J. Sci., C 10: 46 (1915)	Philippines	Philippines	unknown	unknown	104277-1	http://www.plantsoftheworldonline.org/taxon/urn:lsid:ipni.org:names:104277-1
Begoniaceae	Begonia	bimaensis	Begonia bimaensis	Undaharta & Ardaka	Begonia bimaensis Undaharta & Ardaka	Gard. Bull. Singapore 67: 96 (2015)	Indonesia, East Timor	Lesser Sunda Is.	unknown	unknown	77149130-1	http://www.plantsoftheworldonline.org/taxon/urn:lsid:ipni.org:names:77149130-1
Begoniaceae	Begonia	bintang	Begonia bintang	Rimi	Begonia bintang Rimi	Phytotaxa 208: 5 (2015)	Indonesia, Malaysia	Borneo	unknown	unknown	77147141-1	http://www.plantsoftheworldonline.org/taxon/urn:lsid:ipni.org:names:77147141-1
Begoniaceae	Begonia	binuangensis	Begonia binuangensis	Merr.	Begonia binuangensis Merr.	Philipp. J. Sci., C 13: 40 (1918)	Philippines	Philippines	unknown	unknown	104279-1	http://www.plantsoftheworldonline.org/taxon/urn:lsid:ipni.org:names:104279-1
Begoniaceae	Begonia	bipinnatifida	Begonia bipinnatifida	J.J.Sm.	Begonia bipinnatifida J.J.Sm.	Bull. Dép. Agric. Indes Néerl. 2: 47 (1906)	Indonesia, Papua New Guinea	New Guinea	unknown	unknown	104283-1	http://www.plantsoftheworldonline.org/taxon/urn:lsid:ipni.org:names:104283-1
Begoniaceae	Begonia	biserrata	Begonia biserrata	Lindl.	Begonia biserrata Lindl.	J. Hort. Soc. London 2: 313 (1847)	El Salvador, Guatemala, Honduras, Mexico	El Salvador, Guatemala, Honduras, Mexico Central, Mexico Northeast, Mexico Northwest, Mexico Southeast, Mexico Southwest	unknown	unknown	104284-1	http://www.plantsoftheworldonline.org/taxon/urn:lsid:ipni.org:names:104284-1
Begoniaceae	Begonia	bissei	Begonia bissei	J.Sierra	Begonia bissei J.Sierra	Revista Jard. Bot. Nac. Univ. Habana 10: 105 (1989)	Cuba	Cuba	unknown	unknown	273157-2	http://www.plantsoftheworldonline.org/taxon/urn:lsid:ipni.org:names:273157-2
Begoniaceae	Begonia	blancii	Begonia blancii	M.Hughes & C.I Peng	Begonia blancii M.Hughes & C.I Peng	Bot. Stud. (Taipei) 52: 204 (2011)	Philippines	Philippines	unknown	unknown	77112429-1	http://www.plantsoftheworldonline.org/taxon/urn:lsid:ipni.org:names:77112429-1
Begoniaceae	Begonia	bogneri	Begonia bogneri	Ziesenh.	Begonia bogneri Ziesenh.	Begonian 40: 80 (1973)	Madagascar	Madagascar	unknown	unknown	104287-1	http://www.plantsoftheworldonline.org/taxon/urn:lsid:ipni.org:names:104287-1
Begoniaceae	Begonia	boisiana	Begonia boisiana	Gagnep.	Begonia boisiana Gagnep.	Bull. Mus. Natl. Hist. Nat. 25: 195 (1919)	Vietnam	Vietnam	unknown	unknown	104288-1	http://www.plantsoftheworldonline.org/taxon/urn:lsid:ipni.org:names:104288-1
Begoniaceae	Begonia	boissieri	Begonia boissieri	A.DC.	Begonia boissieri A.DC.	Ann. Sci. Nat., Bot., sér. 4, 11: 126 (1859)	Mexico	Mexico Central, Mexico Southwest	unknown	unknown	104289-1	http://www.plantsoftheworldonline.org/taxon/urn:lsid:ipni.org:names:104289-1
Begoniaceae	Begonia	boiviniana	Begonia boiviniana	A.DC.	Begonia boiviniana A.DC.	Ann. Sci. Nat., Bot., sér. 4, 11: 130 (1859)	Madagascar	Madagascar	unknown	unknown	104290-1	http://www.plantsoftheworldonline.org/taxon/urn:lsid:ipni.org:names:104290-1
Begoniaceae	Begonia	boliviensis	Begonia boliviensis	A.DC.	Begonia boliviensis A.DC.	Ann. Sci. Nat., Bot., sér. 4, 11: 122 (1859)	Argentina, Bolivia	Argentina Northwest, Bolivia	unknown	unknown	104291-1	http://www.plantsoftheworldonline.org/taxon/urn:lsid:ipni.org:names:104291-1
Begoniaceae	Begonia	bolleana	Begonia bolleana	Urb. & Ekman	Begonia bolleana Urb. & Ekman	Ark. Bot. 23A(5): 92 (1930)	Dominican Republic, Haiti	Dominican Republic, Haiti	unknown	unknown	30420-2	http://www.plantsoftheworldonline.org/taxon/urn:lsid:ipni.org:names:30420-2
Begoniaceae	Begonia	bonii	Begonia bonii	Gagnep.	Begonia bonii Gagnep.	Bull. Mus. Natl. Hist. Nat. 25: 196 (1919)	Vietnam	Vietnam	unknown	unknown	104295-1	http://www.plantsoftheworldonline.org/taxon/urn:lsid:ipni.org:names:104295-1
Begoniaceae	Begonia	bonitoensis	Begonia bonitoensis	Brade	Begonia bonitoensis Brade	Rodriguésia 9(18): 18 (1945)	Brazil	Brazil Southeast	unknown	unknown	30421-2	http://www.plantsoftheworldonline.org/taxon/urn:lsid:ipni.org:names:30421-2
Begoniaceae	Begonia	bonthainensis	Begonia bonthainensis	Hemsl.	Begonia bonthainensis Hemsl.	Bull. Misc. Inform. Kew 1896: 37 (1896)	Indonesia	Sulawesi	unknown	unknown	104297-1	http://www.plantsoftheworldonline.org/taxon/urn:lsid:ipni.org:names:104297-1
Begoniaceae	Begonia	bonus-henricus	Begonia bonus-henricus	J.J.de Wilde	Begonia bonus-henricus J.J.de Wilde	Misc. Pap. Landbouwhoogeschool 19: 409 (1980)	Cameroon	Cameroon	unknown	unknown	104298-1	http://www.plantsoftheworldonline.org/taxon/urn:lsid:ipni.org:names:104298-1
Begoniaceae	Begonia	boqueronensis	Begonia boqueronensis	Burt-Utley & Utley	Begonia boqueronensis Burt-Utley & Utley	Phytoneuron 2014-37: 1 (2014)	Guatemala, Mexico	Guatemala, Mexico Southeast	unknown	unknown	77140003-1	http://www.plantsoftheworldonline.org/taxon/urn:lsid:ipni.org:names:77140003-1
Begoniaceae	Begonia	boraceiensis	Begonia boraceiensis	Handro	Begonia boraceiensis Handro	Loefgrenia 27: 1 (1968)	Brazil	Brazil Southeast	unknown	unknown	30423-2	http://www.plantsoftheworldonline.org/taxon/urn:lsid:ipni.org:names:30423-2
Begoniaceae	Begonia	boreoharlingii	Begonia boreoharlingii	Moonlight & Tebbitt	Begonia boreoharlingii Moonlight & Tebbitt	Edinburgh J. Bot. 74: 204 (2017)	Costa Rica, Panama	Costa Rica, Panama	unknown	unknown	77163657-1	http://www.plantsoftheworldonline.org/taxon/urn:lsid:ipni.org:names:77163657-1
Begoniaceae	Begonia	borneensis	Begonia borneensis	A.DC.	Begonia borneensis A.DC.	Ann. Sci. Nat., Bot., sér. 4, 11: 128 (1859)	Indonesia, Malaysia	Borneo	unknown	unknown	104301-1	http://www.plantsoftheworldonline.org/taxon/urn:lsid:ipni.org:names:104301-1
Begoniaceae	Begonia	bosseri	Begonia bosseri	Keraudren	Begonia bosseri Keraudren	Fl. Madagasc. 144: 32 (1983)	Madagascar	Madagascar	unknown	unknown	901567-1	http://www.plantsoftheworldonline.org/taxon/urn:lsid:ipni.org:names:901567-1
Begoniaceae	Begonia	bosuangiana	Begonia bosuangiana	S.Julia	Begonia bosuangiana S.Julia	Phytotaxa 208: 6 (2015)	Indonesia, Malaysia	Borneo	unknown	unknown	77147142-1	http://www.plantsoftheworldonline.org/taxon/urn:lsid:ipni.org:names:77147142-1
Begoniaceae	Begonia	botryoides	Begonia botryoides	Moonlight & Tebbitt	Begonia botryoides Moonlight & Tebbitt	Edinburgh J. Bot. 74: 201 (2017)	Colombia, Ecuador	Colombia, Ecuador	unknown	unknown	77163656-1	http://www.plantsoftheworldonline.org/taxon/urn:lsid:ipni.org:names:77163656-1
Begoniaceae	Begonia	boucheana	Begonia boucheana	(Klotzsch) A.DC.	Begonia boucheana (Klotzsch) A.DC.	A.P.de Candolle, Prodr. 15(1): 373 (1864)	Venezuela	Venezuela	unknown	unknown	104302-1	http://www.plantsoftheworldonline.org/taxon/urn:lsid:ipni.org:names:104302-1
Begoniaceae	Begonia	bouffordii	Begonia bouffordii	C.I Peng	Begonia bouffordii C.I Peng	Bot. Bull. Acad. Sin., n.s., 46: 255 (2005)	Taiwan	Taiwan	unknown	unknown	77069393-1	http://www.plantsoftheworldonline.org/taxon/urn:lsid:ipni.org:names:77069393-1
Begoniaceae	Begonia	bowerae	Begonia bowerae	Ziesenh.	Begonia bowerae Ziesenh.	Begonian 17: 78 (1950)	Mexico	Mexico Southeast, Mexico Southwest	unknown	unknown	30424-2	http://www.plantsoftheworldonline.org/taxon/urn:lsid:ipni.org:names:30424-2
Begoniaceae	Begonia	brachybotrys	Begonia brachybotrys	Merr. & L.M.Perry	Begonia brachybotrys Merr. & L.M.Perry	J. Arnold Arbor. 24: 56 (1943)	Indonesia, Indonesia, Papua New Guinea, Papua New Guinea	Bismarck Archipelago, Maluku, New Guinea	unknown	unknown	104306-1	http://www.plantsoftheworldonline.org/taxon/urn:lsid:ipni.org:names:104306-1
Begoniaceae	Begonia	brachyclada	Begonia brachyclada	Urb. & Ekman	Begonia brachyclada Urb. & Ekman	Ark. Bot. 23A(5): 99 (1930)	Haiti	Haiti	unknown	unknown	30428-2	http://www.plantsoftheworldonline.org/taxon/urn:lsid:ipni.org:names:30428-2
Begoniaceae	Begonia	brachypoda	Begonia brachypoda	O.E.Schulz	Begonia brachypoda O.E.Schulz	I.Urban, Symb. Antill. 7: 15 (1911)	Dominican Republic, Haiti	Dominican Republic, Haiti	unknown	unknown	30429-2	http://www.plantsoftheworldonline.org/taxon/urn:lsid:ipni.org:names:30429-2
Begoniaceae	Begonia	bracteata	Begonia bracteata	Jack	Begonia bracteata Jack	Malayan Misc. 2(7): 13 (1822)	Indonesia	Jawa, Sumatera	unknown	unknown	104310-1	http://www.plantsoftheworldonline.org/taxon/urn:lsid:ipni.org:names:104310-1
Begoniaceae	Begonia	bracteolata	Begonia bracteolata	N.Krishna, Pradeep & B.Mani	Begonia bracteolata N.Krishna, Pradeep & B.Mani	Edinburgh J. Bot. 77: 258 (2019)	India	India	unknown	unknown	77210812-1	http://www.plantsoftheworldonline.org/taxon/urn:lsid:ipni.org:names:77210812-1
Begoniaceae	Begonia	bracteosa	Begonia bracteosa	A.DC.	Begonia bracteosa A.DC.	Ann. Sci. Nat., Bot., sér. 4, 11: 132 (1859)	Bolivia, Colombia, Peru	Bolivia, Colombia, Peru	unknown	unknown	104311-1	http://www.plantsoftheworldonline.org/taxon/urn:lsid:ipni.org:names:104311-1
Begoniaceae	Begonia	bradei	Begonia bradei	Irmsch.	Begonia bradei Irmsch.	Bot. Jahrb. Syst. 76: 60 (1953)	Brazil	Brazil Southeast	unknown	unknown	30432-2	http://www.plantsoftheworldonline.org/taxon/urn:lsid:ipni.org:names:30432-2
Begoniaceae	Begonia	brandbygeana	Begonia brandbygeana	L.B.Sm. & Wassh.	Begonia brandbygeana L.B.Sm. & Wassh.	Fl. Ecuador 25(133): 54 (1986)	Ecuador	Ecuador	unknown	unknown	273158-2	http://www.plantsoftheworldonline.org/taxon/urn:lsid:ipni.org:names:273158-2
Begoniaceae	Begonia	brandisiana	Begonia brandisiana	Kurz	Begonia brandisiana Kurz	J. Asiat. Soc. Bengal, Pt. 2, Nat. Hist. 40: 58 (1871)	Laos, Myanmar, Thailand	Laos, Myanmar, Thailand	unknown	unknown	104313-1	http://www.plantsoftheworldonline.org/taxon/urn:lsid:ipni.org:names:104313-1
Begoniaceae	Begonia	brangbosangensis	Begonia brangbosangensis	Girm.	Begonia brangbosangensis Girm.	Gard. Bull. Singapore 68: 81 (2016)	Indonesia, Malaysia	Borneo	unknown	unknown	77157222-1	http://www.plantsoftheworldonline.org/taxon/urn:lsid:ipni.org:names:77157222-1
Begoniaceae	Begonia	brassii	Begonia brassii	Merr. & L.M.Perry	Begonia brassii Merr. & L.M.Perry	J. Arnold Arbor. 24: 43 (1943)	Indonesia, Papua New Guinea	New Guinea	unknown	unknown	104317-1	http://www.plantsoftheworldonline.org/taxon/urn:lsid:ipni.org:names:104317-1
Begoniaceae	Begonia	breedlovei	Begonia breedlovei	Burt-Utley	Begonia breedlovei Burt-Utley	Brittonia 38: 336 (1986)	Mexico	Mexico Southeast, Mexico Southwest	unknown	unknown	273159-2	http://www.plantsoftheworldonline.org/taxon/urn:lsid:ipni.org:names:273159-2
Begoniaceae	Begonia	brevibracteata	Begonia brevibracteata	Kupicha	Begonia brevibracteata Kupicha	Fl. Zambes. 4: 505 (1978)	Malawi	Malawi	unknown	unknown	104320-1	http://www.plantsoftheworldonline.org/taxon/urn:lsid:ipni.org:names:104320-1
Begoniaceae	Begonia	brevicaulis	Begonia brevicaulis	A.DC.	Begonia brevicaulis A.DC.	Ann. Sci. Nat., Bot., sér. 4, 11: 134 (1859)	India	Assam	unknown	unknown	104321-1	http://www.plantsoftheworldonline.org/taxon/urn:lsid:ipni.org:names:104321-1
Begoniaceae	Begonia	brevicordata	Begonia brevicordata	L.B.Sm. & B.G.Schub.	Begonia brevicordata L.B.Sm. & B.G.Schub.	J. Washington Acad. Sci. 45: 113 (1953)	Peru	Peru	unknown	unknown	30433-2	http://www.plantsoftheworldonline.org/taxon/urn:lsid:ipni.org:names:30433-2
Begoniaceae	Begonia	brevilobata	Begonia brevilobata	Irmsch.	Begonia brevilobata Irmsch.	Bot. Jahrb. Syst. 76: 63 (1953)	Brazil	Brazil Southeast	unknown	unknown	30435-2	http://www.plantsoftheworldonline.org/taxon/urn:lsid:ipni.org:names:30435-2
Begoniaceae	Begonia	brevipedunculata	Begonia brevipedunculata	Y.M.Shui	Begonia brevipedunculata Y.M.Shui	Novon 16: 269 (2006)	Vietnam	Vietnam	unknown	unknown	60443098-2	http://www.plantsoftheworldonline.org/taxon/urn:lsid:ipni.org:names:60443098-2
Begoniaceae	Begonia	brevipes	Begonia brevipes	Merr.	Begonia brevipes Merr.	Philipp. J. Sci., C 6: 378 (1911 publ. 1912)	Philippines	Philippines	unknown	unknown	104325-1	http://www.plantsoftheworldonline.org/taxon/urn:lsid:ipni.org:names:104325-1
Begoniaceae	Begonia	brevipetala	Begonia brevipetala	(A.DC.) Warb.	Begonia brevipetala (A.DC.) Warb.	H.G.A.Engler &amp; K.A.E.Prantl, Nat. Pflanzenfam. 3(6a): 146 (1894)	Venezuela	Venezuela	unknown	unknown	30437-2	http://www.plantsoftheworldonline.org/taxon/urn:lsid:ipni.org:names:30437-2
Begoniaceae	Begonia	brevirimosa	Begonia brevirimosa	Irmsch.	Begonia brevirimosa Irmsch.	Bot. Jahrb. Syst. 50: 358 (1913)	Indonesia, Papua New Guinea, Papua New Guinea	Bismarck Archipelago, New Guinea	unknown	unknown	104327-1	http://www.plantsoftheworldonline.org/taxon/urn:lsid:ipni.org:names:104327-1
Begoniaceae	Begonia	brevisetulosa	Begonia brevisetulosa	C.Y.Wu	Begonia brevisetulosa C.Y.Wu	Acta Phytotax. Sin. 33: 265 (1995)	China	China South-Central	unknown	unknown	984313-1	http://www.plantsoftheworldonline.org/taxon/urn:lsid:ipni.org:names:984313-1
Begoniaceae	Begonia	bridgesii	Begonia bridgesii	A.DC.	Begonia bridgesii A.DC.	Ann. Sci. Nat., Bot., sér. 4, 11: 132 (1859)	Bolivia	Bolivia	unknown	unknown	104328-1	http://www.plantsoftheworldonline.org/taxon/urn:lsid:ipni.org:names:104328-1
Begoniaceae	Begonia	broussonetiifolia	Begonia broussonetiifolia	A.DC.	Begonia broussonetiifolia A.DC.	Ann. Sci. Nat., Bot., sér. 4, 11: 133 (1859)	Costa Rica, Nicaragua	Costa Rica, Nicaragua	unknown	unknown	273161-2	http://www.plantsoftheworldonline.org/taxon/urn:lsid:ipni.org:names:273161-2
Begoniaceae	Begonia	bruneiana	Begonia bruneiana	Sands	Begonia bruneiana Sands	M.J.E.Coode &amp; al. (eds.), Checkl. Fl. Pl. Gymnosperms Brunei Darussalam: 433 (1996 publ. 1997)	Indonesia, Malaysia	Borneo	unknown	unknown	994489-1	http://www.plantsoftheworldonline.org/taxon/urn:lsid:ipni.org:names:994489-1
Begoniaceae	Begonia	buchtienii	Begonia buchtienii	Irmsch.	Begonia buchtienii Irmsch.	Bot. Jahrb. Syst. 74: 595 (1949)	Bolivia, Peru	Bolivia, Peru	unknown	unknown	30438-2	http://www.plantsoftheworldonline.org/taxon/urn:lsid:ipni.org:names:30438-2
Begoniaceae	Begonia	buddleiifolia	Begonia buddleiifolia	A.DC.	Begonia buddleiifolia A.DC.	Ann. Sci. Nat., Bot., sér. 4, 11: 141 (1859)	Colombia, Ecuador, Peru, Venezuela	Colombia, Ecuador, Peru, Venezuela	unknown	unknown	104334-1	http://www.plantsoftheworldonline.org/taxon/urn:lsid:ipni.org:names:104334-1
Begoniaceae	Begonia	bufoderma	Begonia bufoderma	L.B.Sm. & Wassh.	Begonia bufoderma L.B.Sm. & Wassh.	Phytologia 52: 445 (1983)	unknown	unknown	unknown	unknown	907534-1	http://www.plantsoftheworldonline.org/taxon/urn:lsid:ipni.org:names:907534-1
Begoniaceae	Begonia	bulbillifera	Begonia bulbillifera	Link & Otto	Begonia bulbillifera Link & Otto	Icon. Pl. Rar.: 89 (1831)	Mexico	Mexico Central	unknown	unknown	104339-1	http://www.plantsoftheworldonline.org/taxon/urn:lsid:ipni.org:names:104339-1
Begoniaceae	Begonia	bullata	Begonia bullata	Urb. & Ekman	Begonia bullata Urb. & Ekman	Ark. Bot. 23A(5): 98 (1930)	Haiti	Haiti	unknown	unknown	30439-2	http://www.plantsoftheworldonline.org/taxon/urn:lsid:ipni.org:names:30439-2
Begoniaceae	Begonia	bullatifolia	Begonia bullatifolia	L.Kollmann	Begonia bullatifolia L.Kollmann	Candollea 64: 118 (2009)	Brazil	Brazil Southeast	unknown	unknown	77100025-1	http://www.plantsoftheworldonline.org/taxon/urn:lsid:ipni.org:names:77100025-1
Begoniaceae	Begonia	burabod	Begonia burabod	Rubite, C.Justo, P.Villaseñor & C.W.Lin	Begonia burabod Rubite, C.Justo, P.Villaseñor & C.W.Lin	Phytotaxa 516: 269 (2021)	Philippines	Philippines	unknown	unknown	77221267-1	http://www.plantsoftheworldonline.org/taxon/urn:lsid:ipni.org:names:77221267-1
Begoniaceae	Begonia	burbidgei	Begonia burbidgei	Stapf	Begonia burbidgei Stapf	Trans. Linn. Soc. London, Bot. 4: 165 (1894)	Indonesia, Malaysia	Borneo	unknown	unknown	104344-1	http://www.plantsoftheworldonline.org/taxon/urn:lsid:ipni.org:names:104344-1
Begoniaceae	Begonia	burkillii	Begonia burkillii	Dunn	Begonia burkillii Dunn	Bull. Misc. Inform. Kew 1920: 110 (1920)	Bhutan, India, India, Myanmar	Assam, East Himalaya, Myanmar	unknown	unknown	104345-1	http://www.plantsoftheworldonline.org/taxon/urn:lsid:ipni.org:names:104345-1
Begoniaceae	Begonia	burmensis	Begonia burmensis	L.B.Sm. & Wassh.	Begonia burmensis L.B.Sm. & Wassh.	Phytologia 52: 445 (1983)	Myanmar	Myanmar	unknown	unknown	907535-1	http://www.plantsoftheworldonline.org/taxon/urn:lsid:ipni.org:names:907535-1
Begoniaceae	Begonia	burttii	Begonia burttii	Kiew & S.Julia	Begonia burttii Kiew & S.Julia	Gard. Bull. Singapore 58: 207 (2007)	Indonesia, Malaysia	Borneo	unknown	unknown	77085616-1	http://www.plantsoftheworldonline.org/taxon/urn:lsid:ipni.org:names:77085616-1
Begoniaceae	Begonia	buseyi	Begonia buseyi	Burt-Utley	Begonia buseyi Burt-Utley	Brittonia 34: 189 (1982)	Panama	Panama	unknown	unknown	30441-2	http://www.plantsoftheworldonline.org/taxon/urn:lsid:ipni.org:names:30441-2
Begoniaceae	Begonia	cabanillasii	Begonia cabanillasii	Y.P.Ang, Tandang, J.Agcaoili & R.A.Bustam.	Begonia cabanillasii Y.P.Ang, Tandang, J.Agcaoili & R.A.Bustam.	Phytotaxa 453: 245 (2020)	Philippines	Philippines	unknown	unknown	77210959-1	http://www.plantsoftheworldonline.org/taxon/urn:lsid:ipni.org:names:77210959-1
Begoniaceae	Begonia	cacauicola	Begonia cacauicola	L.B.Sm. ex S.F.Sm. & Wassh.	Begonia cacauicola L.B.Sm. ex S.F.Sm. & Wassh.	Selbyana 20: 16 (1999)	Brazil	Brazil Northeast	unknown	unknown	318902-2	http://www.plantsoftheworldonline.org/taxon/urn:lsid:ipni.org:names:318902-2
Begoniaceae	Begonia	caespitosa	Begonia caespitosa	Jack	Begonia caespitosa Jack	Malayan Misc. 2(7): 8 (1822)	Indonesia	Sumatera	unknown	unknown	104349-1	http://www.plantsoftheworldonline.org/taxon/urn:lsid:ipni.org:names:104349-1
Begoniaceae	Begonia	calcarea	Begonia calcarea	Ridl.	Begonia calcarea Ridl.	J. Straits Branch Roy. Asiat. Soc. 46: 260 (1906)	Indonesia, Malaysia	Borneo	unknown	unknown	104352-1	http://www.plantsoftheworldonline.org/taxon/urn:lsid:ipni.org:names:104352-1
Begoniaceae	Begonia	calcicola	Begonia calcicola	Merr.	Begonia calcicola Merr.	Philipp. J. Sci., C 6: 400 (1911 publ. 1912)	Philippines	Philippines	unknown	unknown	104353-1	http://www.plantsoftheworldonline.org/taxon/urn:lsid:ipni.org:names:104353-1
Begoniaceae	Begonia	calciphila	Begonia calciphila	C.I Peng	Begonia calciphila C.I Peng	Phytotaxa 222: 89 (2015)	Vietnam	Vietnam	unknown	unknown	77149286-1	http://www.plantsoftheworldonline.org/taxon/urn:lsid:ipni.org:names:77149286-1
Begoniaceae	Begonia	calderonii	Begonia calderonii	Standl.	Begonia calderonii Standl.	Publ. Field Mus. Nat. Hist., Bot. Ser. 8: 27 (1930)	El Salvador, Guatemala, Mexico	El Salvador, Guatemala, Mexico Southeast, Mexico Southwest	unknown	unknown	30442-2	http://www.plantsoftheworldonline.org/taxon/urn:lsid:ipni.org:names:30442-2
Begoniaceae	Begonia	calliantha	Begonia calliantha	Merr. & L.M.Perry	Begonia calliantha Merr. & L.M.Perry	J. Arnold Arbor. 24: 47 (1943)	Indonesia, Papua New Guinea	New Guinea	unknown	unknown	104356-1	http://www.plantsoftheworldonline.org/taxon/urn:lsid:ipni.org:names:104356-1
Begoniaceae	Begonia	callistemon	Begonia callistemon	Tebbitt & P.R.Stevenson	Begonia callistemon Tebbitt & P.R.Stevenson	Novon 26: 253 (2018)	Colombia, Ecuador	Colombia, Ecuador	unknown	unknown	77191293-1	http://www.plantsoftheworldonline.org/taxon/urn:lsid:ipni.org:names:77191293-1
Begoniaceae	Begonia	callosa	Begonia callosa	L.Kollmann	Begonia callosa L.Kollmann	Candollea 62: 142 (2007)	Brazil	Brazil Southeast	unknown	unknown	77087840-1	http://www.plantsoftheworldonline.org/taxon/urn:lsid:ipni.org:names:77087840-1
Begoniaceae	Begonia	calvescens	Begonia calvescens	(Brade ex L.B.Sm. & R.C.Sm.) E.L.Jacques & Mamede	Begonia calvescens (Brade ex L.B.Sm. & R.C.Sm.) E.L.Jacques & Mamede	Brittonia 56: 75 (2004)	Brazil	Brazil South	unknown	unknown	1055728-2	http://www.plantsoftheworldonline.org/taxon/urn:lsid:ipni.org:names:1055728-2
Begoniaceae	Begonia	calzadae	Begonia calzadae	Burt-Utley & Utley	Begonia calzadae Burt-Utley & Utley	Phytoneuron 2014-37: 3 (2014)	Mexico	Mexico Southeast	unknown	unknown	77140004-1	http://www.plantsoftheworldonline.org/taxon/urn:lsid:ipni.org:names:77140004-1
Begoniaceae	Begonia	camiguinensis	Begonia camiguinensis	Elmer	Begonia camiguinensis Elmer	Leafl. Philipp. Bot. 7: 2553 (1915)	Philippines	Philippines	unknown	unknown	104359-1	http://www.plantsoftheworldonline.org/taxon/urn:lsid:ipni.org:names:104359-1
Begoniaceae	Begonia	campanensis	Begonia campanensis	Burt-Utley & Utley	Begonia campanensis Burt-Utley & Utley	Novon 21: 394 (2011)	Panama	Panama	unknown	unknown	77119455-1	http://www.plantsoftheworldonline.org/taxon/urn:lsid:ipni.org:names:77119455-1
Begoniaceae	Begonia	camposportoana	Begonia camposportoana	Brade	Begonia camposportoana Brade	Arch. Jard. Bot. Rio de Janeiro 13: 85 (1954)	Brazil	Brazil South	unknown	unknown	30445-2	http://www.plantsoftheworldonline.org/taxon/urn:lsid:ipni.org:names:30445-2
Begoniaceae	Begonia	canaliculata	Begonia canaliculata	Brade	Begonia canaliculata Brade	Arch. Jard. Bot. Rio de Janeiro 10: 132 (1950)	Brazil	Brazil Southeast	unknown	unknown	30446-2	http://www.plantsoftheworldonline.org/taxon/urn:lsid:ipni.org:names:30446-2
Begoniaceae	Begonia	canarana	Begonia canarana	Miq.	Begonia canarana Miq.	Ann. Mus. Bot. Lugduno-Batavi 3: 18 (1853)	India	India	unknown	unknown	104362-1	http://www.plantsoftheworldonline.org/taxon/urn:lsid:ipni.org:names:104362-1
Begoniaceae	Begonia	candollei	Begonia candollei	Ziesenh.	Begonia candollei Ziesenh.	Begonian 36: 38 (1969)	Mexico	Mexico Southeast	unknown	unknown	30447-2	http://www.plantsoftheworldonline.org/taxon/urn:lsid:ipni.org:names:30447-2
Begoniaceae	Begonia	caobangensis	Begonia caobangensis	C.I Peng & C.W.Lin	Begonia caobangensis C.I Peng & C.W.Lin	Bot. Stud. (Taipei) 56(9): 2 (2015)	Vietnam	Vietnam	unknown	unknown	77148180-1	http://www.plantsoftheworldonline.org/taxon/urn:lsid:ipni.org:names:77148180-1
Begoniaceae	Begonia	capanemae	Begonia capanemae	Brade	Begonia capanemae Brade	Arch. Jard. Bot. Rio de Janeiro 13: 73 (1954)	Brazil	Brazil South, Brazil Southeast	unknown	unknown	30448-2	http://www.plantsoftheworldonline.org/taxon/urn:lsid:ipni.org:names:30448-2
Begoniaceae	Begonia	caparaoensis	Begonia caparaoensis	E.L.Jacques & L.Kollmann	Begonia caparaoensis E.L.Jacques & L.Kollmann	Novon 19: 172 (2009)	Brazil	Brazil Southeast	unknown	unknown	60453561-2	http://www.plantsoftheworldonline.org/taxon/urn:lsid:ipni.org:names:60453561-2
Begoniaceae	Begonia	capensis	Begonia capensis	L.f.	Begonia capensis L.f.	Suppl. Pl.: 502 (1782)	Brazil	Brazil Southeast	unknown	unknown	104366-1	http://www.plantsoftheworldonline.org/taxon/urn:lsid:ipni.org:names:104366-1
Begoniaceae	Begonia	capillipes	Begonia capillipes	Gilg	Begonia capillipes Gilg	Bot. Jahrb. Syst. 34: 96 (1904)	Cameroon, Equatorial Guinea, Gabon	Cameroon, Equatorial Guinea, Gabon	unknown	unknown	104368-1	http://www.plantsoftheworldonline.org/taxon/urn:lsid:ipni.org:names:104368-1
Begoniaceae	Begonia	capituliformis	Begonia capituliformis	Irmsch.	Begonia capituliformis Irmsch.	Bot. Jahrb. Syst. 50: 354 (1913)	Indonesia	Sulawesi	unknown	unknown	104369-1	http://www.plantsoftheworldonline.org/taxon/urn:lsid:ipni.org:names:104369-1
Begoniaceae	Begonia	caraguatatubensis	Begonia caraguatatubensis	Brade	Begonia caraguatatubensis Brade	Arch. Jard. Bot. Rio de Janeiro 13: 87 (1954)	Brazil	Brazil Southeast	unknown	unknown	30449-2	http://www.plantsoftheworldonline.org/taxon/urn:lsid:ipni.org:names:30449-2
Begoniaceae	Begonia	caramoanensis	Begonia caramoanensis	Rubite, Irabagon, Palacio, Y.P.Ang & R.Bustam.	Begonia caramoanensis Rubite, Irabagon, Palacio, Y.P.Ang & R.Bustam.	Phytotaxa 439: 291 (2020)	Philippines	Philippines	unknown	unknown	77209809-1	http://www.plantsoftheworldonline.org/taxon/urn:lsid:ipni.org:names:77209809-1
Begoniaceae	Begonia	cardiocarpa	Begonia cardiocarpa	Liebm.	Begonia cardiocarpa Liebm.	Mexic. Begon.: 13 (1852)	Costa Rica, Honduras, Nicaragua	Costa Rica, Honduras, Nicaragua	unknown	unknown	104371-1	http://www.plantsoftheworldonline.org/taxon/urn:lsid:ipni.org:names:104371-1
Begoniaceae	Begonia	cariocana	Begonia cariocana	Brade ex L.B.Sm. & Wassh.	Begonia cariocana Brade ex L.B.Sm. & Wassh.	Phytologia 52: 442 (1983)	Brazil	Brazil Southeast	unknown	unknown	30450-2	http://www.plantsoftheworldonline.org/taxon/urn:lsid:ipni.org:names:30450-2
Begoniaceae	Begonia	carletonii	Begonia carletonii	Standl.	Begonia carletonii Standl.	J. Washington Acad. Sci. 17: 314 (1927)	Costa Rica, Panama	Costa Rica, Panama	unknown	unknown	30451-2	http://www.plantsoftheworldonline.org/taxon/urn:lsid:ipni.org:names:30451-2
Begoniaceae	Begonia	carnosa	Begonia carnosa	(Teijsm. & Binn.) Teijsm. & Binn.	Begonia carnosa (Teijsm. & Binn.) Teijsm. & Binn.	Epim. Lugd.-Bat.: 4 (1863)	Indonesia	Sulawesi	unknown	unknown	104375-1	http://www.plantsoftheworldonline.org/taxon/urn:lsid:ipni.org:names:104375-1
Begoniaceae	Begonia	carnosula	Begonia carnosula	Ridl.	Begonia carnosula Ridl.	J. Fed. Malay States Mus. 4: 20 (1909)	Malaysia	Malaya	unknown	unknown	104376-1	http://www.plantsoftheworldonline.org/taxon/urn:lsid:ipni.org:names:104376-1
Begoniaceae	Begonia	carolineifolia	Begonia carolineifolia	Regel	Begonia carolineifolia Regel	Gartenflora 1: 259 (1852)	Guatemala, Honduras, Mexico	Guatemala, Honduras, Mexico Central, Mexico Gulf, Mexico Southeast, Mexico Southwest	unknown	unknown	104377-1	http://www.plantsoftheworldonline.org/taxon/urn:lsid:ipni.org:names:104377-1
Begoniaceae	Begonia	carpinifolia	Begonia carpinifolia	Liebm.	Begonia carpinifolia Liebm.	Mexic. Begon.: 20 (1852)	Costa Rica	Costa Rica	unknown	unknown	104378-1	http://www.plantsoftheworldonline.org/taxon/urn:lsid:ipni.org:names:104378-1
Begoniaceae	Begonia	carrieae	Begonia carrieae	Ziesenh.	Begonia carrieae Ziesenh.	Begonian 43: 134 (1976)	Mexico	Mexico Southeast	unknown	unknown	30452-2	http://www.plantsoftheworldonline.org/taxon/urn:lsid:ipni.org:names:30452-2
Begoniaceae	Begonia	casiguranensis	Begonia casiguranensis	Quisumb. & Merr.	Begonia casiguranensis Quisumb. & Merr.	Philipp. J. Sci. 37: 172 (1928)	Philippines	Philippines	unknown	unknown	104380-1	http://www.plantsoftheworldonline.org/taxon/urn:lsid:ipni.org:names:104380-1
Begoniaceae	Begonia	casseabri	Begonia casseabri	Y.H.Tan, M.B.Maw & H.B.Ding	Begonia casseabri Y.H.Tan, M.B.Maw & H.B.Ding	Taiwania 66: 215 (2021)	Myanmar	Myanmar	unknown	unknown	77217136-1	http://www.plantsoftheworldonline.org/taxon/urn:lsid:ipni.org:names:77217136-1
Begoniaceae	Begonia	castaneifolia	Begonia castaneifolia	Otto & A.Dietr.	Begonia castaneifolia Otto & A.Dietr.	Allg. Gartenzeitung 4: 356 (1836)	Brazil	Brazil Southeast	unknown	unknown	104382-1	http://www.plantsoftheworldonline.org/taxon/urn:lsid:ipni.org:names:104382-1
Begoniaceae	Begonia	castilloi	Begonia castilloi	Merr.	Begonia castilloi Merr.	Philipp. J. Sci., C 13: 38 (1918)	Philippines	Philippines	unknown	unknown	104383-1	http://www.plantsoftheworldonline.org/taxon/urn:lsid:ipni.org:names:104383-1
Begoniaceae	Begonia	catbensis	Begonia catbensis	L.N.Dong, K.S.Nguyen & Y.M.Shui	Begonia catbensis L.N.Dong, K.S.Nguyen & Y.M.Shui	PhytoKeys 179: 3 (2021)	Vietnam	Vietnam	unknown	unknown	77217739-1	http://www.plantsoftheworldonline.org/taxon/urn:lsid:ipni.org:names:77217739-1
Begoniaceae	Begonia	catharinensis	Begonia catharinensis	Brade	Begonia catharinensis Brade	Rodriguésia 9(18): 31 (1945)	Brazil	Brazil South	unknown	unknown	30453-2	http://www.plantsoftheworldonline.org/taxon/urn:lsid:ipni.org:names:30453-2
Begoniaceae	Begonia	cathayana	Begonia cathayana	Hemsl.	Begonia cathayana Hemsl.	Bot. Mag. 134: t. 8202 (1908)	China, Vietnam	China South-Central, China Southeast, Vietnam	unknown	unknown	104386-1	http://www.plantsoftheworldonline.org/taxon/urn:lsid:ipni.org:names:104386-1
Begoniaceae	Begonia	cathcartii	Begonia cathcartii	Hook.f. & Thomson	Begonia cathcartii Hook.f. & Thomson	Ill. Himal. Pl.: t. 13 (1855)	Bangladesh, Bhutan, India, Myanmar, Nepal, Thailand	Bangladesh, East Himalaya, Myanmar, Nepal, Thailand	unknown	unknown	104387-1	http://www.plantsoftheworldonline.org/taxon/urn:lsid:ipni.org:names:104387-1
Begoniaceae	Begonia	caudata	Begonia caudata	Merr.	Begonia caudata Merr.	Philipp. J. Sci., C 13: 41 (1918)	Philippines	Philippines	unknown	unknown	104388-1	http://www.plantsoftheworldonline.org/taxon/urn:lsid:ipni.org:names:104388-1
Begoniaceae	Begonia	cauliflora	Begonia cauliflora	Sands	Begonia cauliflora Sands	Kew Mag. 7: 72 (1990)	Indonesia, Malaysia	Borneo	unknown	unknown	939484-1	http://www.plantsoftheworldonline.org/taxon/urn:lsid:ipni.org:names:939484-1
Begoniaceae	Begonia	cavaleriei	Begonia cavaleriei	H.Lév.	Begonia cavaleriei H.Lév.	Repert. Spec. Nov. Regni Veg. 7: 20 (1909)	China, Vietnam	China South-Central, China Southeast, Vietnam	unknown	unknown	104391-1	http://www.plantsoftheworldonline.org/taxon/urn:lsid:ipni.org:names:104391-1
Begoniaceae	Begonia	cavallyensis	Begonia cavallyensis	A.Chev.	Begonia cavallyensis A.Chev.	Mém. Soc. Bot. France 8: 176 (1912)	Cote d'Ivoire, Ghana, Guinea, Liberia, Sierra Leone	Ghana, Guinea, Ivory Coast, Liberia, Sierra Leone	unknown	unknown	104392-1	http://www.plantsoftheworldonline.org/taxon/urn:lsid:ipni.org:names:104392-1
Begoniaceae	Begonia	cavum	Begonia cavum	Ziesenh.	Begonia cavum Ziesenh.	Begonian 15: 20 (1948)	Mexico	Mexico Southwest	unknown	unknown	30455-2	http://www.plantsoftheworldonline.org/taxon/urn:lsid:ipni.org:names:30455-2
Begoniaceae	Begonia	cebadillensis	Begonia cebadillensis	Houghton ex L.B.Sm. & B.G.Schub.	Begonia cebadillensis Houghton ex L.B.Sm. & B.G.Schub.	Contr. Gray Herb. 161: 26 (1946)	Costa Rica, El Salvador, Guatemala, Mexico	Costa Rica, El Salvador, Guatemala, Mexico Southeast	unknown	unknown	104395-1	http://www.plantsoftheworldonline.org/taxon/urn:lsid:ipni.org:names:104395-1
Begoniaceae	Begonia	cehengensis	Begonia cehengensis	T.C.Ku	Begonia cehengensis T.C.Ku	Acta Phytotax. Sin. 33: 254 (1995)	China	China South-Central	unknown	unknown	984300-1	http://www.plantsoftheworldonline.org/taxon/urn:lsid:ipni.org:names:984300-1
Begoniaceae	Begonia	celata	Begonia celata	S.Julia & Kiew	Begonia celata S.Julia & Kiew	Gard. Bull. Singapore 68: 260 (2016)	Indonesia, Malaysia	Borneo	unknown	unknown	77161334-1	http://www.plantsoftheworldonline.org/taxon/urn:lsid:ipni.org:names:77161334-1
Begoniaceae	Begonia	celebica	Begonia celebica	Irmsch.	Begonia celebica Irmsch.	Bot. Jahrb. Syst. 50: 343 (1913)	Indonesia	Sulawesi	unknown	unknown	104396-1	http://www.plantsoftheworldonline.org/taxon/urn:lsid:ipni.org:names:104396-1
Begoniaceae	Begonia	cerasiphylla	Begonia cerasiphylla	L.B.Sm. & Wassh.	Begonia cerasiphylla L.B.Sm. & Wassh.	Phytologia 52: 446 (1983)	Brazil	Brazil Southeast	unknown	unknown	907537-1	http://www.plantsoftheworldonline.org/taxon/urn:lsid:ipni.org:names:907537-1
Begoniaceae	Begonia	ceratocarpa	Begonia ceratocarpa	S.H.Huang & Y.M.Shui	Begonia ceratocarpa S.H.Huang & Y.M.Shui	Acta Bot. Yunnan. 21: 13 (1999)	China, Vietnam	China South-Central, Vietnam	unknown	unknown	1007001-1	http://www.plantsoftheworldonline.org/taxon/urn:lsid:ipni.org:names:1007001-1
Begoniaceae	Begonia	chaetocarpa	Begonia chaetocarpa	Kuntze	Begonia chaetocarpa Kuntze	Revis. Gen. Pl. 3(2): 105 (1898)	Bolivia	Bolivia	unknown	unknown	30456-2	http://www.plantsoftheworldonline.org/taxon/urn:lsid:ipni.org:names:30456-2
Begoniaceae	Begonia	chaiana	Begonia chaiana	Kiew & S.Julia	Begonia chaiana Kiew & S.Julia	Gard. Bull. Singapore 58: 210 (2007)	Indonesia, Malaysia	Borneo	unknown	unknown	77085617-1	http://www.plantsoftheworldonline.org/taxon/urn:lsid:ipni.org:names:77085617-1
Begoniaceae	Begonia	chakensis	Begonia chakensis	S.Julia & C.Y.Ling	Begonia chakensis S.Julia & C.Y.Ling	Sandakania 20: 108 (2015)	Indonesia, Malaysia	Borneo	unknown	unknown	60471279-2	http://www.plantsoftheworldonline.org/taxon/urn:lsid:ipni.org:names:60471279-2
Begoniaceae	Begonia	charlesjarosiana	Begonia charlesjarosiana	L.Kollmann	Begonia charlesjarosiana L.Kollmann	Phytotaxa 404: 69 (2019)	Brazil	Brazil Northeast	unknown	unknown	77197898-1	http://www.plantsoftheworldonline.org/taxon/urn:lsid:ipni.org:names:77197898-1
Begoniaceae	Begonia	chemillenensis	Begonia chemillenensis	Moonlight	Begonia chemillenensis Moonlight	Edinburgh J. Bot. 74: 185 (2017)	Peru	Peru	unknown	unknown	77163653-1	http://www.plantsoftheworldonline.org/taxon/urn:lsid:ipni.org:names:77163653-1
Begoniaceae	Begonia	chenii	Begonia chenii	Y.H.Tan, M.B.Maw & H.B.Ding	Begonia chenii Y.H.Tan, M.B.Maw & H.B.Ding	PhytoKeys 138: 204 (2020)	Myanmar	Myanmar	unknown	unknown	77204214-1	http://www.plantsoftheworldonline.org/taxon/urn:lsid:ipni.org:names:77204214-1
Begoniaceae	Begonia	chiapensis	Begonia chiapensis	Burt-Utley	Begonia chiapensis Burt-Utley	Brittonia 38: 333 (1986)	Mexico	Mexico Southeast	unknown	unknown	273162-2	http://www.plantsoftheworldonline.org/taxon/urn:lsid:ipni.org:names:273162-2
Begoniaceae	Begonia	chiasmogyna	Begonia chiasmogyna	M.Hughes	Begonia chiasmogyna M.Hughes	Edinburgh J. Bot. 63: 193 (2006)	Indonesia	Sulawesi	unknown	unknown	77075035-1	http://www.plantsoftheworldonline.org/taxon/urn:lsid:ipni.org:names:77075035-1
Begoniaceae	Begonia	chindwinensis	Begonia chindwinensis	Y.H.Tan, M.B.Maw & H.B.Ding	Begonia chindwinensis Y.H.Tan, M.B.Maw & H.B.Ding	Taiwania 66: 226 (2021)	Myanmar	Myanmar	unknown	unknown	77217142-1	http://www.plantsoftheworldonline.org/taxon/urn:lsid:ipni.org:names:77217142-1
Begoniaceae	Begonia	chingii	Begonia chingii	Irmsch.	Begonia chingii Irmsch.	Mitt. Inst. Allg. Bot. Hamburg 10: 519 (1939)	China	China Southeast	unknown	unknown	104405-1	http://www.plantsoftheworldonline.org/taxon/urn:lsid:ipni.org:names:104405-1
Begoniaceae	Begonia	chingipengii	Begonia chingipengii	Rubite	Begonia chingipengii Rubite	Phytotaxa 164: 177 (2014)	Philippines	Philippines	unknown	unknown	77140326-1	http://www.plantsoftheworldonline.org/taxon/urn:lsid:ipni.org:names:77140326-1
Begoniaceae	Begonia	chishuiensis	Begonia chishuiensis	T.C.Ku	Begonia chishuiensis T.C.Ku	Acta Phytotax. Sin. 33: 267 (1995)	China	China South-Central	unknown	unknown	984314-1	http://www.plantsoftheworldonline.org/taxon/urn:lsid:ipni.org:names:984314-1
Begoniaceae	Begonia	chitoensis	Begonia chitoensis	Tang S.Liu & M.J.Lai	Begonia chitoensis Tang S.Liu & M.J.Lai	Fl. Taiwan 3: 793 (1977)	Taiwan	Taiwan	unknown	unknown	104408-1	http://www.plantsoftheworldonline.org/taxon/urn:lsid:ipni.org:names:104408-1
Begoniaceae	Begonia	chivatoa	Begonia chivatoa	Ziesenh.	Begonia chivatoa Ziesenh.	Begonian 17: 56 (1950)	Mexico	Mexico Southwest	unknown	unknown	30463-2	http://www.plantsoftheworldonline.org/taxon/urn:lsid:ipni.org:names:30463-2
Begoniaceae	Begonia	chlorandra	Begonia chlorandra	Sands	Begonia chlorandra Sands	M.J.E.Coode &amp; al. (eds.), Checkl. Fl. Pl. Gymnosperms Brunei Darussalam: 432 (1996 publ. 1997)	Indonesia, Malaysia	Borneo	unknown	unknown	994482-1	http://www.plantsoftheworldonline.org/taxon/urn:lsid:ipni.org:names:994482-1
Begoniaceae	Begonia	chlorocarpa	Begonia chlorocarpa	Irmsch. ex Sands	Begonia chlorocarpa Irmsch. ex Sands	J.H.Beaman, C.Anderson &amp; R.S.Beaman, Pl. Mt. Kinabalu 4: 149 (2001)	Indonesia, Malaysia	Borneo	unknown	unknown	1021572-1	http://www.plantsoftheworldonline.org/taxon/urn:lsid:ipni.org:names:1021572-1
Begoniaceae	Begonia	chlorolepis	Begonia chlorolepis	L.B.Sm. & B.G.Schub.	Begonia chlorolepis L.B.Sm. & B.G.Schub.	Caldasia 4: 16 (1946)	Colombia	Colombia	unknown	unknown	30464-2	http://www.plantsoftheworldonline.org/taxon/urn:lsid:ipni.org:names:30464-2
Begoniaceae	Begonia	chloroneura	Begonia chloroneura	P.Wilkie & Sands	Begonia chloroneura P.Wilkie & Sands	New Plantsman 6: 132 (1999)	Philippines	Philippines	unknown	unknown	1009275-1	http://www.plantsoftheworldonline.org/taxon/urn:lsid:ipni.org:names:1009275-1
Begoniaceae	Begonia	chlorosticta	Begonia chlorosticta	Sands	Begonia chlorosticta Sands	Bot. Mag. 183: 134 (1981 publ. 1982)	Indonesia, Malaysia	Borneo	unknown	unknown	899311-1	http://www.plantsoftheworldonline.org/taxon/urn:lsid:ipni.org:names:899311-1
Begoniaceae	Begonia	chongii	Begonia chongii	Sands	Begonia chongii Sands	J.H.Beaman, C.Anderson &amp; R.S.Beaman, Pl. Mt. Kinabalu 4: 150 (2001)	Indonesia, Malaysia	Borneo	unknown	unknown	1021573-1	http://www.plantsoftheworldonline.org/taxon/urn:lsid:ipni.org:names:1021573-1
Begoniaceae	Begonia	chongzuoensis	Begonia chongzuoensis	Yan Liu, S.M.Ku & C.I Peng	Begonia chongzuoensis Yan Liu, S.M.Ku & C.I Peng	Bot. Stud. (Taipei) 53: 283 (2012)	China	China Southeast	unknown	unknown	77119986-1	http://www.plantsoftheworldonline.org/taxon/urn:lsid:ipni.org:names:77119986-1
Begoniaceae	Begonia	chrysantha	Begonia chrysantha	Tebbitt	Begonia chrysantha Tebbitt	Brittonia 67: 224 (2015)	Bolivia	Bolivia	unknown	unknown	77153855-1	http://www.plantsoftheworldonline.org/taxon/urn:lsid:ipni.org:names:77153855-1
Begoniaceae	Begonia	chuyunshanensis	Begonia chuyunshanensis	C.I Peng & Y.K.Chen	Begonia chuyunshanensis C.I Peng & Y.K.Chen	Bot. Bull. Acad. Sin., n.s., 46: 258 (2005)	Taiwan	Taiwan	unknown	unknown	77069394-1	http://www.plantsoftheworldonline.org/taxon/urn:lsid:ipni.org:names:77069394-1
Begoniaceae	Begonia	ciliatifolia	Begonia ciliatifolia	Funez & J.C.Jaramillo	Begonia ciliatifolia Funez & J.C.Jaramillo	Phytotaxa 407: 44 (2019)	Brazil	Brazil South	unknown	unknown	77200411-1	http://www.plantsoftheworldonline.org/taxon/urn:lsid:ipni.org:names:77200411-1
Begoniaceae	Begonia	ciliifera	Begonia ciliifera	Merr.	Begonia ciliifera Merr.	Philipp. J. Sci., C 6: 376 (1911 publ. 1912)	Philippines	Philippines	unknown	unknown	104415-1	http://www.plantsoftheworldonline.org/taxon/urn:lsid:ipni.org:names:104415-1
Begoniaceae	Begonia	ciliobracteata	Begonia ciliobracteata	Warb.	Begonia ciliobracteata Warb.	Bot. Jahrb. Syst. 22: 40 (1895)	Cameroon, Cote d'Ivoire, Nigeria, Republic of Congo, Zaire	Cameroon, Congo, Ivory Coast, Nigeria, Zaire	unknown	unknown	104416-1	http://www.plantsoftheworldonline.org/taxon/urn:lsid:ipni.org:names:104416-1
Begoniaceae	Begonia	cincinnifera	Begonia cincinnifera	Irmsch.	Begonia cincinnifera Irmsch.	Webbia 9: 494 (1953 publ. 1954)	Indonesia, Malaysia	Borneo	unknown	unknown	104417-1	http://www.plantsoftheworldonline.org/taxon/urn:lsid:ipni.org:names:104417-1
Begoniaceae	Begonia	cinnabarina	Begonia cinnabarina	Hook.	Begonia cinnabarina Hook.	Bot. Mag. 75: t. 4483 (1849)	Argentina, Bolivia	Argentina Northwest, Bolivia	unknown	unknown	104418-1	http://www.plantsoftheworldonline.org/taxon/urn:lsid:ipni.org:names:104418-1
Begoniaceae	Begonia	circularis	Begonia circularis	C.I Peng & C.W.Lin	Begonia circularis C.I Peng & C.W.Lin	Bot. Stud. (Taipei) 56(9): 5 (2015)	Vietnam	Vietnam	unknown	unknown	77148182-1	http://www.plantsoftheworldonline.org/taxon/urn:lsid:ipni.org:names:77148182-1
Begoniaceae	Begonia	circumlobata	Begonia circumlobata	Hance	Begonia circumlobata Hance	J. Bot. 21: 203 (1883)	China	China South-Central, China Southeast	unknown	unknown	104419-1	http://www.plantsoftheworldonline.org/taxon/urn:lsid:ipni.org:names:104419-1
Begoniaceae	Begonia	cirrosa	Begonia cirrosa	L.B.Sm. & Wassh.	Begonia cirrosa L.B.Sm. & Wassh.	Phytologia 52: 442 (1983)	China	China South-Central, China Southeast	unknown	unknown	907538-1	http://www.plantsoftheworldonline.org/taxon/urn:lsid:ipni.org:names:907538-1
Begoniaceae	Begonia	cladocarpoides	Begonia cladocarpoides	Humbert ex Aymonin & Bosser	Begonia cladocarpoides Humbert ex Aymonin & Bosser	Fl. Madagasc. 144: 82 (1983)	Madagascar	Madagascar	unknown	unknown	901569-1	http://www.plantsoftheworldonline.org/taxon/urn:lsid:ipni.org:names:901569-1
Begoniaceae	Begonia	cladotricha	Begonia cladotricha	M.Hughes	Begonia cladotricha M.Hughes	Edinburgh J. Bot. 64: 102 (2007)	Laos	Laos	unknown	unknown	77080969-1	http://www.plantsoftheworldonline.org/taxon/urn:lsid:ipni.org:names:77080969-1
Begoniaceae	Begonia	clavicaulis	Begonia clavicaulis	Irmsch.	Begonia clavicaulis Irmsch.	Mitt. Inst. Allg. Bot. Hamburg 10: 500 (1939)	China	China South-Central	unknown	unknown	104423-1	http://www.plantsoftheworldonline.org/taxon/urn:lsid:ipni.org:names:104423-1
Begoniaceae	Begonia	clemensiae	Begonia clemensiae	Merr. & L.M.Perry	Begonia clemensiae Merr. & L.M.Perry	J. Arnold Arbor. 29: 161 (1948)	Indonesia, Papua New Guinea	New Guinea	unknown	unknown	104424-1	http://www.plantsoftheworldonline.org/taxon/urn:lsid:ipni.org:names:104424-1
Begoniaceae	Begonia	cleopatrae	Begonia cleopatrae	Coyle	Begonia cleopatrae Coyle	Edinburgh J. Bot. 67: 128 (2010)	Philippines	Philippines	unknown	unknown	77104046-1	http://www.plantsoftheworldonline.org/taxon/urn:lsid:ipni.org:names:77104046-1
Begoniaceae	Begonia	clypeifolia	Begonia clypeifolia	Hook.f.	Begonia clypeifolia Hook.f.	D.Oliver &amp; auct. suc. (eds.), Fl. Trop. Afr. 2: 576 (1871)	Cameroon, Equatorial Guinea, Gabon, Republic of Congo	Cameroon, Congo, Equatorial Guinea, Gabon	unknown	unknown	104427-1	http://www.plantsoftheworldonline.org/taxon/urn:lsid:ipni.org:names:104427-1
Begoniaceae	Begonia	coccinea	Begonia coccinea	Hook.	Begonia coccinea Hook.	Bot. Mag. 69: t. 3990 (1843)	Brazil	Brazil Southeast	Cuba, Puerto Rico, Trinidad-Tobago	Cuba, Puerto Rico, Trinidad-Tobago	315561-2	http://www.plantsoftheworldonline.org/taxon/urn:lsid:ipni.org:names:315561-2
Begoniaceae	Begonia	coelocentroides	Begonia coelocentroides	Y.M.Shui & Z.D.Wei	Begonia coelocentroides Y.M.Shui & Z.D.Wei	Acta Phytotax. Sin. 45: 86 (2007)	China	China South-Central	unknown	unknown	77083298-1	http://www.plantsoftheworldonline.org/taxon/urn:lsid:ipni.org:names:77083298-1
Begoniaceae	Begonia	cognata	Begonia cognata	Irmsch.	Begonia cognata Irmsch.	Webbia 9: 477 (1953 publ. 1954)	Indonesia, Malaysia	Borneo	unknown	unknown	104431-1	http://www.plantsoftheworldonline.org/taxon/urn:lsid:ipni.org:names:104431-1
Begoniaceae	Begonia	collaris	Begonia collaris	Brade	Begonia collaris Brade	Bol. Mus. Nac. Rio de Janeiro, Bot. 1: 14 (1944)	Brazil	Brazil Southeast	unknown	unknown	30467-2	http://www.plantsoftheworldonline.org/taxon/urn:lsid:ipni.org:names:30467-2
Begoniaceae	Begonia	colliculata	Begonia colliculata	Souvann. & Lanors.	Begonia colliculata Souvann. & Lanors.	Thai Forest Bull., Bot. 48: 108 (2020)	Laos	Laos	unknown	unknown	77211407-1	http://www.plantsoftheworldonline.org/taxon/urn:lsid:ipni.org:names:77211407-1
Begoniaceae	Begonia	collisiae	Begonia collisiae	Merr.	Begonia collisiae Merr.	Philipp. J. Sci. 14: 424 (1919)	Philippines	Philippines	unknown	unknown	104434-1	http://www.plantsoftheworldonline.org/taxon/urn:lsid:ipni.org:names:104434-1
Begoniaceae	Begonia	colombiana	Begonia colombiana	L.B.Sm. & B.G.Schub.	Begonia colombiana L.B.Sm. & B.G.Schub.	Caldasia 4: 29 (1946)	Colombia	Colombia	unknown	unknown	30468-2	http://www.plantsoftheworldonline.org/taxon/urn:lsid:ipni.org:names:30468-2
Begoniaceae	Begonia	colorata	Begonia colorata	Warb.	Begonia colorata Warb.	Fragm. Fl. Philipp. 1: 51 (1904)	Philippines	Philippines	unknown	unknown	104436-1	http://www.plantsoftheworldonline.org/taxon/urn:lsid:ipni.org:names:104436-1
Begoniaceae	Begonia	comata	Begonia comata	Kuntze	Begonia comata Kuntze	Revis. Gen. Pl. 3(2): 105 (1898)	Bolivia	Bolivia	unknown	unknown	30470-2	http://www.plantsoftheworldonline.org/taxon/urn:lsid:ipni.org:names:30470-2
Begoniaceae	Begonia	comestibilis	Begonia comestibilis	D.C.Thomas & Ardi	Begonia comestibilis D.C.Thomas & Ardi	Edinburgh J. Bot. 68: 226 (2011)	Indonesia	Sulawesi	unknown	unknown	77112428-1	http://www.plantsoftheworldonline.org/taxon/urn:lsid:ipni.org:names:77112428-1
Begoniaceae	Begonia	comorensis	Begonia comorensis	Warb.	Begonia comorensis Warb.	Bot. Jahrb. Syst. 22: 38 (1895)	Comoros	Comoros	unknown	unknown	104440-1	http://www.plantsoftheworldonline.org/taxon/urn:lsid:ipni.org:names:104440-1
Begoniaceae	Begonia	compacta	Begonia compacta	S.Julia & Kiew	Begonia compacta S.Julia & Kiew	Phytotaxa 252: 23 (2016)	Indonesia, Malaysia	Borneo	unknown	unknown	77153730-1	http://www.plantsoftheworldonline.org/taxon/urn:lsid:ipni.org:names:77153730-1
Begoniaceae	Begonia	concanensis	Begonia concanensis	A.DC.	Begonia concanensis A.DC.	Ann. Sci. Nat., Bot., sér. 4, 11: 126 (1859)	India	India	unknown	unknown	104445-1	http://www.plantsoftheworldonline.org/taxon/urn:lsid:ipni.org:names:104445-1
Begoniaceae	Begonia	conchifolia	Begonia conchifolia	A.Dietr.	Begonia conchifolia A.Dietr.	Allg. Gartenzeitung 19: 258 (1851)	Costa Rica, El Salvador, Panama	Costa Rica, El Salvador, Panama	unknown	unknown	104446-1	http://www.plantsoftheworldonline.org/taxon/urn:lsid:ipni.org:names:104446-1
Begoniaceae	Begonia	concinna	Begonia concinna	Schott	Begonia concinna Schott	K.P.J.Sprengel, Syst. Veg. 4(2): 408 (1827)	Brazil	Brazil Southeast	unknown	unknown	104447-1	http://www.plantsoftheworldonline.org/taxon/urn:lsid:ipni.org:names:104447-1
Begoniaceae	Begonia	confinis	Begonia confinis	L.B.Sm. & Wassh.	Begonia confinis L.B.Sm. & Wassh.	Phytologia 53: 297 (1983)	Colombia, Venezuela	Colombia, Venezuela	unknown	unknown	30474-2	http://www.plantsoftheworldonline.org/taxon/urn:lsid:ipni.org:names:30474-2
Begoniaceae	Begonia	confusa	Begonia confusa	L.B.Sm. & B.G.Schub.	Begonia confusa L.B.Sm. & B.G.Schub.	Contr. Gray Herb. 161: 27 (1946)	Guatemala	Guatemala	unknown	unknown	30475-2	http://www.plantsoftheworldonline.org/taxon/urn:lsid:ipni.org:names:30475-2
Begoniaceae	Begonia	congesta	Begonia congesta	Ridl.	Begonia congesta Ridl.	J. Straits Branch Roy. Asiat. Soc. 46: 253 (1906)	Indonesia, Malaysia	Borneo	unknown	unknown	104450-1	http://www.plantsoftheworldonline.org/taxon/urn:lsid:ipni.org:names:104450-1
Begoniaceae	Begonia	conipila	Begonia conipila	Irmsch. ex Kiew	Begonia conipila Irmsch. ex Kiew	Gard. Bull. Singapore 53: 287 (2001)	Indonesia, Malaysia	Borneo	unknown	unknown	20001480-1	http://www.plantsoftheworldonline.org/taxon/urn:lsid:ipni.org:names:20001480-1
Begoniaceae	Begonia	conniegeriae	Begonia conniegeriae	S.Julia & Kiew	Begonia conniegeriae S.Julia & Kiew	Phytotaxa 99: 10 (2013)	Indonesia, Malaysia	Borneo	unknown	unknown	77128889-1	http://www.plantsoftheworldonline.org/taxon/urn:lsid:ipni.org:names:77128889-1
Begoniaceae	Begonia	consanguinea	Begonia consanguinea	Merr.	Begonia consanguinea Merr.	Sarawak Mus. J. 3: 531 (1928)	Indonesia, Malaysia	Borneo	unknown	unknown	104452-1	http://www.plantsoftheworldonline.org/taxon/urn:lsid:ipni.org:names:104452-1
Begoniaceae	Begonia	consobrina	Begonia consobrina	Irmsch.	Begonia consobrina Irmsch.	Biblioth. Bot. 29: 111 (1937)	Ecuador	Ecuador	unknown	unknown	30476-2	http://www.plantsoftheworldonline.org/taxon/urn:lsid:ipni.org:names:30476-2
Begoniaceae	Begonia	contracta	Begonia contracta	Warb.	Begonia contracta Warb.	Fragm. Fl. Philipp. 1: 54 (1904)	Philippines	Philippines	unknown	unknown	104454-1	http://www.plantsoftheworldonline.org/taxon/urn:lsid:ipni.org:names:104454-1
Begoniaceae	Begonia	convallariodora	Begonia convallariodora	C.DC.	Begonia convallariodora C.DC.	Bot. Gaz. 20: 538 (1895)	Costa Rica, El Salvador, Guatemala, Honduras, Mexico, Nicaragua, Panama	Costa Rica, El Salvador, Guatemala, Honduras, Mexico Southeast, Nicaragua, Panama	unknown	unknown	30477-2	http://www.plantsoftheworldonline.org/taxon/urn:lsid:ipni.org:names:30477-2
Begoniaceae	Begonia	convolvulacea	Begonia convolvulacea	(Klotzsch) A.DC.	Begonia convolvulacea (Klotzsch) A.DC.	C.F.P.von Martius &amp; auct. suc. (eds.), Fl. Bras. 4(1): 367 (1861)	Brazil	Brazil South, Brazil Southeast	Jamaica, Puerto Rico	Jamaica, Puerto Rico	104456-1	http://www.plantsoftheworldonline.org/taxon/urn:lsid:ipni.org:names:104456-1
Begoniaceae	Begonia	cooperi	Begonia cooperi	C.DC.	Begonia cooperi C.DC.	Bot. Gaz. 20: 539 (1895)	Costa Rica, Panama	Costa Rica, Panama	unknown	unknown	30478-2	http://www.plantsoftheworldonline.org/taxon/urn:lsid:ipni.org:names:30478-2
Begoniaceae	Begonia	copelandii	Begonia copelandii	Merr.	Begonia copelandii Merr.	Philipp. J. Sci., C 6: 401 (1911 publ. 1912)	Philippines	Philippines	unknown	unknown	104458-1	http://www.plantsoftheworldonline.org/taxon/urn:lsid:ipni.org:names:104458-1
Begoniaceae	Begonia	copeyana	Begonia copeyana	C.DC.	Begonia copeyana C.DC.	Bull. Herb. Boissier, sér. 2, 8: 316 (1908)	Costa Rica	Costa Rica	unknown	unknown	30479-2	http://www.plantsoftheworldonline.org/taxon/urn:lsid:ipni.org:names:30479-2
Begoniaceae	Begonia	coptidifolia	Begonia coptidifolia	H.G.Ye, F.G.Wang, Y.S.Ye & C.I Peng	Begonia coptidifolia H.G.Ye, F.G.Wang, Y.S.Ye & C.I Peng	Bot. Bull. Acad. Sin., n.s., 45: 259 (2004)	China	China Southeast	unknown	unknown	77063016-1	http://www.plantsoftheworldonline.org/taxon/urn:lsid:ipni.org:names:77063016-1
Begoniaceae	Begonia	coptidimontana	Begonia coptidimontana	C.Y.Wu	Begonia coptidimontana C.Y.Wu	Acta Phytotax. Sin. 33: 251 (1995)	China	China South-Central	unknown	unknown	984298-1	http://www.plantsoftheworldonline.org/taxon/urn:lsid:ipni.org:names:984298-1
Begoniaceae	Begonia	cordata	Begonia cordata	Vell.	Begonia cordata Vell.	Fl. Flumin. 10: t. 34 (1831)	Brazil	Brazil Southeast	unknown	unknown	104461-1	http://www.plantsoftheworldonline.org/taxon/urn:lsid:ipni.org:names:104461-1
Begoniaceae	Begonia	cordifolia	Begonia cordifolia	(Wight) Thwaites	Begonia cordifolia (Wight) Thwaites	Enum. Pl. Zeyl.: 129 (1859)	India, Sri Lanka	India, Sri Lanka	unknown	unknown	104462-1	http://www.plantsoftheworldonline.org/taxon/urn:lsid:ipni.org:names:104462-1
Begoniaceae	Begonia	coriacea	Begonia coriacea	Hassk.	Begonia coriacea Hassk.	Cat. Hort. Bot. Bogor. Alt.: 311 (1844)	Indonesia, Indonesia, East Timor	Jawa, Lesser Sunda Is., Sumatera	unknown	unknown	104464-1	http://www.plantsoftheworldonline.org/taxon/urn:lsid:ipni.org:names:104464-1
Begoniaceae	Begonia	corneri	Begonia corneri	Kiew	Begonia corneri Kiew	Bot. Jahrb. Syst. 113: 272 (1991)	Malaysia	Malaya	unknown	unknown	960171-1	http://www.plantsoftheworldonline.org/taxon/urn:lsid:ipni.org:names:960171-1
Begoniaceae	Begonia	cornitepala	Begonia cornitepala	Irmsch.	Begonia cornitepala Irmsch.	Bot. Jahrb. Syst. 76: 41 (1953)	Brazil	Brazil Southeast	unknown	unknown	30481-2	http://www.plantsoftheworldonline.org/taxon/urn:lsid:ipni.org:names:30481-2
Begoniaceae	Begonia	cornuta	Begonia cornuta	L.B.Sm. & B.G.Schub.	Begonia cornuta L.B.Sm. & B.G.Schub.	Caldasia 4: 25 (1946)	Colombia	Colombia	unknown	unknown	30482-2	http://www.plantsoftheworldonline.org/taxon/urn:lsid:ipni.org:names:30482-2
Begoniaceae	Begonia	coronensis	Begonia coronensis	Merr.	Begonia coronensis Merr.	Philipp. J. Sci. 26: 480 (1925)	Philippines	Philippines	unknown	unknown	104469-1	http://www.plantsoftheworldonline.org/taxon/urn:lsid:ipni.org:names:104469-1
Begoniaceae	Begonia	corredorana	Begonia corredorana	C.DC.	Begonia corredorana C.DC.	Candollea 2: 227 (1925)	Costa Rica	Costa Rica	unknown	unknown	30483-2	http://www.plantsoftheworldonline.org/taxon/urn:lsid:ipni.org:names:30483-2
Begoniaceae	Begonia	corrugata	Begonia corrugata	Kiew & S.Julia	Begonia corrugata Kiew & S.Julia	Gard. Bull. Singapore 58: 213 (2007)	Indonesia, Malaysia	Borneo	unknown	unknown	77085618-1	http://www.plantsoftheworldonline.org/taxon/urn:lsid:ipni.org:names:77085618-1
Begoniaceae	Begonia	corzoensis	Begonia corzoensis	Ziesenh.	Begonia corzoensis Ziesenh.	Begonian 38: 57 (1971)	Mexico	Mexico Southeast	unknown	unknown	30484-2	http://www.plantsoftheworldonline.org/taxon/urn:lsid:ipni.org:names:30484-2
Begoniaceae	Begonia	coursii	Begonia coursii	Humbert ex Aymonin	Begonia coursii Humbert ex Aymonin	Fl. Madagasc. 144: 66 (1983)	Madagascar	Madagascar	unknown	unknown	901571-1	http://www.plantsoftheworldonline.org/taxon/urn:lsid:ipni.org:names:901571-1
Begoniaceae	Begonia	cowellii	Begonia cowellii	Nash	Begonia cowellii Nash	Addisonia 1: 9 (1916)	unknown	unknown	unknown	unknown	30485-2	http://www.plantsoftheworldonline.org/taxon/urn:lsid:ipni.org:names:30485-2
Begoniaceae	Begonia	crassa	Begonia crassa	S.Julia & Kiew	Begonia crassa S.Julia & Kiew	Gard. Bull. Singapore 68: 262 (2016)	Indonesia, Malaysia	Borneo	unknown	unknown	77161335-1	http://www.plantsoftheworldonline.org/taxon/urn:lsid:ipni.org:names:77161335-1
Begoniaceae	Begonia	crassicaulis	Begonia crassicaulis	Lindl.	Begonia crassicaulis Lindl.	Edwards&#x27	s Bot. Reg. 28: t. 22 (1842)	Guatemala, Mexico	Guatemala, Mexico Southeast, Mexico Southwest	unknown	unknown	104473-1	http://www.plantsoftheworldonline.org/taxon/urn:lsid:ipni.org:names:104473-1
Begoniaceae	Begonia	crassitepala	Begonia crassitepala	Y.H.Tan & M.B.Maw	Begonia crassitepala Y.H.Tan & M.B.Maw	PhytoKeys 138: 211 (2020)	Myanmar	Myanmar	unknown	unknown	77204217-1	http://www.plantsoftheworldonline.org/taxon/urn:lsid:ipni.org:names:77204217-1
Begoniaceae	Begonia	crassula	Begonia crassula	Aver.	Begonia crassula Aver.	Turczaninowia 15(2): 8 (2012)	Vietnam	Vietnam	unknown	unknown	77133035-1	http://www.plantsoftheworldonline.org/taxon/urn:lsid:ipni.org:names:77133035-1
Begoniaceae	Begonia	crateris	Begonia crateris	Exell	Begonia crateris Exell	Cat. Vasc. Pl. S. Tomé: 189 (1944)	Gulf of Guinea Is.	Gulf of Guinea Is.	unknown	unknown	104477-1	http://www.plantsoftheworldonline.org/taxon/urn:lsid:ipni.org:names:104477-1
Begoniaceae	Begonia	cremnophila	Begonia cremnophila	Tebbitt	Begonia cremnophila Tebbitt	Brittonia 65: 142 (2013)	Bolivia	Bolivia	unknown	unknown	77134691-1	http://www.plantsoftheworldonline.org/taxon/urn:lsid:ipni.org:names:77134691-1
Begoniaceae	Begonia	crenata	Begonia crenata	Dryand.	Begonia crenata Dryand.	Trans. Linn. Soc. London 1: 162 (1791)	India, Myanmar	India, Myanmar	unknown	unknown	104479-1	http://www.plantsoftheworldonline.org/taxon/urn:lsid:ipni.org:names:104479-1
Begoniaceae	Begonia	crispipila	Begonia crispipila	Elmer	Begonia crispipila Elmer	Leafl. Philipp. Bot. 2: 737 (1910)	Philippines	Philippines	unknown	unknown	104487-1	http://www.plantsoftheworldonline.org/taxon/urn:lsid:ipni.org:names:104487-1
Begoniaceae	Begonia	crispula	Begonia crispula	Brade	Begonia crispula Brade	Arch. Jard. Bot. Rio de Janeiro 10: 134 (1950)	Brazil	Brazil Southeast	unknown	unknown	30486-2	http://www.plantsoftheworldonline.org/taxon/urn:lsid:ipni.org:names:30486-2
Begoniaceae	Begonia	cristobalensis	Begonia cristobalensis	Ziesenh.	Begonia cristobalensis Ziesenh.	Begonian 38: 82 (1971)	Guatemala, Mexico	Guatemala, Mexico Central, Mexico Gulf, Mexico Southeast	unknown	unknown	30487-2	http://www.plantsoftheworldonline.org/taxon/urn:lsid:ipni.org:names:30487-2
Begoniaceae	Begonia	croatii	Begonia croatii	Burt-Utley	Begonia croatii Burt-Utley	Brittonia 34: 196 (1982)	Panama	Panama	unknown	unknown	30488-2	http://www.plantsoftheworldonline.org/taxon/urn:lsid:ipni.org:names:30488-2
Begoniaceae	Begonia	crocea	Begonia crocea	C.I Peng	Begonia crocea C.I Peng	Bot. Stud. (Taipei) 47: 89 (2006)	China	China South-Central	unknown	unknown	77075851-1	http://www.plantsoftheworldonline.org/taxon/urn:lsid:ipni.org:names:77075851-1
Begoniaceae	Begonia	crockerensis	Begonia crockerensis	Rimi	Begonia crockerensis Rimi	Phytotaxa 208: 8 (2015)	Indonesia, Malaysia	Borneo	unknown	unknown	77147143-1	http://www.plantsoftheworldonline.org/taxon/urn:lsid:ipni.org:names:77147143-1
Begoniaceae	Begonia	cruentospirituna	Begonia cruentospirituna	C.W.Lin	Begonia cruentospirituna C.W.Lin	Taiwania 64: 124 (2019)	Indonesia, Malaysia	Borneo	unknown	unknown	77200897-1	http://www.plantsoftheworldonline.org/taxon/urn:lsid:ipni.org:names:77200897-1
Begoniaceae	Begonia	cryptocarpa	Begonia cryptocarpa	L.B.Sm. & B.G.Schub.	Begonia cryptocarpa L.B.Sm. & B.G.Schub.	Caldasia 4: 90 (1946)	Colombia	Colombia	unknown	unknown	30489-2	http://www.plantsoftheworldonline.org/taxon/urn:lsid:ipni.org:names:30489-2
Begoniaceae	Begonia	crystallina	Begonia crystallina	Y.M.Shui & W.H.Chen	Begonia crystallina Y.M.Shui & W.H.Chen	Acta Bot. Yunnan. 27: 360 (2005)	China	China South-Central	unknown	unknown	77070260-1	http://www.plantsoftheworldonline.org/taxon/urn:lsid:ipni.org:names:77070260-1
Begoniaceae	Begonia	cuatrecasasiana	Begonia cuatrecasasiana	L.B.Sm. & B.G.Schub.	Begonia cuatrecasasiana L.B.Sm. & B.G.Schub.	Caldasia 4: 104 (1946)	Colombia	Colombia	unknown	unknown	30490-2	http://www.plantsoftheworldonline.org/taxon/urn:lsid:ipni.org:names:30490-2
Begoniaceae	Begonia	cubensis	Begonia cubensis	Hassk.	Begonia cubensis Hassk.	Hort. Bogor. Descr.: 322 (1858)	Cuba	Cuba	unknown	unknown	317890-2	http://www.plantsoftheworldonline.org/taxon/urn:lsid:ipni.org:names:317890-2
Begoniaceae	Begonia	cucphuongensis	Begonia cucphuongensis	H.Q.Nguyen & Tebbitt	Begonia cucphuongensis H.Q.Nguyen & Tebbitt	Gard. Bull. Singapore 57: 248 (2005)	Vietnam	Vietnam	unknown	unknown	77072229-1	http://www.plantsoftheworldonline.org/taxon/urn:lsid:ipni.org:names:77072229-1
Begoniaceae	Begonia	cucullata	Begonia cucullata	Willd.	Begonia cucullata Willd.	Sp. Pl. ed. 4. 4: 414 (1805)	Argentina, Bolivia, Brazil, Paraguay, Uruguay	Argentina Northeast, Argentina Northwest, Bolivia, Brazil Northeast, Brazil South, Brazil Southeast, Brazil West-Central, Paraguay, Uruguay	Bangladesh, Bhutan, India, Colombia, Cuba, Dominican Republic, Eritrea, Ethiopia, French Guiana, Haiti, Indonesia, Malaysia, Leeward Is., Mauritius, Mexico, North Korea, South Korea, Puerto Rico, Reunion, South Africa, St.Helena, United States, Venezuela	Alabama, Bangladesh, Borneo, Cape Provinces, Colombia, Cuba, Dominican Republic, East Himalaya, Eritrea, Ethiopia, Florida, French Guiana, Georgia, Haiti, Hawaii, Korea, Leeward Is., Mauritius, Mexico Gulf, Mexico Northeast, Mexico Southeast, Mexico Southwest, Puerto Rico, Reunion, St.Helena, Venezuela	315562-2	http://www.plantsoftheworldonline.org/taxon/urn:lsid:ipni.org:names:315562-2
Begoniaceae	Begonia	cucurbitifolia	Begonia cucurbitifolia	C.Y.Wu	Begonia cucurbitifolia C.Y.Wu	Acta Phytotax. Sin. 33: 268 (1995)	China	China South-Central	unknown	unknown	984316-1	http://www.plantsoftheworldonline.org/taxon/urn:lsid:ipni.org:names:984316-1
Begoniaceae	Begonia	cuernavacensis	Begonia cuernavacensis	Ziesenh.	Begonia cuernavacensis Ziesenh.	Begonian 26: 9 (1959)	Mexico	Mexico Central	unknown	unknown	30494-2	http://www.plantsoftheworldonline.org/taxon/urn:lsid:ipni.org:names:30494-2
Begoniaceae	Begonia	culasiensis	Begonia culasiensis	C.I Peng, Rubite, C.W.Lin & K.F.Chung	Begonia culasiensis C.I Peng, Rubite, C.W.Lin & K.F.Chung	Bot. Stud. (Taipei) 58-28: 2 (2017)	Philippines	Philippines	unknown	unknown	77174033-1	http://www.plantsoftheworldonline.org/taxon/urn:lsid:ipni.org:names:77174033-1
Begoniaceae	Begonia	cumingiana	Begonia cumingiana	(Klotzsch) A.DC.	Begonia cumingiana (Klotzsch) A.DC.	A.P.de Candolle, Prodr. 15(1): 320 (1864)	Philippines	Philippines	unknown	unknown	104503-1	http://www.plantsoftheworldonline.org/taxon/urn:lsid:ipni.org:names:104503-1
Begoniaceae	Begonia	cumingii	Begonia cumingii	A.Gray	Begonia cumingii A.Gray	U.S. Expl. Exped., Phan. 1: 658 (1854)	Philippines	Philippines	unknown	unknown	104502-1	http://www.plantsoftheworldonline.org/taxon/urn:lsid:ipni.org:names:104502-1
Begoniaceae	Begonia	cuneatifolia	Begonia cuneatifolia	Irmsch.	Begonia cuneatifolia Irmsch.	Bot. Jahrb. Syst. 50: 370 (1913)	Indonesia	Sulawesi	unknown	unknown	104505-1	http://www.plantsoftheworldonline.org/taxon/urn:lsid:ipni.org:names:104505-1
Begoniaceae	Begonia	cunhambebei	Begonia cunhambebei	E.L.Jacques	Begonia cunhambebei E.L.Jacques	Phytotaxa 432: 38 (2020)	Brazil	Brazil Southeast	unknown	unknown	77205491-1	http://www.plantsoftheworldonline.org/taxon/urn:lsid:ipni.org:names:77205491-1
Begoniaceae	Begonia	cupreata	Begonia cupreata	Henriq.	Begonia cupreata Henriq.	Hort. Franç. 11: 147 (1861)	India	India	unknown	unknown	77176670-1	http://www.plantsoftheworldonline.org/taxon/urn:lsid:ipni.org:names:77176670-1
Begoniaceae	Begonia	curtii	Begonia curtii	L.B.Sm. & B.G.Schub.	Begonia curtii L.B.Sm. & B.G.Schub.	J. Washington Acad. Sci. 45: 114 (1955)	Brazil	Brazil Southeast	unknown	unknown	30496-2	http://www.plantsoftheworldonline.org/taxon/urn:lsid:ipni.org:names:30496-2
Begoniaceae	Begonia	curtisii	Begonia curtisii	Ridl.	Begonia curtisii Ridl.	J. Straits Branch Roy. Asiat. Soc. 59: 106 (1911)	Malaysia, Thailand	Malaya, Thailand	unknown	unknown	104508-1	http://www.plantsoftheworldonline.org/taxon/urn:lsid:ipni.org:names:104508-1
Begoniaceae	Begonia	curvicarpa	Begonia curvicarpa	S.M.Ku, C.I Peng & Yan Liu	Begonia curvicarpa S.M.Ku, C.I Peng & Yan Liu	Bot. Bull. Acad. Sin., n.s., 45: 353 (2004)	China	China Southeast	unknown	unknown	77064643-1	http://www.plantsoftheworldonline.org/taxon/urn:lsid:ipni.org:names:77064643-1
Begoniaceae	Begonia	curvifolia	Begonia curvifolia	Ardi	Begonia curvifolia Ardi	Edinburgh J. Bot. 75: 298 (2018)	Indonesia	Sumatera	unknown	unknown	77191969-1	http://www.plantsoftheworldonline.org/taxon/urn:lsid:ipni.org:names:77191969-1
Begoniaceae	Begonia	cyanescens	Begonia cyanescens	Sands	Begonia cyanescens Sands	M.J.E.Coode &amp; al. (eds.), Checkl. Fl. Pl. Gymnosperms Brunei Darussalam: 433 (1996 publ. 1997)	Indonesia, Malaysia	Borneo	unknown	unknown	994488-1	http://www.plantsoftheworldonline.org/taxon/urn:lsid:ipni.org:names:994488-1
Begoniaceae	Begonia	cyathophora	Begonia cyathophora	Poepp. & Endl.	Begonia cyathophora Poepp. & Endl.	Nov. Gen. Sp. Pl. 1: 7 (1835)	Bolivia, Peru	Bolivia, Peru	unknown	unknown	104510-1	http://www.plantsoftheworldonline.org/taxon/urn:lsid:ipni.org:names:104510-1
Begoniaceae	Begonia	cylindrata	Begonia cylindrata	L.B.Sm. & B.G.Schub.	Begonia cylindrata L.B.Sm. & B.G.Schub.	Contr. Gray Herb. 127: 25 (1939)	Mexico	Mexico Central, Mexico Southwest	unknown	unknown	30498-2	http://www.plantsoftheworldonline.org/taxon/urn:lsid:ipni.org:names:30498-2
Begoniaceae	Begonia	cylindrica	Begonia cylindrica	D.R.Liang & X.X.Chen	Begonia cylindrica D.R.Liang & X.X.Chen	Bull. Bot. Res., Harbin 13: 217 (1993)	China	China Southeast	unknown	unknown	20002080-1	http://www.plantsoftheworldonline.org/taxon/urn:lsid:ipni.org:names:20002080-1
Begoniaceae	Begonia	cymbalifera	Begonia cymbalifera	L.B.Sm. & B.G.Schub.	Begonia cymbalifera L.B.Sm. & B.G.Schub.	Caldasia 4: 106 (1946)	Colombia	Colombia	unknown	unknown	30499-2	http://www.plantsoftheworldonline.org/taxon/urn:lsid:ipni.org:names:30499-2
Begoniaceae	Begonia	dampae	Begonia dampae	Odyuo, B.K.Sinha, Murug. & A.Uddin	Begonia dampae Odyuo, B.K.Sinha, Murug. & A.Uddin	Pleione 12: 100 (2018)	India	Assam	unknown	unknown	77215116-1	http://www.plantsoftheworldonline.org/taxon/urn:lsid:ipni.org:names:77215116-1
Begoniaceae	Begonia	danumensis	Begonia danumensis	Chong	Begonia danumensis Chong	Sandakania 20: 57 (2015)	Indonesia, Malaysia	Borneo	unknown	unknown	60471165-2	http://www.plantsoftheworldonline.org/taxon/urn:lsid:ipni.org:names:60471165-2
Begoniaceae	Begonia	danxiaensis	Begonia danxiaensis	D.K.Tian & X.L.Yu	Begonia danxiaensis D.K.Tian & X.L.Yu	Phytotaxa 407: 103 (2019)	China	China Southeast	unknown	unknown	77200424-1	http://www.plantsoftheworldonline.org/taxon/urn:lsid:ipni.org:names:77200424-1
Begoniaceae	Begonia	darthvaderiana	Begonia darthvaderiana	C.W.Lin & C.I Peng	Begonia darthvaderiana C.W.Lin & C.I Peng	Phytotaxa 191: 132 (2014)	Indonesia, Malaysia	Borneo	unknown	unknown	77144449-1	http://www.plantsoftheworldonline.org/taxon/urn:lsid:ipni.org:names:77144449-1
Begoniaceae	Begonia	dasycaulis	Begonia dasycaulis	Kiew & C.Y.Ling	Begonia dasycaulis Kiew & C.Y.Ling	Phytotaxa 381: 13 (2018)	Indonesia, Malaysia	Borneo	unknown	unknown	77192607-1	http://www.plantsoftheworldonline.org/taxon/urn:lsid:ipni.org:names:77192607-1
Begoniaceae	Begonia	daunhitam	Begonia daunhitam	W.G.Wang, C.X.L.Wang, S.Z.Zhang & Randi	Begonia daunhitam W.G.Wang, C.X.L.Wang, S.Z.Zhang & Randi	Taiwania 65: 27 (2020)	Indonesia, Malaysia	Borneo	unknown	unknown	77207332-1	http://www.plantsoftheworldonline.org/taxon/urn:lsid:ipni.org:names:77207332-1
Begoniaceae	Begonia	daweishanensis	Begonia daweishanensis	S.H.Huang & Y.M.Shui	Begonia daweishanensis S.H.Huang & Y.M.Shui	Acta Bot. Yunnan. 16: 337 (1994 publ. 1995)	China	China South-Central, China Southeast	unknown	unknown	982170-1	http://www.plantsoftheworldonline.org/taxon/urn:lsid:ipni.org:names:982170-1
Begoniaceae	Begonia	daxinensis	Begonia daxinensis	T.C.Ku	Begonia daxinensis T.C.Ku	Acta Phytotax. Sin. 35: 45 (1997)	China	China Southeast	unknown	unknown	994620-1	http://www.plantsoftheworldonline.org/taxon/urn:lsid:ipni.org:names:994620-1
Begoniaceae	Begonia	dealbata	Begonia dealbata	Liebm.	Begonia dealbata Liebm.	Mexic. Begon.: 5 (1852)	Mexico	Mexico Central, Mexico Southwest	unknown	unknown	104522-1	http://www.plantsoftheworldonline.org/taxon/urn:lsid:ipni.org:names:104522-1
Begoniaceae	Begonia	debaoensis	Begonia debaoensis	C.I Peng, Yan Liu & S.M.Ku	Begonia debaoensis C.I Peng, Yan Liu & S.M.Ku	Bot. Stud. (Taipei) 47: 207 (2006)	China	China Southeast	unknown	unknown	77075872-1	http://www.plantsoftheworldonline.org/taxon/urn:lsid:ipni.org:names:77075872-1
Begoniaceae	Begonia	decandra	Begonia decandra	Pav. ex A.DC.	Begonia decandra Pav. ex A.DC.	Ann. Sci. Nat., Bot., sér. 4, 11: 122 (1859)	Puerto Rico	Puerto Rico	unknown	unknown	104525-1	http://www.plantsoftheworldonline.org/taxon/urn:lsid:ipni.org:names:104525-1
Begoniaceae	Begonia	decaryana	Begonia decaryana	Humbert ex Aymonin & Bosser	Begonia decaryana Humbert ex Aymonin & Bosser	Bull. Soc. Bot. France 118: 737 (1971 publ. 1973)	Madagascar	Madagascar	unknown	unknown	104527-1	http://www.plantsoftheworldonline.org/taxon/urn:lsid:ipni.org:names:104527-1
Begoniaceae	Begonia	declinata	Begonia declinata	Vell.	Begonia declinata Vell.	Fl. Flumin. 10: t. 44 (1831)	Brazil	Brazil Southeast	unknown	unknown	104528-1	http://www.plantsoftheworldonline.org/taxon/urn:lsid:ipni.org:names:104528-1
Begoniaceae	Begonia	decora	Begonia decora	Stapf	Begonia decora Stapf	Gard. Chron., ser. 3, 12: 621 (1892)	Malaysia	Malaya	unknown	unknown	104530-1	http://www.plantsoftheworldonline.org/taxon/urn:lsid:ipni.org:names:104530-1
Begoniaceae	Begonia	delicata	Begonia delicata	Gregório & J.A.S.Costa	Begonia delicata Gregório & J.A.S.Costa	PhytoKeys 44: 3 (2015)	Brazil	Brazil Northeast	unknown	unknown	77144526-1	http://www.plantsoftheworldonline.org/taxon/urn:lsid:ipni.org:names:77144526-1
Begoniaceae	Begonia	delicatula	Begonia delicatula	Parish ex C.B.Clarke	Begonia delicatula Parish ex C.B.Clarke	J.D.Hooker, Fl. Brit. India 2: 652 (1879)	Myanmar	Myanmar	unknown	unknown	104532-1	http://www.plantsoftheworldonline.org/taxon/urn:lsid:ipni.org:names:104532-1
Begoniaceae	Begonia	demissa	Begonia demissa	Craib	Begonia demissa Craib	Bull. Misc. Inform. Kew 1930: 409 (1930)	China, Myanmar, Thailand	China South-Central, Myanmar, Thailand	unknown	unknown	104533-1	http://www.plantsoftheworldonline.org/taxon/urn:lsid:ipni.org:names:104533-1
Begoniaceae	Begonia	densifolia	Begonia densifolia	Irmsch.	Begonia densifolia Irmsch.	Bot. Jahrb. Syst. 76: 42 (1953)	Brazil	Brazil Southeast	unknown	unknown	30503-2	http://www.plantsoftheworldonline.org/taxon/urn:lsid:ipni.org:names:30503-2
Begoniaceae	Begonia	densiretis	Begonia densiretis	Irmsch.	Begonia densiretis Irmsch.	Webbia 9: 490 (1953 publ. 1954)	Indonesia, Malaysia	Borneo	unknown	unknown	104535-1	http://www.plantsoftheworldonline.org/taxon/urn:lsid:ipni.org:names:104535-1
Begoniaceae	Begonia	dentatiloba	Begonia dentatiloba	A.DC.	Begonia dentatiloba A.DC.	Ann. Sci. Nat., Bot., sér. 4, 11: 140 (1859)	Brazil	Brazil Southeast	unknown	unknown	315563-2	http://www.plantsoftheworldonline.org/taxon/urn:lsid:ipni.org:names:315563-2
Begoniaceae	Begonia	dentatobracteata	Begonia dentatobracteata	C.Y.Wu	Begonia dentatobracteata C.Y.Wu	Acta Phytotax. Sin. 33: 254 (1995)	China	China South-Central	unknown	unknown	984301-1	http://www.plantsoftheworldonline.org/taxon/urn:lsid:ipni.org:names:984301-1
Begoniaceae	Begonia	denticulata	Begonia denticulata	Kunth	Begonia denticulata Kunth	F.W.H.von Humboldt, A.J.A.Bonpland &amp; C.S.Kunth, Nov. Gen. Sp. 7: 182 (1825)	Bolivia, Colombia, Venezuela	Bolivia, Colombia, Venezuela	unknown	unknown	104538-1	http://www.plantsoftheworldonline.org/taxon/urn:lsid:ipni.org:names:104538-1
Begoniaceae	Begonia	depauperata	Begonia depauperata	Schott	Begonia depauperata Schott	K.P.J.Sprengel, Syst. Veg. 4(2): 408 (1827)	Brazil	Brazil South	unknown	unknown	104539-1	http://www.plantsoftheworldonline.org/taxon/urn:lsid:ipni.org:names:104539-1
Begoniaceae	Begonia	depingiana	Begonia depingiana	Y.H.Tan & H.B.Ding	Begonia depingiana Y.H.Tan & H.B.Ding	Phytotaxa 474: 82 (2020)	China	China South-Central	unknown	unknown	77213178-1	http://www.plantsoftheworldonline.org/taxon/urn:lsid:ipni.org:names:77213178-1
Begoniaceae	Begonia	depressinerva	Begonia depressinerva	Pranada	Begonia depressinerva Pranada	Phytotaxa 425: 155 (2019)	Philippines	Philippines	unknown	unknown	77203557-1	http://www.plantsoftheworldonline.org/taxon/urn:lsid:ipni.org:names:77203557-1
Begoniaceae	Begonia	descoleana	Begonia descoleana	L.B.Sm. & B.G.Schub.	Begonia descoleana L.B.Sm. & B.G.Schub.	Lilloa 23: 143 (1950)	Argentina, Brazil	Argentina Northeast, Brazil South	unknown	unknown	30504-2	http://www.plantsoftheworldonline.org/taxon/urn:lsid:ipni.org:names:30504-2
Begoniaceae	Begonia	devexa	Begonia devexa	S.Julia & Kiew	Begonia devexa S.Julia & Kiew	Gard. Bull. Singapore 68: 264 (2016)	Indonesia, Malaysia	Borneo	unknown	unknown	77161336-1	http://www.plantsoftheworldonline.org/taxon/urn:lsid:ipni.org:names:77161336-1
Begoniaceae	Begonia	dewildei	Begonia dewildei	Sosef	Begonia dewildei Sosef	Agric. Univ. Wageningen Pap. 91(4): 93 (1991 publ. 1992)	Gabon	Gabon	unknown	unknown	960975-1	http://www.plantsoftheworldonline.org/taxon/urn:lsid:ipni.org:names:960975-1
Begoniaceae	Begonia	dichotoma	Begonia dichotoma	Jacq.	Begonia dichotoma Jacq.	Collectanea 3: 250 (1791)	Bolivia, Brazil, Colombia, Venezuela	Bolivia, Brazil Northeast, Brazil Southeast, Colombia, Venezuela	unknown	unknown	104544-1	http://www.plantsoftheworldonline.org/taxon/urn:lsid:ipni.org:names:104544-1
Begoniaceae	Begonia	dichroa	Begonia dichroa	Sprague	Begonia dichroa Sprague	Bull. Misc. Inform. Kew 1908: 251 (1908)	Brazil	Brazil Southeast	unknown	unknown	30505-2	http://www.plantsoftheworldonline.org/taxon/urn:lsid:ipni.org:names:30505-2
Begoniaceae	Begonia	dicressine	Begonia dicressine	Wahlsteen	Begonia dicressine Wahlsteen	Phytotaxa 420: 242 (2019)	Myanmar	Myanmar	unknown	unknown	77202862-1	http://www.plantsoftheworldonline.org/taxon/urn:lsid:ipni.org:names:77202862-1
Begoniaceae	Begonia	didyma	Begonia didyma	D.C.Thomas & Ardi	Begonia didyma D.C.Thomas & Ardi	Edinburgh J. Bot. 66: 230 (2009)	Indonesia	Sulawesi	unknown	unknown	77099862-1	http://www.plantsoftheworldonline.org/taxon/urn:lsid:ipni.org:names:77099862-1
Begoniaceae	Begonia	diegoi	Begonia diegoi	Jara	Begonia diegoi Jara	Phytotaxa 525: 261 (2021)	Colombia	Colombia	unknown	unknown	77227919-1	http://www.plantsoftheworldonline.org/taxon/urn:lsid:ipni.org:names:77227919-1
Begoniaceae	Begonia	dielsiana	Begonia dielsiana	E.Pritz.	Begonia dielsiana E.Pritz.	Bot. Jahrb. Syst. 29: 479 (1901)	China	China South-Central	unknown	unknown	104546-1	http://www.plantsoftheworldonline.org/taxon/urn:lsid:ipni.org:names:104546-1
Begoniaceae	Begonia	dietrichiana	Begonia dietrichiana	Irmsch.	Begonia dietrichiana Irmsch.	Bot. Jahrb. Syst. 76: 60 (1953)	Brazil	Brazil Southeast	unknown	unknown	30506-2	http://www.plantsoftheworldonline.org/taxon/urn:lsid:ipni.org:names:30506-2
Begoniaceae	Begonia	difformis	Begonia difformis	(Irmsch.) W.C.Leong, C.I Peng & K.F.Chung	Begonia difformis (Irmsch.) W.C.Leong, C.I Peng & K.F.Chung	Phytotaxa 227: 86 (2015)	China, Myanmar	China South-Central, Myanmar	unknown	unknown	77150124-1	http://www.plantsoftheworldonline.org/taxon/urn:lsid:ipni.org:names:77150124-1
Begoniaceae	Begonia	diffusa	Begonia diffusa	L.B.Sm. & B.G.Schub.	Begonia diffusa L.B.Sm. & B.G.Schub.	Caldasia 4: 32 (1946)	Colombia	Colombia	unknown	unknown	30507-2	http://www.plantsoftheworldonline.org/taxon/urn:lsid:ipni.org:names:30507-2
Begoniaceae	Begonia	diffusiflora	Begonia diffusiflora	Merr. & L.M.Perry	Begonia diffusiflora Merr. & L.M.Perry	J. Arnold Arbor. 24: 46 (1943)	Indonesia, Papua New Guinea	New Guinea	unknown	unknown	104550-1	http://www.plantsoftheworldonline.org/taxon/urn:lsid:ipni.org:names:104550-1
Begoniaceae	Begonia	digitata	Begonia digitata	Raddi	Begonia digitata Raddi	Alc. Sp. Rett. Piant. Bras.: 406 (1820)	Brazil	Brazil Southeast	unknown	unknown	315564-2	http://www.plantsoftheworldonline.org/taxon/urn:lsid:ipni.org:names:315564-2
Begoniaceae	Begonia	digyna	Begonia digyna	Irmsch.	Begonia digyna Irmsch.	Mitt. Inst. Allg. Bot. Hamburg 6: 352 (1927)	China	China Southeast	unknown	unknown	104554-1	http://www.plantsoftheworldonline.org/taxon/urn:lsid:ipni.org:names:104554-1
Begoniaceae	Begonia	dimorpha	Begonia dimorpha	S.Julia	Begonia dimorpha S.Julia	Sandakania 20: 59 (2015)	Indonesia, Malaysia	Borneo	unknown	unknown	60471166-2	http://www.plantsoftheworldonline.org/taxon/urn:lsid:ipni.org:names:60471166-2
Begoniaceae	Begonia	dinhdui	Begonia dinhdui	V.T.Pham & C.W.Lin	Begonia dinhdui V.T.Pham & C.W.Lin	Phytotaxa 427: 24 (2019)	Vietnam	Vietnam	unknown	unknown	77204126-1	http://www.plantsoftheworldonline.org/taxon/urn:lsid:ipni.org:names:77204126-1
Begoniaceae	Begonia	dinosauria	Begonia dinosauria	C.W.Lin & C.I Peng	Begonia dinosauria C.W.Lin & C.I Peng	Taiwania 62: 223 (2017)	Indonesia, Malaysia	Borneo	unknown	unknown	77165658-1	http://www.plantsoftheworldonline.org/taxon/urn:lsid:ipni.org:names:77165658-1
Begoniaceae	Begonia	dioica	Begonia dioica	Buch.-Ham. ex D.Don	Begonia dioica Buch.-Ham. ex D.Don	Prodr. Fl. Nepal.: 223 (1825)	Bhutan, India, China, India, India, Pakistan, Myanmar, Nepal	Assam, East Himalaya, Myanmar, Nepal, Tibet, West Himalaya	unknown	unknown	104556-1	http://www.plantsoftheworldonline.org/taxon/urn:lsid:ipni.org:names:104556-1
Begoniaceae	Begonia	dipetala	Begonia dipetala	Graham	Begonia dipetala Graham	Bot. Mag. 55: t. 2849 (1828)	India	India	unknown	unknown	104557-1	http://www.plantsoftheworldonline.org/taxon/urn:lsid:ipni.org:names:104557-1
Begoniaceae	Begonia	discrepans	Begonia discrepans	Irmsch.	Begonia discrepans Irmsch.	Bot. Jahrb. Syst. 76: 100 (1953)	China, Myanmar	China South-Central, Myanmar	unknown	unknown	104560-1	http://www.plantsoftheworldonline.org/taxon/urn:lsid:ipni.org:names:104560-1
Begoniaceae	Begonia	discreta	Begonia discreta	Craib	Begonia discreta Craib	Bull. Misc. Inform. Kew 1930: 410 (1930)	China, Myanmar, Thailand	China South-Central, Myanmar, Thailand	unknown	unknown	104561-1	http://www.plantsoftheworldonline.org/taxon/urn:lsid:ipni.org:names:104561-1
Begoniaceae	Begonia	divaricata	Begonia divaricata	Irmsch.	Begonia divaricata Irmsch.	Webbia 9: 473 (1953 publ. 1954)	Indonesia	Sumatera	unknown	unknown	104564-1	http://www.plantsoftheworldonline.org/taxon/urn:lsid:ipni.org:names:104564-1
Begoniaceae	Begonia	divergens	Begonia divergens	Kiew & S.Julia	Begonia divergens Kiew & S.Julia	Phytotaxa 99: 12 (2013)	Indonesia, Malaysia	Borneo	unknown	unknown	77128890-1	http://www.plantsoftheworldonline.org/taxon/urn:lsid:ipni.org:names:77128890-1
Begoniaceae	Begonia	diversistipulata	Begonia diversistipulata	Irmsch.	Begonia diversistipulata Irmsch.	Bot. Jahrb. Syst. 74: 622 (1949)	Colombia	Colombia	unknown	unknown	30511-2	http://www.plantsoftheworldonline.org/taxon/urn:lsid:ipni.org:names:30511-2
Begoniaceae	Begonia	diwolii	Begonia diwolii	Kiew	Begonia diwolii Kiew	Gard. Bull. Singapore 53: 254 (2001)	Indonesia, Malaysia	Borneo	unknown	unknown	20001471-1	http://www.plantsoftheworldonline.org/taxon/urn:lsid:ipni.org:names:20001471-1
Begoniaceae	Begonia	djamuensis	Begonia djamuensis	Irmsch.	Begonia djamuensis Irmsch.	Bot. Jahrb. Syst. 50: 364 (1913)	Indonesia, Papua New Guinea	New Guinea	unknown	unknown	104568-1	http://www.plantsoftheworldonline.org/taxon/urn:lsid:ipni.org:names:104568-1
Begoniaceae	Begonia	dodsonii	Begonia dodsonii	L.B.Sm. & Wassh.	Begonia dodsonii L.B.Sm. & Wassh.	Phytologia 44: 241 (1979)	Ecuador	Ecuador	unknown	unknown	30512-2	http://www.plantsoftheworldonline.org/taxon/urn:lsid:ipni.org:names:30512-2
Begoniaceae	Begonia	dolichobracteata	Begonia dolichobracteata	Girm.	Begonia dolichobracteata Girm.	Kew Bull. 70(2)-19: 2 (2015)	Indonesia, Malaysia	Borneo	unknown	unknown	77146175-1	http://www.plantsoftheworldonline.org/taxon/urn:lsid:ipni.org:names:77146175-1
Begoniaceae	Begonia	dolichocarpa	Begonia dolichocarpa	Girm.	Begonia dolichocarpa Girm.	Reinwardtia 13: 231 (2012)	Indonesia	Sumatera	unknown	unknown	77118956-1	http://www.plantsoftheworldonline.org/taxon/urn:lsid:ipni.org:names:77118956-1
Begoniaceae	Begonia	dolichotricha	Begonia dolichotricha	Merr.	Begonia dolichotricha Merr.	Philipp. J. Sci. 17: 292 (1920 publ. 1921)	Philippines	Philippines	unknown	unknown	104571-1	http://www.plantsoftheworldonline.org/taxon/urn:lsid:ipni.org:names:104571-1
Begoniaceae	Begonia	doloisii	Begonia doloisii	Rimi	Begonia doloisii Rimi	Phytotaxa 208: 9 (2015)	Indonesia, Malaysia	Borneo	unknown	unknown	77147144-1	http://www.plantsoftheworldonline.org/taxon/urn:lsid:ipni.org:names:77147144-1
Begoniaceae	Begonia	domingensis	Begonia domingensis	A.DC.	Begonia domingensis A.DC.	Ann. Sci. Nat., Bot., sér. 4, 11: 124 (1859)	Dominican Republic	Dominican Republic	unknown	unknown	104572-1	http://www.plantsoftheworldonline.org/taxon/urn:lsid:ipni.org:names:104572-1
Begoniaceae	Begonia	donkelaariana	Begonia donkelaariana	Lem.	Begonia donkelaariana Lem.	Jard. Fleur. 1(Misc.): 34 (1851)	unknown	unknown	unknown	unknown	104574-1	http://www.plantsoftheworldonline.org/taxon/urn:lsid:ipni.org:names:104574-1
Begoniaceae	Begonia	dosedlae	Begonia dosedlae	Gilli	Begonia dosedlae Gilli	Ann. Naturhist. Mus. Wien 83: 421 (1979 publ. 1980)	Indonesia, Papua New Guinea	New Guinea	unknown	unknown	896366-1	http://www.plantsoftheworldonline.org/taxon/urn:lsid:ipni.org:names:896366-1
Begoniaceae	Begonia	dracopelta	Begonia dracopelta	Ardi	Begonia dracopelta Ardi	Phytotaxa 407: 23 (2019)	Indonesia, Malaysia	Borneo	unknown	unknown	77200407-1	http://www.plantsoftheworldonline.org/taxon/urn:lsid:ipni.org:names:77200407-1
Begoniaceae	Begonia	dregei	Begonia dregei	Otto & A.Dietr.	Begonia dregei Otto & A.Dietr.	Allg. Gartenzeitung 4: 357 (1836)	South Africa	Cape Provinces, KwaZulu-Natal	unknown	unknown	104575-1	http://www.plantsoftheworldonline.org/taxon/urn:lsid:ipni.org:names:104575-1
Begoniaceae	Begonia	dressleri	Begonia dressleri	Burt-Utley	Begonia dressleri Burt-Utley	Brittonia 34: 191 (1982)	Panama	Panama	unknown	unknown	30515-2	http://www.plantsoftheworldonline.org/taxon/urn:lsid:ipni.org:names:30515-2
Begoniaceae	Begonia	droopiae	Begonia droopiae	Ardi	Begonia droopiae Ardi	Gard. Bull. Singapore 62: 18 (2010)	Indonesia	Sumatera	unknown	unknown	77107763-1	http://www.plantsoftheworldonline.org/taxon/urn:lsid:ipni.org:names:77107763-1
Begoniaceae	Begonia	droseroides	Begonia droseroides	C.I Peng, Rubite & C.W.Lin	Begonia droseroides C.I Peng, Rubite & C.W.Lin	Phytotaxa 347: 201 (2018)	Philippines	Philippines	unknown	unknown	77178071-1	http://www.plantsoftheworldonline.org/taxon/urn:lsid:ipni.org:names:77178071-1
Begoniaceae	Begonia	dryadis	Begonia dryadis	Irmsch.	Begonia dryadis Irmsch.	Notes Roy. Bot. Gard. Edinburgh 21: 41 (1951)	China, Laos	China South-Central, Laos	unknown	unknown	104576-1	http://www.plantsoftheworldonline.org/taxon/urn:lsid:ipni.org:names:104576-1
Begoniaceae	Begonia	duclouxii	Begonia duclouxii	Gagnep.	Begonia duclouxii Gagnep.	Bull. Mus. Natl. Hist. Nat. 25: 198 (1919)	China	China South-Central	unknown	unknown	104580-1	http://www.plantsoftheworldonline.org/taxon/urn:lsid:ipni.org:names:104580-1
Begoniaceae	Begonia	dugandiana	Begonia dugandiana	L.B.Sm. & B.G.Schub.	Begonia dugandiana L.B.Sm. & B.G.Schub.	Caldasia 4: 179 (1946)	Colombia	Colombia	unknown	unknown	30516-2	http://www.plantsoftheworldonline.org/taxon/urn:lsid:ipni.org:names:30516-2
Begoniaceae	Begonia	duhungensis	Begonia duhungensis	Girm.	Begonia duhungensis Girm.	Kew Bull. 72(1)-3: 2 (2016)	Indonesia, Malaysia	Borneo	unknown	unknown	60473165-2	http://www.plantsoftheworldonline.org/taxon/urn:lsid:ipni.org:names:60473165-2
Begoniaceae	Begonia	duncan-thomasii	Begonia duncan-thomasii	Sosef	Begonia duncan-thomasii Sosef	Agric. Univ. Wageningen Pap. 91(4): 129 (1991 publ. 1992)	Cameroon	Cameroon	unknown	unknown	960982-1	http://www.plantsoftheworldonline.org/taxon/urn:lsid:ipni.org:names:960982-1
Begoniaceae	Begonia	duruisseaui	Begonia duruisseaui	Scherber.	Begonia duruisseaui Scherber.	Novon 28: 235 (2020)	Madagascar	Madagascar	unknown	unknown	77213759-1	http://www.plantsoftheworldonline.org/taxon/urn:lsid:ipni.org:names:77213759-1
Begoniaceae	Begonia	dux	Begonia dux	C.B.Clarke	Begonia dux C.B.Clarke	J.D.Hooker, Fl. Brit. India 2: 637 (1879)	India, Myanmar	Assam, Myanmar	unknown	unknown	104586-1	http://www.plantsoftheworldonline.org/taxon/urn:lsid:ipni.org:names:104586-1
Begoniaceae	Begonia	eberhardtii	Begonia eberhardtii	Gagnep.	Begonia eberhardtii Gagnep.	Bull. Mus. Natl. Hist. Nat. 25: 198 (1919)	Vietnam	Vietnam	unknown	unknown	104588-1	http://www.plantsoftheworldonline.org/taxon/urn:lsid:ipni.org:names:104588-1
Begoniaceae	Begonia	ebolowensis	Begonia ebolowensis	Engl.	Begonia ebolowensis Engl.	H.G.A.Engler &amp; C.G.O.Drude, Veg. Erde 9(III 2): 619 (1921)	Cameroon, Equatorial Guinea, Gabon, Zaire	Cameroon, Equatorial Guinea, Gabon, Zaire	unknown	unknown	104590-1	http://www.plantsoftheworldonline.org/taxon/urn:lsid:ipni.org:names:104590-1
Begoniaceae	Begonia	echinosepala	Begonia echinosepala	Regel	Begonia echinosepala Regel	Trudy Imp. S.-Peterburgsk. Bot. Sada 1: 91 (1871)	Brazil	Brazil Southeast	unknown	unknown	104592-1	http://www.plantsoftheworldonline.org/taxon/urn:lsid:ipni.org:names:104592-1
Begoniaceae	Begonia	eciliata	Begonia eciliata	O.E.Schulz	Begonia eciliata O.E.Schulz	I.Urban, Symb. Antill. 7: 26 (1911)	Trinidad-Tobago	Trinidad-Tobago	unknown	unknown	30518-2	http://www.plantsoftheworldonline.org/taxon/urn:lsid:ipni.org:names:30518-2
Begoniaceae	Begonia	edanoi	Begonia edanoi	Merr.	Begonia edanoi Merr.	Philipp. J. Sci., C 13: 314 (1918)	Philippines	Philippines	unknown	unknown	104594-1	http://www.plantsoftheworldonline.org/taxon/urn:lsid:ipni.org:names:104594-1
Begoniaceae	Begonia	edgariana	Begonia edgariana	S.Julia & Kiew	Begonia edgariana S.Julia & Kiew	Phytotaxa 252: 25 (2016)	Indonesia, Malaysia	Borneo	unknown	unknown	77153731-1	http://www.plantsoftheworldonline.org/taxon/urn:lsid:ipni.org:names:77153731-1
Begoniaceae	Begonia	edulis	Begonia edulis	H.Lév.	Begonia edulis H.Lév.	Repert. Spec. Nov. Regni Veg. 7: 20 (1909)	China, Vietnam	China South-Central, China Southeast, Vietnam	unknown	unknown	104596-1	http://www.plantsoftheworldonline.org/taxon/urn:lsid:ipni.org:names:104596-1
Begoniaceae	Begonia	egregia	Begonia egregia	N.E.Br.	Begonia egregia N.E.Br.	Gard. Chron., ser. 3, 1: 346 (1887)	Brazil	Brazil Southeast	unknown	unknown	30521-2	http://www.plantsoftheworldonline.org/taxon/urn:lsid:ipni.org:names:30521-2
Begoniaceae	Begonia	ehuangzhangensis	Begonia ehuangzhangensis	Q.L.Ding, W.Y.Zhao & W.B.Liao	Begonia ehuangzhangensis Q.L.Ding, W.Y.Zhao & W.B.Liao	Phytotaxa 381: 107 (2018)	China	China Southeast	unknown	unknown	77192653-1	http://www.plantsoftheworldonline.org/taxon/urn:lsid:ipni.org:names:77192653-1
Begoniaceae	Begonia	eiromischa	Begonia eiromischa	Ridl.	Begonia eiromischa Ridl.	J. Straits Branch Roy. Asiat. Soc. 75: 36 (1917)	unknown	unknown	unknown	unknown	104599-1	http://www.plantsoftheworldonline.org/taxon/urn:lsid:ipni.org:names:104599-1
Begoniaceae	Begonia	elachista	Begonia elachista	Moonlight & Tebbitt	Begonia elachista Moonlight & Tebbitt	Eur. J. Taxon. 281: 5 (2017)	Peru	Peru	unknown	unknown	77160201-1	http://www.plantsoftheworldonline.org/taxon/urn:lsid:ipni.org:names:77160201-1
Begoniaceae	Begonia	elaeagnifolia	Begonia elaeagnifolia	Hook.f.	Begonia elaeagnifolia Hook.f.	D.Oliver &amp; auct. suc. (eds.), Fl. Trop. Afr. 2: 579 (1871)	Cameroon, Equatorial Guinea, Gabon, Republic of Congo, Rwanda, Zaire	Cameroon, Congo, Equatorial Guinea, Gabon, Rwanda, Zaire	unknown	unknown	104601-1	http://www.plantsoftheworldonline.org/taxon/urn:lsid:ipni.org:names:104601-1
Begoniaceae	Begonia	elatostematoides	Begonia elatostematoides	Merr.	Begonia elatostematoides Merr.	Philipp. J. Sci., C 7: 309 (1912)	Philippines	Philippines	unknown	unknown	104604-1	http://www.plantsoftheworldonline.org/taxon/urn:lsid:ipni.org:names:104604-1
Begoniaceae	Begonia	elatostemma	Begonia elatostemma	Ridl.	Begonia elatostemma Ridl.	J. Straits Branch Roy. Asiat. Soc. 46: 255 (1906)	Indonesia, Malaysia	Borneo	unknown	unknown	104605-1	http://www.plantsoftheworldonline.org/taxon/urn:lsid:ipni.org:names:104605-1
Begoniaceae	Begonia	elatostemmoides	Begonia elatostemmoides	Hook.f.	Begonia elatostemmoides Hook.f.	D.Oliver &amp; auct. suc. (eds.), Fl. Trop. Afr. 2: 576 (1871)	Angola, Cameroon, Gabon, Republic of Congo	Cabinda, Cameroon, Congo, Gabon	unknown	unknown	104606-1	http://www.plantsoftheworldonline.org/taxon/urn:lsid:ipni.org:names:104606-1
Begoniaceae	Begonia	elianeae	Begonia elianeae	Gregório & J.A.S.Costa	Begonia elianeae Gregório & J.A.S.Costa	PhytoKeys 44: 6 (2015)	Brazil	Brazil Northeast	unknown	unknown	77144527-1	http://www.plantsoftheworldonline.org/taxon/urn:lsid:ipni.org:names:77144527-1
Begoniaceae	Begonia	eliassii	Begonia eliassii	Warb.	Begonia eliassii Warb.	Bot. Jahrb. Syst. 13: 387 (1891)	Indonesia, Papua New Guinea	New Guinea	unknown	unknown	104609-1	http://www.plantsoftheworldonline.org/taxon/urn:lsid:ipni.org:names:104609-1
Begoniaceae	Begonia	elisabethae	Begonia elisabethae	Kiew	Begonia elisabethae Kiew	Begonias Peninsular Malaysia: 98 (2005)	Malaysia, Thailand	Malaya, Thailand	unknown	unknown	77067403-1	http://www.plantsoftheworldonline.org/taxon/urn:lsid:ipni.org:names:77067403-1
Begoniaceae	Begonia	elmeri	Begonia elmeri	Merr.	Begonia elmeri Merr.	Philipp. J. Sci., C 13: 39 (1918)	Philippines	Philippines	unknown	unknown	104612-1	http://www.plantsoftheworldonline.org/taxon/urn:lsid:ipni.org:names:104612-1
Begoniaceae	Begonia	elnidoensis	Begonia elnidoensis	C.I Peng, Rubite & C.W.Lin	Begonia elnidoensis C.I Peng, Rubite & C.W.Lin	PLoS ONE 13(5): e0194877 (10) (2018)	Philippines	Philippines	unknown	unknown	77176485-1	http://www.plantsoftheworldonline.org/taxon/urn:lsid:ipni.org:names:77176485-1
Begoniaceae	Begonia	emeiensis	Begonia emeiensis	C.M.Hu	Begonia emeiensis C.M.Hu	Acta Phytotax. Sin. 33: 273 (1995)	China	China South-Central	unknown	unknown	984321-1	http://www.plantsoftheworldonline.org/taxon/urn:lsid:ipni.org:names:984321-1
Begoniaceae	Begonia	eminii	Begonia eminii	Warb.	Begonia eminii Warb.	H.G.A.Engler &amp; K.A.E.Prantl, Nat. Pflanzenfam. 3(6a): 141 (1894)	Angola, Burundi, Cameroon, Central African Republic, Equatorial Guinea, Gabon, Gulf of Guinea Is., Kenya, Nigeria, Republic of Congo, Sudan, Tanzania, Uganda, Zaire	Angola, Burundi, Cameroon, Central African Repu, Congo, Equatorial Guinea, Gabon, Gulf of Guinea Is., Kenya, Nigeria, Sudan, Tanzania, Uganda, Zaire	unknown	unknown	104614-1	http://www.plantsoftheworldonline.org/taxon/urn:lsid:ipni.org:names:104614-1
Begoniaceae	Begonia	engleri	Begonia engleri	Gilg	Begonia engleri Gilg	Bot. Jahrb. Syst. 34: 97 (1904)	Tanzania	Tanzania	unknown	unknown	104615-1	http://www.plantsoftheworldonline.org/taxon/urn:lsid:ipni.org:names:104615-1
Begoniaceae	Begonia	enoplocampa	Begonia enoplocampa	D.C.Thomas & Ardi	Begonia enoplocampa D.C.Thomas & Ardi	Phytotaxa 437: 81 (2020)	Indonesia	Sulawesi	unknown	unknown	77208973-1	http://www.plantsoftheworldonline.org/taxon/urn:lsid:ipni.org:names:77208973-1
Begoniaceae	Begonia	epipsila	Begonia epipsila	Brade	Begonia epipsila Brade	Arch. Jard. Bot. Rio de Janeiro 8: 227 (1948)	Brazil	Brazil Southeast	unknown	unknown	30526-2	http://www.plantsoftheworldonline.org/taxon/urn:lsid:ipni.org:names:30526-2
Begoniaceae	Begonia	erecta	Begonia erecta	Vell.	Begonia erecta Vell.	Fl. Flumin. 10: t. 43 (1831)	Brazil	Brazil Southeast	unknown	unknown	104621-1	http://www.plantsoftheworldonline.org/taxon/urn:lsid:ipni.org:names:104621-1
Begoniaceae	Begonia	erectocarpa	Begonia erectocarpa	H.Q.Nguyen, Y.M.Shui & W.H.Chen	Begonia erectocarpa H.Q.Nguyen, Y.M.Shui & W.H.Chen	PhytoKeys 94: 71 (2018)	Vietnam	Vietnam	unknown	unknown	77175486-1	http://www.plantsoftheworldonline.org/taxon/urn:lsid:ipni.org:names:77175486-1
Begoniaceae	Begonia	erectocaulis	Begonia erectocaulis	Sosef	Begonia erectocaulis Sosef	Agric. Univ. Wageningen Pap. 91(4): 96 (1991 publ. 1992)	Gabon	Gabon	unknown	unknown	960976-1	http://www.plantsoftheworldonline.org/taxon/urn:lsid:ipni.org:names:960976-1
Begoniaceae	Begonia	erectotricha	Begonia erectotricha	Sosef	Begonia erectotricha Sosef	Agric. Univ. Wageningen Pap. 91(4): 98 (1991 publ. 1992)	Gabon	Gabon	unknown	unknown	960977-1	http://www.plantsoftheworldonline.org/taxon/urn:lsid:ipni.org:names:960977-1
Begoniaceae	Begonia	erminea	Begonia erminea	L'Hér.	Begonia erminea L'Hér.	Stirp. Nov.: 97 (1788)	Madagascar	Madagascar	unknown	unknown	104626-1	http://www.plantsoftheworldonline.org/taxon/urn:lsid:ipni.org:names:104626-1
Begoniaceae	Begonia	erodiifolia	Begonia erodiifolia	Sands	Begonia erodiifolia Sands	Edinburgh J. Bot. 75: 140 (2018)	Indonesia, Papua New Guinea	New Guinea	unknown	unknown	77186955-1	http://www.plantsoftheworldonline.org/taxon/urn:lsid:ipni.org:names:77186955-1
Begoniaceae	Begonia	erythrobracteata	Begonia erythrobracteata	M.D.Miranda & E.L.Jacques	Begonia erythrobracteata M.D.Miranda & E.L.Jacques	Phytotaxa 458: 223 (2020)	Brazil	Brazil Southeast	unknown	unknown	77211579-1	http://www.plantsoftheworldonline.org/taxon/urn:lsid:ipni.org:names:77211579-1
Begoniaceae	Begonia	erythrogyna	Begonia erythrogyna	Sands	Begonia erythrogyna Sands	Kew Mag. 7: 84 (1990)	Indonesia, Malaysia	Borneo	unknown	unknown	939487-1	http://www.plantsoftheworldonline.org/taxon/urn:lsid:ipni.org:names:939487-1
Begoniaceae	Begonia	erythrothrix	Begonia erythrothrix	Tebbitt & Moonlight	Begonia erythrothrix Tebbitt & Moonlight	Edinburgh J. Bot. 74: 116 (2017 publ. 2016)	Peru	Peru	unknown	unknown	77163637-1	http://www.plantsoftheworldonline.org/taxon/urn:lsid:ipni.org:names:77163637-1
Begoniaceae	Begonia	esculenta	Begonia esculenta	Merr.	Begonia esculenta Merr.	Philipp. J. Sci., C 6: 389 (1911 publ. 1912)	Philippines	Philippines	unknown	unknown	104634-1	http://www.plantsoftheworldonline.org/taxon/urn:lsid:ipni.org:names:104634-1
Begoniaceae	Begonia	espiritosantensis	Begonia espiritosantensis	E.L.Jacques & Mamede	Begonia espiritosantensis E.L.Jacques & Mamede	Brittonia 56: 78 (2004)	Brazil	Brazil Southeast	unknown	unknown	330208-2	http://www.plantsoftheworldonline.org/taxon/urn:lsid:ipni.org:names:330208-2
Begoniaceae	Begonia	estrellensis	Begonia estrellensis	C.DC.	Begonia estrellensis C.DC.	Bot. Gaz. 20: 540 (1895)	Costa Rica, Panama	Costa Rica, Panama	unknown	unknown	30530-2	http://www.plantsoftheworldonline.org/taxon/urn:lsid:ipni.org:names:30530-2
Begoniaceae	Begonia	euryphylla	Begonia euryphylla	L.B.Sm. ex S.F.Sm. & Wassh.	Begonia euryphylla L.B.Sm. ex S.F.Sm. & Wassh.	Selbyana 20: 16 (1999)	Brazil	Brazil Northeast	unknown	unknown	318903-2	http://www.plantsoftheworldonline.org/taxon/urn:lsid:ipni.org:names:318903-2
Begoniaceae	Begonia	eutricha	Begonia eutricha	Sands	Begonia eutricha Sands	M.J.E.Coode &amp; al. (eds.), Checkl. Fl. Pl. Gymnosperms Brunei Darussalam: 434 (1996 publ. 1997)	Indonesia, Malaysia	Borneo	unknown	unknown	994493-1	http://www.plantsoftheworldonline.org/taxon/urn:lsid:ipni.org:names:994493-1
Begoniaceae	Begonia	everettii	Begonia everettii	Merr.	Begonia everettii Merr.	Philipp. J. Sci., C 6: 390 (1911 publ. 1912)	Philippines	Philippines	unknown	unknown	104638-1	http://www.plantsoftheworldonline.org/taxon/urn:lsid:ipni.org:names:104638-1
Begoniaceae	Begonia	exalata	Begonia exalata	C.DC.	Begonia exalata C.DC.	Bull. Herb. Boissier, sér. 2, 8: 326 (1908)	Ecuador	Ecuador	unknown	unknown	30531-2	http://www.plantsoftheworldonline.org/taxon/urn:lsid:ipni.org:names:30531-2
Begoniaceae	Begonia	exigua	Begonia exigua	Irmsch.	Begonia exigua Irmsch.	Bot. Jahrb. Syst. 76: 93 (1953)	Brazil	Brazil North, Brazil Southeast, Brazil West-Central	unknown	unknown	30532-2	http://www.plantsoftheworldonline.org/taxon/urn:lsid:ipni.org:names:30532-2
Begoniaceae	Begonia	exilis	Begonia exilis	O.E.Schulz	Begonia exilis O.E.Schulz	I.Urban, Symb. Antill. 7: 7 (1911)	Haiti	Haiti	unknown	unknown	30533-2	http://www.plantsoftheworldonline.org/taxon/urn:lsid:ipni.org:names:30533-2
Begoniaceae	Begonia	exposita	Begonia exposita	Phutthai & M.Hughes	Begonia exposita Phutthai & M.Hughes	Edinburgh J. Bot. 74: 150 (2017)	Thailand	Thailand	unknown	unknown	77163640-1	http://www.plantsoftheworldonline.org/taxon/urn:lsid:ipni.org:names:77163640-1
Begoniaceae	Begonia	extensa	Begonia extensa	L.B.Sm. & B.G.Schub.	Begonia extensa L.B.Sm. & B.G.Schub.	Caldasia 4: 103 (1946)	Colombia	Colombia	unknown	unknown	30534-2	http://www.plantsoftheworldonline.org/taxon/urn:lsid:ipni.org:names:30534-2
Begoniaceae	Begonia	extranea	Begonia extranea	L.B.Sm. & B.G.Schub.	Begonia extranea L.B.Sm. & B.G.Schub.	Contr. Gray Herb. 127: 27 (1939)	Mexico	Mexico Central, Mexico Southwest	unknown	unknown	30535-2	http://www.plantsoftheworldonline.org/taxon/urn:lsid:ipni.org:names:30535-2
Begoniaceae	Begonia	fagifolia	Begonia fagifolia	Otto & A.Dietr.	Begonia fagifolia Otto & A.Dietr.	Allg. Gartenzeitung 4: 356 (1836)	Brazil	Brazil Northeast, Brazil Southeast	unknown	unknown	104647-1	http://www.plantsoftheworldonline.org/taxon/urn:lsid:ipni.org:names:104647-1
Begoniaceae	Begonia	fagopyrofolia	Begonia fagopyrofolia	W.H.Chen & Y.M.Shui	Begonia fagopyrofolia W.H.Chen & Y.M.Shui	Phytotaxa 479: 111 (2021)	China	China South-Central	unknown	unknown	77215571-1	http://www.plantsoftheworldonline.org/taxon/urn:lsid:ipni.org:names:77215571-1
Begoniaceae	Begonia	falcifolia	Begonia falcifolia	Hook.f.	Begonia falcifolia Hook.f.	Bot. Mag. 94: t. 5707 (1868)	Peru	Peru	Puerto Rico	Puerto Rico	104649-1	http://www.plantsoftheworldonline.org/taxon/urn:lsid:ipni.org:names:104649-1
Begoniaceae	Begonia	falciloba	Begonia falciloba	Liebm.	Begonia falciloba Liebm.	Mexic. Begon.: 15 (1852)	Guatemala, Mexico	Guatemala, Mexico Central, Mexico Gulf, Mexico Southeast, Mexico Southwest	unknown	unknown	104650-1	http://www.plantsoftheworldonline.org/taxon/urn:lsid:ipni.org:names:104650-1
Begoniaceae	Begonia	fangii	Begonia fangii	Y.M.Shui & C.I Peng	Begonia fangii Y.M.Shui & C.I Peng	Bot. Bull. Acad. Sin., n.s., 46: 83 (2005)	China	China Southeast	unknown	unknown	77065676-1	http://www.plantsoftheworldonline.org/taxon/urn:lsid:ipni.org:names:77065676-1
Begoniaceae	Begonia	fasciculata	Begonia fasciculata	Jack	Begonia fasciculata Jack	Malayan Misc. 2(7): 12 (1822)	Indonesia	Sumatera	unknown	unknown	104652-1	http://www.plantsoftheworldonline.org/taxon/urn:lsid:ipni.org:names:104652-1
Begoniaceae	Begonia	fasciculiflora	Begonia fasciculiflora	Merr.	Begonia fasciculiflora Merr.	Philipp. J. Sci., C 6: 376 (1911 publ. 1912)	Philippines	Philippines	unknown	unknown	104653-1	http://www.plantsoftheworldonline.org/taxon/urn:lsid:ipni.org:names:104653-1
Begoniaceae	Begonia	faustinoi	Begonia faustinoi	Burt-Utley & Utley	Begonia faustinoi Burt-Utley & Utley	Novon 9: 486 (1999)	Mexico	Mexico Southeast	unknown	unknown	319366-2	http://www.plantsoftheworldonline.org/taxon/urn:lsid:ipni.org:names:319366-2
Begoniaceae	Begonia	felis	Begonia felis	C.W.Lin & C.I Peng	Begonia felis C.W.Lin & C.I Peng	Taiwania 62: 105 (2017)	Indonesia, Malaysia	Borneo	unknown	unknown	77163533-1	http://www.plantsoftheworldonline.org/taxon/urn:lsid:ipni.org:names:77163533-1
Begoniaceae	Begonia	fellereriana	Begonia fellereriana	Irmsch.	Begonia fellereriana Irmsch.	Bot. Jahrb. Syst. 78: 187 (1959)	Brazil	Brazil Northeast	unknown	unknown	30540-2	http://www.plantsoftheworldonline.org/taxon/urn:lsid:ipni.org:names:30540-2
Begoniaceae	Begonia	fenicis	Begonia fenicis	Merr.	Begonia fenicis Merr.	Philipp. J. Sci., C 3: 421 (1909)	Nansei-shoto, Philippines, Taiwan	Nansei-shoto, Philippines, Taiwan	unknown	unknown	104658-1	http://www.plantsoftheworldonline.org/taxon/urn:lsid:ipni.org:names:104658-1
Begoniaceae	Begonia	fenshuilingensis	Begonia fenshuilingensis	X.X.Feng, R.K.Li & Z.X.Liu	Begonia fenshuilingensis X.X.Feng, R.K.Li & Z.X.Liu	Phytotaxa 527: 267 (2021)	China	China South-Central	unknown	unknown	77234428-1	http://www.plantsoftheworldonline.org/taxon/urn:lsid:ipni.org:names:77234428-1
Begoniaceae	Begonia	fernaldiana	Begonia fernaldiana	L.B.Sm. & B.G.Schub.	Begonia fernaldiana L.B.Sm. & B.G.Schub.	Contr. Gray Herb. 165: 93 (1947)	Mexico	Mexico Central, Mexico Southwest	unknown	unknown	30541-2	http://www.plantsoftheworldonline.org/taxon/urn:lsid:ipni.org:names:30541-2
Begoniaceae	Begonia	fernandoi-costae	Begonia fernandoi-costae	Irmsch.	Begonia fernandoi-costae Irmsch.	Bot. Jahrb. Syst. 76: 52 (1953)	Brazil	Brazil Southeast	unknown	unknown	30542-2	http://www.plantsoftheworldonline.org/taxon/urn:lsid:ipni.org:names:30542-2
Begoniaceae	Begonia	ferox	Begonia ferox	C.I Peng & Yan Liu	Begonia ferox C.I Peng & Yan Liu	Bot. Stud. (Taipei) 54-44: 7 (2013)	China	China Southeast	unknown	unknown	77138236-1	http://www.plantsoftheworldonline.org/taxon/urn:lsid:ipni.org:names:77138236-1
Begoniaceae	Begonia	ferramica	Begonia ferramica	N.Hallé	Begonia ferramica N.Hallé	Adansonia, n.s., 7: 511 (1967)	Gabon	Gabon	unknown	unknown	104661-1	http://www.plantsoftheworldonline.org/taxon/urn:lsid:ipni.org:names:104661-1
Begoniaceae	Begonia	ferruginea	Begonia ferruginea	L.f.	Begonia ferruginea L.f.	Suppl. Pl.: 419 (1782)	Colombia, Venezuela	Colombia, Venezuela	unknown	unknown	104662-1	http://www.plantsoftheworldonline.org/taxon/urn:lsid:ipni.org:names:104662-1
Begoniaceae	Begonia	festiva	Begonia festiva	Craib	Begonia festiva Craib	Bull. Misc. Inform. Kew 1930: 411 (1930)	Thailand	Thailand	unknown	unknown	104664-1	http://www.plantsoftheworldonline.org/taxon/urn:lsid:ipni.org:names:104664-1
Begoniaceae	Begonia	fibrosa	Begonia fibrosa	C.B.Clarke	Begonia fibrosa C.B.Clarke	J.D.Hooker, Fl. Brit. India 2: 652 (1879)	Myanmar, Thailand	Myanmar, Thailand	unknown	unknown	104665-1	http://www.plantsoftheworldonline.org/taxon/urn:lsid:ipni.org:names:104665-1
Begoniaceae	Begonia	fiebrigii	Begonia fiebrigii	C.DC.	Begonia fiebrigii C.DC.	Bull. Soc. Bot. Genève, sér. 2, 6: 123 (1914)	Argentina, Brazil, Paraguay	Argentina Northwest, Brazil South, Brazil Southeast, Paraguay	unknown	unknown	30545-2	http://www.plantsoftheworldonline.org/taxon/urn:lsid:ipni.org:names:30545-2
Begoniaceae	Begonia	filibracteosa	Begonia filibracteosa	Irmsch.	Begonia filibracteosa Irmsch.	Bot. Jahrb. Syst. 50: 361 (1913)	Indonesia, Papua New Guinea	New Guinea	unknown	unknown	104668-1	http://www.plantsoftheworldonline.org/taxon/urn:lsid:ipni.org:names:104668-1
Begoniaceae	Begonia	filiformis	Begonia filiformis	Irmsch.	Begonia filiformis Irmsch.	Mitt. Inst. Allg. Bot. Hamburg 10: 521 (1939)	China	China Southeast	unknown	unknown	104670-1	http://www.plantsoftheworldonline.org/taxon/urn:lsid:ipni.org:names:104670-1
Begoniaceae	Begonia	fimbriata	Begonia fimbriata	Liebm.	Begonia fimbriata Liebm.	Mexic. Begon.: 10 (1852)	Mexico	Mexico Southwest	unknown	unknown	104672-1	http://www.plantsoftheworldonline.org/taxon/urn:lsid:ipni.org:names:104672-1
Begoniaceae	Begonia	fimbribracteata	Begonia fimbribracteata	Y.M.Shui & W.H.Chen	Begonia fimbribracteata Y.M.Shui & W.H.Chen	Acta Bot. Yunnan. 27: 362 (2005)	China	China Southeast	unknown	unknown	77070261-1	http://www.plantsoftheworldonline.org/taxon/urn:lsid:ipni.org:names:77070261-1
Begoniaceae	Begonia	fimbristipula	Begonia fimbristipula	Hance	Begonia fimbristipula Hance	J. Bot. 21: 202 (1883)	China	China Southeast, Hainan	unknown	unknown	104673-1	http://www.plantsoftheworldonline.org/taxon/urn:lsid:ipni.org:names:104673-1
Begoniaceae	Begonia	fimbritepala	Begonia fimbritepala	E.L.Jacques	Begonia fimbritepala E.L.Jacques	Phytotaxa 439: 102 (2020)	Brazil	Brazil Southeast	unknown	unknown	77209767-1	http://www.plantsoftheworldonline.org/taxon/urn:lsid:ipni.org:names:77209767-1
Begoniaceae	Begonia	fischeri	Begonia fischeri	Schrank	Begonia fischeri Schrank	Pl. Rar. Hort. Monac. 1: 659 (1820)	Argentina, Bolivia, Brazil, Colombia, Costa Rica, Ecuador, El Salvador, Guatemala, Guyana, Honduras, Jamaica, Mexico, Nicaragua, Panama, Peru, Venezuela	Argentina Northeast, Bolivia, Brazil Northeast, Brazil South, Brazil Southeast, Brazil West-Central, Colombia, Costa Rica, Ecuador, El Salvador, Guatemala, Guyana, Honduras, Jamaica, Mexico Central, Mexico Gulf, Mexico Northeast, Mexico Southeast, Mexico Southwest, Nicaragua, Panama, Peru, Venezuela	unknown	unknown	315565-2	http://www.plantsoftheworldonline.org/taxon/urn:lsid:ipni.org:names:315565-2
Begoniaceae	Begonia	fissistyla	Begonia fissistyla	Irmsch.	Begonia fissistyla Irmsch.	Bot. Jahrb. Syst. 74: 591 (1949)	Bolivia	Bolivia	unknown	unknown	30560-2	http://www.plantsoftheworldonline.org/taxon/urn:lsid:ipni.org:names:30560-2
Begoniaceae	Begonia	flacca	Begonia flacca	Irmsch.	Begonia flacca Irmsch.	Webbia 9: 486 (1953 publ. 1954)	Indonesia	Sulawesi	unknown	unknown	104680-1	http://www.plantsoftheworldonline.org/taxon/urn:lsid:ipni.org:names:104680-1
Begoniaceae	Begonia	flaccidissima	Begonia flaccidissima	Kurz	Begonia flaccidissima Kurz	J. Asiat. Soc. Bengal, Pt. 2, Nat. Hist. 40: 308 (1872)	Myanmar	Myanmar	unknown	unknown	104681-1	http://www.plantsoftheworldonline.org/taxon/urn:lsid:ipni.org:names:104681-1
Begoniaceae	Begonia	flagellaris	Begonia flagellaris	H.Hara	Begonia flagellaris H.Hara	J. Jap. Bot. 48: 358 (1973)	China, Nepal	Nepal, Tibet	unknown	unknown	104682-1	http://www.plantsoftheworldonline.org/taxon/urn:lsid:ipni.org:names:104682-1
Begoniaceae	Begonia	flammea	Begonia flammea	Rimi	Begonia flammea Rimi	Phytotaxa 208: 11 (2015)	Indonesia, Malaysia	Borneo	unknown	unknown	77147145-1	http://www.plantsoftheworldonline.org/taxon/urn:lsid:ipni.org:names:77147145-1
Begoniaceae	Begonia	flaviflora	Begonia flaviflora	H.Hara	Begonia flaviflora H.Hara	J. Jap. Bot. 45: 91 (1970)	Bhutan, India, China, Myanmar, Nepal	China South-Central, East Himalaya, Myanmar, Nepal, Tibet	unknown	unknown	104684-1	http://www.plantsoftheworldonline.org/taxon/urn:lsid:ipni.org:names:104684-1
Begoniaceae	Begonia	flavovirens	Begonia flavovirens	Kiew & S.Julia	Begonia flavovirens Kiew & S.Julia	Sandakania 20: 138 (2015)	Indonesia, Malaysia	Borneo	unknown	unknown	77153271-1	http://www.plantsoftheworldonline.org/taxon/urn:lsid:ipni.org:names:77153271-1
Begoniaceae	Begonia	flexicaulis	Begonia flexicaulis	Ridl.	Begonia flexicaulis Ridl.	Trans. Linn. Soc. London, Bot. 9: 59 (1916)	Indonesia, Papua New Guinea	New Guinea	unknown	unknown	104685-1	http://www.plantsoftheworldonline.org/taxon/urn:lsid:ipni.org:names:104685-1
Begoniaceae	Begonia	flexula	Begonia flexula	Ridl.	Begonia flexula Ridl.	J. Malayan Branch Roy. Asiat. Soc. 1: 63 (1923)	Indonesia	Sumatera	unknown	unknown	104686-1	http://www.plantsoftheworldonline.org/taxon/urn:lsid:ipni.org:names:104686-1
Begoniaceae	Begonia	floccifera	Begonia floccifera	Bedd.	Begonia floccifera Bedd.	Icon. Pl. Ind. Or.: 23 (1869)	India	India	unknown	unknown	104688-1	http://www.plantsoftheworldonline.org/taxon/urn:lsid:ipni.org:names:104688-1
Begoniaceae	Begonia	fluminensis	Begonia fluminensis	Brade	Begonia fluminensis Brade	Rodriguésia 9(18): 30 (1945)	Brazil	Brazil Southeast	unknown	unknown	30561-2	http://www.plantsoftheworldonline.org/taxon/urn:lsid:ipni.org:names:30561-2
Begoniaceae	Begonia	fluvialis	Begonia fluvialis	M.Hughes	Begonia fluvialis M.Hughes	Eur. J. Taxon. 167: 9 (2015)	Indonesia	Sumatera	unknown	unknown	77151639-1	http://www.plantsoftheworldonline.org/taxon/urn:lsid:ipni.org:names:77151639-1
Begoniaceae	Begonia	foliosa	Begonia foliosa	Kunth	Begonia foliosa Kunth	F.W.H.von Humboldt, A.J.A.Bonpland &amp; C.S.Kunth, Nov. Gen. Sp. 7: 183 (1825)	Colombia, Ecuador, Venezuela	Colombia, Ecuador, Venezuela	unknown	unknown	104692-1	http://www.plantsoftheworldonline.org/taxon/urn:lsid:ipni.org:names:104692-1
Begoniaceae	Begonia	forbesii	Begonia forbesii	King	Begonia forbesii King	J. Asiat. Soc. Bengal, Pt. 2, Nat. Hist. 71: 58 (1902)	Malaysia	Malaya	unknown	unknown	104694-1	http://www.plantsoftheworldonline.org/taxon/urn:lsid:ipni.org:names:104694-1
Begoniaceae	Begonia	fordii	Begonia fordii	Irmsch.	Begonia fordii Irmsch.	Mitt. Inst. Allg. Bot. Hamburg 10: 501 (1939)	China	China Southeast	unknown	unknown	104695-1	http://www.plantsoftheworldonline.org/taxon/urn:lsid:ipni.org:names:104695-1
Begoniaceae	Begonia	forgetiana	Begonia forgetiana	Hemsl.	Begonia forgetiana Hemsl.	Gard. Chron., ser. 3, 30: 66 (1901)	Brazil	Brazil Southeast	unknown	unknown	30568-2	http://www.plantsoftheworldonline.org/taxon/urn:lsid:ipni.org:names:30568-2
Begoniaceae	Begonia	formosana	Begonia formosana	(Hayata) Masam.	Begonia formosana (Hayata) Masam.	J. Geobot. 9(3-4): t. 41 (1961)	Nansei-shoto, Taiwan	Nansei-shoto, Taiwan	unknown	unknown	60457881-2	http://www.plantsoftheworldonline.org/taxon/urn:lsid:ipni.org:names:60457881-2
Begoniaceae	Begonia	formosissima	Begonia formosissima	Sandwith	Begonia formosissima Sandwith	Bull. Misc. Inform. Kew 1941: 223 (1941 publ. 1942)	Venezuela	Venezuela	unknown	unknown	30569-2	http://www.plantsoftheworldonline.org/taxon/urn:lsid:ipni.org:names:30569-2
Begoniaceae	Begonia	forrestii	Begonia forrestii	Irmsch.	Begonia forrestii Irmsch.	Mitt. Inst. Allg. Bot. Hamburg 10: 548 (1939)	China, Myanmar	China South-Central, Myanmar	unknown	unknown	104698-1	http://www.plantsoftheworldonline.org/taxon/urn:lsid:ipni.org:names:104698-1
Begoniaceae	Begonia	fortunensis	Begonia fortunensis	Burt-Utley & Utley	Begonia fortunensis Burt-Utley & Utley	Novon 21: 395 (2011)	Panama	Panama	unknown	unknown	77119456-1	http://www.plantsoftheworldonline.org/taxon/urn:lsid:ipni.org:names:77119456-1
Begoniaceae	Begonia	foveolata	Begonia foveolata	Irmsch.	Begonia foveolata Irmsch.	Bot. Jahrb. Syst. 78: 193 (1959)	Bangladesh, Myanmar	Bangladesh, Myanmar	unknown	unknown	104699-1	http://www.plantsoftheworldonline.org/taxon/urn:lsid:ipni.org:names:104699-1
Begoniaceae	Begonia	foxworthyi	Begonia foxworthyi	Burkill ex Ridl.	Begonia foxworthyi Burkill ex Ridl.	Fl. Malay Penins. 5: 311 (1925)	Malaysia	Malaya	unknown	unknown	104700-1	http://www.plantsoftheworldonline.org/taxon/urn:lsid:ipni.org:names:104700-1
Begoniaceae	Begonia	fractalifolia	Begonia fractalifolia	H.P.Wilson & Jimbo	Begonia fractalifolia H.P.Wilson & Jimbo	Gard. Bull. Singapore 72: 279 (2020)	Indonesia, Papua New Guinea	New Guinea	unknown	unknown	77213801-1	http://www.plantsoftheworldonline.org/taxon/urn:lsid:ipni.org:names:77213801-1
Begoniaceae	Begonia	fractiflexa	Begonia fractiflexa	S.Julia & Kiew	Begonia fractiflexa S.Julia & Kiew	Gard. Bull. Singapore 68: 266 (2016)	Indonesia, Malaysia	Borneo	unknown	unknown	77161337-1	http://www.plantsoftheworldonline.org/taxon/urn:lsid:ipni.org:names:77161337-1
Begoniaceae	Begonia	fragae	Begonia fragae	L.Kollmann & Peixoto	Begonia fragae L.Kollmann & Peixoto	Candollea 67: 60 (2012)	Brazil	Brazil Southeast	unknown	unknown	77120997-1	http://www.plantsoftheworldonline.org/taxon/urn:lsid:ipni.org:names:77120997-1
Begoniaceae	Begonia	francisiae	Begonia francisiae	Ziesenh.	Begonia francisiae Ziesenh.	Begonian 17: 220 (1950)	Mexico	Mexico Southeast	unknown	unknown	30570-2	http://www.plantsoftheworldonline.org/taxon/urn:lsid:ipni.org:names:30570-2
Begoniaceae	Begonia	francoisii	Begonia francoisii	Guillaumin	Begonia francoisii Guillaumin	Bull. Mus. Natl. Hist. Nat. 31: 477 (1925)	Madagascar	Madagascar	unknown	unknown	104704-1	http://www.plantsoftheworldonline.org/taxon/urn:lsid:ipni.org:names:104704-1
Begoniaceae	Begonia	fraseri	Begonia fraseri	Kiew	Begonia fraseri Kiew	Sandakania 6: 64 (1995)	Malaysia	Malaya	unknown	unknown	985712-1	http://www.plantsoftheworldonline.org/taxon/urn:lsid:ipni.org:names:985712-1
Begoniaceae	Begonia	friburgensis	Begonia friburgensis	Brade	Begonia friburgensis Brade	Arch. Jard. Bot. Rio de Janeiro 15: 31 (1957)	Brazil	Brazil Southeast	unknown	unknown	30571-2	http://www.plantsoftheworldonline.org/taxon/urn:lsid:ipni.org:names:30571-2
Begoniaceae	Begonia	froebelii	Begonia froebelii	A.DC.	Begonia froebelii A.DC.	Gard. Chron., n.s., 1: 552 (1874)	Ecuador	Ecuador	unknown	unknown	104710-1	http://www.plantsoftheworldonline.org/taxon/urn:lsid:ipni.org:names:104710-1
Begoniaceae	Begonia	fruticella	Begonia fruticella	Ridl.	Begonia fruticella Ridl.	Trans. Linn. Soc. London, Bot. 9: 60 (1916)	Indonesia, Papua New Guinea	New Guinea	unknown	unknown	104711-1	http://www.plantsoftheworldonline.org/taxon/urn:lsid:ipni.org:names:104711-1
Begoniaceae	Begonia	fruticosa	Begonia fruticosa	(Klotzsch) A.DC.	Begonia fruticosa (Klotzsch) A.DC.	C.F.P.von Martius &amp; auct. suc. (eds.), Fl. Bras. 4(1): 377 (1861)	Argentina, Brazil	Argentina Northeast, Brazil Northeast, Brazil South, Brazil Southeast	unknown	unknown	1093753-2	http://www.plantsoftheworldonline.org/taxon/urn:lsid:ipni.org:names:1093753-2
Begoniaceae	Begonia	fuchsiiflora	Begonia fuchsiiflora	(A.DC.) A.I.Baranov & F.A.Barkley	Begonia fuchsiiflora (A.DC.) A.I.Baranov & F.A.Barkley	Phytologia 26: 220 (1973)	Colombia, Ecuador, Peru	Colombia, Ecuador, Peru	unknown	unknown	30574-2	http://www.plantsoftheworldonline.org/taxon/urn:lsid:ipni.org:names:30574-2
Begoniaceae	Begonia	fuchsioides	Begonia fuchsioides	Hook.	Begonia fuchsioides Hook.	Bot. Mag. 73: t. 4281 (1847)	Colombia, Ecuador, Venezuela	Colombia, Ecuador, Venezuela	Reunion, United States	Hawaii, Reunion	104715-1	http://www.plantsoftheworldonline.org/taxon/urn:lsid:ipni.org:names:104715-1
Begoniaceae	Begonia	fulgurata	Begonia fulgurata	C.I Peng, C.W.Lin & Phutthai	Begonia fulgurata C.I Peng, C.W.Lin & Phutthai	Blumea 62: 163 (2017)	Thailand	Thailand	unknown	unknown	77177864-1	http://www.plantsoftheworldonline.org/taxon/urn:lsid:ipni.org:names:77177864-1
Begoniaceae	Begonia	fulvosetulosa	Begonia fulvosetulosa	Brade	Begonia fulvosetulosa Brade	Arq. Serv. Florest. 2: 22 (1943)	Brazil	Brazil Southeast	unknown	unknown	30578-2	http://www.plantsoftheworldonline.org/taxon/urn:lsid:ipni.org:names:30578-2
Begoniaceae	Begonia	fulvovillosa	Begonia fulvovillosa	Warb.	Begonia fulvovillosa Warb.	Bot. Jahrb. Syst. 13: 386 (1891)	Indonesia, Papua New Guinea	New Guinea	unknown	unknown	104719-1	http://www.plantsoftheworldonline.org/taxon/urn:lsid:ipni.org:names:104719-1
Begoniaceae	Begonia	furfuracea	Begonia furfuracea	Hook.f.	Begonia furfuracea Hook.f.	D.Oliver &amp; auct. suc. (eds.), Fl. Trop. Afr. 2: 571 (1871)	Cameroon, Gulf of Guinea Is., Laos, Thailand	Cameroon, Gulf of Guinea Is., Laos, Thailand	unknown	unknown	104720-1	http://www.plantsoftheworldonline.org/taxon/urn:lsid:ipni.org:names:104720-1
Begoniaceae	Begonia	fusca	Begonia fusca	Liebm.	Begonia fusca Liebm.	Mexic. Begon.: 7 (1852)	Guatemala, Honduras, Mexico	Guatemala, Honduras, Mexico Central, Mexico Gulf, Mexico Southeast, Mexico Southwest	unknown	unknown	273164-2	http://www.plantsoftheworldonline.org/taxon/urn:lsid:ipni.org:names:273164-2
Begoniaceae	Begonia	fuscisetosa	Begonia fuscisetosa	Sands	Begonia fuscisetosa Sands	M.J.E.Coode &amp; al. (eds.), Checkl. Fl. Pl. Gymnosperms Brunei Darussalam: 433 (1996 publ. 1997)	Indonesia, Malaysia	Borneo	unknown	unknown	994487-1	http://www.plantsoftheworldonline.org/taxon/urn:lsid:ipni.org:names:994487-1
Begoniaceae	Begonia	fuscocaulis	Begonia fuscocaulis	Brade	Begonia fuscocaulis Brade	Arch. Jard. Bot. Rio de Janeiro 15: 34 (1957)	Brazil	Brazil South	unknown	unknown	30579-2	http://www.plantsoftheworldonline.org/taxon/urn:lsid:ipni.org:names:30579-2
Begoniaceae	Begonia	fusialata	Begonia fusialata	Warb.	Begonia fusialata Warb.	Bot. Jahrb. Syst. 22: 37 (1895)	Angola, Cameroon, Central African Republic, Cote d'Ivoire, Equatorial Guinea, Gabon, Ghana, Gulf of Guinea Is., Liberia, Nigeria, Republic of Congo, Zaire	Cabinda, Cameroon, Central African Repu, Congo, Equatorial Guinea, Gabon, Ghana, Gulf of Guinea Is., Ivory Coast, Liberia, Nigeria, Zaire	unknown	unknown	104725-1	http://www.plantsoftheworldonline.org/taxon/urn:lsid:ipni.org:names:104725-1
Begoniaceae	Begonia	fusibulba	Begonia fusibulba	C.DC.	Begonia fusibulba C.DC.	Candollea 2: 227 (1925)	Mexico	Mexico Northeast, Mexico Northwest, Mexico Southwest	unknown	unknown	30580-2	http://www.plantsoftheworldonline.org/taxon/urn:lsid:ipni.org:names:30580-2
Begoniaceae	Begonia	fusicarpa	Begonia fusicarpa	Irmsch.	Begonia fusicarpa Irmsch.	Bot. Jahrb. Syst. 76: 212 (1954)	Cote d'Ivoire, Guinea, Liberia, Sierra Leone	Guinea, Ivory Coast, Liberia, Sierra Leone	unknown	unknown	104727-1	http://www.plantsoftheworldonline.org/taxon/urn:lsid:ipni.org:names:104727-1
Begoniaceae	Begonia	gabaldonensis	Begonia gabaldonensis	Rubite, C.I Peng & C.W.Lin	Begonia gabaldonensis Rubite, C.I Peng & C.W.Lin	Phytotaxa 347: 204 (2018)	Philippines	Philippines	unknown	unknown	77178073-1	http://www.plantsoftheworldonline.org/taxon/urn:lsid:ipni.org:names:77178073-1
Begoniaceae	Begonia	gabonensis	Begonia gabonensis	J.J.de Wilde	Begonia gabonensis J.J.de Wilde	Wageningen Univ. Pap. 2001(2): 107 (2002)	Gabon	Gabon	unknown	unknown	20005712-1	http://www.plantsoftheworldonline.org/taxon/urn:lsid:ipni.org:names:20005712-1
Begoniaceae	Begonia	gagnepainiana	Begonia gagnepainiana	Irmsch.	Begonia gagnepainiana Irmsch.	Recueil Trav. Bot. Néerl. 35: 849 (1938)	China	China South-Central	unknown	unknown	104728-1	http://www.plantsoftheworldonline.org/taxon/urn:lsid:ipni.org:names:104728-1
Begoniaceae	Begonia	galaxia	Begonia galaxia	C.W.Lin	Begonia galaxia C.W.Lin	Taiwania 64: 127 (2019)	Indonesia, Malaysia	Borneo	unknown	unknown	77200899-1	http://www.plantsoftheworldonline.org/taxon/urn:lsid:ipni.org:names:77200899-1
Begoniaceae	Begonia	galeanoae	Begonia galeanoae	Jara	Begonia galeanoae Jara	Phytotaxa 525: 263 (2021)	Colombia	Colombia	unknown	unknown	77229127-1	http://www.plantsoftheworldonline.org/taxon/urn:lsid:ipni.org:names:77229127-1
Begoniaceae	Begonia	galeolepis	Begonia galeolepis	Ardi & D.C.Thomas	Begonia galeolepis Ardi & D.C.Thomas	Gard. Bull. Singapore 67: 298 (2015)	Indonesia	Maluku	unknown	unknown	77154183-1	http://www.plantsoftheworldonline.org/taxon/urn:lsid:ipni.org:names:77154183-1
Begoniaceae	Begonia	gambutensis	Begonia gambutensis	Ardi & D.C.Thomas	Begonia gambutensis Ardi & D.C.Thomas	Edinburgh J. Bot. 71: 260 (2014)	Indonesia	Sulawesi	unknown	unknown	77140204-1	http://www.plantsoftheworldonline.org/taxon/urn:lsid:ipni.org:names:77140204-1
Begoniaceae	Begonia	gamolepis	Begonia gamolepis	L.B.Sm. & B.G.Schub.	Begonia gamolepis L.B.Sm. & B.G.Schub.	Caldasia 4: 23 (1946)	Colombia	Colombia	unknown	unknown	30581-2	http://www.plantsoftheworldonline.org/taxon/urn:lsid:ipni.org:names:30581-2
Begoniaceae	Begonia	garagarana	Begonia garagarana	C.DC.	Begonia garagarana C.DC.	Smithsonian Misc. Collect. 69(12): 2 (1919)	Panama	Panama	unknown	unknown	30582-2	http://www.plantsoftheworldonline.org/taxon/urn:lsid:ipni.org:names:30582-2
Begoniaceae	Begonia	gardneri	Begonia gardneri	A.DC.	Begonia gardneri A.DC.	Ann. Sci. Nat., Bot., sér. 4, 11: 138 (1859)	Brazil	Brazil Southeast	unknown	unknown	104733-1	http://www.plantsoftheworldonline.org/taxon/urn:lsid:ipni.org:names:104733-1
Begoniaceae	Begonia	garrettii	Begonia garrettii	Craib	Begonia garrettii Craib	Bull. Misc. Inform. Kew 1930: 411 (1930)	China, Thailand	China South-Central, Thailand	unknown	unknown	104734-1	http://www.plantsoftheworldonline.org/taxon/urn:lsid:ipni.org:names:104734-1
Begoniaceae	Begonia	garuvae	Begonia garuvae	L.B.Sm. & R.C.Sm.	Begonia garuvae L.B.Sm. & R.C.Sm.	Fl. Ilustr. Catarin. 1(Begon.): 91 (1971)	Brazil	Brazil South	unknown	unknown	30583-2	http://www.plantsoftheworldonline.org/taxon/urn:lsid:ipni.org:names:30583-2
Begoniaceae	Begonia	gehrtii	Begonia gehrtii	Irmsch.	Begonia gehrtii Irmsch.	Bot. Jahrb. Syst. 78: 188 (1959)	Brazil	Brazil Southeast	unknown	unknown	30585-2	http://www.plantsoftheworldonline.org/taxon/urn:lsid:ipni.org:names:30585-2
Begoniaceae	Begonia	gelasensis	Begonia gelasensis	Rimi & Kinahim	Begonia gelasensis Rimi & Kinahim	Sandakania 20: 172 (2015)	Indonesia, Malaysia	Borneo	unknown	unknown	77153282-1	http://www.plantsoftheworldonline.org/taxon/urn:lsid:ipni.org:names:77153282-1
Begoniaceae	Begonia	gemella	Begonia gemella	Warb. ex L.B.Sm. & Wassh.	Begonia gemella Warb. ex L.B.Sm. & Wassh.	Phytologia 52: 443 (1983)	Indonesia	Sulawesi	unknown	unknown	901573-1	http://www.plantsoftheworldonline.org/taxon/urn:lsid:ipni.org:names:901573-1
Begoniaceae	Begonia	geminiflora	Begonia geminiflora	L.B.Sm. & Wassh.	Begonia geminiflora L.B.Sm. & Wassh.	Phytologia 44: 241 (1979)	Ecuador	Ecuador	unknown	unknown	30586-2	http://www.plantsoftheworldonline.org/taxon/urn:lsid:ipni.org:names:30586-2
Begoniaceae	Begonia	gemmipara	Begonia gemmipara	Hook.f. & Thomson	Begonia gemmipara Hook.f. & Thomson	Ill. Himal. Pl.: t. 14 (1855)	Bhutan, India	East Himalaya	unknown	unknown	104741-1	http://www.plantsoftheworldonline.org/taxon/urn:lsid:ipni.org:names:104741-1
Begoniaceae	Begonia	gentilii	Begonia gentilii	De Wild.	Begonia gentilii De Wild.	Ann. Mus. Congo Belge, Bot., sér. 5, 1: 294 (1906)	Zaire	Zaire	unknown	unknown	104745-1	http://www.plantsoftheworldonline.org/taxon/urn:lsid:ipni.org:names:104745-1
Begoniaceae	Begonia	gentryi	Begonia gentryi	Burt-Utley & Utley	Begonia gentryi Burt-Utley & Utley	Phytoneuron 2012-74: 4 (2012)	Colombia, Panama	Colombia, Panama	unknown	unknown	77128303-1	http://www.plantsoftheworldonline.org/taxon/urn:lsid:ipni.org:names:77128303-1
Begoniaceae	Begonia	geoffrayi	Begonia geoffrayi	Gagnep.	Begonia geoffrayi Gagnep.	Bull. Mus. Natl. Hist. Nat. 25: 199 (1919)	Cambodia	Cambodia	unknown	unknown	104746-1	http://www.plantsoftheworldonline.org/taxon/urn:lsid:ipni.org:names:104746-1
Begoniaceae	Begonia	georgei	Begonia georgei	Coyle	Begonia georgei Coyle	Edinburgh J. Bot. 66: 209 (2009)	Philippines	Philippines	unknown	unknown	77099858-1	http://www.plantsoftheworldonline.org/taxon/urn:lsid:ipni.org:names:77099858-1
Begoniaceae	Begonia	geraniifolia	Begonia geraniifolia	Hook.	Begonia geraniifolia Hook.	Bot. Mag. 62: t. 3387 (1835)	Peru	Peru	unknown	unknown	104747-1	http://www.plantsoftheworldonline.org/taxon/urn:lsid:ipni.org:names:104747-1
Begoniaceae	Begonia	geranioides	Begonia geranioides	Hook.f.	Begonia geranioides Hook.f.	Bot. Mag. 92: t. 5583 (1866)	South Africa	KwaZulu-Natal	unknown	unknown	104748-1	http://www.plantsoftheworldonline.org/taxon/urn:lsid:ipni.org:names:104748-1
Begoniaceae	Begonia	germaineana	Begonia germaineana	Tebbitt	Begonia germaineana Tebbitt	Brittonia 67: 222 (2015)	Bolivia	Bolivia	unknown	unknown	77153851-1	http://www.plantsoftheworldonline.org/taxon/urn:lsid:ipni.org:names:77153851-1
Begoniaceae	Begonia	gesneriifolia	Begonia gesneriifolia	Aver.	Begonia gesneriifolia Aver.	Turczaninowia 15(2): 13 (2012)	Vietnam	Vietnam	unknown	unknown	77133036-1	http://www.plantsoftheworldonline.org/taxon/urn:lsid:ipni.org:names:77133036-1
Begoniaceae	Begonia	gesnerioides	Begonia gesnerioides	L.B.Sm. & B.G.Schub.	Begonia gesnerioides L.B.Sm. & B.G.Schub.	Publ. Field Mus. Nat. Hist., Bot. Ser. 13(4): 190 (1941)	Peru	Peru	unknown	unknown	30587-2	http://www.plantsoftheworldonline.org/taxon/urn:lsid:ipni.org:names:30587-2
Begoniaceae	Begonia	gibbsiae	Begonia gibbsiae	Irmsch. ex Sands	Begonia gibbsiae Irmsch. ex Sands	J.H.Beaman, C.Anderson &amp; R.S.Beaman, Pl. Mt. Kinabalu 4: 154 (2001)	Indonesia, Malaysia	Borneo	unknown	unknown	1021574-1	http://www.plantsoftheworldonline.org/taxon/urn:lsid:ipni.org:names:1021574-1
Begoniaceae	Begonia	gigabracteata	Begonia gigabracteata	Hong Z.Li & H.Ma	Begonia gigabracteata Hong Z.Li & H.Ma	Bot. J. Linn. Soc. 157: 83 (2008)	China	China Southeast	unknown	unknown	77089782-1	http://www.plantsoftheworldonline.org/taxon/urn:lsid:ipni.org:names:77089782-1
Begoniaceae	Begonia	giganticaulis	Begonia giganticaulis	D.K.Tian & W.G.Wang	Begonia giganticaulis D.K.Tian & W.G.Wang	PhytoKeys 187: 182 (2021)	China	Tibet	unknown	unknown	77234844-1	http://www.plantsoftheworldonline.org/taxon/urn:lsid:ipni.org:names:77234844-1
Begoniaceae	Begonia	gilgiana	Begonia gilgiana	Irmsch.	Begonia gilgiana Irmsch.	Bot. Jahrb. Syst. 50: 340 (1913)	Indonesia, Papua New Guinea	New Guinea	unknown	unknown	104753-1	http://www.plantsoftheworldonline.org/taxon/urn:lsid:ipni.org:names:104753-1
Begoniaceae	Begonia	gironellae	Begonia gironellae	C.I Peng, Rubite & C.W.Lin	Begonia gironellae C.I Peng, Rubite & C.W.Lin	PLoS ONE 13(5): e0194877 (16) (2018)	Philippines	Philippines	unknown	unknown	77176486-1	http://www.plantsoftheworldonline.org/taxon/urn:lsid:ipni.org:names:77176486-1
Begoniaceae	Begonia	gitingensis	Begonia gitingensis	Elmer	Begonia gitingensis Elmer	Leafl. Philipp. Bot. 2: 738 (1910)	Philippines	Philippines	unknown	unknown	104756-1	http://www.plantsoftheworldonline.org/taxon/urn:lsid:ipni.org:names:104756-1
Begoniaceae	Begonia	glaberrima	Begonia glaberrima	Urb. & Ekman	Begonia glaberrima Urb. & Ekman	Ark. Bot. 23A(5): 99 (1930)	Haiti	Haiti	unknown	unknown	30588-2	http://www.plantsoftheworldonline.org/taxon/urn:lsid:ipni.org:names:30588-2
Begoniaceae	Begonia	glabra	Begonia glabra	Aubl.	Begonia glabra Aubl.	Hist. Pl. Guiane 2: 916 (1775)	Belize, Bolivia, Brazil, Colombia, Costa Rica, Cuba, Ecuador, French Guiana, Guatemala, Honduras, Jamaica, Mexico, Nicaragua, Panama, Peru, Suriname, Trinidad-Tobago, Venezuela, Venezuelan Antilles	Belize, Bolivia, Brazil North, Brazil Northeast, Brazil Southeast, Colombia, Costa Rica, Cuba, Ecuador, French Guiana, Guatemala, Honduras, Jamaica, Mexico Central, Mexico Gulf, Mexico Northeast, Mexico Southeast, Mexico Southwest, Nicaragua, Panama, Peru, Suriname, Trinidad-Tobago, Venezuela, Venezuelan Antilles	unknown	unknown	104759-1	http://www.plantsoftheworldonline.org/taxon/urn:lsid:ipni.org:names:104759-1
Begoniaceae	Begonia	glabricaulis	Begonia glabricaulis	Irmsch.	Begonia glabricaulis Irmsch.	Bot. Jahrb. Syst. 50: 371 (1913)	Indonesia, Papua New Guinea	New Guinea	unknown	unknown	104760-1	http://www.plantsoftheworldonline.org/taxon/urn:lsid:ipni.org:names:104760-1
Begoniaceae	Begonia	glandulifera	Begonia glandulifera	Griseb.	Begonia glandulifera Griseb.	Fl. Brit. W. I.: 304 (1860)	Trinidad-Tobago, Venezuela	Trinidad-Tobago, Venezuela	unknown	unknown	104763-1	http://www.plantsoftheworldonline.org/taxon/urn:lsid:ipni.org:names:104763-1
Begoniaceae	Begonia	glandulosa	Begonia glandulosa	A.DC. ex Hook.	Begonia glandulosa A.DC. ex Hook.	Bot. Mag. 87: t. 5256 (1861)	Mexico	Mexico Central, Mexico Gulf, Mexico Northeast	unknown	unknown	273165-2	http://www.plantsoftheworldonline.org/taxon/urn:lsid:ipni.org:names:273165-2
Begoniaceae	Begonia	glauca	Begonia glauca	(Klotzsch) Ruiz & Pav. ex A.DC.	Begonia glauca (Klotzsch) Ruiz & Pav. ex A.DC.	A.P.de Candolle, Prodr. 15(1): 330 (1864)	Peru	Peru	unknown	unknown	104765-1	http://www.plantsoftheworldonline.org/taxon/urn:lsid:ipni.org:names:104765-1
Begoniaceae	Begonia	glaucoides	Begonia glaucoides	Irmsch.	Begonia glaucoides Irmsch.	Bot. Jahrb. Syst. 74: 582 (1949)	Peru	Peru	unknown	unknown	30590-2	http://www.plantsoftheworldonline.org/taxon/urn:lsid:ipni.org:names:30590-2
Begoniaceae	Begonia	glechomifolia	Begonia glechomifolia	C.M.Hu	Begonia glechomifolia C.M.Hu	Acta Phytotax. Sin. 33: 255 (1995)	China	China Southeast	unknown	unknown	984302-1	http://www.plantsoftheworldonline.org/taxon/urn:lsid:ipni.org:names:984302-1
Begoniaceae	Begonia	goegoensis	Begonia goegoensis	N.E.Br.	Begonia goegoensis N.E.Br.	Gard. Chron., n.s., 17: 71 (1882)	Indonesia	Sumatera	unknown	unknown	104769-1	http://www.plantsoftheworldonline.org/taxon/urn:lsid:ipni.org:names:104769-1
Begoniaceae	Begonia	goldingiana	Begonia goldingiana	L.Kollmann & A.P.Fontana	Begonia goldingiana L.Kollmann & A.P.Fontana	Candollea 65: 186 (2010)	Brazil	Brazil Northeast	unknown	unknown	77109246-1	http://www.plantsoftheworldonline.org/taxon/urn:lsid:ipni.org:names:77109246-1
Begoniaceae	Begonia	gomantongensis	Begonia gomantongensis	Kiew	Begonia gomantongensis Kiew	Gard. Bull. Singapore 50: 164 (1998)	Indonesia, Malaysia	Borneo	unknown	unknown	1006540-1	http://www.plantsoftheworldonline.org/taxon/urn:lsid:ipni.org:names:1006540-1
Begoniaceae	Begonia	goniotis	Begonia goniotis	C.B.Clarke	Begonia goniotis C.B.Clarke	J.D.Hooker, Fl. Brit. India 2: 648 (1879)	Myanmar	Myanmar	unknown	unknown	104770-1	http://www.plantsoftheworldonline.org/taxon/urn:lsid:ipni.org:names:104770-1
Begoniaceae	Begonia	gorgonea	Begonia gorgonea	Tebbitt	Begonia gorgonea Tebbitt	Edinburgh J. Bot. 68: 178 (2011)	Peru	Peru	unknown	unknown	77112426-1	http://www.plantsoftheworldonline.org/taxon/urn:lsid:ipni.org:names:77112426-1
Begoniaceae	Begonia	gossweileri	Begonia gossweileri	Irmsch.	Begonia gossweileri Irmsch.	Bot. Jahrb. Syst. 81: 184 (1961)	Angola, Republic of Congo	Cabinda, Congo	unknown	unknown	104771-1	http://www.plantsoftheworldonline.org/taxon/urn:lsid:ipni.org:names:104771-1
Begoniaceae	Begonia	goudotii	Begonia goudotii	A.DC.	Begonia goudotii A.DC.	Ann. Sci. Nat., Bot., sér. 4, 11: 130 (1859)	Madagascar	Madagascar	unknown	unknown	104772-1	http://www.plantsoftheworldonline.org/taxon/urn:lsid:ipni.org:names:104772-1
Begoniaceae	Begonia	gracilicyma	Begonia gracilicyma	Irmsch. ex M.Hughes	Begonia gracilicyma Irmsch. ex M.Hughes	Gard. Bull. Singapore 61: 30 (2009)	Indonesia	Sumatera	unknown	unknown	77102807-1	http://www.plantsoftheworldonline.org/taxon/urn:lsid:ipni.org:names:77102807-1
Begoniaceae	Begonia	gracilifolia	Begonia gracilifolia	Y.M.Shui, Nuraliev & Aver.	Begonia gracilifolia Y.M.Shui, Nuraliev & Aver.	Phytotaxa 522: 79 (2021)	Vietnam	Vietnam	unknown	unknown	77221449-1	http://www.plantsoftheworldonline.org/taxon/urn:lsid:ipni.org:names:77221449-1
Begoniaceae	Begonia	gracilioides	Begonia gracilioides	Burt-Utley & Utley	Begonia gracilioides Burt-Utley & Utley	Phytoneuron 2012-74: 19 (2012)	Guatemala	Guatemala	unknown	unknown	77128314-1	http://www.plantsoftheworldonline.org/taxon/urn:lsid:ipni.org:names:77128314-1
Begoniaceae	Begonia	gracilior	Begonia gracilior	Burt-Utley & McVaugh	Begonia gracilior Burt-Utley & McVaugh	Fl. Novo-Galiciana 3: 667 (2001)	Mexico	Mexico Southwest	unknown	unknown	20004901-1	http://www.plantsoftheworldonline.org/taxon/urn:lsid:ipni.org:names:20004901-1
Begoniaceae	Begonia	gracilipes	Begonia gracilipes	Merr.	Begonia gracilipes Merr.	Philipp. J. Sci., C 6: 405 (1911 publ. 1912)	Philippines	Philippines	unknown	unknown	104775-1	http://www.plantsoftheworldonline.org/taxon/urn:lsid:ipni.org:names:104775-1
Begoniaceae	Begonia	gracilis	Begonia gracilis	Kunth	Begonia gracilis Kunth	F.W.H.von Humboldt, A.J.A.Bonpland &amp; C.S.Kunth, Nov. Gen. Sp. 7: 184 (1825)	Honduras, Mexico	Honduras, Mexico Central, Mexico Gulf, Mexico Northeast, Mexico Northwest, Mexico Southeast, Mexico Southwest	unknown	unknown	30005490-2	http://www.plantsoftheworldonline.org/taxon/urn:lsid:ipni.org:names:30005490-2
Begoniaceae	Begonia	grandis	Begonia grandis	Dryand.	Begonia grandis Dryand.	Trans. Linn. Soc. London 1: 163 (1791)	China	China North-Central, China South-Central, China Southeast	Japan, North Korea, South Korea	Japan, Korea	60458941-2	http://www.plantsoftheworldonline.org/taxon/urn:lsid:ipni.org:names:60458941-2
Begoniaceae	Begonia	grantiana	Begonia grantiana	Craib	Begonia grantiana Craib	Gard. Chron., ser. 3, 83: 66 (1928)	Thailand	Thailand	unknown	unknown	104787-1	http://www.plantsoftheworldonline.org/taxon/urn:lsid:ipni.org:names:104787-1
Begoniaceae	Begonia	griffithiana	Begonia griffithiana	(A.DC.) Warb.	Begonia griffithiana (A.DC.) Warb.	H.G.A.Engler &amp; K.A.E.Prantl, Nat. Pflanzenfam. 3(6a): 142 (1894)	Bhutan, India, India, Myanmar	Assam, East Himalaya, Myanmar	unknown	unknown	104790-1	http://www.plantsoftheworldonline.org/taxon/urn:lsid:ipni.org:names:104790-1
Begoniaceae	Begonia	grisea	Begonia grisea	A.DC.	Begonia grisea A.DC.	Ann. Sci. Nat., Bot., sér. 4, 11: 138 (1859)	Brazil	Brazil Northeast	unknown	unknown	104792-1	http://www.plantsoftheworldonline.org/taxon/urn:lsid:ipni.org:names:104792-1
Begoniaceae	Begonia	groenewegensis	Begonia groenewegensis	K.Koch & Fintelm.	Begonia groenewegensis K.Koch & Fintelm.	Wochenschr. Gärtnerei Pflanzenk. 2: 15 (1860)	Indonesia	Jawa	unknown	unknown	77177273-1	http://www.plantsoftheworldonline.org/taxon/urn:lsid:ipni.org:names:77177273-1
Begoniaceae	Begonia	guaduensis	Begonia guaduensis	Kunth	Begonia guaduensis Kunth	F.W.H.von Humboldt, A.J.A.Bonpland &amp; C.S.Kunth, Nov. Gen. Sp. 7: 178 (1825)	Colombia, Costa Rica, Guyana, Panama, Peru, Suriname, Venezuela	Colombia, Costa Rica, Guyana, Panama, Peru, Suriname, Venezuela	Jamaica	Jamaica	104793-1	http://www.plantsoftheworldonline.org/taxon/urn:lsid:ipni.org:names:104793-1
Begoniaceae	Begonia	guangdongensis	Begonia guangdongensis	W.H.Tu, B.M.Wang & Y.L.Li	Begonia guangdongensis W.H.Tu, B.M.Wang & Y.L.Li	PhytoKeys 162: 30 (2020)	China	China Southeast	unknown	unknown	77211928-1	http://www.plantsoftheworldonline.org/taxon/urn:lsid:ipni.org:names:77211928-1
Begoniaceae	Begonia	guangxiensis	Begonia guangxiensis	C.Y.Wu	Begonia guangxiensis C.Y.Wu	Acta Phytotax. Sin. 35: 45 (1997)	China	China Southeast	unknown	unknown	994621-1	http://www.plantsoftheworldonline.org/taxon/urn:lsid:ipni.org:names:994621-1
Begoniaceae	Begonia	guaniana	Begonia guaniana	H.Ma & Hong Z.Li	Begonia guaniana H.Ma & Hong Z.Li	Ann. Bot. Fenn. 43: 466 (2006)	China	China South-Central	unknown	unknown	77075775-1	http://www.plantsoftheworldonline.org/taxon/urn:lsid:ipni.org:names:77075775-1
Begoniaceae	Begonia	guatemalensis	Begonia guatemalensis	Van Houtte ex Galeotti	Begonia guatemalensis Van Houtte ex Galeotti	J. Hort. Prat. Belgique 11: 5 (1853)	Guatemala	Guatemala	unknown	unknown	77176852-1	http://www.plantsoftheworldonline.org/taxon/urn:lsid:ipni.org:names:77176852-1
Begoniaceae	Begonia	gueritziana	Begonia gueritziana	Gibbs	Begonia gueritziana Gibbs	J. Linn. Soc., Bot. 42: 82 (1914)	Indonesia, Malaysia	Borneo	unknown	unknown	104795-1	http://www.plantsoftheworldonline.org/taxon/urn:lsid:ipni.org:names:104795-1
Begoniaceae	Begonia	guishanensis	Begonia guishanensis	S.H.Huang & Y.M.Shui	Begonia guishanensis S.H.Huang & Y.M.Shui	Acta Bot. Yunnan. 16: 336 (1994 publ. 1995)	China	China South-Central	unknown	unknown	982169-1	http://www.plantsoftheworldonline.org/taxon/urn:lsid:ipni.org:names:982169-1
Begoniaceae	Begonia	guixiensis	Begonia guixiensis	Yan Liu, S.M.Ku & C.I Peng	Begonia guixiensis Yan Liu, S.M.Ku & C.I Peng	Bot. Stud. (Taipei) 55: 52 (2014)	China	China Southeast	unknown	unknown	77217132-1	http://www.plantsoftheworldonline.org/taxon/urn:lsid:ipni.org:names:77217132-1
Begoniaceae	Begonia	gulinqingensis	Begonia gulinqingensis	S.H.Huang & Y.M.Shui	Begonia gulinqingensis S.H.Huang & Y.M.Shui	Acta Bot. Yunnan. 16: 334 (1994 publ. 1995)	China	China South-Central	unknown	unknown	982167-1	http://www.plantsoftheworldonline.org/taxon/urn:lsid:ipni.org:names:982167-1
Begoniaceae	Begonia	gulongshanensis	Begonia gulongshanensis	Y.M.Shui & W.H.Chen	Begonia gulongshanensis Y.M.Shui & W.H.Chen	PhytoKeys 94: 74 (2018)	China	China Southeast	unknown	unknown	77175487-1	http://www.plantsoftheworldonline.org/taxon/urn:lsid:ipni.org:names:77175487-1
Begoniaceae	Begonia	gungshanensis	Begonia gungshanensis	C.Y.Wu	Begonia gungshanensis C.Y.Wu	Acta Phytotax. Sin. 33: 270 (1995)	China	China South-Central	unknown	unknown	984318-1	http://www.plantsoftheworldonline.org/taxon/urn:lsid:ipni.org:names:984318-1
Begoniaceae	Begonia	gunnerifolia	Begonia gunnerifolia	Linden & André	Begonia gunnerifolia Linden & André	Ill. Hort. 22: 106 (1875)	Colombia	Colombia	unknown	unknown	104796-1	http://www.plantsoftheworldonline.org/taxon/urn:lsid:ipni.org:names:104796-1
Begoniaceae	Begonia	gusilii	Begonia gusilii	Rimi	Begonia gusilii Rimi	Sandakania 20: 175 (2015)	Indonesia, Malaysia	Borneo	unknown	unknown	77153283-1	http://www.plantsoftheworldonline.org/taxon/urn:lsid:ipni.org:names:77153283-1
Begoniaceae	Begonia	gutierrezii	Begonia gutierrezii	Coyle	Begonia gutierrezii Coyle	Edinburgh J. Bot. 67: 131 (2010)	Philippines	Philippines	unknown	unknown	77104048-1	http://www.plantsoftheworldonline.org/taxon/urn:lsid:ipni.org:names:77104048-1
Begoniaceae	Begonia	guttapila	Begonia guttapila	D.C.Thomas & Ardi	Begonia guttapila D.C.Thomas & Ardi	Edinburgh J. Bot. 66: 234 (2009)	Indonesia	Sulawesi	unknown	unknown	77099863-1	http://www.plantsoftheworldonline.org/taxon/urn:lsid:ipni.org:names:77099863-1
Begoniaceae	Begonia	haageana	Begonia haageana	W.Watson	Begonia haageana W.Watson	Gard. Chron., ser. 3, 3: 49 (1888)	Brazil	Brazil South	unknown	unknown	30604-2	http://www.plantsoftheworldonline.org/taxon/urn:lsid:ipni.org:names:30604-2
Begoniaceae	Begonia	hahiepiana	Begonia hahiepiana	H.Q.Nguyen & Tebbitt	Begonia hahiepiana H.Q.Nguyen & Tebbitt	Novon 16: 375 (2006)	Vietnam	Vietnam	unknown	unknown	77085458-1	http://www.plantsoftheworldonline.org/taxon/urn:lsid:ipni.org:names:77085458-1
Begoniaceae	Begonia	hainanensis	Begonia hainanensis	Chun & F.Chun	Begonia hainanensis Chun & F.Chun	Sunyatsenia 4: 20 (1939)	China	Hainan	unknown	unknown	20011613-1	http://www.plantsoftheworldonline.org/taxon/urn:lsid:ipni.org:names:20011613-1
Begoniaceae	Begonia	halabanensis	Begonia halabanensis	M.Hughes	Begonia halabanensis M.Hughes	Eur. J. Taxon. 167: 12 (2015)	Indonesia	Sumatera	unknown	unknown	77151640-1	http://www.plantsoftheworldonline.org/taxon/urn:lsid:ipni.org:names:77151640-1
Begoniaceae	Begonia	halconensis	Begonia halconensis	Merr.	Begonia halconensis Merr.	Philipp. J. Sci., C 6: 385 (1911 publ. 1912)	Philippines	Philippines	unknown	unknown	104803-1	http://www.plantsoftheworldonline.org/taxon/urn:lsid:ipni.org:names:104803-1
Begoniaceae	Begonia	hammoniae	Begonia hammoniae	Irmsch.	Begonia hammoniae Irmsch.	Bot. Jahrb. Syst. 76: 54 (1953)	Brazil	Brazil South	unknown	unknown	30605-2	http://www.plantsoftheworldonline.org/taxon/urn:lsid:ipni.org:names:30605-2
Begoniaceae	Begonia	handelii	Begonia handelii	Irmsch.	Begonia handelii Irmsch.	Anz. Akad. Wiss. Wien, Math.-Naturwiss. Kl. 58: 24 (1921)	China, Laos, Myanmar, Thailand, Vietnam	China South-Central, China Southeast, Hainan, Laos, Myanmar, Thailand, Vietnam	unknown	unknown	104806-1	http://www.plantsoftheworldonline.org/taxon/urn:lsid:ipni.org:names:104806-1
Begoniaceae	Begonia	handibadaganathensis	Begonia handibadaganathensis	Aitawade, Bachulkar & S.R.Yadav	Begonia handibadaganathensis Aitawade, Bachulkar & S.R.Yadav	Phytotaxa 423: 206 (2019)	India	India	unknown	unknown	77203004-1	http://www.plantsoftheworldonline.org/taxon/urn:lsid:ipni.org:names:77203004-1
Begoniaceae	Begonia	handroi	Begonia handroi	Brade	Begonia handroi Brade	Arch. Jard. Bot. Rio de Janeiro 13: 79 (1954)	Brazil	Brazil Southeast	unknown	unknown	30606-2	http://www.plantsoftheworldonline.org/taxon/urn:lsid:ipni.org:names:30606-2
Begoniaceae	Begonia	harauensis	Begonia harauensis	Girm.	Begonia harauensis Girm.	Eur. J. Taxon. 167: 14 (2015)	Indonesia	Sumatera	unknown	unknown	77151641-1	http://www.plantsoftheworldonline.org/taxon/urn:lsid:ipni.org:names:77151641-1
Begoniaceae	Begonia	harimalalae	Begonia harimalalae	Scherber. & Duruiss.	Begonia harimalalae Scherber. & Duruiss.	Adansonia, sér. 3, 41: 64 (2019)	Madagascar	Madagascar	unknown	unknown	77207011-1	http://www.plantsoftheworldonline.org/taxon/urn:lsid:ipni.org:names:77207011-1
Begoniaceae	Begonia	harlingii	Begonia harlingii	L.B.Sm. & Wassh.	Begonia harlingii L.B.Sm. & Wassh.	Phytologia 44: 246 (1979)	Ecuador	Ecuador	unknown	unknown	30607-2	http://www.plantsoftheworldonline.org/taxon/urn:lsid:ipni.org:names:30607-2
Begoniaceae	Begonia	harmandii	Begonia harmandii	Gagnep.	Begonia harmandii Gagnep.	Bull. Mus. Natl. Hist. Nat. 25: 200 (1919)	Vietnam	Vietnam	unknown	unknown	104810-1	http://www.plantsoftheworldonline.org/taxon/urn:lsid:ipni.org:names:104810-1
Begoniaceae	Begonia	hasskarliana	Begonia hasskarliana	(Miq.) Miq. ex A.DC.	Begonia hasskarliana (Miq.) Miq. ex A.DC.	A.P.de Candolle, Prodr. 15(1): 329 (1864)	Indonesia	Sumatera	unknown	unknown	104813-1	http://www.plantsoftheworldonline.org/taxon/urn:lsid:ipni.org:names:104813-1
Begoniaceae	Begonia	hatacoa	Begonia hatacoa	Buch.-Ham. ex D.Don	Begonia hatacoa Buch.-Ham. ex D.Don	Prodr. Fl. Nepal.: 223 (1825)	Bangladesh, Bhutan, India, China, India, Laos, Myanmar, Nepal, Thailand, Vietnam	Assam, Bangladesh, East Himalaya, Laos, Myanmar, Nepal, Thailand, Tibet, Vietnam	unknown	unknown	104816-1	http://www.plantsoftheworldonline.org/taxon/urn:lsid:ipni.org:names:104816-1
Begoniaceae	Begonia	havilandii	Begonia havilandii	Ridl.	Begonia havilandii Ridl.	J. Straits Branch Roy. Asiat. Soc. 46: 258 (1906)	Indonesia, Malaysia	Borneo	unknown	unknown	104818-1	http://www.plantsoftheworldonline.org/taxon/urn:lsid:ipni.org:names:104818-1
Begoniaceae	Begonia	hayamiana	Begonia hayamiana	Nob.Tanaka	Begonia hayamiana Nob.Tanaka	Acta Phytotax. Geobot. 58: 83 (2007)	Myanmar	Myanmar	unknown	unknown	77088185-1	http://www.plantsoftheworldonline.org/taxon/urn:lsid:ipni.org:names:77088185-1
Begoniaceae	Begonia	hekensis	Begonia hekensis	D.C.Thomas	Begonia hekensis D.C.Thomas	Edinburgh J. Bot. 66: 110 (2009)	Indonesia	Sulawesi	unknown	unknown	77096980-1	http://www.plantsoftheworldonline.org/taxon/urn:lsid:ipni.org:names:77096980-1
Begoniaceae	Begonia	hekouensis	Begonia hekouensis	S.H.Huang	Begonia hekouensis S.H.Huang	Acta Bot. Yunnan. 21: 21 (1999)	China	China South-Central	unknown	unknown	1007004-1	http://www.plantsoftheworldonline.org/taxon/urn:lsid:ipni.org:names:1007004-1
Begoniaceae	Begonia	heliantha	Begonia heliantha	Tebbitt	Begonia heliantha Tebbitt	Edinburgh J. Bot. 73: 145 (2016)	Bolivia, Peru	Bolivia, Peru	unknown	unknown	77153661-1	http://www.plantsoftheworldonline.org/taxon/urn:lsid:ipni.org:names:77153661-1
Begoniaceae	Begonia	heliostrophe	Begonia heliostrophe	Kiew	Begonia heliostrophe Kiew	Gard. Bull. Singapore 53: 262 (2001)	Indonesia, Malaysia	Borneo	unknown	unknown	20001472-1	http://www.plantsoftheworldonline.org/taxon/urn:lsid:ipni.org:names:20001472-1
Begoniaceae	Begonia	hemsleyana	Begonia hemsleyana	Hook.f.	Begonia hemsleyana Hook.f.	Bot. Mag. 125: t. 7685 (1899)	China, Laos, Myanmar, Vietnam	China South-Central, China Southeast, Laos, Myanmar, Vietnam	unknown	unknown	104825-1	http://www.plantsoftheworldonline.org/taxon/urn:lsid:ipni.org:names:104825-1
Begoniaceae	Begonia	henrilaportei	Begonia henrilaportei	Scherber. & Duruiss.	Begonia henrilaportei Scherber. & Duruiss.	Candollea 71: 14 (2016)	Madagascar	Madagascar	unknown	unknown	77155707-1	http://www.plantsoftheworldonline.org/taxon/urn:lsid:ipni.org:names:77155707-1
Begoniaceae	Begonia	henryi	Begonia henryi	Hemsl.	Begonia henryi Hemsl.	J. Linn. Soc., Bot. 23: 322 (1887)	China	China South-Central, China Southeast	unknown	unknown	104827-1	http://www.plantsoftheworldonline.org/taxon/urn:lsid:ipni.org:names:104827-1
Begoniaceae	Begonia	heracleifolia	Begonia heracleifolia	Schltdl. & Cham.	Begonia heracleifolia Schltdl. & Cham.	Linnaea 5: 603 (1830)	Belize, El Salvador, Guatemala, Honduras, Mexico	Belize, El Salvador, Guatemala, Honduras, Mexico Central, Mexico Gulf, Mexico Northeast, Mexico Northwest, Mexico Southeast, Mexico Southwest	Cuba, Dominican Republic, Haiti, Puerto Rico, Trinidad-Tobago	Cuba, Dominican Republic, Haiti, Puerto Rico, Trinidad-Tobago	104828-1	http://www.plantsoftheworldonline.org/taxon/urn:lsid:ipni.org:names:104828-1
Begoniaceae	Begonia	herbacea	Begonia herbacea	Vell.	Begonia herbacea Vell.	Fl. Flumin. 10: t. 53 (1831)	Brazil	Brazil Southeast	unknown	unknown	30617-2	http://www.plantsoftheworldonline.org/taxon/urn:lsid:ipni.org:names:30617-2
Begoniaceae	Begonia	heringeri	Begonia heringeri	Brade	Begonia heringeri Brade	Arch. Jard. Bot. Rio de Janeiro 13: 77 (1954)	Brazil	Brazil Southeast	unknown	unknown	30619-2	http://www.plantsoftheworldonline.org/taxon/urn:lsid:ipni.org:names:30619-2
Begoniaceae	Begonia	hernandioides	Begonia hernandioides	Merr.	Begonia hernandioides Merr.	Philipp. J. Sci., C 6: 392 (1911 publ. 1912)	Philippines	Philippines	unknown	unknown	104834-1	http://www.plantsoftheworldonline.org/taxon/urn:lsid:ipni.org:names:104834-1
Begoniaceae	Begonia	herrerae	Begonia herrerae	L.B.Sm. & B.G.Schub.	Begonia herrerae L.B.Sm. & B.G.Schub.	Revista Univ. (Cuzco) 33(87): 91 (1944 publ. 1945)	Bolivia, Peru	Bolivia, Peru	unknown	unknown	30620-2	http://www.plantsoftheworldonline.org/taxon/urn:lsid:ipni.org:names:30620-2
Begoniaceae	Begonia	herveyana	Begonia herveyana	King	Begonia herveyana King	J. Asiat. Soc. Bengal, Pt. 2, Nat. Hist. 71: 63 (1902)	Malaysia	Malaya	unknown	unknown	104837-1	http://www.plantsoftheworldonline.org/taxon/urn:lsid:ipni.org:names:104837-1
Begoniaceae	Begonia	heterochroma	Begonia heterochroma	Sosef	Begonia heterochroma Sosef	Agric. Univ. Wageningen Pap. 91(4): 102 (1991 publ. 1992)	Cameroon, Gabon	Cameroon, Gabon	unknown	unknown	960978-1	http://www.plantsoftheworldonline.org/taxon/urn:lsid:ipni.org:names:960978-1
Begoniaceae	Begonia	heteroclinis	Begonia heteroclinis	Miq. ex Koord.	Begonia heteroclinis Miq. ex Koord.	Meded. Lands Plantentuin 19: 484 (1898)	Indonesia	Sulawesi	unknown	unknown	104838-1	http://www.plantsoftheworldonline.org/taxon/urn:lsid:ipni.org:names:104838-1
Begoniaceae	Begonia	heteropoda	Begonia heteropoda	Baker	Begonia heteropoda Baker	J. Linn. Soc., Bot. 21: 347 (1884)	Madagascar	Madagascar	unknown	unknown	104841-1	http://www.plantsoftheworldonline.org/taxon/urn:lsid:ipni.org:names:104841-1
Begoniaceae	Begonia	hexandra	Begonia hexandra	Irmsch.	Begonia hexandra Irmsch.	Bot. Jahrb. Syst. 74: 625 (1949)	Colombia	Colombia	unknown	unknown	30623-2	http://www.plantsoftheworldonline.org/taxon/urn:lsid:ipni.org:names:30623-2
Begoniaceae	Begonia	hexaptera	Begonia hexaptera	Sands	Begonia hexaptera Sands	M.J.E.Coode &amp; al. (eds.), Checkl. Fl. Pl. Gymnosperms Brunei Darussalam: 434 (1996)	Indonesia, Malaysia	Borneo	unknown	unknown	994494-1	http://www.plantsoftheworldonline.org/taxon/urn:lsid:ipni.org:names:994494-1
Begoniaceae	Begonia	heydei	Begonia heydei	C.DC.	Begonia heydei C.DC.	Bot. Gaz. 20: 540 (1895)	Costa Rica, Guatemala, Honduras, Mexico, Nicaragua, Panama	Costa Rica, Guatemala, Honduras, Mexico Southeast, Nicaragua, Panama	unknown	unknown	30624-2	http://www.plantsoftheworldonline.org/taxon/urn:lsid:ipni.org:names:30624-2
Begoniaceae	Begonia	hidirii	Begonia hidirii	Tawan, Ipor & Meekiong	Begonia hidirii Tawan, Ipor & Meekiong	Folia Malaysiana 10: 48 (2009)	Indonesia, Malaysia	Borneo	unknown	unknown	77103625-1	http://www.plantsoftheworldonline.org/taxon/urn:lsid:ipni.org:names:77103625-1
Begoniaceae	Begonia	hilariana	Begonia hilariana	A.DC.	Begonia hilariana A.DC.	Ann. Sci. Nat., Bot., sér. 4, 11: 125 (1859)	Brazil	Brazil South	unknown	unknown	104847-1	http://www.plantsoftheworldonline.org/taxon/urn:lsid:ipni.org:names:104847-1
Begoniaceae	Begonia	hinnamnoensis	Begonia hinnamnoensis	Souvann. & Lanors.	Begonia hinnamnoensis Souvann. & Lanors.	Taiwania 63: 188 (2018)	Laos	Laos	unknown	unknown	77190841-1	http://www.plantsoftheworldonline.org/taxon/urn:lsid:ipni.org:names:77190841-1
Begoniaceae	Begonia	hintoniana	Begonia hintoniana	L.B.Sm. & B.G.Schub.	Begonia hintoniana L.B.Sm. & B.G.Schub.	Contr. Gray Herb. 127: 29 (1939)	Mexico	Mexico Central, Mexico Southwest	unknown	unknown	30628-2	http://www.plantsoftheworldonline.org/taxon/urn:lsid:ipni.org:names:30628-2
Begoniaceae	Begonia	hirsuta	Begonia hirsuta	Aubl.	Begonia hirsuta Aubl.	Hist. Pl. Guiane 2: 913 (1775)	Colombia, Costa Rica, El Salvador, French Guiana, Guyana, Nicaragua, Panama, Venezuela	Colombia, Costa Rica, El Salvador, French Guiana, Guyana, Nicaragua, Panama, Venezuela	unknown	unknown	104848-1	http://www.plantsoftheworldonline.org/taxon/urn:lsid:ipni.org:names:104848-1
Begoniaceae	Begonia	hirsuticarpa	Begonia hirsuticarpa	C.W.Lin & C.I Peng	Begonia hirsuticarpa C.W.Lin & C.I Peng	Taiwania 62: 226 (2017)	Indonesia, Malaysia	Borneo	unknown	unknown	77165659-1	http://www.plantsoftheworldonline.org/taxon/urn:lsid:ipni.org:names:77165659-1
Begoniaceae	Begonia	hirsuticaulis	Begonia hirsuticaulis	Irmsch.	Begonia hirsuticaulis Irmsch.	Bot. Jahrb. Syst. 50: 346 (1913)	Indonesia, Papua New Guinea	New Guinea	unknown	unknown	104852-1	http://www.plantsoftheworldonline.org/taxon/urn:lsid:ipni.org:names:104852-1
Begoniaceae	Begonia	hirsutula	Begonia hirsutula	Hook.f.	Begonia hirsutula Hook.f.	D.Oliver &amp; auct. suc. (eds.), Fl. Trop. Afr. 2: 575 (1871)	Cameroon, Equatorial Guinea, Gabon, Ghana, Nigeria, Republic of Congo, Zaire	Cameroon, Congo, Equatorial Guinea, Gabon, Ghana, Nigeria, Zaire	unknown	unknown	104853-1	http://www.plantsoftheworldonline.org/taxon/urn:lsid:ipni.org:names:104853-1
Begoniaceae	Begonia	hirta	Begonia hirta	(Klotzsch) L.B.Sm. & B.G.Schub.	Begonia hirta (Klotzsch) L.B.Sm. & B.G.Schub.	Publ. Field Mus. Nat. Hist., Bot. Ser. 13(4): 192 (1941)	Peru	Peru	unknown	unknown	30629-2	http://www.plantsoftheworldonline.org/taxon/urn:lsid:ipni.org:names:30629-2
Begoniaceae	Begonia	hirtella	Begonia hirtella	Link	Begonia hirtella Link	Enum. Hort. Berol. Alt. 2: 296 (1822)	Bolivia, Brazil, Colombia, Jamaica, Peru, Venezuela	Bolivia, Brazil South, Brazil Southeast, Colombia, Jamaica, Peru, Venezuela	Ascension, India, Indonesia, Leeward Is., Malaysia, Mauritius, Puerto Rico, South Africa, Sri Lanka, United States, Windward Is.	Ascension, Florida, Hawaii, India, Jawa, KwaZulu-Natal, Leeward Is., Malaya, Mauritius, Puerto Rico, Sri Lanka, Windward Is.	104855-1	http://www.plantsoftheworldonline.org/taxon/urn:lsid:ipni.org:names:104855-1
Begoniaceae	Begonia	hirtitepala	Begonia hirtitepala	S.Julia & Kiew	Begonia hirtitepala S.Julia & Kiew	Gard. Bull. Singapore 68: 268 (2016)	Indonesia, Malaysia	Borneo	unknown	unknown	77161338-1	http://www.plantsoftheworldonline.org/taxon/urn:lsid:ipni.org:names:77161338-1
Begoniaceae	Begonia	hispida	Begonia hispida	Schott ex A.DC.	Begonia hispida Schott ex A.DC.	C.F.P.von Martius &amp; auct. suc. (eds.), Fl. Bras. 4(1): 364 (1861)	Brazil	Brazil South, Brazil Southeast	unknown	unknown	104856-1	http://www.plantsoftheworldonline.org/taxon/urn:lsid:ipni.org:names:104856-1
Begoniaceae	Begonia	hispidissima	Begonia hispidissima	Zipp. ex Koord.	Begonia hispidissima Zipp. ex Koord.	Meded. Lands Plantentuin 19: 485 (1898)	Indonesia	Sulawesi	unknown	unknown	104858-1	http://www.plantsoftheworldonline.org/taxon/urn:lsid:ipni.org:names:104858-1
Begoniaceae	Begonia	hispidivillosa	Begonia hispidivillosa	Ziesenh.	Begonia hispidivillosa Ziesenh.	Begonian 17: 14 (1950)	Mexico	Mexico Southeast, Mexico Southwest	unknown	unknown	30633-2	http://www.plantsoftheworldonline.org/taxon/urn:lsid:ipni.org:names:30633-2
Begoniaceae	Begonia	hitchcockii	Begonia hitchcockii	Irmsch.	Begonia hitchcockii Irmsch.	Bot. Jahrb. Syst. 74: 620 (1949)	Ecuador	Ecuador	unknown	unknown	30635-2	http://www.plantsoftheworldonline.org/taxon/urn:lsid:ipni.org:names:30635-2
Begoniaceae	Begonia	hoehneana	Begonia hoehneana	Irmsch.	Begonia hoehneana Irmsch.	Bot. Jahrb. Syst. 76: 69 (1953)	Brazil	Brazil Southeast	unknown	unknown	30637-2	http://www.plantsoftheworldonline.org/taxon/urn:lsid:ipni.org:names:30637-2
Begoniaceae	Begonia	hohuanensis	Begonia hohuanensis	S.S.Ying	Begonia hohuanensis S.S.Ying	Coloured Ill. Fl. Taiwan 5: 599 (1995)	Taiwan	Taiwan	unknown	unknown	77142577-1	http://www.plantsoftheworldonline.org/taxon/urn:lsid:ipni.org:names:77142577-1
Begoniaceae	Begonia	holmnielseniana	Begonia holmnielseniana	L.B.Sm. & Wassh.	Begonia holmnielseniana L.B.Sm. & Wassh.	Fl. Ecuador 25(133): 62 (1986)	Ecuador	Ecuador	unknown	unknown	273166-2	http://www.plantsoftheworldonline.org/taxon/urn:lsid:ipni.org:names:273166-2
Begoniaceae	Begonia	holosericea	Begonia holosericea	(Teijsm. & Binn.) Teijsm. & Binn.	Begonia holosericea (Teijsm. & Binn.) Teijsm. & Binn.	Epim. Lugd.-Bat.: 5 (1863)	Indonesia	Maluku	unknown	unknown	104862-1	http://www.plantsoftheworldonline.org/taxon/urn:lsid:ipni.org:names:104862-1
Begoniaceae	Begonia	holosericeoides	Begonia holosericeoides	Ardi & D.C.Thomas	Begonia holosericeoides Ardi & D.C.Thomas	Reinwardtia 14: 24 (2014)	Indonesia	Maluku	unknown	unknown	77144915-1	http://www.plantsoftheworldonline.org/taxon/urn:lsid:ipni.org:names:77144915-1
Begoniaceae	Begonia	holtonis	Begonia holtonis	A.DC.	Begonia holtonis A.DC.	Ann. Sci. Nat., Bot., sér. 4, 11: 141 (1859)	Colombia, Venezuela	Colombia, Venezuela	unknown	unknown	104863-1	http://www.plantsoftheworldonline.org/taxon/urn:lsid:ipni.org:names:104863-1
Begoniaceae	Begonia	holttumii	Begonia holttumii	Irmsch.	Begonia holttumii Irmsch.	Mitt. Inst. Allg. Bot. Hamburg 8: 113 (1929)	Indonesia, Malaysia	Malaya, Sumatera	unknown	unknown	104864-1	http://www.plantsoftheworldonline.org/taxon/urn:lsid:ipni.org:names:104864-1
Begoniaceae	Begonia	homonyma	Begonia homonyma	Steud.	Begonia homonyma Steud.	Nomencl. Bot., ed. 2, 1: 194 (1840)	South Africa	Cape Provinces, KwaZulu-Natal	unknown	unknown	104866-1	http://www.plantsoftheworldonline.org/taxon/urn:lsid:ipni.org:names:104866-1
Begoniaceae	Begonia	hondurensis	Begonia hondurensis	Burt-Utley & Utley	Begonia hondurensis Burt-Utley & Utley	Novon 9: 483 (1999)	Honduras	Honduras	unknown	unknown	319364-2	http://www.plantsoftheworldonline.org/taxon/urn:lsid:ipni.org:names:319364-2
Begoniaceae	Begonia	hongiaoensis	Begonia hongiaoensis	C.W.Lin, T.C.Hsu & Luu	Begonia hongiaoensis C.W.Lin, T.C.Hsu & Luu	Phytotaxa 496: 78 (2021)	Vietnam	Vietnam	unknown	unknown	77218291-1	http://www.plantsoftheworldonline.org/taxon/urn:lsid:ipni.org:names:77218291-1
Begoniaceae	Begonia	hongkongensis	Begonia hongkongensis	F.W.Xing	Begonia hongkongensis F.W.Xing	Ann. Bot. Fenn. 42: 151 (2005)	China	China Southeast	unknown	unknown	77066072-1	http://www.plantsoftheworldonline.org/taxon/urn:lsid:ipni.org:names:77066072-1
Begoniaceae	Begonia	hookeriana	Begonia hookeriana	Gardner	Begonia hookeriana Gardner	London J. Bot. 4: 135 (1845)	Brazil	Brazil Southeast	unknown	unknown	104868-1	http://www.plantsoftheworldonline.org/taxon/urn:lsid:ipni.org:names:104868-1
Begoniaceae	Begonia	hooveriana	Begonia hooveriana	Wiriad.	Begonia hooveriana Wiriad.	Reinwardtia 13: 445 (2013)	Indonesia	Sulawesi	unknown	unknown	77135415-1	http://www.plantsoftheworldonline.org/taxon/urn:lsid:ipni.org:names:77135415-1
Begoniaceae	Begonia	horsfieldii	Begonia horsfieldii	(Miq.) Miq. ex A.DC.	Begonia horsfieldii (Miq.) Miq. ex A.DC.	A.P.de Candolle, Prodr. 15(1): 397 (1864)	Indonesia	Sumatera	unknown	unknown	104870-1	http://www.plantsoftheworldonline.org/taxon/urn:lsid:ipni.org:names:104870-1
Begoniaceae	Begonia	horticola	Begonia horticola	Irmsch.	Begonia horticola Irmsch.	Bot. Jahrb. Syst. 57: 242 (1921)	Republic of Congo, Zaire	Congo, Zaire	unknown	unknown	104872-1	http://www.plantsoftheworldonline.org/taxon/urn:lsid:ipni.org:names:104872-1
Begoniaceae	Begonia	hosensis	Begonia hosensis	C.W.Lin & C.I Peng	Begonia hosensis C.W.Lin & C.I Peng	Taiwania 59: 326 (2014)	Indonesia, Malaysia	Borneo	unknown	unknown	77144899-1	http://www.plantsoftheworldonline.org/taxon/urn:lsid:ipni.org:names:77144899-1
Begoniaceae	Begonia	howii	Begonia howii	Merr. & Chun	Begonia howii Merr. & Chun	Sunyatsenia 5: 138 (1940)	China	China Southeast, Hainan	unknown	unknown	104874-1	http://www.plantsoftheworldonline.org/taxon/urn:lsid:ipni.org:names:104874-1
Begoniaceae	Begonia	huangii	Begonia huangii	Y.M.Shui & W.H.Chen	Begonia huangii Y.M.Shui & W.H.Chen	Acta Bot. Yunnan. 27: 365 (2005)	China	China South-Central	unknown	unknown	77070263-1	http://www.plantsoftheworldonline.org/taxon/urn:lsid:ipni.org:names:77070263-1
Begoniaceae	Begonia	hubertii	Begonia hubertii	Ziesenh.	Begonia hubertii Ziesenh.	Begonian 47: 308 (1980)	Mexico	Mexico Southeast	unknown	unknown	104876-1	http://www.plantsoftheworldonline.org/taxon/urn:lsid:ipni.org:names:104876-1
Begoniaceae	Begonia	huegelii	Begonia huegelii	Bosse	Begonia huegelii Bosse	Vollst. Handb. Bl.-Gärtn., ed. 2, 5: 49 (1854)	Brazil	Brazil South, Brazil Southeast	unknown	unknown	1127385-2	http://www.plantsoftheworldonline.org/taxon/urn:lsid:ipni.org:names:1127385-2
Begoniaceae	Begonia	hughesii	Begonia hughesii	Rubite & C.I Peng	Begonia hughesii Rubite & C.I Peng	Bot. Stud. (Taipei) 56(19): 6 (2015)	Philippines	Philippines	unknown	unknown	77156515-1	http://www.plantsoftheworldonline.org/taxon/urn:lsid:ipni.org:names:77156515-1
Begoniaceae	Begonia	hullettii	Begonia hullettii	Ridl.	Begonia hullettii Ridl.	J. Straits Branch Roy. Asiat. Soc. 46: 255 (1906)	Indonesia, Malaysia	Borneo	unknown	unknown	104878-1	http://www.plantsoftheworldonline.org/taxon/urn:lsid:ipni.org:names:104878-1
Begoniaceae	Begonia	humbertii	Begonia humbertii	Keraudren	Begonia humbertii Keraudren	Fl. Madagasc. 144: 100 (1983)	Madagascar	Madagascar	unknown	unknown	901574-1	http://www.plantsoftheworldonline.org/taxon/urn:lsid:ipni.org:names:901574-1
Begoniaceae	Begonia	humboldtiana	Begonia humboldtiana	Gibbs	Begonia humboldtiana Gibbs	Fl. Arfak Mts.: 215 (1917)	Indonesia, Papua New Guinea	New Guinea	unknown	unknown	104879-1	http://www.plantsoftheworldonline.org/taxon/urn:lsid:ipni.org:names:104879-1
Begoniaceae	Begonia	humericola	Begonia humericola	Sands	Begonia humericola Sands	J.H.Beaman, C.Anderson &amp; R.S.Beaman, Pl. Mt. Kinabalu 4: 156 (2001)	Indonesia, Malaysia	Borneo	unknown	unknown	1021575-1	http://www.plantsoftheworldonline.org/taxon/urn:lsid:ipni.org:names:1021575-1
Begoniaceae	Begonia	humilicaulis	Begonia humilicaulis	Irmsch.	Begonia humilicaulis Irmsch.	Bot. Jahrb. Syst. 50: 356 (1913)	Indonesia	Sulawesi	unknown	unknown	104880-1	http://www.plantsoftheworldonline.org/taxon/urn:lsid:ipni.org:names:104880-1
Begoniaceae	Begonia	humilis	Begonia humilis	Aiton	Begonia humilis Aiton	Hort. Kew. 3: 353 (1789)	Bolivia, Brazil, Colombia, Ecuador, French Guiana, Guyana, Jamaica, Leeward Is., Peru, Suriname, Trinidad-Tobago, Venezuela	Bolivia, Brazil North, Brazil Northeast, Colombia, Ecuador, French Guiana, Guyana, Jamaica, Leeward Is., Peru, Suriname, Trinidad-Tobago, Venezuela	Madagascar, Mexico, Reunion, Seychelles, Tanzania	Madagascar, Mexico Northeast, Mexico Northwest, Reunion, Seychelles, Tanzania	30121655-2	http://www.plantsoftheworldonline.org/taxon/urn:lsid:ipni.org:names:30121655-2
Begoniaceae	Begonia	humillima	Begonia humillima	L.B.Sm. & Wassh.	Begonia humillima L.B.Sm. & Wassh.	Phytologia 53: 297 (1983)	Venezuela	Venezuela	unknown	unknown	30643-2	http://www.plantsoftheworldonline.org/taxon/urn:lsid:ipni.org:names:30643-2
Begoniaceae	Begonia	hydrocotylifolia	Begonia hydrocotylifolia	Otto ex Hook.	Begonia hydrocotylifolia Otto ex Hook.	Bot. Mag. 59: t. 3968 (1842)	Mexico	Mexico Gulf, Mexico Southwest	unknown	unknown	104887-1	http://www.plantsoftheworldonline.org/taxon/urn:lsid:ipni.org:names:104887-1
Begoniaceae	Begonia	hydrophylloides	Begonia hydrophylloides	L.B.Sm. & B.G.Schub.	Begonia hydrophylloides L.B.Sm. & B.G.Schub.	Caldasia 4: 7 (1946)	Colombia	Colombia	unknown	unknown	30645-2	http://www.plantsoftheworldonline.org/taxon/urn:lsid:ipni.org:names:30645-2
Begoniaceae	Begonia	hymenocarpa	Begonia hymenocarpa	C.Y.Wu	Begonia hymenocarpa C.Y.Wu	Acta Phytotax. Sin. 33: 256 (1995)	China	China Southeast	unknown	unknown	984303-1	http://www.plantsoftheworldonline.org/taxon/urn:lsid:ipni.org:names:984303-1
Begoniaceae	Begonia	hymenophylla	Begonia hymenophylla	Gagnep.	Begonia hymenophylla Gagnep.	Bull. Mus. Natl. Hist. Nat. 25: 200 (1919)	Cambodia, Laos, Myanmar, Thailand	Cambodia, Laos, Myanmar, Thailand	unknown	unknown	104890-1	http://www.plantsoftheworldonline.org/taxon/urn:lsid:ipni.org:names:104890-1
Begoniaceae	Begonia	hymenophylloides	Begonia hymenophylloides	Kingdon-Ward ex L.B.Sm. & Wassh.	Begonia hymenophylloides Kingdon-Ward ex L.B.Sm. & Wassh.	Phytologia 54: 467 (1984)	China, Myanmar	Myanmar, Tibet	unknown	unknown	903683-1	http://www.plantsoftheworldonline.org/taxon/urn:lsid:ipni.org:names:903683-1
Begoniaceae	Begonia	hypoleuca	Begonia hypoleuca	Y.H.Tan & H.B.Ding	Begonia hypoleuca Y.H.Tan & H.B.Ding	PhytoKeys 138: 191 (2020)	Laos	Laos	unknown	unknown	77204213-1	http://www.plantsoftheworldonline.org/taxon/urn:lsid:ipni.org:names:77204213-1
Begoniaceae	Begonia	ibitiocensis	Begonia ibitiocensis	E.L.Jacques & Mamede	Begonia ibitiocensis E.L.Jacques & Mamede	Brittonia 56: 80 (2004)	Brazil	Brazil Southeast	unknown	unknown	330209-2	http://www.plantsoftheworldonline.org/taxon/urn:lsid:ipni.org:names:330209-2
Begoniaceae	Begonia	ignea	Begonia ignea	Bosse	Begonia ignea Bosse	Vollst. Handb. Bl.-Gärtn., ed. 2, 5: 50 (1854)	Costa Rica, Guatemala	Costa Rica, Guatemala	unknown	unknown	104893-1	http://www.plantsoftheworldonline.org/taxon/urn:lsid:ipni.org:names:104893-1
Begoniaceae	Begonia	ignita	Begonia ignita	C.W.Lin & C.I Peng	Begonia ignita C.W.Lin & C.I Peng	Gard. Bull. Singapore 69: 90 (2017)	Indonesia	Sulawesi	unknown	unknown	77163088-1	http://www.plantsoftheworldonline.org/taxon/urn:lsid:ipni.org:names:77163088-1
Begoniaceae	Begonia	ignorata	Begonia ignorata	Irmsch.	Begonia ignorata Irmsch.	Mitt. Inst. Allg. Bot. Hamburg 8: 97 (1929)	Malaysia	Malaya	unknown	unknown	104894-1	http://www.plantsoftheworldonline.org/taxon/urn:lsid:ipni.org:names:104894-1
Begoniaceae	Begonia	imbricata	Begonia imbricata	Sands	Begonia imbricata Sands	Kew Mag. 7: 68 (1990)	Indonesia, Malaysia	Borneo	unknown	unknown	939483-1	http://www.plantsoftheworldonline.org/taxon/urn:lsid:ipni.org:names:939483-1
Begoniaceae	Begonia	imitans	Begonia imitans	Irmsch.	Begonia imitans Irmsch.	Mitt. Inst. Allg. Bot. Hamburg 10: 511 (1939)	China	China South-Central	unknown	unknown	20011615-1	http://www.plantsoftheworldonline.org/taxon/urn:lsid:ipni.org:names:20011615-1
Begoniaceae	Begonia	imperfecta	Begonia imperfecta	Irmsch.	Begonia imperfecta Irmsch.	Bot. Jahrb. Syst. 50: 367 (1913)	Indonesia	Sulawesi	unknown	unknown	104895-1	http://www.plantsoftheworldonline.org/taxon/urn:lsid:ipni.org:names:104895-1
Begoniaceae	Begonia	imperialis	Begonia imperialis	Lem.	Begonia imperialis Lem.	Ill. Hort. 7: 53 (1860)	Guatemala, Mexico	Guatemala, Mexico Gulf, Mexico Southeast, Mexico Southwest	unknown	unknown	104896-1	http://www.plantsoftheworldonline.org/taxon/urn:lsid:ipni.org:names:104896-1
Begoniaceae	Begonia	incarnata	Begonia incarnata	Link & Otto	Begonia incarnata Link & Otto	Icon. Pl. Rar.: 37 (1828)	Mexico	Mexico Central, Mexico Gulf, Mexico Northeast, Mexico Southeast, Mexico Southwest	Cuba, Dominican Republic	Cuba, Dominican Republic	104901-1	http://www.plantsoftheworldonline.org/taxon/urn:lsid:ipni.org:names:104901-1
Begoniaceae	Begonia	incerta	Begonia incerta	Craib	Begonia incerta Craib	Bull. Misc. Inform. Kew 1911: 57 (1911)	Laos, Myanmar, Thailand	Laos, Myanmar, Thailand	unknown	unknown	104902-1	http://www.plantsoftheworldonline.org/taxon/urn:lsid:ipni.org:names:104902-1
Begoniaceae	Begonia	incisa	Begonia incisa	A.DC.	Begonia incisa A.DC.	Ann. Sci. Nat., Bot., sér. 4, 11: 129 (1859)	Philippines	Philippines	unknown	unknown	104903-1	http://www.plantsoftheworldonline.org/taxon/urn:lsid:ipni.org:names:104903-1
Begoniaceae	Begonia	incisoserrata	Begonia incisoserrata	(Klotzsch) A.DC.	Begonia incisoserrata (Klotzsch) A.DC.	A.P.de Candolle, Prodr. 15(1): 371 (1864)	Brazil	Brazil South, Brazil Southeast	unknown	unknown	104904-1	http://www.plantsoftheworldonline.org/taxon/urn:lsid:ipni.org:names:104904-1
Begoniaceae	Begonia	incompta	Begonia incompta	Kiew	Begonia incompta Kiew	Sandakania 20: 64 (2015)	Indonesia, Malaysia	Borneo	unknown	unknown	60471167-2	http://www.plantsoftheworldonline.org/taxon/urn:lsid:ipni.org:names:60471167-2
Begoniaceae	Begonia	incondita	Begonia incondita	Craib	Begonia incondita Craib	Bull. Misc. Inform. Kew 1930: 412 (1930)	Thailand	Thailand	unknown	unknown	104906-1	http://www.plantsoftheworldonline.org/taxon/urn:lsid:ipni.org:names:104906-1
Begoniaceae	Begonia	incudiformicarpa	Begonia incudiformicarpa	Ardi & D.C.Thomas	Begonia incudiformicarpa Ardi & D.C.Thomas	Phytotaxa 381: 34 (2018)	Indonesia	Sulawesi	unknown	unknown	77192610-1	http://www.plantsoftheworldonline.org/taxon/urn:lsid:ipni.org:names:77192610-1
Begoniaceae	Begonia	inculta	Begonia inculta	Irmsch.	Begonia inculta Irmsch.	Bot. Jahrb. Syst. 76: 48 (1953)	Brazil	Brazil Southeast	unknown	unknown	30659-2	http://www.plantsoftheworldonline.org/taxon/urn:lsid:ipni.org:names:30659-2
Begoniaceae	Begonia	inermis	Begonia inermis	Irmsch.	Begonia inermis Irmsch.	Bot. Jahrb. Syst. 76: 39 (1953)	Argentina, Brazil	Argentina Northeast, Brazil South, Brazil Southeast	unknown	unknown	30661-2	http://www.plantsoftheworldonline.org/taxon/urn:lsid:ipni.org:names:30661-2
Begoniaceae	Begonia	inggitiae	Begonia inggitiae	Ardi & Girm.	Begonia inggitiae Ardi & Girm.	Phytotaxa 407: 25 (2019)	Indonesia, Malaysia	Borneo	unknown	unknown	77200408-1	http://www.plantsoftheworldonline.org/taxon/urn:lsid:ipni.org:names:77200408-1
Begoniaceae	Begonia	inobongensis	Begonia inobongensis	Kiew	Begonia inobongensis Kiew	Phytotaxa 208: 12 (2015)	Indonesia, Malaysia	Borneo	unknown	unknown	77147146-1	http://www.plantsoftheworldonline.org/taxon/urn:lsid:ipni.org:names:77147146-1
Begoniaceae	Begonia	inopinata	Begonia inopinata	Guanih	Begonia inopinata Guanih	Sandakania 20: 65 (2015)	Indonesia, Malaysia	Borneo	unknown	unknown	60471168-2	http://www.plantsoftheworldonline.org/taxon/urn:lsid:ipni.org:names:60471168-2
Begoniaceae	Begonia	inostegia	Begonia inostegia	Stapf	Begonia inostegia Stapf	Hooker&#x27	s Icon. Pl. 24: t. 2309 (1894)	Indonesia, Malaysia	Borneo	unknown	unknown	104914-1	http://www.plantsoftheworldonline.org/taxon/urn:lsid:ipni.org:names:104914-1
Begoniaceae	Begonia	inostegioides	Begonia inostegioides	Chong	Begonia inostegioides Chong	Sandakania 20: 67 (2015)	Indonesia, Malaysia	Borneo	unknown	unknown	60471169-2	http://www.plantsoftheworldonline.org/taxon/urn:lsid:ipni.org:names:60471169-2
Begoniaceae	Begonia	insueta	Begonia insueta	D.C.Thomas & Ardi	Begonia insueta D.C.Thomas & Ardi	Edinburgh J. Bot. 68: 230 (2011)	Indonesia	Sulawesi	unknown	unknown	77112430-1	http://www.plantsoftheworldonline.org/taxon/urn:lsid:ipni.org:names:77112430-1
Begoniaceae	Begonia	insularis	Begonia insularis	Brade	Begonia insularis Brade	Arch. Jard. Bot. Rio de Janeiro 15: 32 (1957)	Brazil	Brazil Southeast	unknown	unknown	30662-2	http://www.plantsoftheworldonline.org/taxon/urn:lsid:ipni.org:names:30662-2
Begoniaceae	Begonia	insularum	Begonia insularum	Irmsch.	Begonia insularum Irmsch.	Bot. Jahrb. Syst. 50: 353 (1913)	Indonesia	Sulawesi	unknown	unknown	104917-1	http://www.plantsoftheworldonline.org/taxon/urn:lsid:ipni.org:names:104917-1
Begoniaceae	Begonia	integerrima	Begonia integerrima	Spreng.	Begonia integerrima Spreng.	Neue Entdeck. Pflanzenk. 2: 174 (1821)	Brazil	Brazil Southeast	unknown	unknown	315570-2	http://www.plantsoftheworldonline.org/taxon/urn:lsid:ipni.org:names:315570-2
Begoniaceae	Begonia	integrifolia	Begonia integrifolia	Dalzell	Begonia integrifolia Dalzell	Hooker&#x27	s J. Bot. Kew Gard. Misc. 3: 230 (1851)	India, Laos, Malaysia, Myanmar, Sri Lanka, Thailand, Vietnam	India, Laos, Malaya, Myanmar, Sri Lanka, Thailand, Vietnam	unknown	unknown	104919-1	http://www.plantsoftheworldonline.org/taxon/urn:lsid:ipni.org:names:104919-1
Begoniaceae	Begonia	inversa	Begonia inversa	Irmsch.	Begonia inversa Irmsch.	Webbia 9: 505 (1953 publ. 1954)	Indonesia	Sumatera	unknown	unknown	104924-1	http://www.plantsoftheworldonline.org/taxon/urn:lsid:ipni.org:names:104924-1
Begoniaceae	Begonia	involucrata	Begonia involucrata	Liebm.	Begonia involucrata Liebm.	Mexic. Begon.: 15 (1852)	Costa Rica, Guatemala, Honduras, Nicaragua, Panama	Costa Rica, Guatemala, Honduras, Nicaragua, Panama	unknown	unknown	273167-2	http://www.plantsoftheworldonline.org/taxon/urn:lsid:ipni.org:names:273167-2
Begoniaceae	Begonia	ionophylla	Begonia ionophylla	Irmsch.	Begonia ionophylla Irmsch.	Bot. Jahrb. Syst. 50: 378 (1913)	Indonesia	Sumatera	unknown	unknown	104926-1	http://www.plantsoftheworldonline.org/taxon/urn:lsid:ipni.org:names:104926-1
Begoniaceae	Begonia	iridescens	Begonia iridescens	Dunn	Begonia iridescens Dunn	Bull. Misc. Inform. Kew 1920: 110 (1920)	Bhutan, India, Myanmar	East Himalaya, Myanmar	unknown	unknown	104927-1	http://www.plantsoftheworldonline.org/taxon/urn:lsid:ipni.org:names:104927-1
Begoniaceae	Begonia	iridifolia	Begonia iridifolia	C.W.Lin & C.I Peng	Begonia iridifolia C.W.Lin & C.I Peng	Taiwania 62: 228 (2017)	Indonesia, Malaysia	Borneo	unknown	unknown	77165660-1	http://www.plantsoftheworldonline.org/taxon/urn:lsid:ipni.org:names:77165660-1
Begoniaceae	Begonia	irmscheri	Begonia irmscheri	L.B.Sm. & B.G.Schub.	Begonia irmscheri L.B.Sm. & B.G.Schub.	J. Washington Acad. Sci. 45: 112 (1955)	Colombia	Colombia	unknown	unknown	104928-1	http://www.plantsoftheworldonline.org/taxon/urn:lsid:ipni.org:names:104928-1
Begoniaceae	Begonia	isabelensis	Begonia isabelensis	Quisumb. & Merr.	Begonia isabelensis Quisumb. & Merr.	Philipp. J. Sci. 37: 173 (1928)	Philippines	Philippines	unknown	unknown	104929-1	http://www.plantsoftheworldonline.org/taxon/urn:lsid:ipni.org:names:104929-1
Begoniaceae	Begonia	isalensis	Begonia isalensis	Humbert ex Aymonin & Bosser	Begonia isalensis Humbert ex Aymonin & Bosser	Bull. Soc. Bot. France 118: 739 (1971 publ. 1973)	Madagascar	Madagascar	unknown	unknown	104930-1	http://www.plantsoftheworldonline.org/taxon/urn:lsid:ipni.org:names:104930-1
Begoniaceae	Begonia	iskandariana	Begonia iskandariana	Ardi & D.C.Thomas	Begonia iskandariana Ardi & D.C.Thomas	Phytotaxa 381: 37 (2018)	Indonesia	Sulawesi	unknown	unknown	77192611-1	http://www.plantsoftheworldonline.org/taxon/urn:lsid:ipni.org:names:77192611-1
Begoniaceae	Begonia	isoptera	Begonia isoptera	Dryand. ex Sm.	Begonia isoptera Dryand. ex Sm.	Icon. Bogor. 1: t. 43 (1899)	Indonesia, Indonesia, East Timor	Jawa, Lesser Sunda Is., Maluku, Sumatera	unknown	unknown	104931-1	http://www.plantsoftheworldonline.org/taxon/urn:lsid:ipni.org:names:104931-1
Begoniaceae	Begonia	isopterocarpa	Begonia isopterocarpa	Irmsch.	Begonia isopterocarpa Irmsch.	Bot. Jahrb. Syst. 76: 57 (1953)	Brazil	Brazil Southeast	unknown	unknown	30665-2	http://www.plantsoftheworldonline.org/taxon/urn:lsid:ipni.org:names:30665-2
Begoniaceae	Begonia	isopteroidea	Begonia isopteroidea	King	Begonia isopteroidea King	J. Asiat. Soc. Bengal, Pt. 2, Nat. Hist. 71: 59 (1902)	Malaysia	Malaya	unknown	unknown	104933-1	http://www.plantsoftheworldonline.org/taxon/urn:lsid:ipni.org:names:104933-1
Begoniaceae	Begonia	itaguassuensis	Begonia itaguassuensis	Brade	Begonia itaguassuensis Brade	Arch. Jard. Bot. Rio de Janeiro 8: 234 (1948)	Brazil	Brazil Southeast	unknown	unknown	30666-2	http://www.plantsoftheworldonline.org/taxon/urn:lsid:ipni.org:names:30666-2
Begoniaceae	Begonia	itaipeensis	Begonia itaipeensis	E.L.Jacques	Begonia itaipeensis E.L.Jacques	Phytotaxa 425: 57 (2019)	Brazil	Brazil Southeast	unknown	unknown	77203533-1	http://www.plantsoftheworldonline.org/taxon/urn:lsid:ipni.org:names:77203533-1
Begoniaceae	Begonia	itatiaiensis	Begonia itatiaiensis	Brade	Begonia itatiaiensis Brade	Rodriguésia 9(18): 18 (1945)	Brazil	Brazil Southeast	unknown	unknown	30668-2	http://www.plantsoftheworldonline.org/taxon/urn:lsid:ipni.org:names:30668-2
Begoniaceae	Begonia	itatinensis	Begonia itatinensis	Irmsch. ex Brade	Begonia itatinensis Irmsch. ex Brade	Bol. Mus. Nac. Rio de Janeiro, Bot. 1: 15 (1944)	Brazil	Brazil South, Brazil Southeast	unknown	unknown	30669-2	http://www.plantsoftheworldonline.org/taxon/urn:lsid:ipni.org:names:30669-2
Begoniaceae	Begonia	itingae	Begonia itingae	E.L.Jacques	Begonia itingae E.L.Jacques	Phytotaxa 381: 86 (2018)	Brazil	Brazil Southeast	unknown	unknown	77192646-1	http://www.plantsoftheworldonline.org/taxon/urn:lsid:ipni.org:names:77192646-1
Begoniaceae	Begonia	itupavensis	Begonia itupavensis	Brade	Begonia itupavensis Brade	Arch. Jard. Bot. Rio de Janeiro 12: 7 (1953)	Brazil	Brazil South	unknown	unknown	30670-2	http://www.plantsoftheworldonline.org/taxon/urn:lsid:ipni.org:names:30670-2
Begoniaceae	Begonia	iucunda	Begonia iucunda	Irmsch.	Begonia iucunda Irmsch.	Bot. Jahrb. Syst. 81: 186 (1961)	Republic of Congo, Zaire	Congo, Zaire	unknown	unknown	104939-1	http://www.plantsoftheworldonline.org/taxon/urn:lsid:ipni.org:names:104939-1
Begoniaceae	Begonia	jackiana	Begonia jackiana	M.Hughes	Begonia jackiana M.Hughes	Eur. J. Taxon. 167: 16 (2015)	Indonesia	Sumatera	unknown	unknown	77151642-1	http://www.plantsoftheworldonline.org/taxon/urn:lsid:ipni.org:names:77151642-1
Begoniaceae	Begonia	jagorii	Begonia jagorii	Warb.	Begonia jagorii Warb.	Fragm. Fl. Philipp. 1: 54 (1904)	Philippines	Philippines	unknown	unknown	104940-1	http://www.plantsoftheworldonline.org/taxon/urn:lsid:ipni.org:names:104940-1
Begoniaceae	Begonia	jaguarensis	Begonia jaguarensis	L.Kollmann, R.S.Lopes & Peixoto	Begonia jaguarensis L.Kollmann, R.S.Lopes & Peixoto	Candollea 70: 45 (2015)	Brazil	Brazil Southeast	unknown	unknown	77153511-1	http://www.plantsoftheworldonline.org/taxon/urn:lsid:ipni.org:names:77153511-1
Begoniaceae	Begonia	jaliscana	Begonia jaliscana	Burt-Utley	Begonia jaliscana Burt-Utley	Brittonia 38: 335 (1986)	Mexico	Mexico Southwest	unknown	unknown	273168-2	http://www.plantsoftheworldonline.org/taxon/urn:lsid:ipni.org:names:273168-2
Begoniaceae	Begonia	jamaicensis	Begonia jamaicensis	A.DC.	Begonia jamaicensis A.DC.	Ann. Sci. Nat., Bot., sér. 4, 11: 124 (1859)	Jamaica	Jamaica	unknown	unknown	104942-1	http://www.plantsoftheworldonline.org/taxon/urn:lsid:ipni.org:names:104942-1
Begoniaceae	Begonia	jamilahana	Begonia jamilahana	Y.W.Low, Joffre & Ariffin	Begonia jamilahana Y.W.Low, Joffre & Ariffin	Gard. Bull. Singapore 67: 62 (2015)	Indonesia, Malaysia	Borneo	unknown	unknown	77149123-1	http://www.plantsoftheworldonline.org/taxon/urn:lsid:ipni.org:names:77149123-1
Begoniaceae	Begonia	jamilahanuana	Begonia jamilahanuana	S.Julia	Begonia jamilahanuana S.Julia	Gard. Bull. Singapore 68: 271 (2016)	Indonesia, Malaysia	Borneo	unknown	unknown	77161339-1	http://www.plantsoftheworldonline.org/taxon/urn:lsid:ipni.org:names:77161339-1
Begoniaceae	Begonia	jamiliana	Begonia jamiliana	Rimi	Begonia jamiliana Rimi	Sandakania 20: 178 (2015)	Indonesia, Malaysia	Borneo	unknown	unknown	77153284-1	http://www.plantsoftheworldonline.org/taxon/urn:lsid:ipni.org:names:77153284-1
Begoniaceae	Begonia	jaranpusangensis	Begonia jaranpusangensis	Girm.	Begonia jaranpusangensis Girm.	Gard. Bull. Singapore 68: 83 (2016)	Indonesia, East Timor	Lesser Sunda Is.	unknown	unknown	77157223-1	http://www.plantsoftheworldonline.org/taxon/urn:lsid:ipni.org:names:77157223-1
Begoniaceae	Begonia	jarmilae	Begonia jarmilae	Halda	Begonia jarmilae Halda	Acta Mus. Richnov., Sect. Nat. 7: 71 (2000)	Mexico	Mexico Northeast	unknown	unknown	326212-2	http://www.plantsoftheworldonline.org/taxon/urn:lsid:ipni.org:names:326212-2
Begoniaceae	Begonia	jayaensis	Begonia jayaensis	Kiew	Begonia jayaensis Kiew	Begonias Peninsular Malaysia: 197 (2005)	Malaysia	Malaya	unknown	unknown	77067408-1	http://www.plantsoftheworldonline.org/taxon/urn:lsid:ipni.org:names:77067408-1
Begoniaceae	Begonia	jenginensis	Begonia jenginensis	S.Julia & Kiew	Begonia jenginensis S.Julia & Kiew	Phytotaxa 252: 26 (2016)	Indonesia, Malaysia	Borneo	unknown	unknown	77153732-1	http://www.plantsoftheworldonline.org/taxon/urn:lsid:ipni.org:names:77153732-1
Begoniaceae	Begonia	jenmanii	Begonia jenmanii	Tutin	Begonia jenmanii Tutin	J. Bot. 78: 252 (1940)	Guyana	Guyana	unknown	unknown	30672-2	http://www.plantsoftheworldonline.org/taxon/urn:lsid:ipni.org:names:30672-2
Begoniaceae	Begonia	jiewhoei	Begonia jiewhoei	Kiew	Begonia jiewhoei Kiew	Begonias Peninsular Malaysia: 123 (2005)	Malaysia	Malaya	unknown	unknown	77067404-1	http://www.plantsoftheworldonline.org/taxon/urn:lsid:ipni.org:names:77067404-1
Begoniaceae	Begonia	jingxiensis	Begonia jingxiensis	D.Fang & Y.G.Wei	Begonia jingxiensis D.Fang & Y.G.Wei	Acta Phytotax. Sin. 42: 172 (2004)	China	China Southeast	unknown	unknown	77067393-1	http://www.plantsoftheworldonline.org/taxon/urn:lsid:ipni.org:names:77067393-1
Begoniaceae	Begonia	jinyunensis	Begonia jinyunensis	C.I Peng, Bo Ding & Qian Wang	Begonia jinyunensis C.I Peng, Bo Ding & Qian Wang	Bot. Stud. (Taipei) 55-62: 4 (2014)	China	China South-Central	unknown	unknown	77142829-1	http://www.plantsoftheworldonline.org/taxon/urn:lsid:ipni.org:names:77142829-1
Begoniaceae	Begonia	jocelinoi	Begonia jocelinoi	Brade	Begonia jocelinoi Brade	Arch. Jard. Bot. Rio de Janeiro 13: 71 (1954)	Brazil	Brazil Southeast	unknown	unknown	30673-2	http://www.plantsoftheworldonline.org/taxon/urn:lsid:ipni.org:names:30673-2
Begoniaceae	Begonia	joffrei	Begonia joffrei	S.Julia	Begonia joffrei S.Julia	Sandakania 20: 28 (2015)	Indonesia, Malaysia	Borneo	unknown	unknown	60471159-2	http://www.plantsoftheworldonline.org/taxon/urn:lsid:ipni.org:names:60471159-2
Begoniaceae	Begonia	johariana	Begonia johariana	S.Julia & C.Y.Ling	Begonia johariana S.Julia & C.Y.Ling	Sandakania 20: 110 (2015)	Indonesia, Malaysia	Borneo	unknown	unknown	77153236-1	http://www.plantsoftheworldonline.org/taxon/urn:lsid:ipni.org:names:77153236-1
Begoniaceae	Begonia	johnstonii	Begonia johnstonii	Oliv. ex Hook.f.	Begonia johnstonii Oliv. ex Hook.f.	Bot. Mag. 112: t. 6899 (1886)	Angola, Kenya, Tanzania	Angola, Kenya, Tanzania	unknown	unknown	104948-1	http://www.plantsoftheworldonline.org/taxon/urn:lsid:ipni.org:names:104948-1
Begoniaceae	Begonia	johntanii	Begonia johntanii	Ardi & D.C.Thomas	Begonia johntanii Ardi & D.C.Thomas	Phytotaxa 381: 39 (2018)	Indonesia	Sulawesi	unknown	unknown	77192612-1	http://www.plantsoftheworldonline.org/taxon/urn:lsid:ipni.org:names:77192612-1
Begoniaceae	Begonia	jokwaniana	Begonia jokwaniana	C.Y.Ling & S.Julia	Begonia jokwaniana C.Y.Ling & S.Julia	Phytotaxa 381: 65 (2018)	Indonesia, Malaysia	Borneo	unknown	unknown	77192642-1	http://www.plantsoftheworldonline.org/taxon/urn:lsid:ipni.org:names:77192642-1
Begoniaceae	Begonia	josephi	Begonia josephi	A.DC.	Begonia josephi A.DC.	Ann. Sci. Nat., Bot., sér. 4, 11: 126 (1859)	Bhutan, India, China, India, Myanmar, Nepal	Assam, East Himalaya, Myanmar, Nepal, Tibet	unknown	unknown	104949-1	http://www.plantsoftheworldonline.org/taxon/urn:lsid:ipni.org:names:104949-1
Begoniaceae	Begonia	joshii	Begonia joshii	Moonlight	Begonia joshii Moonlight	Edinburgh J. Bot. 77: 149 (2019)	Peru	Peru	unknown	unknown	77206677-1	http://www.plantsoftheworldonline.org/taxon/urn:lsid:ipni.org:names:77206677-1
Begoniaceae	Begonia	jubar	Begonia jubar	V.T.Pham & C.W.Lin	Begonia jubar V.T.Pham & C.W.Lin	Phytotaxa 507: 145 (2021)	Vietnam	Vietnam	unknown	unknown	77219940-1	http://www.plantsoftheworldonline.org/taxon/urn:lsid:ipni.org:names:77219940-1
Begoniaceae	Begonia	jugamensis	Begonia jugamensis	S.Julia & Kiew	Begonia jugamensis S.Julia & Kiew	Sandakania 20: 140 (2015)	Indonesia, Malaysia	Borneo	unknown	unknown	77153272-1	http://www.plantsoftheworldonline.org/taxon/urn:lsid:ipni.org:names:77153272-1
Begoniaceae	Begonia	julaihiana	Begonia julaihiana	S.Julia & C.Y.Ling	Begonia julaihiana S.Julia & C.Y.Ling	Sandakania 20: 112 (2015)	Indonesia, Malaysia	Borneo	unknown	unknown	77153238-1	http://www.plantsoftheworldonline.org/taxon/urn:lsid:ipni.org:names:77153238-1
Begoniaceae	Begonia	juliana	Begonia juliana	Loefgr. ex Irmsch.	Begonia juliana Loefgr. ex Irmsch.	Bot. Jahrb. Syst. 76: 62 (1953)	Brazil	Brazil Southeast	unknown	unknown	30675-2	http://www.plantsoftheworldonline.org/taxon/urn:lsid:ipni.org:names:30675-2
Begoniaceae	Begonia	juliasangii	Begonia juliasangii	Kiew	Begonia juliasangii Kiew	Gard. Bull. Singapore 60: 354 (2009)	Indonesia, Malaysia	Borneo	unknown	unknown	77098825-1	http://www.plantsoftheworldonline.org/taxon/urn:lsid:ipni.org:names:77098825-1
Begoniaceae	Begonia	juninensis	Begonia juninensis	Irmsch.	Begonia juninensis Irmsch.	Bot. Jahrb. Syst. 74: 594 (1949)	Peru	Peru	unknown	unknown	30676-2	http://www.plantsoftheworldonline.org/taxon/urn:lsid:ipni.org:names:30676-2
Begoniaceae	Begonia	juntasensis	Begonia juntasensis	Kuntze	Begonia juntasensis Kuntze	Revis. Gen. Pl. 3(2): 106 (1898)	Bolivia	Bolivia	unknown	unknown	30677-2	http://www.plantsoftheworldonline.org/taxon/urn:lsid:ipni.org:names:30677-2
Begoniaceae	Begonia	jureiensis	Begonia jureiensis	S.J.Gomes da Silva & Mamede	Begonia jureiensis S.J.Gomes da Silva & Mamede	Novon 10: 24 (2000)	Brazil	Brazil Southeast	unknown	unknown	319753-2	http://www.plantsoftheworldonline.org/taxon/urn:lsid:ipni.org:names:319753-2
Begoniaceae	Begonia	kachak	Begonia kachak	K.G.Pearce	Begonia kachak K.G.Pearce	Gard. Bull. Singapore 55: 74 (2003)	Indonesia, Malaysia	Borneo	unknown	unknown	50426013-2	http://www.plantsoftheworldonline.org/taxon/urn:lsid:ipni.org:names:50426013-2
Begoniaceae	Begonia	kachinensis	Begonia kachinensis	Nob.Tanaka	Begonia kachinensis Nob.Tanaka	Acta Phytotax. Geobot. 61: 151 (2011)	Myanmar	Myanmar	unknown	unknown	60456121-2	http://www.plantsoftheworldonline.org/taxon/urn:lsid:ipni.org:names:60456121-2
Begoniaceae	Begonia	kalabenonensis	Begonia kalabenonensis	Humbert ex Aymonin & Bosser	Begonia kalabenonensis Humbert ex Aymonin & Bosser	Bull. Soc. Bot. France 118: 739 (1971 publ. 1973)	Madagascar	Madagascar	unknown	unknown	104955-1	http://www.plantsoftheworldonline.org/taxon/urn:lsid:ipni.org:names:104955-1
Begoniaceae	Begonia	kalbreyeri	Begonia kalbreyeri	(Oliv.) L.B.Sm. & B.G.Schub.	Begonia kalbreyeri (Oliv.) L.B.Sm. & B.G.Schub.	J. Washington Acad. Sci. 45: 113 (1955)	Colombia	Colombia	unknown	unknown	30679-2	http://www.plantsoftheworldonline.org/taxon/urn:lsid:ipni.org:names:30679-2
Begoniaceae	Begonia	kanaensis	Begonia kanaensis	Kiew & C.Y.Ling	Begonia kanaensis Kiew & C.Y.Ling	Gard. Bull. Singapore 68: 242 (2016)	Indonesia, Malaysia	Borneo	unknown	unknown	77161323-1	http://www.plantsoftheworldonline.org/taxon/urn:lsid:ipni.org:names:77161323-1
Begoniaceae	Begonia	kanburiensis	Begonia kanburiensis	Phutthai	Begonia kanburiensis Phutthai	Thai Forest Bull., Bot. 42: 43 (2014)	Thailand	Thailand	unknown	unknown	77146264-1	http://www.plantsoftheworldonline.org/taxon/urn:lsid:ipni.org:names:77146264-1
Begoniaceae	Begonia	kaniensis	Begonia kaniensis	Irmsch.	Begonia kaniensis Irmsch.	Bot. Jahrb. Syst. 50: 373 (1913)	Indonesia, Papua New Guinea	New Guinea	unknown	unknown	104957-1	http://www.plantsoftheworldonline.org/taxon/urn:lsid:ipni.org:names:104957-1
Begoniaceae	Begonia	karangputihensis	Begonia karangputihensis	Girm.	Begonia karangputihensis Girm.	Eur. J. Taxon. 167: 17 (2015)	Indonesia	Sumatera	unknown	unknown	77151643-1	http://www.plantsoftheworldonline.org/taxon/urn:lsid:ipni.org:names:77151643-1
Begoniaceae	Begonia	karperi	Begonia karperi	J.C.Arends	Begonia karperi J.C.Arends	Agric. Univ. Wageningen Pap. 91(6): 191 (1991 publ. 1992)	Gabon	Gabon	unknown	unknown	960989-1	http://www.plantsoftheworldonline.org/taxon/urn:lsid:ipni.org:names:960989-1
Begoniaceae	Begonia	karwinskyana	Begonia karwinskyana	A.DC.	Begonia karwinskyana A.DC.	Ann. Sci. Nat., Bot., sér. 4, 11: 134 (1859)	Mexico	Mexico Gulf, Mexico Northeast	unknown	unknown	104958-1	http://www.plantsoftheworldonline.org/taxon/urn:lsid:ipni.org:names:104958-1
Begoniaceae	Begonia	kasutensis	Begonia kasutensis	K.G.Pearce	Begonia kasutensis K.G.Pearce	Gard. Bull. Singapore 55: 82 (2003)	Indonesia, Malaysia	Borneo	unknown	unknown	50426016-2	http://www.plantsoftheworldonline.org/taxon/urn:lsid:ipni.org:names:50426016-2
Begoniaceae	Begonia	keeana	Begonia keeana	Kiew	Begonia keeana Kiew	Gard. Bull. Singapore 53: 265 (2001)	Indonesia, Malaysia	Borneo	unknown	unknown	20001473-1	http://www.plantsoftheworldonline.org/taxon/urn:lsid:ipni.org:names:20001473-1
Begoniaceae	Begonia	keithii	Begonia keithii	Kiew	Begonia keithii Kiew	Gard. Bull. Singapore 50: 189 (1998)	Indonesia, Malaysia	Borneo	unknown	unknown	1006542-1	http://www.plantsoftheworldonline.org/taxon/urn:lsid:ipni.org:names:1006542-1
Begoniaceae	Begonia	kekarmonyingensis	Begonia kekarmonyingensis	Taram, D.Borah & M.Hughes	Begonia kekarmonyingensis Taram, D.Borah & M.Hughes	Phytotaxa 494: 270 (2021)	Bhutan, India	East Himalaya	unknown	unknown	77218283-1	http://www.plantsoftheworldonline.org/taxon/urn:lsid:ipni.org:names:77218283-1
Begoniaceae	Begonia	kelliana	Begonia kelliana	Irmsch.	Begonia kelliana Irmsch.	Notizbl. Bot. Gart. Berlin-Dahlem 7: 102 (1917)	Indonesia, Papua New Guinea	New Guinea	unknown	unknown	104960-1	http://www.plantsoftheworldonline.org/taxon/urn:lsid:ipni.org:names:104960-1
Begoniaceae	Begonia	kemiriensis	Begonia kemiriensis	Girm. & M.Hughes	Begonia kemiriensis Girm. & M.Hughes	Phytotaxa 407: 92 (2019)	Indonesia	Sumatera	unknown	unknown	77200423-1	http://www.plantsoftheworldonline.org/taxon/urn:lsid:ipni.org:names:77200423-1
Begoniaceae	Begonia	kemumuensis	Begonia kemumuensis	M.Hughes	Begonia kemumuensis M.Hughes	Eur. J. Taxon. 167: 19 (2015)	Indonesia	Sumatera	unknown	unknown	77151644-1	http://www.plantsoftheworldonline.org/taxon/urn:lsid:ipni.org:names:77151644-1
Begoniaceae	Begonia	kenworthyae	Begonia kenworthyae	Ziesenh.	Begonia kenworthyae Ziesenh.	Begonian 17: 150 (1950)	Mexico	Mexico Southeast	unknown	unknown	30682-2	http://www.plantsoftheworldonline.org/taxon/urn:lsid:ipni.org:names:30682-2
Begoniaceae	Begonia	keraudreniae	Begonia keraudreniae	Bosser	Begonia keraudreniae Bosser	Fl. Madagasc. 144: 59 (1983)	Madagascar	Madagascar	unknown	unknown	901576-1	http://www.plantsoftheworldonline.org/taxon/urn:lsid:ipni.org:names:901576-1
Begoniaceae	Begonia	kerstingii	Begonia kerstingii	Irmsch.	Begonia kerstingii Irmsch.	Bot. Jahrb. Syst. 50: 345 (1913)	Indonesia, Papua New Guinea	New Guinea	unknown	unknown	104964-1	http://www.plantsoftheworldonline.org/taxon/urn:lsid:ipni.org:names:104964-1
Begoniaceae	Begonia	khammouanensis	Begonia khammouanensis	Souvann. & Lamxay	Begonia khammouanensis Souvann. & Lamxay	Taiwania 63: 191 (2018)	Laos	Laos	unknown	unknown	77190842-1	http://www.plantsoftheworldonline.org/taxon/urn:lsid:ipni.org:names:77190842-1
Begoniaceae	Begonia	khaophanomensis	Begonia khaophanomensis	Phutthai & M.Hughes	Begonia khaophanomensis Phutthai & M.Hughes	Gard. Bull. Singapore 68: 100 (2016)	Thailand	Thailand	unknown	unknown	77157229-1	http://www.plantsoftheworldonline.org/taxon/urn:lsid:ipni.org:names:77157229-1
Begoniaceae	Begonia	khasiana	Begonia khasiana	C.B.Clarke	Begonia khasiana C.B.Clarke	J.D.Hooker, Fl. Brit. India 2: 656 (1879)	India	Assam	unknown	unknown	104966-1	http://www.plantsoftheworldonline.org/taxon/urn:lsid:ipni.org:names:104966-1
Begoniaceae	Begonia	kiamfeei	Begonia kiamfeei	Kiew & S.Julia	Begonia kiamfeei Kiew & S.Julia	Gard. Bull. Singapore 58: 215 (2007)	Indonesia, Malaysia	Borneo	unknown	unknown	77085619-1	http://www.plantsoftheworldonline.org/taxon/urn:lsid:ipni.org:names:77085619-1
Begoniaceae	Begonia	kibambanganensis	Begonia kibambanganensis	Guanih & Chong	Begonia kibambanganensis Guanih & Chong	Sandakania 20: 2 (2015)	Indonesia, Malaysia	Borneo	unknown	unknown	60471157-2	http://www.plantsoftheworldonline.org/taxon/urn:lsid:ipni.org:names:60471157-2
Begoniaceae	Begonia	killipiana	Begonia killipiana	L.B.Sm. & B.G.Schub.	Begonia killipiana L.B.Sm. & B.G.Schub.	Caldasia 4: 18 (1946)	Colombia	Colombia	unknown	unknown	30683-2	http://www.plantsoftheworldonline.org/taxon/urn:lsid:ipni.org:names:30683-2
Begoniaceae	Begonia	kinabaluensis	Begonia kinabaluensis	Sands	Begonia kinabaluensis Sands	Kew Mag. 7: 76 (1990)	Indonesia, Malaysia	Borneo	unknown	unknown	939485-1	http://www.plantsoftheworldonline.org/taxon/urn:lsid:ipni.org:names:939485-1
Begoniaceae	Begonia	kinahimiae	Begonia kinahimiae	Rimi	Begonia kinahimiae Rimi	Phytotaxa 208: 13 (2015)	Indonesia, Malaysia	Borneo	unknown	unknown	77147147-1	http://www.plantsoftheworldonline.org/taxon/urn:lsid:ipni.org:names:77147147-1
Begoniaceae	Begonia	kingdon-wardii	Begonia kingdon-wardii	Tebbitt	Begonia kingdon-wardii Tebbitt	Kew Bull. 62: 143 (2007)	Myanmar	Myanmar	unknown	unknown	77079560-1	http://www.plantsoftheworldonline.org/taxon/urn:lsid:ipni.org:names:77079560-1
Begoniaceae	Begonia	kingiana	Begonia kingiana	Irmsch.	Begonia kingiana Irmsch.	Mitt. Inst. Allg. Bot. Hamburg 8: 106 (1929)	Malaysia, Thailand	Malaya, Thailand	unknown	unknown	104969-1	http://www.plantsoftheworldonline.org/taxon/urn:lsid:ipni.org:names:104969-1
Begoniaceae	Begonia	kipandiensis	Begonia kipandiensis	S.Julia	Begonia kipandiensis S.Julia	Phytotaxa 208: 15 (2015)	Indonesia, Malaysia	Borneo	unknown	unknown	77147148-1	http://www.plantsoftheworldonline.org/taxon/urn:lsid:ipni.org:names:77147148-1
Begoniaceae	Begonia	kisuluana	Begonia kisuluana	Büttner	Begonia kisuluana Büttner	Verh. Bot. Vereins Prov. Brandenburg 32: 45 (1890)	Angola, Cameroon, Gabon, Nigeria, Republic of Congo, Uganda, Zaire	Angola, Cameroon, Congo, Gabon, Nigeria, Uganda, Zaire	unknown	unknown	104970-1	http://www.plantsoftheworldonline.org/taxon/urn:lsid:ipni.org:names:104970-1
Begoniaceae	Begonia	klemmei	Begonia klemmei	Merr.	Begonia klemmei Merr.	Philipp. J. Sci., C 6: 402 (1911 publ. 1912)	Philippines	Philippines	unknown	unknown	104972-1	http://www.plantsoftheworldonline.org/taxon/urn:lsid:ipni.org:names:104972-1
Begoniaceae	Begonia	klossii	Begonia klossii	Ridl.	Begonia klossii Ridl.	J. Linn. Soc., Bot. 41: 290 (1913)	Malaysia	Malaya	unknown	unknown	104973-1	http://www.plantsoftheworldonline.org/taxon/urn:lsid:ipni.org:names:104973-1
Begoniaceae	Begonia	knoopii	Begonia knoopii	Ziesenh.	Begonia knoopii Ziesenh.	Begonian 49: 63 (1982)	Mexico	Mexico Southeast	unknown	unknown	30684-2	http://www.plantsoftheworldonline.org/taxon/urn:lsid:ipni.org:names:30684-2
Begoniaceae	Begonia	koelzii	Begonia koelzii	R.Camfield	Begonia koelzii R.Camfield	Eur. J. Taxon. 396: 51 (2018)	India	Assam	unknown	unknown	77175032-1	http://www.plantsoftheworldonline.org/taxon/urn:lsid:ipni.org:names:77175032-1
Begoniaceae	Begonia	koksunii	Begonia koksunii	Kiew	Begonia koksunii Kiew	Begonias Peninsular Malaysia: 153 (2005)	Malaysia	Malaya	unknown	unknown	77067407-1	http://www.plantsoftheworldonline.org/taxon/urn:lsid:ipni.org:names:77067407-1
Begoniaceae	Begonia	komoensis	Begonia komoensis	Irmsch.	Begonia komoensis Irmsch.	Bot. Jahrb. Syst. 57: 242 (1921)	Equatorial Guinea, Gabon	Equatorial Guinea, Gabon	unknown	unknown	104974-1	http://www.plantsoftheworldonline.org/taxon/urn:lsid:ipni.org:names:104974-1
Begoniaceae	Begonia	konderreisiana	Begonia konderreisiana	L.B.Sm. & R.C.Sm.	Begonia konderreisiana L.B.Sm. & R.C.Sm.	Fl. Ilustr. Catarin. 1(Begon.): 35 (1971)	Brazil	Brazil South	unknown	unknown	30685-2	http://www.plantsoftheworldonline.org/taxon/urn:lsid:ipni.org:names:30685-2
Begoniaceae	Begonia	koordersii	Begonia koordersii	Warb. ex L.B.Sm. & Wassh.	Begonia koordersii Warb. ex L.B.Sm. & Wassh.	Phytologia 52: 444 (1983)	Indonesia	Sulawesi	unknown	unknown	901577-1	http://www.plantsoftheworldonline.org/taxon/urn:lsid:ipni.org:names:901577-1
Begoniaceae	Begonia	korthalsiana	Begonia korthalsiana	Miq. ex M.Hughes	Begonia korthalsiana Miq. ex M.Hughes	Eur. J. Taxon. 167: 21 (2015)	Indonesia	Sumatera	unknown	unknown	77151645-1	http://www.plantsoftheworldonline.org/taxon/urn:lsid:ipni.org:names:77151645-1
Begoniaceae	Begonia	kortsiae	Begonia kortsiae	Ziesenh.	Begonia kortsiae Ziesenh.	Begonian 38: 31 (1971)	Mexico	Mexico Southwest	unknown	unknown	30686-2	http://www.plantsoftheworldonline.org/taxon/urn:lsid:ipni.org:names:30686-2
Begoniaceae	Begonia	krystofii	Begonia krystofii	Halda	Begonia krystofii Halda	Acta Mus. Richnov., Sect. Nat. 14(4): 107 (2007)	Bolivia	Bolivia	unknown	unknown	77089438-1	http://www.plantsoftheworldonline.org/taxon/urn:lsid:ipni.org:names:77089438-1
Begoniaceae	Begonia	kuchingensis	Begonia kuchingensis	C.W.Lin & C.I Peng	Begonia kuchingensis C.W.Lin & C.I Peng	Taiwania 62: 108 (2017)	Indonesia, Malaysia	Borneo	unknown	unknown	77163534-1	http://www.plantsoftheworldonline.org/taxon/urn:lsid:ipni.org:names:77163534-1
Begoniaceae	Begonia	kudoensis	Begonia kudoensis	Girm.	Begonia kudoensis Girm.	Eur. J. Taxon. 167: 23 (2015)	Indonesia	Sumatera	unknown	unknown	77151646-1	http://www.plantsoftheworldonline.org/taxon/urn:lsid:ipni.org:names:77151646-1
Begoniaceae	Begonia	kuhlmannii	Begonia kuhlmannii	Brade	Begonia kuhlmannii Brade	Rodriguésia 9(18): 20 (1945)	Brazil	Brazil Southeast	unknown	unknown	30688-2	http://www.plantsoftheworldonline.org/taxon/urn:lsid:ipni.org:names:30688-2
Begoniaceae	Begonia	kui	Begonia kui	C.I Peng	Begonia kui C.I Peng	Bot. Stud. (Taipei) 48: 127 (2007)	Vietnam	Vietnam	unknown	unknown	77082848-1	http://www.plantsoftheworldonline.org/taxon/urn:lsid:ipni.org:names:77082848-1
Begoniaceae	Begonia	kunthiana	Begonia kunthiana	Walp.	Begonia kunthiana Walp.	Ann. Bot. Syst. 2: 650 (1852)	Brazil	Brazil Southeast	unknown	unknown	104985-1	http://www.plantsoftheworldonline.org/taxon/urn:lsid:ipni.org:names:104985-1
Begoniaceae	Begonia	kurakura	Begonia kurakura	Tawan, Ipor & Meekiong	Begonia kurakura Tawan, Ipor & Meekiong	Folia Malaysiana 10: 50 (2009)	Indonesia, Malaysia	Borneo	unknown	unknown	77103626-1	http://www.plantsoftheworldonline.org/taxon/urn:lsid:ipni.org:names:77103626-1
Begoniaceae	Begonia	labiensis	Begonia labiensis	(Sands) S.Julia	Begonia labiensis (Sands) S.Julia	Sandakania 20: 31 (2015)	Indonesia, Malaysia	Borneo	unknown	unknown	60471160-2	http://www.plantsoftheworldonline.org/taxon/urn:lsid:ipni.org:names:60471160-2
Begoniaceae	Begonia	labordei	Begonia labordei	H.Lév.	Begonia labordei H.Lév.	Bull. Soc. Agric. Sarthe 39: 323 (1904)	China, Laos, Myanmar, Vietnam	China South-Central, China Southeast, Laos, Myanmar, Vietnam	unknown	unknown	104986-1	http://www.plantsoftheworldonline.org/taxon/urn:lsid:ipni.org:names:104986-1
Begoniaceae	Begonia	laccophora	Begonia laccophora	Sands	Begonia laccophora Sands	M.J.E.Coode &amp; al. (eds.), Checkl. Fl. Pl. Gymnosperms Brunei Darussalam: 434 (1996 publ. 1997)	Indonesia, Malaysia	Borneo	unknown	unknown	994496-1	http://www.plantsoftheworldonline.org/taxon/urn:lsid:ipni.org:names:994496-1
Begoniaceae	Begonia	lacera	Begonia lacera	Merr.	Begonia lacera Merr.	Philipp. J. Sci., C 10: 49 (1915)	Philippines	Philippines	unknown	unknown	104987-1	http://www.plantsoftheworldonline.org/taxon/urn:lsid:ipni.org:names:104987-1
Begoniaceae	Begonia	lacerata	Begonia lacerata	Irmsch.	Begonia lacerata Irmsch.	Mitt. Inst. Allg. Bot. Hamburg 10: 535 (1939)	China	China South-Central	unknown	unknown	20011619-1	http://www.plantsoftheworldonline.org/taxon/urn:lsid:ipni.org:names:20011619-1
Begoniaceae	Begonia	lachaoensis	Begonia lachaoensis	Ziesenh.	Begonia lachaoensis Ziesenh.	Begonian 52: 87 (1985)	Mexico	Mexico Southwest	unknown	unknown	273169-2	http://www.plantsoftheworldonline.org/taxon/urn:lsid:ipni.org:names:273169-2
Begoniaceae	Begonia	lacunosa	Begonia lacunosa	Warb.	Begonia lacunosa Warb.	Bot. Jahrb. Syst. 22: 42 (1895)	Angola, Cameroon, Gabon, Republic of Congo, Zaire	Cabinda, Cameroon, Congo, Gabon, Zaire	unknown	unknown	104990-1	http://www.plantsoftheworldonline.org/taxon/urn:lsid:ipni.org:names:104990-1
Begoniaceae	Begonia	laevis	Begonia laevis	Ridl.	Begonia laevis Ridl.	J. Fed. Malay States Mus. 8(4): 39 (1917)	Indonesia	Sumatera	unknown	unknown	104992-1	http://www.plantsoftheworldonline.org/taxon/urn:lsid:ipni.org:names:104992-1
Begoniaceae	Begonia	lagunensis	Begonia lagunensis	Elmer	Begonia lagunensis Elmer	Leafl. Philipp. Bot. 2: 735 (1910)	Philippines	Philippines	unknown	unknown	104993-1	http://www.plantsoftheworldonline.org/taxon/urn:lsid:ipni.org:names:104993-1
Begoniaceae	Begonia	lailana	Begonia lailana	Kiew & Geri	Begonia lailana Kiew & Geri	Gard. Bull. Singapore 55: 117 (2003)	Indonesia, Malaysia	Borneo	unknown	unknown	50426019-2	http://www.plantsoftheworldonline.org/taxon/urn:lsid:ipni.org:names:50426019-2
Begoniaceae	Begonia	lambii	Begonia lambii	Kiew	Begonia lambii Kiew	Gard. Bull. Singapore 53: 267 (2001)	Indonesia, Malaysia	Borneo	unknown	unknown	20001474-1	http://www.plantsoftheworldonline.org/taxon/urn:lsid:ipni.org:names:20001474-1
Begoniaceae	Begonia	lambirensis	Begonia lambirensis	Kiew & S.Julia	Begonia lambirensis Kiew & S.Julia	Sandakania 20: 142 (2015)	Indonesia, Malaysia	Borneo	unknown	unknown	77153273-1	http://www.plantsoftheworldonline.org/taxon/urn:lsid:ipni.org:names:77153273-1
Begoniaceae	Begonia	lamdongiana	Begonia lamdongiana	C.W.Lin, T.C.Hsu & Luu	Begonia lamdongiana C.W.Lin, T.C.Hsu & Luu	Phytotaxa 496: 82 (2021)	Vietnam	Vietnam	unknown	unknown	77218292-1	http://www.plantsoftheworldonline.org/taxon/urn:lsid:ipni.org:names:77218292-1
Begoniaceae	Begonia	laminariae	Begonia laminariae	Irmsch.	Begonia laminariae Irmsch.	Notes Roy. Bot. Gard. Edinburgh 21: 40 (1951)	China, Vietnam	China South-Central, China Southeast, Vietnam	unknown	unknown	104994-1	http://www.plantsoftheworldonline.org/taxon/urn:lsid:ipni.org:names:104994-1
Begoniaceae	Begonia	lamolina	Begonia lamolina	Moonlight	Begonia lamolina Moonlight	Phytotaxa 381: 121 (2018)	Peru	Peru	unknown	unknown	77192656-1	http://www.plantsoftheworldonline.org/taxon/urn:lsid:ipni.org:names:77192656-1
Begoniaceae	Begonia	lamriana	Begonia lamriana	Rimi	Begonia lamriana Rimi	Sandakania 20: 181 (2015)	Indonesia, Malaysia	Borneo	unknown	unknown	77153285-1	http://www.plantsoftheworldonline.org/taxon/urn:lsid:ipni.org:names:77153285-1
Begoniaceae	Begonia	lamxayana	Begonia lamxayana	Souvann.	Begonia lamxayana Souvann.	Thai J. Bot. 8(1): 2 (2016)	Laos	Laos	unknown	unknown	77165259-1	http://www.plantsoftheworldonline.org/taxon/urn:lsid:ipni.org:names:77165259-1
Begoniaceae	Begonia	lanceolata	Begonia lanceolata	Vell.	Begonia lanceolata Vell.	Fl. Flumin. 10: t. 33 (1831)	Brazil	Brazil Southeast	unknown	unknown	104995-1	http://www.plantsoftheworldonline.org/taxon/urn:lsid:ipni.org:names:104995-1
Begoniaceae	Begonia	lancifolia	Begonia lancifolia	Merr.	Begonia lancifolia Merr.	Philipp. J. Sci., C 10: 48 (1915)	Philippines	Philippines	unknown	unknown	104996-1	http://www.plantsoftheworldonline.org/taxon/urn:lsid:ipni.org:names:104996-1
Begoniaceae	Begonia	lancilimba	Begonia lancilimba	Merr.	Begonia lancilimba Merr.	Philipp. J. Sci. 14: 424 (1919)	Philippines	Philippines	unknown	unknown	104997-1	http://www.plantsoftheworldonline.org/taxon/urn:lsid:ipni.org:names:104997-1
Begoniaceae	Begonia	langbianensis	Begonia langbianensis	Baker f.	Begonia langbianensis Baker f.	J. Nat. Hist. Soc. Siam 4: 133 (1921)	Vietnam	Vietnam	unknown	unknown	104999-1	http://www.plantsoftheworldonline.org/taxon/urn:lsid:ipni.org:names:104999-1
Begoniaceae	Begonia	langenbergiana	Begonia langenbergiana	L.Kollmann	Begonia langenbergiana L.Kollmann	Phytotaxa 381: 81 (2018)	Brazil	Brazil Southeast	unknown	unknown	77192643-1	http://www.plantsoftheworldonline.org/taxon/urn:lsid:ipni.org:names:77192643-1
Begoniaceae	Begonia	langsonensis	Begonia langsonensis	C.I Peng & C.W.Lin	Begonia langsonensis C.I Peng & C.W.Lin	Bot. Stud. (Taipei) 56(9): 10 (2015)	Vietnam	Vietnam	unknown	unknown	77148186-1	http://www.plantsoftheworldonline.org/taxon/urn:lsid:ipni.org:names:77148186-1
Begoniaceae	Begonia	lansatensis	Begonia lansatensis	Kiew & S.Julia	Begonia lansatensis Kiew & S.Julia	Phytotaxa 381: 67 (2018)	Indonesia, Malaysia	Borneo	unknown	unknown	77192636-1	http://www.plantsoftheworldonline.org/taxon/urn:lsid:ipni.org:names:77192636-1
Begoniaceae	Begonia	lansbergeae	Begonia lansbergeae	L.Linden & Rodigas	Begonia lansbergeae L.Linden & Rodigas	Ill. Hort. 40: 41 (1893)	unknown	unknown	unknown	unknown	30690-2	http://www.plantsoftheworldonline.org/taxon/urn:lsid:ipni.org:names:30690-2
Begoniaceae	Begonia	lanstyakii	Begonia lanstyakii	Brade	Begonia lanstyakii Brade	Arq. Serv. Florest. 2: 23 (1943)	Brazil	Brazil Southeast	unknown	unknown	30691-2	http://www.plantsoftheworldonline.org/taxon/urn:lsid:ipni.org:names:30691-2
Begoniaceae	Begonia	lanternaria	Begonia lanternaria	Irmsch.	Begonia lanternaria Irmsch.	Mitt. Inst. Allg. Bot. Hamburg 10: 555 (1939)	China, Vietnam	China Southeast, Vietnam	unknown	unknown	105007-1	http://www.plantsoftheworldonline.org/taxon/urn:lsid:ipni.org:names:105007-1
Begoniaceae	Begonia	lanuzaensis	Begonia lanuzaensis	F.A.Blasco, Rubite, J.C.Cortes & Alejandro	Begonia lanuzaensis F.A.Blasco, Rubite, J.C.Cortes & Alejandro	Phytotaxa 523: 204 (2021)	Philippines	Philippines	unknown	unknown	77221508-1	http://www.plantsoftheworldonline.org/taxon/urn:lsid:ipni.org:names:77221508-1
Begoniaceae	Begonia	laotica	Begonia laotica	Y.H.Tan & H.B.Ding	Begonia laotica Y.H.Tan & H.B.Ding	PhytoKeys 138: 188 (2020)	Laos	Laos	unknown	unknown	77204211-1	http://www.plantsoftheworldonline.org/taxon/urn:lsid:ipni.org:names:77204211-1
Begoniaceae	Begonia	laporteifolia	Begonia laporteifolia	Warb.	Begonia laporteifolia Warb.	Bot. Jahrb. Syst. 22: 41 (1895)	Cameroon	Cameroon	unknown	unknown	105011-1	http://www.plantsoftheworldonline.org/taxon/urn:lsid:ipni.org:names:105011-1
Begoniaceae	Begonia	larorum	Begonia larorum	L.B.Sm. & Wassh.	Begonia larorum L.B.Sm. & Wassh.	Phytologia 52: 446 (1983)	Brazil	Brazil Southeast	unknown	unknown	907540-1	http://www.plantsoftheworldonline.org/taxon/urn:lsid:ipni.org:names:907540-1
Begoniaceae	Begonia	laruei	Begonia laruei	M.Hughes	Begonia laruei M.Hughes	Gard. Bull. Singapore 61: 33 (2009)	Indonesia	Sumatera	unknown	unknown	77102808-1	http://www.plantsoftheworldonline.org/taxon/urn:lsid:ipni.org:names:77102808-1
Begoniaceae	Begonia	larvata	Begonia larvata	C.I Peng, Yan Liu & W.B.Xu	Begonia larvata C.I Peng, Yan Liu & W.B.Xu	Bot. Stud. (Taipei) 61-21: 7 (2020)	China	China Southeast	unknown	unknown	77214739-1	http://www.plantsoftheworldonline.org/taxon/urn:lsid:ipni.org:names:77214739-1
Begoniaceae	Begonia	lasioura	Begonia lasioura	D.C.Thomas & Ardi	Begonia lasioura D.C.Thomas & Ardi	Edinburgh J. Bot. 68: 233 (2011)	Indonesia	Sulawesi	unknown	unknown	77112433-1	http://www.plantsoftheworldonline.org/taxon/urn:lsid:ipni.org:names:77112433-1
Begoniaceae	Begonia	latibracteata	Begonia latibracteata	Y.H.Tan, M.B.Maw & H.B.Ding	Begonia latibracteata Y.H.Tan, M.B.Maw & H.B.Ding	Taiwania 66: 218 (2021)	Myanmar	Myanmar	unknown	unknown	77217138-1	http://www.plantsoftheworldonline.org/taxon/urn:lsid:ipni.org:names:77217138-1
Begoniaceae	Begonia	latistipula	Begonia latistipula	Merr.	Begonia latistipula Merr.	Philipp. J. Sci., C 10: 51 (1915)	Philippines	Philippines	unknown	unknown	105013-1	http://www.plantsoftheworldonline.org/taxon/urn:lsid:ipni.org:names:105013-1
Begoniaceae	Begonia	lauterbachii	Begonia lauterbachii	Warb.	Begonia lauterbachii Warb.	K.M.Schumann &amp; C.A.G.Lauterbach, Fl. Schutzgeb. Südsee: 458 (1900)	Indonesia, Papua New Guinea	New Guinea	unknown	unknown	105016-1	http://www.plantsoftheworldonline.org/taxon/urn:lsid:ipni.org:names:105016-1
Begoniaceae	Begonia	lawii	Begonia lawii	C.W.Lin & C.I Peng	Begonia lawii C.W.Lin & C.I Peng	Taiwania 62: 232 (2017)	Indonesia, Malaysia	Borneo	unknown	unknown	77165661-1	http://www.plantsoftheworldonline.org/taxon/urn:lsid:ipni.org:names:77165661-1
Begoniaceae	Begonia	laxa	Begonia laxa	L.B.Sm. & B.G.Schub.	Begonia laxa L.B.Sm. & B.G.Schub.	Fieldiana, Bot. 28: 416 (1952)	Venezuela	Venezuela	unknown	unknown	30692-2	http://www.plantsoftheworldonline.org/taxon/urn:lsid:ipni.org:names:30692-2
Begoniaceae	Begonia	layang-layang	Begonia layang-layang	Kiew	Begonia layang-layang Kiew	Gard. Bull. Singapore 53: 272 (2001)	Indonesia, Malaysia	Borneo	unknown	unknown	20001475-1	http://www.plantsoftheworldonline.org/taxon/urn:lsid:ipni.org:names:20001475-1
Begoniaceae	Begonia	lazat	Begonia lazat	Kiew & Reza Azmi	Begonia lazat Kiew & Reza Azmi	Gard. Bull. Singapore 50: 45 (1998)	Indonesia, Malaysia	Borneo	unknown	unknown	1004143-1	http://www.plantsoftheworldonline.org/taxon/urn:lsid:ipni.org:names:1004143-1
Begoniaceae	Begonia	lealii	Begonia lealii	Brade	Begonia lealii Brade	Arch. Jard. Bot. Rio de Janeiro 13: 81 (1954)	Brazil	Brazil Northeast	unknown	unknown	30693-2	http://www.plantsoftheworldonline.org/taxon/urn:lsid:ipni.org:names:30693-2
Begoniaceae	Begonia	leandrii	Begonia leandrii	Humbert ex Aymonin & Bosser	Begonia leandrii Humbert ex Aymonin & Bosser	Bull. Soc. Bot. France 118: 741 (1971 publ. 1973)	Madagascar	Madagascar	unknown	unknown	105021-1	http://www.plantsoftheworldonline.org/taxon/urn:lsid:ipni.org:names:105021-1
Begoniaceae	Begonia	leathermaniae	Begonia leathermaniae	O'Reilly & Kareg.	Begonia leathermaniae O'Reilly & Kareg.	Begonian 50: 146 (1983)	Bolivia	Bolivia	unknown	unknown	30694-2	http://www.plantsoftheworldonline.org/taxon/urn:lsid:ipni.org:names:30694-2
Begoniaceae	Begonia	lecongkietii	Begonia lecongkietii	N.S.Lý & M.Hughes	Begonia lecongkietii N.S.Lý & M.Hughes	Edinburgh J. Bot. 75: 168 (2018)	Vietnam	Vietnam	unknown	unknown	77186959-1	http://www.plantsoftheworldonline.org/taxon/urn:lsid:ipni.org:names:77186959-1
Begoniaceae	Begonia	ledermannii	Begonia ledermannii	Irmsch.	Begonia ledermannii Irmsch.	Bot. Jahrb. Syst. 50: 344 (1913)	Indonesia, Papua New Guinea	New Guinea	unknown	unknown	105024-1	http://www.plantsoftheworldonline.org/taxon/urn:lsid:ipni.org:names:105024-1
Begoniaceae	Begonia	lehmannii	Begonia lehmannii	(Irmsch.) L.B.Sm. & B.G.Schub.	Begonia lehmannii (Irmsch.) L.B.Sm. & B.G.Schub.	J. Washington Acad. Sci. 45: 113 (1955)	Colombia	Colombia	unknown	unknown	30695-2	http://www.plantsoftheworldonline.org/taxon/urn:lsid:ipni.org:names:30695-2
Begoniaceae	Begonia	leipingensis	Begonia leipingensis	D.K.Tian, Li H.Yang & Chun Li	Begonia leipingensis D.K.Tian, Li H.Yang & Chun Li	Phytotaxa 244: 49 (2016)	China	China Southeast	unknown	unknown	77152009-1	http://www.plantsoftheworldonline.org/taxon/urn:lsid:ipni.org:names:77152009-1
Begoniaceae	Begonia	leivae	Begonia leivae	J.Sierra	Begonia leivae J.Sierra	Revista Jard. Bot. Nac. Univ. Habana 10: 103 (1989)	Cuba	Cuba	unknown	unknown	938967-1	http://www.plantsoftheworldonline.org/taxon/urn:lsid:ipni.org:names:938967-1
Begoniaceae	Begonia	lempuyangensis	Begonia lempuyangensis	Girm.	Begonia lempuyangensis Girm.	Reinwardtia 12: 425 (2009)	Indonesia, East Timor	Lesser Sunda Is.	unknown	unknown	77095948-1	http://www.plantsoftheworldonline.org/taxon/urn:lsid:ipni.org:names:77095948-1
Begoniaceae	Begonia	lemurica	Begonia lemurica	Keraudren	Begonia lemurica Keraudren	Fl. Madagasc. 144: 56 (1983)	Madagascar	Madagascar	unknown	unknown	901578-1	http://www.plantsoftheworldonline.org/taxon/urn:lsid:ipni.org:names:901578-1
Begoniaceae	Begonia	lengguanii	Begonia lengguanii	Kiew	Begonia lengguanii Kiew	Begonias Peninsular Malaysia: 211 (2005)	Malaysia	Malaya	unknown	unknown	77067409-1	http://www.plantsoftheworldonline.org/taxon/urn:lsid:ipni.org:names:77067409-1
Begoniaceae	Begonia	leopoldinensis	Begonia leopoldinensis	L.Kollmann	Begonia leopoldinensis L.Kollmann	Candollea 64: 120 (2009)	Brazil	Brazil Southeast	unknown	unknown	77100026-1	http://www.plantsoftheworldonline.org/taxon/urn:lsid:ipni.org:names:77100026-1
Begoniaceae	Begonia	lepida	Begonia lepida	Blume	Begonia lepida Blume	Enum. Pl. Javae 1: 98 (1827)	Indonesia	Jawa, Sumatera	unknown	unknown	105028-1	http://www.plantsoftheworldonline.org/taxon/urn:lsid:ipni.org:names:105028-1
Begoniaceae	Begonia	lepidella	Begonia lepidella	Ridl.	Begonia lepidella Ridl.	J. Fed. Malay States Mus. 8(4): 40 (1917)	Indonesia	Sumatera	unknown	unknown	105029-1	http://www.plantsoftheworldonline.org/taxon/urn:lsid:ipni.org:names:105029-1
Begoniaceae	Begonia	leprosa	Begonia leprosa	Hance	Begonia leprosa Hance	J. Bot. 21: 202 (1883)	China	China Southeast	unknown	unknown	105031-1	http://www.plantsoftheworldonline.org/taxon/urn:lsid:ipni.org:names:105031-1
Begoniaceae	Begonia	leptantha	Begonia leptantha	C.B.Rob.	Begonia leptantha C.B.Rob.	Philipp. J. Sci., C 6: 211 (1911 publ. 1912)	Philippines	Philippines	unknown	unknown	105032-1	http://www.plantsoftheworldonline.org/taxon/urn:lsid:ipni.org:names:105032-1
Begoniaceae	Begonia	leptoptera	Begonia leptoptera	H.Hara	Begonia leptoptera H.Hara	J. Jap. Bot. 48: 98 (1973)	Nepal	Nepal	unknown	unknown	105036-1	http://www.plantsoftheworldonline.org/taxon/urn:lsid:ipni.org:names:105036-1
Begoniaceae	Begonia	leptostyla	Begonia leptostyla	Irmsch.	Begonia leptostyla Irmsch.	Bot. Jahrb. Syst. 74: 609 (1949)	Bolivia	Bolivia	unknown	unknown	30699-2	http://www.plantsoftheworldonline.org/taxon/urn:lsid:ipni.org:names:30699-2
Begoniaceae	Begonia	letestui	Begonia letestui	J.J.de Wilde	Begonia letestui J.J.de Wilde	Wageningen Univ. Pap. 2001(2): 137 (2002)	Gabon	Gabon	unknown	unknown	20005713-1	http://www.plantsoftheworldonline.org/taxon/urn:lsid:ipni.org:names:20005713-1
Begoniaceae	Begonia	letouzeyi	Begonia letouzeyi	Sosef	Begonia letouzeyi Sosef	Wageningen Agric. Univ. Pap. 94(1): 162 (1994)	Cameroon, Gabon, Republic of Congo	Cameroon, Congo, Gabon	unknown	unknown	982635-1	http://www.plantsoftheworldonline.org/taxon/urn:lsid:ipni.org:names:982635-1
Begoniaceae	Begonia	leucochlora	Begonia leucochlora	Sands	Begonia leucochlora Sands	M.J.E.Coode &amp; al. (eds.), Checkl. Fl. Pl. Gymnosperms Brunei Darussalam: 432 (1996 publ. 1997)	Indonesia, Malaysia	Borneo	unknown	unknown	994479-1	http://www.plantsoftheworldonline.org/taxon/urn:lsid:ipni.org:names:994479-1
Begoniaceae	Begonia	leuconeura	Begonia leuconeura	Urb. & Ekman	Begonia leuconeura Urb. & Ekman	Ark. Bot. 23A(5): 97 (1930)	Haiti	Haiti	unknown	unknown	30701-2	http://www.plantsoftheworldonline.org/taxon/urn:lsid:ipni.org:names:30701-2
Begoniaceae	Begonia	leucosticta	Begonia leucosticta	Warb.	Begonia leucosticta Warb.	Fragm. Fl. Philipp. 1: 55 (1904)	Philippines	Philippines	unknown	unknown	105044-1	http://www.plantsoftheworldonline.org/taxon/urn:lsid:ipni.org:names:105044-1
Begoniaceae	Begonia	leucotricha	Begonia leucotricha	Sands	Begonia leucotricha Sands	M.J.E.Coode &amp; al. (eds.), Checkl. Fl. Pl. Gymnosperms Brunei Darussalam: 434 (1996 publ. 1997)	Indonesia, Malaysia	Borneo	unknown	unknown	994495-1	http://www.plantsoftheworldonline.org/taxon/urn:lsid:ipni.org:names:994495-1
Begoniaceae	Begonia	leuserensis	Begonia leuserensis	M.Hughes	Begonia leuserensis M.Hughes	Eur. J. Taxon. 167: 25 (2015)	Indonesia	Sumatera	unknown	unknown	77151647-1	http://www.plantsoftheworldonline.org/taxon/urn:lsid:ipni.org:names:77151647-1
Begoniaceae	Begonia	libanensis	Begonia libanensis	Urb.	Begonia libanensis Urb.	Repert. Spec. Nov. Regni Veg. 21: 217 (1925)	Cuba	Cuba	unknown	unknown	30702-2	http://www.plantsoftheworldonline.org/taxon/urn:lsid:ipni.org:names:30702-2
Begoniaceae	Begonia	libera	Begonia libera	(L.B.Sm. & B.G.Schub.) L.B.Sm. & B.G.Schub.	Begonia libera (L.B.Sm. & B.G.Schub.) L.B.Sm. & B.G.Schub.	J. Washington Acad. Sci. 45: 113 (1955)	Colombia	Colombia	unknown	unknown	30703-2	http://www.plantsoftheworldonline.org/taxon/urn:lsid:ipni.org:names:30703-2
Begoniaceae	Begonia	lichenora	Begonia lichenora	C.W.Lin & C.I Peng	Begonia lichenora C.W.Lin & C.I Peng	Taiwania 62: 234 (2017)	Indonesia, Malaysia	Borneo	unknown	unknown	77165662-1	http://www.plantsoftheworldonline.org/taxon/urn:lsid:ipni.org:names:77165662-1
Begoniaceae	Begonia	liesneri	Begonia liesneri	Burt-Utley & Utley	Begonia liesneri Burt-Utley & Utley	Phytoneuron 2012-74: 6 (2012)	Costa Rica	Costa Rica	unknown	unknown	77128304-1	http://www.plantsoftheworldonline.org/taxon/urn:lsid:ipni.org:names:77128304-1
Begoniaceae	Begonia	lignescens	Begonia lignescens	Morton	Begonia lignescens Morton	J. Washington Acad. Sci. 27: 308 (1937)	Costa Rica	Costa Rica	unknown	unknown	30705-2	http://www.plantsoftheworldonline.org/taxon/urn:lsid:ipni.org:names:30705-2
Begoniaceae	Begonia	lilliputana	Begonia lilliputana	M.Hughes	Begonia lilliputana M.Hughes	Eur. J. Taxon. 167: 27 (2015)	Indonesia	Sumatera	unknown	unknown	77151648-1	http://www.plantsoftheworldonline.org/taxon/urn:lsid:ipni.org:names:77151648-1
Begoniaceae	Begonia	limprichtii	Begonia limprichtii	Irmsch.	Begonia limprichtii Irmsch.	Repert. Spec. Nov. Regni Veg. Beih. 12: 440 (1922)	Bhutan, India, China	China South-Central, East Himalaya	unknown	unknown	105054-1	http://www.plantsoftheworldonline.org/taxon/urn:lsid:ipni.org:names:105054-1
Begoniaceae	Begonia	linauensis	Begonia linauensis	S.Julia	Begonia linauensis S.Julia	Sandakania 20: 144 (2015)	Indonesia, Malaysia	Borneo	unknown	unknown	77153274-1	http://www.plantsoftheworldonline.org/taxon/urn:lsid:ipni.org:names:77153274-1
Begoniaceae	Begonia	lindleyana	Begonia lindleyana	Walp.	Begonia lindleyana Walp.	Repert. Bot. Syst. 2: 209 (1843)	Guatemala, Honduras, Mexico	Guatemala, Honduras, Mexico Gulf, Mexico Southeast	unknown	unknown	105058-1	http://www.plantsoftheworldonline.org/taxon/urn:lsid:ipni.org:names:105058-1
Begoniaceae	Begonia	lindmanii	Begonia lindmanii	Brade	Begonia lindmanii Brade	Arch. Jard. Bot. Rio de Janeiro 12: 8 (1953)	Bolivia, Brazil	Bolivia, Brazil West-Central	unknown	unknown	30707-2	http://www.plantsoftheworldonline.org/taxon/urn:lsid:ipni.org:names:30707-2
Begoniaceae	Begonia	linearifolia	Begonia linearifolia	J.Sierra	Begonia linearifolia J.Sierra	Revista Jard. Bot. Nac. Univ. Habana 12: 43 (1991 publ. 1993)	unknown	unknown	unknown	unknown	988559-1	http://www.plantsoftheworldonline.org/taxon/urn:lsid:ipni.org:names:988559-1
Begoniaceae	Begonia	lineolata	Begonia lineolata	Brade	Begonia lineolata Brade	Sellowia 9: 28 (1958)	Brazil	Brazil South	unknown	unknown	30708-2	http://www.plantsoftheworldonline.org/taxon/urn:lsid:ipni.org:names:30708-2
Begoniaceae	Begonia	lingiae	Begonia lingiae	S.Julia	Begonia lingiae S.Julia	Gard. Bull. Singapore 68: 244 (2016)	Indonesia, Malaysia	Borneo	unknown	unknown	77161329-1	http://www.plantsoftheworldonline.org/taxon/urn:lsid:ipni.org:names:77161329-1
Begoniaceae	Begonia	lipolepis	Begonia lipolepis	L.B.Sm.	Begonia lipolepis L.B.Sm.	Phytologia 27: 214 (1973)	Venezuela	Venezuela	unknown	unknown	30709-2	http://www.plantsoftheworldonline.org/taxon/urn:lsid:ipni.org:names:30709-2
Begoniaceae	Begonia	listada	Begonia listada	L.B.Sm. & Wassh.	Begonia listada L.B.Sm. & Wassh.	Begonian 48: 155 (1981)	Paraguay	Paraguay	unknown	unknown	30710-2	http://www.plantsoftheworldonline.org/taxon/urn:lsid:ipni.org:names:30710-2
Begoniaceae	Begonia	lithophila	Begonia lithophila	C.Y.Wu	Begonia lithophila C.Y.Wu	Acta Phytotax. Sin. 33: 257 (1995)	China	China South-Central, China Southeast	unknown	unknown	984304-1	http://www.plantsoftheworldonline.org/taxon/urn:lsid:ipni.org:names:984304-1
Begoniaceae	Begonia	littleri	Begonia littleri	Merr.	Begonia littleri Merr.	Philipp. J. Sci., C 6: 379 (1911 publ. 1912)	Philippines	Philippines	unknown	unknown	105065-1	http://www.plantsoftheworldonline.org/taxon/urn:lsid:ipni.org:names:105065-1
Begoniaceae	Begonia	liuyanii	Begonia liuyanii	C.I Peng, S.M.Ku & W.C.Leong	Begonia liuyanii C.I Peng, S.M.Ku & W.C.Leong	Bot. Bull. Acad. Sin., n.s., 46: 245 (2005)	China	China Southeast	unknown	unknown	77069392-1	http://www.plantsoftheworldonline.org/taxon/urn:lsid:ipni.org:names:77069392-1
Begoniaceae	Begonia	lobbii	Begonia lobbii	(Hassk.) A.DC.	Begonia lobbii (Hassk.) A.DC.	A.P.de Candolle, Prodr. 15(1): 390 (1864)	Indonesia	Jawa	unknown	unknown	105069-1	http://www.plantsoftheworldonline.org/taxon/urn:lsid:ipni.org:names:105069-1
Begoniaceae	Begonia	locii	Begonia locii	C.I Peng, C.W.Lin & H.Q.Nguyen	Begonia locii C.I Peng, C.W.Lin & H.Q.Nguyen	Bot. Stud. (Taipei) 56(9): 14 (2015)	Vietnam	Vietnam	unknown	unknown	77148188-1	http://www.plantsoftheworldonline.org/taxon/urn:lsid:ipni.org:names:77148188-1
Begoniaceae	Begonia	loheri	Begonia loheri	Merr.	Begonia loheri Merr.	Philipp. J. Sci., C 6: 382 (1911 publ. 1912)	Philippines	Philippines	unknown	unknown	105072-1	http://www.plantsoftheworldonline.org/taxon/urn:lsid:ipni.org:names:105072-1
Begoniaceae	Begonia	lombokensis	Begonia lombokensis	Girm.	Begonia lombokensis Girm.	Reinwardtia 12: 427 (2009)	Indonesia, East Timor	Lesser Sunda Is.	unknown	unknown	77095957-1	http://www.plantsoftheworldonline.org/taxon/urn:lsid:ipni.org:names:77095957-1
Begoniaceae	Begonia	lomensis	Begonia lomensis	Britton & P.Wilson	Begonia lomensis Britton & P.Wilson	Bull. Torrey Bot. Club 50: 43 (1923)	Cuba	Cuba	unknown	unknown	30712-2	http://www.plantsoftheworldonline.org/taxon/urn:lsid:ipni.org:names:30712-2
Begoniaceae	Begonia	longanensis	Begonia longanensis	C.Y.Wu	Begonia longanensis C.Y.Wu	Acta Phytotax. Sin. 35: 54 (1997)	China	China Southeast	unknown	unknown	994626-1	http://www.plantsoftheworldonline.org/taxon/urn:lsid:ipni.org:names:994626-1
Begoniaceae	Begonia	longgangensis	Begonia longgangensis	C.I Peng & Yan Liu	Begonia longgangensis C.I Peng & Yan Liu	Bot. Stud. (Taipei) 54-44: 2 (2013)	China	China Southeast	unknown	unknown	77138235-1	http://www.plantsoftheworldonline.org/taxon/urn:lsid:ipni.org:names:77138235-1
Begoniaceae	Begonia	longialata	Begonia longialata	K.Y.Guan & D.K.Tian	Begonia longialata K.Y.Guan & D.K.Tian	Acta Bot. Yunnan. 22: 131 (2000)	China	China South-Central	unknown	unknown	1014343-1	http://www.plantsoftheworldonline.org/taxon/urn:lsid:ipni.org:names:1014343-1
Begoniaceae	Begonia	longibarbata	Begonia longibarbata	Brade	Begonia longibarbata Brade	Arch. Jard. Bot. Rio de Janeiro 8: 228 (1948)	Brazil	Brazil Southeast	unknown	unknown	30713-2	http://www.plantsoftheworldonline.org/taxon/urn:lsid:ipni.org:names:30713-2
Begoniaceae	Begonia	longibractea	Begonia longibractea	Merr.	Begonia longibractea Merr.	Philipp. J. Sci. 17: 293 (1920 publ. 1921)	Philippines	Philippines	unknown	unknown	105078-1	http://www.plantsoftheworldonline.org/taxon/urn:lsid:ipni.org:names:105078-1
Begoniaceae	Begonia	longicarpa	Begonia longicarpa	K.Y.Guan & D.K.Tian	Begonia longicarpa K.Y.Guan & D.K.Tian	Acta Bot. Yunnan. 22: 131 (2000)	China, Vietnam	China South-Central, Vietnam	unknown	unknown	1014342-1	http://www.plantsoftheworldonline.org/taxon/urn:lsid:ipni.org:names:1014342-1
Begoniaceae	Begonia	longicaulis	Begonia longicaulis	Ridl.	Begonia longicaulis Ridl.	J. Straits Branch Roy. Asiat. Soc. 75: 35 (1917)	Malaysia	Malaya	unknown	unknown	105079-1	http://www.plantsoftheworldonline.org/taxon/urn:lsid:ipni.org:names:105079-1
Begoniaceae	Begonia	longiciliata	Begonia longiciliata	C.Y.Wu	Begonia longiciliata C.Y.Wu	Acta Phytotax. Sin. 33: 271 (1995)	China, Laos, Vietnam	China South-Central, China Southeast, Laos, Vietnam	unknown	unknown	984319-1	http://www.plantsoftheworldonline.org/taxon/urn:lsid:ipni.org:names:984319-1
Begoniaceae	Begonia	longifolia	Begonia longifolia	Blume	Begonia longifolia Blume	Catalogus: 102 (1823)	Bhutan, India, China, India, Indonesia, Indonesia, East Timor, Laos, Malaysia, Myanmar, Taiwan, Thailand, Vietnam	Assam, China South-Central, China Southeast, East Himalaya, Hainan, Jawa, Laos, Lesser Sunda Is., Malaya, Myanmar, Sulawesi, Sumatera, Taiwan, Thailand, Vietnam	unknown	unknown	105081-1	http://www.plantsoftheworldonline.org/taxon/urn:lsid:ipni.org:names:105081-1
Begoniaceae	Begonia	longinoda	Begonia longinoda	Merr.	Begonia longinoda Merr.	Philipp. J. Sci., C 6: 397 (1911 publ. 1912)	Philippines	Philippines	unknown	unknown	105083-1	http://www.plantsoftheworldonline.org/taxon/urn:lsid:ipni.org:names:105083-1
Begoniaceae	Begonia	longiornithophylla	Begonia longiornithophylla	C.I Peng, W.B.Xu & Yan Liu	Begonia longiornithophylla C.I Peng, W.B.Xu & Yan Liu	Bot. Stud. (Taipei) 61-21: 10 (2020)	China	China Southeast	unknown	unknown	77214740-1	http://www.plantsoftheworldonline.org/taxon/urn:lsid:ipni.org:names:77214740-1
Begoniaceae	Begonia	longipedunculata	Begonia longipedunculata	Golding & Kareg.	Begonia longipedunculata Golding & Kareg.	Phytologia 54: 496 (1984)	Indonesia	Sumatera	unknown	unknown	907628-1	http://www.plantsoftheworldonline.org/taxon/urn:lsid:ipni.org:names:907628-1
Begoniaceae	Begonia	longipetiolata	Begonia longipetiolata	Gilg	Begonia longipetiolata Gilg	Bot. Jahrb. Syst. 34: 92 (1904)	Angola, Cameroon, Equatorial Guinea, Gabon, Gulf of Guinea Is., Nigeria, Republic of Congo, Zaire	Cabinda, Cameroon, Congo, Equatorial Guinea, Gabon, Gulf of Guinea Is., Nigeria, Zaire	unknown	unknown	105085-1	http://www.plantsoftheworldonline.org/taxon/urn:lsid:ipni.org:names:105085-1
Begoniaceae	Begonia	longirostris	Begonia longirostris	Benth.	Begonia longirostris Benth.	Pl. Hartw.: 185 (1845)	Colombia, Ecuador, Peru	Colombia, Ecuador, Peru	unknown	unknown	105087-1	http://www.plantsoftheworldonline.org/taxon/urn:lsid:ipni.org:names:105087-1
Begoniaceae	Begonia	longiscapa	Begonia longiscapa	Warb.	Begonia longiscapa Warb.	Fragm. Fl. Philipp. 1: 52 (1904)	Philippines	Philippines	unknown	unknown	105088-1	http://www.plantsoftheworldonline.org/taxon/urn:lsid:ipni.org:names:105088-1
Begoniaceae	Begonia	longiseta	Begonia longiseta	Irmsch.	Begonia longiseta Irmsch.	Webbia 9: 499 (1953 publ. 1954)	Indonesia, Malaysia	Borneo	unknown	unknown	105089-1	http://www.plantsoftheworldonline.org/taxon/urn:lsid:ipni.org:names:105089-1
Begoniaceae	Begonia	longistipula	Begonia longistipula	Merr.	Begonia longistipula Merr.	Philipp. J. Sci., C 6: 379 (1911 publ. 1912)	Philippines	Philippines	unknown	unknown	105090-1	http://www.plantsoftheworldonline.org/taxon/urn:lsid:ipni.org:names:105090-1
Begoniaceae	Begonia	longistyla	Begonia longistyla	Y.M.Shui & W.H.Chen	Begonia longistyla Y.M.Shui & W.H.Chen	Acta Bot. Yunnan. 27: 367 (2005)	China	China South-Central	unknown	unknown	77070264-1	http://www.plantsoftheworldonline.org/taxon/urn:lsid:ipni.org:names:77070264-1
Begoniaceae	Begonia	longivillosa	Begonia longivillosa	A.DC.	Begonia longivillosa A.DC.	Ann. Sci. Nat., Bot., sér. 4, 11: 130 (1859)	Philippines	Philippines	unknown	unknown	105091-1	http://www.plantsoftheworldonline.org/taxon/urn:lsid:ipni.org:names:105091-1
Begoniaceae	Begonia	lopensis	Begonia lopensis	Sosef & M.E.Leal	Begonia lopensis Sosef & M.E.Leal	Wageningen Univ. Pap. 2001(2): 268 (2002)	Gabon	Gabon	unknown	unknown	20005715-1	http://www.plantsoftheworldonline.org/taxon/urn:lsid:ipni.org:names:20005715-1
Begoniaceae	Begonia	lophoptera	Begonia lophoptera	Rolfe	Begonia lophoptera Rolfe	Bull. Misc. Inform. Kew 1914: 28 (1914)	Bolivia, Peru	Bolivia, Peru	unknown	unknown	30717-2	http://www.plantsoftheworldonline.org/taxon/urn:lsid:ipni.org:names:30717-2
Begoniaceae	Begonia	lophura	Begonia lophura	T.S.Hoang & C.W.Lin	Begonia lophura T.S.Hoang & C.W.Lin	Phytotaxa 510: 268 (2021)	Vietnam	Vietnam	unknown	unknown	77220820-1	http://www.plantsoftheworldonline.org/taxon/urn:lsid:ipni.org:names:77220820-1
Begoniaceae	Begonia	loranthoides	Begonia loranthoides	Hook.f.	Begonia loranthoides Hook.f.	D.Oliver &amp; auct. suc. (eds.), Fl. Trop. Afr. 2: 580 (1871)	Cameroon, Gabon, Gulf of Guinea Is., Zaire	Cameroon, Gabon, Gulf of Guinea Is., Zaire	unknown	unknown	105093-1	http://www.plantsoftheworldonline.org/taxon/urn:lsid:ipni.org:names:105093-1
Begoniaceae	Begonia	lorenzii	Begonia lorenzii	E.L.Jacques	Begonia lorenzii E.L.Jacques	Phytotaxa 432: 39 (2020)	Brazil	Brazil Southeast	unknown	unknown	77205492-1	http://www.plantsoftheworldonline.org/taxon/urn:lsid:ipni.org:names:77205492-1
Begoniaceae	Begonia	lossiae	Begonia lossiae	L.Kollmann	Begonia lossiae L.Kollmann	Rodriguésia 59: 156 (2008)	Brazil	Brazil Southeast	unknown	unknown	77095078-1	http://www.plantsoftheworldonline.org/taxon/urn:lsid:ipni.org:names:77095078-1
Begoniaceae	Begonia	louis-williamsii	Begonia louis-williamsii	Burt-Utley	Begonia louis-williamsii Burt-Utley	Brittonia 34: 194 (1982)	Guatemala	Guatemala	unknown	unknown	30718-2	http://www.plantsoftheworldonline.org/taxon/urn:lsid:ipni.org:names:30718-2
Begoniaceae	Begonia	lowiana	Begonia lowiana	King	Begonia lowiana King	J. Asiat. Soc. Bengal, Pt. 2, Nat. Hist. 71: 67 (1902)	Malaysia	Malaya	unknown	unknown	105094-1	http://www.plantsoftheworldonline.org/taxon/urn:lsid:ipni.org:names:105094-1
Begoniaceae	Begonia	ltahensis	Begonia ltahensis	Girm.	Begonia ltahensis Girm.	Kew Bull. 72(1)-3: 1 (2016)	Indonesia, Malaysia	Borneo	unknown	unknown	60473138-2	http://www.plantsoftheworldonline.org/taxon/urn:lsid:ipni.org:names:60473138-2
Begoniaceae	Begonia	lubbersii	Begonia lubbersii	É.Morren	Begonia lubbersii É.Morren	Ann. Bot. Hort. 33: 155 (1883)	Brazil	Brazil Southeast	Honduras	Honduras	105095-1	http://www.plantsoftheworldonline.org/taxon/urn:lsid:ipni.org:names:105095-1
Begoniaceae	Begonia	lucidissima	Begonia lucidissima	Golding & Kareg.	Begonia lucidissima Golding & Kareg.	Phytologia 54: 496 (1984)	Paraguay	Paraguay	unknown	unknown	907629-1	http://www.plantsoftheworldonline.org/taxon/urn:lsid:ipni.org:names:907629-1
Begoniaceae	Begonia	lucifuga	Begonia lucifuga	Irmsch.	Begonia lucifuga Irmsch.	Bot. Jahrb. Syst. 74: 608 (1949)	Peru	Peru	unknown	unknown	30719-2	http://www.plantsoftheworldonline.org/taxon/urn:lsid:ipni.org:names:30719-2
Begoniaceae	Begonia	lucychongiana	Begonia lucychongiana	S.Julia & Kiew	Begonia lucychongiana S.Julia & Kiew	Phytotaxa 99: 14 (2013)	Indonesia, Malaysia	Borneo	unknown	unknown	77128891-1	http://www.plantsoftheworldonline.org/taxon/urn:lsid:ipni.org:names:77128891-1
Begoniaceae	Begonia	ludicra	Begonia ludicra	A.DC.	Begonia ludicra A.DC.	Ann. Sci. Nat., Bot., sér. 4, 11: 133 (1859)	Guatemala, Mexico, Panama	Guatemala, Mexico Central, Mexico Gulf, Mexico Southeast, Mexico Southwest, Panama	unknown	unknown	273171-2	http://www.plantsoftheworldonline.org/taxon/urn:lsid:ipni.org:names:273171-2
Begoniaceae	Begonia	ludwigii	Begonia ludwigii	Irmsch.	Begonia ludwigii Irmsch.	Biblioth. Bot. 29: 113 (1937)	Ecuador	Ecuador	unknown	unknown	30720-2	http://www.plantsoftheworldonline.org/taxon/urn:lsid:ipni.org:names:30720-2
Begoniaceae	Begonia	lugonis	Begonia lugonis	L.B.Sm. & Wassh.	Begonia lugonis L.B.Sm. & Wassh.	Fl. Ecuador 25(133): 55 (1986)	Ecuador	Ecuador	unknown	unknown	273172-2	http://www.plantsoftheworldonline.org/taxon/urn:lsid:ipni.org:names:273172-2
Begoniaceae	Begonia	lugrae	Begonia lugrae	Ardhaka & Undaharta	Begonia lugrae Ardhaka & Undaharta	Gard. Bull. Singapore 65: 138 (2013)	Indonesia, East Timor	Lesser Sunda Is.	unknown	unknown	77138842-1	http://www.plantsoftheworldonline.org/taxon/urn:lsid:ipni.org:names:77138842-1
Begoniaceae	Begonia	lui	Begonia lui	S.M.Ku, C.I Peng & Yan Liu	Begonia lui S.M.Ku, C.I Peng & Yan Liu	Bot. Stud. (Taipei) 61-21: 13 (2020)	China	China Southeast	unknown	unknown	77214741-1	http://www.plantsoftheworldonline.org/taxon/urn:lsid:ipni.org:names:77214741-1
Begoniaceae	Begonia	lukuana	Begonia lukuana	Y.C.Liu & C.H.Ou	Begonia lukuana Y.C.Liu & C.H.Ou	Bull. Exp. Forest Natl. Chung Hsing Univ. 4: 6 (1982)	Taiwan	Taiwan	unknown	unknown	60441417-2	http://www.plantsoftheworldonline.org/taxon/urn:lsid:ipni.org:names:60441417-2
Begoniaceae	Begonia	lunatistyla	Begonia lunatistyla	Irmsch.	Begonia lunatistyla Irmsch.	Webbia 9: 503 (1953 publ. 1954)	Indonesia, Malaysia	Borneo	unknown	unknown	105103-1	http://www.plantsoftheworldonline.org/taxon/urn:lsid:ipni.org:names:105103-1
Begoniaceae	Begonia	luochengensis	Begonia luochengensis	S.M.Ku, C.I Peng & Yan Liu	Begonia luochengensis S.M.Ku, C.I Peng & Yan Liu	Bot. Bull. Acad. Sin., n.s., 45: 357 (2004)	China	China Southeast	unknown	unknown	77064644-1	http://www.plantsoftheworldonline.org/taxon/urn:lsid:ipni.org:names:77064644-1
Begoniaceae	Begonia	lushaiensis	Begonia lushaiensis	C.E.C.Fisch.	Begonia lushaiensis C.E.C.Fisch.	Bull. Misc. Inform. Kew 1928: 273 (1928)	India, Myanmar	Assam, Myanmar	unknown	unknown	105104-1	http://www.plantsoftheworldonline.org/taxon/urn:lsid:ipni.org:names:105104-1
Begoniaceae	Begonia	lutea	Begonia lutea	L.B.Sm. & B.G.Schub.	Begonia lutea L.B.Sm. & B.G.Schub.	Caldasia 4: 11 (1946)	Colombia	Colombia	unknown	unknown	30721-2	http://www.plantsoftheworldonline.org/taxon/urn:lsid:ipni.org:names:30721-2
Begoniaceae	Begonia	luteyorum	Begonia luteyorum	(L.B.Sm. & Wassh.) Jara	Begonia luteyorum (L.B.Sm. & Wassh.) Jara	Syst. Bot. 44: 62 (2019)	Venezuela	Venezuela	unknown	unknown	77197051-1	http://www.plantsoftheworldonline.org/taxon/urn:lsid:ipni.org:names:77197051-1
Begoniaceae	Begonia	luxurians	Begonia luxurians	Scheidw.	Begonia luxurians Scheidw.	Allg. Gartenzeitung 16: 131 (1848)	Brazil	Brazil Southeast	unknown	unknown	105107-1	http://www.plantsoftheworldonline.org/taxon/urn:lsid:ipni.org:names:105107-1
Begoniaceae	Begonia	luzhaiensis	Begonia luzhaiensis	T.C.Ku	Begonia luzhaiensis T.C.Ku	Acta Phytotax. Sin. 37: 287 (1999)	China	China Southeast	unknown	unknown	1008794-1	http://www.plantsoftheworldonline.org/taxon/urn:lsid:ipni.org:names:1008794-1
Begoniaceae	Begonia	luzonensis	Begonia luzonensis	Warb.	Begonia luzonensis Warb.	Fragm. Fl. Philipp. 1: 52 (1904)	Philippines	Philippines	unknown	unknown	105108-1	http://www.plantsoftheworldonline.org/taxon/urn:lsid:ipni.org:names:105108-1
Begoniaceae	Begonia	lyallii	Begonia lyallii	A.DC.	Begonia lyallii A.DC.	Ann. Sci. Nat., Bot., sér. 4, 11: 144 (1859)	Madagascar	Madagascar	unknown	unknown	105109-1	http://www.plantsoftheworldonline.org/taxon/urn:lsid:ipni.org:names:105109-1
Begoniaceae	Begonia	lyman-smithii	Begonia lyman-smithii	Burt-Utley & Utley	Begonia lyman-smithii Burt-Utley & Utley	Brittonia 39: 59 (1987)	Mexico	Mexico Southwest	unknown	unknown	273173-2	http://www.plantsoftheworldonline.org/taxon/urn:lsid:ipni.org:names:273173-2
Begoniaceae	Begonia	lyniceorum	Begonia lyniceorum	Burt-Utley	Begonia lyniceorum Burt-Utley	Brittonia 35: 118 (1983)	Mexico	Mexico Gulf, Mexico Southeast, Mexico Southwest	unknown	unknown	30725-2	http://www.plantsoftheworldonline.org/taxon/urn:lsid:ipni.org:names:30725-2
Begoniaceae	Begonia	mabberleyana	Begonia mabberleyana	D.C.Thomas & Ardi	Begonia mabberleyana D.C.Thomas & Ardi	Gard. Bull. Singapore 71(Suppl. 2): 218 (2019)	Indonesia	Sulawesi	unknown	unknown	77204565-1	http://www.plantsoftheworldonline.org/taxon/urn:lsid:ipni.org:names:77204565-1
Begoniaceae	Begonia	macduffieana	Begonia macduffieana	L.B.Sm. & B.G.Schub.	Begonia macduffieana L.B.Sm. & B.G.Schub.	Begonian 52: 135 (1985)	Brazil	Brazil North	unknown	unknown	273174-2	http://www.plantsoftheworldonline.org/taxon/urn:lsid:ipni.org:names:273174-2
Begoniaceae	Begonia	macgregorii	Begonia macgregorii	Merr.	Begonia macgregorii Merr.	Philipp. J. Sci., C 7: 310 (1912)	Philippines	Philippines	unknown	unknown	105115-1	http://www.plantsoftheworldonline.org/taxon/urn:lsid:ipni.org:names:105115-1
Begoniaceae	Begonia	machrisiana	Begonia machrisiana	L.B.Sm. & B.G.Schub.	Begonia machrisiana L.B.Sm. & B.G.Schub.	Los Angeles County Mus. Contr. Sci. 47: 1 (1961)	Brazil	Brazil West-Central	unknown	unknown	30730-2	http://www.plantsoftheworldonline.org/taxon/urn:lsid:ipni.org:names:30730-2
Begoniaceae	Begonia	macintyreana	Begonia macintyreana	M.Hughes	Begonia macintyreana M.Hughes	Edinburgh J. Bot. 63: 194 (2006)	Indonesia	Sulawesi	unknown	unknown	77075036-1	http://www.plantsoftheworldonline.org/taxon/urn:lsid:ipni.org:names:77075036-1
Begoniaceae	Begonia	macra	Begonia macra	A.DC.	Begonia macra A.DC.	Ann. Sci. Nat., Bot., sér. 4, 11: 121 (1859)	Colombia, Venezuela	Colombia, Venezuela	unknown	unknown	105118-1	http://www.plantsoftheworldonline.org/taxon/urn:lsid:ipni.org:names:105118-1
Begoniaceae	Begonia	macrocarpa	Begonia macrocarpa	Warb.	Begonia macrocarpa Warb.	Bot. Jahrb. Syst. 22: 43 (1895)	Angola, Cameroon, Cote d'Ivoire, Gabon, Guinea, Liberia, Republic of Congo, Zaire	Cabinda, Cameroon, Congo, Gabon, Guinea, Ivory Coast, Liberia, Zaire	unknown	unknown	105119-1	http://www.plantsoftheworldonline.org/taxon/urn:lsid:ipni.org:names:105119-1
Begoniaceae	Begonia	macrotis	Begonia macrotis	Vis.	Begonia macrotis Vis.	Atti Reale Ist. Veneto Sci. Lett. Arti, ser. 3, 4: 138 (1858-59)	unknown	unknown	unknown	unknown	105126-1	http://www.plantsoftheworldonline.org/taxon/urn:lsid:ipni.org:names:105126-1
Begoniaceae	Begonia	macrotoma	Begonia macrotoma	Irmsch.	Begonia macrotoma Irmsch.	Notes Roy. Bot. Gard. Edinburgh 21: 41 (1951)	China, Myanmar, Thailand, Vietnam	China South-Central, Myanmar, Thailand, Vietnam	unknown	unknown	105127-1	http://www.plantsoftheworldonline.org/taxon/urn:lsid:ipni.org:names:105127-1
Begoniaceae	Begonia	maculata	Begonia maculata	Raddi	Begonia maculata Raddi	Alc. Sp. Rett. Piant. Bras.: 406 (1820)	Brazil	Brazil Southeast	Argentina, Cuba, Dominican Republic, Mexico	Argentina Northeast, Cuba, Dominican Republic, Mexico Gulf, Mexico Northeast, Mexico Southeast	105130-1	http://www.plantsoftheworldonline.org/taxon/urn:lsid:ipni.org:names:105130-1
Begoniaceae	Begonia	maculifolia	Begonia maculifolia	Y.M.Shui, Nuraliev & Aver.	Begonia maculifolia Y.M.Shui, Nuraliev & Aver.	Phytotaxa 522: 81 (2021)	Vietnam	Vietnam	unknown	unknown	77221450-1	http://www.plantsoftheworldonline.org/taxon/urn:lsid:ipni.org:names:77221450-1
Begoniaceae	Begonia	macvaughii	Begonia macvaughii	Burt-Utley & Utley	Begonia macvaughii Burt-Utley & Utley	Phytoneuron 2014-6: 1 (2014)	Mexico	Mexico Southwest	unknown	unknown	77136552-1	http://www.plantsoftheworldonline.org/taxon/urn:lsid:ipni.org:names:77136552-1
Begoniaceae	Begonia	madaiensis	Begonia madaiensis	Kiew	Begonia madaiensis Kiew	Gard. Bull. Singapore 53: 273 (2001)	Indonesia, Malaysia	Borneo	unknown	unknown	20001476-1	http://www.plantsoftheworldonline.org/taxon/urn:lsid:ipni.org:names:20001476-1
Begoniaceae	Begonia	madecassa	Begonia madecassa	Keraudren	Begonia madecassa Keraudren	Fl. Madagasc. 144: 83 (1983)	Madagascar	Madagascar	unknown	unknown	901580-1	http://www.plantsoftheworldonline.org/taxon/urn:lsid:ipni.org:names:901580-1
Begoniaceae	Begonia	madulidii	Begonia madulidii	Rubite, C.I Peng & C.W.Lin	Begonia madulidii Rubite, C.I Peng & C.W.Lin	Phytotaxa 347: 207 (2018)	Philippines	Philippines	unknown	unknown	77178074-1	http://www.plantsoftheworldonline.org/taxon/urn:lsid:ipni.org:names:77178074-1
Begoniaceae	Begonia	maestrensis	Begonia maestrensis	Urb.	Begonia maestrensis Urb.	Repert. Spec. Nov. Regni Veg. 21: 216 (1925)	Cuba	Cuba	unknown	unknown	30737-2	http://www.plantsoftheworldonline.org/taxon/urn:lsid:ipni.org:names:30737-2
Begoniaceae	Begonia	magdalenae	Begonia magdalenae	L.B.Sm. & B.G.Schub.	Begonia magdalenae L.B.Sm. & B.G.Schub.	Caldasia 4: 90 (1946)	Colombia	Colombia	unknown	unknown	30738-2	http://www.plantsoftheworldonline.org/taxon/urn:lsid:ipni.org:names:30738-2
Begoniaceae	Begonia	magdalenensis	Begonia magdalenensis	Brade	Begonia magdalenensis Brade	Rodriguésia 9(18): 19 (1945)	Brazil	Brazil Southeast	unknown	unknown	30739-2	http://www.plantsoftheworldonline.org/taxon/urn:lsid:ipni.org:names:30739-2
Begoniaceae	Begonia	magentifolia	Begonia magentifolia	Kiew & S.Julia	Begonia magentifolia Kiew & S.Julia	Phytotaxa 99: 17 (2013)	Indonesia, Malaysia	Borneo	unknown	unknown	77128892-1	http://www.plantsoftheworldonline.org/taxon/urn:lsid:ipni.org:names:77128892-1
Begoniaceae	Begonia	magnicarpa	Begonia magnicarpa	C.W.Lin & C.I Peng	Begonia magnicarpa C.W.Lin & C.I Peng	Taiwania 62: 237 (2017)	Indonesia, Malaysia	Borneo	unknown	unknown	77165663-1	http://www.plantsoftheworldonline.org/taxon/urn:lsid:ipni.org:names:77165663-1
Begoniaceae	Begonia	maguniana	Begonia maguniana	H.P.Wilson	Begonia maguniana H.P.Wilson	Edinburgh J. Bot. 77: 120 (2019)	Indonesia, Papua New Guinea	New Guinea	unknown	unknown	77206674-1	http://www.plantsoftheworldonline.org/taxon/urn:lsid:ipni.org:names:77206674-1
Begoniaceae	Begonia	majungaensis	Begonia majungaensis	Guillaumin	Begonia majungaensis Guillaumin	Bull. Mus. Natl. Hist. Nat. 34: 281 (1928)	Madagascar	Madagascar	unknown	unknown	105138-1	http://www.plantsoftheworldonline.org/taxon/urn:lsid:ipni.org:names:105138-1
Begoniaceae	Begonia	makrinii	Begonia makrinii	C.V.Morton ex Burt-Utley & Utley	Begonia makrinii C.V.Morton ex Burt-Utley & Utley	Novon 21: 397 (2011)	Mexico	Mexico Southwest	unknown	unknown	77119457-1	http://www.plantsoftheworldonline.org/taxon/urn:lsid:ipni.org:names:77119457-1
Begoniaceae	Begonia	makuruyot	Begonia makuruyot	M.G.Rule, Y.P.Ang, Rubite, Docot, R.A.Bustam. & A.S.Rob.	Begonia makuruyot M.G.Rule, Y.P.Ang, Rubite, Docot, R.A.Bustam. & A.S.Rob.	Phytotaxa 470: 227 (2020)	Philippines	Philippines	unknown	unknown	77212708-1	http://www.plantsoftheworldonline.org/taxon/urn:lsid:ipni.org:names:77212708-1
Begoniaceae	Begonia	malabarica	Begonia malabarica	Lam.	Begonia malabarica Lam.	Encycl. 1: 393 (1785)	India, Sri Lanka	India, Sri Lanka	unknown	unknown	105141-1	http://www.plantsoftheworldonline.org/taxon/urn:lsid:ipni.org:names:105141-1
Begoniaceae	Begonia	malachosticta	Begonia malachosticta	Sands	Begonia malachosticta Sands	Kew Mag. 7: 64 (1990)	Indonesia, Malaysia	Borneo	unknown	unknown	939482-1	http://www.plantsoftheworldonline.org/taxon/urn:lsid:ipni.org:names:939482-1
Begoniaceae	Begonia	malindangensis	Begonia malindangensis	Merr.	Begonia malindangensis Merr.	Philipp. J. Sci., C 6: 391 (1911 publ. 1912)	Philippines	Philippines	unknown	unknown	105142-1	http://www.plantsoftheworldonline.org/taxon/urn:lsid:ipni.org:names:105142-1
Begoniaceae	Begonia	malmquistiana	Begonia malmquistiana	Irmsch.	Begonia malmquistiana Irmsch.	Bot. Jahrb. Syst. 50: 337 (1913)	Indonesia, Papua New Guinea	New Guinea	unknown	unknown	105143-1	http://www.plantsoftheworldonline.org/taxon/urn:lsid:ipni.org:names:105143-1
Begoniaceae	Begonia	mamapachensis	Begonia mamapachensis	Jara	Begonia mamapachensis Jara	Phytotaxa 525: 268 (2021)	Colombia	Colombia	unknown	unknown	77233694-1	http://www.plantsoftheworldonline.org/taxon/urn:lsid:ipni.org:names:77233694-1
Begoniaceae	Begonia	mamedeana	Begonia mamedeana	E.L.Jacques & Gomes da Silva	Begonia mamedeana E.L.Jacques & Gomes da Silva	Phytotaxa 381: 87 (2018)	Brazil	Brazil Southeast	unknown	unknown	77192647-1	http://www.plantsoftheworldonline.org/taxon/urn:lsid:ipni.org:names:77192647-1
Begoniaceae	Begonia	mamutensis	Begonia mamutensis	Sands	Begonia mamutensis Sands	J.H.Beaman, C.Anderson &amp; R.S.Beaman, Pl. Mt. Kinabalu 4: 158 (2001)	Indonesia, Malaysia	Borneo	unknown	unknown	1021576-1	http://www.plantsoftheworldonline.org/taxon/urn:lsid:ipni.org:names:1021576-1
Begoniaceae	Begonia	mananjebensis	Begonia mananjebensis	Humbert	Begonia mananjebensis Humbert	Bull. Mus. Natl. Hist. Nat., Sér. 3, Bot. 3: 80 (1972)	Madagascar	Madagascar	unknown	unknown	105146-1	http://www.plantsoftheworldonline.org/taxon/urn:lsid:ipni.org:names:105146-1
Begoniaceae	Begonia	mangdenensis	Begonia mangdenensis	T.S.Hoang & C.W.Lin	Begonia mangdenensis T.S.Hoang & C.W.Lin	Taiwania 66: 317 (2021)	Vietnam	Vietnam	unknown	unknown	77233898-1	http://www.plantsoftheworldonline.org/taxon/urn:lsid:ipni.org:names:77233898-1
Begoniaceae	Begonia	mangorensis	Begonia mangorensis	Humbert	Begonia mangorensis Humbert	Bull. Mus. Natl. Hist. Nat., Sér. 3, Bot. 3: 81 (1972)	Madagascar	Madagascar	unknown	unknown	105147-1	http://www.plantsoftheworldonline.org/taxon/urn:lsid:ipni.org:names:105147-1
Begoniaceae	Begonia	manhaoensis	Begonia manhaoensis	S.H.Huang & Y.M.Shui	Begonia manhaoensis S.H.Huang & Y.M.Shui	Acta Bot. Yunnan. 21: 21 (1999)	China, India	Assam, China South-Central	unknown	unknown	1007005-1	http://www.plantsoftheworldonline.org/taxon/urn:lsid:ipni.org:names:1007005-1
Begoniaceae	Begonia	manicata	Begonia manicata	Brongn. ex J.F.Cels	Begonia manicata Brongn. ex J.F.Cels	Ann. Fl. Pomone 19: 104 (1842)	Guatemala, Honduras, Mexico, Nicaragua	Guatemala, Honduras, Mexico Central, Mexico Gulf, Mexico Northeast, Mexico Southeast, Mexico Southwest, Nicaragua	unknown	unknown	105149-1	http://www.plantsoftheworldonline.org/taxon/urn:lsid:ipni.org:names:105149-1
Begoniaceae	Begonia	manillensis	Begonia manillensis	A.DC.	Begonia manillensis A.DC.	Ann. Sci. Nat., Bot., sér. 4, 11: 129 (1859)	Philippines	Philippines	unknown	unknown	105150-1	http://www.plantsoftheworldonline.org/taxon/urn:lsid:ipni.org:names:105150-1
Begoniaceae	Begonia	mannii	Begonia mannii	Hook.f.	Begonia mannii Hook.f.	Bot. Mag. 90: t. 5434 (1864)	Cameroon, Cote d'Ivoire, Equatorial Guinea, Gabon, Guinea, Gulf of Guinea Is., Liberia, Nigeria, Republic of Congo, Sierra Leone	Cameroon, Congo, Equatorial Guinea, Gabon, Guinea, Gulf of Guinea Is., Ivory Coast, Liberia, Nigeria, Sierra Leone	unknown	unknown	105151-1	http://www.plantsoftheworldonline.org/taxon/urn:lsid:ipni.org:names:105151-1
Begoniaceae	Begonia	manuselaensis	Begonia manuselaensis	Ardhaka & Ardi	Begonia manuselaensis Ardhaka & Ardi	Reinwardtia 15: 61 (2016)	Indonesia	Maluku	unknown	unknown	77155977-1	http://www.plantsoftheworldonline.org/taxon/urn:lsid:ipni.org:names:77155977-1
Begoniaceae	Begonia	maracayuensis	Begonia maracayuensis	Parodi	Begonia maracayuensis Parodi	Anales Soc. Ci. Argent. 5: 209 (1878)	Paraguay	Paraguay	unknown	unknown	105152-1	http://www.plantsoftheworldonline.org/taxon/urn:lsid:ipni.org:names:105152-1
Begoniaceae	Begonia	margaretiana	Begonia margaretiana	Handro ex L.Kollmann	Begonia margaretiana Handro ex L.Kollmann	Phytotaxa 446: 72 (2020)	Brazil	Brazil Southeast	unknown	unknown	77210357-1	http://www.plantsoftheworldonline.org/taxon/urn:lsid:ipni.org:names:77210357-1
Begoniaceae	Begonia	mariachristinae	Begonia mariachristinae	Wahlsteen	Begonia mariachristinae Wahlsteen	Edinburgh J. Bot. 75: 161 (2018)	Myanmar	Myanmar	unknown	unknown	77186958-1	http://www.plantsoftheworldonline.org/taxon/urn:lsid:ipni.org:names:77186958-1
Begoniaceae	Begonia	mariae	Begonia mariae	L.B.Sm.	Begonia mariae L.B.Sm.	Phytologia 27: 213 (1973)	Venezuela	Venezuela	unknown	unknown	30743-2	http://www.plantsoftheworldonline.org/taxon/urn:lsid:ipni.org:names:30743-2
Begoniaceae	Begonia	mariaensis	Begonia mariaensis	Rimi & Simun	Begonia mariaensis Rimi & Simun	Sandakania 20: 184 (2015)	Indonesia, Malaysia	Borneo	unknown	unknown	77153286-1	http://www.plantsoftheworldonline.org/taxon/urn:lsid:ipni.org:names:77153286-1
Begoniaceae	Begonia	mariannensis	Begonia mariannensis	Wassh. & McClellan	Begonia mariannensis Wassh. & McClellan	Brittonia 47: 20 (1995)	Trinidad-Tobago	Trinidad-Tobago	unknown	unknown	306682-2	http://www.plantsoftheworldonline.org/taxon/urn:lsid:ipni.org:names:306682-2
Begoniaceae	Begonia	marinae	Begonia marinae	Tebbitt	Begonia marinae Tebbitt	Novon 23: 481 (2014 publ. 2015)	Argentina, Bolivia	Argentina Northwest, Bolivia	unknown	unknown	77148097-1	http://www.plantsoftheworldonline.org/taxon/urn:lsid:ipni.org:names:77148097-1
Begoniaceae	Begonia	mariti	Begonia mariti	Burt-Utley	Begonia mariti Burt-Utley	Brittonia 42: 40 (1990)	Mexico	Mexico Southwest	unknown	unknown	273178-2	http://www.plantsoftheworldonline.org/taxon/urn:lsid:ipni.org:names:273178-2
Begoniaceae	Begonia	marnieri	Begonia marnieri	Keraudren	Begonia marnieri Keraudren	Fl. Madagasc. 144: 64 (1983)	Madagascar	Madagascar	unknown	unknown	901581-1	http://www.plantsoftheworldonline.org/taxon/urn:lsid:ipni.org:names:901581-1
Begoniaceae	Begonia	marojejyensis	Begonia marojejyensis	Humbert	Begonia marojejyensis Humbert	Mém. Inst. Sci. Madagascar, Sér. B, Biol. Vég. 6: 112 (1955)	Madagascar	Madagascar	unknown	unknown	105157-1	http://www.plantsoftheworldonline.org/taxon/urn:lsid:ipni.org:names:105157-1
Begoniaceae	Begonia	martabanica	Begonia martabanica	A.DC.	Begonia martabanica A.DC.	Ann. Sci. Nat., Bot., sér. 4, 11: 136 (1859)	Cambodia, Laos, Malaysia, Myanmar, Thailand	Cambodia, Laos, Malaya, Myanmar, Thailand	unknown	unknown	105158-1	http://www.plantsoftheworldonline.org/taxon/urn:lsid:ipni.org:names:105158-1
Begoniaceae	Begonia	martinezii	Begonia martinezii	Burt-Utley & Utley	Begonia martinezii Burt-Utley & Utley	Phytoneuron 2014-6: 6 (2014)	Mexico	Mexico Southwest	unknown	unknown	77136554-1	http://www.plantsoftheworldonline.org/taxon/urn:lsid:ipni.org:names:77136554-1
Begoniaceae	Begonia	masarangensis	Begonia masarangensis	Irmsch.	Begonia masarangensis Irmsch.	Bot. Jahrb. Syst. 50: 368 (1913)	Indonesia	Sulawesi	unknown	unknown	105163-1	http://www.plantsoftheworldonline.org/taxon/urn:lsid:ipni.org:names:105163-1
Begoniaceae	Begonia	masoalaensis	Begonia masoalaensis	M.Hughes	Begonia masoalaensis M.Hughes	Adansonia, sér. 3, 33: 82 (2011)	Madagascar	Madagascar	unknown	unknown	77112988-1	http://www.plantsoftheworldonline.org/taxon/urn:lsid:ipni.org:names:77112988-1
Begoniaceae	Begonia	masoniana	Begonia masoniana	Irmsch. ex Ziesenh.	Begonia masoniana Irmsch. ex Ziesenh.	Begonian 38: 52 (1971)	China, Vietnam	China Southeast, Vietnam	unknown	unknown	105166-1	http://www.plantsoftheworldonline.org/taxon/urn:lsid:ipni.org:names:105166-1
Begoniaceae	Begonia	matangensis	Begonia matangensis	S.Julia & Kiew	Begonia matangensis S.Julia & Kiew	Sandakania 20: 95 (2015)	Indonesia, Malaysia	Borneo	unknown	unknown	60471177-2	http://www.plantsoftheworldonline.org/taxon/urn:lsid:ipni.org:names:60471177-2
Begoniaceae	Begonia	matarombeoensis	Begonia matarombeoensis	D.C.Thomas & Ardi	Begonia matarombeoensis D.C.Thomas & Ardi	Gard. Bull. Singapore 70: 168 (2018)	Indonesia	Sulawesi	unknown	unknown	77187735-1	http://www.plantsoftheworldonline.org/taxon/urn:lsid:ipni.org:names:77187735-1
Begoniaceae	Begonia	matogrossensis	Begonia matogrossensis	L.B.Sm. ex S.F.Sm. & Wassh.	Begonia matogrossensis L.B.Sm. ex S.F.Sm. & Wassh.	Selbyana 20: 17 (1999)	Brazil	Brazil West-Central	unknown	unknown	318904-2	http://www.plantsoftheworldonline.org/taxon/urn:lsid:ipni.org:names:318904-2
Begoniaceae	Begonia	mattampensis	Begonia mattampensis	Ardi & D.C.Thomas	Begonia mattampensis Ardi & D.C.Thomas	Reinwardtia 18: 23 (2019)	Indonesia	Sulawesi	unknown	unknown	77200706-1	http://www.plantsoftheworldonline.org/taxon/urn:lsid:ipni.org:names:77200706-1
Begoniaceae	Begonia	mattos-silvae	Begonia mattos-silvae	L.B.Sm. ex S.F.Sm. & Wassh.	Begonia mattos-silvae L.B.Sm. ex S.F.Sm. & Wassh.	Selbyana 20: 19 (1999)	Brazil	Brazil Northeast	unknown	unknown	318905-2	http://www.plantsoftheworldonline.org/taxon/urn:lsid:ipni.org:names:318905-2
Begoniaceae	Begonia	matudae	Begonia matudae	Burt-Utley & Utley	Begonia matudae Burt-Utley & Utley	Novon 21: 399 (2011)	Mexico	Mexico Southeast	unknown	unknown	77119458-1	http://www.plantsoftheworldonline.org/taxon/urn:lsid:ipni.org:names:77119458-1
Begoniaceae	Begonia	maurandiae	Begonia maurandiae	A.DC.	Begonia maurandiae A.DC.	Ann. Sci. Nat., Bot., sér. 4, 11: 119 (1859)	Colombia, Ecuador	Colombia, Ecuador	unknown	unknown	105168-1	http://www.plantsoftheworldonline.org/taxon/urn:lsid:ipni.org:names:105168-1
Begoniaceae	Begonia	maxwelliana	Begonia maxwelliana	King	Begonia maxwelliana King	J. Asiat. Soc. Bengal, Pt. 2, Nat. Hist. 71: 66 (1902)	Indonesia, Malaysia	Malaya, Sumatera	unknown	unknown	105171-1	http://www.plantsoftheworldonline.org/taxon/urn:lsid:ipni.org:names:105171-1
Begoniaceae	Begonia	maynensis	Begonia maynensis	A.DC.	Begonia maynensis A.DC.	Ann. Sci. Nat., Bot., sér. 4, 11: 126 (1859)	Brazil, Ecuador, Peru	Brazil North, Ecuador, Peru	unknown	unknown	105173-1	http://www.plantsoftheworldonline.org/taxon/urn:lsid:ipni.org:names:105173-1
Begoniaceae	Begonia	mazae	Begonia mazae	Ziesenh.	Begonia mazae Ziesenh.	Begonian 14: 152, 242 (1947)	Mexico	Mexico Southeast	unknown	unknown	30748-2	http://www.plantsoftheworldonline.org/taxon/urn:lsid:ipni.org:names:30748-2
Begoniaceae	Begonia	mbangaensis	Begonia mbangaensis	Sosef	Begonia mbangaensis Sosef	Agric. Univ. Wageningen Pap. 91(4): 133 (1991 publ. 1992)	Cameroon, Gabon	Cameroon, Gabon	unknown	unknown	960983-1	http://www.plantsoftheworldonline.org/taxon/urn:lsid:ipni.org:names:960983-1
Begoniaceae	Begonia	mcphersonii	Begonia mcphersonii	Burt-Utley & Utley	Begonia mcphersonii Burt-Utley & Utley	Phytoneuron 2012-74: 9 (2012)	Panama	Panama	unknown	unknown	77128306-1	http://www.plantsoftheworldonline.org/taxon/urn:lsid:ipni.org:names:77128306-1
Begoniaceae	Begonia	mearnsii	Begonia mearnsii	Merr.	Begonia mearnsii Merr.	Philipp. J. Sci., C 6: 383 (1911 publ. 1912)	Philippines	Philippines	unknown	unknown	105177-1	http://www.plantsoftheworldonline.org/taxon/urn:lsid:ipni.org:names:105177-1
Begoniaceae	Begonia	medeirosii	Begonia medeirosii	Funez & J.C.Jaramillo	Begonia medeirosii Funez & J.C.Jaramillo	Phytotaxa 423: 105 (2019)	Brazil	Brazil South	unknown	unknown	77202996-1	http://www.plantsoftheworldonline.org/taxon/urn:lsid:ipni.org:names:77202996-1
Begoniaceae	Begonia	media	Begonia media	Merr. & L.M.Perry	Begonia media Merr. & L.M.Perry	J. Arnold Arbor. 24: 54 (1943)	Indonesia, Papua New Guinea	New Guinea	unknown	unknown	105178-1	http://www.plantsoftheworldonline.org/taxon/urn:lsid:ipni.org:names:105178-1
Begoniaceae	Begonia	medicinalis	Begonia medicinalis	Ardi & D.C.Thomas	Begonia medicinalis Ardi & D.C.Thomas	Phytotaxa 423: 42 (2019)	Indonesia	Sulawesi	unknown	unknown	77202977-1	http://www.plantsoftheworldonline.org/taxon/urn:lsid:ipni.org:names:77202977-1
Begoniaceae	Begonia	medogensis	Begonia medogensis	Jian W.Li, Y.H.Tan & X.H.Jin	Begonia medogensis Jian W.Li, Y.H.Tan & X.H.Jin	PhytoKeys 103: 14 (2018)	China, Myanmar	Myanmar, Tibet	unknown	unknown	77186060-1	http://www.plantsoftheworldonline.org/taxon/urn:lsid:ipni.org:names:77186060-1
Begoniaceae	Begonia	medusae	Begonia medusae	Linden	Begonia medusae Linden	Cat. Pl. Exot. 16: 1 (1861)	India	Assam	unknown	unknown	77177059-1	http://www.plantsoftheworldonline.org/taxon/urn:lsid:ipni.org:names:77177059-1
Begoniaceae	Begonia	megacarpa	Begonia megacarpa	Merr.	Begonia megacarpa Merr.	Philipp. J. Sci., C 9: 378 (1914)	Philippines	Philippines	unknown	unknown	105179-1	http://www.plantsoftheworldonline.org/taxon/urn:lsid:ipni.org:names:105179-1
Begoniaceae	Begonia	megalantha	Begonia megalantha	Merr.	Begonia megalantha Merr.	Philipp. J. Sci., C 10: 47 (1915)	Philippines	Philippines	unknown	unknown	105180-1	http://www.plantsoftheworldonline.org/taxon/urn:lsid:ipni.org:names:105180-1
Begoniaceae	Begonia	megalophyllaria	Begonia megalophyllaria	C.Y.Wu	Begonia megalophyllaria C.Y.Wu	Acta Phytotax. Sin. 33: 272 (1995)	China	China South-Central	unknown	unknown	984320-1	http://www.plantsoftheworldonline.org/taxon/urn:lsid:ipni.org:names:984320-1
Begoniaceae	Begonia	megaptera	Begonia megaptera	A.DC.	Begonia megaptera A.DC.	Ann. Sci. Nat., Bot., sér. 4, 11: 134 (1859)	Bangladesh, Bhutan, India, India, Myanmar, Nepal	Assam, Bangladesh, East Himalaya, Myanmar, Nepal	unknown	unknown	105182-1	http://www.plantsoftheworldonline.org/taxon/urn:lsid:ipni.org:names:105182-1
Begoniaceae	Begonia	mekonggensis	Begonia mekonggensis	Girm. & Wiriad.	Begonia mekonggensis Girm. & Wiriad.	Reinwardtia 13: 70 (2009)	Indonesia	Sulawesi	unknown	unknown	77103847-1	http://www.plantsoftheworldonline.org/taxon/urn:lsid:ipni.org:names:77103847-1
Begoniaceae	Begonia	melanobullata	Begonia melanobullata	C.I Peng & C.W.Lin	Begonia melanobullata C.I Peng & C.W.Lin	Bot. Stud. (Taipei) 56(9): 7 (2015)	Vietnam	Vietnam	unknown	unknown	77148184-1	http://www.plantsoftheworldonline.org/taxon/urn:lsid:ipni.org:names:77148184-1
Begoniaceae	Begonia	melanosticta	Begonia melanosticta	Chong & Guanih	Begonia melanosticta Chong & Guanih	Sandakania 20: 4 (2015)	Indonesia, Malaysia	Borneo	unknown	unknown	60471158-2	http://www.plantsoftheworldonline.org/taxon/urn:lsid:ipni.org:names:60471158-2
Begoniaceae	Begonia	melikopia	Begonia melikopia	Kiew	Begonia melikopia Kiew	Gard. Bull. Singapore 53: 277 (2001)	Indonesia, Malaysia	Borneo	unknown	unknown	20001477-1	http://www.plantsoftheworldonline.org/taxon/urn:lsid:ipni.org:names:20001477-1
Begoniaceae	Begonia	melinauensis	Begonia melinauensis	S.Julia & Kiew	Begonia melinauensis S.Julia & Kiew	Phytotaxa 99: 19 (2013)	Indonesia, Malaysia	Borneo	unknown	unknown	77128893-1	http://www.plantsoftheworldonline.org/taxon/urn:lsid:ipni.org:names:77128893-1
Begoniaceae	Begonia	mendumae	Begonia mendumae	M.Hughes	Begonia mendumae M.Hughes	Edinburgh J. Bot. 63: 196 (2006)	Indonesia	Sulawesi	unknown	unknown	77075037-1	http://www.plantsoftheworldonline.org/taxon/urn:lsid:ipni.org:names:77075037-1
Begoniaceae	Begonia	mengdongensis	Begonia mengdongensis	H.H.Xi	Begonia mengdongensis H.H.Xi	Nordic J. Bot. 38(4)-e02645: 2 (2020)	China	China South-Central	unknown	unknown	77210285-1	http://www.plantsoftheworldonline.org/taxon/urn:lsid:ipni.org:names:77210285-1
Begoniaceae	Begonia	menglianensis	Begonia menglianensis	Y.Y.Qian	Begonia menglianensis Y.Y.Qian	Acta Phytotax. Sin. 39: 461 (2001)	China	China South-Central	unknown	unknown	20001426-1	http://www.plantsoftheworldonline.org/taxon/urn:lsid:ipni.org:names:20001426-1
Begoniaceae	Begonia	mengtzeana	Begonia mengtzeana	Irmsch.	Begonia mengtzeana Irmsch.	Mitt. Inst. Allg. Bot. Hamburg 10: 536 (1939)	China	China South-Central	unknown	unknown	20011626-1	http://www.plantsoftheworldonline.org/taxon/urn:lsid:ipni.org:names:20011626-1
Begoniaceae	Begonia	mentawaiensis	Begonia mentawaiensis	Girm.	Begonia mentawaiensis Girm.	Phytotaxa 475: 292 (2020)	Indonesia	Sumatera	unknown	unknown	77214664-1	http://www.plantsoftheworldonline.org/taxon/urn:lsid:ipni.org:names:77214664-1
Begoniaceae	Begonia	mentewangensis	Begonia mentewangensis	Girm.	Begonia mentewangensis Girm.	Kew Bull. 70(2)-19: 1 (2015)	Indonesia, Malaysia	Borneo	unknown	unknown	77146174-1	http://www.plantsoftheworldonline.org/taxon/urn:lsid:ipni.org:names:77146174-1
Begoniaceae	Begonia	meridensis	Begonia meridensis	A.DC.	Begonia meridensis A.DC.	Ann. Sci. Nat., Bot., sér. 4, 11: 123 (1859)	Colombia, Venezuela	Colombia, Venezuela	unknown	unknown	105186-1	http://www.plantsoftheworldonline.org/taxon/urn:lsid:ipni.org:names:105186-1
Begoniaceae	Begonia	meriraiensis	Begonia meriraiensis	S.Julia & Kiew	Begonia meriraiensis S.Julia & Kiew	Gard. Bull. Singapore 60: 357 (2009)	Indonesia, Malaysia	Borneo	unknown	unknown	77098827-1	http://www.plantsoftheworldonline.org/taxon/urn:lsid:ipni.org:names:77098827-1
Begoniaceae	Begonia	merrilliana	Begonia merrilliana	C.I Peng, Rubite, C.W.Lin & K.F.Chung	Begonia merrilliana C.I Peng, Rubite, C.W.Lin & K.F.Chung	Bot. Stud. (Taipei) 58-28: 5 (2017)	Philippines	Philippines	unknown	unknown	77174034-1	http://www.plantsoftheworldonline.org/taxon/urn:lsid:ipni.org:names:77174034-1
Begoniaceae	Begonia	merrittii	Begonia merrittii	Merr.	Begonia merrittii Merr.	Philipp. J. Sci., C 5: 365 (1910)	Philippines	Philippines	unknown	unknown	105188-1	http://www.plantsoftheworldonline.org/taxon/urn:lsid:ipni.org:names:105188-1
Begoniaceae	Begonia	metallicolor	Begonia metallicolor	C.W.Lin & C.I Peng	Begonia metallicolor C.W.Lin & C.I Peng	Taiwania 62: 237 (2017)	Indonesia, Malaysia	Borneo	unknown	unknown	77165664-1	http://www.plantsoftheworldonline.org/taxon/urn:lsid:ipni.org:names:77165664-1
Begoniaceae	Begonia	meyeri-johannis	Begonia meyeri-johannis	Engl.	Begonia meyeri-johannis Engl.	Abh. Königl. Akad. Wiss. Berlin 1891: 305 (1892)	Burundi, Kenya, Malawi, Republic of Congo, Rwanda, Tanzania, Uganda, Zaire	Burundi, Congo, Kenya, Malawi, Rwanda, Tanzania, Uganda, Zaire	unknown	unknown	105197-1	http://www.plantsoftheworldonline.org/taxon/urn:lsid:ipni.org:names:105197-1
Begoniaceae	Begonia	meysseliana	Begonia meysseliana	Linden	Begonia meysseliana Linden	Cat. Gén. 112: 1 (1883)	Indonesia	Sumatera	unknown	unknown	77176947-1	http://www.plantsoftheworldonline.org/taxon/urn:lsid:ipni.org:names:77176947-1
Begoniaceae	Begonia	micheliniana	Begonia micheliniana	L.Kollmann	Begonia micheliniana L.Kollmann	Phytotaxa 404: 66 (2019)	Brazil	Brazil Northeast	unknown	unknown	77197897-1	http://www.plantsoftheworldonline.org/taxon/urn:lsid:ipni.org:names:77197897-1
Begoniaceae	Begonia	michoacana	Begonia michoacana	L.B.Sm. & B.G.Schub.	Begonia michoacana L.B.Sm. & B.G.Schub.	Contr. Gray Herb. 165: 94 (1947)	Mexico	Mexico Southwest	unknown	unknown	30750-2	http://www.plantsoftheworldonline.org/taxon/urn:lsid:ipni.org:names:30750-2
Begoniaceae	Begonia	micranthera	Begonia micranthera	Griseb.	Begonia micranthera Griseb.	Abh. Königl. Ges. Wiss. Göttingen 19: 149 (1874)	Argentina, Bolivia	Argentina Northwest, Bolivia	unknown	unknown	105200-1	http://www.plantsoftheworldonline.org/taxon/urn:lsid:ipni.org:names:105200-1
Begoniaceae	Begonia	microcarpa	Begonia microcarpa	A.DC.	Begonia microcarpa A.DC.	A.P.de Candolle, Prodr. 15(1): 811 (1864)	Colombia, Ecuador	Colombia, Ecuador	unknown	unknown	105201-1	http://www.plantsoftheworldonline.org/taxon/urn:lsid:ipni.org:names:105201-1
Begoniaceae	Begonia	microinduta	Begonia microinduta	M.D.Miranda	Begonia microinduta M.D.Miranda	Phytotaxa 497: 49 (2021)	Brazil	Brazil Southeast	unknown	unknown	77218809-1	http://www.plantsoftheworldonline.org/taxon/urn:lsid:ipni.org:names:77218809-1
Begoniaceae	Begonia	microphylla	Begonia microphylla	(Klotzsch) A.DC.	Begonia microphylla (Klotzsch) A.DC.	A.P.de Candolle, Prodr. 15(1): 375 (1864)	Colombia, Venezuela	Colombia, Venezuela	unknown	unknown	105203-1	http://www.plantsoftheworldonline.org/taxon/urn:lsid:ipni.org:names:105203-1
Begoniaceae	Begonia	microptera	Begonia microptera	Hook.f.	Begonia microptera Hook.f.	Bot. Mag. 83: t. 4974 (1857)	Indonesia, Malaysia	Borneo	unknown	unknown	105204-1	http://www.plantsoftheworldonline.org/taxon/urn:lsid:ipni.org:names:105204-1
Begoniaceae	Begonia	microsperma	Begonia microsperma	Warb.	Begonia microsperma Warb.	Bot. Jahrb. Syst. 22: 42 (1895)	Cameroon, Equatorial Guinea, Gabon	Cameroon, Equatorial Guinea, Gabon	unknown	unknown	105205-1	http://www.plantsoftheworldonline.org/taxon/urn:lsid:ipni.org:names:105205-1
Begoniaceae	Begonia	mildbraedii	Begonia mildbraedii	Gilg	Begonia mildbraedii Gilg	G.W.J.Mildbraed (ed.), Wiss. Erg. Deut. Zentr.-Afr. Exped., Bot. 2: 574 (1913)	Angola, Cameroon, Cote d'Ivoire, Gabon, Ghana, Liberia, Republic of Congo, Zaire	Cabinda, Cameroon, Congo, Gabon, Ghana, Ivory Coast, Liberia, Zaire	unknown	unknown	105206-1	http://www.plantsoftheworldonline.org/taxon/urn:lsid:ipni.org:names:105206-1
Begoniaceae	Begonia	militaris	Begonia militaris	L.B.Sm. & B.G.Schub.	Begonia militaris L.B.Sm. & B.G.Schub.	Contr. Gray Herb. 154: 24 (1945)	Guatemala	Guatemala	unknown	unknown	30760-2	http://www.plantsoftheworldonline.org/taxon/urn:lsid:ipni.org:names:30760-2
Begoniaceae	Begonia	mimikaensis	Begonia mimikaensis	Sands	Begonia mimikaensis Sands	Edinburgh J. Bot. 75: 143 (2018)	Indonesia, Papua New Guinea	New Guinea	unknown	unknown	77186956-1	http://www.plantsoftheworldonline.org/taxon/urn:lsid:ipni.org:names:77186956-1
Begoniaceae	Begonia	mindanaensis	Begonia mindanaensis	Warb.	Begonia mindanaensis Warb.	Fragm. Fl. Philipp. 1: 55 (1904)	Philippines	Philippines	unknown	unknown	105208-1	http://www.plantsoftheworldonline.org/taxon/urn:lsid:ipni.org:names:105208-1
Begoniaceae	Begonia	mindorensis	Begonia mindorensis	Merr.	Begonia mindorensis Merr.	Philipp. J. Sci., C 6: 396 (1911 publ. 1912)	Philippines	Philippines	unknown	unknown	105209-1	http://www.plantsoftheworldonline.org/taxon/urn:lsid:ipni.org:names:105209-1
Begoniaceae	Begonia	minicarpa	Begonia minicarpa	H.Hara	Begonia minicarpa H.Hara	J. Jap. Bot. 47: 112 (1972)	Myanmar, Nepal	Myanmar, Nepal	unknown	unknown	105211-1	http://www.plantsoftheworldonline.org/taxon/urn:lsid:ipni.org:names:105211-1
Begoniaceae	Begonia	minissima	Begonia minissima	H.Q.Nguyen, Y.M.Shui & W.H.Chen	Begonia minissima H.Q.Nguyen, Y.M.Shui & W.H.Chen	PhytoKeys 94: 76 (2018)	Vietnam	Vietnam	unknown	unknown	77175488-1	http://www.plantsoftheworldonline.org/taxon/urn:lsid:ipni.org:names:77175488-1
Begoniaceae	Begonia	minjemensis	Begonia minjemensis	Irmsch.	Begonia minjemensis Irmsch.	Bot. Jahrb. Syst. 50: 375 (1913)	Indonesia, Papua New Guinea	New Guinea	unknown	unknown	105213-1	http://www.plantsoftheworldonline.org/taxon/urn:lsid:ipni.org:names:105213-1
Begoniaceae	Begonia	minor	Begonia minor	Jacq.	Begonia minor Jacq.	Collectanea 1: 126 (1787)	Jamaica	Jamaica	Madeira, Reunion, Society Is.	Madeira, Reunion, Society Is.	105214-1	http://www.plantsoftheworldonline.org/taxon/urn:lsid:ipni.org:names:105214-1
Begoniaceae	Begonia	minuscula	Begonia minuscula	Aver.	Begonia minuscula Aver.	Turczaninowia 15(2): 14 (2012)	Laos, Vietnam	Laos, Vietnam	unknown	unknown	77133037-1	http://www.plantsoftheworldonline.org/taxon/urn:lsid:ipni.org:names:77133037-1
Begoniaceae	Begonia	minuta	Begonia minuta	Sosef	Begonia minuta Sosef	Agric. Univ. Wageningen Pap. 91(4): 135 (1991 publ. 1992)	Cameroon	Cameroon	unknown	unknown	960984-1	http://www.plantsoftheworldonline.org/taxon/urn:lsid:ipni.org:names:960984-1
Begoniaceae	Begonia	minutiflora	Begonia minutiflora	Sands	Begonia minutiflora Sands	J.H.Beaman, C.Anderson &amp; R.S.Beaman, Pl. Mt. Kinabalu 4: 160 (2001)	Indonesia, Malaysia	Borneo	unknown	unknown	1021577-1	http://www.plantsoftheworldonline.org/taxon/urn:lsid:ipni.org:names:1021577-1
Begoniaceae	Begonia	minutifolia	Begonia minutifolia	N.Hallé	Begonia minutifolia N.Hallé	Adansonia, n.s., 12: 371 (1972)	Gabon	Gabon	unknown	unknown	105215-1	http://www.plantsoftheworldonline.org/taxon/urn:lsid:ipni.org:names:105215-1
Begoniaceae	Begonia	minutitepala	Begonia minutitepala	S.Julia & Kiew	Begonia minutitepala S.Julia & Kiew	Phytotaxa 381: 15 (2018)	Indonesia, Malaysia	Borneo	unknown	unknown	77192608-1	http://www.plantsoftheworldonline.org/taxon/urn:lsid:ipni.org:names:77192608-1
Begoniaceae	Begonia	modestiflora	Begonia modestiflora	Kurz	Begonia modestiflora Kurz	Flora 54: 296 (1871)	China, India, Laos, Myanmar, Thailand, Vietnam	Assam, China South-Central, Laos, Myanmar, Thailand, Vietnam	unknown	unknown	105218-1	http://www.plantsoftheworldonline.org/taxon/urn:lsid:ipni.org:names:105218-1
Begoniaceae	Begonia	molinana	Begonia molinana	Burt-Utley	Begonia molinana Burt-Utley	Phytologia 54: 486 (1984)	Honduras	Honduras	unknown	unknown	30762-2	http://www.plantsoftheworldonline.org/taxon/urn:lsid:ipni.org:names:30762-2
Begoniaceae	Begonia	molleri	Begonia molleri	(C.DC.) Warb.	Begonia molleri (C.DC.) Warb.	H.G.A.Engler &amp; K.A.E.Prantl, Nat. Pflanzenfam. 3(6a): 141 (1894)	Gulf of Guinea Is.	Gulf of Guinea Is.	unknown	unknown	105220-1	http://www.plantsoftheworldonline.org/taxon/urn:lsid:ipni.org:names:105220-1
Begoniaceae	Begonia	mollicaulis	Begonia mollicaulis	Irmsch.	Begonia mollicaulis Irmsch.	Webbia 12: 507 (1957)	Brazil	Brazil South	unknown	unknown	30763-2	http://www.plantsoftheworldonline.org/taxon/urn:lsid:ipni.org:names:30763-2
Begoniaceae	Begonia	mollis	Begonia mollis	A.DC.	Begonia mollis A.DC.	A.P.de Candolle, Prodr. 15(1): 391 (1864)	Indonesia	Jawa, Sumatera	unknown	unknown	105222-1	http://www.plantsoftheworldonline.org/taxon/urn:lsid:ipni.org:names:105222-1
Begoniaceae	Begonia	mollissima	Begonia mollissima	Y.M.Shui, H.Q.Nguyen & W.H.Chen	Begonia mollissima Y.M.Shui, H.Q.Nguyen & W.H.Chen	PhytoKeys 94: 78 (2018)	Vietnam	Vietnam	unknown	unknown	77175489-1	http://www.plantsoftheworldonline.org/taxon/urn:lsid:ipni.org:names:77175489-1
Begoniaceae	Begonia	monadelpha	Begonia monadelpha	(Klotzsch) Ruiz & Pav. ex A.DC.	Begonia monadelpha (Klotzsch) Ruiz & Pav. ex A.DC.	A.P.de Candolle, Prodr. 15(1): 286 (1864)	Peru	Peru	unknown	unknown	105223-1	http://www.plantsoftheworldonline.org/taxon/urn:lsid:ipni.org:names:105223-1
Begoniaceae	Begonia	monantha	Begonia monantha	Warb.	Begonia monantha Warb.	K.M.Schumann &amp; C.A.G.Lauterbach, Fl. Schutzgeb. Südsee, Nachtr.: 322 (1905)	Indonesia, Papua New Guinea	New Guinea	unknown	unknown	105224-1	http://www.plantsoftheworldonline.org/taxon/urn:lsid:ipni.org:names:105224-1
Begoniaceae	Begonia	moneta	Begonia moneta	C.I Peng, Rimi & C.W.Lin	Begonia moneta C.I Peng, Rimi & C.W.Lin	Bot. Stud. (Taipei) 56(7): 2 (2015)	Indonesia, Malaysia	Borneo	unknown	unknown	77148176-1	http://www.plantsoftheworldonline.org/taxon/urn:lsid:ipni.org:names:77148176-1
Begoniaceae	Begonia	monicae	Begonia monicae	Aymonin & Bosser	Begonia monicae Aymonin & Bosser	Fl. Madagasc. 144: 19 (1983)	Madagascar	Madagascar	unknown	unknown	901582-1	http://www.plantsoftheworldonline.org/taxon/urn:lsid:ipni.org:names:901582-1
Begoniaceae	Begonia	monophylla	Begonia monophylla	Pav. ex A.DC.	Begonia monophylla Pav. ex A.DC.	Ann. Sci. Nat., Bot., sér. 4, 11: 121 (1859)	Mexico	Mexico Central, Mexico Southwest	unknown	unknown	105225-1	http://www.plantsoftheworldonline.org/taxon/urn:lsid:ipni.org:names:105225-1
Begoniaceae	Begonia	montana	Begonia montana	(A.DC.) Warb.	Begonia montana (A.DC.) Warb.	H.G.A.Engler &amp; K.A.E.Prantl, Nat. Pflanzenfam. 3(6a): 146 (1894)	Colombia, Venezuela	Colombia, Venezuela	unknown	unknown	30765-2	http://www.plantsoftheworldonline.org/taxon/urn:lsid:ipni.org:names:30765-2
Begoniaceae	Begonia	montaniformis	Begonia montaniformis	C.I Peng, C.W.Lin & H.Q.Nguyen	Begonia montaniformis C.I Peng, C.W.Lin & H.Q.Nguyen	Bot. Stud. (Taipei) 56(9): 15 (2015)	Vietnam	Vietnam	unknown	unknown	77148190-1	http://www.plantsoftheworldonline.org/taxon/urn:lsid:ipni.org:names:77148190-1
Begoniaceae	Begonia	monte-alenensis	Begonia monte-alenensis	Sosef	Begonia monte-alenensis Sosef	Pl. Ecol. Evol. 147: 225 (2014)	Equatorial Guinea	Equatorial Guinea	unknown	unknown	77140742-1	http://www.plantsoftheworldonline.org/taxon/urn:lsid:ipni.org:names:77140742-1
Begoniaceae	Begonia	montis-bismarckii	Begonia montis-bismarckii	Warb.	Begonia montis-bismarckii Warb.	K.M.Schumann &amp; C.A.G.Lauterbach, Fl. Schutzgeb. Südsee, Nachtr.: 322 (1905)	Indonesia, Papua New Guinea	New Guinea	unknown	unknown	105231-1	http://www.plantsoftheworldonline.org/taxon/urn:lsid:ipni.org:names:105231-1
Begoniaceae	Begonia	montis-elephantis	Begonia montis-elephantis	J.J.de Wilde	Begonia montis-elephantis J.J.de Wilde	Wageningen Univ. Pap. 2001(2): 260 (2002)	Cameroon	Cameroon	unknown	unknown	20005714-1	http://www.plantsoftheworldonline.org/taxon/urn:lsid:ipni.org:names:20005714-1
Begoniaceae	Begonia	mooreana	Begonia mooreana	(Irmsch.) L.L.Forrest & Hollingsw.	Begonia mooreana (Irmsch.) L.L.Forrest & Hollingsw.	Pl. Syst. Evol. 241: 209 (2003)	Indonesia, Papua New Guinea	New Guinea	unknown	unknown	50426045-2	http://www.plantsoftheworldonline.org/taxon/urn:lsid:ipni.org:names:50426045-2
Begoniaceae	Begonia	morelii	Begonia morelii	Irmsch. ex Kareg.	Begonia morelii Irmsch. ex Kareg.	Begonian 42: 295 (1975)	unknown	unknown	unknown	unknown	105233-1	http://www.plantsoftheworldonline.org/taxon/urn:lsid:ipni.org:names:105233-1
Begoniaceae	Begonia	morifolia	Begonia morifolia	T.T.Yu	Begonia morifolia T.T.Yu	Bull. Fan Mem. Inst. Biol., n.s., 1: 119 (1948)	China, Vietnam	China South-Central, Vietnam	unknown	unknown	105234-1	http://www.plantsoftheworldonline.org/taxon/urn:lsid:ipni.org:names:105234-1
Begoniaceae	Begonia	morii	Begonia morii	Burt-Utley	Begonia morii Burt-Utley	Brittonia 34: 192 (1982)	Panama	Panama	unknown	unknown	30767-2	http://www.plantsoftheworldonline.org/taxon/urn:lsid:ipni.org:names:30767-2
Begoniaceae	Begonia	morrisiorum	Begonia morrisiorum	Rekha Morris & P.D.McMillan	Begonia morrisiorum Rekha Morris & P.D.McMillan	Begonian 77: 93 (2010)	Mexico	Mexico Southwest	unknown	unknown	77105134-1	http://www.plantsoftheworldonline.org/taxon/urn:lsid:ipni.org:names:77105134-1
Begoniaceae	Begonia	morsei	Begonia morsei	Irmsch.	Begonia morsei Irmsch.	Mitt. Inst. Allg. Bot. Hamburg 10: 554 (1939)	China	China Southeast	unknown	unknown	20011627-1	http://www.plantsoftheworldonline.org/taxon/urn:lsid:ipni.org:names:20011627-1
Begoniaceae	Begonia	moszkowskii	Begonia moszkowskii	Irmsch.	Begonia moszkowskii Irmsch.	Bot. Jahrb. Syst. 50: 341 (1913)	Indonesia, Papua New Guinea	New Guinea	unknown	unknown	105237-1	http://www.plantsoftheworldonline.org/taxon/urn:lsid:ipni.org:names:105237-1
Begoniaceae	Begonia	motozintlensis	Begonia motozintlensis	Burt-Utley & Utley	Begonia motozintlensis Burt-Utley & Utley	Phytoneuron 2014-5: 1 (2014)	Mexico	Mexico Southeast	unknown	unknown	77136551-1	http://www.plantsoftheworldonline.org/taxon/urn:lsid:ipni.org:names:77136551-1
Begoniaceae	Begonia	moysesii	Begonia moysesii	Brade	Begonia moysesii Brade	Arq. Bot. Estado São Paulo, n.s., f.m., 3: 209 (1958)	Brazil	Brazil Southeast	unknown	unknown	30769-2	http://www.plantsoftheworldonline.org/taxon/urn:lsid:ipni.org:names:30769-2
Begoniaceae	Begonia	mucronistipula	Begonia mucronistipula	C.DC.	Begonia mucronistipula C.DC.	Smithsonian Misc. Collect. 69(12): 3 (1919)	Costa Rica, Panama	Costa Rica, Panama	unknown	unknown	30770-2	http://www.plantsoftheworldonline.org/taxon/urn:lsid:ipni.org:names:30770-2
Begoniaceae	Begonia	mufidahkallae	Begonia mufidahkallae	Ardaka & Ardi	Begonia mufidahkallae Ardaka & Ardi	Gard. Bull. Singapore 71: 416 (2019)	Indonesia	Maluku	unknown	unknown	77205240-1	http://www.plantsoftheworldonline.org/taxon/urn:lsid:ipni.org:names:77205240-1
Begoniaceae	Begonia	multangula	Begonia multangula	Blume	Begonia multangula Blume	Enum. Pl. Javae 1: 96 (1827)	Indonesia, Indonesia, East Timor	Jawa, Lesser Sunda Is.	unknown	unknown	105243-1	http://www.plantsoftheworldonline.org/taxon/urn:lsid:ipni.org:names:105243-1
Begoniaceae	Begonia	multibracteata	Begonia multibracteata	Girm.	Begonia multibracteata Girm.	Reinwardtia 12: 429 (2009)	Indonesia, East Timor	Lesser Sunda Is.	unknown	unknown	77095962-1	http://www.plantsoftheworldonline.org/taxon/urn:lsid:ipni.org:names:77095962-1
Begoniaceae	Begonia	multidentata	Begonia multidentata	Warb.	Begonia multidentata Warb.	K.M.Schumann &amp; C.A.G.Lauterbach, Fl. Schutzgeb. Südsee, Nachtr.: 322 (1905)	Indonesia, Papua New Guinea	New Guinea	unknown	unknown	105245-1	http://www.plantsoftheworldonline.org/taxon/urn:lsid:ipni.org:names:105245-1
Begoniaceae	Begonia	multijugata	Begonia multijugata	M.Hughes	Begonia multijugata M.Hughes	Gard. Bull. Singapore 61: 36 (2009)	Indonesia	Sumatera	unknown	unknown	77102809-1	http://www.plantsoftheworldonline.org/taxon/urn:lsid:ipni.org:names:77102809-1
Begoniaceae	Begonia	multinervia	Begonia multinervia	Liebm.	Begonia multinervia Liebm.	Mexic. Begon.: 18 (1852)	Costa Rica, Nicaragua, Panama	Costa Rica, Nicaragua, Panama	unknown	unknown	273179-2	http://www.plantsoftheworldonline.org/taxon/urn:lsid:ipni.org:names:273179-2
Begoniaceae	Begonia	multistaminea	Begonia multistaminea	Burt-Utley	Begonia multistaminea Burt-Utley	Brittonia 35: 115 (1983)	Mexico	Mexico Central, Mexico Gulf, Mexico Northeast	unknown	unknown	30771-2	http://www.plantsoftheworldonline.org/taxon/urn:lsid:ipni.org:names:30771-2
Begoniaceae	Begonia	muluensis	Begonia muluensis	C.Y.Ling & Kiew	Begonia muluensis C.Y.Ling & Kiew	Phytotaxa 381: 71 (2018)	Indonesia, Malaysia	Borneo	unknown	unknown	77192638-1	http://www.plantsoftheworldonline.org/taxon/urn:lsid:ipni.org:names:77192638-1
Begoniaceae	Begonia	muricata	Begonia muricata	Blume	Begonia muricata Blume	Catalogus: 103 (1823)	Indonesia, Indonesia, East Timor	Jawa, Lesser Sunda Is., Sumatera	unknown	unknown	105249-1	http://www.plantsoftheworldonline.org/taxon/urn:lsid:ipni.org:names:105249-1
Begoniaceae	Begonia	murina	Begonia murina	Craib	Begonia murina Craib	Gard. Chron., ser. 3, 83: 66 (1928)	Laos, Thailand	Laos, Thailand	unknown	unknown	105250-1	http://www.plantsoftheworldonline.org/taxon/urn:lsid:ipni.org:names:105250-1
Begoniaceae	Begonia	murlenensis	Begonia murlenensis	N.Krishna & Pradeep	Begonia murlenensis N.Krishna & Pradeep	Phytotaxa 482: 261 (2021)	India	Assam	unknown	unknown	77215781-1	http://www.plantsoftheworldonline.org/taxon/urn:lsid:ipni.org:names:77215781-1
Begoniaceae	Begonia	murudensis	Begonia murudensis	Merr.	Begonia murudensis Merr.	Sarawak Mus. J. 3: 530 (1928)	Indonesia, Malaysia	Borneo	unknown	unknown	105251-1	http://www.plantsoftheworldonline.org/taxon/urn:lsid:ipni.org:names:105251-1
Begoniaceae	Begonia	murumensis	Begonia murumensis	S.Julia & C.Y.Ling	Begonia murumensis S.Julia & C.Y.Ling	Sandakania 20: 115 (2015)	Indonesia, Malaysia	Borneo	unknown	unknown	77153240-1	http://www.plantsoftheworldonline.org/taxon/urn:lsid:ipni.org:names:77153240-1
Begoniaceae	Begonia	myanmarica	Begonia myanmarica	C.I Peng & Y.D.Kim	Begonia myanmarica C.I Peng & Y.D.Kim	Bot. Stud. (Taipei) 58-21: 2 (2017)	Myanmar	Myanmar	unknown	unknown	77174032-1	http://www.plantsoftheworldonline.org/taxon/urn:lsid:ipni.org:names:77174032-1
Begoniaceae	Begonia	mystacina	Begonia mystacina	L.B.Sm. & Wassh.	Begonia mystacina L.B.Sm. & Wassh.	Phytologia 54: 469 (1984)	Indonesia, Papua New Guinea	New Guinea	unknown	unknown	907630-1	http://www.plantsoftheworldonline.org/taxon/urn:lsid:ipni.org:names:907630-1
Begoniaceae	Begonia	mysteriosa	Begonia mysteriosa	L.Kollmann & A.P.Fontana	Begonia mysteriosa L.Kollmann & A.P.Fontana	Rodriguésia 59: 761 (2008)	Brazil	Brazil Southeast	unknown	unknown	77097937-1	http://www.plantsoftheworldonline.org/taxon/urn:lsid:ipni.org:names:77097937-1
Begoniaceae	Begonia	nagaensis	Begonia nagaensis	Kiew & S.Julia	Begonia nagaensis Kiew & S.Julia	Gard. Bull. Singapore 60: 359 (2009)	Indonesia, Malaysia	Borneo	unknown	unknown	77098830-1	http://www.plantsoftheworldonline.org/taxon/urn:lsid:ipni.org:names:77098830-1
Begoniaceae	Begonia	nahangensis	Begonia nahangensis	Aver. & H.Q.Nguyen	Begonia nahangensis Aver. & H.Q.Nguyen	Turczaninowia 15(2): 15 (2012)	Vietnam	Vietnam	unknown	unknown	77133038-1	http://www.plantsoftheworldonline.org/taxon/urn:lsid:ipni.org:names:77133038-1
Begoniaceae	Begonia	namkadingensis	Begonia namkadingensis	C.J.Yang, Soulad. & Tagane	Begonia namkadingensis C.J.Yang, Soulad. & Tagane	Phytotaxa 334: 195 (2018)	Laos	Laos	unknown	unknown	77176571-1	http://www.plantsoftheworldonline.org/taxon/urn:lsid:ipni.org:names:77176571-1
Begoniaceae	Begonia	nana	Begonia nana	L'Hér.	Begonia nana L'Hér.	Stirp. Nov.: 99 (1788)	Madagascar	Madagascar	unknown	unknown	105253-1	http://www.plantsoftheworldonline.org/taxon/urn:lsid:ipni.org:names:105253-1
Begoniaceae	Begonia	nangunheensis	Begonia nangunheensis	Y.M.Shui & W.H.Chen	Begonia nangunheensis Y.M.Shui & W.H.Chen	Phytotaxa 480: 202 (2021)	China	China South-Central	unknown	unknown	77215752-1	http://www.plantsoftheworldonline.org/taxon/urn:lsid:ipni.org:names:77215752-1
Begoniaceae	Begonia	nantoensis	Begonia nantoensis	M.J.Lai & N.J.Chung	Begonia nantoensis M.J.Lai & N.J.Chung	Quart. J. Exp. Forest. 6(1): 60 (1992)	Taiwan	Taiwan	unknown	unknown	1016138-1	http://www.plantsoftheworldonline.org/taxon/urn:lsid:ipni.org:names:1016138-1
Begoniaceae	Begonia	napoensis	Begonia napoensis	L.B.Sm. & Wassh.	Begonia napoensis L.B.Sm. & Wassh.	Fl. Ecuador 25(133): 63 (1986)	Ecuador	Ecuador	unknown	unknown	273180-2	http://www.plantsoftheworldonline.org/taxon/urn:lsid:ipni.org:names:273180-2
Begoniaceae	Begonia	natmataungensis	Begonia natmataungensis	Y.H.Tan, M.B.Maw & H.B.Ding	Begonia natmataungensis Y.H.Tan, M.B.Maw & H.B.Ding	Taiwania 66: 221 (2021)	Myanmar	Myanmar	unknown	unknown	77217139-1	http://www.plantsoftheworldonline.org/taxon/urn:lsid:ipni.org:names:77217139-1
Begoniaceae	Begonia	natunaensis	Begonia natunaensis	C.W.Lin & C.I Peng	Begonia natunaensis C.W.Lin & C.I Peng	Taiwania 59: 368 (2014)	Indonesia, Malaysia	Borneo	unknown	unknown	77144912-1	http://www.plantsoftheworldonline.org/taxon/urn:lsid:ipni.org:names:77144912-1
Begoniaceae	Begonia	naumoniensis	Begonia naumoniensis	Irmsch.	Begonia naumoniensis Irmsch.	Bot. Jahrb. Syst. 50: 362 (1913)	Indonesia, Papua New Guinea	New Guinea	unknown	unknown	105255-1	http://www.plantsoftheworldonline.org/taxon/urn:lsid:ipni.org:names:105255-1
Begoniaceae	Begonia	neglecta	Begonia neglecta	A.DC.	Begonia neglecta A.DC.	Ann. Sci. Nat., Bot., sér. 4, 11: 139 (1859)	Brazil	Brazil Northeast	unknown	unknown	105257-1	http://www.plantsoftheworldonline.org/taxon/urn:lsid:ipni.org:names:105257-1
Begoniaceae	Begonia	negrosensis	Begonia negrosensis	Elmer	Begonia negrosensis Elmer	Leafl. Philipp. Bot. 2: 736 (1910)	Philippines	Philippines	unknown	unknown	105258-1	http://www.plantsoftheworldonline.org/taxon/urn:lsid:ipni.org:names:105258-1
Begoniaceae	Begonia	nelumbiifolia	Begonia nelumbiifolia	Schltdl. & Cham.	Begonia nelumbiifolia Schltdl. & Cham.	Linnaea 5: 604 (1830)	Belize, Colombia, Costa Rica, El Salvador, Guatemala, Honduras, Mexico, Nicaragua, Panama	Belize, Colombia, Costa Rica, El Salvador, Guatemala, Honduras, Mexico Central, Mexico Gulf, Mexico Northeast, Mexico Southeast, Mexico Southwest, Nicaragua, Panama	Cuba, Dominican Republic, Puerto Rico	Cuba, Dominican Republic, Puerto Rico	273181-2	http://www.plantsoftheworldonline.org/taxon/urn:lsid:ipni.org:names:273181-2
Begoniaceae	Begonia	nemoralis	Begonia nemoralis	L.B.Sm. & B.G.Schub.	Begonia nemoralis L.B.Sm. & B.G.Schub.	Contr. Gray Herb. 165: 93 (1947)	Mexico	Mexico Southwest	unknown	unknown	30774-2	http://www.plantsoftheworldonline.org/taxon/urn:lsid:ipni.org:names:30774-2
Begoniaceae	Begonia	neocomensium	Begonia neocomensium	A.DC.	Begonia neocomensium A.DC.	Ann. Sci. Nat., Bot., sér. 4, 11: 138 (1859)	Brazil	Brazil Northeast	unknown	unknown	105262-1	http://www.plantsoftheworldonline.org/taxon/urn:lsid:ipni.org:names:105262-1
Begoniaceae	Begonia	neoharlingii	Begonia neoharlingii	L.B.Sm. & Wassh.	Begonia neoharlingii L.B.Sm. & Wassh.	Begonian 52: 11 (1985)	Ecuador	Ecuador	unknown	unknown	273182-2	http://www.plantsoftheworldonline.org/taxon/urn:lsid:ipni.org:names:273182-2
Begoniaceae	Begonia	neoperrieri	Begonia neoperrieri	Humbert ex Aymonin & Bosser	Begonia neoperrieri Humbert ex Aymonin & Bosser	Bull. Soc. Bot. France 118: 741 (1971 publ. 1973)	Madagascar	Madagascar	unknown	unknown	105263-1	http://www.plantsoftheworldonline.org/taxon/urn:lsid:ipni.org:names:105263-1
Begoniaceae	Begonia	neopurpurea	Begonia neopurpurea	L.B.Sm. & Wassh.	Begonia neopurpurea L.B.Sm. & Wassh.	Phytologia 52: 445 (1983)	Philippines	Philippines	unknown	unknown	907542-1	http://www.plantsoftheworldonline.org/taxon/urn:lsid:ipni.org:names:907542-1
Begoniaceae	Begonia	nepalensis	Begonia nepalensis	(A.DC.) Warb.	Begonia nepalensis (A.DC.) Warb.	H.G.A.Engler &amp; K.A.E.Prantl, Nat. Pflanzenfam. 3(6a): 142 (1894)	Bhutan, India, India, Myanmar, Nepal	Assam, East Himalaya, Myanmar, Nepal	unknown	unknown	105264-1	http://www.plantsoftheworldonline.org/taxon/urn:lsid:ipni.org:names:105264-1
Begoniaceae	Begonia	nephrophylla	Begonia nephrophylla	Undaharta & Ardi	Begonia nephrophylla Undaharta & Ardi	Gard. Bull. Singapore 68: 280 (2016)	Indonesia	Maluku	unknown	unknown	77161341-1	http://www.plantsoftheworldonline.org/taxon/urn:lsid:ipni.org:names:77161341-1
Begoniaceae	Begonia	nevadensis	Begonia nevadensis	Dorr	Begonia nevadensis Dorr	Harvard Pap. Bot. 4: 264 (1999)	Venezuela	Venezuela	unknown	unknown	1010127-1	http://www.plantsoftheworldonline.org/taxon/urn:lsid:ipni.org:names:1010127-1
Begoniaceae	Begonia	niahensis	Begonia niahensis	K.G.Pearce	Begonia niahensis K.G.Pearce	Gard. Bull. Singapore 55: 77 (2003)	Indonesia, Malaysia	Borneo	unknown	unknown	50426014-2	http://www.plantsoftheworldonline.org/taxon/urn:lsid:ipni.org:names:50426014-2
Begoniaceae	Begonia	nigritarum	Begonia nigritarum	Steud.	Begonia nigritarum Steud.	Nomencl. Bot. 1: 104 (1821)	Philippines	Philippines	unknown	unknown	105272-1	http://www.plantsoftheworldonline.org/taxon/urn:lsid:ipni.org:names:105272-1
Begoniaceae	Begonia	ningmingensis	Begonia ningmingensis	D.Fang, Y.G.Wei & C.I.Peng	Begonia ningmingensis D.Fang, Y.G.Wei & C.I.Peng	Bot. Stud. (Taipei) 47: 97 (2006)	China	China Southeast	unknown	unknown	77075852-1	http://www.plantsoftheworldonline.org/taxon/urn:lsid:ipni.org:names:77075852-1
Begoniaceae	Begonia	nivea	Begonia nivea	Parish ex Kurz	Begonia nivea Parish ex Kurz	J. Asiat. Soc. Bengal, Pt. 2, Nat. Hist. 42: 81 (1873)	Myanmar	Myanmar	unknown	unknown	105275-1	http://www.plantsoftheworldonline.org/taxon/urn:lsid:ipni.org:names:105275-1
Begoniaceae	Begonia	nix	Begonia nix	C.W.Lin & C.I Peng	Begonia nix C.W.Lin & C.I Peng	Taiwania 62: 242 (2017)	Indonesia, Malaysia	Borneo	unknown	unknown	77165665-1	http://www.plantsoftheworldonline.org/taxon/urn:lsid:ipni.org:names:77165665-1
Begoniaceae	Begonia	nobmanniae	Begonia nobmanniae	D.C.Thomas & Ardi	Begonia nobmanniae D.C.Thomas & Ardi	Edinburgh J. Bot. 68: 235 (2011)	Indonesia	Sulawesi	unknown	unknown	77112434-1	http://www.plantsoftheworldonline.org/taxon/urn:lsid:ipni.org:names:77112434-1
Begoniaceae	Begonia	nossibea	Begonia nossibea	A.DC.	Begonia nossibea A.DC.	Ann. Sci. Nat., Bot., sér. 4, 11: 130 (1859)	Comoros, Madagascar	Comoros, Madagascar	unknown	unknown	105277-1	http://www.plantsoftheworldonline.org/taxon/urn:lsid:ipni.org:names:105277-1
Begoniaceae	Begonia	nosymangabensis	Begonia nosymangabensis	Scherber. & Duruiss.	Begonia nosymangabensis Scherber. & Duruiss.	Candollea 72: 258 (2017)	Madagascar	Madagascar	unknown	unknown	77164633-1	http://www.plantsoftheworldonline.org/taxon/urn:lsid:ipni.org:names:77164633-1
Begoniaceae	Begonia	notata	Begonia notata	Craib	Begonia notata Craib	Gard. Chron., ser. 3, 83: 66 (1928)	Thailand	Thailand	unknown	unknown	105278-1	http://www.plantsoftheworldonline.org/taxon/urn:lsid:ipni.org:names:105278-1
Begoniaceae	Begonia	nothobaramensis	Begonia nothobaramensis	Joffre	Begonia nothobaramensis Joffre	Sandakania 20: 35 (2015)	Indonesia, Malaysia	Borneo	unknown	unknown	60471161-2	http://www.plantsoftheworldonline.org/taxon/urn:lsid:ipni.org:names:60471161-2
Begoniaceae	Begonia	notiophila	Begonia notiophila	Urb.	Begonia notiophila Urb.	Ark. Bot. 23A(5): 90 (1930)	Dominican Republic, Haiti	Dominican Republic, Haiti	unknown	unknown	30778-2	http://www.plantsoftheworldonline.org/taxon/urn:lsid:ipni.org:names:30778-2
Begoniaceae	Begonia	novalombardiensis	Begonia novalombardiensis	L.Kollmann	Begonia novalombardiensis L.Kollmann	Candollea 61: 90 (2006)	Brazil	Brazil Southeast	unknown	unknown	77076747-1	http://www.plantsoftheworldonline.org/taxon/urn:lsid:ipni.org:names:77076747-1
Begoniaceae	Begonia	novogranatae	Begonia novogranatae	A.DC.	Begonia novogranatae A.DC.	A.P.de Candolle, Prodr. 15(1): 517 (1864)	Colombia, Venezuela	Colombia, Venezuela	unknown	unknown	105280-1	http://www.plantsoftheworldonline.org/taxon/urn:lsid:ipni.org:names:105280-1
Begoniaceae	Begonia	novoguineensis	Begonia novoguineensis	Merr. & L.M.Perry	Begonia novoguineensis Merr. & L.M.Perry	J. Arnold Arbor. 24: 57 (1943)	Indonesia, Papua New Guinea	New Guinea	unknown	unknown	105281-1	http://www.plantsoftheworldonline.org/taxon/urn:lsid:ipni.org:names:105281-1
Begoniaceae	Begonia	nubicola	Begonia nubicola	L.B.Sm. & B.G.Schub.	Begonia nubicola L.B.Sm. & B.G.Schub.	Mem. New York Bot. Gard. 9: 354 (1957)	Brazil, Venezuela	Brazil North, Venezuela	unknown	unknown	30779-2	http://www.plantsoftheworldonline.org/taxon/urn:lsid:ipni.org:names:30779-2
Begoniaceae	Begonia	nuda	Begonia nuda	Irmsch.	Begonia nuda Irmsch.	Bot. Jahrb. Syst. 76: 58 (1953)	Brazil	Brazil Southeast	unknown	unknown	30780-2	http://www.plantsoftheworldonline.org/taxon/urn:lsid:ipni.org:names:30780-2
Begoniaceae	Begonia	nummulariifolia	Begonia nummulariifolia	Putz. ex Schltdl.	Begonia nummulariifolia Putz. ex Schltdl.	Bot. Zeitung (Berlin) 11: 716 (1853)	Colombia	Colombia	unknown	unknown	105284-1	http://www.plantsoftheworldonline.org/taxon/urn:lsid:ipni.org:names:105284-1
Begoniaceae	Begonia	nurii	Begonia nurii	Irmsch.	Begonia nurii Irmsch.	Mitt. Inst. Allg. Bot. Hamburg 8: 95 (1929)	Malaysia	Malaya	unknown	unknown	105285-1	http://www.plantsoftheworldonline.org/taxon/urn:lsid:ipni.org:names:105285-1
Begoniaceae	Begonia	nuwakotensis	Begonia nuwakotensis	S.Rajbh.	Begonia nuwakotensis S.Rajbh.	Gard. Bull. Singapore 62: 144 (2010)	Nepal	Nepal	unknown	unknown	77107778-1	http://www.plantsoftheworldonline.org/taxon/urn:lsid:ipni.org:names:77107778-1
Begoniaceae	Begonia	nyassensis	Begonia nyassensis	Irmsch.	Begonia nyassensis Irmsch.	Bot. Jahrb. Syst. 81: 155 (1961)	Malawi	Malawi	unknown	unknown	105286-1	http://www.plantsoftheworldonline.org/taxon/urn:lsid:ipni.org:names:105286-1
Begoniaceae	Begonia	oaxacana	Begonia oaxacana	A.DC.	Begonia oaxacana A.DC.	Ann. Sci. Nat., Bot., sér. 4, 11: 127 (1859)	Costa Rica, El Salvador, Guatemala, Honduras, Mexico, Nicaragua, Panama	Costa Rica, El Salvador, Guatemala, Honduras, Mexico Central, Mexico Gulf, Mexico Northeast, Mexico Southeast, Mexico Southwest, Nicaragua, Panama	unknown	unknown	105288-1	http://www.plantsoftheworldonline.org/taxon/urn:lsid:ipni.org:names:105288-1
Begoniaceae	Begonia	obdeltata	Begonia obdeltata	Gregório & E.L.Jacques	Begonia obdeltata Gregório & E.L.Jacques	Phytotaxa 167: 190 (2014)	Brazil	Brazil Northeast	unknown	unknown	77140779-1	http://www.plantsoftheworldonline.org/taxon/urn:lsid:ipni.org:names:77140779-1
Begoniaceae	Begonia	oblanceolata	Begonia oblanceolata	Rusby	Begonia oblanceolata Rusby	Descr. S. Amer. Pl.: 65 (1920)	Bolivia	Bolivia	unknown	unknown	30783-2	http://www.plantsoftheworldonline.org/taxon/urn:lsid:ipni.org:names:30783-2
Begoniaceae	Begonia	obliqua	Begonia obliqua	L.	Begonia obliqua L.	Sp. Pl.: 1056 (1753)	Leeward Is., Windward Is.	Leeward Is., Windward Is.	unknown	unknown	319079-2	http://www.plantsoftheworldonline.org/taxon/urn:lsid:ipni.org:names:319079-2
Begoniaceae	Begonia	obliquifolia	Begonia obliquifolia	S.H.Huang & Y.M.Shui	Begonia obliquifolia S.H.Huang & Y.M.Shui	Acta Bot. Yunnan. 21: 21 (1999)	China	China South-Central	unknown	unknown	1007006-1	http://www.plantsoftheworldonline.org/taxon/urn:lsid:ipni.org:names:1007006-1
Begoniaceae	Begonia	oblongata	Begonia oblongata	Merr.	Begonia oblongata Merr.	Philipp. J. Sci., C 7: 310 (1912)	Philippines	Philippines	unknown	unknown	105296-1	http://www.plantsoftheworldonline.org/taxon/urn:lsid:ipni.org:names:105296-1
Begoniaceae	Begonia	oblongifolia	Begonia oblongifolia	Stapf	Begonia oblongifolia Stapf	Trans. Linn. Soc. London, Bot. 4: 165 (1894)	Indonesia, Malaysia	Borneo	unknown	unknown	105297-1	http://www.plantsoftheworldonline.org/taxon/urn:lsid:ipni.org:names:105297-1
Begoniaceae	Begonia	obovatistipula	Begonia obovatistipula	C.DC.	Begonia obovatistipula C.DC.	Bull. Soc. Bot. Genève, sér. 2, 6: 124 (1914)	Paraguay	Paraguay	unknown	unknown	30784-2	http://www.plantsoftheworldonline.org/taxon/urn:lsid:ipni.org:names:30784-2
Begoniaceae	Begonia	obovoidea	Begonia obovoidea	Craib	Begonia obovoidea Craib	Bull. Misc. Inform. Kew 1930: 413 (1930)	Myanmar, Thailand	Myanmar, Thailand	unknown	unknown	105299-1	http://www.plantsoftheworldonline.org/taxon/urn:lsid:ipni.org:names:105299-1
Begoniaceae	Begonia	obscura	Begonia obscura	Brade	Begonia obscura Brade	Arch. Jard. Bot. Rio de Janeiro 15: 33 (1957)	Brazil	Brazil Southeast	unknown	unknown	30785-2	http://www.plantsoftheworldonline.org/taxon/urn:lsid:ipni.org:names:30785-2
Begoniaceae	Begonia	obsolescens	Begonia obsolescens	Irmsch.	Begonia obsolescens Irmsch.	Notes Roy. Bot. Gard. Edinburgh 21: 37 (1951)	China	China South-Central, China Southeast	unknown	unknown	105301-1	http://www.plantsoftheworldonline.org/taxon/urn:lsid:ipni.org:names:105301-1
Begoniaceae	Begonia	obtecticaulis	Begonia obtecticaulis	Irmsch.	Begonia obtecticaulis Irmsch.	Bot. Jahrb. Syst. 76: 600 (1949)	Bolivia, Peru	Bolivia, Peru	unknown	unknown	30786-2	http://www.plantsoftheworldonline.org/taxon/urn:lsid:ipni.org:names:30786-2
Begoniaceae	Begonia	obtusifolia	Begonia obtusifolia	Merr.	Begonia obtusifolia Merr.	Philipp. J. Sci. 14: 425 (1919)	Philippines	Philippines	unknown	unknown	105303-1	http://www.plantsoftheworldonline.org/taxon/urn:lsid:ipni.org:names:105303-1
Begoniaceae	Begonia	occhionii	Begonia occhionii	Brade	Begonia occhionii Brade	Arq. Serv. Florest. 2: 2 (1943)	Brazil	Brazil Southeast	unknown	unknown	30787-2	http://www.plantsoftheworldonline.org/taxon/urn:lsid:ipni.org:names:30787-2
Begoniaceae	Begonia	ocellata	Begonia ocellata	Ardi	Begonia ocellata Ardi	Edinburgh J. Bot. 75: 301 (2018)	Indonesia	Sumatera	unknown	unknown	77191970-1	http://www.plantsoftheworldonline.org/taxon/urn:lsid:ipni.org:names:77191970-1
Begoniaceae	Begonia	octopetala	Begonia octopetala	L'Hér.	Begonia octopetala L'Hér.	Stirp. Nov.: 101 (1788)	Ecuador, Peru	Ecuador, Peru	unknown	unknown	105306-1	http://www.plantsoftheworldonline.org/taxon/urn:lsid:ipni.org:names:105306-1
Begoniaceae	Begonia	odeteiantha	Begonia odeteiantha	Handro	Begonia odeteiantha Handro	Loefgrenia 39: 4 (1969)	Brazil	Brazil Southeast	unknown	unknown	30789-2	http://www.plantsoftheworldonline.org/taxon/urn:lsid:ipni.org:names:30789-2
Begoniaceae	Begonia	oellgaardii	Begonia oellgaardii	L.B.Sm. & Wassh.	Begonia oellgaardii L.B.Sm. & Wassh.	Fl. Ecuador 25(133): 59 (1986)	Ecuador	Ecuador	unknown	unknown	273183-2	http://www.plantsoftheworldonline.org/taxon/urn:lsid:ipni.org:names:273183-2
Begoniaceae	Begonia	olbia	Begonia olbia	Kerch.	Begonia olbia Kerch.	Rev. Hort. Belge Étrangère 9: 241 (1883)	Brazil	Brazil Southeast	unknown	unknown	105310-1	http://www.plantsoftheworldonline.org/taxon/urn:lsid:ipni.org:names:105310-1
Begoniaceae	Begonia	oleosa	Begonia oleosa	Jara	Begonia oleosa Jara	Brittonia 72: 177 (2020)	Colombia, Venezuela	Colombia, Venezuela	unknown	unknown	77210826-1	http://www.plantsoftheworldonline.org/taxon/urn:lsid:ipni.org:names:77210826-1
Begoniaceae	Begonia	oligandra	Begonia oligandra	Merr. & L.M.Perry	Begonia oligandra Merr. & L.M.Perry	J. Arnold Arbor. 24: 44 (1943)	Indonesia, Papua New Guinea	New Guinea	unknown	unknown	105311-1	http://www.plantsoftheworldonline.org/taxon/urn:lsid:ipni.org:names:105311-1
Begoniaceae	Begonia	oligantha	Begonia oligantha	Merr.	Begonia oligantha Merr.	Philipp. J. Sci., C 10: 50 (1915)	Philippines	Philippines	unknown	unknown	105312-1	http://www.plantsoftheworldonline.org/taxon/urn:lsid:ipni.org:names:105312-1
Begoniaceae	Begonia	oligophylla	Begonia oligophylla	Blume ex Miq.	Begonia oligophylla Blume ex Miq.	Fl. Ned. Ind. 1(1): 692 (1856)	Indonesia	Jawa	unknown	unknown	105313-1	http://www.plantsoftheworldonline.org/taxon/urn:lsid:ipni.org:names:105313-1
Begoniaceae	Begonia	olivacea	Begonia olivacea	Ardi	Begonia olivacea Ardi	Eur. J. Taxon. 167: 29 (2015)	Indonesia	Sumatera	unknown	unknown	77151649-1	http://www.plantsoftheworldonline.org/taxon/urn:lsid:ipni.org:names:77151649-1
Begoniaceae	Begonia	oliveri	Begonia oliveri	L.B.Sm. & B.G.Schub.	Begonia oliveri L.B.Sm. & B.G.Schub.	J. Washington Acad. Sci. 45: 113 (1955)	Colombia	Colombia	unknown	unknown	30790-2	http://www.plantsoftheworldonline.org/taxon/urn:lsid:ipni.org:names:30790-2
Begoniaceae	Begonia	olsoniae	Begonia olsoniae	L.B.Sm. & B.G.Schub.	Begonia olsoniae L.B.Sm. & B.G.Schub.	Phytologia 12: 250 (1965)	Brazil	Brazil South, Brazil Southeast	unknown	unknown	30791-2	http://www.plantsoftheworldonline.org/taxon/urn:lsid:ipni.org:names:30791-2
Begoniaceae	Begonia	opaca	Begonia opaca	C.W.Lin & C.I Peng	Begonia opaca C.W.Lin & C.I Peng	Taiwania 64: 130 (2019)	Indonesia, Malaysia	Borneo	unknown	unknown	77200900-1	http://www.plantsoftheworldonline.org/taxon/urn:lsid:ipni.org:names:77200900-1
Begoniaceae	Begonia	ophiogyna	Begonia ophiogyna	L.B.Sm. & B.G.Schub.	Begonia ophiogyna L.B.Sm. & B.G.Schub.	Caldasia 4: 84 (1946)	Colombia	Colombia	unknown	unknown	30792-2	http://www.plantsoftheworldonline.org/taxon/urn:lsid:ipni.org:names:30792-2
Begoniaceae	Begonia	opuliflora	Begonia opuliflora	Putz.	Begonia opuliflora Putz.	J.J.Linden, Cat. Pl. Exot. 9: s.n. (1854)	Panama	Panama	unknown	unknown	105317-1	http://www.plantsoftheworldonline.org/taxon/urn:lsid:ipni.org:names:105317-1
Begoniaceae	Begonia	orbiculata	Begonia orbiculata	Jack	Begonia orbiculata Jack	Malayan Misc. 2(7): 9 (1821)	Indonesia	Sumatera	unknown	unknown	105319-1	http://www.plantsoftheworldonline.org/taxon/urn:lsid:ipni.org:names:105319-1
Begoniaceae	Begonia	orchidiflora	Begonia orchidiflora	Griff.	Begonia orchidiflora Griff.	Itin. Pl. Khasyah Mts.: 627 (1848)	India	Assam	unknown	unknown	105320-1	http://www.plantsoftheworldonline.org/taxon/urn:lsid:ipni.org:names:105320-1
Begoniaceae	Begonia	oreodoxa	Begonia oreodoxa	Chun & F.Chun	Begonia oreodoxa Chun & F.Chun	Acta Phytotax. Sin. 33: 274 (1995)	China, Vietnam	China South-Central, Vietnam	unknown	unknown	984322-1	http://www.plantsoftheworldonline.org/taxon/urn:lsid:ipni.org:names:984322-1
Begoniaceae	Begonia	oreophila	Begonia oreophila	Kiew	Begonia oreophila Kiew	Gard. Bull. Singapore 57: 131 (2005)	Malaysia	Malaya	unknown	unknown	77069256-1	http://www.plantsoftheworldonline.org/taxon/urn:lsid:ipni.org:names:77069256-1
Begoniaceae	Begonia	organensis	Begonia organensis	Brade	Begonia organensis Brade	Bol. Mus. Nac. Rio de Janeiro, Bot. 1: 13 (1944)	Brazil	Brazil Southeast	unknown	unknown	30793-2	http://www.plantsoftheworldonline.org/taxon/urn:lsid:ipni.org:names:30793-2
Begoniaceae	Begonia	ornithocarpa	Begonia ornithocarpa	Standl.	Begonia ornithocarpa Standl.	Publ. Field Mus. Nat. Hist., Bot. Ser. 4: 238 (1929)	Mexico	Mexico Central, Mexico Northeast, Mexico Northwest, Mexico Southwest	unknown	unknown	30794-2	http://www.plantsoftheworldonline.org/taxon/urn:lsid:ipni.org:names:30794-2
Begoniaceae	Begonia	ornithophylla	Begonia ornithophylla	Irmsch.	Begonia ornithophylla Irmsch.	Mitt. Inst. Allg. Bot. Hamburg 10: 556 (1939)	China	China Southeast	unknown	unknown	20011628-1	http://www.plantsoftheworldonline.org/taxon/urn:lsid:ipni.org:names:20011628-1
Begoniaceae	Begonia	otophora	Begonia otophora	Merr. & L.M.Perry	Begonia otophora Merr. & L.M.Perry	J. Arnold Arbor. 24: 46 (1943)	Indonesia, Papua New Guinea	New Guinea	unknown	unknown	105324-1	http://www.plantsoftheworldonline.org/taxon/urn:lsid:ipni.org:names:105324-1
Begoniaceae	Begonia	otophylla	Begonia otophylla	L.B.Sm. & B.G.Schub.	Begonia otophylla L.B.Sm. & B.G.Schub.	Fieldiana, Bot. 28: 417 (1952)	Venezuela	Venezuela	unknown	unknown	30795-2	http://www.plantsoftheworldonline.org/taxon/urn:lsid:ipni.org:names:30795-2
Begoniaceae	Begonia	ovatifolia	Begonia ovatifolia	A.DC.	Begonia ovatifolia A.DC.	Ann. Sci. Nat., Bot., sér. 4, 11: 132 (1859)	Bhutan, India, India	Assam, East Himalaya	unknown	unknown	105328-1	http://www.plantsoftheworldonline.org/taxon/urn:lsid:ipni.org:names:105328-1
Begoniaceae	Begonia	oxyanthera	Begonia oxyanthera	Warb.	Begonia oxyanthera Warb.	Bot. Jahrb. Syst. 22: 35 (1895)	Cameroon, Gulf of Guinea Is., Nigeria	Cameroon, Gulf of Guinea Is., Nigeria	unknown	unknown	105330-1	http://www.plantsoftheworldonline.org/taxon/urn:lsid:ipni.org:names:105330-1
Begoniaceae	Begonia	oxyloba	Begonia oxyloba	Welw. ex Hook.f.	Begonia oxyloba Welw. ex Hook.f.	D.Oliver &amp; auct. suc. (eds.), Fl. Trop. Afr. 2: 578 (1871)	Angola, Burundi, Cameroon, Cote d'Ivoire, Gabon, Ghana, Guinea, Gulf of Guinea Is., Kenya, Liberia, Madagascar, Malawi, Mozambique, Nigeria, Republic of Congo, Rwanda, Sierra Leone, Tanzania, Togo, Uganda, Zaire	Angola, Burundi, Cabinda, Cameroon, Congo, Gabon, Ghana, Guinea, Gulf of Guinea Is., Ivory Coast, Kenya, Liberia, Madagascar, Malawi, Mozambique, Nigeria, Rwanda, Sierra Leone, Tanzania, Togo, Uganda, Zaire	unknown	unknown	105331-1	http://www.plantsoftheworldonline.org/taxon/urn:lsid:ipni.org:names:105331-1
Begoniaceae	Begonia	oxyphylla	Begonia oxyphylla	A.DC.	Begonia oxyphylla A.DC.	Ann. Sci. Nat., Bot., sér. 4, 11: 140 (1859)	Brazil	Brazil Southeast	unknown	unknown	318912-2	http://www.plantsoftheworldonline.org/taxon/urn:lsid:ipni.org:names:318912-2
Begoniaceae	Begonia	oxysperma	Begonia oxysperma	A.DC.	Begonia oxysperma A.DC.	Ann. Sci. Nat., Bot., sér. 4, 11: 122 (1859)	Philippines	Philippines	unknown	unknown	105333-1	http://www.plantsoftheworldonline.org/taxon/urn:lsid:ipni.org:names:105333-1
Begoniaceae	Begonia	oxyura	Begonia oxyura	Merr. & L.M.Perry	Begonia oxyura Merr. & L.M.Perry	J. Arnold Arbor. 24: 49 (1943)	Indonesia, Papua New Guinea	New Guinea	unknown	unknown	105334-1	http://www.plantsoftheworldonline.org/taxon/urn:lsid:ipni.org:names:105334-1
Begoniaceae	Begonia	oyuniae	Begonia oyuniae	Taram & N.Krishna	Begonia oyuniae Taram & N.Krishna	Gard. Bull. Singapore 72: 110 (2020)	Bhutan, India	East Himalaya	unknown	unknown	77209946-1	http://www.plantsoftheworldonline.org/taxon/urn:lsid:ipni.org:names:77209946-1
Begoniaceae	Begonia	ozotothrix	Begonia ozotothrix	D.C.Thomas	Begonia ozotothrix D.C.Thomas	Edinburgh J. Bot. 66: 105 (2009)	Indonesia	Sulawesi	unknown	unknown	77096979-1	http://www.plantsoftheworldonline.org/taxon/urn:lsid:ipni.org:names:77096979-1
Begoniaceae	Begonia	pachypoda	Begonia pachypoda	L.Kollmann & Peixoto	Begonia pachypoda L.Kollmann & Peixoto	Candollea 68: 94 (2013)	Brazil	Brazil Southeast	unknown	unknown	77130394-1	http://www.plantsoftheworldonline.org/taxon/urn:lsid:ipni.org:names:77130394-1
Begoniaceae	Begonia	pachyrhachis	Begonia pachyrhachis	L.B.Sm. & Wassh.	Begonia pachyrhachis L.B.Sm. & Wassh.	Phytologia 52: 442 (1983)	Indonesia	Jawa	unknown	unknown	907543-1	http://www.plantsoftheworldonline.org/taxon/urn:lsid:ipni.org:names:907543-1
Begoniaceae	Begonia	padangensis	Begonia padangensis	Irmsch.	Begonia padangensis Irmsch.	Webbia 9: 475 (1953 publ. 1954)	Indonesia	Sumatera	unknown	unknown	105335-1	http://www.plantsoftheworldonline.org/taxon/urn:lsid:ipni.org:names:105335-1
Begoniaceae	Begonia	padawanensis	Begonia padawanensis	C.W.Lin & C.I Peng	Begonia padawanensis C.W.Lin & C.I Peng	Nordic J. Bot. 33: 558 (2014)	Indonesia, Malaysia	Borneo	unknown	unknown	77154749-1	http://www.plantsoftheworldonline.org/taxon/urn:lsid:ipni.org:names:77154749-1
Begoniaceae	Begonia	paganuccii	Begonia paganuccii	Gregório & J.A.S.Costa	Begonia paganuccii Gregório & J.A.S.Costa	PhytoKeys 44: 9 (2015)	Brazil	Brazil Northeast	unknown	unknown	77144529-1	http://www.plantsoftheworldonline.org/taxon/urn:lsid:ipni.org:names:77144529-1
Begoniaceae	Begonia	palawanensis	Begonia palawanensis	Merr.	Begonia palawanensis Merr.	Philipp. J. Sci., C 6: 380 (1911 publ. 1912)	Philippines	Philippines	unknown	unknown	105336-1	http://www.plantsoftheworldonline.org/taxon/urn:lsid:ipni.org:names:105336-1
Begoniaceae	Begonia	paleacea	Begonia paleacea	Kurz	Begonia paleacea Kurz	Flora 54: 297 (1871)	Myanmar	Myanmar	unknown	unknown	105337-1	http://www.plantsoftheworldonline.org/taxon/urn:lsid:ipni.org:names:105337-1
Begoniaceae	Begonia	paleata	Begonia paleata	A.DC.	Begonia paleata A.DC.	Ann. Sci. Nat., Bot., sér. 4, 11: 137 (1859)	Brazil	Brazil Southeast	unknown	unknown	315572-2	http://www.plantsoftheworldonline.org/taxon/urn:lsid:ipni.org:names:315572-2
Begoniaceae	Begonia	palemlemensis	Begonia palemlemensis	Calaramo, C.W.Lin & Rubite	Begonia palemlemensis Calaramo, C.W.Lin & Rubite	Phytotaxa 407: 38 (2019)	Philippines	Philippines	unknown	unknown	77200410-1	http://www.plantsoftheworldonline.org/taxon/urn:lsid:ipni.org:names:77200410-1
Begoniaceae	Begonia	palmata	Begonia palmata	D.Don	Begonia palmata D.Don	Prodr. Fl. Nepal.: 223 (1825)	Bangladesh, Bhutan, India, China, India, Laos, Myanmar, Nepal, Taiwan, Thailand, Vietnam	Assam, Bangladesh, China South-Central, China Southeast, East Himalaya, Hainan, Laos, Myanmar, Nepal, Taiwan, Thailand, Tibet, Vietnam	unknown	unknown	105340-1	http://www.plantsoftheworldonline.org/taxon/urn:lsid:ipni.org:names:105340-1
Begoniaceae	Begonia	palmeri	Begonia palmeri	S.Watson	Begonia palmeri S.Watson	Proc. Amer. Acad. Arts 21: 429 (1886)	Mexico	Mexico Gulf, Mexico Northeast, Mexico Northwest, Mexico Southeast, Mexico Southwest	unknown	unknown	30798-2	http://www.plantsoftheworldonline.org/taxon/urn:lsid:ipni.org:names:30798-2
Begoniaceae	Begonia	panamensis	Begonia panamensis	Burt-Utley & Utley	Begonia panamensis Burt-Utley & Utley	Phytoneuron 2012-74: 17 (2012)	Panama	Panama	unknown	unknown	77128313-1	http://www.plantsoftheworldonline.org/taxon/urn:lsid:ipni.org:names:77128313-1
Begoniaceae	Begonia	panayensis	Begonia panayensis	Merr.	Begonia panayensis Merr.	Philipp. J. Sci. 14: 428 (1919)	Philippines	Philippines	unknown	unknown	105346-1	http://www.plantsoftheworldonline.org/taxon/urn:lsid:ipni.org:names:105346-1
Begoniaceae	Begonia	panchtharensis	Begonia panchtharensis	S.Rajbh.	Begonia panchtharensis S.Rajbh.	Gard. Bull. Singapore 62: 147 (2010)	Bhutan, India, Nepal	East Himalaya, Nepal	unknown	unknown	77107779-1	http://www.plantsoftheworldonline.org/taxon/urn:lsid:ipni.org:names:77107779-1
Begoniaceae	Begonia	paniculata	Begonia paniculata	Parodi	Begonia paniculata Parodi	Anales Soc. Ci. Argent. 5: 209 (1878)	Paraguay	Paraguay	unknown	unknown	105347-1	http://www.plantsoftheworldonline.org/taxon/urn:lsid:ipni.org:names:105347-1
Begoniaceae	Begonia	pantherina	Begonia pantherina	Putz. ex Linden	Begonia pantherina Putz. ex Linden	Cat. Pl. Exot. 17: 2 (1862)	unknown	unknown	unknown	unknown	105348-1	http://www.plantsoftheworldonline.org/taxon/urn:lsid:ipni.org:names:105348-1
Begoniaceae	Begonia	paoana	Begonia paoana	Kiew & S.Julia	Begonia paoana Kiew & S.Julia	Gard. Bull. Singapore 58: 217 (2007)	Indonesia, Malaysia	Borneo	unknown	unknown	77085620-1	http://www.plantsoftheworldonline.org/taxon/urn:lsid:ipni.org:names:77085620-1
Begoniaceae	Begonia	papuana	Begonia papuana	Warb.	Begonia papuana Warb.	K.M.Schumann &amp; C.A.G.Lauterbach, Fl. Schutzgeb. Südsee: 458 (1900)	Indonesia, Papua New Guinea	New Guinea	unknown	unknown	105351-1	http://www.plantsoftheworldonline.org/taxon/urn:lsid:ipni.org:names:105351-1
Begoniaceae	Begonia	papulifolia	Begonia papulifolia	S.Julia & C.Y.Ling	Begonia papulifolia S.Julia & C.Y.Ling	Phytotaxa 277: 175 (2016)	Indonesia, Malaysia	Borneo	unknown	unknown	77158588-1	http://www.plantsoftheworldonline.org/taxon/urn:lsid:ipni.org:names:77158588-1
Begoniaceae	Begonia	papyraptera	Begonia papyraptera	Sands	Begonia papyraptera Sands	M.J.E.Coode &amp; al. (eds.), Checkl. Fl. Pl. Gymnosperms Brunei Darussalam: 432 (1996 publ. 1997)	Indonesia, Malaysia	Borneo	unknown	unknown	994480-1	http://www.plantsoftheworldonline.org/taxon/urn:lsid:ipni.org:names:994480-1
Begoniaceae	Begonia	paracauliflora	Begonia paracauliflora	Rimi, C.I Peng & S.M.Ku	Begonia paracauliflora Rimi, C.I Peng & S.M.Ku	Sandakania 20: 187 (2015)	Indonesia, Malaysia	Borneo	unknown	unknown	77153288-1	http://www.plantsoftheworldonline.org/taxon/urn:lsid:ipni.org:names:77153288-1
Begoniaceae	Begonia	paraguayensis	Begonia paraguayensis	Parodi	Begonia paraguayensis Parodi	Anales Soc. Ci. Argent. 5: 207 (1878)	Paraguay	Paraguay	unknown	unknown	105352-1	http://www.plantsoftheworldonline.org/taxon/urn:lsid:ipni.org:names:105352-1
Begoniaceae	Begonia	paranaensis	Begonia paranaensis	Brade	Begonia paranaensis Brade	Bol. Mus. Nac. Rio de Janeiro, Bot. 1: 10 (1944)	Brazil	Brazil South	unknown	unknown	30802-2	http://www.plantsoftheworldonline.org/taxon/urn:lsid:ipni.org:names:30802-2
Begoniaceae	Begonia	parcifolia	Begonia parcifolia	C.DC.	Begonia parcifolia C.DC.	Smithsonian Misc. Collect. 69(12): 10 (1919)	Ecuador	Ecuador	unknown	unknown	30803-2	http://www.plantsoftheworldonline.org/taxon/urn:lsid:ipni.org:names:30803-2
Begoniaceae	Begonia	parilis	Begonia parilis	Irmsch.	Begonia parilis Irmsch.	Bot. Jahrb. Syst. 76: 47 (1953)	Brazil	Brazil South, Brazil Southeast	unknown	unknown	30804-2	http://www.plantsoftheworldonline.org/taxon/urn:lsid:ipni.org:names:30804-2
Begoniaceae	Begonia	parishii	Begonia parishii	C.B.Clarke	Begonia parishii C.B.Clarke	J.D.Hooker, Fl. Brit. India 2: 651 (1879)	Myanmar	Myanmar	unknown	unknown	105356-1	http://www.plantsoftheworldonline.org/taxon/urn:lsid:ipni.org:names:105356-1
Begoniaceae	Begonia	parva	Begonia parva	Merr.	Begonia parva Merr.	Philipp. J. Sci., C 6: 402 (1911 publ. 1912)	Philippines	Philippines	unknown	unknown	105361-1	http://www.plantsoftheworldonline.org/taxon/urn:lsid:ipni.org:names:105361-1
Begoniaceae	Begonia	parviflora	Begonia parviflora	Poepp. & Endl.	Begonia parviflora Poepp. & Endl.	Nov. Gen. Sp. Pl. 1: 7 (1835)	Bolivia, Colombia, Costa Rica, Ecuador, Panama, Peru	Bolivia, Colombia, Costa Rica, Ecuador, Panama, Peru	unknown	unknown	105366-1	http://www.plantsoftheworldonline.org/taxon/urn:lsid:ipni.org:names:105366-1
Begoniaceae	Begonia	parvifolia	Begonia parvifolia	Schott	Begonia parvifolia Schott	K.P.J.Sprengel, Syst. Veg. 4(2): 408 (1827)	Brazil	Brazil Southeast	unknown	unknown	105367-1	http://www.plantsoftheworldonline.org/taxon/urn:lsid:ipni.org:names:105367-1
Begoniaceae	Begonia	parvilimba	Begonia parvilimba	Merr.	Begonia parvilimba Merr.	Philipp. J. Sci. 26: 481 (1925)	Philippines	Philippines	unknown	unknown	105370-1	http://www.plantsoftheworldonline.org/taxon/urn:lsid:ipni.org:names:105370-1
Begoniaceae	Begonia	parvistipulata	Begonia parvistipulata	Irmsch.	Begonia parvistipulata Irmsch.	Bot. Jahrb. Syst. 76: 49 (1953)	Brazil	Brazil South	unknown	unknown	30808-2	http://www.plantsoftheworldonline.org/taxon/urn:lsid:ipni.org:names:30808-2
Begoniaceae	Begonia	parvula	Begonia parvula	H.Lév. & Vaniot	Begonia parvula H.Lév. & Vaniot	Repert. Spec. Nov. Regni Veg. 2: 113 (1906)	China, Laos	China South-Central, China Southeast, Laos	unknown	unknown	105373-1	http://www.plantsoftheworldonline.org/taxon/urn:lsid:ipni.org:names:105373-1
Begoniaceae	Begonia	parvuliflora	Begonia parvuliflora	A.DC.	Begonia parvuliflora A.DC.	Ann. Sci. Nat., Bot., sér. 4, 11: 136 (1859)	Myanmar	Myanmar	unknown	unknown	105374-1	http://www.plantsoftheworldonline.org/taxon/urn:lsid:ipni.org:names:105374-1
Begoniaceae	Begonia	pasamanensis	Begonia pasamanensis	M.Hughes	Begonia pasamanensis M.Hughes	Gard. Bull. Singapore 61: 37 (2009)	Indonesia	Sumatera	unknown	unknown	77102810-1	http://www.plantsoftheworldonline.org/taxon/urn:lsid:ipni.org:names:77102810-1
Begoniaceae	Begonia	pastoensis	Begonia pastoensis	A.DC.	Begonia pastoensis A.DC.	Ann. Sci. Nat., Bot., sér. 4, 11: 121 (1859)	Colombia, Ecuador, Venezuela	Colombia, Ecuador, Venezuela	unknown	unknown	105375-1	http://www.plantsoftheworldonline.org/taxon/urn:lsid:ipni.org:names:105375-1
Begoniaceae	Begonia	paucilobata	Begonia paucilobata	C.Y.Wu	Begonia paucilobata C.Y.Wu	Acta Phytotax. Sin. 33: 275 (1995)	China	China South-Central	unknown	unknown	984323-1	http://www.plantsoftheworldonline.org/taxon/urn:lsid:ipni.org:names:984323-1
Begoniaceae	Begonia	paulensis	Begonia paulensis	A.DC.	Begonia paulensis A.DC.	Ann. Sci. Nat., Bot., sér. 4, 11: 125 (1859)	Brazil	Brazil Southeast	unknown	unknown	105379-1	http://www.plantsoftheworldonline.org/taxon/urn:lsid:ipni.org:names:105379-1
Begoniaceae	Begonia	paupercula	Begonia paupercula	King	Begonia paupercula King	J. Asiat. Soc. Bengal, Pt. 2, Nat. Hist. 71: 64 (1902)	Malaysia	Malaya	unknown	unknown	105380-1	http://www.plantsoftheworldonline.org/taxon/urn:lsid:ipni.org:names:105380-1
Begoniaceae	Begonia	pavonina	Begonia pavonina	Ridl.	Begonia pavonina Ridl.	J. Fed. Malay States Mus. 4: 22 (1909)	Malaysia	Malaya	unknown	unknown	105382-1	http://www.plantsoftheworldonline.org/taxon/urn:lsid:ipni.org:names:105382-1
Begoniaceae	Begonia	pax	Begonia pax	Jara & Zabala	Begonia pax Jara & Zabala	Novon 26: 359 (2018)	Colombia	Colombia	unknown	unknown	77194410-1	http://www.plantsoftheworldonline.org/taxon/urn:lsid:ipni.org:names:77194410-1
Begoniaceae	Begonia	payung	Begonia payung	S.Julia & Kiew	Begonia payung S.Julia & Kiew	Gard. Bull. Singapore 60: 361 (2009)	Indonesia, Malaysia	Borneo	unknown	unknown	77098832-1	http://www.plantsoftheworldonline.org/taxon/urn:lsid:ipni.org:names:77098832-1
Begoniaceae	Begonia	pearcei	Begonia pearcei	Hook.f.	Begonia pearcei Hook.f.	Bot. Mag. 91: t. 5545 (1865)	Bolivia	Bolivia	unknown	unknown	105383-1	http://www.plantsoftheworldonline.org/taxon/urn:lsid:ipni.org:names:105383-1
Begoniaceae	Begonia	pectennervia	Begonia pectennervia	L.B.Sm. & Wassh.	Begonia pectennervia L.B.Sm. & Wassh.	Fl. Ecuador 25(133): 59 (1986)	Ecuador	Ecuador	unknown	unknown	273184-2	http://www.plantsoftheworldonline.org/taxon/urn:lsid:ipni.org:names:273184-2
Begoniaceae	Begonia	pedata	Begonia pedata	Liebm.	Begonia pedata Liebm.	Mexic. Begon.: 10 (1852)	Mexico	Mexico Southwest	unknown	unknown	105384-1	http://www.plantsoftheworldonline.org/taxon/urn:lsid:ipni.org:names:105384-1
Begoniaceae	Begonia	pedatifida	Begonia pedatifida	H.Lév.	Begonia pedatifida H.Lév.	Repert. Spec. Nov. Regni Veg. 7: 21 (1909)	China, Vietnam	China South-Central, China Southeast, Vietnam	unknown	unknown	105385-1	http://www.plantsoftheworldonline.org/taxon/urn:lsid:ipni.org:names:105385-1
Begoniaceae	Begonia	pediophylla	Begonia pediophylla	Merr. & L.M.Perry	Begonia pediophylla Merr. & L.M.Perry	J. Arnold Arbor. 24: 54 (1943)	Indonesia, Papua New Guinea	New Guinea	unknown	unknown	105386-1	http://www.plantsoftheworldonline.org/taxon/urn:lsid:ipni.org:names:105386-1
Begoniaceae	Begonia	pedunculosa	Begonia pedunculosa	Wall.	Begonia pedunculosa Wall.	Pl. Asiat. Rar. 1: 82 (1830)	Bhutan, India, India	Assam, East Himalaya	unknown	unknown	105387-1	http://www.plantsoftheworldonline.org/taxon/urn:lsid:ipni.org:names:105387-1
Begoniaceae	Begonia	peekelii	Begonia peekelii	Irmsch.	Begonia peekelii Irmsch.	Bot. Jahrb. Syst. 50: 360 (1913)	Papua New Guinea	Bismarck Archipelago	unknown	unknown	105389-1	http://www.plantsoftheworldonline.org/taxon/urn:lsid:ipni.org:names:105389-1
Begoniaceae	Begonia	peii	Begonia peii	C.Y.Wu	Begonia peii C.Y.Wu	Acta Phytotax. Sin. 33: 252 (1995)	China	China South-Central	unknown	unknown	984299-1	http://www.plantsoftheworldonline.org/taxon/urn:lsid:ipni.org:names:984299-1
Begoniaceae	Begonia	pelargoniiflora	Begonia pelargoniiflora	J.J.de Wilde & J.C.Arends	Begonia pelargoniiflora J.J.de Wilde & J.C.Arends	Agric. Univ. Wageningen Pap. 91(6): 203 (1991 publ. 1992)	Cameroon, Gulf of Guinea Is.	Cameroon, Gulf of Guinea Is.	unknown	unknown	960990-1	http://www.plantsoftheworldonline.org/taxon/urn:lsid:ipni.org:names:960990-1
Begoniaceae	Begonia	peltata	Begonia peltata	Otto & A.Dietr.	Begonia peltata Otto & A.Dietr.	Allg. Gartenzeitung 9: 58 (1841)	Guatemala, Honduras, Mexico	Guatemala, Honduras, Mexico Gulf, Mexico Southeast, Mexico Southwest	unknown	unknown	105392-1	http://www.plantsoftheworldonline.org/taxon/urn:lsid:ipni.org:names:105392-1
Begoniaceae	Begonia	peltatifolia	Begonia peltatifolia	Li	Begonia peltatifolia Li	J. Arnold Arbor. 25: 209 (1944)	China	Hainan	unknown	unknown	105395-1	http://www.plantsoftheworldonline.org/taxon/urn:lsid:ipni.org:names:105395-1
Begoniaceae	Begonia	peltifolia	Begonia peltifolia	Schott	Begonia peltifolia Schott	K.P.J.Sprengel, Syst. Veg. 4(2): 408 (1827)	Brazil	Brazil Southeast	unknown	unknown	105396-1	http://www.plantsoftheworldonline.org/taxon/urn:lsid:ipni.org:names:105396-1
Begoniaceae	Begonia	peltigera	Begonia peltigera	Irmsch.	Begonia peltigera Irmsch.	Bot. Jahrb. Syst. 76: 79 (1953)	Peru	Peru	unknown	unknown	30811-2	http://www.plantsoftheworldonline.org/taxon/urn:lsid:ipni.org:names:30811-2
Begoniaceae	Begonia	pendens	Begonia pendens	H.Q.Nguyen, Y.M.Shui & W.H.Chen	Begonia pendens H.Q.Nguyen, Y.M.Shui & W.H.Chen	Phytotaxa 443: 94 (2020)	Vietnam	Vietnam	unknown	unknown	77210187-1	http://www.plantsoftheworldonline.org/taxon/urn:lsid:ipni.org:names:77210187-1
Begoniaceae	Begonia	pendula	Begonia pendula	Ridl.	Begonia pendula Ridl.	J. Straits Branch Roy. Asiat. Soc. 46: 257 (1906)	Indonesia, Malaysia	Borneo	unknown	unknown	105398-1	http://www.plantsoftheworldonline.org/taxon/urn:lsid:ipni.org:names:105398-1
Begoniaceae	Begonia	pendulina	Begonia pendulina	Girm. & M.Hughes	Begonia pendulina Girm. & M.Hughes	Gard. Bull. Singapore 72: 51 (2020)	Indonesia, Malaysia	Borneo	unknown	unknown	77210395-1	http://www.plantsoftheworldonline.org/taxon/urn:lsid:ipni.org:names:77210395-1
Begoniaceae	Begonia	pengchingii	Begonia pengchingii	Phutthai & M.Hughes	Begonia pengchingii Phutthai & M.Hughes	Edinburgh J. Bot. 74: 153 (2017)	Thailand	Thailand	unknown	unknown	77163642-1	http://www.plantsoftheworldonline.org/taxon/urn:lsid:ipni.org:names:77163642-1
Begoniaceae	Begonia	pengii	Begonia pengii	S.M.Ku & Yan Liu	Begonia pengii S.M.Ku & Yan Liu	Bot. Stud. (Taipei) 49: 167 (2008)	China	China Southeast	unknown	unknown	77091112-1	http://www.plantsoftheworldonline.org/taxon/urn:lsid:ipni.org:names:77091112-1
Begoniaceae	Begonia	penrissenensis	Begonia penrissenensis	Kiew & S.Julia	Begonia penrissenensis Kiew & S.Julia	Gard. Bull. Singapore 58: 221 (2007)	Indonesia, Malaysia	Borneo	unknown	unknown	77085621-1	http://www.plantsoftheworldonline.org/taxon/urn:lsid:ipni.org:names:77085621-1
Begoniaceae	Begonia	pensilis	Begonia pensilis	L.B.Sm. & Wassh.	Begonia pensilis L.B.Sm. & Wassh.	Phytologia 54: 469 (1984)	Windward Is.	Windward Is.	unknown	unknown	907631-1	http://www.plantsoftheworldonline.org/taxon/urn:lsid:ipni.org:names:907631-1
Begoniaceae	Begonia	pentandra	Begonia pentandra	W.N.Takeuchi	Begonia pentandra W.N.Takeuchi	Phytotaxa 197: 39 (2015)	Indonesia, Papua New Guinea	New Guinea	unknown	unknown	77145102-1	http://www.plantsoftheworldonline.org/taxon/urn:lsid:ipni.org:names:77145102-1
Begoniaceae	Begonia	pentaphragmifolia	Begonia pentaphragmifolia	Ridl.	Begonia pentaphragmifolia Ridl.	Trans. Linn. Soc. London, Bot. 9: 59 (1916)	Indonesia, Papua New Guinea	New Guinea	unknown	unknown	105403-1	http://www.plantsoftheworldonline.org/taxon/urn:lsid:ipni.org:names:105403-1
Begoniaceae	Begonia	pentaphylla	Begonia pentaphylla	Walp.	Begonia pentaphylla Walp.	Repert. Bot. Syst. 2: 209 (1843)	Brazil	Brazil Southeast	unknown	unknown	105404-1	http://www.plantsoftheworldonline.org/taxon/urn:lsid:ipni.org:names:105404-1
Begoniaceae	Begonia	peperomioides	Begonia peperomioides	Hook.f.	Begonia peperomioides Hook.f.	D.Oliver &amp; auct. suc. (eds.), Fl. Trop. Afr. 2: 575 (1871)	Gabon	Gabon	unknown	unknown	105405-1	http://www.plantsoftheworldonline.org/taxon/urn:lsid:ipni.org:names:105405-1
Begoniaceae	Begonia	per-dusenii	Begonia per-dusenii	Brade	Begonia per-dusenii Brade	Arch. Jard. Bot. Rio de Janeiro 12: 10 (1953)	Argentina, Brazil	Argentina Northeast, Brazil South	unknown	unknown	105408-1	http://www.plantsoftheworldonline.org/taxon/urn:lsid:ipni.org:names:105408-1
Begoniaceae	Begonia	perakensis	Begonia perakensis	King	Begonia perakensis King	J. Asiat. Soc. Bengal, Pt. 2, Nat. Hist. 71: 64 (1902)	Malaysia	Malaya	unknown	unknown	105409-1	http://www.plantsoftheworldonline.org/taxon/urn:lsid:ipni.org:names:105409-1
Begoniaceae	Begonia	peridoticola	Begonia peridoticola	Rimi, C.I Peng & C.W.Lin	Begonia peridoticola Rimi, C.I Peng & C.W.Lin	Bot. Stud. (Taipei) 56(7): 5 (2015)	Indonesia, Malaysia	Borneo	unknown	unknown	77148178-1	http://www.plantsoftheworldonline.org/taxon/urn:lsid:ipni.org:names:77148178-1
Begoniaceae	Begonia	perijaensis	Begonia perijaensis	Jara	Begonia perijaensis Jara	Phytotaxa 525: 270 (2021)	Colombia	Colombia	unknown	unknown	77233695-1	http://www.plantsoftheworldonline.org/taxon/urn:lsid:ipni.org:names:77233695-1
Begoniaceae	Begonia	pernambucensis	Begonia pernambucensis	Brade	Begonia pernambucensis Brade	Arch. Jard. Bot. Rio de Janeiro 13: 82 (1954)	Brazil	Brazil Northeast	unknown	unknown	30818-2	http://www.plantsoftheworldonline.org/taxon/urn:lsid:ipni.org:names:30818-2
Begoniaceae	Begonia	perpusilla	Begonia perpusilla	A.DC.	Begonia perpusilla A.DC.	Ann. Sci. Nat., Bot., sér. 4, 11: 143 (1859)	Madagascar	Madagascar	unknown	unknown	105412-1	http://www.plantsoftheworldonline.org/taxon/urn:lsid:ipni.org:names:105412-1
Begoniaceae	Begonia	perrieri	Begonia perrieri	Bois	Begonia perrieri Bois	Notul. Syst. (Paris) 3: 107 (1915)	Madagascar	Madagascar	unknown	unknown	105413-1	http://www.plantsoftheworldonline.org/taxon/urn:lsid:ipni.org:names:105413-1
Begoniaceae	Begonia	perryae	Begonia perryae	L.B.Sm. & Wassh.	Begonia perryae L.B.Sm. & Wassh.	Phytologia 52: 445 (1983)	Philippines	Philippines	unknown	unknown	907544-1	http://www.plantsoftheworldonline.org/taxon/urn:lsid:ipni.org:names:907544-1
Begoniaceae	Begonia	persistens	Begonia persistens	Y.H.Tan, M.B.Maw & H.B.Ding	Begonia persistens Y.H.Tan, M.B.Maw & H.B.Ding	Taiwania 66: 215 (2021)	Myanmar	Myanmar	unknown	unknown	77217137-1	http://www.plantsoftheworldonline.org/taxon/urn:lsid:ipni.org:names:77217137-1
Begoniaceae	Begonia	peruibensis	Begonia peruibensis	Handro	Begonia peruibensis Handro	Revista Brasil. Bot. 2: 136 (1979 publ. 1980)	Brazil	Brazil Southeast	unknown	unknown	30819-2	http://www.plantsoftheworldonline.org/taxon/urn:lsid:ipni.org:names:30819-2
Begoniaceae	Begonia	peruviana	Begonia peruviana	A.DC.	Begonia peruviana A.DC.	Ann. Sci. Nat., Bot., sér. 4, 11: 133 (1859)	Bolivia, Peru	Bolivia, Peru	unknown	unknown	105415-1	http://www.plantsoftheworldonline.org/taxon/urn:lsid:ipni.org:names:105415-1
Begoniaceae	Begonia	petasitifolia	Begonia petasitifolia	Brade	Begonia petasitifolia Brade	Bradea 1: 37 (1971)	Brazil	Brazil Northeast	unknown	unknown	30820-2	http://www.plantsoftheworldonline.org/taxon/urn:lsid:ipni.org:names:30820-2
Begoniaceae	Begonia	phamiana	Begonia phamiana	Kiew	Begonia phamiana Kiew	Adansonia, sér. 3, 29: 232 (2007)	Cambodia, Vietnam	Cambodia, Vietnam	unknown	unknown	77087072-1	http://www.plantsoftheworldonline.org/taxon/urn:lsid:ipni.org:names:77087072-1
Begoniaceae	Begonia	phantasma	Begonia phantasma	Tebbitt	Begonia phantasma Tebbitt	Novon 24: 319 (2015)	Bolivia	Bolivia	unknown	unknown	77155441-1	http://www.plantsoftheworldonline.org/taxon/urn:lsid:ipni.org:names:77155441-1
Begoniaceae	Begonia	philodendroides	Begonia philodendroides	Ziesenh.	Begonia philodendroides Ziesenh.	Begonian 21: 302 (1954)	Mexico	Mexico Southeast, Mexico Southwest	unknown	unknown	30822-2	http://www.plantsoftheworldonline.org/taxon/urn:lsid:ipni.org:names:30822-2
Begoniaceae	Begonia	phoeniogramma	Begonia phoeniogramma	Ridl.	Begonia phoeniogramma Ridl.	J. Straits Branch Roy. Asiat. Soc. 75: 35 (1917)	Malaysia	Malaya	unknown	unknown	105423-1	http://www.plantsoftheworldonline.org/taxon/urn:lsid:ipni.org:names:105423-1
Begoniaceae	Begonia	phouchomvoyensis	Begonia phouchomvoyensis	Lanors., Lamxay & Souvann.	Begonia phouchomvoyensis Lanors., Lamxay & Souvann.	Taiwania 65: 37 (2020)	Laos	Laos	unknown	unknown	77207335-1	http://www.plantsoftheworldonline.org/taxon/urn:lsid:ipni.org:names:77207335-1
Begoniaceae	Begonia	phrixophylla	Begonia phrixophylla	Blatt. & McCann	Begonia phrixophylla Blatt. & McCann	J. Indian Bot. Soc. 10: 27 (1931)	India	India	unknown	unknown	105424-1	http://www.plantsoftheworldonline.org/taxon/urn:lsid:ipni.org:names:105424-1
Begoniaceae	Begonia	phuthoensis	Begonia phuthoensis	H.Q.Nguyen	Begonia phuthoensis H.Q.Nguyen	Novon 14: 105 (2004)	Vietnam	Vietnam	unknown	unknown	60430428-2	http://www.plantsoftheworldonline.org/taxon/urn:lsid:ipni.org:names:60430428-2
Begoniaceae	Begonia	phutthaii	Begonia phutthaii	M.Hughes	Begonia phutthaii M.Hughes	Edinburgh J. Bot. 74: 156 (2017)	Thailand	Thailand	unknown	unknown	77163643-1	http://www.plantsoftheworldonline.org/taxon/urn:lsid:ipni.org:names:77163643-1
Begoniaceae	Begonia	physandra	Begonia physandra	Merr. & L.M.Perry	Begonia physandra Merr. & L.M.Perry	J. Arnold Arbor. 24: 41 (1943)	Indonesia, Papua New Guinea	New Guinea	unknown	unknown	105427-1	http://www.plantsoftheworldonline.org/taxon/urn:lsid:ipni.org:names:105427-1
Begoniaceae	Begonia	pickelii	Begonia pickelii	Irmsch.	Begonia pickelii Irmsch.	Bot. Jahrb. Syst. 74: 621 (1949)	Brazil	Brazil Northeast	unknown	unknown	30824-2	http://www.plantsoftheworldonline.org/taxon/urn:lsid:ipni.org:names:30824-2
Begoniaceae	Begonia	picta	Begonia picta	Sm.	Begonia picta Sm.	Exot. Bot. 2: 81 (1806)	Bangladesh, Bhutan, India, China, India, India, Pakistan, Myanmar	Assam, Bangladesh, East Himalaya, India, Myanmar, Tibet, West Himalaya	unknown	unknown	105429-1	http://www.plantsoftheworldonline.org/taxon/urn:lsid:ipni.org:names:105429-1
Begoniaceae	Begonia	pierrei	Begonia pierrei	Gagnep.	Begonia pierrei Gagnep.	Bull. Mus. Natl. Hist. Nat. 25: 276 (1919)	Vietnam	Vietnam	unknown	unknown	105433-1	http://www.plantsoftheworldonline.org/taxon/urn:lsid:ipni.org:names:105433-1
Begoniaceae	Begonia	pilgeriana	Begonia pilgeriana	Irmsch.	Begonia pilgeriana Irmsch.	Bot. Jahrb. Syst. 76: 66 (1953)	Brazil	Brazil South	unknown	unknown	30826-2	http://www.plantsoftheworldonline.org/taxon/urn:lsid:ipni.org:names:30826-2
Begoniaceae	Begonia	pilosa	Begonia pilosa	Jack	Begonia pilosa Jack	Malayan Misc. 2(7): 13 (1822)	Indonesia	Sumatera	unknown	unknown	105438-1	http://www.plantsoftheworldonline.org/taxon/urn:lsid:ipni.org:names:105438-1
Begoniaceae	Begonia	pilosella	Begonia pilosella	Irmsch.	Begonia pilosella Irmsch.	Bot. Jahrb. Syst. 74: 598 (1949)	Peru	Peru	unknown	unknown	30827-2	http://www.plantsoftheworldonline.org/taxon/urn:lsid:ipni.org:names:30827-2
Begoniaceae	Begonia	pinetorum	Begonia pinetorum	A.DC.	Begonia pinetorum A.DC.	Ann. Sci. Nat., Bot., sér. 4, 11: 131 (1859)	Guatemala, Mexico	Guatemala, Mexico Gulf, Mexico Northeast, Mexico Southeast, Mexico Southwest	unknown	unknown	105441-1	http://www.plantsoftheworldonline.org/taxon/urn:lsid:ipni.org:names:105441-1
Begoniaceae	Begonia	pinglinensis	Begonia pinglinensis	C.I Peng	Begonia pinglinensis C.I Peng	Bot. Bull. Acad. Sin., n.s., 46: 261 (2005)	Taiwan	Taiwan	unknown	unknown	77069395-1	http://www.plantsoftheworldonline.org/taxon/urn:lsid:ipni.org:names:77069395-1
Begoniaceae	Begonia	pinheironis	Begonia pinheironis	L.B.Sm. ex S.F.Sm. & Wassh.	Begonia pinheironis L.B.Sm. ex S.F.Sm. & Wassh.	Selbyana 20: 21 (1999)	Brazil	Brazil Northeast	unknown	unknown	318906-2	http://www.plantsoftheworldonline.org/taxon/urn:lsid:ipni.org:names:318906-2
Begoniaceae	Begonia	pinnatifida	Begonia pinnatifida	Merr. & L.M.Perry	Begonia pinnatifida Merr. & L.M.Perry	J. Arnold Arbor. 24: 51 (1943)	Indonesia, Papua New Guinea	New Guinea	unknown	unknown	105442-1	http://www.plantsoftheworldonline.org/taxon/urn:lsid:ipni.org:names:105442-1
Begoniaceae	Begonia	piranga	Begonia piranga	L.Kollmann & Gonella	Begonia piranga L.Kollmann & Gonella	Phytotaxa 510: 70 (2021)	Brazil	Brazil Southeast	unknown	unknown	77220143-1	http://www.plantsoftheworldonline.org/taxon/urn:lsid:ipni.org:names:77220143-1
Begoniaceae	Begonia	piresiana	Begonia piresiana	Handro	Begonia piresiana Handro	Loefgrenia 14: 1 (1964)	Brazil	Brazil Southeast	unknown	unknown	30828-2	http://www.plantsoftheworldonline.org/taxon/urn:lsid:ipni.org:names:30828-2
Begoniaceae	Begonia	piring	Begonia piring	Kiew & S.Julia	Begonia piring Kiew & S.Julia	Gard. Bull. Singapore 60: 364 (2009)	Indonesia, Malaysia	Borneo	unknown	unknown	77098835-1	http://www.plantsoftheworldonline.org/taxon/urn:lsid:ipni.org:names:77098835-1
Begoniaceae	Begonia	piurensis	Begonia piurensis	L.B.Sm. & B.G.Schub.	Begonia piurensis L.B.Sm. & B.G.Schub.	Publ. Field Mus. Nat. Hist., Bot. Ser. 13(4): 197 (1941)	Ecuador, Peru	Ecuador, Peru	unknown	unknown	30830-2	http://www.plantsoftheworldonline.org/taxon/urn:lsid:ipni.org:names:30830-2
Begoniaceae	Begonia	plantaginea	Begonia plantaginea	L.B.Sm. & B.G.Schub.	Begonia plantaginea L.B.Sm. & B.G.Schub.	Contr. Gray Herb. 154: 24 (1945)	Honduras, Mexico	Honduras, Mexico Southeast	unknown	unknown	30832-2	http://www.plantsoftheworldonline.org/taxon/urn:lsid:ipni.org:names:30832-2
Begoniaceae	Begonia	platanifolia	Begonia platanifolia	Schott	Begonia platanifolia Schott	K.P.J.Sprengel, Syst. Veg. 4(2): 407 (1827)	Brazil	Brazil Southeast	unknown	unknown	30028467-2	http://www.plantsoftheworldonline.org/taxon/urn:lsid:ipni.org:names:30028467-2
Begoniaceae	Begonia	platycarpa	Begonia platycarpa	Y.M.Shui & W.H.Chen	Begonia platycarpa Y.M.Shui & W.H.Chen	Acta Bot. Yunnan. 27: 368 (2005)	China	China South-Central	unknown	unknown	77070267-1	http://www.plantsoftheworldonline.org/taxon/urn:lsid:ipni.org:names:77070267-1
Begoniaceae	Begonia	platyphylla	Begonia platyphylla	Merr.	Begonia platyphylla Merr.	Philipp. J. Sci., C 10: 46 (1915)	Philippines	Philippines	unknown	unknown	105450-1	http://www.plantsoftheworldonline.org/taxon/urn:lsid:ipni.org:names:105450-1
Begoniaceae	Begonia	platyptera	Begonia platyptera	Urb.	Begonia platyptera Urb.	Ark. Bot. 23A(5): 94 (1930)	Dominican Republic, Haiti	Dominican Republic, Haiti	unknown	unknown	30836-2	http://www.plantsoftheworldonline.org/taxon/urn:lsid:ipni.org:names:30836-2
Begoniaceae	Begonia	plebeja	Begonia plebeja	Liebm.	Begonia plebeja Liebm.	Mexic. Begon.: 8 (1852)	Costa Rica, El Salvador, Guatemala, Honduras, Mexico, Nicaragua, Panama	Costa Rica, El Salvador, Guatemala, Honduras, Mexico Central, Mexico Gulf, Mexico Northeast, Mexico Southeast, Mexico Southwest, Nicaragua, Panama	unknown	unknown	273185-2	http://www.plantsoftheworldonline.org/taxon/urn:lsid:ipni.org:names:273185-2
Begoniaceae	Begonia	pleioclada	Begonia pleioclada	Irmsch.	Begonia pleioclada Irmsch.	Webbia 9: 488 (1953 publ. 1954)	Indonesia, Malaysia	Borneo	unknown	unknown	105453-1	http://www.plantsoftheworldonline.org/taxon/urn:lsid:ipni.org:names:105453-1
Begoniaceae	Begonia	pleiopetala	Begonia pleiopetala	A.DC.	Begonia pleiopetala A.DC.	Ann. Sci. Nat., Bot., sér. 4, 11: 121 (1859)	Bolivia, Peru	Bolivia, Peru	unknown	unknown	105454-1	http://www.plantsoftheworldonline.org/taxon/urn:lsid:ipni.org:names:105454-1
Begoniaceae	Begonia	plieranensis	Begonia plieranensis	S.Julia & C.Y.Ling	Begonia plieranensis S.Julia & C.Y.Ling	Sandakania 20: 117 (2015)	Indonesia, Malaysia	Borneo	unknown	unknown	77153241-1	http://www.plantsoftheworldonline.org/taxon/urn:lsid:ipni.org:names:77153241-1
Begoniaceae	Begonia	plumieri	Begonia plumieri	Kunth ex A.DC.	Begonia plumieri Kunth ex A.DC.	A.P.de Candolle, Prodr. 15(1): 295 (1864)	Dominican Republic, Haiti	Dominican Republic, Haiti	unknown	unknown	105455-1	http://www.plantsoftheworldonline.org/taxon/urn:lsid:ipni.org:names:105455-1
Begoniaceae	Begonia	pluvialis	Begonia pluvialis	L.B.Sm. ex S.F.Sm. & Wassh.	Begonia pluvialis L.B.Sm. ex S.F.Sm. & Wassh.	Selbyana 20: 22 (1999)	Brazil	Brazil South	unknown	unknown	318907-2	http://www.plantsoftheworldonline.org/taxon/urn:lsid:ipni.org:names:318907-2
Begoniaceae	Begonia	poculifera	Begonia poculifera	Hook.f.	Begonia poculifera Hook.f.	D.Oliver &amp; auct. suc. (eds.), Fl. Trop. Afr. 2: 574 (1871)	Angola, Burundi, Cameroon, Gabon, Gulf of Guinea Is., Nigeria, Republic of Congo, Rwanda, Tanzania, Uganda, Zaire	Angola, Burundi, Cabinda, Cameroon, Congo, Gabon, Gulf of Guinea Is., Nigeria, Rwanda, Tanzania, Uganda, Zaire	unknown	unknown	105456-1	http://www.plantsoftheworldonline.org/taxon/urn:lsid:ipni.org:names:105456-1
Begoniaceae	Begonia	poilanei	Begonia poilanei	Kiew	Begonia poilanei Kiew	Adansonia, sér. 3, 29: 235 (2007)	Laos, Vietnam	Laos, Vietnam	unknown	unknown	77087073-1	http://www.plantsoftheworldonline.org/taxon/urn:lsid:ipni.org:names:77087073-1
Begoniaceae	Begonia	polilloensis	Begonia polilloensis	Tebbitt	Begonia polilloensis Tebbitt	Edinburgh J. Bot. 61: 99 (2004 publ. 2005)	Philippines	Philippines	unknown	unknown	77067654-1	http://www.plantsoftheworldonline.org/taxon/urn:lsid:ipni.org:names:77067654-1
Begoniaceae	Begonia	polyandra	Begonia polyandra	Irmsch.	Begonia polyandra Irmsch.	Bot. Jahrb. Syst. 76: 43 (1953)	Brazil	Brazil South	unknown	unknown	30840-2	http://www.plantsoftheworldonline.org/taxon/urn:lsid:ipni.org:names:30840-2
Begoniaceae	Begonia	polyclada	Begonia polyclada	C.I Peng, C.W.Lin & Rubite	Begonia polyclada C.I Peng, C.W.Lin & Rubite	Phytotaxa 296(1): 93 (2017)	Philippines	Philippines	unknown	unknown	77160548-1	http://www.plantsoftheworldonline.org/taxon/urn:lsid:ipni.org:names:77160548-1
Begoniaceae	Begonia	polygonata	Begonia polygonata	Liebm.	Begonia polygonata Liebm.	Mexic. Begon.: 12 (1852)	Honduras, Mexico	Honduras, Mexico Gulf	unknown	unknown	105466-1	http://www.plantsoftheworldonline.org/taxon/urn:lsid:ipni.org:names:105466-1
Begoniaceae	Begonia	polygonifolia	Begonia polygonifolia	A.DC.	Begonia polygonifolia A.DC.	C.F.P.von Martius &amp; auct. suc. (eds.), Fl. Bras. 4(1): 362 (1861)	Brazil	Brazil Northeast, Brazil Southeast	unknown	unknown	105467-1	http://www.plantsoftheworldonline.org/taxon/urn:lsid:ipni.org:names:105467-1
Begoniaceae	Begonia	polygonoides	Begonia polygonoides	Hook.f.	Begonia polygonoides Hook.f.	D.Oliver &amp; auct. suc. (eds.), Fl. Trop. Afr. 2: 571 (1871)	Cameroon, Cote d'Ivoire, Gabon, Ghana, Guinea, Liberia, Nigeria, Zaire	Cameroon, Gabon, Ghana, Guinea, Ivory Coast, Liberia, Nigeria, Zaire	unknown	unknown	105468-1	http://www.plantsoftheworldonline.org/taxon/urn:lsid:ipni.org:names:105468-1
Begoniaceae	Begonia	polypetala	Begonia polypetala	A.DC.	Begonia polypetala A.DC.	Garden (London, 1871-1927) 14: 531 (1878)	Peru	Peru	unknown	unknown	105470-1	http://www.plantsoftheworldonline.org/taxon/urn:lsid:ipni.org:names:105470-1
Begoniaceae	Begonia	polytricha	Begonia polytricha	C.Y.Wu	Begonia polytricha C.Y.Wu	Acta Phytotax. Sin. 33: 275 (1995)	China	China South-Central	unknown	unknown	984324-1	http://www.plantsoftheworldonline.org/taxon/urn:lsid:ipni.org:names:984324-1
Begoniaceae	Begonia	popenoei	Begonia popenoei	Standl.	Begonia popenoei Standl.	Publ. Field Mus. Nat. Hist., Bot. Ser. 7: 142 (1930)	Guatemala, Honduras	Guatemala, Honduras	Cook Is.	Cook Is.	30841-2	http://www.plantsoftheworldonline.org/taxon/urn:lsid:ipni.org:names:30841-2
Begoniaceae	Begonia	porteana	Begonia porteana	Van Geert	Begonia porteana Van Geert	Nursery Cat. (Auguste Van Geert) 81: 90 (1882)	Philippines	Philippines	unknown	unknown	77177076-1	http://www.plantsoftheworldonline.org/taxon/urn:lsid:ipni.org:names:77177076-1
Begoniaceae	Begonia	porteri	Begonia porteri	H.Lév. & Vaniot	Begonia porteri H.Lév. & Vaniot	Repert. Spec. Nov. Regni Veg. 9: 20 (1910)	China	China South-Central, China Southeast	unknown	unknown	105476-1	http://www.plantsoftheworldonline.org/taxon/urn:lsid:ipni.org:names:105476-1
Begoniaceae	Begonia	portillana	Begonia portillana	S.Watson	Begonia portillana S.Watson	Proc. Amer. Acad. Arts 22: 414 (1887)	Mexico	Mexico Northeast, Mexico Northwest, Mexico Southwest	unknown	unknown	30844-2	http://www.plantsoftheworldonline.org/taxon/urn:lsid:ipni.org:names:30844-2
Begoniaceae	Begonia	postarii	Begonia postarii	Kiew	Begonia postarii Kiew	Gard. Bull. Singapore 50: 165 (1998)	Indonesia, Malaysia	Borneo	unknown	unknown	1006541-1	http://www.plantsoftheworldonline.org/taxon/urn:lsid:ipni.org:names:1006541-1
Begoniaceae	Begonia	potamophila	Begonia potamophila	Gilg	Begonia potamophila Gilg	Bot. Jahrb. Syst. 34: 89 (1904)	Cameroon, Gabon, Republic of Congo	Cameroon, Congo, Gabon	unknown	unknown	105480-1	http://www.plantsoftheworldonline.org/taxon/urn:lsid:ipni.org:names:105480-1
Begoniaceae	Begonia	praerupta	Begonia praerupta	Irmsch.	Begonia praerupta Irmsch.	Bot. Jahrb. Syst. 74: 599 (1949)	Colombia	Colombia	unknown	unknown	30845-2	http://www.plantsoftheworldonline.org/taxon/urn:lsid:ipni.org:names:30845-2
Begoniaceae	Begonia	praetermissa	Begonia praetermissa	Kiew	Begonia praetermissa Kiew	Begonias Peninsular Malaysia: 268 (2005)	Malaysia	Malaya	unknown	unknown	77067413-1	http://www.plantsoftheworldonline.org/taxon/urn:lsid:ipni.org:names:77067413-1
Begoniaceae	Begonia	prasinimarginata	Begonia prasinimarginata	S.Julia	Begonia prasinimarginata S.Julia	Sandakania 20: 70 (2015)	Indonesia, Malaysia	Borneo	unknown	unknown	60471171-2	http://www.plantsoftheworldonline.org/taxon/urn:lsid:ipni.org:names:60471171-2
Begoniaceae	Begonia	preussii	Begonia preussii	Warb.	Begonia preussii Warb.	H.G.A.Engler &amp; K.A.E.Prantl, Nat. Pflanzenfam. 3(6a): 141 (1894)	Cameroon, Central African Republic, Gulf of Guinea Is., Nigeria	Cameroon, Central African Repu, Gulf of Guinea Is., Nigeria	unknown	unknown	105484-1	http://www.plantsoftheworldonline.org/taxon/urn:lsid:ipni.org:names:105484-1
Begoniaceae	Begonia	prieurii	Begonia prieurii	A.DC.	Begonia prieurii A.DC.	Ann. Sci. Nat., Bot., sér. 4, 11: 142 (1859)	French Guiana, Guyana, Suriname, Venezuela	French Guiana, Guyana, Suriname, Venezuela	unknown	unknown	105485-1	http://www.plantsoftheworldonline.org/taxon/urn:lsid:ipni.org:names:105485-1
Begoniaceae	Begonia	princeae	Begonia princeae	Gilg	Begonia princeae Gilg	Bot. Jahrb. Syst. 30: 361 (1901)	Angola, Malawi, Mozambique, Tanzania, Zaire, Zambia	Angola, Malawi, Mozambique, Tanzania, Zambia, Zaire	unknown	unknown	105486-1	http://www.plantsoftheworldonline.org/taxon/urn:lsid:ipni.org:names:105486-1
Begoniaceae	Begonia	princeps	Begonia princeps	Bosse	Begonia princeps Bosse	Vollst. Handb. Bl.-Gärtn., ed. 2, 5: 51 (1854)	Brazil	Brazil Southeast	unknown	unknown	105487-1	http://www.plantsoftheworldonline.org/taxon/urn:lsid:ipni.org:names:105487-1
Begoniaceae	Begonia	pringlei	Begonia pringlei	S.Watson	Begonia pringlei S.Watson	Proc. Amer. Acad. Arts 26: 136 (1891)	Mexico	Mexico Northeast	unknown	unknown	30847-2	http://www.plantsoftheworldonline.org/taxon/urn:lsid:ipni.org:names:30847-2
Begoniaceae	Begonia	prionophylla	Begonia prionophylla	Irmsch.	Begonia prionophylla Irmsch.	Bot. Jahrb. Syst. 74: 597 (1949)	Peru	Peru	unknown	unknown	30848-2	http://www.plantsoftheworldonline.org/taxon/urn:lsid:ipni.org:names:30848-2
Begoniaceae	Begonia	prionota	Begonia prionota	D.C.Thomas & Ardi	Begonia prionota D.C.Thomas & Ardi	Edinburgh J. Bot. 68: 237 (2011)	Indonesia	Sulawesi	unknown	unknown	77112436-1	http://www.plantsoftheworldonline.org/taxon/urn:lsid:ipni.org:names:77112436-1
Begoniaceae	Begonia	prismatocarpa	Begonia prismatocarpa	Hook.	Begonia prismatocarpa Hook.	Bot. Mag. 88: t. 5307 (1862)	Cameroon, Cote d'Ivoire, Gulf of Guinea Is., Liberia	Cameroon, Gulf of Guinea Is., Ivory Coast, Liberia	unknown	unknown	105490-1	http://www.plantsoftheworldonline.org/taxon/urn:lsid:ipni.org:names:105490-1
Begoniaceae	Begonia	procridifolia	Begonia procridifolia	Wall. ex A.DC.	Begonia procridifolia Wall. ex A.DC.	A.P.de Candolle, Prodr. 15(1): 352 (1863)	Laos, Myanmar, Thailand	Laos, Myanmar, Thailand	unknown	unknown	105491-1	http://www.plantsoftheworldonline.org/taxon/urn:lsid:ipni.org:names:105491-1
Begoniaceae	Begonia	prolifera	Begonia prolifera	A.DC.	Begonia prolifera A.DC.	Ann. Sci. Nat., Bot., sér. 4, 11: 135 (1859)	Myanmar, Thailand	Myanmar, Thailand	unknown	unknown	105493-1	http://www.plantsoftheworldonline.org/taxon/urn:lsid:ipni.org:names:105493-1
Begoniaceae	Begonia	promethea	Begonia promethea	Ridl.	Begonia promethea Ridl.	J. Straits Branch Roy. Asiat. Soc. 46: 259 (1906)	Indonesia, Malaysia	Borneo	unknown	unknown	105495-1	http://www.plantsoftheworldonline.org/taxon/urn:lsid:ipni.org:names:105495-1
Begoniaceae	Begonia	propinqua	Begonia propinqua	Ridl.	Begonia propinqua Ridl.	J. Straits Branch Roy. Asiat. Soc. 46: 249 (1906)	Indonesia, Malaysia	Borneo	unknown	unknown	105497-1	http://www.plantsoftheworldonline.org/taxon/urn:lsid:ipni.org:names:105497-1
Begoniaceae	Begonia	pruinata	Begonia pruinata	(Klotzsch) A.DC.	Begonia pruinata (Klotzsch) A.DC.	A.P.de Candolle, Prodr. 15(1): 338 (1864)	Costa Rica	Costa Rica	unknown	unknown	105498-1	http://www.plantsoftheworldonline.org/taxon/urn:lsid:ipni.org:names:105498-1
Begoniaceae	Begonia	pryeriana	Begonia pryeriana	Ridl.	Begonia pryeriana Ridl.	J. Straits Branch Roy. Asiat. Soc. 46: 252 (1906)	Indonesia, Malaysia	Borneo	unknown	unknown	105499-1	http://www.plantsoftheworldonline.org/taxon/urn:lsid:ipni.org:names:105499-1
Begoniaceae	Begonia	pseudodaedalea	Begonia pseudodaedalea	P.D.McMillan & Rekha Morris	Begonia pseudodaedalea P.D.McMillan & Rekha Morris	Begonian 77: 90 (2010)	Mexico	Mexico Southwest	unknown	unknown	77105114-1	http://www.plantsoftheworldonline.org/taxon/urn:lsid:ipni.org:names:77105114-1
Begoniaceae	Begonia	pseudodaxinensis	Begonia pseudodaxinensis	S.M.Ku, Yan Liu & C.I Peng	Begonia pseudodaxinensis S.M.Ku, Yan Liu & C.I Peng	Bot. Stud. (Taipei) 47: 211 (2006)	China	China Southeast	unknown	unknown	77075874-1	http://www.plantsoftheworldonline.org/taxon/urn:lsid:ipni.org:names:77075874-1
Begoniaceae	Begonia	pseudodryadis	Begonia pseudodryadis	C.Y.Wu	Begonia pseudodryadis C.Y.Wu	Acta Phytotax. Sin. 33: 276 (1995)	China, Vietnam	China South-Central, Vietnam	unknown	unknown	984325-1	http://www.plantsoftheworldonline.org/taxon/urn:lsid:ipni.org:names:984325-1
Begoniaceae	Begonia	pseudoedulis	Begonia pseudoedulis	D.K.Tian, X.X.Feng & R.K.Li	Begonia pseudoedulis D.K.Tian, X.X.Feng & R.K.Li	PhytoKeys 182: 116 (2021)	China	China Southeast	unknown	unknown	77220007-1	http://www.plantsoftheworldonline.org/taxon/urn:lsid:ipni.org:names:77220007-1
Begoniaceae	Begonia	pseudoglauca	Begonia pseudoglauca	Irmsch.	Begonia pseudoglauca Irmsch.	Bot. Jahrb. Syst. 74: 578 (1949)	Peru	Peru	unknown	unknown	30849-2	http://www.plantsoftheworldonline.org/taxon/urn:lsid:ipni.org:names:30849-2
Begoniaceae	Begonia	pseudoheydei	Begonia pseudoheydei	Y.M.Shui & W.H.Chen	Begonia pseudoheydei Y.M.Shui & W.H.Chen	Phytotaxa 407: 32 (2019)	China	Tibet	unknown	unknown	77200409-1	http://www.plantsoftheworldonline.org/taxon/urn:lsid:ipni.org:names:77200409-1
Begoniaceae	Begonia	pseudolateralis	Begonia pseudolateralis	Warb.	Begonia pseudolateralis Warb.	Fragm. Fl. Philipp. 1: 51 (1904)	Indonesia, Philippines	Maluku, Philippines, Sulawesi	unknown	unknown	105502-1	http://www.plantsoftheworldonline.org/taxon/urn:lsid:ipni.org:names:105502-1
Begoniaceae	Begonia	pseudoleprosa	Begonia pseudoleprosa	C.I Peng, Yan Liu & S.M.Ku	Begonia pseudoleprosa C.I Peng, Yan Liu & S.M.Ku	Bot. Stud. (Taipei) 47: 214 (2006)	China	China Southeast	unknown	unknown	77075875-1	http://www.plantsoftheworldonline.org/taxon/urn:lsid:ipni.org:names:77075875-1
Begoniaceae	Begonia	pseudolubbersii	Begonia pseudolubbersii	Brade	Begonia pseudolubbersii Brade	Arch. Jard. Bot. Rio de Janeiro 15: 36 (1957)	Brazil	Brazil Southeast	unknown	unknown	30850-2	http://www.plantsoftheworldonline.org/taxon/urn:lsid:ipni.org:names:30850-2
Begoniaceae	Begonia	pseudomuricata	Begonia pseudomuricata	Girm.	Begonia pseudomuricata Girm.	Reinwardtia 12: 431 (2009)	Indonesia, East Timor	Lesser Sunda Is.	unknown	unknown	77095964-1	http://www.plantsoftheworldonline.org/taxon/urn:lsid:ipni.org:names:77095964-1
Begoniaceae	Begonia	pseudopeltata	Begonia pseudopeltata	Burt-Utley & Utley	Begonia pseudopeltata Burt-Utley & Utley	Phytoneuron 2012-74: 11 (2012)	Guatemala, Honduras, Nicaragua	Guatemala, Honduras, Nicaragua	unknown	unknown	77128308-1	http://www.plantsoftheworldonline.org/taxon/urn:lsid:ipni.org:names:77128308-1
Begoniaceae	Begonia	pseudopleiopetala	Begonia pseudopleiopetala	Tebbitt	Begonia pseudopleiopetala Tebbitt	Novon 23: 486 (2014 publ. 2015)	Peru	Peru	unknown	unknown	77148098-1	http://www.plantsoftheworldonline.org/taxon/urn:lsid:ipni.org:names:77148098-1
Begoniaceae	Begonia	pseudoscottii	Begonia pseudoscottii	Girm.	Begonia pseudoscottii Girm.	Eur. J. Taxon. 167: 31 (2015)	Indonesia	Sumatera	unknown	unknown	77151650-1	http://www.plantsoftheworldonline.org/taxon/urn:lsid:ipni.org:names:77151650-1
Begoniaceae	Begonia	pseudosubperfoliata	Begonia pseudosubperfoliata	Phutthai & M.Hughes	Begonia pseudosubperfoliata Phutthai & M.Hughes	Edinburgh J. Bot. 74: 158 (2017)	Thailand	Thailand	unknown	unknown	77163644-1	http://www.plantsoftheworldonline.org/taxon/urn:lsid:ipni.org:names:77163644-1
Begoniaceae	Begonia	pseudoviola	Begonia pseudoviola	Gilg	Begonia pseudoviola Gilg	Bot. Jahrb. Syst. 34: 88 (1904)	Cameroon	Cameroon	unknown	unknown	105506-1	http://www.plantsoftheworldonline.org/taxon/urn:lsid:ipni.org:names:105506-1
Begoniaceae	Begonia	psilophylla	Begonia psilophylla	Irmsch.	Begonia psilophylla Irmsch.	Notes Roy. Bot. Gard. Edinburgh 21: 39 (1951)	China	China South-Central	unknown	unknown	105507-1	http://www.plantsoftheworldonline.org/taxon/urn:lsid:ipni.org:names:105507-1
Begoniaceae	Begonia	pteridiformis	Begonia pteridiformis	Phutthai	Begonia pteridiformis Phutthai	Thai Forest Bull., Bot. 38: 37 (2010)	Thailand	Thailand	unknown	unknown	77110068-1	http://www.plantsoftheworldonline.org/taxon/urn:lsid:ipni.org:names:77110068-1
Begoniaceae	Begonia	pteridoides	Begonia pteridoides	Scherber. & Duruiss.	Begonia pteridoides Scherber. & Duruiss.	Candollea 72: 261 (2017)	Madagascar	Madagascar	unknown	unknown	77164634-1	http://www.plantsoftheworldonline.org/taxon/urn:lsid:ipni.org:names:77164634-1
Begoniaceae	Begonia	puberula	Begonia puberula	Sosef	Begonia puberula Sosef	Pl. Ecol. Evol. 147: 226 (2014)	Gabon	Gabon	unknown	unknown	77140743-1	http://www.plantsoftheworldonline.org/taxon/urn:lsid:ipni.org:names:77140743-1
Begoniaceae	Begonia	pubescens	Begonia pubescens	Ridl.	Begonia pubescens Ridl.	J. Straits Branch Roy. Asiat. Soc. 46: 254 (1906)	Indonesia, Malaysia	Borneo	unknown	unknown	105508-1	http://www.plantsoftheworldonline.org/taxon/urn:lsid:ipni.org:names:105508-1
Begoniaceae	Begonia	pudica	Begonia pudica	L.B.Sm. & B.G.Schub.	Begonia pudica L.B.Sm. & B.G.Schub.	J. Washington Acad. Sci. 40: 242 (1950)	Mexico	Mexico Gulf, Mexico Northeast	unknown	unknown	30852-2	http://www.plantsoftheworldonline.org/taxon/urn:lsid:ipni.org:names:30852-2
Begoniaceae	Begonia	puerensis	Begonia puerensis	W.G.Wang, X.D.Ma & J.Y.Shen	Begonia puerensis W.G.Wang, X.D.Ma & J.Y.Shen	Nordic J. Bot. 38(1)-e02618: 2 (2020)	China	China South-Central	unknown	unknown	77206008-1	http://www.plantsoftheworldonline.org/taxon/urn:lsid:ipni.org:names:77206008-1
Begoniaceae	Begonia	pulchella	Begonia pulchella	Raddi	Begonia pulchella Raddi	Alc. Sp. Rett. Piant. Bras.: 407 (1820)	Brazil	Brazil Southeast	unknown	unknown	315573-2	http://www.plantsoftheworldonline.org/taxon/urn:lsid:ipni.org:names:315573-2
Begoniaceae	Begonia	pulcherrima	Begonia pulcherrima	Sosef	Begonia pulcherrima Sosef	Agric. Univ. Wageningen Pap. 91(4): 137 (1991 publ. 1992)	Burundi, Rwanda	Burundi, Rwanda	unknown	unknown	960985-1	http://www.plantsoftheworldonline.org/taxon/urn:lsid:ipni.org:names:960985-1
Begoniaceae	Begonia	pulchra	Begonia pulchra	(Ridl.) L.L.Forrest & Hollingsw.	Begonia pulchra (Ridl.) L.L.Forrest & Hollingsw.	Pl. Syst. Evol. 241: 208 (2003)	Indonesia, Papua New Guinea	New Guinea	unknown	unknown	50426048-2	http://www.plantsoftheworldonline.org/taxon/urn:lsid:ipni.org:names:50426048-2
Begoniaceae	Begonia	pulchrifolia	Begonia pulchrifolia	D.K.Tian & Ce H.Li	Begonia pulchrifolia D.K.Tian & Ce H.Li	Phytotaxa 207: 244 (2015)	China	China South-Central	unknown	unknown	77147124-1	http://www.plantsoftheworldonline.org/taxon/urn:lsid:ipni.org:names:77147124-1
Begoniaceae	Begonia	pululahuana	Begonia pululahuana	C.DC.	Begonia pululahuana C.DC.	Bull. Herb. Boissier, sér. 2, 8: 325 (1908)	Ecuador	Ecuador	unknown	unknown	30853-2	http://www.plantsoftheworldonline.org/taxon/urn:lsid:ipni.org:names:30853-2
Begoniaceae	Begonia	pulvinifera	Begonia pulvinifera	C.I Peng & Yan Liu	Begonia pulvinifera C.I Peng & Yan Liu	Bot. Stud. (Taipei) 47: 319 (2006)	China	China Southeast	unknown	unknown	77078066-1	http://www.plantsoftheworldonline.org/taxon/urn:lsid:ipni.org:names:77078066-1
Begoniaceae	Begonia	pumila	Begonia pumila	Craib	Begonia pumila Craib	Bull. Misc. Inform. Kew 1930: 414 (1930)	Thailand	Thailand	unknown	unknown	105515-1	http://www.plantsoftheworldonline.org/taxon/urn:lsid:ipni.org:names:105515-1
Begoniaceae	Begonia	pumilio	Begonia pumilio	Irmsch.	Begonia pumilio Irmsch.	Mitt. Inst. Allg. Bot. Hamburg 8: 102 (1929)	Thailand	Thailand	unknown	unknown	105516-1	http://www.plantsoftheworldonline.org/taxon/urn:lsid:ipni.org:names:105516-1
Begoniaceae	Begonia	punbatuensis	Begonia punbatuensis	Kiew	Begonia punbatuensis Kiew	Gard. Bull. Singapore 53: 279 (2001)	Indonesia, Malaysia	Borneo	unknown	unknown	20001478-1	http://www.plantsoftheworldonline.org/taxon/urn:lsid:ipni.org:names:20001478-1
Begoniaceae	Begonia	punchak	Begonia punchak	Kiew & S.Julia	Begonia punchak Kiew & S.Julia	Gard. Bull. Singapore 58: 223 (2007)	Indonesia, Malaysia	Borneo	unknown	unknown	77085622-1	http://www.plantsoftheworldonline.org/taxon/urn:lsid:ipni.org:names:77085622-1
Begoniaceae	Begonia	purdieana	Begonia purdieana	A.DC.	Begonia purdieana A.DC.	Ann. Sci. Nat., Bot., sér. 4, 11: 124 (1859)	Jamaica	Jamaica	unknown	unknown	105519-1	http://www.plantsoftheworldonline.org/taxon/urn:lsid:ipni.org:names:105519-1
Begoniaceae	Begonia	purpusii	Begonia purpusii	Houghton ex Ziesenh.	Begonia purpusii Houghton ex Ziesenh.	Begonian 27: 206 (1960)	Guatemala, Mexico	Guatemala, Mexico Southeast	unknown	unknown	105523-1	http://www.plantsoftheworldonline.org/taxon/urn:lsid:ipni.org:names:105523-1
Begoniaceae	Begonia	puspitae	Begonia puspitae	Ardi	Begonia puspitae Ardi	Gard. Bull. Singapore 61: 39 (2009)	Indonesia	Sumatera	unknown	unknown	77102811-1	http://www.plantsoftheworldonline.org/taxon/urn:lsid:ipni.org:names:77102811-1
Begoniaceae	Begonia	pustulata	Begonia pustulata	Liebm.	Begonia pustulata Liebm.	Mexic. Begon.: 6 (1852)	Mexico	Mexico Gulf, Mexico Southeast, Mexico Southwest	unknown	unknown	105525-1	http://www.plantsoftheworldonline.org/taxon/urn:lsid:ipni.org:names:105525-1
Begoniaceae	Begonia	puttii	Begonia puttii	Craib	Begonia puttii Craib	Gard. Chron., ser. 3, 83: 67 (1928)	Thailand	Thailand	unknown	unknown	105526-1	http://www.plantsoftheworldonline.org/taxon/urn:lsid:ipni.org:names:105526-1
Begoniaceae	Begonia	pycnantha	Begonia pycnantha	Urb. & Ekman	Begonia pycnantha Urb. & Ekman	Ark. Bot. 23A(5): 93 (1930)	Dominican Republic, Haiti	Dominican Republic, Haiti	unknown	unknown	30857-2	http://www.plantsoftheworldonline.org/taxon/urn:lsid:ipni.org:names:30857-2
Begoniaceae	Begonia	pygmaea	Begonia pygmaea	Irmsch.	Begonia pygmaea Irmsch.	Bot. Jahrb. Syst. 81: 114 (1961)	Zambia	Zambia	unknown	unknown	105530-1	http://www.plantsoftheworldonline.org/taxon/urn:lsid:ipni.org:names:105530-1
Begoniaceae	Begonia	pyrrha	Begonia pyrrha	Ridl.	Begonia pyrrha Ridl.	J. Straits Branch Roy. Asiat. Soc. 46: 260 (1906)	Indonesia, Malaysia	Borneo	unknown	unknown	105531-1	http://www.plantsoftheworldonline.org/taxon/urn:lsid:ipni.org:names:105531-1
Begoniaceae	Begonia	qingchengshanensis	Begonia qingchengshanensis	H.Z.Li, C.I Peng & C.W.Lin	Begonia qingchengshanensis H.Z.Li, C.I Peng & C.W.Lin	Phytotaxa 349: 198 (2018)	China	China South-Central	unknown	unknown	77178758-1	http://www.plantsoftheworldonline.org/taxon/urn:lsid:ipni.org:names:77178758-1
Begoniaceae	Begonia	quadrialata	Begonia quadrialata	Warb.	Begonia quadrialata Warb.	H.G.A.Engler &amp; K.A.E.Prantl, Nat. Pflanzenfam. 3(6a): 140 (1894)	Angola, Cameroon, Cote d'Ivoire, Gabon, Ghana, Guinea, Liberia, Nigeria, Republic of Congo, Sierra Leone, Togo, Zaire	Angola, Cabinda, Cameroon, Congo, Gabon, Ghana, Guinea, Ivory Coast, Liberia, Nigeria, Sierra Leone, Togo, Zaire	unknown	unknown	105532-1	http://www.plantsoftheworldonline.org/taxon/urn:lsid:ipni.org:names:105532-1
Begoniaceae	Begonia	quadripetiolata	Begonia quadripetiolata	Aver. & H.Q.Nguyen	Begonia quadripetiolata Aver. & H.Q.Nguyen	Turczaninowia 22(2): 135 (2019)	Laos	Laos	unknown	unknown	77200954-1	http://www.plantsoftheworldonline.org/taxon/urn:lsid:ipni.org:names:77200954-1
Begoniaceae	Begonia	quaternata	Begonia quaternata	L.B.Sm. & B.G.Schub.	Begonia quaternata L.B.Sm. & B.G.Schub.	J. Washington Acad. Sci. 40: 244 (1950)	Costa Rica, Panama	Costa Rica, Panama	unknown	unknown	30859-2	http://www.plantsoftheworldonline.org/taxon/urn:lsid:ipni.org:names:30859-2
Begoniaceae	Begonia	quercifolia	Begonia quercifolia	A.DC.	Begonia quercifolia A.DC.	Ann. Sci. Nat., Bot., sér. 4, 11: 129 (1859)	Philippines	Philippines	unknown	unknown	105535-1	http://www.plantsoftheworldonline.org/taxon/urn:lsid:ipni.org:names:105535-1
Begoniaceae	Begonia	quinquealata	Begonia quinquealata	C.I Peng, Rubite & C.W.Lin	Begonia quinquealata C.I Peng, Rubite & C.W.Lin	PLoS ONE 13(5): e0194877 (18) (2018)	Philippines	Philippines	unknown	unknown	77176487-1	http://www.plantsoftheworldonline.org/taxon/urn:lsid:ipni.org:names:77176487-1
Begoniaceae	Begonia	rabilii	Begonia rabilii	Craib	Begonia rabilii Craib	Bull. Misc. Inform. Kew 1930: 415 (1930)	Thailand	Thailand	unknown	unknown	105538-1	http://www.plantsoftheworldonline.org/taxon/urn:lsid:ipni.org:names:105538-1
Begoniaceae	Begonia	racemiflora	Begonia racemiflora	Ortgies ex C.Chev.	Begonia racemiflora Ortgies ex C.Chev.	Begonias: 151 (1938)	unknown	unknown	unknown	unknown	77177178-1	http://www.plantsoftheworldonline.org/taxon/urn:lsid:ipni.org:names:77177178-1
Begoniaceae	Begonia	racemosa	Begonia racemosa	Jack	Begonia racemosa Jack	Malayan Misc. 2(7): 14 (1822)	Indonesia	Sumatera	unknown	unknown	105539-1	http://www.plantsoftheworldonline.org/taxon/urn:lsid:ipni.org:names:105539-1
Begoniaceae	Begonia	rachmatii	Begonia rachmatii	Tebbitt	Begonia rachmatii Tebbitt	Edinburgh J. Bot. 61: 101 (2004 publ. 2005)	Indonesia	Sulawesi	unknown	unknown	77067655-1	http://www.plantsoftheworldonline.org/taxon/urn:lsid:ipni.org:names:77067655-1
Begoniaceae	Begonia	radicans	Begonia radicans	Vell.	Begonia radicans Vell.	Fl. Flumin. 10: t. 39 (1831)	Brazil	Brazil South, Brazil Southeast	unknown	unknown	105541-1	http://www.plantsoftheworldonline.org/taxon/urn:lsid:ipni.org:names:105541-1
Begoniaceae	Begonia	rafael-torresii	Begonia rafael-torresii	Burt-Utley	Begonia rafael-torresii Burt-Utley	Brittonia 42: 38 (1990)	Mexico	Mexico Southwest	unknown	unknown	273186-2	http://www.plantsoftheworldonline.org/taxon/urn:lsid:ipni.org:names:273186-2
Begoniaceae	Begonia	rahajasoae	Begonia rahajasoae	Scherber.	Begonia rahajasoae Scherber.	Novon 28: 237 (2020)	Madagascar	Madagascar	unknown	unknown	77213760-1	http://www.plantsoftheworldonline.org/taxon/urn:lsid:ipni.org:names:77213760-1
[truncated: 506 more rows]
